# Supplementary material for: Integrative analysis of the mouse cecal microbiome across diet, age, and weight in the diverse BXD population
Source: Microbiome. 2026 May 12;14:144. doi: 10.1186/s40168-026-02369-x (PMC13173809; doi:10.1186/s40168-026-02369-x)
Supplement: Supplementary file 9 — Supplementary Material 8. Table S1. Individual mouse metadata for all cecal samples. Table S2. Raw RNA-Seq counts of cecal tissue mRNA expression. Table S3. Log-transformed TPM values (TPM + 1) of cecal tissue mRNA expression. Table S4. Relative bacterial abundances by taxonomic rank for MG measurements of cecal contents, via the MetaPhlAn 4 pipeline. Table S5. Relative bacterial abundances by taxonomic rank for MT measurements of cecal contents, via the MetaPhlAn 4 pipeline. Table S6. Functional pathway analysis of MG measurements of cecal contents, via the HUMAnN 3.8 pipeline. Table S7. Functional pathway analysis of MT measurements of cecal contents, via the HUMAnN 3.8 pipeline. Table S8. Cross-reference table for bacteria taxonomic names between the MetaPhlAn4, SGB_ID, and GTDB databases. Table S9. Raw counts of bacterial abundances by taxonomic rank for MG measurements of cecal contents, by the Kraken2 pipeline. [file 40168_2026_2369_MOESM8_ESM.zip]

Archive with 9 entries (9 files):
- TableS9_metaDNA_kraken2_abundance_zy.txt
- TableS1_metadata_cecalsamples.xlsx
- TableS2_mRNA_cecum_raw_counts_zy.txt
- TableS3_mRNA_cecum_TPMLog2_zy.txt
- TableS4_metaDNA_metaphlan4_abundance_zy.txt
- TableS5_metaRNA_metaphlan4_abundance_zy.txt
- TableS6_metaDNA_humann3.8_pathabundance_relab_zy.txt
- TableS7_metaRNA_humann3.8_pathabundance_relab_zy.txt
- TableS8_metaDNA_metaRNA_SGB2GTDB_zy.txt
