# Supplementary material for: Integrative analysis of the mouse cecal microbiome across diet, age, and weight in the diverse BXD population
Source: Microbiome. 2026 May 12;14:144. doi: 10.1186/s40168-026-02369-x (PMC13173809; doi:10.1186/s40168-026-02369-x)
Supplement: Supplementary file 9 — Supplementary Material 8. Table S1. Individual mouse metadata for all cecal samples. Table S2. Raw RNA-Seq counts of cecal tissue mRNA expression. Table S3. Log-transformed TPM values (TPM + 1) of cecal tissue mRNA expression. Table S4. Relative bacterial abundances by taxonomic rank for MG measurements of cecal contents, via the MetaPhlAn 4 pipeline. Table S5. Relative bacterial abundances by taxonomic rank for MT measurements of cecal contents, via the MetaPhlAn 4 pipeline. Table S6. Functional pathway analysis of MG measurements of cecal contents, via the HUMAnN 3.8 pipeline. Table S7. Functional pathway analysis of MT measurements of cecal contents, via the HUMAnN 3.8 pipeline. Table S8. Cross-reference table for bacteria taxonomic names between the MetaPhlAn4, SGB_ID, and GTDB databases. Table S9. Raw counts of bacterial abundances by taxonomic rank for MG measurements of cecal contents, by the Kraken2 pipeline. [file 40168_2026_2369_MOESM8_ESM.zip › TableS9_metaDNA_kraken2_abundance_zy.txt]

taxonID	kingdom	phylum	class	order	family	genus	species	C008	C009	C015	C016	C020	C023	C025	C026	C027	C028	C029	C030	C031	C033	C035	C036	C037	C039	C040	C042	C043	C046	C047	C049	C050	C052	C053	C057	C060	C061	C063	C065	C068	C070	C071	C073	C079	C081	C082	C083	C085	C086
taxid_0	Unknown	Unknown_Unknown	Unknown_Unknown_Unknown	Unknown_Unknown_Unknown_Unknown	Unknown_Unknown_Unknown_Unknown_Unknown	Unknown_Unknown_Unknown_Unknown_Unknown_Unknown	Unknown_Unknown_Unknown_Unknown_Unknown_Unknown_Unknown	8837906	17567195	10263312	12361843	10097222	4369562	15012535	8097801	5233213	8078920	8140662	9405770	16353548	10868243	4472354	5162328	2966133	10260038	5926251	1064396	16498008	4836777	10138948	6377730	6335936	2982844	11765003	3961301	4270310	9419326	6200534	3269090	4971842	8707445	5715964	6503759	6934621	5828548	7416533	2217010	5146334	16087368
taxid_10	Bacteria	Bacteria_Proteobacteria	Bacteria_Proteobacteria_Gammaproteobacteria	Bacteria_Proteobacteria_Gammaproteobacteria_Cellvibrionales	Bacteria_Proteobacteria_Gammaproteobacteria_Cellvibrionales_Cellvibrionaceae	Bacteria_Proteobacteria_Gammaproteobacteria_Cellvibrionales_Cellvibrionaceae_Cellvibrio	Bacteria_Proteobacteria_Gammaproteobacteria_Cellvibrionales_Cellvibrionaceae_Cellvibrio_Unknown	7	10	32	22	45	5	32	26	17	13	5	13	40	9	12	11	10	16	10	2	19	18	3	19	13	1	28	3	1	20	12	0	34	15	6	11	12	3	18	3	7	20
taxid_100	Bacteria	Bacteria_Proteobacteria	Bacteria_Proteobacteria_Alphaproteobacteria	Bacteria_Proteobacteria_Alphaproteobacteria_Rhizobiales	Bacteria_Proteobacteria_Alphaproteobacteria_Rhizobiales_Xanthobacteraceae	Bacteria_Proteobacteria_Alphaproteobacteria_Rhizobiales_Xanthobacteraceae_Ancylobacter	Bacteria_Proteobacteria_Alphaproteobacteria_Rhizobiales_Xanthobacteraceae_Ancylobacter_Ancylobacter aquaticus	83	61	122	112	36	54	91	45	63	30	53	25	109	101	17	92	36	75	59	0	92	60	65	34	33	18	131	50	33	107	37	32	26	106	38	66	74	87	68	45	21	52
taxid_100053	Bacteria	Bacteria_Spirochaetes	Bacteria_Spirochaetes_Spirochaetia	Bacteria_Spirochaetes_Spirochaetia_Leptospirales	Bacteria_Spirochaetes_Spirochaetia_Leptospirales_Leptospiraceae	Bacteria_Spirochaetes_Spirochaetia_Leptospirales_Leptospiraceae_Leptospira	Bacteria_Spirochaetes_Spirochaetia_Leptospirales_Leptospiraceae_Leptospira_Leptospira alexanderi	4	7	10	6	8	2	5	2	5	4	4	6	10	11	6	2	4	16	1	0	13	1	6	12	11	6	18	9	3	12	2	1	1	14	1	6	6	2	13	6	3	5
taxid_1000568	Bacteria	Bacteria_Firmicutes	Bacteria_Firmicutes_Negativicutes	Bacteria_Firmicutes_Negativicutes_Veillonellales	Bacteria_Firmicutes_Negativicutes_Veillonellales_Veillonellaceae	Bacteria_Firmicutes_Negativicutes_Veillonellales_Veillonellaceae_Megasphaera	Bacteria_Firmicutes_Negativicutes_Veillonellales_Veillonellaceae_Megasphaera_Megasphaera sp. UPII 199-6	10	0	14	0	2	7	1	0	0	2	4	3	91	9	9	1	4	27	3	1	13	1	2	9	0	0	2	1	0	49	0	0	0	15	0	0	43	0	0	15	9	11
taxid_1000569	Bacteria	Bacteria_Firmicutes	Bacteria_Firmicutes_Negativicutes	Bacteria_Firmicutes_Negativicutes_Veillonellales	Bacteria_Firmicutes_Negativicutes_Veillonellales_Veillonellaceae	Bacteria_Firmicutes_Negativicutes_Veillonellales_Veillonellaceae_Megasphaera	Bacteria_Firmicutes_Negativicutes_Veillonellales_Veillonellaceae_Megasphaera_Megasphaera sp. UPII 135-E	25	8	7	2	10	3	24	27	24	16	25	8	17	13	8	7	5	45	7	1	26	17	8	13	26	0	36	9	0	65	24	5	7	7	1	5	16	4	20	2	18	72
taxid_1000999	Bacteria	Bacteria_Acidobacteria	Bacteria_Acidobacteria_Acidobacteriia	Bacteria_Acidobacteria_Acidobacteriia_Acidobacteriales	Bacteria_Acidobacteria_Acidobacteriia_Acidobacteriales_Acidobacteriaceae	Bacteria_Acidobacteria_Acidobacteriia_Acidobacteriales_Acidobacteriaceae_Acidipila	Bacteria_Acidobacteria_Acidobacteriia_Acidobacteriales_Acidobacteriaceae_Acidipila_Unknown	0	0	1	0	0	0	0	0	0	0	0	0	0	0	0	0	0	0	0	0	0	0	0	0	0	0	0	0	0	0	0	0	0	0	0	0	0	0	0	0	1	0
taxid_1001240	Bacteria	Bacteria_Actinobacteria	Bacteria_Actinobacteria_Actinobacteria	Bacteria_Actinobacteria_Actinobacteria_Micrococcales	Bacteria_Actinobacteria_Actinobacteria_Micrococcales_Microbacteriaceae	Bacteria_Actinobacteria_Actinobacteria_Micrococcales_Microbacteriaceae_Cryobacterium	Bacteria_Actinobacteria_Actinobacteria_Micrococcales_Microbacteriaceae_Cryobacterium_Cryobacterium roopkundense	7	2	20	14	19	1	13	8	8	7	7	10	16	10	0	4	1	9	7	0	20	6	3	3	6	0	16	1	2	7	8	0	5	6	1	15	7	8	18	1	8	24
taxid_100134	Bacteria	Bacteria_Firmicutes	Bacteria_Firmicutes_Clostridia	Bacteria_Firmicutes_Clostridia_Clostridiales	Bacteria_Firmicutes_Clostridia_Clostridiales_Lachnospiraceae	Bacteria_Firmicutes_Clostridia_Clostridiales_Lachnospiraceae_Anaerocolumna	Bacteria_Firmicutes_Clostridia_Clostridiales_Lachnospiraceae_Anaerocolumna_Anaerocolumna xylanovorans	943	2160	894	1278	1197	381	2276	854	917	578	939	634	1859	982	519	571	445	2037	645	158	1875	446	1074	784	1097	309	1445	387	478	1373	624	387	256	1040	414	637	913	529	944	366	366	1537
taxid_100174	Bacteria	Bacteria_Firmicutes	Bacteria_Firmicutes_Clostridia	Bacteria_Firmicutes_Clostridia_Clostridiales	Bacteria_Firmicutes_Clostridia_Clostridiales_Clostridiaceae	Bacteria_Firmicutes_Clostridia_Clostridiales_Clostridiaceae_Clostridium	Bacteria_Firmicutes_Clostridia_Clostridiales_Clostridiaceae_Clostridium_Clostridium peptidivorans	72	56	79	29	85	23	132	44	15	27	67	49	145	97	82	46	22	101	37	7	168	22	44	56	45	35	69	19	33	66	47	30	13	100	19	54	32	33	58	16	15	117
taxid_100176	Bacteria	Bacteria_Firmicutes	Bacteria_Firmicutes_Clostridia	Bacteria_Firmicutes_Clostridia_Clostridiales	Bacteria_Firmicutes_Clostridia_Clostridiales_Ruminococcaceae	Bacteria_Firmicutes_Clostridia_Clostridiales_Ruminococcaceae_Papillibacter	Bacteria_Firmicutes_Clostridia_Clostridiales_Ruminococcaceae_Papillibacter_Papillibacter cinnamivorans	3732	5585	4789	10125	5465	1552	6011	5095	1361	5212	3963	4925	9093	5001	1192	3256	1509	4638	2803	671	8327	1919	8019	2124	3293	1678	7008	2648	2744	6329	3439	1300	1965	4653	3043	3928	3720	4046	3132	1374	2575	7780
taxid_1001822	Bacteria	Bacteria_Proteobacteria	Bacteria_Proteobacteria_Betaproteobacteria	Bacteria_Proteobacteria_Betaproteobacteria_Burkholderiales	Bacteria_Proteobacteria_Betaproteobacteria_Burkholderiales_Burkholderiaceae	Bacteria_Proteobacteria_Betaproteobacteria_Burkholderiales_Burkholderiaceae_Cupriavidus	Bacteria_Proteobacteria_Betaproteobacteria_Burkholderiales_Burkholderiaceae_Cupriavidus_Cupriavidus sp. ASC-9842	68	44	70	119	73	9	90	53	49	75	36	32	54	47	18	16	16	50	57	1	50	15	36	29	13	8	45	20	33	43	34	6	13	55	31	26	20	30	31	9	14	73
taxid_1002	Bacteria	Bacteria_Bacteroidetes	Bacteria_Bacteroidetes_Cytophagia	Bacteria_Bacteroidetes_Cytophagia_Cytophagales	Bacteria_Bacteroidetes_Cytophagia_Cytophagales_Bernardetiaceae	Bacteria_Bacteroidetes_Cytophagia_Cytophagales_Bernardetiaceae_Hugenholtzia	Bacteria_Bacteroidetes_Cytophagia_Cytophagales_Bernardetiaceae_Hugenholtzia_Hugenholtzia roseola	54	145	61	76	46	78	29	78	113	70	86	88	101	68	35	28	17	22	66	2	66	37	25	37	12	20	39	16	24	27	43	17	73	48	68	68	16	30	43	24	38	84
taxid_100225	Bacteria	Bacteria_Actinobacteria	Bacteria_Actinobacteria_Actinobacteria	Bacteria_Actinobacteria_Actinobacteria_Micrococcales	Bacteria_Actinobacteria_Actinobacteria_Micrococcales_Dermatophilaceae	Bacteria_Actinobacteria_Actinobacteria_Micrococcales_Dermatophilaceae_Austwickia	Bacteria_Actinobacteria_Actinobacteria_Micrococcales_Dermatophilaceae_Austwickia_Austwickia chelonae	38	89	87	175	74	43	140	64	18	59	73	42	150	96	30	119	42	41	40	17	159	30	166	46	49	29	64	56	37	60	38	28	27	51	61	61	34	52	69	27	40	122
taxid_1002339	Bacteria	Bacteria_Proteobacteria	Bacteria_Proteobacteria_Gammaproteobacteria	Bacteria_Proteobacteria_Gammaproteobacteria_Pseudomonadales	Bacteria_Proteobacteria_Gammaproteobacteria_Pseudomonadales_Moraxellaceae	Bacteria_Proteobacteria_Gammaproteobacteria_Pseudomonadales_Moraxellaceae_Psychrobacter	Bacteria_Proteobacteria_Gammaproteobacteria_Pseudomonadales_Moraxellaceae_Psychrobacter_Psychrobacter sp. 1501(2011)	0	2	4	1	2	1	5	0	1	1	2	1	0	2	0	0	0	2	1	0	1	1	1	5	2	0	2	3	0	2	0	0	0	0	0	0	2	0	2	1	3	2
taxid_1002526	Bacteria	Bacteria_Proteobacteria	Bacteria_Proteobacteria_Gammaproteobacteria	Bacteria_Proteobacteria_Gammaproteobacteria_Pseudomonadales	Bacteria_Proteobacteria_Gammaproteobacteria_Pseudomonadales_Pseudomonadaceae	Bacteria_Proteobacteria_Gammaproteobacteria_Pseudomonadales_Pseudomonadaceae_Pseudomonas	Bacteria_Proteobacteria_Gammaproteobacteria_Pseudomonadales_Pseudomonadaceae_Pseudomonas_Pseudomonas formosensis	26	72	55	67	51	51	39	63	33	16	30	27	118	76	22	61	15	88	34	25	46	39	38	32	23	23	118	14	11	91	47	19	22	51	40	57	98	25	66	20	32	108
taxid_1002672	Bacteria	Bacteria_Proteobacteria	Bacteria_Proteobacteria_Alphaproteobacteria	Bacteria_Proteobacteria_Alphaproteobacteria_Pelagibacterales	Bacteria_Proteobacteria_Alphaproteobacteria_Pelagibacterales_Pelagibacteraceae	Bacteria_Proteobacteria_Alphaproteobacteria_Pelagibacterales_Pelagibacteraceae_Candidatus Pelagibacter	Bacteria_Proteobacteria_Alphaproteobacteria_Pelagibacterales_Pelagibacteraceae_Candidatus Pelagibacter_Candidatus Pelagibacter sp. IMCC9063	14	4	3	3	11	0	5	6	1	5	2	15	8	3	3	3	4	13	7	0	12	2	6	1	18	0	6	0	0	5	4	1	4	13	4	9	5	4	5	1	2	31
taxid_1002691	Bacteria	Bacteria_Acidobacteria	Bacteria_Acidobacteria_Acidobacteriia	Bacteria_Acidobacteria_Acidobacteriia_Acidobacteriales	Bacteria_Acidobacteria_Acidobacteriia_Acidobacteriales_Acidobacteriaceae	Bacteria_Acidobacteria_Acidobacteriia_Acidobacteriales_Acidobacteriaceae_Occallatibacter	Bacteria_Acidobacteria_Acidobacteriia_Acidobacteriales_Acidobacteriaceae_Occallatibacter_Occallatibacter savannae	28	174	19	70	25	1	28	19	7	15	33	17	60	19	3	22	15	45	20	2	38	8	51	19	27	8	46	55	25	15	10	13	5	21	50	28	24	41	33	9	8	34
taxid_1002870	Bacteria	Bacteria_Actinobacteria	Bacteria_Actinobacteria_Rubrobacteria	Bacteria_Actinobacteria_Rubrobacteria_Gaiellales	Bacteria_Actinobacteria_Rubrobacteria_Gaiellales_Gaiellaceae	Bacteria_Actinobacteria_Rubrobacteria_Gaiellales_Gaiellaceae_Gaiella	Bacteria_Actinobacteria_Rubrobacteria_Gaiellales_Gaiellaceae_Gaiella_Gaiella occulta	31	78	40	158	56	6	56	25	46	39	40	109	42	73	11	12	38	24	15	13	55	16	201	20	33	50	68	44	38	33	30	48	19	57	87	37	23	89	24	4	34	45
taxid_1003	Bacteria	Bacteria_Bacteroidetes	Bacteria_Bacteroidetes_Cytophagia	Bacteria_Bacteroidetes_Cytophagia_Cytophagales	Bacteria_Bacteroidetes_Cytophagia_Cytophagales_Flammeovirgaceae	Bacteria_Bacteroidetes_Cytophagia_Cytophagales_Flammeovirgaceae_Thermoflexibacter	Bacteria_Bacteroidetes_Cytophagia_Cytophagales_Flammeovirgaceae_Thermoflexibacter_Thermoflexibacter ruber	14	14	22	22	15	30	51	12	36	14	26	19	43	47	13	6	27	10	10	1	53	22	43	22	5	7	8	5	8	9	16	14	6	22	6	51	7	20	10	14	8	31
taxid_1003110	Bacteria	Bacteria_Actinobacteria	Bacteria_Actinobacteria_Actinobacteria	Bacteria_Actinobacteria_Actinobacteria_Micromonosporales	Bacteria_Actinobacteria_Actinobacteria_Micromonosporales_Micromonosporaceae	Bacteria_Actinobacteria_Actinobacteria_Micromonosporales_Micromonosporaceae_Verrucosispora	Bacteria_Actinobacteria_Actinobacteria_Micromonosporales_Micromonosporaceae_Verrucosispora_Verrucosispora maris	0	1	0	2	4	0	4	1	0	1	1	0	0	2	0	0	0	0	0	2	3	1	11	0	0	0	0	0	4	0	2	0	0	1	0	1	0	1	1	0	0	2
taxid_1004	Bacteria	Bacteria_Bacteroidetes	Bacteria_Bacteroidetes_Chitinophagia	Bacteria_Bacteroidetes_Chitinophagia_Chitinophagales	Bacteria_Bacteroidetes_Chitinophagia_Chitinophagales_Chitinophagaceae	Bacteria_Bacteroidetes_Chitinophagia_Chitinophagales_Chitinophagaceae_Chitinophaga	Bacteria_Bacteroidetes_Chitinophagia_Chitinophagales_Chitinophagaceae_Chitinophaga_Chitinophaga sancti	17	42	114	56	7	19	107	31	7	55	19	46	61	38	25	23	5	58	24	0	39	11	25	25	15	14	32	6	15	10	28	9	11	30	13	34	17	38	28	26	18	55
taxid_1004150	Bacteria	Bacteria_Proteobacteria	Bacteria_Proteobacteria_Gammaproteobacteria	Bacteria_Proteobacteria_Gammaproteobacteria_Enterobacterales	Bacteria_Proteobacteria_Gammaproteobacteria_Enterobacterales_Morganellaceae	Bacteria_Proteobacteria_Gammaproteobacteria_Enterobacterales_Morganellaceae_Photorhabdus	Bacteria_Proteobacteria_Gammaproteobacteria_Enterobacterales_Morganellaceae_Photorhabdus_Photorhabdus khanii	0	0	0	0	0	0	0	0	0	0	0	0	0	0	0	0	0	0	0	0	0	0	5	0	0	0	0	0	0	0	0	0	0	0	0	0	0	0	0	0	0	0
taxid_1004279	Bacteria	Bacteria_Proteobacteria	Bacteria_Proteobacteria_Alphaproteobacteria	Bacteria_Proteobacteria_Alphaproteobacteria_Rhizobiales	Bacteria_Proteobacteria_Alphaproteobacteria_Rhizobiales_Phyllobacteriaceae	Bacteria_Proteobacteria_Alphaproteobacteria_Rhizobiales_Phyllobacteriaceae_Mesorhizobium	Bacteria_Proteobacteria_Alphaproteobacteria_Rhizobiales_Phyllobacteriaceae_Mesorhizobium_Mesorhizobium muleiense	3	5	24	34	1	2	28	30	2	2	0	4	48	12	9	1	0	5	3	0	5	13	0	19	8	1	6	0	10	0	15	0	1	8	0	13	52	8	2	1	11	32
taxid_1004300	Bacteria	Bacteria_Bacteroidetes	Bacteria_Bacteroidetes_Chitinophagia	Bacteria_Bacteroidetes_Chitinophagia_Chitinophagales	Bacteria_Bacteroidetes_Chitinophagia_Chitinophagales_Chitinophagaceae	Bacteria_Bacteroidetes_Chitinophagia_Chitinophagales_Chitinophagaceae_Hydrotalea	Bacteria_Bacteroidetes_Chitinophagia_Chitinophagales_Chitinophagaceae_Hydrotalea_Unknown	0	0	0	0	0	0	0	0	0	0	1	0	0	0	0	0	0	1	0	0	0	0	0	0	0	1	0	0	0	0	1	0	0	0	0	0	0	0	5	0	0	0
taxid_1004301	Bacteria	Bacteria_Bacteroidetes	Bacteria_Bacteroidetes_Chitinophagia	Bacteria_Bacteroidetes_Chitinophagia_Chitinophagales	Bacteria_Bacteroidetes_Chitinophagia_Chitinophagales_Chitinophagaceae	Bacteria_Bacteroidetes_Chitinophagia_Chitinophagales_Chitinophagaceae_Flavihumibacter	Bacteria_Bacteroidetes_Chitinophagia_Chitinophagales_Chitinophagaceae_Flavihumibacter_Unknown	11	39	7	0	11	0	0	0	26	1	1	2	4	15	2	0	8	0	9	0	14	1	2	5	0	11	4	22	0	0	0	30	5	8	50	4	7	0	3	0	5	6
taxid_1004304	Bacteria	Bacteria_Bacteroidetes	Bacteria_Bacteroidetes_Chitinophagia	Bacteria_Bacteroidetes_Chitinophagia_Chitinophagales	Bacteria_Bacteroidetes_Chitinophagia_Chitinophagales_Chitinophagaceae	Bacteria_Bacteroidetes_Chitinophagia_Chitinophagales_Chitinophagaceae_Hydrotalea	Bacteria_Bacteroidetes_Chitinophagia_Chitinophagales_Chitinophagaceae_Hydrotalea_Hydrotalea sandarakina	42	6	20	8	55	14	26	27	8	52	71	54	34	63	14	24	6	7	19	2	32	12	5	13	5	21	42	3	1	14	17	9	56	8	13	14	16	9	23	5	20	31
taxid_1004316	Bacteria	Bacteria_Proteobacteria	Bacteria_Proteobacteria_Gammaproteobacteria	Bacteria_Proteobacteria_Gammaproteobacteria_Vibrionales	Bacteria_Proteobacteria_Gammaproteobacteria_Vibrionales_Vibrionaceae	Bacteria_Proteobacteria_Gammaproteobacteria_Vibrionales_Vibrionaceae_Vibrio	Bacteria_Proteobacteria_Gammaproteobacteria_Vibrionales_Vibrionaceae_Vibrio_Vibrio sonorensis	3	2	11	7	20	2	2	17	5	3	13	4	14	35	4	2	6	3	1	0	21	41	30	4	10	0	4	2	3	4	7	2	7	10	9	22	7	13	7	2	5	9
taxid_1004326	Bacteria	Bacteria_Proteobacteria	Bacteria_Proteobacteria_Gammaproteobacteria	Bacteria_Proteobacteria_Gammaproteobacteria_Vibrionales	Bacteria_Proteobacteria_Gammaproteobacteria_Vibrionales_Vibrionaceae	Bacteria_Proteobacteria_Gammaproteobacteria_Vibrionales_Vibrionaceae_Vibrio	Bacteria_Proteobacteria_Gammaproteobacteria_Vibrionales_Vibrionaceae_Vibrio_Vibrio mexicanus	9	2	5	7	0	10	16	3	8	1	2	8	8	5	4	5	1	9	3	1	6	4	7	3	10	3	4	3	1	3	0	0	1	2	7	4	11	4	8	1	4	29
taxid_100468	Bacteria	Bacteria_Firmicutes	Bacteria_Firmicutes_Bacilli	Bacteria_Firmicutes_Bacilli_Lactobacillales	Bacteria_Firmicutes_Bacilli_Lactobacillales_Lactobacillaceae	Bacteria_Firmicutes_Bacilli_Lactobacillales_Lactobacillaceae_Lactobacillus	Bacteria_Firmicutes_Bacilli_Lactobacillales_Lactobacillaceae_Lactobacillus_Lactobacillus perolens	25	42	18	11	18	2	129	29	4	8	10	5	48	11	5	15	15	24	21	1	38	2	17	14	18	6	25	9	12	53	11	4	4	10	12	25	11	12	19	11	13	28
taxid_100469	Bacteria	Bacteria_Actinobacteria	Bacteria_Actinobacteria_Actinobacteria	Bacteria_Actinobacteria_Actinobacteria_Actinomycetales	Bacteria_Actinobacteria_Actinobacteria_Actinomycetales_Actinomycetaceae	Bacteria_Actinobacteria_Actinobacteria_Actinomycetales_Actinomycetaceae_Schaalia	Bacteria_Actinobacteria_Actinobacteria_Actinomycetales_Actinomycetaceae_Schaalia_Schaalia canis	23	28	28	52	18	37	44	30	17	40	24	28	83	32	8	15	1	15	21	0	30	18	39	26	15	4	45	11	6	7	15	4	6	30	3	23	9	8	12	7	10	62
taxid_100480	Bacteria	Bacteria_Bacteroidetes	Bacteria_Bacteroidetes_Saprospiria	Bacteria_Bacteroidetes_Saprospiria_Bacteroidetes Order II. Incertae sedis	Bacteria_Bacteroidetes_Saprospiria_Bacteroidetes Order II. Incertae sedis_Rhodothermaceae	Bacteria_Bacteroidetes_Saprospiria_Bacteroidetes Order II. Incertae sedis_Rhodothermaceae_Longibacter	Bacteria_Bacteroidetes_Saprospiria_Bacteroidetes Order II. Incertae sedis_Rhodothermaceae_Longibacter_Longibacter Cytophagales bacterium B6	3	5	15	2	3	1	3	6	0	6	2	3	22	21	4	2	3	2	6	0	31	1	0	9	4	0	5	2	0	6	1	0	7	17	0	9	3	2	0	1	5	9
taxid_1004836	Bacteria	Bacteria_Proteobacteria	Bacteria_Proteobacteria_Alphaproteobacteria	Bacteria_Proteobacteria_Alphaproteobacteria_Rhodospirillales	Bacteria_Proteobacteria_Alphaproteobacteria_Rhodospirillales_Acetobacteraceae	Bacteria_Proteobacteria_Alphaproteobacteria_Rhodospirillales_Acetobacteraceae_Gluconacetobacter	Bacteria_Proteobacteria_Alphaproteobacteria_Rhodospirillales_Acetobacteraceae_Gluconacetobacter_Gluconacetobacter sp. SXCC-1	0	0	0	7	0	0	0	0	0	0	0	0	0	0	0	0	0	0	0	0	0	0	1	0	0	0	0	0	0	0	0	0	0	0	0	0	0	0	0	0	0	0
taxid_1004901	Bacteria	Bacteria_Actinobacteria	Bacteria_Actinobacteria_Actinobacteria	Bacteria_Actinobacteria_Actinobacteria_Corynebacteriales	Bacteria_Actinobacteria_Actinobacteria_Corynebacteriales_Gordoniaceae	Bacteria_Actinobacteria_Actinobacteria_Corynebacteriales_Gordoniaceae_Gordonia	Bacteria_Actinobacteria_Actinobacteria_Corynebacteriales_Gordoniaceae_Gordonia_Gordonia iterans	22	65	17	70	29	4	27	9	15	37	19	22	26	17	5	23	13	13	15	2	29	11	33	2	7	6	29	12	17	17	7	5	12	21	6	28	12	20	24	5	10	30
taxid_1005039	Bacteria	Bacteria_Armatimonadetes	Bacteria_Armatimonadetes_Fimbriimonadia	Bacteria_Armatimonadetes_Fimbriimonadia_Fimbriimonadales	Bacteria_Armatimonadetes_Fimbriimonadia_Fimbriimonadales_Fimbriimonadaceae	Bacteria_Armatimonadetes_Fimbriimonadia_Fimbriimonadales_Fimbriimonadaceae_Fimbriimonas	Bacteria_Armatimonadetes_Fimbriimonadia_Fimbriimonadales_Fimbriimonadaceae_Fimbriimonas_Fimbriimonas ginsengisoli	43	124	23	118	32	23	38	30	28	78	51	39	52	23	10	28	21	42	25	15	38	9	23	23	47	7	37	21	20	41	37	16	33	23	25	61	26	50	28	18	23	68
taxid_1005665	Bacteria	Bacteria_Proteobacteria	Bacteria_Proteobacteria_Gammaproteobacteria	Bacteria_Proteobacteria_Gammaproteobacteria_Enterobacterales	Bacteria_Proteobacteria_Gammaproteobacteria_Enterobacterales_Enterobacteriaceae	Bacteria_Proteobacteria_Gammaproteobacteria_Enterobacterales_Enterobacteriaceae_Kosakonia	Bacteria_Proteobacteria_Gammaproteobacteria_Enterobacterales_Enterobacteriaceae_Kosakonia_Kosakonia oryzendophytica	6	0	10	1	4	1	13	9	1	1	1	7	3	4	0	2	2	1	1	0	8	1	0	0	4	0	4	2	0	3	3	0	9	2	0	1	17	2	6	0	0	1
taxid_1005667	Bacteria	Bacteria_Proteobacteria	Bacteria_Proteobacteria_Gammaproteobacteria	Bacteria_Proteobacteria_Gammaproteobacteria_Enterobacterales	Bacteria_Proteobacteria_Gammaproteobacteria_Enterobacterales_Enterobacteriaceae	Bacteria_Proteobacteria_Gammaproteobacteria_Enterobacterales_Enterobacteriaceae_Kosakonia	Bacteria_Proteobacteria_Gammaproteobacteria_Enterobacterales_Enterobacteriaceae_Kosakonia_Kosakonia oryziphila	6	31	16	10	17	15	13	24	4	0	2	1	22	6	3	6	6	1	12	4	13	1	10	0	2	8	5	3	8	35	2	5	4	85	0	2	2	5	0	9	4	9
taxid_1005926	Bacteria	Bacteria_Bacteroidetes	Bacteria_Bacteroidetes_Flavobacteriia	Bacteria_Bacteroidetes_Flavobacteriia_Flavobacteriales	Bacteria_Bacteroidetes_Flavobacteriia_Flavobacteriales_Flavobacteriaceae	Bacteria_Bacteroidetes_Flavobacteriia_Flavobacteriales_Flavobacteriaceae_Muricauda	Bacteria_Bacteroidetes_Flavobacteriia_Flavobacteriales_Flavobacteriaceae_Muricauda_Muricauda taeanensis	36	20	56	45	51	13	32	37	14	13	10	46	99	25	15	21	2	20	10	5	89	27	8	28	12	3	8	1	13	4	31	4	14	40	4	9	64	5	34	3	14	97
taxid_1005928	Bacteria	Bacteria_Proteobacteria	Bacteria_Proteobacteria_Alphaproteobacteria	Bacteria_Proteobacteria_Alphaproteobacteria_Rhodobacterales	Bacteria_Proteobacteria_Alphaproteobacteria_Rhodobacterales_Rhodobacteraceae	Bacteria_Proteobacteria_Alphaproteobacteria_Rhodobacterales_Rhodobacteraceae_Roseovarius	Bacteria_Proteobacteria_Alphaproteobacteria_Rhodobacterales_Rhodobacteraceae_Roseovarius_Roseovarius lutimaris	20	49	20	61	17	15	22	9	12	22	38	11	13	19	7	33	12	24	16	7	21	10	87	10	10	11	20	36	28	9	6	15	1	13	5	38	7	17	18	18	6	19
taxid_1005944	Bacteria	Bacteria_Actinobacteria	Bacteria_Actinobacteria_Actinobacteria	Bacteria_Actinobacteria_Actinobacteria_Propionibacteriales	Bacteria_Actinobacteria_Actinobacteria_Propionibacteriales_Nocardioidaceae	Bacteria_Actinobacteria_Actinobacteria_Propionibacteriales_Nocardioidaceae_Nocardioides	Bacteria_Actinobacteria_Actinobacteria_Propionibacteriales_Nocardioidaceae_Nocardioides_Nocardioides szechwanensis	23	122	59	189	39	50	45	32	23	64	42	83	67	47	12	28	27	30	31	12	49	25	27	17	21	13	41	20	43	91	21	8	24	32	19	33	47	27	32	28	24	97
taxid_1005945	Bacteria	Bacteria_Actinobacteria	Bacteria_Actinobacteria_Actinobacteria	Bacteria_Actinobacteria_Actinobacteria_Propionibacteriales	Bacteria_Actinobacteria_Actinobacteria_Propionibacteriales_Nocardioidaceae	Bacteria_Actinobacteria_Actinobacteria_Propionibacteriales_Nocardioidaceae_Nocardioides	Bacteria_Actinobacteria_Actinobacteria_Propionibacteriales_Nocardioidaceae_Nocardioides_Nocardioides psychrotolerans	15	3	19	15	11	16	26	10	3	21	10	11	42	12	4	4	19	8	11	0	25	6	5	4	16	1	28	0	5	4	10	1	8	15	3	16	10	5	12	6	4	33
taxid_1005962	Eukaryota	Eukaryota_Ascomycota	Eukaryota_Ascomycota_Saccharomycetes	Eukaryota_Ascomycota_Saccharomycetes_Saccharomycetales	Eukaryota_Ascomycota_Saccharomycetes_Saccharomycetales_Pichiaceae	Eukaryota_Ascomycota_Saccharomycetes_Saccharomycetales_Pichiaceae_Ogataea	Eukaryota_Ascomycota_Saccharomycetes_Saccharomycetales_Pichiaceae_Ogataea_Ogataea parapolymorpha	1	0	9	2	13	0	12	3	2	17	2	15	9	0	12	0	0	0	3	2	18	1	11	1	1	1	16	9	5	8	2	1	0	37	1	3	2	1	1	0	5	8
taxid_1006	Bacteria	Bacteria_Bacteroidetes	Bacteria_Bacteroidetes_Cytophagia	Bacteria_Bacteroidetes_Cytophagia_Cytophagales	Bacteria_Bacteroidetes_Cytophagia_Cytophagales_Flammeovirgaceae	Bacteria_Bacteroidetes_Cytophagia_Cytophagales_Flammeovirgaceae_Marivirga	Bacteria_Bacteroidetes_Cytophagia_Cytophagales_Flammeovirgaceae_Marivirga_Marivirga tractuosa	15	1	12	13	12	1	34	11	3	27	5	17	69	12	4	1	4	6	20	2	19	44	10	15	6	12	19	1	0	13	5	9	27	15	1	2	6	0	10	1	22	43
taxid_1006005	Archaea	Archaea_Crenarchaeota	Archaea_Crenarchaeota_Thermoprotei	Archaea_Crenarchaeota_Thermoprotei_Sulfolobales	Archaea_Crenarchaeota_Thermoprotei_Sulfolobales_Sulfolobaceae	Archaea_Crenarchaeota_Thermoprotei_Sulfolobales_Sulfolobaceae_Metallosphaera	Archaea_Crenarchaeota_Thermoprotei_Sulfolobales_Sulfolobaceae_Metallosphaera_Metallosphaera cuprina	0	1	1	0	0	0	5	0	0	0	0	0	0	1	1	0	0	0	0	0	0	0	4	1	0	1	0	0	0	0	0	0	0	5	0	0	0	1	1	0	0	1
taxid_1006155	Bacteria	Bacteria_Firmicutes	Bacteria_Firmicutes_Bacilli	Bacteria_Firmicutes_Bacilli_Bacillales	Bacteria_Firmicutes_Bacilli_Bacillales_Listeriaceae	Bacteria_Firmicutes_Bacilli_Bacillales_Listeriaceae_Listeria	Bacteria_Firmicutes_Bacilli_Bacillales_Listeriaceae_Listeria_Listeria weihenstephanensis	7	10	18	16	11	1	32	8	0	5	13	8	16	17	30	3	2	19	15	1	39	10	13	12	12	2	28	10	5	33	9	5	6	17	10	7	10	10	13	7	11	44
taxid_1006576	Bacteria	Bacteria_Thermotogae	Bacteria_Thermotogae_Thermotogae	Bacteria_Thermotogae_Thermotogae_Petrotogales	Bacteria_Thermotogae_Thermotogae_Petrotogales_Petrotogaceae	Bacteria_Thermotogae_Thermotogae_Petrotogales_Petrotogaceae_Defluviitoga	Bacteria_Thermotogae_Thermotogae_Petrotogales_Petrotogaceae_Defluviitoga_Defluviitoga tunisiensis	6	3	12	28	3	0	32	9	3	5	0	3	28	4	4	3	5	9	1	0	9	11	19	5	2	4	11	13	2	7	9	1	4	4	5	3	8	14	15	0	4	22
taxid_1006623	Bacteria	Bacteria_Proteobacteria	Bacteria_Proteobacteria_Gammaproteobacteria	Bacteria_Proteobacteria_Gammaproteobacteria_Aeromonadales	Bacteria_Proteobacteria_Gammaproteobacteria_Aeromonadales_Aeromonadaceae	Bacteria_Proteobacteria_Gammaproteobacteria_Aeromonadales_Aeromonadaceae_Aeromonas	Bacteria_Proteobacteria_Gammaproteobacteria_Aeromonadales_Aeromonadaceae_Aeromonas_Aeromonas cavernicola	41	99	19	80	15	8	30	22	9	10	44	26	20	15	6	7	9	37	23	1	44	13	37	11	24	8	43	16	12	34	12	16	12	16	80	14	11	13	26	3	18	54
taxid_1007084	Archaea	Archaea_Thaumarchaeota	Archaea_Thaumarchaeota_Unknown	Archaea_Thaumarchaeota_Unknown_Nitrosopumilales	Archaea_Thaumarchaeota_Unknown_Nitrosopumilales_Nitrosopumilaceae	Archaea_Thaumarchaeota_Unknown_Nitrosopumilales_Nitrosopumilaceae_Nitrosoarchaeum	Archaea_Thaumarchaeota_Unknown_Nitrosopumilales_Nitrosopumilaceae_Nitrosoarchaeum_Nitrosoarchaeum Candidatus Nitrosoarchaeum limnia	0	4	6	0	0	0	3	0	0	6	0	7	13	7	3	18	0	1	1	0	0	4	0	4	0	0	0	0	0	14	0	0	1	4	25	6	0	0	0	0	4	9
taxid_1007099	Bacteria	Bacteria_Proteobacteria	Bacteria_Proteobacteria_Gammaproteobacteria	Bacteria_Proteobacteria_Gammaproteobacteria_Pseudomonadales	Bacteria_Proteobacteria_Gammaproteobacteria_Pseudomonadales_Pseudomonadaceae	Bacteria_Proteobacteria_Gammaproteobacteria_Pseudomonadales_Pseudomonadaceae_Pseudomonas	Bacteria_Proteobacteria_Gammaproteobacteria_Pseudomonadales_Pseudomonadaceae_Pseudomonas_Pseudomonas kuykendallii	81	20	68	56	39	29	83	44	16	23	26	36	54	40	9	32	9	21	72	0	55	42	44	31	13	4	172	32	10	19	24	11	17	48	11	47	41	24	48	13	30	43
taxid_1007104	Bacteria	Bacteria_Proteobacteria	Bacteria_Proteobacteria_Alphaproteobacteria	Bacteria_Proteobacteria_Alphaproteobacteria_Sphingomonadales	Bacteria_Proteobacteria_Alphaproteobacteria_Sphingomonadales_Sphingomonadaceae	Bacteria_Proteobacteria_Alphaproteobacteria_Sphingomonadales_Sphingomonadaceae_Sphingomonas	Bacteria_Proteobacteria_Alphaproteobacteria_Sphingomonadales_Sphingomonadaceae_Sphingomonas_Sphingomonas sp. S17	0	0	0	0	0	0	0	0	0	0	5	0	0	0	0	0	0	0	0	0	0	0	0	0	0	0	0	0	0	0	0	0	0	0	0	0	0	0	0	0	0	0
taxid_1007105	Bacteria	Bacteria_Proteobacteria	Bacteria_Proteobacteria_Betaproteobacteria	Bacteria_Proteobacteria_Betaproteobacteria_Burkholderiales	Bacteria_Proteobacteria_Betaproteobacteria_Burkholderiales_Alcaligenaceae	Bacteria_Proteobacteria_Betaproteobacteria_Burkholderiales_Alcaligenaceae_Pusillimonas	Bacteria_Proteobacteria_Betaproteobacteria_Burkholderiales_Alcaligenaceae_Pusillimonas_Pusillimonas sp. T7-7	12	12	51	115	22	34	173	16	35	85	109	43	71	20	11	27	8	16	24	0	31	21	81	10	16	17	23	14	44	38	24	13	6	99	16	51	12	35	74	16	28	115
taxid_100716	Bacteria	Bacteria_Chlorobi	Bacteria_Chlorobi_Chlorobia	Bacteria_Chlorobi_Chlorobia_Chlorobiales	Bacteria_Chlorobi_Chlorobia_Chlorobiales_Chlorobiaceae	Bacteria_Chlorobi_Chlorobia_Chlorobiales_Chlorobiaceae_Chloroherpeton	Bacteria_Chlorobi_Chlorobia_Chlorobiales_Chlorobiaceae_Chloroherpeton_Chloroherpeton thalassium	16	22	53	25	45	9	28	26	5	27	7	40	34	44	18	11	6	20	9	0	58	10	3	17	19	3	22	12	2	15	13	2	15	41	1	23	46	6	18	11	11	37
taxid_1007676	Bacteria	Bacteria_Firmicutes	Bacteria_Firmicutes_Bacilli	Bacteria_Firmicutes_Bacilli_Lactobacillales	Bacteria_Firmicutes_Bacilli_Lactobacillales_Lactobacillaceae	Bacteria_Firmicutes_Bacilli_Lactobacillales_Lactobacillaceae_Lactobacillus	Bacteria_Firmicutes_Bacilli_Lactobacillales_Lactobacillaceae_Lactobacillus_Lactobacillus ginsenosidimutans	13	11	9	7	1	4	26	4	6	0	2	4	13	5	3	3	0	20	3	0	10	1	1	8	11	4	8	0	1	7	7	2	8	3	0	14	8	1	5	4	7	26
taxid_1007869	Viruses	Viruses_Unknown	Viruses_Unknown_Unknown	Viruses_Unknown_Unknown_Caudovirales	Viruses_Unknown_Unknown_Caudovirales_Myoviridae	Viruses_Unknown_Unknown_Caudovirales_Myoviridae_Unknown	Viruses_Unknown_Unknown_Caudovirales_Myoviridae_Unknown_Unknown Rhodococcus phage E3	0	0	0	0	0	0	0	0	0	0	0	0	6	0	0	0	0	0	0	0	0	0	0	0	0	0	0	0	0	0	0	0	0	0	0	0	0	0	0	0	0	0
taxid_1008	Bacteria	Bacteria_Bacteroidetes	Bacteria_Bacteroidetes_Saprospiria	Bacteria_Bacteroidetes_Saprospiria_Saprospirales	Bacteria_Bacteroidetes_Saprospiria_Saprospirales_Saprospiraceae	Bacteria_Bacteroidetes_Saprospiria_Saprospirales_Saprospiraceae_Saprospira	Bacteria_Bacteroidetes_Saprospiria_Saprospirales_Saprospiraceae_Saprospira_Saprospira grandis	56	64	120	55	34	29	78	40	25	103	33	62	72	46	29	18	15	24	32	6	117	31	32	33	18	9	12	11	19	57	48	9	42	31	51	16	32	16	36	2	28	94
taxid_1008153	Archaea	Archaea_Euryarchaeota	Archaea_Euryarchaeota_Halobacteria	Archaea_Euryarchaeota_Halobacteria_Halobacteriales	Archaea_Euryarchaeota_Halobacteria_Halobacteriales_Halobacteriaceae	Archaea_Euryarchaeota_Halobacteria_Halobacteriales_Halobacteriaceae_Halalkalicoccus	Archaea_Euryarchaeota_Halobacteria_Halobacteriales_Halobacteriaceae_Halalkalicoccus_Halalkalicoccus paucihalophilus	16	3	21	5	12	2	25	16	3	3	1	3	15	10	4	4	1	0	4	0	19	0	4	9	1	2	1	0	2	6	5	2	7	10	3	1	1	7	7	0	3	8
taxid_1008195	Archaea	Archaea_Euryarchaeota	Archaea_Euryarchaeota_Halobacteria	Archaea_Euryarchaeota_Halobacteria_Haloferacales	Archaea_Euryarchaeota_Halobacteria_Haloferacales_Haloferacaceae	Archaea_Euryarchaeota_Halobacteria_Haloferacales_Haloferacaceae_Halopelagius	Archaea_Euryarchaeota_Halobacteria_Haloferacales_Haloferacaceae_Halopelagius_Unknown	1	0	1	0	0	0	1	0	0	2	0	0	0	0	0	0	0	0	1	0	0	0	0	0	0	0	0	0	0	1	0	0	0	0	0	0	0	0	0	0	0	0
taxid_1008305	Bacteria	Bacteria_Thermotogae	Bacteria_Thermotogae_Thermotogae	Bacteria_Thermotogae_Thermotogae_Thermotogales	Bacteria_Thermotogae_Thermotogae_Thermotogales_Fervidobacteriaceae	Bacteria_Thermotogae_Thermotogae_Thermotogales_Fervidobacteriaceae_Fervidobacterium	Bacteria_Thermotogae_Thermotogae_Thermotogales_Fervidobacteriaceae_Fervidobacterium_Fervidobacterium thailandense	2	12	43	8	6	3	15	6	5	17	3	7	29	10	2	0	0	5	7	0	16	2	7	7	2	0	6	1	3	7	9	2	2	10	2	6	9	7	8	1	1	12
taxid_1008460	Archaea	Archaea_Euryarchaeota	Archaea_Euryarchaeota_Thermococci	Archaea_Euryarchaeota_Thermococci_Thermococcales	Archaea_Euryarchaeota_Thermococci_Thermococcales_Thermococcaceae	Archaea_Euryarchaeota_Thermococci_Thermococcales_Thermococcaceae_Pyrococcus	Archaea_Euryarchaeota_Thermococci_Thermococcales_Thermococcaceae_Pyrococcus_Pyrococcus yayanosii	11	1	5	9	20	0	2	15	0	28	5	0	7	7	0	15	0	5	11	0	35	0	3	1	2	3	0	3	4	11	7	3	1	17	1	0	2	0	8	0	1	3
taxid_100883	Bacteria	Bacteria_Firmicutes	Bacteria_Firmicutes_Erysipelotrichia	Bacteria_Firmicutes_Erysipelotrichia_Erysipelotrichales	Bacteria_Firmicutes_Erysipelotrichia_Erysipelotrichales_Erysipelotrichaceae	Bacteria_Firmicutes_Erysipelotrichia_Erysipelotrichales_Erysipelotrichaceae_Coprobacillus	Bacteria_Firmicutes_Erysipelotrichia_Erysipelotrichales_Erysipelotrichaceae_Coprobacillus_Unknown	74	132	115	334	115	74	129	121	333	47	92	87	189	82	80	54	47	131	41	158	137	21	212	95	81	24	89	21	99	128	92	29	21	86	87	63	95	59	74	44	33	159
taxid_100884	Bacteria	Bacteria_Firmicutes	Bacteria_Firmicutes_Erysipelotrichia	Bacteria_Firmicutes_Erysipelotrichia_Erysipelotrichales	Bacteria_Firmicutes_Erysipelotrichia_Erysipelotrichales_Erysipelotrichaceae	Bacteria_Firmicutes_Erysipelotrichia_Erysipelotrichales_Erysipelotrichaceae_Coprobacillus	Bacteria_Firmicutes_Erysipelotrichia_Erysipelotrichales_Erysipelotrichaceae_Coprobacillus_Coprobacillus cateniformis	174	245	115	123	150	121	424	143	893	89	87	159	244	119	106	87	63	503	60	21	409	68	87	73	189	37	214	64	22	144	122	60	33	125	173	88	97	82	99	21	61	155
taxid_100886	Bacteria	Bacteria_Firmicutes	Bacteria_Firmicutes_Erysipelotrichia	Bacteria_Firmicutes_Erysipelotrichia_Erysipelotrichales	Bacteria_Firmicutes_Erysipelotrichia_Erysipelotrichales_Erysipelotrichaceae	Bacteria_Firmicutes_Erysipelotrichia_Erysipelotrichales_Erysipelotrichaceae_Catenibacterium	Bacteria_Firmicutes_Erysipelotrichia_Erysipelotrichales_Erysipelotrichaceae_Catenibacterium_Catenibacterium mitsuokai	50	86	67	71	53	37	255	39	61	37	95	91	136	68	31	74	53	98	48	9	140	32	51	47	58	39	107	42	53	77	67	32	18	57	22	52	36	45	55	31	34	108
taxid_1009417	Bacteria	Bacteria_Verrucomicrobia	Bacteria_Verrucomicrobia_Opitutae	Bacteria_Verrucomicrobia_Opitutae_Puniceicoccales	Bacteria_Verrucomicrobia_Opitutae_Puniceicoccales_Puniceicoccaceae	Bacteria_Verrucomicrobia_Opitutae_Puniceicoccales_Puniceicoccaceae_Coraliomargarita	Bacteria_Verrucomicrobia_Opitutae_Puniceicoccales_Puniceicoccaceae_Coraliomargarita_Coraliomargarita Verrucomicrobia bacterium SCGC AAA164-L15	0	0	0	0	2	0	0	0	0	0	2	0	0	0	0	0	0	0	0	0	0	0	0	0	0	0	0	0	0	0	0	0	0	0	0	0	0	0	0	0	0	0
taxid_1009420	Bacteria	Bacteria_Verrucomicrobia	Bacteria_Verrucomicrobia_Opitutae	Bacteria_Verrucomicrobia_Opitutae_Puniceicoccales	Bacteria_Verrucomicrobia_Opitutae_Puniceicoccales_Puniceicoccaceae	Bacteria_Verrucomicrobia_Opitutae_Puniceicoccales_Puniceicoccaceae_Coraliomargarita	Bacteria_Verrucomicrobia_Opitutae_Puniceicoccales_Puniceicoccaceae_Coraliomargarita_Coraliomargarita Verrucomicrobia bacterium SCGC AAA164-O14	5	1	0	3	3	0	0	6	3	2	0	0	3	1	5	5	0	1	7	0	9	1	0	0	0	0	3	0	1	4	4	0	3	0	1	6	0	4	6	0	1	2
taxid_1009423	Bacteria	Bacteria_Verrucomicrobia	Bacteria_Verrucomicrobia_Opitutae	Bacteria_Verrucomicrobia_Opitutae_Puniceicoccales	Bacteria_Verrucomicrobia_Opitutae_Puniceicoccales_Puniceicoccaceae	Bacteria_Verrucomicrobia_Opitutae_Puniceicoccales_Puniceicoccaceae_Coraliomargarita	Bacteria_Verrucomicrobia_Opitutae_Puniceicoccales_Puniceicoccaceae_Coraliomargarita_Coraliomargarita Verrucomicrobia bacterium SCGC AAA168-F10	22	5	9	1	30	0	2	1	23	3	0	4	12	1	6	10	0	1	0	0	63	13	0	1	1	0	7	0	0	1	0	0	1	2	1	1	2	0	11	0	6	15
taxid_101	Bacteria	Bacteria_Bacteroidetes	Bacteria_Bacteroidetes_Cytophagia	Bacteria_Bacteroidetes_Cytophagia_Cytophagales	Bacteria_Bacteroidetes_Cytophagia_Cytophagales_Cytophagaceae	Bacteria_Bacteroidetes_Cytophagia_Cytophagales_Cytophagaceae_Flectobacillus	Bacteria_Bacteroidetes_Cytophagia_Cytophagales_Cytophagaceae_Flectobacillus_Unknown	2	0	0	0	0	0	0	0	0	0	0	0	0	0	0	0	0	0	1	0	0	0	0	0	0	0	1	0	0	0	0	0	0	0	0	0	0	0	0	0	0	0
taxid_1010	Bacteria	Bacteria_Bacteroidetes	Bacteria_Bacteroidetes_Sphingobacteriia	Bacteria_Bacteroidetes_Sphingobacteriia_Sphingobacteriales	Bacteria_Bacteroidetes_Sphingobacteriia_Sphingobacteriales_Sphingobacteriaceae	Bacteria_Bacteroidetes_Sphingobacteriia_Sphingobacteriales_Sphingobacteriaceae_Sphingobacterium	Bacteria_Bacteroidetes_Sphingobacteriia_Sphingobacteriales_Sphingobacteriaceae_Sphingobacterium_Sphingobacterium mizutaii	229	83	36	86	100	104	28	278	22	28	20	126	44	114	13	29	6	74	85	2	110	15	15	27	66	11	37	0	17	12	133	22	60	20	24	16	10	57	48	32	149	849
taxid_101028	Eukaryota	Eukaryota_Ascomycota	Eukaryota_Ascomycota_Sordariomycetes	Eukaryota_Ascomycota_Sordariomycetes_Hypocreales	Eukaryota_Ascomycota_Sordariomycetes_Hypocreales_Nectriaceae	Eukaryota_Ascomycota_Sordariomycetes_Hypocreales_Nectriaceae_Fusarium	Eukaryota_Ascomycota_Sordariomycetes_Hypocreales_Nectriaceae_Fusarium_Fusarium pseudograminearum	4	25	14	46	3	38	14	10	11	4	27	9	11	4	6	5	2	12	2	0	12	1	14	14	8	6	12	7	9	8	5	18	30	4	9	20	12	10	8	11	0	7
taxid_1010676	Bacteria	Bacteria_Proteobacteria	Bacteria_Proteobacteria_Betaproteobacteria	Bacteria_Proteobacteria_Betaproteobacteria_Rhodocyclales	Bacteria_Proteobacteria_Betaproteobacteria_Rhodocyclales_Azonexaceae	Bacteria_Proteobacteria_Betaproteobacteria_Rhodocyclales_Azonexaceae_Candidatus Tremblaya	Bacteria_Proteobacteria_Betaproteobacteria_Rhodocyclales_Azonexaceae_Candidatus Tremblaya_Candidatus Tremblaya phenacola	2	0	3	0	4	0	23	2	0	3	0	1	3	0	0	0	0	0	0	0	18	0	0	0	0	0	0	0	0	0	0	0	0	0	0	2	0	0	6	0	0	3
taxid_101070	Bacteria	Bacteria_Firmicutes	Bacteria_Firmicutes_Bacilli	Bacteria_Firmicutes_Bacilli_Bacillales	Bacteria_Firmicutes_Bacilli_Bacillales_Planococcaceae	Bacteria_Firmicutes_Bacilli_Bacillales_Planococcaceae_Rummeliibacillus	Bacteria_Firmicutes_Bacilli_Bacillales_Planococcaceae_Rummeliibacillus_Rummeliibacillus pycnus	9	7	14	35	4	9	16	2	5	5	12	19	63	5	10	16	3	7	3	0	18	14	31	3	7	5	20	14	12	14	9	4	1	6	18	14	4	4	2	6	3	15
taxid_101162	Eukaryota	Eukaryota_Ascomycota	Eukaryota_Ascomycota_Dothideomycetes	Eukaryota_Ascomycota_Dothideomycetes_Pleosporales	Eukaryota_Ascomycota_Dothideomycetes_Pleosporales_Pleosporaceae	Eukaryota_Ascomycota_Dothideomycetes_Pleosporales_Pleosporaceae_Bipolaris	Eukaryota_Ascomycota_Dothideomycetes_Pleosporales_Pleosporaceae_Bipolaris_Bipolaris oryzae	11	14	12	66	17	5	26	21	0	19	32	18	60	22	3	8	6	14	5	3	19	3	75	7	1	14	14	12	23	17	10	21	10	8	4	17	4	19	10	3	12	23
taxid_101192	Archaea	Archaea_Euryarchaeota	Archaea_Euryarchaeota_Methanomicrobia	Archaea_Euryarchaeota_Methanomicrobia_Methanosarcinales	Archaea_Euryarchaeota_Methanomicrobia_Methanosarcinales_Methanosarcinaceae	Archaea_Euryarchaeota_Methanomicrobia_Methanosarcinales_Methanosarcinaceae_Methanomethylovorans	Archaea_Euryarchaeota_Methanomicrobia_Methanosarcinales_Methanosarcinaceae_Methanomethylovorans_Methanomethylovorans hollandica	2	21	8	1	6	1	7	3	3	10	0	2	40	2	3	3	1	1	1	2	7	4	0	0	4	0	5	4	0	2	4	3	0	2	5	1	5	3	3	1	21	69
taxid_101201	Eukaryota	Eukaryota_Ascomycota	Eukaryota_Ascomycota_Sordariomycetes	Eukaryota_Ascomycota_Sordariomycetes_Hypocreales	Eukaryota_Ascomycota_Sordariomycetes_Hypocreales_Hypocreaceae	Eukaryota_Ascomycota_Sordariomycetes_Hypocreales_Hypocreaceae_Trichoderma	Eukaryota_Ascomycota_Sordariomycetes_Hypocreales_Hypocreaceae_Trichoderma_Trichoderma asperellum	13	45	11	14	23	9	21	11	3	11	11	16	13	7	4	3	0	14	4	1	8	6	12	10	12	3	12	3	9	8	13	1	7	14	10	11	6	12	18	1	11	14
taxid_101203	Eukaryota	Eukaryota_Chordata	Eukaryota_Chordata_Oomycetes	Eukaryota_Chordata_Oomycetes_Saprolegniales	Eukaryota_Chordata_Oomycetes_Saprolegniales_Saprolegniaceae	Eukaryota_Chordata_Oomycetes_Saprolegniales_Saprolegniaceae_Saprolegnia	Eukaryota_Chordata_Oomycetes_Saprolegniales_Saprolegniaceae_Saprolegnia_Saprolegnia parasitica	25	66	38	54	36	30	31	27	55	28	32	66	27	37	9	39	7	51	24	0	35	24	97	20	36	24	57	28	11	45	17	13	11	27	39	50	15	43	18	13	25	109
taxid_1013	Bacteria	Bacteria_Bacteroidetes	Bacteria_Bacteroidetes_Flavobacteriia	Bacteria_Bacteroidetes_Flavobacteriia_Flavobacteriales	Bacteria_Bacteroidetes_Flavobacteriia_Flavobacteriales_Flavobacteriaceae	Bacteria_Bacteroidetes_Flavobacteriia_Flavobacteriales_Flavobacteriaceae_Weeksella	Bacteria_Bacteroidetes_Flavobacteriia_Flavobacteriales_Flavobacteriaceae_Weeksella_Unknown	14	45	5	11	29	7	8	5	28	3	2	4	15	27	6	3	16	2	20	0	24	5	8	10	1	9	6	24	8	3	4	30	12	15	100	4	19	3	5	0	11	8
taxid_101385	Bacteria	Bacteria_Bacteroidetes	Bacteria_Bacteroidetes_Flavobacteriia	Bacteria_Bacteroidetes_Flavobacteriia_Flavobacteriales	Bacteria_Bacteroidetes_Flavobacteriia_Flavobacteriales_Flavobacteriaceae	Bacteria_Bacteroidetes_Flavobacteriia_Flavobacteriales_Flavobacteriaceae_Aequorivita	Bacteria_Bacteroidetes_Flavobacteriia_Flavobacteriales_Flavobacteriaceae_Aequorivita_Aequorivita sublithincola	11	8	14	5	5	1	15	41	1	12	2	11	27	2	1	6	0	4	16	0	7	5	0	3	9	5	9	3	1	42	5	2	24	4	1	13	10	2	17	3	16	42
taxid_1014	Bacteria	Bacteria_Bacteroidetes	Bacteria_Bacteroidetes_Flavobacteriia	Bacteria_Bacteroidetes_Flavobacteriia_Flavobacteriales	Bacteria_Bacteroidetes_Flavobacteriia_Flavobacteriales_Flavobacteriaceae	Bacteria_Bacteroidetes_Flavobacteriia_Flavobacteriales_Flavobacteriaceae_Weeksella	Bacteria_Bacteroidetes_Flavobacteriia_Flavobacteriales_Flavobacteriaceae_Weeksella_Weeksella virosa	2	1	0	1	0	0	4	1	0	1	1	0	0	2	0	0	0	2	0	0	3	2	0	0	1	0	1	0	0	0	3	1	1	0	0	1	0	1	0	0	0	0
taxid_1015	Bacteria	Bacteria_Bacteroidetes	Bacteria_Bacteroidetes_Flavobacteriia	Bacteria_Bacteroidetes_Flavobacteriia_Flavobacteriales	Bacteria_Bacteroidetes_Flavobacteriia_Flavobacteriales_Flavobacteriaceae	Bacteria_Bacteroidetes_Flavobacteriia_Flavobacteriales_Flavobacteriaceae_Bergeyella	Bacteria_Bacteroidetes_Flavobacteriia_Flavobacteriales_Flavobacteriaceae_Bergeyella_Bergeyella zoohelcum	14	56	20	37	20	6	20	24	9	22	12	27	19	25	8	5	17	28	9	0	15	6	5	7	9	12	13	5	6	8	10	11	11	2	23	4	17	10	16	4	3	38
taxid_101534	Bacteria	Bacteria_Proteobacteria	Bacteria_Proteobacteria_Gammaproteobacteria	Bacteria_Proteobacteria_Gammaproteobacteria_Enterobacterales	Bacteria_Proteobacteria_Gammaproteobacteria_Enterobacterales_Enterobacteriaceae	Bacteria_Proteobacteria_Gammaproteobacteria_Enterobacterales_Enterobacteriaceae_Candidatus Blochmannia	Bacteria_Proteobacteria_Gammaproteobacteria_Enterobacterales_Enterobacteriaceae_Candidatus Blochmannia_Candidatus Blochmannia pennsylvanicus	0	0	3	1	0	0	0	0	0	0	0	0	0	0	0	0	0	0	0	0	0	0	0	0	0	0	0	0	0	0	0	0	0	0	0	0	0	0	0	0	0	0
taxid_101564	Bacteria	Bacteria_Proteobacteria	Bacteria_Proteobacteria_Gammaproteobacteria	Bacteria_Proteobacteria_Gammaproteobacteria_Pseudomonadales	Bacteria_Proteobacteria_Gammaproteobacteria_Pseudomonadales_Pseudomonadaceae	Bacteria_Proteobacteria_Gammaproteobacteria_Pseudomonadales_Pseudomonadaceae_Pseudomonas	Bacteria_Proteobacteria_Gammaproteobacteria_Pseudomonadales_Pseudomonadaceae_Pseudomonas_Pseudomonas alcaliphila	28	45	25	28	15	3	24	13	0	17	33	17	28	15	6	15	1	13	10	0	15	6	44	8	1	4	10	8	13	16	6	6	15	3	2	14	25	5	8	0	6	15
taxid_101571	Bacteria	Bacteria_Proteobacteria	Bacteria_Proteobacteria_Betaproteobacteria	Bacteria_Proteobacteria_Betaproteobacteria_Burkholderiales	Bacteria_Proteobacteria_Betaproteobacteria_Burkholderiales_Burkholderiaceae	Bacteria_Proteobacteria_Betaproteobacteria_Burkholderiales_Burkholderiaceae_Burkholderia	Bacteria_Proteobacteria_Betaproteobacteria_Burkholderiales_Burkholderiaceae_Burkholderia_Burkholderia ubonensis	182	184	227	500	192	76	206	192	160	207	150	204	272	223	108	127	85	115	104	32	263	123	415	91	87	78	368	101	122	192	150	51	167	207	106	229	125	163	180	58	109	309
taxid_1016	Bacteria	Bacteria_Bacteroidetes	Bacteria_Bacteroidetes_Flavobacteriia	Bacteria_Bacteroidetes_Flavobacteriia_Flavobacteriales	Bacteria_Bacteroidetes_Flavobacteriia_Flavobacteriales_Flavobacteriaceae	Bacteria_Bacteroidetes_Flavobacteriia_Flavobacteriales_Flavobacteriaceae_Capnocytophaga	Bacteria_Bacteroidetes_Flavobacteriia_Flavobacteriales_Flavobacteriaceae_Capnocytophaga_Unknown	245	932	358	476	302	191	181	318	170	453	198	472	295	375	193	100	81	213	198	36	439	207	109	90	138	76	178	69	86	149	187	97	384	224	218	203	140	143	256	71	291	791
taxid_101689	Bacteria	Bacteria_Actinobacteria	Bacteria_Actinobacteria_Actinobacteria	Bacteria_Actinobacteria_Actinobacteria_Micrococcales	Bacteria_Actinobacteria_Actinobacteria_Micrococcales_Intrasporangiaceae	Bacteria_Actinobacteria_Actinobacteria_Micrococcales_Intrasporangiaceae_Tetrasphaera	Bacteria_Actinobacteria_Actinobacteria_Micrococcales_Intrasporangiaceae_Tetrasphaera_Tetrasphaera elongata	23	42	34	135	25	20	30	40	16	39	66	35	31	25	12	33	21	47	18	0	28	21	113	21	38	15	23	11	39	35	35	14	4	18	33	52	19	27	19	21	19	45
taxid_1016987	Bacteria	Bacteria_Proteobacteria	Bacteria_Proteobacteria_Alphaproteobacteria	Bacteria_Proteobacteria_Alphaproteobacteria_Sphingomonadales	Bacteria_Proteobacteria_Alphaproteobacteria_Sphingomonadales_Sphingomonadaceae	Bacteria_Proteobacteria_Alphaproteobacteria_Sphingomonadales_Sphingomonadaceae_Novosphingobium	Bacteria_Proteobacteria_Alphaproteobacteria_Sphingomonadales_Sphingomonadaceae_Novosphingobium_Novosphingobium sp. THN1	2	0	9	23	4	2	4	37	2	10	14	14	10	3	2	2	0	2	4	0	22	4	6	4	6	1	7	4	16	5	23	0	2	6	0	2	3	3	2	2	3	16
taxid_1017	Bacteria	Bacteria_Bacteroidetes	Bacteria_Bacteroidetes_Flavobacteriia	Bacteria_Bacteroidetes_Flavobacteriia_Flavobacteriales	Bacteria_Bacteroidetes_Flavobacteriia_Flavobacteriales_Flavobacteriaceae	Bacteria_Bacteroidetes_Flavobacteriia_Flavobacteriales_Flavobacteriaceae_Capnocytophaga	Bacteria_Bacteroidetes_Flavobacteriia_Flavobacteriales_Flavobacteriaceae_Capnocytophaga_Capnocytophaga gingivalis	22	150	49	81	8	42	51	24	47	33	41	89	64	91	38	33	13	50	17	11	76	31	56	27	18	3	30	5	21	16	32	4	18	53	15	43	45	18	25	7	31	88
taxid_1017270	Bacteria	Bacteria_Firmicutes	Bacteria_Firmicutes_Bacilli	Bacteria_Firmicutes_Bacilli_Bacillales	Bacteria_Firmicutes_Bacilli_Bacillales_Bacillaceae	Bacteria_Firmicutes_Bacilli_Bacillales_Bacillaceae_Fictibacillus	Bacteria_Firmicutes_Bacilli_Bacillales_Bacillaceae_Fictibacillus_Fictibacillus enclensis	1	0	12	1	0	1	13	0	0	4	3	7	46	2	1	0	1	4	1	0	27	2	0	29	3	1	3	0	1	6	0	1	1	3	1	0	3	4	6	0	6	7
taxid_1017273	Bacteria	Bacteria_Firmicutes	Bacteria_Firmicutes_Bacilli	Bacteria_Firmicutes_Bacilli_Bacillales	Bacteria_Firmicutes_Bacilli_Bacillales_Bacillaceae	Bacteria_Firmicutes_Bacilli_Bacillales_Bacillaceae_Domibacillus	Bacteria_Firmicutes_Bacilli_Bacillales_Bacillaceae_Domibacillus_Domibacillus enclensis	44	174	71	76	71	9	178	37	21	40	47	170	181	52	70	25	31	144	31	5	93	62	60	120	63	12	166	29	35	90	49	19	23	173	13	42	41	49	93	33	47	165
taxid_1017277	Bacteria	Bacteria_Firmicutes	Bacteria_Firmicutes_Bacilli	Bacteria_Firmicutes_Bacilli_Bacillales	Bacteria_Firmicutes_Bacilli_Bacillales_Listeriaceae	Bacteria_Firmicutes_Bacilli_Bacillales_Listeriaceae_Exiguobacterium	Bacteria_Firmicutes_Bacilli_Bacillales_Listeriaceae_Exiguobacterium_Exiguobacterium enclense	0	2	7	1	0	0	0	1	0	3	0	3	0	1	0	0	1	1	0	0	2	0	1	0	1	0	0	1	0	0	0	0	0	0	0	0	1	0	1	1	0	0
taxid_1017280	Bacteria	Bacteria_Firmicutes	Bacteria_Firmicutes_Clostridia	Bacteria_Firmicutes_Clostridia_Clostridiales	Bacteria_Firmicutes_Clostridia_Clostridiales_Ruminococcaceae	Bacteria_Firmicutes_Clostridia_Clostridiales_Ruminococcaceae_Pseudoflavonifractor	Bacteria_Firmicutes_Clostridia_Clostridiales_Ruminococcaceae_Pseudoflavonifractor_Unknown	20898	38311	43089	47699	35236	10093	38931	36735	7300	28993	28828	65586	101631	48953	8816	27139	5669	35349	13510	4370	74107	16536	38088	16909	25395	9916	57946	10480	11986	67994	19315	8656	12558	48788	12242	21355	30842	17657	24408	9059	21891	63949
taxid_1017319	Bacteria	Bacteria_Actinobacteria	Bacteria_Actinobacteria_Actinobacteria	Bacteria_Actinobacteria_Actinobacteria_Corynebacteriales	Bacteria_Actinobacteria_Actinobacteria_Corynebacteriales_Nocardiaceae	Bacteria_Actinobacteria_Actinobacteria_Corynebacteriales_Nocardiaceae_Rhodococcus	Bacteria_Actinobacteria_Actinobacteria_Corynebacteriales_Nocardiaceae_Rhodococcus_Rhodococcus sp. Eu-32	7	1	2	7	17	0	6	9	3	17	3	6	6	6	2	4	4	13	13	0	25	2	1	5	5	1	37	0	0	6	3	2	3	13	16	0	10	0	4	0	4	15
taxid_1018	Bacteria	Bacteria_Bacteroidetes	Bacteria_Bacteroidetes_Flavobacteriia	Bacteria_Bacteroidetes_Flavobacteriia_Flavobacteriales	Bacteria_Bacteroidetes_Flavobacteriia_Flavobacteriales_Flavobacteriaceae	Bacteria_Bacteroidetes_Flavobacteriia_Flavobacteriales_Flavobacteriaceae_Capnocytophaga	Bacteria_Bacteroidetes_Flavobacteriia_Flavobacteriales_Flavobacteriaceae_Capnocytophaga_Capnocytophaga ochracea	37	70	25	29	31	17	10	50	12	26	14	33	52	32	19	5	1	20	30	13	36	36	5	5	11	5	13	4	3	23	24	3	36	20	2	8	12	10	24	1	49	142
taxid_101852	Eukaryota	Eukaryota_Ascomycota	Eukaryota_Ascomycota_Leotiomycetes	Eukaryota_Ascomycota_Leotiomycetes_Helotiales	Eukaryota_Ascomycota_Leotiomycetes_Helotiales_Helotiaceae	Eukaryota_Ascomycota_Leotiomycetes_Helotiales_Helotiaceae_Glarea	Eukaryota_Ascomycota_Leotiomycetes_Helotiales_Helotiaceae_Glarea_Glarea lozoyensis	5	33	15	16	16	3	20	15	4	24	10	20	11	11	3	3	2	25	2	0	14	14	11	16	19	3	19	4	6	12	11	4	8	13	6	5	10	9	7	0	3	20
taxid_1019	Bacteria	Bacteria_Bacteroidetes	Bacteria_Bacteroidetes_Flavobacteriia	Bacteria_Bacteroidetes_Flavobacteriia_Flavobacteriales	Bacteria_Bacteroidetes_Flavobacteriia_Flavobacteriales_Flavobacteriaceae	Bacteria_Bacteroidetes_Flavobacteriia_Flavobacteriales_Flavobacteriaceae_Capnocytophaga	Bacteria_Bacteroidetes_Flavobacteriia_Flavobacteriales_Flavobacteriaceae_Capnocytophaga_Capnocytophaga sputigena	70	233	91	100	102	69	65	165	56	64	104	57	149	119	67	36	6	106	66	1	99	29	50	58	86	21	36	19	20	93	64	29	68	80	45	46	86	52	54	28	47	96
taxid_102	Bacteria	Bacteria_Bacteroidetes	Bacteria_Bacteroidetes_Flavobacteriia	Bacteria_Bacteroidetes_Flavobacteriia_Flavobacteriales	Bacteria_Bacteroidetes_Flavobacteriia_Flavobacteriales_Flavobacteriaceae	Bacteria_Bacteroidetes_Flavobacteriia_Flavobacteriales_Flavobacteriaceae_Polaribacter	Bacteria_Bacteroidetes_Flavobacteriia_Flavobacteriales_Flavobacteriaceae_Polaribacter_Polaribacter glomeratus	5	2	5	5	3	3	0	4	0	4	1	17	5	1	3	2	1	4	1	1	4	0	0	1	1	0	2	0	0	5	1	0	1	4	1	2	4	2	2	1	0	20
taxid_102106	Bacteria	Bacteria_Actinobacteria	Bacteria_Actinobacteria_Coriobacteriia	Bacteria_Actinobacteria_Coriobacteriia_Coriobacteriales	Bacteria_Actinobacteria_Coriobacteriia_Coriobacteriales_Coriobacteriaceae	Bacteria_Actinobacteria_Coriobacteriia_Coriobacteriales_Coriobacteriaceae_Collinsella	Bacteria_Actinobacteria_Coriobacteriia_Coriobacteriales_Coriobacteriaceae_Collinsella_Unknown	1540	3379	1969	3610	2175	543	2457	1512	695	2039	1586	1776	2850	1654	498	1192	676	1523	1138	181	3166	733	2299	989	1095	548	2376	892	947	1661	1101	464	788	1607	1122	1713	1168	1317	1223	501	911	2870
taxid_102109	Bacteria	Bacteria_Proteobacteria	Bacteria_Proteobacteria_Deltaproteobacteria	Bacteria_Proteobacteria_Deltaproteobacteria_Desulfovibrionales	Bacteria_Proteobacteria_Deltaproteobacteria_Desulfovibrionales_Desulfovibrionaceae	Bacteria_Proteobacteria_Deltaproteobacteria_Desulfovibrionales_Desulfovibrionaceae_Desulfovibrio	Bacteria_Proteobacteria_Deltaproteobacteria_Desulfovibrionales_Desulfovibrionaceae_Desulfovibrio_Desulfovibrio inopinatus	81	1033	131	370	103	95	197	94	44	117	324	99	163	181	55	202	115	36	64	6	169	64	347	66	42	86	108	42	143	105	136	124	42	117	155	184	57	70	72	112	52	112
taxid_102115	Bacteria	Bacteria_Cyanobacteria	Bacteria_Cyanobacteria_Gloeobacteria	Bacteria_Cyanobacteria_Gloeobacteria_Pleurocapsales	Bacteria_Cyanobacteria_Gloeobacteria_Pleurocapsales_Dermocarpellaceae	Bacteria_Cyanobacteria_Gloeobacteria_Pleurocapsales_Dermocarpellaceae_Stanieria	Bacteria_Cyanobacteria_Gloeobacteria_Pleurocapsales_Dermocarpellaceae_Stanieria_Unknown	0	0	2	0	1	0	1	1	0	0	0	2	0	1	1	0	0	0	1	0	0	1	0	2	0	0	1	0	0	0	2	0	5	4	0	0	0	1	0	0	1	8
taxid_102116	Bacteria	Bacteria_Cyanobacteria	Bacteria_Cyanobacteria_Gloeobacteria	Bacteria_Cyanobacteria_Gloeobacteria_Pleurocapsales	Bacteria_Cyanobacteria_Gloeobacteria_Pleurocapsales_Dermocarpellaceae	Bacteria_Cyanobacteria_Gloeobacteria_Pleurocapsales_Dermocarpellaceae_Stanieria	Bacteria_Cyanobacteria_Gloeobacteria_Pleurocapsales_Dermocarpellaceae_Stanieria_Stanieria cyanosphaera	17	49	25	30	18	5	60	11	11	13	6	8	54	16	16	7	2	9	14	1	21	1	9	14	10	2	11	2	12	4	8	2	5	17	8	7	4	16	18	6	11	8
taxid_102120	Bacteria	Bacteria_Cyanobacteria	Bacteria_Cyanobacteria_Unknown	Bacteria_Cyanobacteria_Unknown_Synechococcales	Bacteria_Cyanobacteria_Unknown_Synechococcales_Synechococcaceae	Bacteria_Cyanobacteria_Unknown_Synechococcales_Synechococcaceae_Synechococcus	Bacteria_Cyanobacteria_Unknown_Synechococcales_Synechococcaceae_Synechococcus_Synechococcus sp. P1	59	360	101	262	94	44	219	62	56	113	141	122	185	92	35	38	65	72	47	15	129	48	110	80	63	35	181	32	80	83	60	29	32	96	53	93	65	74	65	18	81	241
taxid_102125	Bacteria	Bacteria_Cyanobacteria	Bacteria_Cyanobacteria_Gloeobacteria	Bacteria_Cyanobacteria_Gloeobacteria_Pleurocapsales	Bacteria_Cyanobacteria_Gloeobacteria_Pleurocapsales_Xenococcaceae	Bacteria_Cyanobacteria_Gloeobacteria_Pleurocapsales_Xenococcaceae_Xenococcus	Bacteria_Cyanobacteria_Gloeobacteria_Pleurocapsales_Xenococcaceae_Xenococcus_Xenococcus sp. PCC 7305	12	172	48	57	6	7	17	22	7	10	14	10	35	6	8	11	5	6	6	0	28	8	18	9	4	5	21	13	3	19	11	2	11	6	5	9	33	16	9	8	13	14
taxid_102127	Bacteria	Bacteria_Cyanobacteria	Bacteria_Cyanobacteria_Unknown	Bacteria_Cyanobacteria_Unknown_Oscillatoriales	Bacteria_Cyanobacteria_Unknown_Oscillatoriales_Coleofasciculaceae	Bacteria_Cyanobacteria_Unknown_Oscillatoriales_Coleofasciculaceae_Geitlerinema	Bacteria_Cyanobacteria_Unknown_Oscillatoriales_Coleofasciculaceae_Geitlerinema_Geitlerinema sp. PCC 7105	39	26	26	13	9	6	28	28	1	15	20	9	46	23	8	3	4	64	28	3	14	13	49	8	35	1	21	5	8	11	14	1	12	4	7	12	25	4	2	2	5	16
taxid_102129	Bacteria	Bacteria_Cyanobacteria	Bacteria_Cyanobacteria_Unknown	Bacteria_Cyanobacteria_Unknown_Synechococcales	Bacteria_Cyanobacteria_Unknown_Synechococcales_Leptolyngbyaceae	Bacteria_Cyanobacteria_Unknown_Synechococcales_Leptolyngbyaceae_Leptolyngbya	Bacteria_Cyanobacteria_Unknown_Synechococcales_Leptolyngbyaceae_Leptolyngbya_Leptolyngbya sp. PCC 7375	29	31	26	47	15	25	24	22	29	9	12	48	45	39	17	3	5	16	33	2	38	11	14	9	7	6	20	8	7	23	27	8	10	28	9	17	5	23	25	16	20	54
taxid_102134	Bacteria	Bacteria_Firmicutes	Bacteria_Firmicutes_Clostridia	Bacteria_Firmicutes_Clostridia_Clostridiales	Bacteria_Firmicutes_Clostridia_Clostridiales_Peptococcaceae	Bacteria_Firmicutes_Clostridia_Clostridiales_Peptococcaceae_Desulfallas	Bacteria_Firmicutes_Clostridia_Clostridiales_Peptococcaceae_Desulfallas_Desulfallas gibsoniae	245	695	148	425	326	57	400	200	135	145	299	160	307	275	68	230	142	297	150	44	359	115	483	139	206	153	329	161	96	271	135	99	86	201	209	170	166	176	194	50	86	273
taxid_102148	Bacteria	Bacteria_Firmicutes	Bacteria_Firmicutes_Erysipelotrichia	Bacteria_Firmicutes_Erysipelotrichia_Erysipelotrichales	Bacteria_Firmicutes_Erysipelotrichia_Erysipelotrichales_Erysipelotrichaceae	Bacteria_Firmicutes_Erysipelotrichia_Erysipelotrichales_Erysipelotrichaceae_Solobacterium	Bacteria_Firmicutes_Erysipelotrichia_Erysipelotrichales_Erysipelotrichaceae_Solobacterium_Solobacterium moorei	46	445	77	76	48	25	136	55	16	42	16	42	119	53	49	24	8	101	28	13	199	19	13	81	24	4	67	16	18	117	37	6	12	74	44	34	55	21	33	10	26	82
taxid_1022	Bacteria	Bacteria_Proteobacteria	Bacteria_Proteobacteria_Gammaproteobacteria	Bacteria_Proteobacteria_Gammaproteobacteria_Thiotrichales	Bacteria_Proteobacteria_Gammaproteobacteria_Thiotrichales_Thiotrichaceae	Bacteria_Proteobacteria_Gammaproteobacteria_Thiotrichales_Thiotrichaceae_Beggiatoa	Bacteria_Proteobacteria_Gammaproteobacteria_Thiotrichales_Thiotrichaceae_Beggiatoa_Beggiatoa alba	15	21	18	6	27	11	19	13	1	8	0	43	14	8	10	7	1	8	8	0	23	16	3	6	1	0	38	5	3	25	9	1	21	23	6	7	11	3	8	11	20	25
taxid_102232	Bacteria	Bacteria_Cyanobacteria	Bacteria_Cyanobacteria_Unknown	Bacteria_Cyanobacteria_Unknown_Chroococcales	Bacteria_Cyanobacteria_Unknown_Chroococcales_Chroococcaceae	Bacteria_Cyanobacteria_Unknown_Chroococcales_Chroococcaceae_Gloeocapsa	Bacteria_Cyanobacteria_Unknown_Chroococcales_Chroococcaceae_Gloeocapsa_Gloeocapsa sp. PCC 73106	2	6	18	14	2	1	13	10	11	2	2	1	15	2	5	0	1	5	0	0	8	6	8	6	3	1	28	0	4	1	3	3	0	5	0	1	2	7	3	0	5	9
taxid_10242	Viruses	Viruses_Unknown	Viruses_Unknown_Unknown	Viruses_Unknown_Unknown_Caudovirales	Viruses_Unknown_Unknown_Caudovirales_Poxviridae	Viruses_Unknown_Unknown_Caudovirales_Poxviridae_Orthopoxvirus	Viruses_Unknown_Unknown_Caudovirales_Poxviridae_Orthopoxvirus_Unknown	0	0	0	0	0	0	0	0	0	0	0	0	0	0	0	0	0	0	0	0	1	0	0	0	0	0	0	0	0	0	0	0	0	0	0	0	0	0	0	0	0	0
taxid_10257	Viruses	Viruses_Unknown	Viruses_Unknown_Unknown	Viruses_Unknown_Unknown_Caudovirales	Viruses_Unknown_Unknown_Caudovirales_Poxviridae	Viruses_Unknown_Unknown_Caudovirales_Poxviridae_Parapoxvirus	Viruses_Unknown_Unknown_Caudovirales_Poxviridae_Parapoxvirus_Unknown	0	0	0	0	0	0	1	0	0	0	0	0	0	0	0	0	0	0	0	0	0	0	0	0	0	0	0	0	0	1	0	0	0	0	0	0	0	0	0	0	0	0
taxid_10258	Viruses	Viruses_Unknown	Viruses_Unknown_Unknown	Viruses_Unknown_Unknown_Herpesvirales	Viruses_Unknown_Unknown_Herpesvirales_Poxviridae	Viruses_Unknown_Unknown_Herpesvirales_Poxviridae_Parapoxvirus	Viruses_Unknown_Unknown_Herpesvirales_Poxviridae_Parapoxvirus_Parapoxvirus Orf virus	0	0	2	1	0	0	0	0	0	3	0	0	0	0	1	0	1	0	0	0	0	2	0	0	0	0	1	0	0	2	0	0	1	0	0	0	2	0	1	0	0	1
taxid_1026	Bacteria	Bacteria_Bacteroidetes	Bacteria_Bacteroidetes_Cytophagia	Bacteria_Bacteroidetes_Cytophagia_Cytophagales	Bacteria_Bacteroidetes_Cytophagia_Cytophagales_Cytophagaceae	Bacteria_Bacteroidetes_Cytophagia_Cytophagales_Cytophagaceae_Marinoscillum	Bacteria_Bacteroidetes_Cytophagia_Cytophagales_Cytophagaceae_Marinoscillum_Marinoscillum furvescens	62	232	45	234	39	159	36	48	137	43	100	114	47	50	20	25	27	78	32	4	81	46	52	16	32	58	21	14	57	67	38	95	56	20	76	71	39	63	32	72	12	40
taxid_102684	Bacteria	Bacteria_Firmicutes	Bacteria_Firmicutes_Bacilli	Bacteria_Firmicutes_Bacilli_Lactobacillales	Bacteria_Firmicutes_Bacilli_Lactobacillales_Streptococcaceae	Bacteria_Firmicutes_Bacilli_Lactobacillales_Streptococcaceae_Streptococcus	Bacteria_Firmicutes_Bacilli_Lactobacillales_Streptococcaceae_Streptococcus_Streptococcus infantarius	0	53	7	270	8	2	18	4	4	1	19	4	33	6	3	12	1	0	6	1	29	4	1	9	1	1	2	0	5	4	2	2	0	5	1	1	3	1	3	0	2	2
taxid_1027	Bacteria	Bacteria_Bacteroidetes	Bacteria_Bacteroidetes_Cytophagia	Bacteria_Bacteroidetes_Cytophagia_Cytophagales	Bacteria_Bacteroidetes_Cytophagia_Cytophagales_Microscillaceae	Bacteria_Bacteroidetes_Cytophagia_Cytophagales_Microscillaceae_Microscilla	Bacteria_Bacteroidetes_Cytophagia_Cytophagales_Microscillaceae_Microscilla_Microscilla marina	19	41	29	33	13	13	30	11	6	18	5	54	19	12	6	2	8	30	11	0	32	1	11	4	16	2	15	6	9	11	12	7	16	12	14	20	34	22	26	0	13	48
taxid_1027249	Bacteria	Bacteria_Firmicutes	Bacteria_Firmicutes_Bacilli	Bacteria_Firmicutes_Bacilli_Bacillales	Bacteria_Firmicutes_Bacilli_Bacillales_Bacillaceae	Bacteria_Firmicutes_Bacilli_Bacillales_Bacillaceae_Gracilibacillus	Bacteria_Firmicutes_Bacilli_Bacillales_Bacillaceae_Gracilibacillus_Gracilibacillus kekensis	14	12	5	5	27	1	6	4	3	11	74	22	18	48	10	13	3	13	6	3	26	11	18	10	8	32	27	6	3	16	8	17	4	15	7	14	15	6	33	2	3	31
taxid_1027273	Bacteria	Bacteria_Proteobacteria	Bacteria_Proteobacteria_Gammaproteobacteria	Bacteria_Proteobacteria_Gammaproteobacteria_Oceanospirillales	Bacteria_Proteobacteria_Gammaproteobacteria_Oceanospirillales_Endozoicomonadaceae	Bacteria_Proteobacteria_Gammaproteobacteria_Oceanospirillales_Endozoicomonadaceae_Endozoicomonas	Bacteria_Proteobacteria_Gammaproteobacteria_Oceanospirillales_Endozoicomonadaceae_Endozoicomonas_Endozoicomonas montiporae	24	24	50	54	43	24	62	37	7	46	30	21	60	37	27	20	5	64	31	10	69	16	39	31	48	10	54	17	26	23	23	6	21	53	14	29	34	17	21	6	34	97
taxid_1027620	Bacteria	Bacteria_Actinobacteria	Bacteria_Actinobacteria_Actinobacteria	Bacteria_Actinobacteria_Actinobacteria_Propionibacteriales	Bacteria_Actinobacteria_Actinobacteria_Propionibacteriales_Nocardioidaceae	Bacteria_Actinobacteria_Actinobacteria_Propionibacteriales_Nocardioidaceae_Nocardioides	Bacteria_Actinobacteria_Actinobacteria_Propionibacteriales_Nocardioidaceae_Nocardioides_Nocardioides sp. LS1	7	37	14	41	17	8	17	17	7	14	15	12	85	39	10	6	2	17	13	0	85	5	10	9	7	6	49	12	12	15	9	5	6	13	7	25	5	18	18	8	19	28
taxid_10279	Viruses	Viruses_Unknown	Viruses_Unknown_Unknown	Viruses_Unknown_Unknown_Caudovirales	Viruses_Unknown_Unknown_Caudovirales_Poxviridae	Viruses_Unknown_Unknown_Caudovirales_Poxviridae_Molluscipoxvirus	Viruses_Unknown_Unknown_Caudovirales_Poxviridae_Molluscipoxvirus_Molluscipoxvirus Molluscum contagiosum virus	0	0	0	0	0	0	0	0	0	0	0	0	0	0	0	0	0	0	0	0	1	0	1	0	0	0	0	0	0	0	0	0	0	0	0	0	0	0	0	0	0	0
taxid_1028	Bacteria	Bacteria_Bacteroidetes	Bacteria_Bacteroidetes_Cytophagia	Bacteria_Bacteroidetes_Cytophagia_Cytophagales	Bacteria_Bacteroidetes_Cytophagia_Cytophagales_Flammeovirgaceae	Bacteria_Bacteroidetes_Cytophagia_Cytophagales_Flammeovirgaceae_Marivirga	Bacteria_Bacteroidetes_Cytophagia_Cytophagales_Flammeovirgaceae_Marivirga_Marivirga sericea	17	190	27	93	14	18	34	3	1	23	28	14	11	9	11	16	3	28	6	9	12	9	35	27	15	8	9	3	32	8	9	11	52	22	3	14	3	13	14	4	5	22
taxid_1028384	Eukaryota	Eukaryota_Ascomycota	Eukaryota_Ascomycota_Sordariomycetes	Eukaryota_Ascomycota_Sordariomycetes_Glomerellales	Eukaryota_Ascomycota_Sordariomycetes_Glomerellales_Unknown	Eukaryota_Ascomycota_Sordariomycetes_Glomerellales_Unknown_Unknown	Eukaryota_Ascomycota_Sordariomycetes_Glomerellales_Unknown_Unknown_Unknown	0	0	0	0	1	0	1	0	0	0	0	2	0	0	0	0	0	0	0	0	1	0	0	0	0	0	0	0	0	0	0	0	0	1	0	0	0	0	0	0	0	0
taxid_1028414	Bacteria	Bacteria_Proteobacteria	Bacteria_Proteobacteria_Gammaproteobacteria	Bacteria_Proteobacteria_Gammaproteobacteria_Pseudomonadales	Bacteria_Proteobacteria_Gammaproteobacteria_Pseudomonadales_Moraxellaceae	Bacteria_Proteobacteria_Gammaproteobacteria_Pseudomonadales_Moraxellaceae_Psychrobacter	Bacteria_Proteobacteria_Gammaproteobacteria_Pseudomonadales_Moraxellaceae_Psychrobacter_Psychrobacter sp. DAB_AL32B	2	0	1	2	4	3	0	5	1	1	0	0	1	2	1	0	0	3	0	0	2	3	0	0	1	0	0	1	0	0	0	0	4	2	1	1	1	1	0	0	5	8
taxid_1028416	Bacteria	Bacteria_Proteobacteria	Bacteria_Proteobacteria_Gammaproteobacteria	Bacteria_Proteobacteria_Gammaproteobacteria_Pseudomonadales	Bacteria_Proteobacteria_Gammaproteobacteria_Pseudomonadales_Moraxellaceae	Bacteria_Proteobacteria_Gammaproteobacteria_Pseudomonadales_Moraxellaceae_Psychrobacter	Bacteria_Proteobacteria_Gammaproteobacteria_Pseudomonadales_Moraxellaceae_Psychrobacter_Psychrobacter sp. DAB_AL43B	2	1	0	1	1	1	4	1	0	1	4	0	1	8	0	1	0	7	0	0	15	0	1	0	1	0	4	0	0	8	0	0	1	1	0	0	0	0	2	2	0	2
taxid_10286	Viruses	Viruses_Unknown	Viruses_Unknown_Unknown	Viruses_Unknown_Unknown_Herpesvirales	Viruses_Unknown_Unknown_Herpesvirales_Poxviridae	Viruses_Unknown_Unknown_Herpesvirales_Poxviridae_Betaentomopoxvirus	Viruses_Unknown_Unknown_Herpesvirales_Poxviridae_Betaentomopoxvirus_Unknown	0	0	1	0	0	0	0	0	0	0	0	0	0	0	0	0	3	0	0	0	0	0	0	0	0	0	0	1	0	0	0	0	1	0	0	1	0	0	1	0	0	0
taxid_102862	Bacteria	Bacteria_Proteobacteria	Bacteria_Proteobacteria_Gammaproteobacteria	Bacteria_Proteobacteria_Gammaproteobacteria_Enterobacterales	Bacteria_Proteobacteria_Gammaproteobacteria_Enterobacterales_Morganellaceae	Bacteria_Proteobacteria_Gammaproteobacteria_Enterobacterales_Morganellaceae_Proteus	Bacteria_Proteobacteria_Gammaproteobacteria_Enterobacterales_Morganellaceae_Proteus_Proteus penneri	3	7	1	0	0	0	4	0	0	0	0	0	0	0	0	0	0	17	6	0	1	0	0	0	1	5	5	0	0	0	0	6	0	1	1	0	0	0	0	0	0	1
taxid_1028743	Bacteria	Bacteria_Bacteroidetes	Bacteria_Bacteroidetes_Flavobacteriia	Bacteria_Bacteroidetes_Flavobacteriia_Flavobacteriales	Bacteria_Bacteroidetes_Flavobacteriia_Flavobacteriales_Flavobacteriaceae	Bacteria_Bacteroidetes_Flavobacteriia_Flavobacteriales_Flavobacteriaceae_Arenibacter	Bacteria_Bacteroidetes_Flavobacteriia_Flavobacteriales_Flavobacteriaceae_Arenibacter_Arenibacter hampyeongensis	7	27	15	47	25	17	21	28	7	27	19	43	60	63	12	23	16	13	13	9	31	16	14	8	8	16	17	25	8	15	14	10	12	46	22	28	22	30	27	14	21	42
taxid_102886	Bacteria	Bacteria_Firmicutes	Bacteria_Firmicutes_Bacilli	Bacteria_Firmicutes_Bacilli_Lactobacillales	Bacteria_Firmicutes_Bacilli_Lactobacillales_Streptococcaceae	Bacteria_Firmicutes_Bacilli_Lactobacillales_Streptococcaceae_Streptococcus	Bacteria_Firmicutes_Bacilli_Lactobacillales_Streptococcaceae_Streptococcus_Streptococcus didelphis	4	21	20	8	5	11	10	8	21	5	10	17	57	3	15	2	2	4	1	0	24	5	4	9	4	1	19	0	3	7	5	1	1	7	0	2	4	11	6	14	3	23
taxid_102891	Bacteria	Bacteria_Actinobacteria	Bacteria_Actinobacteria_Actinobacteria	Bacteria_Actinobacteria_Actinobacteria_Frankiales	Bacteria_Actinobacteria_Actinobacteria_Frankiales_Frankiaceae	Bacteria_Actinobacteria_Actinobacteria_Frankiales_Frankiaceae_Frankia	Bacteria_Actinobacteria_Actinobacteria_Frankiales_Frankiaceae_Frankia_Frankia sp. ACN1ag	2	1	0	0	2	0	0	0	0	0	0	0	0	0	0	0	0	1	0	0	0	3	1	0	0	1	0	0	0	0	3	1	0	2	0	0	0	1	0	0	0	0
taxid_102897	Bacteria	Bacteria_Actinobacteria	Bacteria_Actinobacteria_Actinobacteria	Bacteria_Actinobacteria_Actinobacteria_Frankiales	Bacteria_Actinobacteria_Actinobacteria_Frankiales_Frankiaceae	Bacteria_Actinobacteria_Actinobacteria_Frankiales_Frankiaceae_Frankia	Bacteria_Actinobacteria_Actinobacteria_Frankiales_Frankiaceae_Frankia_Frankia sp. EUN1f	18	94	32	34	16	5	36	32	21	31	54	48	51	29	13	51	39	28	33	0	39	11	17	24	14	3	22	17	5	15	18	9	7	40	40	35	13	23	21	5	22	76
taxid_1028989	Bacteria	Bacteria_Proteobacteria	Bacteria_Proteobacteria_Gammaproteobacteria	Bacteria_Proteobacteria_Gammaproteobacteria_Pseudomonadales	Bacteria_Proteobacteria_Gammaproteobacteria_Pseudomonadales_Pseudomonadaceae	Bacteria_Proteobacteria_Gammaproteobacteria_Pseudomonadales_Pseudomonadaceae_Pseudomonas	Bacteria_Proteobacteria_Gammaproteobacteria_Pseudomonadales_Pseudomonadaceae_Pseudomonas_Pseudomonas sp. StFLB209	78	93	27	129	94	9	24	44	6	95	25	28	19	14	0	17	5	19	43	0	91	9	10	9	6	7	3	5	38	29	23	4	10	28	16	6	7	36	13	3	6	40
taxid_10294	Viruses	Viruses_Unknown	Viruses_Unknown_Unknown	Viruses_Unknown_Unknown_Herpesvirales	Viruses_Unknown_Unknown_Herpesvirales_Herpesviridae	Viruses_Unknown_Unknown_Herpesvirales_Herpesviridae_Simplexvirus	Viruses_Unknown_Unknown_Herpesvirales_Herpesviridae_Simplexvirus_Unknown	0	0	0	0	0	0	0	0	0	0	0	0	1	0	0	0	0	0	0	0	0	0	0	0	0	0	0	0	0	0	0	0	0	0	0	0	0	0	0	0	0	0
taxid_10298	Viruses	Viruses_Unknown	Viruses_Unknown_Unknown	Viruses_Unknown_Unknown_Herpesvirales	Viruses_Unknown_Unknown_Herpesvirales_Herpesviridae	Viruses_Unknown_Unknown_Herpesvirales_Herpesviridae_Simplexvirus	Viruses_Unknown_Unknown_Herpesvirales_Herpesviridae_Simplexvirus_Simplexvirus Human alphaherpesvirus 1	0	1	0	0	0	0	0	0	0	0	0	0	0	0	0	0	0	0	0	0	0	0	0	0	0	0	0	0	0	0	0	0	0	0	0	0	0	0	0	0	0	0
taxid_1029823	Bacteria	Bacteria_Proteobacteria	Bacteria_Proteobacteria_Gammaproteobacteria	Bacteria_Proteobacteria_Gammaproteobacteria_Pseudomonadales	Bacteria_Proteobacteria_Gammaproteobacteria_Pseudomonadales_Moraxellaceae	Bacteria_Proteobacteria_Gammaproteobacteria_Pseudomonadales_Moraxellaceae_Acinetobacter	Bacteria_Proteobacteria_Gammaproteobacteria_Pseudomonadales_Moraxellaceae_Acinetobacter_Acinetobacter sp. P8-3-8	14	21	7	8	6	2	5	14	0	2	0	5	4	3	0	2	0	4	7	0	20	6	1	1	3	0	0	1	0	5	1	1	7	8	7	4	3	5	8	0	0	2
taxid_103	Bacteria	Bacteria_Bacteroidetes	Bacteria_Bacteroidetes_Cytophagia	Bacteria_Bacteroidetes_Cytophagia_Cytophagales	Bacteria_Bacteroidetes_Cytophagia_Cytophagales_Cytophagaceae	Bacteria_Bacteroidetes_Cytophagia_Cytophagales_Cytophagaceae_Flectobacillus	Bacteria_Bacteroidetes_Cytophagia_Cytophagales_Cytophagaceae_Flectobacillus_Flectobacillus major	15	66	33	41	13	36	17	27	17	22	29	22	55	22	7	9	7	25	15	2	51	6	9	15	12	7	14	1	19	27	28	21	32	25	4	24	14	19	12	23	32	52
taxid_1030157	Bacteria	Bacteria_Proteobacteria	Bacteria_Proteobacteria_Alphaproteobacteria	Bacteria_Proteobacteria_Alphaproteobacteria_Sphingomonadales	Bacteria_Proteobacteria_Alphaproteobacteria_Sphingomonadales_Sphingomonadaceae	Bacteria_Proteobacteria_Alphaproteobacteria_Sphingomonadales_Sphingomonadaceae_Sphingomonas	Bacteria_Proteobacteria_Alphaproteobacteria_Sphingomonadales_Sphingomonadaceae_Sphingomonas_Sphingomonas sp. KC8	7	23	12	16	9	23	11	5	8	12	23	5	11	12	7	7	4	10	3	2	11	3	7	8	8	4	5	5	5	9	6	13	6	8	4	8	8	11	10	10	10	20
taxid_1030529	Bacteria	Bacteria_Firmicutes	Bacteria_Firmicutes_Bacilli	Bacteria_Firmicutes_Bacilli_Bacillales	Bacteria_Firmicutes_Bacilli_Bacillales_Paenibacillaceae	Bacteria_Firmicutes_Bacilli_Bacillales_Paenibacillaceae_Paenibacillus	Bacteria_Firmicutes_Bacilli_Bacillales_Paenibacillaceae_Paenibacillus_Paenibacillus sp. Mc5Re-14	0	0	0	0	0	0	2	0	0	1	0	0	5	1	2	1	0	3	2	0	2	0	0	1	2	0	6	0	0	0	0	0	0	6	0	1	0	2	0	1	0	2
taxid_1030533	Bacteria	Bacteria_Actinobacteria	Bacteria_Actinobacteria_Actinobacteria	Bacteria_Actinobacteria_Actinobacteria_Streptomycetales	Bacteria_Actinobacteria_Actinobacteria_Streptomycetales_Streptomycetaceae	Bacteria_Actinobacteria_Actinobacteria_Streptomycetales_Streptomycetaceae_Streptomyces	Bacteria_Actinobacteria_Actinobacteria_Streptomycetales_Streptomycetaceae_Streptomyces_Streptomyces sp. Wb2n-11	16	7	54	110	12	12	36	53	20	25	18	28	125	57	6	35	6	11	5	14	42	17	108	14	11	11	43	25	26	43	38	9	9	42	16	46	40	40	22	9	27	98
taxid_1031288	Bacteria	Bacteria_Firmicutes	Bacteria_Firmicutes_Clostridia	Bacteria_Firmicutes_Clostridia_Clostridiales	Bacteria_Firmicutes_Clostridia_Clostridiales_Clostridiaceae	Bacteria_Firmicutes_Clostridia_Clostridiales_Clostridiaceae_Caloramator	Bacteria_Firmicutes_Clostridia_Clostridiales_Clostridiaceae_Caloramator_Caloramator sp. ALD01	13	26	7	84	9	2	12	15	1	0	11	8	40	33	12	4	10	15	6	1	55	7	21	26	5	5	16	13	37	11	12	4	1	9	2	2	19	16	9	5	2	12
taxid_1031537	Bacteria	Bacteria_Planctomycetes	Bacteria_Planctomycetes_Planctomycetia	Bacteria_Planctomycetes_Planctomycetia_Planctomycetales	Bacteria_Planctomycetes_Planctomycetia_Planctomycetales_Planctomycetaceae	Bacteria_Planctomycetes_Planctomycetia_Planctomycetales_Planctomycetaceae_Blastopirellula	Bacteria_Planctomycetes_Planctomycetia_Planctomycetales_Planctomycetaceae_Blastopirellula_Blastopirellula cremea	35	30	24	45	35	20	30	90	7	47	40	18	57	39	20	25	16	39	27	0	45	15	27	11	31	12	21	5	4	53	28	22	27	60	29	22	16	19	9	12	18	31
taxid_1031541	Bacteria	Bacteria_Proteobacteria	Bacteria_Proteobacteria_Alphaproteobacteria	Bacteria_Proteobacteria_Alphaproteobacteria_Rhodobacterales	Bacteria_Proteobacteria_Alphaproteobacteria_Rhodobacterales_Rhodobacteraceae	Bacteria_Proteobacteria_Alphaproteobacteria_Rhodobacterales_Rhodobacteraceae_Tropicimonas	Bacteria_Proteobacteria_Alphaproteobacteria_Rhodobacterales_Rhodobacteraceae_Tropicimonas_Tropicimonas sediminicola	27	253	76	281	52	33	157	53	6	67	85	209	62	67	19	42	18	53	39	12	121	25	234	38	28	34	103	28	84	35	50	27	22	107	43	37	26	70	65	13	25	115
taxid_1031542	Bacteria	Bacteria_Proteobacteria	Bacteria_Proteobacteria_Epsilonproteobacteria	Bacteria_Proteobacteria_Epsilonproteobacteria_Campylobacterales	Bacteria_Proteobacteria_Epsilonproteobacteria_Campylobacterales_Campylobacteraceae	Bacteria_Proteobacteria_Epsilonproteobacteria_Campylobacterales_Campylobacteraceae_Campylobacter	Bacteria_Proteobacteria_Epsilonproteobacteria_Campylobacterales_Campylobacteraceae_Campylobacter_Campylobacter volucris	1	2	3	4	1	1	5	0	1	3	1	2	2	4	3	1	0	1	1	0	6	3	2	2	1	1	0	0	0	0	2	0	0	0	0	1	5	4	0	4	4	3
taxid_1031594	Bacteria	Bacteria_Proteobacteria	Bacteria_Proteobacteria_Betaproteobacteria	Bacteria_Proteobacteria_Betaproteobacteria_Burkholderiales	Bacteria_Proteobacteria_Betaproteobacteria_Burkholderiales_Comamonadaceae	Bacteria_Proteobacteria_Betaproteobacteria_Burkholderiales_Comamonadaceae_Extensimonas	Bacteria_Proteobacteria_Betaproteobacteria_Burkholderiales_Comamonadaceae_Extensimonas_Extensimonas vulgaris	19	4	27	38	6	1	35	6	37	25	3	27	15	36	5	4	3	3	13	1	17	13	38	4	2	7	39	4	7	9	2	1	6	8	8	7	2	13	6	3	8	45
taxid_10319	Viruses	Viruses_Unknown	Viruses_Unknown_Unknown	Viruses_Unknown_Unknown_Herpesvirales	Viruses_Unknown_Unknown_Herpesvirales_Herpesviridae	Viruses_Unknown_Unknown_Herpesvirales_Herpesviridae_Varicellovirus	Viruses_Unknown_Unknown_Herpesvirales_Herpesviridae_Varicellovirus_Unknown	0	0	0	0	0	0	0	0	0	0	0	1	0	0	0	0	0	1	0	0	0	0	0	0	0	0	0	0	0	0	1	0	0	0	0	0	0	0	0	0	0	0
taxid_1032072	Bacteria	Bacteria_Proteobacteria	Bacteria_Proteobacteria_Epsilonproteobacteria	Bacteria_Proteobacteria_Epsilonproteobacteria_Campylobacterales	Bacteria_Proteobacteria_Epsilonproteobacteria_Campylobacterales_Campylobacteraceae	Bacteria_Proteobacteria_Epsilonproteobacteria_Campylobacterales_Campylobacteraceae_Arcobacter	Bacteria_Proteobacteria_Epsilonproteobacteria_Campylobacterales_Campylobacteraceae_Arcobacter_Arcobacter molluscorum	0	0	65	4	1	1	15	2	2	2	1	7	12	2	18	0	5	6	0	0	15	2	0	19	0	1	10	2	1	8	4	0	2	10	1	1	10	3	2	0	4	20
taxid_103232	Bacteria	Bacteria_Actinobacteria	Bacteria_Actinobacteria_Actinobacteria	Bacteria_Actinobacteria_Actinobacteria_Streptomycetales	Bacteria_Actinobacteria_Actinobacteria_Streptomycetales_Streptomycetaceae	Bacteria_Actinobacteria_Actinobacteria_Streptomycetales_Streptomycetaceae_Streptomyces	Bacteria_Actinobacteria_Actinobacteria_Streptomycetales_Streptomycetaceae_Streptomyces_Streptomyces ipomoeae	21	29	76	138	32	15	38	49	16	47	44	89	44	45	11	15	7	34	20	5	44	27	159	29	23	21	57	33	26	42	24	11	15	34	24	24	10	73	29	16	23	70
taxid_1032505	Bacteria	Bacteria_Fusobacteria	Bacteria_Fusobacteria_Fusobacteriia	Bacteria_Fusobacteria_Fusobacteriia_Fusobacteriales	Bacteria_Fusobacteria_Fusobacteriia_Fusobacteriales_Fusobacteriaceae	Bacteria_Fusobacteria_Fusobacteriia_Fusobacteriales_Fusobacteriaceae_Fusobacterium	Bacteria_Fusobacteria_Fusobacteriia_Fusobacteriales_Fusobacteriaceae_Fusobacterium_Fusobacterium sp. OBRC1	2	8	0	9	0	0	0	0	0	0	0	0	0	0	0	8	0	0	0	0	1	0	1	0	0	1	0	0	0	0	1	3	0	0	0	1	0	1	3	0	0	1
taxid_1032506	Bacteria	Bacteria_Bacteroidetes	Bacteria_Bacteroidetes_Bacteroidia	Bacteria_Bacteroidetes_Bacteroidia_Bacteroidales	Bacteria_Bacteroidetes_Bacteroidia_Bacteroidales_Prevotellaceae	Bacteria_Bacteroidetes_Bacteroidia_Bacteroidales_Prevotellaceae_Prevotella	Bacteria_Bacteroidetes_Bacteroidia_Bacteroidales_Prevotellaceae_Prevotella_Prevotella sp. MSX73	70	134	131	156	88	84	34	80	69	156	83	105	101	121	53	25	32	42	45	4	58	91	43	23	29	20	34	44	30	88	50	70	79	55	138	122	36	63	92	21	77	180
taxid_1032527	Bacteria	Bacteria_Verrucomicrobia	Bacteria_Verrucomicrobia_Verrucomicrobiae	Bacteria_Verrucomicrobia_Verrucomicrobiae_Verrucomicrobiales	Bacteria_Verrucomicrobia_Verrucomicrobiae_Verrucomicrobiales_Verrucomicrobia subdivision 3	Bacteria_Verrucomicrobia_Verrucomicrobiae_Verrucomicrobiales_Verrucomicrobia subdivision 3_Pedosphaera	Bacteria_Verrucomicrobia_Verrucomicrobiae_Verrucomicrobiales_Verrucomicrobia subdivision 3_Pedosphaera_Pedosphaera parvula	49	9	41	31	31	4	57	30	14	25	26	14	56	31	10	14	3	57	19	1	33	6	25	28	33	3	31	7	21	8	4	5	4	70	4	23	24	1	12	5	12	27
taxid_1032623	Bacteria	Bacteria_Proteobacteria	Bacteria_Proteobacteria_Gammaproteobacteria	Bacteria_Proteobacteria_Gammaproteobacteria_Pasteurellales	Bacteria_Proteobacteria_Gammaproteobacteria_Pasteurellales_Pasteurellaceae	Bacteria_Proteobacteria_Gammaproteobacteria_Pasteurellales_Pasteurellaceae_Otariodibacter	Bacteria_Proteobacteria_Gammaproteobacteria_Pasteurellales_Pasteurellaceae_Otariodibacter_Otariodibacter oris	7	2	0	10	9	5	1	1	3	1	4	3	9	1	7	0	1	3	3	0	5	5	0	4	4	4	0	0	0	8	3	0	3	6	0	1	1	0	4	0	0	9
taxid_1032851	Bacteria	Bacteria_Actinobacteria	Bacteria_Actinobacteria_Actinobacteria	Bacteria_Actinobacteria_Actinobacteria_Corynebacteriales	Bacteria_Actinobacteria_Actinobacteria_Corynebacteriales_Corynebacteriaceae	Bacteria_Actinobacteria_Actinobacteria_Corynebacteriales_Corynebacteriaceae_Corynebacterium	Bacteria_Actinobacteria_Actinobacteria_Corynebacteriales_Corynebacteriaceae_Corynebacterium_Corynebacterium nuruki	20	14	11	28	28	3	30	27	1	26	22	20	34	14	7	14	10	21	5	1	27	6	24	7	19	2	15	7	11	34	18	3	13	24	2	6	9	13	19	4	7	35
taxid_1033	Bacteria	Bacteria_Proteobacteria	Bacteria_Proteobacteria_Alphaproteobacteria	Bacteria_Proteobacteria_Alphaproteobacteria_Rhizobiales	Bacteria_Proteobacteria_Alphaproteobacteria_Rhizobiales_Bradyrhizobiaceae	Bacteria_Proteobacteria_Alphaproteobacteria_Rhizobiales_Bradyrhizobiaceae_Afipia	Bacteria_Proteobacteria_Alphaproteobacteria_Rhizobiales_Bradyrhizobiaceae_Afipia_Unknown	67	147	74	170	87	59	66	35	42	68	151	80	91	52	30	79	11	21	31	18	74	31	140	20	17	30	58	17	82	36	44	32	8	36	25	55	46	48	63	37	40	87
taxid_1033734	Bacteria	Bacteria_Firmicutes	Bacteria_Firmicutes_Bacilli	Bacteria_Firmicutes_Bacilli_Bacillales	Bacteria_Firmicutes_Bacilli_Bacillales_Bacillaceae	Bacteria_Firmicutes_Bacilli_Bacillales_Bacillaceae_Bacillus	Bacteria_Firmicutes_Bacilli_Bacillales_Bacillaceae_Bacillus_Bacillus timonensis	8	40	23	13	22	6	42	30	2	0	14	7	31	24	14	28	1	74	11	6	16	8	41	19	51	4	37	2	0	20	12	2	3	14	30	9	23	10	11	3	9	51
taxid_1033736	Bacteria	Bacteria_Actinobacteria	Bacteria_Actinobacteria_Actinobacteria	Bacteria_Actinobacteria_Actinobacteria_Micrococcales	Bacteria_Actinobacteria_Actinobacteria_Micrococcales_Brevibacteriaceae	Bacteria_Actinobacteria_Actinobacteria_Micrococcales_Brevibacteriaceae_Brevibacterium	Bacteria_Actinobacteria_Actinobacteria_Micrococcales_Brevibacteriaceae_Brevibacterium_Brevibacterium senegalense	16	247	36	20	36	10	16	42	5	30	43	39	46	25	6	44	8	21	25	14	49	20	20	20	19	10	31	2	14	45	31	10	10	22	19	80	18	20	41	8	20	80
taxid_1033738	Bacteria	Bacteria_Firmicutes	Bacteria_Firmicutes_Bacilli	Bacteria_Firmicutes_Bacilli_Bacillales	Bacteria_Firmicutes_Bacilli_Bacillales_Planococcaceae	Bacteria_Firmicutes_Bacilli_Bacillales_Planococcaceae_Kurthia	Bacteria_Firmicutes_Bacilli_Bacillales_Planococcaceae_Kurthia_Kurthia sp. Dielmo	2	0	0	0	0	0	1	0	0	0	0	0	37	0	7	0	0	0	1	0	0	0	0	0	0	0	1	0	0	0	3	0	0	1	0	0	2	0	0	0	1	5
taxid_1033739	Bacteria	Bacteria_Firmicutes	Bacteria_Firmicutes_Bacilli	Bacteria_Firmicutes_Bacilli_Bacillales	Bacteria_Firmicutes_Bacilli_Bacillales_Planococcaceae	Bacteria_Firmicutes_Bacilli_Bacillales_Planococcaceae_Kurthia	Bacteria_Firmicutes_Bacilli_Bacillales_Planococcaceae_Kurthia_Kurthia massiliensis	16	7	11	3	5	3	10	5	2	4	17	2	16	15	6	32	5	14	4	0	15	5	29	8	8	7	11	11	7	9	11	13	1	26	12	25	21	22	10	1	4	22
taxid_1033740	Bacteria	Bacteria_Firmicutes	Bacteria_Firmicutes_Bacilli	Bacteria_Firmicutes_Bacilli_Bacillales	Bacteria_Firmicutes_Bacilli_Bacillales_Planococcaceae	Bacteria_Firmicutes_Bacilli_Bacillales_Planococcaceae_Kurthia	Bacteria_Firmicutes_Bacilli_Bacillales_Planococcaceae_Kurthia_Kurthia senegalensis	9	19	13	3	6	3	64	7	2	7	11	6	20	12	2	5	1	4	3	7	29	11	21	6	5	0	12	1	1	4	4	1	4	15	2	6	8	3	12	1	4	41
taxid_1033741	Bacteria	Bacteria_Proteobacteria	Bacteria_Proteobacteria_Alphaproteobacteria	Bacteria_Proteobacteria_Alphaproteobacteria_Rhizobiales	Bacteria_Proteobacteria_Alphaproteobacteria_Rhizobiales_Methylobacteriaceae	Bacteria_Proteobacteria_Alphaproteobacteria_Rhizobiales_Methylobacteriaceae_Microvirga	Bacteria_Proteobacteria_Alphaproteobacteria_Rhizobiales_Methylobacteriaceae_Microvirga_Microvirga massiliensis	25	74	47	103	38	55	56	31	32	28	55	75	113	49	12	15	23	28	20	3	133	19	88	24	25	16	47	16	25	34	37	17	17	24	55	106	26	79	80	20	11	53
taxid_1033840	Eukaryota	Eukaryota_Ascomycota	Eukaryota_Ascomycota_Eurotiomycetes	Eukaryota_Ascomycota_Eurotiomycetes_Chaetothyriales	Eukaryota_Ascomycota_Eurotiomycetes_Chaetothyriales_Herpotrichiellaceae	Eukaryota_Ascomycota_Eurotiomycetes_Chaetothyriales_Herpotrichiellaceae_Exophiala	Eukaryota_Ascomycota_Eurotiomycetes_Chaetothyriales_Herpotrichiellaceae_Exophiala_Exophiala aquamarina	11	21	13	68	19	20	27	13	18	13	74	11	16	14	1	28	9	12	12	1	14	2	77	7	6	14	13	14	19	15	7	21	6	11	11	22	6	13	15	9	7	13
taxid_1033846	Bacteria	Bacteria_Proteobacteria	Bacteria_Proteobacteria_Gammaproteobacteria	Bacteria_Proteobacteria_Gammaproteobacteria_Alteromonadales	Bacteria_Proteobacteria_Gammaproteobacteria_Alteromonadales_Alteromonadaceae	Bacteria_Proteobacteria_Gammaproteobacteria_Alteromonadales_Alteromonadaceae_Marinobacter	Bacteria_Proteobacteria_Gammaproteobacteria_Alteromonadales_Alteromonadaceae_Marinobacter_Marinobacter adhaerens	26	2	15	9	55	4	45	19	44	12	5	9	41	20	6	1	6	20	19	2	13	3	5	20	9	7	20	4	1	25	11	1	5	22	53	4	20	3	44	7	3	3
taxid_1033854	Bacteria	Bacteria_Proteobacteria	Bacteria_Proteobacteria_Gammaproteobacteria	Bacteria_Proteobacteria_Gammaproteobacteria_Chromatiales	Bacteria_Proteobacteria_Gammaproteobacteria_Chromatiales_Ectothiorhodospiraceae	Bacteria_Proteobacteria_Gammaproteobacteria_Chromatiales_Ectothiorhodospiraceae_Thioalkalivibrio	Bacteria_Proteobacteria_Gammaproteobacteria_Chromatiales_Ectothiorhodospiraceae_Thioalkalivibrio_Thioalkalivibrio sulfidiphilus	111	51	99	317	82	74	218	80	44	126	175	134	229	114	46	109	66	74	89	5	145	97	239	86	74	33	209	69	68	134	73	44	53	111	109	137	78	61	86	61	65	183
taxid_1033900	Bacteria	Bacteria_Bacteroidetes	Bacteria_Bacteroidetes_Flavobacteriia	Bacteria_Bacteroidetes_Flavobacteriia_Flavobacteriales	Bacteria_Bacteroidetes_Flavobacteriia_Flavobacteriales_Flavobacteriaceae	Bacteria_Bacteroidetes_Flavobacteriia_Flavobacteriales_Flavobacteriaceae_Chryseobacterium	Bacteria_Bacteroidetes_Flavobacteriia_Flavobacteriales_Flavobacteriaceae_Chryseobacterium_Chryseobacterium sp. PMSZPI	2	1	4	9	1	9	16	6	5	5	6	11	19	3	1	1	0	4	4	0	10	2	16	7	1	1	3	1	2	4	8	1	2	18	4	9	8	5	9	0	3	8
taxid_1033922	Bacteria	Bacteria_Actinobacteria	Bacteria_Actinobacteria_Actinobacteria	Bacteria_Actinobacteria_Actinobacteria_Corynebacteriales	Bacteria_Actinobacteria_Actinobacteria_Corynebacteriales_Nocardiaceae	Bacteria_Actinobacteria_Actinobacteria_Corynebacteriales_Nocardiaceae_Rhodococcus	Bacteria_Actinobacteria_Actinobacteria_Corynebacteriales_Nocardiaceae_Rhodococcus_Rhodococcus sp. WB1	0	0	0	1	0	0	0	2	0	1	0	1	2	0	0	0	0	1	1	0	0	0	1	1	0	0	0	0	0	0	0	0	1	0	0	0	1	1	0	0	0	1
taxid_1033994	Bacteria	Bacteria_Proteobacteria	Bacteria_Proteobacteria_Gammaproteobacteria	Bacteria_Proteobacteria_Gammaproteobacteria_Pseudomonadales	Bacteria_Proteobacteria_Gammaproteobacteria_Pseudomonadales_Pseudomonadaceae	Bacteria_Proteobacteria_Gammaproteobacteria_Pseudomonadales_Pseudomonadaceae_Pseudomonas	Bacteria_Proteobacteria_Gammaproteobacteria_Pseudomonadales_Pseudomonadaceae_Pseudomonas_Pseudomonas sp. MOIL14HWK12:I2	0	2	3	3	1	0	3	6	0	9	0	0	1	2	1	0	1	2	0	0	0	0	0	1	2	0	2	0	1	0	0	1	0	1	0	1	1	0	0	2	1	3
taxid_1034	Bacteria	Bacteria_Proteobacteria	Bacteria_Proteobacteria_Alphaproteobacteria	Bacteria_Proteobacteria_Alphaproteobacteria_Rhizobiales	Bacteria_Proteobacteria_Alphaproteobacteria_Rhizobiales_Bradyrhizobiaceae	Bacteria_Proteobacteria_Alphaproteobacteria_Rhizobiales_Bradyrhizobiaceae_Afipia	Bacteria_Proteobacteria_Alphaproteobacteria_Rhizobiales_Bradyrhizobiaceae_Afipia_Afipia clevelandensis	20	59	2	12	17	1	7	1	61	6	12	2	17	31	9	0	30	0	7	0	21	1	4	9	0	12	9	24	0	0	0	33	4	15	131	2	12	0	5	3	10	17
taxid_1034015	Archaea	Archaea_Thaumarchaeota	Archaea_Thaumarchaeota_Nitrososphaeria	Archaea_Thaumarchaeota_Nitrososphaeria_Nitrososphaerales	Archaea_Thaumarchaeota_Nitrososphaeria_Nitrososphaerales_Nitrososphaeraceae	Archaea_Thaumarchaeota_Nitrososphaeria_Nitrososphaerales_Nitrososphaeraceae_Nitrososphaera	Archaea_Thaumarchaeota_Nitrososphaeria_Nitrososphaerales_Nitrososphaeraceae_Nitrososphaera_Nitrososphaera viennensis	17	32	1	1	8	5	3	1	22	2	0	1	3	12	1	0	15	0	9	0	8	0	1	5	0	5	4	11	0	0	1	15	5	3	57	0	5	0	0	0	2	6
taxid_1034346	Bacteria	Bacteria_Firmicutes	Bacteria_Firmicutes_Erysipelotrichia	Bacteria_Firmicutes_Erysipelotrichia_Erysipelotrichales	Bacteria_Firmicutes_Erysipelotrichia_Erysipelotrichales_Erysipelotrichaceae	Bacteria_Firmicutes_Erysipelotrichia_Erysipelotrichales_Erysipelotrichaceae_Dielma	Bacteria_Firmicutes_Erysipelotrichia_Erysipelotrichales_Erysipelotrichaceae_Dielma_Dielma fastidiosa	159	250	164	97	135	30	279	155	25	67	70	115	373	220	65	85	86	290	91	9	428	118	94	132	144	19	200	49	26	210	141	24	52	89	34	100	135	87	105	28	52	196
taxid_103441	Bacteria	Bacteria_Actinobacteria	Bacteria_Actinobacteria_Actinobacteria	Bacteria_Actinobacteria_Actinobacteria_Pseudonocardiales	Bacteria_Actinobacteria_Actinobacteria_Pseudonocardiales_Pseudonocardiaceae	Bacteria_Actinobacteria_Actinobacteria_Pseudonocardiales_Pseudonocardiaceae_Pseudonocardia	Bacteria_Actinobacteria_Actinobacteria_Pseudonocardiales_Pseudonocardiaceae_Pseudonocardia_Pseudonocardia spinosispora	28	21	28	61	40	18	31	29	23	19	41	25	116	55	9	31	8	25	16	9	100	46	26	22	18	5	17	17	14	50	41	6	22	30	14	33	46	37	26	8	19	76
taxid_103442	Viruses	Viruses_Unknown	Viruses_Unknown_Unknown	Viruses_Unknown_Unknown_Picornavirales	Viruses_Unknown_Unknown_Picornavirales_Dicistroviridae	Viruses_Unknown_Unknown_Picornavirales_Dicistroviridae_Triatovirus	Viruses_Unknown_Unknown_Picornavirales_Dicistroviridae_Triatovirus_Triatovirus Triatoma virus	0	14	0	0	2	0	0	0	0	0	1	0	0	0	0	4	3	0	0	0	0	0	1	0	0	0	0	2	0	0	0	0	0	0	0	3	0	1	0	0	2	0
taxid_1034471	Bacteria	Bacteria_Proteobacteria	Bacteria_Proteobacteria_Gammaproteobacteria	Bacteria_Proteobacteria_Gammaproteobacteria_Enterobacterales	Bacteria_Proteobacteria_Gammaproteobacteria_Enterobacterales_Morganellaceae	Bacteria_Proteobacteria_Gammaproteobacteria_Enterobacterales_Morganellaceae_Xenorhabdus	Bacteria_Proteobacteria_Gammaproteobacteria_Enterobacterales_Morganellaceae_Xenorhabdus_Xenorhabdus ishibashii	6	10	2	9	6	0	14	8	0	7	4	2	3	6	3	1	1	18	3	0	12	1	6	11	11	8	5	2	5	9	5	2	8	0	1	0	7	4	12	0	0	3
taxid_103449	Eukaryota	Eukaryota_Microsporidia	Eukaryota_Microsporidia_Unknown	Eukaryota_Microsporidia_Unknown_Unknown	Eukaryota_Microsporidia_Unknown_Unknown_Pleistophoridae	Eukaryota_Microsporidia_Unknown_Unknown_Pleistophoridae_Vavraia	Eukaryota_Microsporidia_Unknown_Unknown_Pleistophoridae_Vavraia_Vavraia culicis	0	0	2	0	2	0	0	0	1	0	0	1	2	1	3	0	0	1	1	1	1	0	2	0	0	0	2	0	0	1	0	2	1	0	0	0	0	0	1	0	0	0
taxid_1034769	Bacteria	Bacteria_Firmicutes	Bacteria_Firmicutes_Bacilli	Bacteria_Firmicutes_Bacilli_Bacillales	Bacteria_Firmicutes_Bacilli_Bacillales_Paenibacillaceae	Bacteria_Firmicutes_Bacilli_Bacillales_Paenibacillaceae_Paenibacillus	Bacteria_Firmicutes_Bacilli_Bacillales_Paenibacillaceae_Paenibacillus_Paenibacillus sp. HW567	214	457	236	675	299	58	544	164	154	208	222	156	378	170	104	167	125	289	175	26	428	101	250	185	184	68	399	210	88	204	114	48	112	225	194	243	159	131	229	147	54	244
taxid_1034889	Bacteria	Bacteria_Proteobacteria	Bacteria_Proteobacteria_Betaproteobacteria	Bacteria_Proteobacteria_Betaproteobacteria_Burkholderiales	Bacteria_Proteobacteria_Betaproteobacteria_Burkholderiales_Comamonadaceae	Bacteria_Proteobacteria_Betaproteobacteria_Burkholderiales_Comamonadaceae_Variovorax	Bacteria_Proteobacteria_Betaproteobacteria_Burkholderiales_Comamonadaceae_Variovorax_Variovorax sp. HW608	31	44	42	63	28	6	46	29	43	27	32	35	38	25	14	23	8	17	45	0	48	25	44	28	8	13	82	12	6	13	19	8	20	42	29	41	15	23	21	4	20	43
taxid_1034943	Bacteria	Bacteria_Proteobacteria	Bacteria_Proteobacteria_Gammaproteobacteria	Bacteria_Proteobacteria_Gammaproteobacteria_Legionellales	Bacteria_Proteobacteria_Gammaproteobacteria_Legionellales_Legionellaceae	Bacteria_Proteobacteria_Gammaproteobacteria_Legionellales_Legionellaceae_Legionella	Bacteria_Proteobacteria_Gammaproteobacteria_Legionellales_Legionellaceae_Legionella_Legionella massiliensis	10	7	8	7	2	3	13	3	1	1	9	3	34	3	7	0	2	36	2	0	21	1	7	10	3	1	18	8	4	6	2	8	4	23	5	2	3	7	7	2	5	9
taxid_1034944	Bacteria	Bacteria_Proteobacteria	Bacteria_Proteobacteria_Gammaproteobacteria	Bacteria_Proteobacteria_Gammaproteobacteria_Legionellales	Bacteria_Proteobacteria_Gammaproteobacteria_Legionellales_Legionellaceae	Bacteria_Proteobacteria_Gammaproteobacteria_Legionellales_Legionellaceae_Legionella	Bacteria_Proteobacteria_Gammaproteobacteria_Legionellales_Legionellaceae_Legionella_Legionella tunisiensis	10	1	9	7	3	1	8	11	18	7	0	27	23	7	7	18	0	2	2	0	19	9	6	1	0	0	7	5	2	20	8	2	3	11	3	0	9	1	7	4	15	20
taxid_1035	Bacteria	Bacteria_Proteobacteria	Bacteria_Proteobacteria_Alphaproteobacteria	Bacteria_Proteobacteria_Alphaproteobacteria_Rhizobiales	Bacteria_Proteobacteria_Alphaproteobacteria_Rhizobiales_Bradyrhizobiaceae	Bacteria_Proteobacteria_Alphaproteobacteria_Rhizobiales_Bradyrhizobiaceae_Afipia	Bacteria_Proteobacteria_Alphaproteobacteria_Rhizobiales_Bradyrhizobiaceae_Afipia_Afipia felis	7	2	37	49	6	2	23	15	14	4	4	9	45	12	16	4	9	0	5	0	9	6	20	19	4	0	22	10	9	5	21	9	4	23	12	6	30	16	7	9	13	50
taxid_1035271	Bacteria	Bacteria_Proteobacteria	Bacteria_Proteobacteria_Alphaproteobacteria	Bacteria_Proteobacteria_Alphaproteobacteria_Rhizobiales	Bacteria_Proteobacteria_Alphaproteobacteria_Rhizobiales_Rhizobiaceae	Bacteria_Proteobacteria_Alphaproteobacteria_Rhizobiales_Rhizobiaceae_Rhizobium	Bacteria_Proteobacteria_Alphaproteobacteria_Rhizobiales_Rhizobiaceae_Rhizobium_Rhizobium nepotum	9	4	27	9	17	2	17	20	1	17	6	7	29	11	4	2	37	8	4	2	28	9	14	7	9	2	20	4	1	13	12	1	11	2	6	10	10	8	12	1	6	13
taxid_1035308	Bacteria	Bacteria_Firmicutes	Bacteria_Firmicutes_Clostridia	Bacteria_Firmicutes_Clostridia_Clostridiales	Bacteria_Firmicutes_Clostridia_Clostridiales_Peptococcaceae	Bacteria_Firmicutes_Clostridia_Clostridiales_Peptococcaceae_Dehalobacter	Bacteria_Firmicutes_Clostridia_Clostridiales_Peptococcaceae_Dehalobacter_Dehalobacter sp. FTH1	107	135	128	236	190	28	244	202	40	158	134	142	194	203	29	125	49	117	79	13	330	96	184	84	103	63	206	56	80	180	94	33	29	110	111	183	155	132	166	27	99	291
taxid_1035707	Bacteria	Bacteria_Proteobacteria	Bacteria_Proteobacteria_Betaproteobacteria	Bacteria_Proteobacteria_Betaproteobacteria_Burkholderiales	Bacteria_Proteobacteria_Betaproteobacteria_Burkholderiales_Oxalobacteraceae	Bacteria_Proteobacteria_Betaproteobacteria_Burkholderiales_Oxalobacteraceae_Massilia	Bacteria_Proteobacteria_Betaproteobacteria_Burkholderiales_Oxalobacteraceae_Massilia_Massilia namucuonensis	48	541	61	339	112	38	133	64	29	70	95	68	256	94	24	50	44	79	46	40	166	38	195	80	38	45	99	59	128	62	43	44	25	60	48	84	36	113	41	25	59	179
taxid_103618	Bacteria	Bacteria_Actinobacteria	Bacteria_Actinobacteria_Actinobacteria	Bacteria_Actinobacteria_Actinobacteria_Actinomycetales	Bacteria_Actinobacteria_Actinobacteria_Actinomycetales_Actinomycetaceae	Bacteria_Actinobacteria_Actinobacteria_Actinomycetales_Actinomycetaceae_Actinomyces	Bacteria_Actinobacteria_Actinobacteria_Actinomycetales_Actinomycetaceae_Actinomyces_Actinomyces coleocanis	15	2	1	2	4	0	9	1	1	1	0	7	15	13	5	0	1	8	10	0	29	1	3	1	4	2	5	2	2	1	5	2	2	0	1	12	3	1	3	2	1	14
taxid_1036181	Bacteria	Bacteria_Actinobacteria	Bacteria_Actinobacteria_Actinobacteria	Bacteria_Actinobacteria_Actinobacteria_Propionibacteriales	Bacteria_Actinobacteria_Actinobacteria_Propionibacteriales_Nocardioidaceae	Bacteria_Actinobacteria_Actinobacteria_Propionibacteriales_Nocardioidaceae_Friedmanniella	Bacteria_Actinobacteria_Actinobacteria_Propionibacteriales_Nocardioidaceae_Friedmanniella_Friedmanniella flava	34	110	69	76	92	21	63	71	11	103	67	181	224	151	23	35	23	38	38	0	157	20	54	17	41	11	95	28	24	53	49	11	31	90	46	67	20	66	28	21	39	151
taxid_1036182	Bacteria	Bacteria_Actinobacteria	Bacteria_Actinobacteria_Actinobacteria	Bacteria_Actinobacteria_Actinobacteria_Micromonosporales	Bacteria_Actinobacteria_Actinobacteria_Micromonosporales_Micromonosporaceae	Bacteria_Actinobacteria_Actinobacteria_Micromonosporales_Micromonosporaceae_Actinoplanes	Bacteria_Actinobacteria_Actinobacteria_Micromonosporales_Micromonosporaceae_Actinoplanes_Actinoplanes atraurantiacus	67	41	64	239	86	32	60	64	28	64	59	69	152	119	28	68	25	78	50	15	92	22	215	63	49	41	87	44	48	80	53	23	21	46	40	100	42	136	70	24	45	200
taxid_103621	Bacteria	Bacteria_Actinobacteria	Bacteria_Actinobacteria_Actinobacteria	Bacteria_Actinobacteria_Actinobacteria_Actinomycetales	Bacteria_Actinobacteria_Actinobacteria_Actinomycetales_Actinomycetaceae	Bacteria_Actinobacteria_Actinobacteria_Actinomycetales_Actinomycetaceae_Actinomyces	Bacteria_Actinobacteria_Actinobacteria_Actinomycetales_Actinomycetaceae_Actinomyces_Actinomyces urogenitalis	46	47	59	144	72	11	173	52	15	56	68	47	168	49	16	62	47	21	29	15	122	16	124	51	17	23	161	17	46	52	42	21	20	121	28	48	28	51	41	13	35	197
taxid_1036674	Bacteria	Bacteria_Proteobacteria	Bacteria_Proteobacteria_Gammaproteobacteria	Bacteria_Proteobacteria_Gammaproteobacteria_Alteromonadales	Bacteria_Proteobacteria_Gammaproteobacteria_Alteromonadales_Idiomarinaceae	Bacteria_Proteobacteria_Gammaproteobacteria_Alteromonadales_Idiomarinaceae_Idiomarina	Bacteria_Proteobacteria_Gammaproteobacteria_Alteromonadales_Idiomarinaceae_Idiomarina_Idiomarina sp. A28L	5	24	15	7	11	1	27	9	2	6	0	2	8	32	6	4	1	27	4	0	19	7	5	6	15	0	7	2	2	9	12	1	1	3	2	5	29	4	7	0	0	1
taxid_1036677	Archaea	Archaea_Euryarchaeota	Archaea_Euryarchaeota_Methanomicrobia	Archaea_Euryarchaeota_Methanomicrobia_Methanosarcinales	Archaea_Euryarchaeota_Methanomicrobia_Methanosarcinales_Methanosarcinaceae	Archaea_Euryarchaeota_Methanomicrobia_Methanosarcinales_Methanosarcinaceae_Methanosarcina	Archaea_Euryarchaeota_Methanomicrobia_Methanosarcinales_Methanosarcinaceae_Methanosarcina_Methanosarcina soligelidi	16	46	6	3	17	8	3	1	41	3	0	1	16	28	6	3	19	5	5	0	14	1	0	8	0	14	3	16	0	11	1	43	2	7	75	1	4	2	0	2	0	3
taxid_1036679	Archaea	Archaea_Euryarchaeota	Archaea_Euryarchaeota_Methanomicrobia	Archaea_Euryarchaeota_Methanomicrobia_Methanosarcinales	Archaea_Euryarchaeota_Methanomicrobia_Methanosarcinales_Methanosarcinaceae	Archaea_Euryarchaeota_Methanomicrobia_Methanosarcinales_Methanosarcinaceae_Methanosarcina	Archaea_Euryarchaeota_Methanomicrobia_Methanosarcinales_Methanosarcinaceae_Methanosarcina_Methanosarcina spelaei	6	6	3	2	0	0	5	5	0	4	0	1	0	1	1	0	1	29	0	2	3	2	0	1	16	0	0	0	0	1	3	1	1	4	0	0	3	4	1	0	0	7
taxid_1036719	Eukaryota	Eukaryota_Ascomycota	Eukaryota_Ascomycota_Sordariomycetes	Eukaryota_Ascomycota_Sordariomycetes_Glomerellales	Eukaryota_Ascomycota_Sordariomycetes_Glomerellales_Plectosphaerellaceae	Eukaryota_Ascomycota_Sordariomycetes_Glomerellales_Plectosphaerellaceae_Verticillium	Eukaryota_Ascomycota_Sordariomycetes_Glomerellales_Plectosphaerellaceae_Verticillium_Unknown	7	9	3	3	12	8	16	5	6	2	9	8	8	2	1	7	2	9	5	0	8	1	6	14	7	3	8	0	1	2	6	5	2	8	4	11	5	5	4	2	1	7
taxid_1036778	Bacteria	Bacteria_Proteobacteria	Bacteria_Proteobacteria_Alphaproteobacteria	Bacteria_Proteobacteria_Alphaproteobacteria_Rhizobiales	Bacteria_Proteobacteria_Alphaproteobacteria_Rhizobiales_Bradyrhizobiaceae	Bacteria_Proteobacteria_Alphaproteobacteria_Rhizobiales_Bradyrhizobiaceae_Bosea	Bacteria_Proteobacteria_Alphaproteobacteria_Rhizobiales_Bradyrhizobiaceae_Bosea_Bosea lathyri	39	476	55	200	33	4	35	12	4	43	104	25	39	42	11	60	37	12	17	4	38	11	94	12	13	25	24	19	36	22	15	29	16	21	24	37	14	18	30	2	23	63
taxid_1036779	Bacteria	Bacteria_Proteobacteria	Bacteria_Proteobacteria_Alphaproteobacteria	Bacteria_Proteobacteria_Alphaproteobacteria_Rhizobiales	Bacteria_Proteobacteria_Alphaproteobacteria_Rhizobiales_Bradyrhizobiaceae	Bacteria_Proteobacteria_Alphaproteobacteria_Rhizobiales_Bradyrhizobiaceae_Bosea	Bacteria_Proteobacteria_Alphaproteobacteria_Rhizobiales_Bradyrhizobiaceae_Bosea_Bosea lupini	8	7	5	24	4	6	2	11	4	1	37	9	12	2	1	7	4	8	3	1	11	1	8	2	3	5	14	1	3	4	1	7	6	3	5	16	7	3	10	2	3	16
taxid_1036780	Bacteria	Bacteria_Proteobacteria	Bacteria_Proteobacteria_Alphaproteobacteria	Bacteria_Proteobacteria_Alphaproteobacteria_Rhizobiales	Bacteria_Proteobacteria_Alphaproteobacteria_Rhizobiales_Bradyrhizobiaceae	Bacteria_Proteobacteria_Alphaproteobacteria_Rhizobiales_Bradyrhizobiaceae_Bosea	Bacteria_Proteobacteria_Alphaproteobacteria_Rhizobiales_Bradyrhizobiaceae_Bosea_Bosea robiniae	16	1	12	6	12	3	11	17	4	5	20	1	11	14	2	7	0	25	9	0	8	17	47	7	18	0	15	3	0	4	8	4	5	7	1	1	14	14	11	2	7	12
taxid_10371	Viruses	Viruses_Unknown	Viruses_Unknown_Unknown	Viruses_Unknown_Unknown_Herpesvirales	Viruses_Unknown_Unknown_Herpesvirales_Herpesviridae	Viruses_Unknown_Unknown_Herpesvirales_Herpesviridae_Percavirus	Viruses_Unknown_Unknown_Herpesvirales_Herpesviridae_Percavirus_Percavirus Equid gammaherpesvirus 5	1	2	1	4	5	1	0	5	0	0	5	5	3	10	2	4	0	0	1	0	2	0	3	1	0	0	0	1	1	4	1	0	1	0	4	4	0	6	0	0	1	1
taxid_103730	Bacteria	Bacteria_Actinobacteria	Bacteria_Actinobacteria_Actinobacteria	Bacteria_Actinobacteria_Actinobacteria_Pseudonocardiales	Bacteria_Actinobacteria_Actinobacteria_Pseudonocardiales_Pseudonocardiaceae	Bacteria_Actinobacteria_Actinobacteria_Pseudonocardiales_Pseudonocardiaceae_Actinokineospora	Bacteria_Actinobacteria_Actinobacteria_Pseudonocardiales_Pseudonocardiaceae_Actinokineospora_Actinokineospora inagensis	34	76	52	59	66	5	51	64	7	25	70	123	38	44	9	31	21	34	20	18	64	9	38	7	35	8	89	11	27	80	28	20	15	92	15	32	18	31	56	6	24	66
taxid_103731	Bacteria	Bacteria_Actinobacteria	Bacteria_Actinobacteria_Actinobacteria	Bacteria_Actinobacteria_Actinobacteria_Pseudonocardiales	Bacteria_Actinobacteria_Actinobacteria_Pseudonocardiales_Pseudonocardiaceae	Bacteria_Actinobacteria_Actinobacteria_Pseudonocardiales_Pseudonocardiaceae_Saccharothrix	Bacteria_Actinobacteria_Actinobacteria_Pseudonocardiales_Pseudonocardiaceae_Saccharothrix_Saccharothrix espanaensis	54	103	76	182	46	104	97	59	49	85	108	58	120	98	30	112	53	82	65	9	73	46	174	24	38	39	100	59	51	47	46	47	53	80	49	99	34	106	53	84	23	85
taxid_103733	Bacteria	Bacteria_Actinobacteria	Bacteria_Actinobacteria_Actinobacteria	Bacteria_Actinobacteria_Actinobacteria_Pseudonocardiales	Bacteria_Actinobacteria_Actinobacteria_Pseudonocardiales_Pseudonocardiaceae	Bacteria_Actinobacteria_Actinobacteria_Pseudonocardiales_Pseudonocardiaceae_Saccharothrix	Bacteria_Actinobacteria_Actinobacteria_Pseudonocardiales_Pseudonocardiaceae_Saccharothrix_Saccharothrix syringae	131	199	149	282	112	18	130	98	19	89	61	90	276	148	36	93	52	51	91	10	278	75	182	64	40	28	249	75	66	98	33	30	76	144	33	173	85	93	84	23	60	137
taxid_103734	Bacteria	Bacteria_Actinobacteria	Bacteria_Actinobacteria_Actinobacteria	Bacteria_Actinobacteria_Actinobacteria_Pseudonocardiales	Bacteria_Actinobacteria_Actinobacteria_Pseudonocardiales_Pseudonocardiaceae	Bacteria_Actinobacteria_Actinobacteria_Pseudonocardiales_Pseudonocardiaceae_Saccharothrix	Bacteria_Actinobacteria_Actinobacteria_Pseudonocardiales_Pseudonocardiaceae_Saccharothrix_Saccharothrix texasensis	51	29	102	113	75	56	72	84	64	61	65	37	141	121	45	92	76	110	56	4	116	62	98	37	69	28	73	59	42	124	52	29	25	105	65	91	64	87	68	29	27	60
taxid_1037355	Bacteria	Bacteria_Bacteroidetes	Bacteria_Bacteroidetes_Bacteroidia	Bacteria_Bacteroidetes_Bacteroidia_Bacteroidales	Bacteria_Bacteroidetes_Bacteroidia_Bacteroidales_Tannerellaceae	Bacteria_Bacteroidetes_Bacteroidia_Bacteroidales_Tannerellaceae_Parabacteroides	Bacteria_Bacteroidetes_Bacteroidia_Bacteroidales_Tannerellaceae_Parabacteroides_Parabacteroides chartae	100	248	162	214	110	429	66	113	501	244	84	316	113	190	102	47	65	101	80	128	196	101	26	41	58	56	98	45	69	95	116	129	230	85	206	166	81	186	153	90	155	502
taxid_1037362	Bacteria	Bacteria_Proteobacteria	Bacteria_Proteobacteria_Alphaproteobacteria	Bacteria_Proteobacteria_Alphaproteobacteria_Rhodobacterales	Bacteria_Proteobacteria_Alphaproteobacteria_Rhodobacterales_Rhodobacteraceae	Bacteria_Proteobacteria_Alphaproteobacteria_Rhodobacterales_Rhodobacteraceae_Tropicibacter	Bacteria_Proteobacteria_Alphaproteobacteria_Rhodobacterales_Rhodobacteraceae_Tropicibacter_Tropicibacter phthalicicus	22	128	18	27	26	19	17	39	24	7	25	11	42	49	15	4	4	4	24	2	21	12	2	2	6	3	28	0	9	13	22	2	7	8	2	9	9	9	12	5	9	32
taxid_1037377	Bacteria	Bacteria_Bacteroidetes	Bacteria_Bacteroidetes_Flavobacteriia	Bacteria_Bacteroidetes_Flavobacteriia_Flavobacteriales	Bacteria_Bacteroidetes_Flavobacteriia_Flavobacteriales_Flavobacteriaceae	Bacteria_Bacteroidetes_Flavobacteriia_Flavobacteriales_Flavobacteriaceae_Chryseobacterium	Bacteria_Bacteroidetes_Flavobacteriia_Flavobacteriales_Flavobacteriaceae_Chryseobacterium_Chryseobacterium viscerum	17	47	13	1	21	4	11	40	7	9	6	29	31	22	22	4	1	20	15	3	32	23	4	4	7	3	17	0	0	25	12	0	20	8	6	6	11	5	23	4	2	5
taxid_1038014	Bacteria	Bacteria_Bacteroidetes	Bacteria_Bacteroidetes_Flavobacteriia	Bacteria_Bacteroidetes_Flavobacteriia_Flavobacteriales	Bacteria_Bacteroidetes_Flavobacteriia_Flavobacteriales_Flavobacteriaceae	Bacteria_Bacteroidetes_Flavobacteriia_Flavobacteriales_Flavobacteriaceae_Aquimarina	Bacteria_Bacteroidetes_Flavobacteriia_Flavobacteriales_Flavobacteriaceae_Aquimarina_Aquimarina amphilecti	3	15	15	8	6	0	10	1	1	10	3	7	4	30	31	7	4	4	0	0	8	17	7	7	3	3	12	3	1	4	6	3	4	5	7	2	9	2	5	1	4	9
taxid_103808	Bacteria	Bacteria_Actinobacteria	Bacteria_Actinobacteria_Actinobacteria	Bacteria_Actinobacteria_Actinobacteria_Corynebacteriales	Bacteria_Actinobacteria_Actinobacteria_Corynebacteriales_Nocardiaceae	Bacteria_Actinobacteria_Actinobacteria_Corynebacteriales_Nocardiaceae_Rhodococcus	Bacteria_Actinobacteria_Actinobacteria_Corynebacteriales_Nocardiaceae_Rhodococcus_Rhodococcus sp. AD45	0	0	4	0	0	0	1	0	0	2	0	0	3	1	0	0	0	0	0	0	4	3	0	0	0	0	0	0	0	0	0	1	6	0	0	9	0	0	3	0	1	0
taxid_103810	Bacteria	Bacteria_Bacteroidetes	Bacteria_Bacteroidetes_Flavobacteriia	Bacteria_Bacteroidetes_Flavobacteriia_Flavobacteriales	Bacteria_Bacteroidetes_Flavobacteriia_Flavobacteriales_Flavobacteriaceae	Bacteria_Bacteroidetes_Flavobacteriia_Flavobacteriales_Flavobacteriaceae_Riemerella	Bacteria_Bacteroidetes_Flavobacteriia_Flavobacteriales_Flavobacteriaceae_Riemerella_Riemerella columbina	13	19	18	19	3	15	17	4	15	4	11	10	11	26	4	3	10	13	5	0	19	5	10	3	7	3	11	9	2	0	2	8	12	14	2	13	2	11	10	9	26	40
taxid_103816	Bacteria	Bacteria_Actinobacteria	Bacteria_Actinobacteria_Actinobacteria	Bacteria_Actinobacteria_Actinobacteria_Corynebacteriales	Bacteria_Actinobacteria_Actinobacteria_Corynebacteriales_Nocardiaceae	Bacteria_Actinobacteria_Actinobacteria_Corynebacteriales_Nocardiaceae_Rhodococcus	Bacteria_Actinobacteria_Actinobacteria_Corynebacteriales_Nocardiaceae_Rhodococcus_Rhodococcus pyridinivorans	50	7	41	15	79	8	57	81	11	20	6	24	118	52	39	2	8	94	53	0	75	37	5	31	59	3	43	5	4	60	45	0	28	61	4	7	59	2	46	7	2	7
taxid_103855	Bacteria	Bacteria_Proteobacteria	Bacteria_Proteobacteria_Betaproteobacteria	Bacteria_Proteobacteria_Betaproteobacteria_Burkholderiales	Bacteria_Proteobacteria_Betaproteobacteria_Burkholderiales_Alcaligenaceae	Bacteria_Proteobacteria_Betaproteobacteria_Burkholderiales_Alcaligenaceae_Bordetella	Bacteria_Proteobacteria_Betaproteobacteria_Burkholderiales_Alcaligenaceae_Bordetella_Bordetella hinzii	27	51	79	166	33	17	41	51	14	61	62	48	80	37	16	26	15	27	16	5	52	41	135	15	15	19	40	38	29	84	39	23	62	43	30	77	21	61	37	17	16	58
taxid_1038856	Bacteria	Bacteria_Firmicutes	Bacteria_Firmicutes_Bacilli	Bacteria_Firmicutes_Bacilli_Bacillales	Bacteria_Firmicutes_Bacilli_Bacillales_Planococcaceae	Bacteria_Firmicutes_Bacilli_Bacillales_Planococcaceae_Planococcus	Bacteria_Firmicutes_Bacilli_Bacillales_Planococcaceae_Planococcus_Planococcus plakortidis	20	34	28	52	20	8	41	11	10	10	15	27	16	35	18	8	13	14	15	2	26	9	59	4	18	14	27	11	19	15	8	9	14	43	13	18	8	34	32	9	20	71
taxid_1038866	Bacteria	Bacteria_Proteobacteria	Bacteria_Proteobacteria_Alphaproteobacteria	Bacteria_Proteobacteria_Alphaproteobacteria_Rhizobiales	Bacteria_Proteobacteria_Alphaproteobacteria_Rhizobiales_Bradyrhizobiaceae	Bacteria_Proteobacteria_Alphaproteobacteria_Rhizobiales_Bradyrhizobiaceae_Bradyrhizobium	Bacteria_Proteobacteria_Alphaproteobacteria_Rhizobiales_Bradyrhizobiaceae_Bradyrhizobium_Bradyrhizobium sp. WSM2793	10	24	31	62	8	10	23	6	0	8	41	35	23	11	7	18	11	17	3	1	12	11	55	4	9	12	15	1	18	11	6	10	3	27	1	10	2	6	4	10	34	22
taxid_1038867	Bacteria	Bacteria_Proteobacteria	Bacteria_Proteobacteria_Alphaproteobacteria	Bacteria_Proteobacteria_Alphaproteobacteria_Rhizobiales	Bacteria_Proteobacteria_Alphaproteobacteria_Rhizobiales_Bradyrhizobiaceae	Bacteria_Proteobacteria_Alphaproteobacteria_Rhizobiales_Bradyrhizobiaceae_Bradyrhizobium	Bacteria_Proteobacteria_Alphaproteobacteria_Rhizobiales_Bradyrhizobiaceae_Bradyrhizobium_Bradyrhizobium sp. WSM3983	16	48	31	6	19	11	23	7	3	35	30	34	49	47	5	12	9	23	4	7	30	3	1	4	4	18	20	4	0	4	10	3	6	32	3	3	9	1	16	8	6	22
taxid_103891	Bacteria	Bacteria_Firmicutes	Bacteria_Firmicutes_Negativicutes	Bacteria_Firmicutes_Negativicutes_Veillonellales	Bacteria_Firmicutes_Negativicutes_Veillonellales_Veillonellaceae	Bacteria_Firmicutes_Negativicutes_Veillonellales_Veillonellaceae_Veillonella	Bacteria_Firmicutes_Negativicutes_Veillonellales_Veillonellaceae_Veillonella_Veillonella criceti	35	42	15	39	65	6	56	16	11	34	15	34	32	40	19	18	4	43	24	1	55	15	40	11	41	8	43	14	9	51	31	6	7	25	12	36	23	10	21	6	8	50
taxid_103892	Bacteria	Bacteria_Firmicutes	Bacteria_Firmicutes_Negativicutes	Bacteria_Firmicutes_Negativicutes_Veillonellales	Bacteria_Firmicutes_Negativicutes_Veillonellales_Veillonellaceae	Bacteria_Firmicutes_Negativicutes_Veillonellales_Veillonellaceae_Veillonella	Bacteria_Firmicutes_Negativicutes_Veillonellales_Veillonellaceae_Veillonella_Veillonella ratti	44	34	24	57	47	8	27	20	28	32	19	31	87	28	11	26	19	72	22	3	37	11	28	14	50	19	45	4	7	17	16	19	23	43	14	17	43	32	33	16	16	34
taxid_1038928	Bacteria	Bacteria_Actinobacteria	Bacteria_Actinobacteria_Actinobacteria	Bacteria_Actinobacteria_Actinobacteria_Streptomycetales	Bacteria_Actinobacteria_Actinobacteria_Streptomycetales_Streptomycetaceae	Bacteria_Actinobacteria_Actinobacteria_Streptomycetales_Streptomycetaceae_Streptomyces	Bacteria_Actinobacteria_Actinobacteria_Streptomycetales_Streptomycetaceae_Streptomyces_Streptomyces xinghaiensis	2	4	9	7	4	3	4	9	5	11	2	13	14	5	0	8	4	3	7	0	10	4	5	5	3	3	14	1	2	5	3	0	3	8	3	30	5	3	8	1	2	13
taxid_10390	Viruses	Viruses_Unknown	Viruses_Unknown_Unknown	Viruses_Unknown_Unknown_Herpesvirales	Viruses_Unknown_Unknown_Herpesvirales_Herpesviridae	Viruses_Unknown_Unknown_Herpesvirales_Herpesviridae_Mardivirus	Viruses_Unknown_Unknown_Herpesvirales_Herpesviridae_Mardivirus_Mardivirus Gallid alphaherpesvirus 2	0	0	0	0	0	0	0	0	0	0	0	0	0	0	0	0	0	0	0	0	0	3	0	0	0	0	0	0	0	0	0	0	0	0	0	0	0	0	0	0	0	0
taxid_10397	Viruses	Viruses_Unknown	Viruses_Unknown_Unknown	Viruses_Unknown_Unknown_Herpesvirales	Viruses_Unknown_Unknown_Herpesvirales_Herpesviridae	Viruses_Unknown_Unknown_Herpesvirales_Herpesviridae_Varicellovirus	Viruses_Unknown_Unknown_Herpesvirales_Herpesviridae_Varicellovirus_Varicellovirus Tupaiid betaherpesvirus 1	1	0	0	0	0	0	0	0	0	0	0	0	0	0	0	0	0	0	0	0	1	0	1	0	0	0	0	0	0	0	0	0	0	0	0	0	0	0	0	0	0	0
taxid_10398	Viruses	Viruses_Unknown	Viruses_Unknown_Unknown	Viruses_Unknown_Unknown_Herpesvirales	Viruses_Unknown_Unknown_Herpesvirales_Herpesviridae	Viruses_Unknown_Unknown_Herpesvirales_Herpesviridae_Macavirus	Viruses_Unknown_Unknown_Herpesvirales_Herpesviridae_Macavirus_Macavirus Ovine gammaherpesvirus 2	0	4	0	0	0	0	0	0	0	0	0	0	0	0	0	0	0	0	0	0	0	0	0	0	0	0	0	0	0	0	0	0	0	0	0	0	1	0	0	0	0	0
taxid_104	Bacteria	Bacteria_Bacteroidetes	Bacteria_Bacteroidetes_Cytophagia	Bacteria_Bacteroidetes_Cytophagia_Cytophagales	Bacteria_Bacteroidetes_Cytophagia_Cytophagales_Cyclobacteriaceae	Bacteria_Bacteroidetes_Cytophagia_Cytophagales_Cyclobacteriaceae_Cyclobacterium	Bacteria_Bacteroidetes_Cytophagia_Cytophagales_Cyclobacteriaceae_Cyclobacterium_Cyclobacterium marinum	34	68	31	5	16	12	13	11	48	8	4	17	18	49	12	3	24	12	12	1	32	6	1	13	8	17	23	23	1	7	3	26	19	21	122	11	17	7	14	1	8	26
taxid_104087	Bacteria	Bacteria_Proteobacteria	Bacteria_Proteobacteria_Gammaproteobacteria	Bacteria_Proteobacteria_Gammaproteobacteria_Pseudomonadales	Bacteria_Proteobacteria_Gammaproteobacteria_Pseudomonadales_Pseudomonadaceae	Bacteria_Proteobacteria_Gammaproteobacteria_Pseudomonadales_Pseudomonadaceae_Pseudomonas	Bacteria_Proteobacteria_Gammaproteobacteria_Pseudomonadales_Pseudomonadaceae_Pseudomonas_Pseudomonas frederiksbergensis	87	393	110	158	77	54	119	72	53	84	108	124	165	109	33	66	34	61	56	27	147	36	139	35	26	21	74	37	46	71	63	16	35	54	36	73	75	43	66	26	32	136
taxid_1040984	Bacteria	Bacteria_Proteobacteria	Bacteria_Proteobacteria_Alphaproteobacteria	Bacteria_Proteobacteria_Alphaproteobacteria_Rhizobiales	Bacteria_Proteobacteria_Alphaproteobacteria_Rhizobiales_Phyllobacteriaceae	Bacteria_Proteobacteria_Alphaproteobacteria_Rhizobiales_Phyllobacteriaceae_Mesorhizobium	Bacteria_Proteobacteria_Alphaproteobacteria_Rhizobiales_Phyllobacteriaceae_Mesorhizobium_Mesorhizobium sp. WSM1293	0	0	0	0	0	1	0	0	0	0	0	0	0	0	0	0	1	0	0	0	0	0	0	0	0	0	0	0	0	0	0	0	0	0	0	0	0	0	0	1	1	0
taxid_1040985	Bacteria	Bacteria_Proteobacteria	Bacteria_Proteobacteria_Alphaproteobacteria	Bacteria_Proteobacteria_Alphaproteobacteria_Rhizobiales	Bacteria_Proteobacteria_Alphaproteobacteria_Rhizobiales_Phyllobacteriaceae	Bacteria_Proteobacteria_Alphaproteobacteria_Rhizobiales_Phyllobacteriaceae_Mesorhizobium	Bacteria_Proteobacteria_Alphaproteobacteria_Rhizobiales_Phyllobacteriaceae_Mesorhizobium_Mesorhizobium sp. WSM2561	3	2	0	38	4	0	3	4	1	1	0	3	4	5	0	0	0	1	2	0	1	2	32	1	0	8	0	1	3	2	2	0	0	0	0	3	1	15	0	0	2	0
taxid_1040986	Bacteria	Bacteria_Proteobacteria	Bacteria_Proteobacteria_Alphaproteobacteria	Bacteria_Proteobacteria_Alphaproteobacteria_Rhizobiales	Bacteria_Proteobacteria_Alphaproteobacteria_Rhizobiales_Phyllobacteriaceae	Bacteria_Proteobacteria_Alphaproteobacteria_Rhizobiales_Phyllobacteriaceae_Mesorhizobium	Bacteria_Proteobacteria_Alphaproteobacteria_Rhizobiales_Phyllobacteriaceae_Mesorhizobium_Mesorhizobium sp. WSM3224	8	1	14	4	3	1	36	7	1	9	2	3	10	8	4	9	2	14	10	0	12	11	7	12	13	0	22	0	2	22	2	0	5	7	4	24	8	3	9	0	2	12
taxid_1040987	Bacteria	Bacteria_Proteobacteria	Bacteria_Proteobacteria_Alphaproteobacteria	Bacteria_Proteobacteria_Alphaproteobacteria_Rhizobiales	Bacteria_Proteobacteria_Alphaproteobacteria_Rhizobiales_Phyllobacteriaceae	Bacteria_Proteobacteria_Alphaproteobacteria_Rhizobiales_Phyllobacteriaceae_Mesorhizobium	Bacteria_Proteobacteria_Alphaproteobacteria_Rhizobiales_Phyllobacteriaceae_Mesorhizobium_Mesorhizobium sp. WSM3626	28	163	30	132	25	12	23	31	19	40	79	64	62	45	10	30	39	38	26	2	30	18	73	17	15	23	46	23	36	40	26	28	15	34	7	39	32	59	35	13	37	110
taxid_1040988	Bacteria	Bacteria_Proteobacteria	Bacteria_Proteobacteria_Alphaproteobacteria	Bacteria_Proteobacteria_Alphaproteobacteria_Rhizobiales	Bacteria_Proteobacteria_Alphaproteobacteria_Rhizobiales_Bradyrhizobiaceae	Bacteria_Proteobacteria_Alphaproteobacteria_Rhizobiales_Bradyrhizobiaceae_Bradyrhizobium	Bacteria_Proteobacteria_Alphaproteobacteria_Rhizobiales_Bradyrhizobiaceae_Bradyrhizobium_Bradyrhizobium sp. WSM4349	2	0	1	0	1	0	8	0	1	0	0	1	0	0	1	0	0	3	2	0	2	3	0	0	0	0	0	0	0	1	4	1	0	0	0	1	0	0	1	0	0	2
taxid_1040989	Bacteria	Bacteria_Proteobacteria	Bacteria_Proteobacteria_Alphaproteobacteria	Bacteria_Proteobacteria_Alphaproteobacteria_Rhizobiales	Bacteria_Proteobacteria_Alphaproteobacteria_Rhizobiales_Bradyrhizobiaceae	Bacteria_Proteobacteria_Alphaproteobacteria_Rhizobiales_Bradyrhizobiaceae_Bradyrhizobium	Bacteria_Proteobacteria_Alphaproteobacteria_Rhizobiales_Bradyrhizobiaceae_Bradyrhizobium_Bradyrhizobium sp. ARR65	58	82	35	167	99	23	104	73	34	40	107	44	123	78	20	75	19	44	30	10	65	34	166	56	54	16	83	24	41	76	57	25	23	55	74	62	33	60	59	6	16	71
taxid_104099	Bacteria	Bacteria_Proteobacteria	Bacteria_Proteobacteria_Alphaproteobacteria	Bacteria_Proteobacteria_Alphaproteobacteria_Rhodospirillales	Bacteria_Proteobacteria_Alphaproteobacteria_Rhodospirillales_Acetobacteraceae	Bacteria_Proteobacteria_Alphaproteobacteria_Rhodospirillales_Acetobacteraceae_Acetobacter	Bacteria_Proteobacteria_Alphaproteobacteria_Rhodospirillales_Acetobacteraceae_Acetobacter_Acetobacter orleanensis	15	10	21	37	24	0	42	20	24	41	10	14	15	11	2	0	9	17	20	0	27	7	34	7	11	4	19	7	12	18	10	3	8	13	8	6	19	7	15	9	15	78
taxid_1041	Bacteria	Bacteria_Proteobacteria	Bacteria_Proteobacteria_Alphaproteobacteria	Bacteria_Proteobacteria_Alphaproteobacteria_Sphingomonadales	Bacteria_Proteobacteria_Alphaproteobacteria_Sphingomonadales_Erythrobacteraceae	Bacteria_Proteobacteria_Alphaproteobacteria_Sphingomonadales_Erythrobacteraceae_Erythrobacter	Bacteria_Proteobacteria_Alphaproteobacteria_Sphingomonadales_Erythrobacteraceae_Erythrobacter_Unknown	69	71	97	231	81	24	121	82	17	88	42	56	113	104	36	63	23	125	36	16	152	36	211	54	66	28	86	51	42	68	48	16	41	114	24	55	50	82	55	19	37	69
taxid_104101	Bacteria	Bacteria_Proteobacteria	Bacteria_Proteobacteria_Alphaproteobacteria	Bacteria_Proteobacteria_Alphaproteobacteria_Rhodospirillales	Bacteria_Proteobacteria_Alphaproteobacteria_Rhodospirillales_Acetobacteraceae	Bacteria_Proteobacteria_Alphaproteobacteria_Rhodospirillales_Acetobacteraceae_Acetobacter	Bacteria_Proteobacteria_Alphaproteobacteria_Rhodospirillales_Acetobacteraceae_Acetobacter_Acetobacter indonesiensis	32	144	14	40	32	12	34	19	2	22	7	26	45	10	10	44	12	30	19	1	27	22	25	7	21	7	18	22	21	53	10	13	14	23	48	52	16	15	7	5	44	106
taxid_104102	Bacteria	Bacteria_Proteobacteria	Bacteria_Proteobacteria_Alphaproteobacteria	Bacteria_Proteobacteria_Alphaproteobacteria_Rhodospirillales	Bacteria_Proteobacteria_Alphaproteobacteria_Rhodospirillales_Acetobacteraceae	Bacteria_Proteobacteria_Alphaproteobacteria_Rhodospirillales_Acetobacteraceae_Acetobacter	Bacteria_Proteobacteria_Alphaproteobacteria_Rhodospirillales_Acetobacteraceae_Acetobacter_Acetobacter tropicalis	35	33	34	19	23	9	26	22	5	18	11	36	18	17	4	2	10	20	17	3	35	19	6	13	13	4	32	27	5	12	14	8	30	18	29	27	7	12	13	3	10	29
taxid_1041159	Bacteria	Bacteria_Proteobacteria	Bacteria_Proteobacteria_Alphaproteobacteria	Bacteria_Proteobacteria_Alphaproteobacteria_Rhizobiales	Bacteria_Proteobacteria_Alphaproteobacteria_Rhizobiales_Rhizobiaceae	Bacteria_Proteobacteria_Alphaproteobacteria_Rhizobiales_Rhizobiaceae_Ensifer	Bacteria_Proteobacteria_Alphaproteobacteria_Rhizobiales_Rhizobiaceae_Ensifer_Ensifer sp. WSM1721	17	33	62	15	23	7	73	7	1	26	24	118	192	61	33	3	0	57	3	1	25	21	25	45	19	3	45	4	10	91	7	4	10	58	2	10	103	8	7	12	8	12
taxid_1041504	Bacteria	Bacteria_Firmicutes	Bacteria_Firmicutes_Clostridia	Bacteria_Firmicutes_Clostridia_Clostridiales	Bacteria_Firmicutes_Clostridia_Clostridiales_Clostridiaceae	Bacteria_Firmicutes_Clostridia_Clostridiales_Clostridiaceae_Candidatus Arthromitus	Bacteria_Firmicutes_Clostridia_Clostridiales_Clostridiaceae_Candidatus Arthromitus_Candidatus Arthromitus sp. SFB-rat-Yit	14	35	19	32	15	6	271	16	3	11	26	38	87	24	57	8	16	37	15	6	47	9	41	65	6	10	36	7	14	23	13	7	3	148	12	13	46	8	32	7	12	42
taxid_1041607	Eukaryota	Eukaryota_Ascomycota	Eukaryota_Ascomycota_Saccharomycetes	Eukaryota_Ascomycota_Saccharomycetes_Saccharomycetales	Eukaryota_Ascomycota_Saccharomycetes_Saccharomycetales_Phaffomycetaceae	Eukaryota_Ascomycota_Saccharomycetes_Saccharomycetales_Phaffomycetaceae_Wickerhamomyces	Eukaryota_Ascomycota_Saccharomycetes_Saccharomycetales_Phaffomycetaceae_Wickerhamomyces_Wickerhamomyces ciferrii	3	1	3	18	3	1	7	1	0	1	10	1	13	9	7	4	0	6	2	2	17	1	18	2	2	2	2	3	0	2	1	0	0	2	0	1	5	0	3	1	1	7
taxid_104174	Bacteria	Bacteria_Chloroflexi	Bacteria_Chloroflexi_Chloroflexia	Bacteria_Chloroflexi_Chloroflexia_Chloroflexales	Bacteria_Chloroflexi_Chloroflexia_Chloroflexales_Oscillochloridaceae	Bacteria_Chloroflexi_Chloroflexia_Chloroflexales_Oscillochloridaceae_Unknown	Bacteria_Chloroflexi_Chloroflexia_Chloroflexales_Oscillochloridaceae_Unknown_Unknown	0	0	0	0	0	0	0	0	0	0	0	0	0	0	0	0	0	0	0	0	0	0	0	0	0	0	0	0	0	0	0	0	0	0	0	0	0	0	0	1	0	0
taxid_104175	Bacteria	Bacteria_Chloroflexi	Bacteria_Chloroflexi_Chloroflexia	Bacteria_Chloroflexi_Chloroflexia_Chloroflexales	Bacteria_Chloroflexi_Chloroflexia_Chloroflexales_Oscillochloridaceae	Bacteria_Chloroflexi_Chloroflexia_Chloroflexales_Oscillochloridaceae_Oscillochloris	Bacteria_Chloroflexi_Chloroflexia_Chloroflexales_Oscillochloridaceae_Oscillochloris_Unknown	5	0	20	3	5	0	9	5	0	17	0	7	1	4	1	0	0	4	4	1	4	7	0	11	0	6	3	0	0	1	10	1	5	2	4	2	1	3	4	0	0	17
taxid_104176	Bacteria	Bacteria_Chloroflexi	Bacteria_Chloroflexi_Chloroflexia	Bacteria_Chloroflexi_Chloroflexia_Chloroflexales	Bacteria_Chloroflexi_Chloroflexia_Chloroflexales_Oscillochloridaceae	Bacteria_Chloroflexi_Chloroflexia_Chloroflexales_Oscillochloridaceae_Oscillochloris	Bacteria_Chloroflexi_Chloroflexia_Chloroflexales_Oscillochloridaceae_Oscillochloris_Oscillochloris trichoides	29	16	19	85	26	23	27	38	9	52	34	33	38	32	14	28	10	31	14	10	57	26	141	23	23	30	22	64	26	39	17	21	43	25	13	40	15	58	35	4	18	40
taxid_1042127	Eukaryota	Eukaryota_Ascomycota	Eukaryota_Ascomycota_Dothideomycetes	Eukaryota_Ascomycota_Dothideomycetes_Dothideales	Eukaryota_Ascomycota_Dothideomycetes_Dothideales_Saccotheciaceae	Eukaryota_Ascomycota_Dothideomycetes_Dothideales_Saccotheciaceae_Aureobasidium	Eukaryota_Ascomycota_Dothideomycetes_Dothideales_Saccotheciaceae_Aureobasidium_Aureobasidium subglaciale	28	47	27	33	8	16	20	11	25	22	10	33	24	19	15	11	6	19	19	1	29	13	5	12	5	5	13	2	9	13	17	2	10	24	8	13	12	20	15	11	9	56
taxid_1042156	Bacteria	Bacteria_Firmicutes	Bacteria_Firmicutes_Clostridia	Bacteria_Firmicutes_Clostridia_Clostridiales	Bacteria_Firmicutes_Clostridia_Clostridiales_Clostridiaceae	Bacteria_Firmicutes_Clostridia_Clostridiales_Clostridiaceae_Clostridium	Bacteria_Firmicutes_Clostridia_Clostridiales_Clostridiaceae_Clostridium_Clostridium sp. SY8519	1894	4546	1959	2753	2432	747	5270	1723	1325	1808	1881	1525	3848	2160	917	1190	1009	3706	1493	260	4055	1103	2865	1628	2325	733	2973	878	1119	2710	1177	724	589	2201	901	1216	1685	1314	1871	674	898	3060
taxid_1042322	Bacteria	Bacteria_Actinobacteria	Bacteria_Actinobacteria_Actinobacteria	Bacteria_Actinobacteria_Actinobacteria_Micrococcales	Bacteria_Actinobacteria_Actinobacteria_Micrococcales_Demequinaceae	Bacteria_Actinobacteria_Actinobacteria_Micrococcales_Demequinaceae_Unknown	Bacteria_Actinobacteria_Actinobacteria_Micrococcales_Demequinaceae_Unknown_Unknown	26	269	35	143	19	14	74	27	7	3	79	7	23	17	5	7	8	17	9	7	24	2	61	28	13	17	25	1	58	31	8	15	5	23	26	12	8	22	33	4	10	28
taxid_1042326	Bacteria	Bacteria_Proteobacteria	Bacteria_Proteobacteria_Alphaproteobacteria	Bacteria_Proteobacteria_Alphaproteobacteria_Rhizobiales	Bacteria_Proteobacteria_Alphaproteobacteria_Rhizobiales_Rhizobiaceae	Bacteria_Proteobacteria_Alphaproteobacteria_Rhizobiales_Rhizobiaceae_Rhizobium	Bacteria_Proteobacteria_Alphaproteobacteria_Rhizobiales_Rhizobiaceae_Rhizobium_Rhizobium sp. IBUN	1	0	0	1	2	0	1	0	0	0	2	1	6	1	0	0	1	0	0	0	0	0	0	7	2	0	2	0	0	1	0	0	0	0	0	0	0	0	1	0	3	18
taxid_1042376	Bacteria	Bacteria_Bacteroidetes	Bacteria_Bacteroidetes_Flavobacteriia	Bacteria_Bacteroidetes_Flavobacteriia_Flavobacteriales	Bacteria_Bacteroidetes_Flavobacteriia_Flavobacteriales_Flavobacteriaceae	Bacteria_Bacteroidetes_Flavobacteriia_Flavobacteriales_Flavobacteriaceae_Ochrovirga	Bacteria_Bacteroidetes_Flavobacteriia_Flavobacteriales_Flavobacteriaceae_Ochrovirga_Ochrovirga pacifica	35	44	34	19	13	28	27	27	18	9	22	34	26	18	8	8	1	23	20	0	26	7	10	3	25	5	12	1	7	4	27	2	10	17	17	5	17	17	13	4	5	15
taxid_1042378	Bacteria	Bacteria_Proteobacteria	Bacteria_Proteobacteria_Alphaproteobacteria	Bacteria_Proteobacteria_Alphaproteobacteria_Rhodobacterales	Bacteria_Proteobacteria_Alphaproteobacteria_Rhodobacterales_Rhodobacteraceae	Bacteria_Proteobacteria_Alphaproteobacteria_Rhodobacterales_Rhodobacteraceae_Oceanicola	Bacteria_Proteobacteria_Alphaproteobacteria_Rhodobacterales_Rhodobacteraceae_Oceanicola_Oceanicola sp. S124	23	40	87	164	54	9	46	68	7	63	88	48	212	74	9	54	8	41	11	22	127	14	163	24	29	31	23	23	36	50	14	25	20	56	22	15	38	31	41	10	25	68
taxid_104264	Bacteria	Bacteria_Bacteroidetes	Bacteria_Bacteroidetes_Flavobacteriia	Bacteria_Bacteroidetes_Flavobacteriia_Flavobacteriales	Bacteria_Bacteroidetes_Flavobacteriia_Flavobacteriales_Flavobacteriaceae	Bacteria_Bacteroidetes_Flavobacteriia_Flavobacteriales_Flavobacteriaceae_Cellulophaga	Bacteria_Bacteroidetes_Flavobacteriia_Flavobacteriales_Flavobacteriaceae_Cellulophaga_Unknown	40	54	19	59	21	50	53	24	32	8	28	79	65	22	26	16	9	51	22	4	55	26	16	30	11	5	33	0	22	22	25	18	14	39	36	35	23	28	18	9	8	23
taxid_104267	Bacteria	Bacteria_Bacteroidetes	Bacteria_Bacteroidetes_Flavobacteriia	Bacteria_Bacteroidetes_Flavobacteriia_Flavobacteriales	Bacteria_Bacteroidetes_Flavobacteriia_Flavobacteriales_Flavobacteriaceae	Bacteria_Bacteroidetes_Flavobacteriia_Flavobacteriales_Flavobacteriaceae_Tenacibaculum	Bacteria_Bacteroidetes_Flavobacteriia_Flavobacteriales_Flavobacteriaceae_Tenacibaculum_Unknown	15	226	72	49	23	2	94	19	3	39	12	82	111	106	42	21	15	27	16	3	98	22	12	33	23	9	32	10	7	17	13	4	21	46	28	20	18	14	22	3	8	54
taxid_104268	Bacteria	Bacteria_Bacteroidetes	Bacteria_Bacteroidetes_Flavobacteriia	Bacteria_Bacteroidetes_Flavobacteriia_Flavobacteriales	Bacteria_Bacteroidetes_Flavobacteriia_Flavobacteriales_Flavobacteriaceae	Bacteria_Bacteroidetes_Flavobacteriia_Flavobacteriales_Flavobacteriaceae_Tenacibaculum	Bacteria_Bacteroidetes_Flavobacteriia_Flavobacteriales_Flavobacteriaceae_Tenacibaculum_Tenacibaculum mesophilum	7	1	3	6	5	0	13	4	1	1	5	5	4	4	3	3	0	14	7	1	8	5	5	2	22	1	6	1	1	10	2	0	0	3	5	0	2	2	4	2	0	4
taxid_104270	Bacteria	Bacteria_Bacteroidetes	Bacteria_Bacteroidetes_Flavobacteriia	Bacteria_Bacteroidetes_Flavobacteriia_Flavobacteriales	Bacteria_Bacteroidetes_Flavobacteriia_Flavobacteriales_Flavobacteriaceae	Bacteria_Bacteroidetes_Flavobacteriia_Flavobacteriales_Flavobacteriaceae_Tenacibaculum	Bacteria_Bacteroidetes_Flavobacteriia_Flavobacteriales_Flavobacteriaceae_Tenacibaculum_Tenacibaculum ovolyticum	5	11	13	4	3	0	25	8	1	4	2	11	13	5	10	4	4	13	1	0	28	2	8	3	11	0	7	4	1	4	6	1	4	7	5	5	4	7	0	2	4	6
taxid_1042877	Archaea	Archaea_Euryarchaeota	Archaea_Euryarchaeota_Thermococci	Archaea_Euryarchaeota_Thermococci_Thermococcales	Archaea_Euryarchaeota_Thermococci_Thermococcales_Thermococcaceae	Archaea_Euryarchaeota_Thermococci_Thermococcales_Thermococcaceae_Thermococcus	Archaea_Euryarchaeota_Thermococci_Thermococcales_Thermococcaceae_Thermococcus_Thermococcus sp. 4557	5	3	5	20	12	6	10	22	7	9	14	5	14	9	3	9	1	25	0	0	8	0	5	1	17	2	12	2	10	21	3	6	3	15	16	18	4	8	13	1	3	9
taxid_1043206	Bacteria	Bacteria_Proteobacteria	Bacteria_Proteobacteria_Alphaproteobacteria	Bacteria_Proteobacteria_Alphaproteobacteria_Rhodospirillales	Bacteria_Proteobacteria_Alphaproteobacteria_Rhodospirillales_Acetobacteraceae	Bacteria_Proteobacteria_Alphaproteobacteria_Rhodospirillales_Acetobacteraceae_Acidiphilium	Bacteria_Proteobacteria_Alphaproteobacteria_Rhodospirillales_Acetobacteraceae_Acidiphilium_Acidiphilium sp. PM	0	1	0	0	0	0	0	0	0	0	0	0	0	0	2	0	0	0	0	0	2	0	3	0	0	0	1	0	0	0	0	0	0	0	0	0	4	1	0	1	0	0
taxid_104336	Bacteria	Bacteria_Actinobacteria	Bacteria_Actinobacteria_Actinobacteria	Bacteria_Actinobacteria_Actinobacteria_Micrococcales	Bacteria_Actinobacteria_Actinobacteria_Micrococcales_Microbacteriaceae	Bacteria_Actinobacteria_Actinobacteria_Micrococcales_Microbacteriaceae_Microbacterium	Bacteria_Actinobacteria_Actinobacteria_Micrococcales_Microbacteriaceae_Microbacterium_Microbacterium foliorum	3	5	19	15	3	1	13	8	2	3	8	4	11	20	8	4	0	4	1	0	12	4	5	3	3	1	23	0	2	3	16	1	3	19	0	5	2	6	19	2	5	13
taxid_104341	Eukaryota	Eukaryota_Basidiomycota	Eukaryota_Basidiomycota_Agaricomycetes	Eukaryota_Basidiomycota_Agaricomycetes_Polyporales	Eukaryota_Basidiomycota_Agaricomycetes_Polyporales_Dacryobolaceae	Eukaryota_Basidiomycota_Agaricomycetes_Polyporales_Dacryobolaceae_Postia	Eukaryota_Basidiomycota_Agaricomycetes_Polyporales_Dacryobolaceae_Postia_Postia placenta	12	18	28	25	11	8	19	9	2	50	11	27	18	19	5	4	9	12	6	2	34	10	13	7	18	5	18	5	3	11	6	3	2	59	10	12	13	7	9	5	16	54
taxid_1043493	Bacteria	Bacteria_Actinobacteria	Bacteria_Actinobacteria_Actinobacteria	Bacteria_Actinobacteria_Actinobacteria_Micrococcales	Bacteria_Actinobacteria_Actinobacteria_Micrococcales_Demequinaceae	Bacteria_Actinobacteria_Actinobacteria_Micrococcales_Demequinaceae_Lysinimicrobium	Bacteria_Actinobacteria_Actinobacteria_Micrococcales_Demequinaceae_Lysinimicrobium_Lysinimicrobium mangrovi	12	38	34	109	25	44	39	32	28	25	32	79	58	32	12	10	30	15	20	1	54	20	31	42	20	13	104	14	24	20	42	4	12	33	4	141	44	55	59	23	26	81
taxid_104355	Eukaryota	Eukaryota_Basidiomycota	Eukaryota_Basidiomycota_Agaricomycetes	Eukaryota_Basidiomycota_Agaricomycetes_Gloeophyllales	Eukaryota_Basidiomycota_Agaricomycetes_Gloeophyllales_Gloeophyllaceae	Eukaryota_Basidiomycota_Agaricomycetes_Gloeophyllales_Gloeophyllaceae_Gloeophyllum	Eukaryota_Basidiomycota_Agaricomycetes_Gloeophyllales_Gloeophyllaceae_Gloeophyllum_Gloeophyllum trabeum	10	15	29	11	8	34	11	15	23	10	9	11	37	35	9	8	1	17	18	1	44	5	5	11	14	1	44	15	1	7	8	4	21	37	15	23	6	33	19	22	13	22
taxid_1044	Bacteria	Bacteria_Proteobacteria	Bacteria_Proteobacteria_Alphaproteobacteria	Bacteria_Proteobacteria_Alphaproteobacteria_Sphingomonadales	Bacteria_Proteobacteria_Alphaproteobacteria_Sphingomonadales_Erythrobacteraceae	Bacteria_Proteobacteria_Alphaproteobacteria_Sphingomonadales_Erythrobacteraceae_Erythrobacter	Bacteria_Proteobacteria_Alphaproteobacteria_Sphingomonadales_Erythrobacteraceae_Erythrobacter_Erythrobacter longus	10	81	62	40	21	9	27	19	8	25	42	109	70	42	18	40	3	43	5	15	43	25	22	20	18	7	46	0	0	96	4	9	8	50	9	24	49	0	22	6	15	25
taxid_1045009	Bacteria	Bacteria_Actinobacteria	Bacteria_Actinobacteria_Actinobacteria	Bacteria_Actinobacteria_Actinobacteria_Micrococcales	Bacteria_Actinobacteria_Actinobacteria_Micrococcales_Micrococcaceae	Bacteria_Actinobacteria_Actinobacteria_Micrococcales_Micrococcaceae_Citricoccus	Bacteria_Actinobacteria_Actinobacteria_Micrococcales_Micrococcaceae_Citricoccus_Citricoccus sp. CH26A	31	63	55	33	36	3	26	40	6	38	55	23	33	34	9	22	17	42	7	2	44	11	41	15	45	6	40	17	3	92	34	15	19	22	24	17	16	13	15	9	20	62
taxid_10455	Viruses	Viruses_Unknown	Viruses_Unknown_Unknown	Viruses_Unknown_Unknown_Herpesvirales	Viruses_Unknown_Unknown_Herpesvirales_Baculoviridae	Viruses_Unknown_Unknown_Herpesvirales_Baculoviridae_Alphabaculovirus	Viruses_Unknown_Unknown_Herpesvirales_Baculoviridae_Alphabaculovirus_Alphabaculovirus Spodoptera frugiperda multiple nucleopolyhedrovirus	0	0	0	0	0	0	0	0	0	0	0	0	0	0	0	0	0	0	0	0	1	0	0	0	0	0	0	0	0	0	1	0	0	0	0	0	0	0	0	0	0	0
taxid_1045558	Bacteria	Bacteria_Proteobacteria	Bacteria_Proteobacteria_Gammaproteobacteria	Bacteria_Proteobacteria_Gammaproteobacteria_Oceanospirillales	Bacteria_Proteobacteria_Gammaproteobacteria_Oceanospirillales_Oceanospirillaceae	Bacteria_Proteobacteria_Gammaproteobacteria_Oceanospirillales_Oceanospirillaceae_Neptunomonas	Bacteria_Proteobacteria_Gammaproteobacteria_Oceanospirillales_Oceanospirillaceae_Neptunomonas_Neptunomonas qingdaonensis	24	30	4	57	66	18	11	58	6	14	28	27	43	80	16	19	17	30	22	3	53	13	30	16	19	7	51	16	8	77	35	5	13	15	26	36	6	30	19	9	23	60
taxid_10456	Viruses	Viruses_Unknown	Viruses_Unknown_Unknown	Viruses_Unknown_Unknown_Caudovirales	Viruses_Unknown_Unknown_Caudovirales_Baculoviridae	Viruses_Unknown_Unknown_Caudovirales_Baculoviridae_Alphabaculovirus	Viruses_Unknown_Unknown_Caudovirales_Baculoviridae_Alphabaculovirus_Alphabaculovirus Spodoptera littoralis nucleopolyhedrovirus	0	0	0	0	1	0	1	0	0	0	0	0	1	1	0	0	0	6	0	0	0	0	0	0	3	0	1	0	0	0	0	0	0	0	0	0	2	0	0	0	0	0
taxid_1045773	Bacteria	Bacteria_Actinobacteria	Bacteria_Actinobacteria_Actinobacteria	Bacteria_Actinobacteria_Actinobacteria_Micrococcales	Bacteria_Actinobacteria_Actinobacteria_Micrococcales_Micrococcaceae	Bacteria_Actinobacteria_Actinobacteria_Micrococcales_Micrococcaceae_Arthrobacter	Bacteria_Actinobacteria_Actinobacteria_Micrococcales_Micrococcaceae_Arthrobacter_Arthrobacter cupressi	14	35	40	155	28	1	63	54	19	24	35	19	39	33	11	36	15	32	11	4	74	19	99	13	26	18	48	22	24	47	27	9	8	25	14	23	13	58	34	5	18	30
taxid_1045774	Bacteria	Bacteria_Actinobacteria	Bacteria_Actinobacteria_Actinobacteria	Bacteria_Actinobacteria_Actinobacteria_Propionibacteriales	Bacteria_Actinobacteria_Actinobacteria_Propionibacteriales_Nocardioidaceae	Bacteria_Actinobacteria_Actinobacteria_Propionibacteriales_Nocardioidaceae_Nocardioides	Bacteria_Actinobacteria_Actinobacteria_Propionibacteriales_Nocardioidaceae_Nocardioides_Nocardioides lianchengensis	14	26	44	168	55	5	26	23	11	41	70	41	60	41	12	36	37	49	20	1	52	16	223	21	36	42	209	32	29	49	24	19	15	46	36	38	11	89	36	17	33	149
taxid_1045775	Bacteria	Bacteria_Firmicutes	Bacteria_Firmicutes_Bacilli	Bacteria_Firmicutes_Bacilli_Bacillales	Bacteria_Firmicutes_Bacilli_Bacillales_Paenibacillaceae	Bacteria_Firmicutes_Bacilli_Bacillales_Paenibacillaceae_Paenibacillus	Bacteria_Firmicutes_Bacilli_Bacillales_Paenibacillaceae_Paenibacillus_Paenibacillus catalpae	101	359	83	292	119	45	354	99	15	70	134	52	250	138	34	70	36	201	57	9	186	66	294	127	128	37	239	45	75	68	54	31	45	115	45	49	95	86	161	11	24	107
taxid_1045776	Bacteria	Bacteria_Actinobacteria	Bacteria_Actinobacteria_Actinobacteria	Bacteria_Actinobacteria_Actinobacteria_Pseudonocardiales	Bacteria_Actinobacteria_Actinobacteria_Pseudonocardiales_Pseudonocardiaceae	Bacteria_Actinobacteria_Actinobacteria_Pseudonocardiales_Pseudonocardiaceae_Kutzneria	Bacteria_Actinobacteria_Actinobacteria_Pseudonocardiales_Pseudonocardiaceae_Kutzneria_Kutzneria buriramensis	49	120	82	315	66	52	92	140	40	71	120	90	111	147	23	73	29	125	33	15	173	39	467	34	97	59	94	77	57	106	65	35	47	98	118	171	52	173	84	46	60	149
taxid_1046	Bacteria	Bacteria_Proteobacteria	Bacteria_Proteobacteria_Gammaproteobacteria	Bacteria_Proteobacteria_Gammaproteobacteria_Chromatiales	Bacteria_Proteobacteria_Gammaproteobacteria_Chromatiales_Chromatiaceae	Bacteria_Proteobacteria_Gammaproteobacteria_Chromatiales_Chromatiaceae_Unknown	Bacteria_Proteobacteria_Gammaproteobacteria_Chromatiales_Chromatiaceae_Unknown_Unknown	70	76	86	168	41	14	94	57	36	40	32	25	90	68	24	39	21	50	50	5	92	48	163	28	36	38	75	43	38	68	37	29	25	41	14	65	72	72	45	11	27	55
taxid_104605	Bacteria	Bacteria_Proteobacteria	Bacteria_Proteobacteria_Alphaproteobacteria	Bacteria_Proteobacteria_Alphaproteobacteria_Sphingomonadales	Bacteria_Proteobacteria_Alphaproteobacteria_Sphingomonadales_Sphingomonadaceae	Bacteria_Proteobacteria_Alphaproteobacteria_Sphingomonadales_Sphingomonadaceae_Sphingomonas	Bacteria_Proteobacteria_Alphaproteobacteria_Sphingomonadales_Sphingomonadaceae_Sphingomonas_Sphingomonas sp. Ant20	0	0	20	0	2	3	0	2	0	1	0	0	0	0	0	0	0	0	0	0	5	1	0	4	0	0	0	0	0	3	1	0	0	0	0	0	0	0	0	0	3	2
taxid_104609	Bacteria	Bacteria_Proteobacteria	Bacteria_Proteobacteria_Gammaproteobacteria	Bacteria_Proteobacteria_Gammaproteobacteria_Vibrionales	Bacteria_Proteobacteria_Gammaproteobacteria_Vibrionales_Vibrionaceae	Bacteria_Proteobacteria_Gammaproteobacteria_Vibrionales_Vibrionaceae_Vibrio	Bacteria_Proteobacteria_Gammaproteobacteria_Vibrionales_Vibrionaceae_Vibrio_Vibrio penaeicida	13	4	10	32	6	2	6	2	2	52	12	15	10	16	1	13	1	4	6	0	23	7	32	8	3	1	10	7	3	4	2	2	12	5	22	10	11	5	13	2	17	91
taxid_1046117	Bacteria	Bacteria_Proteobacteria	Bacteria_Proteobacteria_Alphaproteobacteria	Bacteria_Proteobacteria_Alphaproteobacteria_Rhodobacterales	Bacteria_Proteobacteria_Alphaproteobacteria_Rhodobacterales_Rhodobacteraceae	Bacteria_Proteobacteria_Alphaproteobacteria_Rhodobacterales_Rhodobacteraceae_Oceaniovalibus	Bacteria_Proteobacteria_Alphaproteobacteria_Rhodobacterales_Rhodobacteraceae_Oceaniovalibus_Oceaniovalibus guishaninsula	19	22	27	86	21	29	19	31	23	36	55	38	141	49	9	14	5	10	23	2	113	8	66	21	20	21	23	19	30	25	22	12	18	15	14	60	11	29	38	12	34	43
taxid_104623	Bacteria	Bacteria_Proteobacteria	Bacteria_Proteobacteria_Gammaproteobacteria	Bacteria_Proteobacteria_Gammaproteobacteria_Enterobacterales	Bacteria_Proteobacteria_Gammaproteobacteria_Enterobacterales_Yersiniaceae	Bacteria_Proteobacteria_Gammaproteobacteria_Enterobacterales_Yersiniaceae_Serratia	Bacteria_Proteobacteria_Gammaproteobacteria_Enterobacterales_Yersiniaceae_Serratia_Serratia sp. ATCC 39006	56	47	41	57	39	26	40	79	35	28	18	27	59	68	26	7	4	32	22	1	34	10	28	27	23	6	26	23	23	34	5	4	38	30	25	30	25	31	19	8	10	36
taxid_104628	Bacteria	Bacteria_Proteobacteria	Bacteria_Proteobacteria_Epsilonproteobacteria	Bacteria_Proteobacteria_Epsilonproteobacteria_Campylobacterales	Bacteria_Proteobacteria_Epsilonproteobacteria_Campylobacterales_Helicobacteraceae	Bacteria_Proteobacteria_Epsilonproteobacteria_Campylobacterales_Helicobacteraceae_Helicobacter	Bacteria_Proteobacteria_Epsilonproteobacteria_Campylobacterales_Helicobacteraceae_Helicobacter_Helicobacter suis	11	42	16	136	12	4	10	6	6	13	17	9	25	15	3	13	21	5	14	0	44	12	48	24	19	8	91	35	24	48	6	3	5	9	1	14	10	28	3	4	18	58
taxid_10464	Viruses	Viruses_Unknown	Viruses_Unknown_Unknown	Viruses_Unknown_Unknown_Herpesvirales	Viruses_Unknown_Unknown_Herpesvirales_Baculoviridae	Viruses_Unknown_Unknown_Herpesvirales_Baculoviridae_Betabaculovirus	Viruses_Unknown_Unknown_Herpesvirales_Baculoviridae_Betabaculovirus_Betabaculovirus Agrotis segetum granulovirus	0	0	0	0	0	0	0	0	0	0	0	0	0	0	0	0	0	0	0	0	0	0	0	0	0	0	0	0	0	0	0	0	1	0	0	0	0	0	0	0	0	0
taxid_1046556	Bacteria	Bacteria_Actinobacteria	Bacteria_Actinobacteria_Actinobacteria	Bacteria_Actinobacteria_Actinobacteria_Propionibacteriales	Bacteria_Actinobacteria_Actinobacteria_Propionibacteriales_Nocardioidaceae	Bacteria_Actinobacteria_Actinobacteria_Propionibacteriales_Nocardioidaceae_Nocardioides	Bacteria_Actinobacteria_Actinobacteria_Propionibacteriales_Nocardioidaceae_Nocardioides_Nocardioides daejeonensis	46	17	60	192	73	40	61	139	17	63	66	25	73	105	52	57	30	61	43	1	63	63	258	20	42	42	53	44	55	65	42	24	63	74	31	76	18	72	59	20	28	95
taxid_104663	Bacteria	Bacteria_Bacteroidetes	Bacteria_Bacteroidetes_Chitinophagia	Bacteria_Bacteroidetes_Chitinophagia_Chitinophagales	Bacteria_Bacteroidetes_Chitinophagia_Chitinophagales_Chitinophagaceae	Bacteria_Bacteroidetes_Chitinophagia_Chitinophagales_Chitinophagaceae_Chitinophaga	Bacteria_Bacteroidetes_Chitinophagia_Chitinophagales_Chitinophagaceae_Chitinophaga_Chitinophaga filiformis	105	73	117	109	94	45	145	72	74	73	57	109	118	100	57	17	61	73	115	1	127	70	26	89	58	33	149	33	16	68	66	47	46	113	98	144	82	53	92	14	40	116
taxid_104669	Eukaryota	Eukaryota_Basidiomycota	Eukaryota_Basidiomycota_Tremellomycetes	Eukaryota_Basidiomycota_Tremellomycetes_Tremellales	Eukaryota_Basidiomycota_Tremellomycetes_Tremellales_Cryptococcaceae	Eukaryota_Basidiomycota_Tremellomycetes_Tremellales_Cryptococcaceae_Cryptococcus	Eukaryota_Basidiomycota_Tremellomycetes_Tremellales_Cryptococcaceae_Cryptococcus_Cryptococcus amylolentus	0	4	4	2	2	1	3	1	0	3	0	0	2	3	3	2	0	1	2	0	6	0	0	2	1	1	5	0	3	1	3	0	0	6	0	0	1	0	1	0	13	9
taxid_1047171	Eukaryota	Eukaryota_Ascomycota	Eukaryota_Ascomycota_Dothideomycetes	Eukaryota_Ascomycota_Dothideomycetes_Capnodiales	Eukaryota_Ascomycota_Dothideomycetes_Capnodiales_Mycosphaerellaceae	Eukaryota_Ascomycota_Dothideomycetes_Capnodiales_Mycosphaerellaceae_Zymoseptoria	Eukaryota_Ascomycota_Dothideomycetes_Capnodiales_Mycosphaerellaceae_Zymoseptoria_Zymoseptoria tritici	5	5	31	2	3	4	16	6	1	18	6	13	17	25	20	5	2	2	1	0	33	3	4	11	3	1	21	5	2	1	4	1	3	37	3	3	6	3	2	3	20	30
taxid_1048	Bacteria	Bacteria_Proteobacteria	Bacteria_Proteobacteria_Gammaproteobacteria	Bacteria_Proteobacteria_Gammaproteobacteria_Chromatiales	Bacteria_Proteobacteria_Gammaproteobacteria_Chromatiales_Chromatiaceae	Bacteria_Proteobacteria_Gammaproteobacteria_Chromatiales_Chromatiaceae_Marichromatium	Bacteria_Proteobacteria_Gammaproteobacteria_Chromatiales_Chromatiaceae_Marichromatium_Marichromatium gracile	38	1	20	6	17	36	40	46	52	10	31	12	32	70	12	29	21	69	30	0	59	15	35	16	43	8	25	8	1	20	48	13	16	41	53	65	23	49	21	13	15	48
taxid_1048205	Bacteria	Bacteria_Actinobacteria	Bacteria_Actinobacteria_Actinobacteria	Bacteria_Actinobacteria_Actinobacteria_Streptomycetales	Bacteria_Actinobacteria_Actinobacteria_Streptomycetales_Streptomycetaceae	Bacteria_Actinobacteria_Actinobacteria_Streptomycetales_Streptomycetaceae_Streptomyces	Bacteria_Actinobacteria_Actinobacteria_Streptomycetales_Streptomycetaceae_Streptomyces_Streptomyces uncialis	41	4	13	16	2	82	36	49	88	7	2	21	11	84	14	68	14	72	35	0	49	11	8	5	41	1	51	32	1	13	48	1	23	67	46	66	24	120	48	39	5	60
taxid_1048340	Bacteria	Bacteria_Firmicutes	Bacteria_Firmicutes_Bacilli	Bacteria_Firmicutes_Bacilli_Bacillales	Bacteria_Firmicutes_Bacilli_Bacillales_Thermoactinomycetaceae	Bacteria_Firmicutes_Bacilli_Bacillales_Thermoactinomycetaceae_Marininema	Bacteria_Firmicutes_Bacilli_Bacillales_Thermoactinomycetaceae_Marininema_Marininema mesophilum	11	15	31	53	17	8	39	16	11	16	32	9	48	25	4	25	13	41	15	5	20	7	59	10	28	17	39	6	13	29	17	17	1	14	6	26	27	20	15	19	24	94
taxid_1048380	Bacteria	Bacteria_Firmicutes	Bacteria_Firmicutes_Clostridia	Bacteria_Firmicutes_Clostridia_Clostridiales	Bacteria_Firmicutes_Clostridia_Clostridiales_Clostridiales Family XII. Incertae Sedis	Bacteria_Firmicutes_Clostridia_Clostridiales_Clostridiales Family XII. Incertae Sedis_Fusibacter	Bacteria_Firmicutes_Clostridia_Clostridiales_Clostridiales Family XII. Incertae Sedis_Fusibacter_Fusibacter sp. 3D3	156	649	94	180	113	75	208	76	28	72	147	119	112	155	67	62	13	185	45	35	242	28	303	116	141	61	104	66	54	133	61	40	29	59	61	49	105	115	99	43	26	176
taxid_1048394	Bacteria	Bacteria_Actinobacteria	Bacteria_Actinobacteria_Actinobacteria	Bacteria_Actinobacteria_Actinobacteria_Micrococcales	Bacteria_Actinobacteria_Actinobacteria_Micrococcales_Microbacteriaceae	Bacteria_Actinobacteria_Actinobacteria_Micrococcales_Microbacteriaceae_Compostimonas	Bacteria_Actinobacteria_Actinobacteria_Micrococcales_Microbacteriaceae_Compostimonas_Compostimonas suwonensis	26	4	6	52	32	0	52	19	1	20	24	19	6	12	4	23	3	8	27	0	44	2	66	18	15	8	33	0	15	21	16	0	5	23	9	33	3	19	20	1	7	30
taxid_1048396	Archaea	Archaea_Euryarchaeota	Archaea_Euryarchaeota_Halobacteria	Archaea_Euryarchaeota_Halobacteria_Haloferacales	Archaea_Euryarchaeota_Halobacteria_Haloferacales_Halorubraceae	Archaea_Euryarchaeota_Halobacteria_Haloferacales_Halorubraceae_Halopenitus	Archaea_Euryarchaeota_Halobacteria_Haloferacales_Halorubraceae_Halopenitus_Halopenitus persicus	5	4	4	4	7	7	8	10	6	2	11	4	7	11	4	7	5	6	8	0	6	3	4	12	4	0	47	18	4	7	7	0	5	4	6	10	4	7	5	3	9	35
taxid_1048642	Bacteria	Bacteria_Proteobacteria	Bacteria_Proteobacteria_Gammaproteobacteria	Bacteria_Proteobacteria_Gammaproteobacteria_Alteromonadales	Bacteria_Proteobacteria_Gammaproteobacteria_Alteromonadales_Idiomarinaceae	Bacteria_Proteobacteria_Gammaproteobacteria_Alteromonadales_Idiomarinaceae_Aliidiomarina	Bacteria_Proteobacteria_Gammaproteobacteria_Alteromonadales_Idiomarinaceae_Aliidiomarina_Aliidiomarina shirensis	10	8	4	10	7	1	5	3	3	8	13	2	16	6	3	3	3	6	6	1	14	7	14	5	3	6	12	2	7	2	3	2	2	4	2	7	4	7	3	2	6	13
taxid_1048680	Bacteria	Bacteria_Proteobacteria	Bacteria_Proteobacteria_Alphaproteobacteria	Bacteria_Proteobacteria_Alphaproteobacteria_Rhizobiales	Bacteria_Proteobacteria_Alphaproteobacteria_Rhizobiales_Rhizobiaceae	Bacteria_Proteobacteria_Alphaproteobacteria_Rhizobiales_Rhizobiaceae_Rhizobium	Bacteria_Proteobacteria_Alphaproteobacteria_Rhizobiales_Rhizobiaceae_Rhizobium_Rhizobium sp. 42MFCr.1	0	0	1	0	0	0	1	0	2	2	0	0	0	0	0	0	0	4	0	0	1	0	1	0	0	0	0	0	0	0	0	0	0	0	1	0	0	0	1	0	0	0
taxid_1048758	Bacteria	Bacteria_Proteobacteria	Bacteria_Proteobacteria_Gammaproteobacteria	Bacteria_Proteobacteria_Gammaproteobacteria_Enterobacterales	Bacteria_Proteobacteria_Gammaproteobacteria_Enterobacterales_Enterobacteriaceae	Bacteria_Proteobacteria_Gammaproteobacteria_Enterobacterales_Enterobacteriaceae_Candidatus Moranella	Bacteria_Proteobacteria_Gammaproteobacteria_Enterobacterales_Enterobacteriaceae_Candidatus Moranella_Candidatus Moranella endobia	1	3	2	0	0	5	3	1	0	1	0	1	1	1	1	1	0	8	4	0	11	0	1	0	1	0	1	0	0	4	0	1	1	0	0	3	0	0	8	1	0	1
taxid_1048829	Eukaryota	Eukaryota_Ascomycota	Eukaryota_Ascomycota_Eurotiomycetes	Eukaryota_Ascomycota_Eurotiomycetes_Onygenales	Eukaryota_Ascomycota_Eurotiomycetes_Onygenales_Unknown	Eukaryota_Ascomycota_Eurotiomycetes_Onygenales_Unknown_Paracoccidioides	Eukaryota_Ascomycota_Eurotiomycetes_Onygenales_Unknown_Paracoccidioides_Paracoccidioides lutzii	5	1	4	2	8	0	10	4	2	3	7	0	8	6	2	4	3	3	3	0	8	5	7	1	5	0	5	1	1	6	5	1	1	3	5	5	2	5	4	1	2	5
taxid_1048983	Bacteria	Bacteria_Bacteroidetes	Bacteria_Bacteroidetes_Cytophagia	Bacteria_Bacteroidetes_Cytophagia_Cytophagales	Bacteria_Bacteroidetes_Cytophagia_Cytophagales_Cytophagaceae	Bacteria_Bacteroidetes_Cytophagia_Cytophagales_Cytophagaceae_Anditalea	Bacteria_Bacteroidetes_Cytophagia_Cytophagales_Cytophagaceae_Anditalea_Anditalea andensis	13	56	30	95	38	34	19	26	11	19	51	66	61	34	15	36	10	24	27	0	29	25	31	15	15	13	18	25	18	39	30	24	16	10	57	19	9	22	23	8	11	42
taxid_1049	Bacteria	Bacteria_Proteobacteria	Bacteria_Proteobacteria_Gammaproteobacteria	Bacteria_Proteobacteria_Gammaproteobacteria_Chromatiales	Bacteria_Proteobacteria_Gammaproteobacteria_Chromatiales_Chromatiaceae	Bacteria_Proteobacteria_Gammaproteobacteria_Chromatiales_Chromatiaceae_Allochromatium	Bacteria_Proteobacteria_Gammaproteobacteria_Chromatiales_Chromatiaceae_Allochromatium_Allochromatium vinosum	29	49	44	104	54	29	80	41	28	62	45	34	49	40	13	33	24	34	29	1	65	21	62	27	30	19	30	24	25	37	19	21	42	32	24	34	24	36	25	11	26	81
taxid_1049199	Bacteria	Bacteria_Proteobacteria	Bacteria_Proteobacteria_Alphaproteobacteria	Bacteria_Proteobacteria_Alphaproteobacteria_Rhodobacterales	Bacteria_Proteobacteria_Alphaproteobacteria_Rhodobacterales_Rhodobacteraceae	Bacteria_Proteobacteria_Alphaproteobacteria_Rhodobacterales_Rhodobacteraceae_Litoreibacter	Bacteria_Proteobacteria_Alphaproteobacteria_Rhodobacterales_Rhodobacteraceae_Litoreibacter_Litoreibacter meonggei	20	243	11	15	14	3	20	25	6	20	1	15	27	14	21	5	3	11	12	0	21	14	3	19	4	6	19	5	4	11	11	5	11	16	12	4	3	6	11	3	3	26
taxid_104955	Bacteria	Bacteria_Firmicutes	Bacteria_Firmicutes_Bacilli	Bacteria_Firmicutes_Bacilli_Lactobacillales	Bacteria_Firmicutes_Bacilli_Lactobacillales_Lactobacillaceae	Bacteria_Firmicutes_Bacilli_Lactobacillales_Lactobacillaceae_Lactobacillus	Bacteria_Firmicutes_Bacilli_Lactobacillales_Lactobacillaceae_Lactobacillus_Lactobacillus frumenti	10	10	14	3	7	1	25	2	0	8	1	7	4	10	6	3	0	3	3	1	20	5	3	6	1	0	5	3	1	11	2	0	1	8	5	0	1	2	11	2	7	25
taxid_1049581	Bacteria	Bacteria_Firmicutes	Bacteria_Firmicutes_Bacilli	Bacteria_Firmicutes_Bacilli_Bacillales	Bacteria_Firmicutes_Bacilli_Bacillales_Bacillaceae	Bacteria_Firmicutes_Bacilli_Bacillales_Bacillaceae_Bacillus	Bacteria_Firmicutes_Bacilli_Bacillales_Bacillaceae_Bacillus_Bacillus cellulasensis	0	0	0	12	1	0	0	0	0	0	1	0	11	31	0	1	1	0	0	0	5	0	0	0	0	1	0	0	1	0	0	1	3	1	0	0	2	0	0	0	0	8
taxid_1049583	Bacteria	Bacteria_Actinobacteria	Bacteria_Actinobacteria_Actinobacteria	Bacteria_Actinobacteria_Actinobacteria_Micrococcales	Bacteria_Actinobacteria_Actinobacteria_Micrococcales_Micrococcaceae	Bacteria_Actinobacteria_Actinobacteria_Micrococcales_Micrococcaceae_Kocuria	Bacteria_Actinobacteria_Actinobacteria_Micrococcales_Micrococcaceae_Kocuria_Kocuria indica	5	18	2	5	0	0	4	0	0	1	1	0	1	5	1	4	1	0	6	0	3	0	3	1	0	0	5	2	3	1	1	1	1	0	0	1	2	2	1	0	1	1
taxid_1049584	Bacteria	Bacteria_Actinobacteria	Bacteria_Actinobacteria_Actinobacteria	Bacteria_Actinobacteria_Actinobacteria_Corynebacteriales	Bacteria_Actinobacteria_Actinobacteria_Corynebacteriales_Nocardiaceae	Bacteria_Actinobacteria_Actinobacteria_Corynebacteriales_Nocardiaceae_Rhodococcus	Bacteria_Actinobacteria_Actinobacteria_Corynebacteriales_Nocardiaceae_Rhodococcus_Rhodococcus enclensis	0	0	0	1	2	0	0	2	0	1	0	0	1	1	0	0	0	1	0	0	1	0	0	0	0	0	0	0	0	1	0	0	1	0	0	0	0	1	0	0	1	1
taxid_10497	Viruses	Viruses_Unknown	Viruses_Unknown_Unknown	Viruses_Unknown_Unknown_Herpesvirales	Viruses_Unknown_Unknown_Herpesvirales_Asfarviridae	Viruses_Unknown_Unknown_Herpesvirales_Asfarviridae_Asfivirus	Viruses_Unknown_Unknown_Herpesvirales_Asfarviridae_Asfivirus_Asfivirus African swine fever virus	0	0	0	0	0	2	0	0	0	0	0	0	0	0	0	0	0	2	0	0	0	0	1	0	0	0	0	0	0	0	0	0	0	0	0	0	0	0	0	0	0	0
taxid_105	Bacteria	Bacteria_Bacteroidetes	Bacteria_Bacteroidetes_Cytophagia	Bacteria_Bacteroidetes_Cytophagia_Cytophagales	Bacteria_Bacteroidetes_Cytophagia_Cytophagales_Cytophagaceae	Bacteria_Bacteroidetes_Cytophagia_Cytophagales_Cytophagaceae_Runella	Bacteria_Bacteroidetes_Cytophagia_Cytophagales_Cytophagaceae_Runella_Unknown	17	68	60	74	19	52	19	15	61	30	38	73	45	104	15	16	30	6	8	0	74	18	20	16	12	22	16	29	17	2	18	30	25	20	96	43	19	44	72	17	22	42
taxid_1050153	Bacteria	Bacteria_Actinobacteria	Bacteria_Actinobacteria_Actinobacteria	Bacteria_Actinobacteria_Actinobacteria_Micrococcales	Bacteria_Actinobacteria_Actinobacteria_Micrococcales_Intrasporangiaceae	Bacteria_Actinobacteria_Actinobacteria_Micrococcales_Intrasporangiaceae_Ornithinimicrobium	Bacteria_Actinobacteria_Actinobacteria_Micrococcales_Intrasporangiaceae_Ornithinimicrobium_Ornithinimicrobium murale	20	17	72	40	15	8	47	35	6	17	11	24	43	31	8	14	5	17	17	2	36	18	7	29	2	3	27	4	3	31	10	0	19	14	4	17	10	9	10	12	12	41
taxid_1050174	Bacteria	Bacteria_Actinobacteria	Bacteria_Actinobacteria_Actinobacteria	Bacteria_Actinobacteria_Actinobacteria_Corynebacteriales	Bacteria_Actinobacteria_Actinobacteria_Corynebacteriales_Corynebacteriaceae	Bacteria_Actinobacteria_Actinobacteria_Corynebacteriales_Corynebacteriaceae_Corynebacterium	Bacteria_Actinobacteria_Actinobacteria_Corynebacteriales_Corynebacteriaceae_Corynebacterium_Corynebacterium epidermidicanis	7	4	7	24	16	1	10	10	4	9	6	4	30	14	1	6	7	5	7	2	21	6	8	3	8	1	13	8	6	2	8	1	12	5	8	9	3	5	8	7	7	13
taxid_1050222	Bacteria	Bacteria_Firmicutes	Bacteria_Firmicutes_Bacilli	Bacteria_Firmicutes_Bacilli_Bacillales	Bacteria_Firmicutes_Bacilli_Bacillales_Paenibacillaceae	Bacteria_Firmicutes_Bacilli_Bacillales_Paenibacillaceae_Paenibacillus	Bacteria_Firmicutes_Bacilli_Bacillales_Paenibacillaceae_Paenibacillus_Paenibacillus sp. Aloe-11	14	18	21	25	15	1	9	9	1	3	18	9	40	35	2	9	11	14	7	6	15	11	20	18	12	5	25	4	5	17	5	10	4	12	8	17	14	5	5	5	2	20
taxid_1050370	Bacteria	Bacteria_Proteobacteria	Bacteria_Proteobacteria_Betaproteobacteria	Bacteria_Proteobacteria_Betaproteobacteria_Burkholderiales	Bacteria_Proteobacteria_Betaproteobacteria_Burkholderiales_Alcaligenaceae	Bacteria_Proteobacteria_Betaproteobacteria_Burkholderiales_Alcaligenaceae_Thiomonas	Bacteria_Proteobacteria_Betaproteobacteria_Burkholderiales_Alcaligenaceae_Thiomonas_Thiomonas sp. X19	11	12	37	27	12	1	26	18	15	14	22	19	36	29	8	10	11	12	3	0	35	11	37	10	4	4	22	14	9	25	11	9	2	15	12	21	15	14	8	8	23	69
taxid_1051	Bacteria	Bacteria_Proteobacteria	Bacteria_Proteobacteria_Gammaproteobacteria	Bacteria_Proteobacteria_Gammaproteobacteria_Chromatiales	Bacteria_Proteobacteria_Gammaproteobacteria_Chromatiales_Ectothiorhodospiraceae	Bacteria_Proteobacteria_Gammaproteobacteria_Chromatiales_Ectothiorhodospiraceae_Ectothiorhodospira	Bacteria_Proteobacteria_Gammaproteobacteria_Chromatiales_Ectothiorhodospiraceae_Ectothiorhodospira_Unknown	20	70	22	68	32	24	58	27	12	31	14	29	44	25	5	24	12	57	10	0	71	15	50	8	38	12	37	22	14	25	16	12	33	42	60	91	21	22	13	10	15	36
taxid_1051613	Eukaryota	Eukaryota_Ascomycota	Eukaryota_Ascomycota_Sordariomycetes	Eukaryota_Ascomycota_Sordariomycetes_Glomerellales	Eukaryota_Ascomycota_Sordariomycetes_Glomerellales_Plectosphaerellaceae	Eukaryota_Ascomycota_Sordariomycetes_Glomerellales_Plectosphaerellaceae_Verticillium	Eukaryota_Ascomycota_Sordariomycetes_Glomerellales_Plectosphaerellaceae_Verticillium_Verticillium alfalfae	5	0	12	5	2	0	45	3	0	2	1	2	13	3	7	3	3	3	3	0	19	2	1	6	4	2	7	0	2	1	2	1	0	6	3	1	4	0	12	1	1	10
taxid_1051623	Bacteria	Bacteria_Proteobacteria	Bacteria_Proteobacteria_Gammaproteobacteria	Bacteria_Proteobacteria_Gammaproteobacteria_Pseudomonadales	Bacteria_Proteobacteria_Gammaproteobacteria_Pseudomonadales_Moraxellaceae	Bacteria_Proteobacteria_Gammaproteobacteria_Pseudomonadales_Moraxellaceae_Acinetobacter	Bacteria_Proteobacteria_Gammaproteobacteria_Pseudomonadales_Moraxellaceae_Acinetobacter_Acinetobacter sp. V2	0	0	0	0	0	0	0	1	0	0	0	0	1	0	7	0	0	0	0	0	6	0	0	2	0	0	1	0	0	0	1	1	0	0	0	0	0	0	0	0	0	0
taxid_1052	Bacteria	Bacteria_Proteobacteria	Bacteria_Proteobacteria_Gammaproteobacteria	Bacteria_Proteobacteria_Gammaproteobacteria_Chromatiales	Bacteria_Proteobacteria_Gammaproteobacteria_Chromatiales_Ectothiorhodospiraceae	Bacteria_Proteobacteria_Gammaproteobacteria_Chromatiales_Ectothiorhodospiraceae_Halorhodospira	Bacteria_Proteobacteria_Gammaproteobacteria_Chromatiales_Ectothiorhodospiraceae_Halorhodospira_Halorhodospira halochloris	17	113	12	6	19	9	7	13	11	16	5	6	81	27	0	0	3	23	7	0	69	4	3	3	2	2	6	0	2	11	2	3	2	2	8	3	7	3	2	1	18	33
taxid_105219	Bacteria	Bacteria_Proteobacteria	Bacteria_Proteobacteria_Betaproteobacteria	Bacteria_Proteobacteria_Betaproteobacteria_Burkholderiales	Bacteria_Proteobacteria_Betaproteobacteria_Burkholderiales_Burkholderiaceae	Bacteria_Proteobacteria_Betaproteobacteria_Burkholderiales_Burkholderiaceae_Ralstonia	Bacteria_Proteobacteria_Betaproteobacteria_Burkholderiales_Burkholderiaceae_Ralstonia_Ralstonia mannitolilytica	22	58	30	71	22	2	39	61	17	77	31	42	59	23	5	11	20	17	11	0	90	7	6	17	24	9	67	17	9	39	27	6	14	43	14	35	20	11	30	1	12	63
taxid_1052260	Bacteria	Bacteria_Actinobacteria	Bacteria_Actinobacteria_Actinobacteria	Bacteria_Actinobacteria_Actinobacteria_Geodermatophilales	Bacteria_Actinobacteria_Actinobacteria_Geodermatophilales_Geodermatophilaceae	Bacteria_Actinobacteria_Actinobacteria_Geodermatophilales_Geodermatophilaceae_Klenkia	Bacteria_Actinobacteria_Actinobacteria_Geodermatophilales_Geodermatophilaceae_Klenkia_Klenkia soli	23	57	81	106	52	26	74	56	14	52	38	17	54	49	12	36	12	33	23	1	60	23	55	19	32	18	126	46	15	48	12	14	18	134	37	30	37	26	35	16	26	154
taxid_105229	Bacteria	Bacteria_Firmicutes	Bacteria_Firmicutes_Bacilli	Bacteria_Firmicutes_Bacilli_Bacillales	Bacteria_Firmicutes_Bacilli_Bacillales_Bacillaceae	Bacteria_Firmicutes_Bacilli_Bacillales_Bacillaceae_Bacillus	Bacteria_Firmicutes_Bacilli_Bacillales_Bacillaceae_Bacillus_Bacillus fumarioli	34	17	44	38	78	61	83	59	5	19	91	56	77	89	47	50	8	82	21	8	204	32	25	25	61	36	43	17	18	124	69	27	14	56	27	43	65	31	60	13	23	77
taxid_1053	Bacteria	Bacteria_Proteobacteria	Bacteria_Proteobacteria_Gammaproteobacteria	Bacteria_Proteobacteria_Gammaproteobacteria_Chromatiales	Bacteria_Proteobacteria_Gammaproteobacteria_Chromatiales_Ectothiorhodospiraceae	Bacteria_Proteobacteria_Gammaproteobacteria_Chromatiales_Ectothiorhodospiraceae_Halorhodospira	Bacteria_Proteobacteria_Gammaproteobacteria_Chromatiales_Ectothiorhodospiraceae_Halorhodospira_Halorhodospira halophila	87	110	55	254	150	22	64	58	18	135	157	38	100	94	18	78	63	80	90	8	179	37	107	28	29	40	143	34	75	95	48	30	14	78	47	71	49	95	37	28	27	147
taxid_1053551	Bacteria	Bacteria_Proteobacteria	Bacteria_Proteobacteria_Alphaproteobacteria	Bacteria_Proteobacteria_Alphaproteobacteria_Rhodospirillales	Bacteria_Proteobacteria_Alphaproteobacteria_Rhodospirillales_Acetobacteraceae	Bacteria_Proteobacteria_Alphaproteobacteria_Rhodospirillales_Acetobacteraceae_Komagataeibacter	Bacteria_Proteobacteria_Alphaproteobacteria_Rhodospirillales_Acetobacteraceae_Komagataeibacter_Komagataeibacter sucrofermentans	3	43	18	31	8	8	16	6	1	20	21	26	20	55	3	11	3	10	8	2	21	15	15	6	3	3	22	3	0	10	8	1	9	9	5	15	38	4	14	1	3	31
taxid_1053647	Bacteria	Bacteria_Proteobacteria	Bacteria_Proteobacteria_Gammaproteobacteria	Bacteria_Proteobacteria_Gammaproteobacteria_Oceanospirillales	Bacteria_Proteobacteria_Gammaproteobacteria_Oceanospirillales_Oceanospirillaceae	Bacteria_Proteobacteria_Gammaproteobacteria_Oceanospirillales_Oceanospirillaceae_Marinomonas	Bacteria_Proteobacteria_Gammaproteobacteria_Oceanospirillales_Oceanospirillaceae_Marinomonas_Marinomonas hwangdonensis	56	8	5	23	5	0	13	12	0	14	5	11	17	19	3	5	1	44	13	4	28	9	3	14	14	1	17	5	8	25	2	2	7	10	6	4	59	2	11	4	4	5
taxid_1054033	Bacteria	Bacteria_Proteobacteria	Bacteria_Proteobacteria_Epsilonproteobacteria	Bacteria_Proteobacteria_Epsilonproteobacteria_Campylobacterales	Bacteria_Proteobacteria_Epsilonproteobacteria_Campylobacterales_Campylobacteraceae	Bacteria_Proteobacteria_Epsilonproteobacteria_Campylobacterales_Campylobacteraceae_Arcobacter	Bacteria_Proteobacteria_Epsilonproteobacteria_Campylobacterales_Campylobacteraceae_Arcobacter_Arcobacter venerupis	33	88	19	80	34	68	27	181	27	9	48	16	43	143	18	23	7	83	24	0	21	21	40	13	32	16	28	12	15	59	22	32	88	42	64	23	49	55	39	21	17	52
taxid_1054034	Bacteria	Bacteria_Proteobacteria	Bacteria_Proteobacteria_Epsilonproteobacteria	Bacteria_Proteobacteria_Epsilonproteobacteria_Campylobacterales	Bacteria_Proteobacteria_Epsilonproteobacteria_Campylobacterales_Campylobacteraceae	Bacteria_Proteobacteria_Epsilonproteobacteria_Campylobacterales_Campylobacteraceae_Arcobacter	Bacteria_Proteobacteria_Epsilonproteobacteria_Campylobacterales_Campylobacteraceae_Arcobacter_Arcobacter cloacae	9	9	13	6	0	4	11	11	4	13	2	7	29	10	9	3	0	4	5	0	79	3	2	12	3	2	7	2	1	48	11	1	9	9	4	16	11	3	3	3	5	6
taxid_1054037	Bacteria	Bacteria_Proteobacteria	Bacteria_Proteobacteria_Alphaproteobacteria	Bacteria_Proteobacteria_Alphaproteobacteria_Sphingomonadales	Bacteria_Proteobacteria_Alphaproteobacteria_Sphingomonadales_Sphingomonadaceae	Bacteria_Proteobacteria_Alphaproteobacteria_Sphingomonadales_Sphingomonadaceae_Sphingobium	Bacteria_Proteobacteria_Alphaproteobacteria_Sphingomonadales_Sphingomonadaceae_Sphingobium_Sphingobium barthaii	0	7	10	0	0	0	0	0	0	3	0	1	0	1	0	0	1	0	0	0	0	0	0	6	0	0	2	0	0	1	0	0	0	1	21	0	5	0	0	0	1	1
taxid_1054041	Bacteria	Bacteria_Firmicutes	Bacteria_Firmicutes_Bacilli	Bacteria_Firmicutes_Bacilli_Lactobacillales	Bacteria_Firmicutes_Bacilli_Lactobacillales_Lactobacillaceae	Bacteria_Firmicutes_Bacilli_Lactobacillales_Lactobacillaceae_Lactobacillus	Bacteria_Firmicutes_Bacilli_Lactobacillales_Lactobacillaceae_Lactobacillus_Lactobacillus yonginensis	3	4	2	19	9	0	7	1	2	1	7	7	6	5	4	13	4	0	1	3	13	4	7	8	1	0	5	3	3	11	1	0	1	0	16	9	1	2	6	0	1	4
taxid_105420	Bacteria	Bacteria_Actinobacteria	Bacteria_Actinobacteria_Actinobacteria	Bacteria_Actinobacteria_Actinobacteria_Streptomycetales	Bacteria_Actinobacteria_Actinobacteria_Streptomycetales_Streptomycetaceae	Bacteria_Actinobacteria_Actinobacteria_Streptomycetales_Streptomycetaceae_Streptacidiphilus	Bacteria_Actinobacteria_Actinobacteria_Streptomycetales_Streptomycetaceae_Streptacidiphilus_Streptacidiphilus neutrinimicus	112	116	118	145	173	24	100	102	55	69	55	99	184	111	52	56	8	41	54	17	148	33	64	34	26	10	59	27	49	66	88	4	60	85	67	85	81	59	54	11	36	124
taxid_1054202	Bacteria	Bacteria_Proteobacteria	Bacteria_Proteobacteria_Alphaproteobacteria	Bacteria_Proteobacteria_Alphaproteobacteria_Rhodobacterales	Bacteria_Proteobacteria_Alphaproteobacteria_Rhodobacterales_Rhodobacteraceae	Bacteria_Proteobacteria_Alphaproteobacteria_Rhodobacterales_Rhodobacteraceae_Rhodobacter	Bacteria_Proteobacteria_Alphaproteobacteria_Rhodobacterales_Rhodobacteraceae_Rhodobacter_Rhodobacter viridis	17	5	70	126	22	15	73	34	18	27	24	22	14	22	13	29	9	15	20	6	35	12	196	20	11	27	18	40	34	22	38	16	2	18	23	18	7	37	28	9	22	36
taxid_1054213	Bacteria	Bacteria_Proteobacteria	Bacteria_Proteobacteria_Alphaproteobacteria	Bacteria_Proteobacteria_Alphaproteobacteria_Rhodospirillales	Bacteria_Proteobacteria_Alphaproteobacteria_Rhodospirillales_Acetobacteraceae	Bacteria_Proteobacteria_Alphaproteobacteria_Rhodospirillales_Acetobacteraceae_Tanticharoenia	Bacteria_Proteobacteria_Alphaproteobacteria_Rhodospirillales_Acetobacteraceae_Tanticharoenia_Tanticharoenia Acetobacteraceae bacterium AT-5844	29	108	56	423	76	63	103	80	42	89	87	90	95	107	24	31	30	50	62	11	105	26	190	23	41	41	76	57	93	82	72	24	31	52	32	94	36	133	83	26	27	117
taxid_1054217	Archaea	Archaea_Euryarchaeota	Archaea_Euryarchaeota_Thermoplasmata	Archaea_Euryarchaeota_Thermoplasmata_Thermoplasmatales	Archaea_Euryarchaeota_Thermoplasmata_Thermoplasmatales_Unknown	Archaea_Euryarchaeota_Thermoplasmata_Thermoplasmatales_Unknown_Unknown	Archaea_Euryarchaeota_Thermoplasmata_Thermoplasmatales_Unknown_Unknown_Unknown Thermoplasmatales archaeon BRNA1	29	105	25	45	54	6	47	48	9	33	31	25	182	57	8	43	18	44	25	0	94	21	52	19	46	10	81	22	16	54	30	14	6	50	30	49	14	41	39	7	27	84
taxid_105422	Bacteria	Bacteria_Actinobacteria	Bacteria_Actinobacteria_Actinobacteria	Bacteria_Actinobacteria_Actinobacteria_Streptomycetales	Bacteria_Actinobacteria_Actinobacteria_Streptomycetales_Streptomycetaceae	Bacteria_Actinobacteria_Actinobacteria_Streptomycetales_Streptomycetaceae_Streptacidiphilus	Bacteria_Actinobacteria_Actinobacteria_Streptomycetales_Streptomycetaceae_Streptacidiphilus_Streptacidiphilus carbonis	64	455	144	299	72	19	85	66	39	94	56	102	153	107	18	99	78	66	59	15	207	55	143	88	36	45	237	36	67	87	38	21	20	81	45	127	73	91	62	47	72	296
taxid_105425	Bacteria	Bacteria_Actinobacteria	Bacteria_Actinobacteria_Actinobacteria	Bacteria_Actinobacteria_Actinobacteria_Streptomycetales	Bacteria_Actinobacteria_Actinobacteria_Streptomycetales_Streptomycetaceae	Bacteria_Actinobacteria_Actinobacteria_Streptomycetales_Streptomycetaceae_Streptacidiphilus	Bacteria_Actinobacteria_Actinobacteria_Streptomycetales_Streptomycetaceae_Streptacidiphilus_Streptacidiphilus albus	95	279	85	392	87	77	92	79	62	67	91	50	167	120	22	94	92	121	52	13	128	42	377	45	58	80	176	105	108	119	66	48	21	86	99	161	86	242	99	58	51	157
taxid_1054498	Bacteria	Bacteria_Proteobacteria	Bacteria_Proteobacteria_Betaproteobacteria	Bacteria_Proteobacteria_Betaproteobacteria_Neisseriales	Bacteria_Proteobacteria_Betaproteobacteria_Neisseriales_Neisseriaceae	Bacteria_Proteobacteria_Betaproteobacteria_Neisseriales_Neisseriaceae_Rivicola	Bacteria_Proteobacteria_Betaproteobacteria_Neisseriales_Neisseriaceae_Rivicola_Rivicola pingtungensis	14	29	27	95	10	5	8	15	5	29	11	18	26	35	0	15	18	18	3	1	54	18	74	15	13	17	37	19	16	16	15	2	14	18	13	17	10	36	12	6	10	31
taxid_105483	Bacteria	Bacteria_Firmicutes	Bacteria_Firmicutes_Clostridia	Bacteria_Firmicutes_Clostridia_Clostridiales	Bacteria_Firmicutes_Clostridia_Clostridiales_Peptococcaceae	Bacteria_Firmicutes_Clostridia_Clostridiales_Peptococcaceae_Desulfohalotomaculum	Bacteria_Firmicutes_Clostridia_Clostridiales_Peptococcaceae_Desulfohalotomaculum_Desulfohalotomaculum alkaliphilum	127	234	166	145	250	36	241	165	27	142	116	81	148	156	60	84	70	141	84	18	249	66	159	90	114	53	145	53	34	157	83	42	37	107	58	98	89	70	115	23	83	176
taxid_1054996	Bacteria	Bacteria_Proteobacteria	Bacteria_Proteobacteria_Alphaproteobacteria	Bacteria_Proteobacteria_Alphaproteobacteria_Rhodobacterales	Bacteria_Proteobacteria_Alphaproteobacteria_Rhodobacterales_Rhodobacteraceae	Bacteria_Proteobacteria_Alphaproteobacteria_Rhodobacterales_Rhodobacteraceae_Roseovarius	Bacteria_Proteobacteria_Alphaproteobacteria_Rhodobacterales_Rhodobacteraceae_Roseovarius_Roseovarius marisflavi	13	2	9	21	15	27	13	9	3	10	12	42	4	6	1	13	1	20	9	0	13	8	5	3	10	6	19	2	9	17	19	4	5	2	14	11	5	8	6	6	2	5
taxid_1055104	Bacteria	Bacteria_Proteobacteria	Bacteria_Proteobacteria_Gammaproteobacteria	Bacteria_Proteobacteria_Gammaproteobacteria_Oceanospirillales	Bacteria_Proteobacteria_Gammaproteobacteria_Oceanospirillales_Halomonadaceae	Bacteria_Proteobacteria_Gammaproteobacteria_Oceanospirillales_Halomonadaceae_Cobetia	Bacteria_Proteobacteria_Gammaproteobacteria_Oceanospirillales_Halomonadaceae_Cobetia_Cobetia amphilecti	4	1	7	52	2	2	8	2	2	2	6	3	5	5	1	4	2	7	0	0	5	3	12	5	3	5	4	3	5	4	1	6	2	3	1	4	4	5	9	4	1	11
taxid_1055192	Bacteria	Bacteria_Proteobacteria	Bacteria_Proteobacteria_Betaproteobacteria	Bacteria_Proteobacteria_Betaproteobacteria_Burkholderiales	Bacteria_Proteobacteria_Betaproteobacteria_Burkholderiales_Comamonadaceae	Bacteria_Proteobacteria_Betaproteobacteria_Burkholderiales_Comamonadaceae_Comamonas	Bacteria_Proteobacteria_Betaproteobacteria_Burkholderiales_Comamonadaceae_Comamonas_Comamonas sp. B-9	20	18	24	26	32	7	62	23	7	57	20	45	40	21	9	35	11	14	20	3	29	9	21	26	14	3	23	8	6	16	36	14	19	21	11	34	30	20	23	8	24	53
taxid_1055352	Bacteria	Bacteria_Actinobacteria	Bacteria_Actinobacteria_Actinobacteria	Bacteria_Actinobacteria_Actinobacteria_Streptomycetales	Bacteria_Actinobacteria_Actinobacteria_Streptomycetales_Streptomycetaceae	Bacteria_Actinobacteria_Actinobacteria_Streptomycetales_Streptomycetaceae_Streptomyces	Bacteria_Actinobacteria_Actinobacteria_Streptomycetales_Streptomycetaceae_Streptomyces_Streptomyces sp. W007	5	0	1	3	1	0	4	2	0	0	0	0	7	0	0	0	0	0	0	0	0	3	0	1	0	0	3	0	0	3	0	0	0	6	0	0	0	0	0	0	10	3
taxid_1055487	Bacteria	Bacteria_Proteobacteria	Bacteria_Proteobacteria_Betaproteobacteria	Bacteria_Proteobacteria_Betaproteobacteria_Nitrosomonadales	Bacteria_Proteobacteria_Betaproteobacteria_Nitrosomonadales_Methylophilaceae	Bacteria_Proteobacteria_Betaproteobacteria_Nitrosomonadales_Methylophilaceae_Methylotenera	Bacteria_Proteobacteria_Betaproteobacteria_Nitrosomonadales_Methylophilaceae_Methylotenera_Methylotenera versatilis	8	15	44	11	10	8	27	14	8	25	0	16	14	18	6	2	2	11	12	19	24	11	2	18	6	0	7	1	2	13	15	4	3	5	0	2	10	4	17	7	10	27
taxid_105560	Bacteria	Bacteria_Proteobacteria	Bacteria_Proteobacteria_Betaproteobacteria	Bacteria_Proteobacteria_Betaproteobacteria_Burkholderiales	Bacteria_Proteobacteria_Betaproteobacteria_Burkholderiales_Alcaligenaceae	Bacteria_Proteobacteria_Betaproteobacteria_Burkholderiales_Alcaligenaceae_Methylibium	Bacteria_Proteobacteria_Betaproteobacteria_Burkholderiales_Alcaligenaceae_Methylibium_Methylibium petroleiphilum	8	2	6	5	1	12	16	8	15	4	6	3	5	7	3	8	0	10	6	1	7	3	3	0	4	0	15	8	0	3	2	0	6	11	8	10	3	19	10	12	3	9
taxid_1055723	Bacteria	Bacteria_Bacteroidetes	Bacteria_Bacteroidetes_Flavobacteriia	Bacteria_Bacteroidetes_Flavobacteriia_Flavobacteriales	Bacteria_Bacteroidetes_Flavobacteriia_Flavobacteriales_Flavobacteriaceae	Bacteria_Bacteroidetes_Flavobacteriia_Flavobacteriales_Flavobacteriaceae_Muricauda	Bacteria_Bacteroidetes_Flavobacteriia_Flavobacteriales_Flavobacteriaceae_Muricauda_Muricauda antarctica	18	13	11	41	17	3	10	14	9	27	50	16	28	11	6	8	3	13	10	0	10	18	17	5	11	3	1	5	11	27	13	8	10	9	28	13	1	16	12	0	6	10
taxid_1055770	Bacteria	Bacteria_Actinobacteria	Bacteria_Actinobacteria_Actinobacteria	Bacteria_Actinobacteria_Actinobacteria_Micrococcales	Bacteria_Actinobacteria_Actinobacteria_Micrococcales_Micrococcaceae	Bacteria_Actinobacteria_Actinobacteria_Micrococcales_Micrococcaceae_Arthrobacter	Bacteria_Actinobacteria_Actinobacteria_Micrococcales_Micrococcaceae_Arthrobacter_Arthrobacter sp. CAL618	13	2	35	34	6	17	4	10	3	2	14	10	74	56	5	35	1	24	4	12	29	20	1	26	2	6	0	4	1	46	3	12	10	15	0	22	39	2	25	10	6	18
taxid_1055803	Bacteria	Bacteria_Proteobacteria	Bacteria_Proteobacteria_Gammaproteobacteria	Bacteria_Proteobacteria_Gammaproteobacteria_Alteromonadales	Bacteria_Proteobacteria_Gammaproteobacteria_Alteromonadales_Pseudoalteromonadaceae	Bacteria_Proteobacteria_Gammaproteobacteria_Alteromonadales_Pseudoalteromonadaceae_Pseudoalteromonas	Bacteria_Proteobacteria_Gammaproteobacteria_Alteromonadales_Pseudoalteromonadaceae_Pseudoalteromonas_Pseudoalteromonas sp. TB51	0	0	0	0	1	0	0	0	0	0	0	1	0	0	0	0	0	0	0	0	0	0	0	0	0	0	0	0	0	0	0	0	0	0	0	0	0	0	1	0	0	0
taxid_1056	Bacteria	Bacteria_Proteobacteria	Bacteria_Proteobacteria_Gammaproteobacteria	Bacteria_Proteobacteria_Gammaproteobacteria_Chromatiales	Bacteria_Proteobacteria_Gammaproteobacteria_Chromatiales_Chromatiaceae	Bacteria_Proteobacteria_Gammaproteobacteria_Chromatiales_Chromatiaceae_Thiocapsa	Bacteria_Proteobacteria_Gammaproteobacteria_Chromatiales_Chromatiaceae_Thiocapsa_Unknown	21	65	21	45	31	16	17	27	5	39	24	21	38	17	18	10	2	6	24	1	22	6	37	12	4	8	10	6	10	20	27	4	7	24	18	22	19	19	10	7	10	37
taxid_105612	Bacteria	Bacteria_Firmicutes	Bacteria_Firmicutes_Bacilli	Bacteria_Firmicutes_Bacilli_Lactobacillales	Bacteria_Firmicutes_Bacilli_Lactobacillales_Lactobacillaceae	Bacteria_Firmicutes_Bacilli_Lactobacillales_Lactobacillaceae_Lactobacillus	Bacteria_Firmicutes_Bacilli_Lactobacillales_Lactobacillaceae_Lactobacillus_Lactobacillus algidus	16	168	13	57	13	13	13	6	6	3	31	9	18	22	25	20	6	31	12	1	19	22	20	13	22	9	21	17	11	21	15	5	7	7	20	15	15	12	10	6	7	40
taxid_1056511	Bacteria	Bacteria_Proteobacteria	Bacteria_Proteobacteria_Gammaproteobacteria	Bacteria_Proteobacteria_Gammaproteobacteria_Vibrionales	Bacteria_Proteobacteria_Gammaproteobacteria_Vibrionales_Vibrionaceae	Bacteria_Proteobacteria_Gammaproteobacteria_Vibrionales_Vibrionaceae_Photobacterium	Bacteria_Proteobacteria_Gammaproteobacteria_Vibrionales_Vibrionaceae_Photobacterium_Photobacterium marinum	13	52	6	23	5	17	13	2	26	12	14	8	18	1	7	7	4	3	7	0	19	16	4	4	3	0	6	2	1	12	10	5	16	6	1	11	15	21	11	3	7	41
taxid_1056512	Bacteria	Bacteria_Proteobacteria	Bacteria_Proteobacteria_Gammaproteobacteria	Bacteria_Proteobacteria_Gammaproteobacteria_Vibrionales	Bacteria_Proteobacteria_Gammaproteobacteria_Vibrionales_Vibrionaceae	Bacteria_Proteobacteria_Gammaproteobacteria_Vibrionales_Vibrionaceae_Grimontia	Bacteria_Proteobacteria_Gammaproteobacteria_Vibrionales_Vibrionaceae_Grimontia_Grimontia indica	0	1	8	3	1	1	13	0	0	5	8	0	3	1	1	0	0	2	2	0	0	0	3	3	0	1	2	0	1	1	0	2	0	6	0	0	0	0	1	0	3	2
taxid_1056807	Bacteria	Bacteria_Proteobacteria	Bacteria_Proteobacteria_Betaproteobacteria	Bacteria_Proteobacteria_Betaproteobacteria_Neisseriales	Bacteria_Proteobacteria_Betaproteobacteria_Neisseriales_Neisseriaceae	Bacteria_Proteobacteria_Betaproteobacteria_Neisseriales_Neisseriaceae_Morococcus	Bacteria_Proteobacteria_Betaproteobacteria_Neisseriales_Neisseriaceae_Morococcus_Morococcus cerebrosus	1	0	0	0	2	0	0	0	0	0	4	0	9	2	0	0	0	0	0	1	0	0	0	1	2	1	0	0	0	0	1	0	0	0	0	0	0	0	0	0	0	2
taxid_1056810	Bacteria	Bacteria_Proteobacteria	Bacteria_Proteobacteria_Betaproteobacteria	Bacteria_Proteobacteria_Betaproteobacteria_Neisseriales	Bacteria_Proteobacteria_Betaproteobacteria_Neisseriales_Neisseriaceae	Bacteria_Proteobacteria_Betaproteobacteria_Neisseriales_Neisseriaceae_Prolinoborus	Bacteria_Proteobacteria_Betaproteobacteria_Neisseriales_Neisseriaceae_Prolinoborus_Prolinoborus fasciculus	0	0	0	0	0	0	0	0	0	0	0	0	0	0	0	0	0	0	0	0	0	0	1	0	0	0	0	0	0	0	0	0	0	0	0	0	0	0	0	0	0	0
taxid_1056816	Bacteria	Bacteria_Actinobacteria	Bacteria_Actinobacteria_Actinobacteria	Bacteria_Actinobacteria_Actinobacteria_Corynebacteriales	Bacteria_Actinobacteria_Actinobacteria_Corynebacteriales_Nocardiaceae	Bacteria_Actinobacteria_Actinobacteria_Corynebacteriales_Nocardiaceae_Nocardia	Bacteria_Actinobacteria_Actinobacteria_Corynebacteriales_Nocardiaceae_Nocardia_Nocardia sp. BMG51109	21	25	33	56	24	8	73	25	17	34	34	29	35	22	9	22	9	45	13	5	42	18	39	23	31	7	53	42	13	11	15	2	11	32	46	32	15	29	18	31	16	69
taxid_1056833	Viruses	Viruses_Unknown	Viruses_Unknown_Unknown	Viruses_Unknown_Unknown_Caudovirales	Viruses_Unknown_Unknown_Caudovirales_Siphoviridae	Viruses_Unknown_Unknown_Caudovirales_Siphoviridae_L5virus	Viruses_Unknown_Unknown_Caudovirales_Siphoviridae_L5virus_L5virus Mycobacterium phage Wile	1	0	0	0	0	0	0	0	0	0	1	0	0	0	0	0	0	0	0	0	0	0	0	0	0	0	0	0	0	0	0	0	1	0	0	0	1	0	0	0	0	0
taxid_1057002	Bacteria	Bacteria_Proteobacteria	Bacteria_Proteobacteria_Alphaproteobacteria	Bacteria_Proteobacteria_Alphaproteobacteria_Rhizobiales	Bacteria_Proteobacteria_Alphaproteobacteria_Rhizobiales_Rhizobiaceae	Bacteria_Proteobacteria_Alphaproteobacteria_Rhizobiales_Rhizobiaceae_Ensifer	Bacteria_Proteobacteria_Alphaproteobacteria_Rhizobiales_Rhizobiaceae_Ensifer_Ensifer sp. BR816	20	12	15	11	15	8	22	2	78	14	4	14	13	22	5	4	2	25	17	1	9	2	1	17	14	1	40	9	17	9	6	4	7	14	1	7	1	6	5	10	8	19
taxid_105751	Bacteria	Bacteria_Proteobacteria	Bacteria_Proteobacteria_Gammaproteobacteria	Bacteria_Proteobacteria_Gammaproteobacteria_Aeromonadales	Bacteria_Proteobacteria_Gammaproteobacteria_Aeromonadales_Aeromonadaceae	Bacteria_Proteobacteria_Gammaproteobacteria_Aeromonadales_Aeromonadaceae_Aeromonas	Bacteria_Proteobacteria_Gammaproteobacteria_Aeromonadales_Aeromonadaceae_Aeromonas_Aeromonas bestiarum	9	13	41	86	16	14	53	9	4	65	56	159	3	69	3	17	8	31	7	9	20	6	51	21	42	7	70	39	11	51	5	5	12	76	55	19	13	19	8	4	10	34
taxid_1058	Bacteria	Bacteria_Proteobacteria	Bacteria_Proteobacteria_Gammaproteobacteria	Bacteria_Proteobacteria_Gammaproteobacteria_Chromatiales	Bacteria_Proteobacteria_Gammaproteobacteria_Chromatiales_Chromatiaceae	Bacteria_Proteobacteria_Gammaproteobacteria_Chromatiales_Chromatiaceae_Thiocapsa	Bacteria_Proteobacteria_Gammaproteobacteria_Chromatiales_Chromatiaceae_Thiocapsa_Thiocapsa roseopersicina	101	35	116	19	78	9	183	57	16	34	4	31	113	87	58	18	1	72	73	0	117	44	9	64	48	1	139	11	5	49	57	2	33	125	3	30	84	12	33	20	42	142
taxid_105841	Bacteria	Bacteria_Firmicutes	Bacteria_Firmicutes_Clostridia	Bacteria_Firmicutes_Clostridia_Clostridiales	Bacteria_Firmicutes_Clostridia_Clostridiales_Lachnospiraceae	Bacteria_Firmicutes_Clostridia_Clostridiales_Lachnospiraceae_Anaerostipes	Bacteria_Firmicutes_Clostridia_Clostridiales_Lachnospiraceae_Anaerostipes_Anaerostipes caccae	475	1052	505	709	618	475	1002	873	558	405	725	378	875	699	282	348	229	759	294	171	986	253	1296	432	547	228	758	146	377	847	320	191	128	557	208	736	419	873	484	264	178	742
taxid_105972	Bacteria	Bacteria_Proteobacteria	Bacteria_Proteobacteria_Gammaproteobacteria	Bacteria_Proteobacteria_Gammaproteobacteria_Methylococcales	Bacteria_Proteobacteria_Gammaproteobacteria_Methylococcales_Methylococcaceae	Bacteria_Proteobacteria_Gammaproteobacteria_Methylococcales_Methylococcaceae_Methylosarcina	Bacteria_Proteobacteria_Gammaproteobacteria_Methylococcales_Methylococcaceae_Methylosarcina_Methylosarcina fibrata	50	34	84	173	65	33	120	53	23	58	43	48	116	55	26	45	8	30	35	2	133	32	279	29	26	36	39	22	38	41	31	17	15	45	16	39	44	66	30	12	42	81
taxid_1060	Bacteria	Bacteria_Proteobacteria	Bacteria_Proteobacteria_Alphaproteobacteria	Bacteria_Proteobacteria_Alphaproteobacteria_Rhodobacterales	Bacteria_Proteobacteria_Alphaproteobacteria_Rhodobacterales_Rhodobacteraceae	Bacteria_Proteobacteria_Alphaproteobacteria_Rhodobacterales_Rhodobacteraceae_Rhodobacter	Bacteria_Proteobacteria_Alphaproteobacteria_Rhodobacterales_Rhodobacteraceae_Rhodobacter_Unknown	126	186	168	309	185	116	351	184	101	147	115	120	281	149	63	96	56	207	119	42	246	76	122	67	126	38	121	73	79	132	145	32	139	150	97	118	98	136	147	71	93	213
taxid_1061	Bacteria	Bacteria_Proteobacteria	Bacteria_Proteobacteria_Alphaproteobacteria	Bacteria_Proteobacteria_Alphaproteobacteria_Rhodobacterales	Bacteria_Proteobacteria_Alphaproteobacteria_Rhodobacterales_Rhodobacteraceae	Bacteria_Proteobacteria_Alphaproteobacteria_Rhodobacterales_Rhodobacteraceae_Rhodobacter	Bacteria_Proteobacteria_Alphaproteobacteria_Rhodobacterales_Rhodobacteraceae_Rhodobacter_Rhodobacter capsulatus	70	133	107	380	119	52	189	88	11	97	136	102	118	130	38	85	43	53	45	21	140	34	304	65	38	44	188	39	105	61	59	43	25	87	20	64	38	98	71	34	48	176
taxid_106146	Bacteria	Bacteria_Proteobacteria	Bacteria_Proteobacteria_Betaproteobacteria	Bacteria_Proteobacteria_Betaproteobacteria_Burkholderiales	Bacteria_Proteobacteria_Betaproteobacteria_Burkholderiales_Alcaligenaceae	Bacteria_Proteobacteria_Betaproteobacteria_Burkholderiales_Alcaligenaceae_Pelistega	Bacteria_Proteobacteria_Betaproteobacteria_Burkholderiales_Alcaligenaceae_Pelistega_Unknown	3	0	20	0	0	2	6	2	14	8	1	1	22	5	4	0	0	5	1	0	4	1	5	3	3	1	5	0	0	8	3	3	5	2	2	0	11	1	9	0	1	3
taxid_1063	Bacteria	Bacteria_Proteobacteria	Bacteria_Proteobacteria_Alphaproteobacteria	Bacteria_Proteobacteria_Alphaproteobacteria_Rhodobacterales	Bacteria_Proteobacteria_Alphaproteobacteria_Rhodobacterales_Rhodobacteraceae	Bacteria_Proteobacteria_Alphaproteobacteria_Rhodobacterales_Rhodobacteraceae_Rhodobacter	Bacteria_Proteobacteria_Alphaproteobacteria_Rhodobacterales_Rhodobacteraceae_Rhodobacter_Rhodobacter sphaeroides	51	106	38	133	45	27	89	52	33	64	68	34	40	73	15	51	43	49	58	12	75	26	67	41	54	16	70	49	29	66	53	24	22	30	82	46	28	77	38	19	22	79
taxid_106370	Bacteria	Bacteria_Actinobacteria	Bacteria_Actinobacteria_Actinobacteria	Bacteria_Actinobacteria_Actinobacteria_Frankiales	Bacteria_Actinobacteria_Actinobacteria_Frankiales_Frankiaceae	Bacteria_Actinobacteria_Actinobacteria_Frankiales_Frankiaceae_Frankia	Bacteria_Actinobacteria_Actinobacteria_Frankiales_Frankiaceae_Frankia_Frankia casuarinae	0	0	0	0	0	0	0	0	0	0	0	0	0	0	0	0	0	0	0	0	0	0	0	0	0	0	0	0	0	0	0	0	0	0	0	0	0	0	1	0	0	0
taxid_106412	Bacteria	Bacteria_Actinobacteria	Bacteria_Actinobacteria_Actinobacteria	Bacteria_Actinobacteria_Actinobacteria_Streptosporangiales	Bacteria_Actinobacteria_Actinobacteria_Streptosporangiales_Streptosporangiaceae	Bacteria_Actinobacteria_Actinobacteria_Streptosporangiales_Streptosporangiaceae_Streptosporangium	Bacteria_Actinobacteria_Actinobacteria_Streptosporangiales_Streptosporangiaceae_Streptosporangium_Streptosporangium subroseum	47	57	29	44	19	72	47	45	98	22	16	33	80	68	16	49	61	104	43	6	122	10	34	22	43	5	75	83	17	57	46	11	26	72	91	56	16	111	29	35	13	74
taxid_10651	Viruses	Viruses_Unknown	Viruses_Unknown_Unknown	Viruses_Unknown_Unknown_Ortervirales	Viruses_Unknown_Unknown_Ortervirales_Caulimoviridae	Viruses_Unknown_Unknown_Ortervirales_Caulimoviridae_Soymovirus	Viruses_Unknown_Unknown_Ortervirales_Caulimoviridae_Soymovirus_Soymovirus Soybean chlorotic mottle virus	0	0	0	0	0	0	0	0	0	0	0	0	0	0	0	0	0	0	0	0	0	0	0	0	0	0	0	0	0	0	0	0	0	0	0	0	0	0	1	0	0	0
taxid_106578	Bacteria	Bacteria_Firmicutes	Bacteria_Firmicutes_Clostridia	Bacteria_Firmicutes_Clostridia_Thermoanaerobacterales	Bacteria_Firmicutes_Clostridia_Thermoanaerobacterales_Thermoanaerobacteraceae	Bacteria_Firmicutes_Clostridia_Thermoanaerobacterales_Thermoanaerobacteraceae_Thermoanaerobacter	Bacteria_Firmicutes_Clostridia_Thermoanaerobacterales_Thermoanaerobacteraceae_Thermoanaerobacter_Thermoanaerobacter siderophilus	2	2	3	0	2	0	0	0	0	0	1	5	2	10	4	0	0	0	0	0	7	0	0	4	1	2	1	0	2	0	0	3	0	0	0	5	0	0	2	0	2	2
taxid_106588	Bacteria	Bacteria_Firmicutes	Bacteria_Firmicutes_Clostridia	Bacteria_Firmicutes_Clostridia_Clostridiales	Bacteria_Firmicutes_Clostridia_Clostridiales_Ruminococcaceae	Bacteria_Firmicutes_Clostridia_Clostridiales_Ruminococcaceae_Pseudoflavonifractor	Bacteria_Firmicutes_Clostridia_Clostridiales_Ruminococcaceae_Pseudoflavonifractor_Pseudoflavonifractor capillosus	19652	38573	30780	57863	29981	10659	32102	27594	8580	26675	25725	38726	67654	35278	6973	19943	7015	26822	13970	5010	54057	12021	45485	12753	19638	10210	44985	14741	16126	43401	16988	8041	11663	31920	15230	21548	22515	21457	20355	8319	15615	43763
taxid_106589	Bacteria	Bacteria_Proteobacteria	Bacteria_Proteobacteria_Betaproteobacteria	Bacteria_Proteobacteria_Betaproteobacteria_Burkholderiales	Bacteria_Proteobacteria_Betaproteobacteria_Burkholderiales_Burkholderiaceae	Bacteria_Proteobacteria_Betaproteobacteria_Burkholderiales_Burkholderiaceae_Cupriavidus	Bacteria_Proteobacteria_Betaproteobacteria_Burkholderiales_Burkholderiaceae_Cupriavidus_Unknown	384	494	523	653	364	188	687	319	175	337	357	568	769	458	142	269	139	265	248	76	652	273	424	310	218	109	870	258	145	357	209	88	282	529	242	398	366	241	376	106	243	676
taxid_106590	Bacteria	Bacteria_Proteobacteria	Bacteria_Proteobacteria_Betaproteobacteria	Bacteria_Proteobacteria_Betaproteobacteria_Burkholderiales	Bacteria_Proteobacteria_Betaproteobacteria_Burkholderiales_Burkholderiaceae	Bacteria_Proteobacteria_Betaproteobacteria_Burkholderiales_Burkholderiaceae_Cupriavidus	Bacteria_Proteobacteria_Betaproteobacteria_Burkholderiales_Burkholderiaceae_Cupriavidus_Cupriavidus necator	107	153	88	210	97	23	128	81	52	62	117	95	208	102	27	49	38	83	89	14	171	44	106	46	62	40	82	64	48	81	73	41	45	68	67	50	47	58	76	21	62	127
taxid_106591	Bacteria	Bacteria_Proteobacteria	Bacteria_Proteobacteria_Alphaproteobacteria	Bacteria_Proteobacteria_Alphaproteobacteria_Rhizobiales	Bacteria_Proteobacteria_Alphaproteobacteria_Rhizobiales_Rhizobiaceae	Bacteria_Proteobacteria_Alphaproteobacteria_Rhizobiales_Rhizobiaceae_Ensifer	Bacteria_Proteobacteria_Alphaproteobacteria_Rhizobiales_Rhizobiaceae_Ensifer_Unknown	35	95	59	277	51	24	58	43	25	61	41	32	66	57	15	19	31	42	42	7	113	12	29	15	26	12	49	52	39	38	25	5	17	44	25	39	43	62	41	32	48	76
taxid_106592	Bacteria	Bacteria_Proteobacteria	Bacteria_Proteobacteria_Alphaproteobacteria	Bacteria_Proteobacteria_Alphaproteobacteria_Rhizobiales	Bacteria_Proteobacteria_Alphaproteobacteria_Rhizobiales_Rhizobiaceae	Bacteria_Proteobacteria_Alphaproteobacteria_Rhizobiales_Rhizobiaceae_Ensifer	Bacteria_Proteobacteria_Alphaproteobacteria_Rhizobiales_Rhizobiaceae_Ensifer_Ensifer adhaerens	65	33	80	87	65	36	128	93	34	109	41	50	143	91	28	48	24	77	48	6	106	45	88	61	55	14	101	39	16	77	35	15	57	82	32	91	73	37	61	30	49	118
taxid_10662	Viruses	Viruses_Unknown	Viruses_Unknown_Unknown	Viruses_Unknown_Unknown_Caudovirales	Viruses_Unknown_Unknown_Caudovirales_Myoviridae	Viruses_Unknown_Unknown_Caudovirales_Myoviridae_Unknown	Viruses_Unknown_Unknown_Caudovirales_Myoviridae_Unknown_Unknown	0	0	3	0	0	1	2	0	0	0	0	2	0	0	0	3	4	0	0	0	0	0	0	0	0	0	0	0	0	0	0	0	0	1	0	0	0	0	0	0	0	0
taxid_106633	Bacteria	Bacteria_Proteobacteria	Bacteria_Proteobacteria_Gammaproteobacteria	Bacteria_Proteobacteria_Gammaproteobacteria_Chromatiales	Bacteria_Proteobacteria_Gammaproteobacteria_Chromatiales_Ectothiorhodospiraceae	Bacteria_Proteobacteria_Gammaproteobacteria_Chromatiales_Ectothiorhodospiraceae_Thioalkalivibrio	Bacteria_Proteobacteria_Gammaproteobacteria_Chromatiales_Ectothiorhodospiraceae_Thioalkalivibrio_Unknown	462	492	643	1263	607	209	656	546	206	576	530	662	838	664	211	411	208	434	246	36	911	259	952	269	239	202	753	285	289	518	355	132	279	562	370	576	519	512	426	199	256	885
taxid_106634	Bacteria	Bacteria_Proteobacteria	Bacteria_Proteobacteria_Gammaproteobacteria	Bacteria_Proteobacteria_Gammaproteobacteria_Chromatiales	Bacteria_Proteobacteria_Gammaproteobacteria_Chromatiales_Ectothiorhodospiraceae	Bacteria_Proteobacteria_Gammaproteobacteria_Chromatiales_Ectothiorhodospiraceae_Thioalkalivibrio	Bacteria_Proteobacteria_Gammaproteobacteria_Chromatiales_Ectothiorhodospiraceae_Thioalkalivibrio_Thioalkalivibrio versutus	0	0	0	1	0	0	0	0	0	0	0	1	6	0	0	0	0	0	0	0	2	0	0	0	0	0	1	0	0	0	0	0	0	0	0	0	9	0	0	0	1	1
taxid_106648	Bacteria	Bacteria_Proteobacteria	Bacteria_Proteobacteria_Gammaproteobacteria	Bacteria_Proteobacteria_Gammaproteobacteria_Pseudomonadales	Bacteria_Proteobacteria_Gammaproteobacteria_Pseudomonadales_Moraxellaceae	Bacteria_Proteobacteria_Gammaproteobacteria_Pseudomonadales_Moraxellaceae_Acinetobacter	Bacteria_Proteobacteria_Gammaproteobacteria_Pseudomonadales_Moraxellaceae_Acinetobacter_Acinetobacter bereziniae	11	36	5	27	6	1	32	2	2	20	3	1	9	11	1	7	8	6	1	1	11	2	3	10	1	0	22	2	3	9	6	1	2	3	2	4	6	11	9	6	3	31
taxid_106649	Bacteria	Bacteria_Proteobacteria	Bacteria_Proteobacteria_Gammaproteobacteria	Bacteria_Proteobacteria_Gammaproteobacteria_Pseudomonadales	Bacteria_Proteobacteria_Gammaproteobacteria_Pseudomonadales_Moraxellaceae	Bacteria_Proteobacteria_Gammaproteobacteria_Pseudomonadales_Moraxellaceae_Acinetobacter	Bacteria_Proteobacteria_Gammaproteobacteria_Pseudomonadales_Moraxellaceae_Acinetobacter_Acinetobacter guillouiae	14	1	7	7	29	3	7	9	26	8	7	4	9	2	6	3	0	4	5	0	11	2	4	2	0	1	10	0	0	4	4	0	12	7	0	10	9	3	20	2	3	9
taxid_106654	Bacteria	Bacteria_Proteobacteria	Bacteria_Proteobacteria_Gammaproteobacteria	Bacteria_Proteobacteria_Gammaproteobacteria_Pseudomonadales	Bacteria_Proteobacteria_Gammaproteobacteria_Pseudomonadales_Moraxellaceae	Bacteria_Proteobacteria_Gammaproteobacteria_Pseudomonadales_Moraxellaceae_Acinetobacter	Bacteria_Proteobacteria_Gammaproteobacteria_Pseudomonadales_Moraxellaceae_Acinetobacter_Acinetobacter nosocomialis	0	0	8	30	8	2	14	13	15	2	10	6	8	7	1	0	4	3	3	0	2	0	3	2	3	0	3	0	8	16	1	4	1	4	0	8	0	7	11	1	1	1
taxid_1068	Bacteria	Bacteria_Proteobacteria	Bacteria_Proteobacteria_Alphaproteobacteria	Bacteria_Proteobacteria_Alphaproteobacteria_Rhizobiales	Bacteria_Proteobacteria_Alphaproteobacteria_Rhizobiales_Hyphomicrobiaceae	Bacteria_Proteobacteria_Alphaproteobacteria_Rhizobiales_Hyphomicrobiaceae_Rhodomicrobium	Bacteria_Proteobacteria_Alphaproteobacteria_Rhizobiales_Hyphomicrobiaceae_Rhodomicrobium_Unknown	78	40	64	115	121	41	43	75	16	84	33	55	130	105	24	41	26	43	60	3	124	23	23	24	21	16	29	13	15	70	30	20	26	59	29	60	69	60	35	35	37	85
taxid_1068590	Bacteria	Bacteria_Proteobacteria	Bacteria_Proteobacteria_Alphaproteobacteria	Bacteria_Proteobacteria_Alphaproteobacteria_Rickettsiales	Bacteria_Proteobacteria_Alphaproteobacteria_Rickettsiales_Rickettsiaceae	Bacteria_Proteobacteria_Alphaproteobacteria_Rickettsiales_Rickettsiaceae_Rickettsia	Bacteria_Proteobacteria_Alphaproteobacteria_Rickettsiales_Rickettsiaceae_Rickettsia_Rickettsia asembonensis	0	10	6	0	5	0	3	19	0	0	4	0	2	0	0	0	22	0	4	3	1	3	48	2	0	4	0	0	3	1	0	0	7	3	46	0	0	22	6	0	0	2
taxid_1069	Bacteria	Bacteria_Proteobacteria	Bacteria_Proteobacteria_Alphaproteobacteria	Bacteria_Proteobacteria_Alphaproteobacteria_Rhizobiales	Bacteria_Proteobacteria_Alphaproteobacteria_Rhizobiales_Hyphomicrobiaceae	Bacteria_Proteobacteria_Alphaproteobacteria_Rhizobiales_Hyphomicrobiaceae_Rhodomicrobium	Bacteria_Proteobacteria_Alphaproteobacteria_Rhizobiales_Hyphomicrobiaceae_Rhodomicrobium_Rhodomicrobium vannielii	10	16	50	30	37	0	36	31	2	7	16	16	33	22	5	15	4	13	19	0	32	6	21	15	12	2	10	9	17	44	25	5	10	14	7	12	10	10	21	0	10	21
taxid_1069073	Bacteria	Bacteria_Actinobacteria	Bacteria_Actinobacteria_Actinobacteria	Bacteria_Actinobacteria_Actinobacteria_Pseudonocardiales	Bacteria_Actinobacteria_Actinobacteria_Pseudonocardiales_Pseudonocardiaceae	Bacteria_Actinobacteria_Actinobacteria_Pseudonocardiales_Pseudonocardiaceae_Amycolatopsis	Bacteria_Actinobacteria_Actinobacteria_Pseudonocardiales_Pseudonocardiaceae_Amycolatopsis_Amycolatopsis halophila	25	113	33	127	27	3	64	34	2	11	39	36	32	33	13	25	26	24	27	2	48	10	35	11	25	11	32	27	29	30	20	9	7	32	10	33	25	38	20	3	10	34
taxid_1069220	Bacteria	Bacteria_Actinobacteria	Bacteria_Actinobacteria_Actinobacteria	Bacteria_Actinobacteria_Actinobacteria_Corynebacteriales	Bacteria_Actinobacteria_Actinobacteria_Corynebacteriales_Mycobacteriaceae	Bacteria_Actinobacteria_Actinobacteria_Corynebacteriales_Mycobacteriaceae_Mycolicibacillus	Bacteria_Actinobacteria_Actinobacteria_Corynebacteriales_Mycobacteriaceae_Mycolicibacillus_Mycolicibacillus koreensis	30	55	31	84	28	25	44	28	12	13	25	30	52	34	14	20	10	35	17	7	60	44	38	24	22	7	87	16	33	19	19	3	16	46	11	13	26	22	17	5	17	62
taxid_1069494	Bacteria	Bacteria_Actinobacteria	Bacteria_Actinobacteria_Actinobacteria	Bacteria_Actinobacteria_Actinobacteria_Actinomycetales	Bacteria_Actinobacteria_Actinobacteria_Actinomycetales_Actinomycetaceae	Bacteria_Actinobacteria_Actinobacteria_Actinomycetales_Actinomycetaceae_Trueperella	Bacteria_Actinobacteria_Actinobacteria_Actinomycetales_Actinomycetaceae_Trueperella_Unknown	51	32	77	78	81	1	110	39	7	40	12	18	131	33	45	23	5	37	18	1	148	21	18	43	23	8	45	12	14	25	30	7	19	30	22	17	84	21	47	4	33	85
taxid_1069827	Bacteria	Bacteria_Firmicutes	Bacteria_Firmicutes_Bacilli	Bacteria_Firmicutes_Bacilli_Bacillales	Bacteria_Firmicutes_Bacilli_Bacillales_Listeriaceae	Bacteria_Firmicutes_Bacilli_Bacillales_Listeriaceae_Listeria	Bacteria_Firmicutes_Bacilli_Bacillales_Listeriaceae_Listeria_Listeria fleischmannii	22	85	29	26	33	12	47	32	12	29	50	26	103	39	29	31	45	81	13	3	78	18	21	43	27	15	75	25	22	47	11	18	5	51	24	33	16	16	38	3	23	50
taxid_10699	Viruses	Viruses_Unknown	Viruses_Unknown_Unknown	Viruses_Unknown_Unknown_Caudovirales	Viruses_Unknown_Unknown_Caudovirales_Siphoviridae	Viruses_Unknown_Unknown_Caudovirales_Siphoviridae_Unknown	Viruses_Unknown_Unknown_Caudovirales_Siphoviridae_Unknown_Unknown	0	2	1	0	0	1	0	0	0	0	0	0	0	1	0	2	2	0	0	0	0	0	0	0	0	0	0	0	0	0	0	0	0	0	0	0	0	0	1	0	2	2
taxid_1069985	Bacteria	Bacteria_Bacteroidetes	Bacteria_Bacteroidetes_Sphingobacteriia	Bacteria_Bacteroidetes_Sphingobacteriia_Sphingobacteriales	Bacteria_Bacteroidetes_Sphingobacteriia_Sphingobacteriales_Sphingobacteriaceae	Bacteria_Bacteroidetes_Sphingobacteriia_Sphingobacteriales_Sphingobacteriaceae_Pedobacter	Bacteria_Bacteroidetes_Sphingobacteriia_Sphingobacteriales_Sphingobacteriaceae_Pedobacter_Pedobacter kyungheensis	23	91	58	134	24	110	43	32	59	31	70	91	67	86	32	17	13	49	20	2	57	29	18	24	17	18	29	27	37	35	36	42	32	29	17	87	11	81	54	58	13	55
taxid_107	Bacteria	Bacteria_Bacteroidetes	Bacteria_Bacteroidetes_Cytophagia	Bacteria_Bacteroidetes_Cytophagia_Cytophagales	Bacteria_Bacteroidetes_Cytophagia_Cytophagales_Cytophagaceae	Bacteria_Bacteroidetes_Cytophagia_Cytophagales_Cytophagaceae_Spirosoma	Bacteria_Bacteroidetes_Cytophagia_Cytophagales_Cytophagaceae_Spirosoma_Unknown	144	139	286	206	188	86	213	224	98	212	77	143	290	240	121	75	44	96	135	20	228	158	130	126	67	32	202	74	25	121	106	55	161	172	154	120	95	76	177	30	96	273
taxid_1070130	Bacteria	Bacteria_Proteobacteria	Bacteria_Proteobacteria_Gammaproteobacteria	Bacteria_Proteobacteria_Gammaproteobacteria_Enterobacterales	Bacteria_Proteobacteria_Gammaproteobacteria_Enterobacterales_Enterobacteriaceae	Bacteria_Proteobacteria_Gammaproteobacteria_Enterobacterales_Enterobacteriaceae_Candidatus Gullanella	Bacteria_Proteobacteria_Gammaproteobacteria_Enterobacterales_Enterobacteriaceae_Candidatus Gullanella_Candidatus Gullanella endobia	12	0	0	2	29	1	8	2	25	0	0	1	5	4	6	1	0	1	10	1	2	0	5	3	0	0	12	0	0	13	0	0	1	2	1	2	12	1	31	0	0	0
taxid_10702	Viruses	Viruses_Unknown	Viruses_Unknown_Unknown	Viruses_Unknown_Unknown_Caudovirales	Viruses_Unknown_Unknown_Caudovirales_Siphoviridae	Viruses_Unknown_Unknown_Caudovirales_Siphoviridae_Pipefishvirus	Viruses_Unknown_Unknown_Caudovirales_Siphoviridae_Pipefishvirus_Pipefishvirus Streptomyces phage VWB	0	0	2	0	0	0	0	0	0	0	0	0	0	0	0	0	0	0	0	0	0	0	0	0	0	0	0	0	0	0	0	0	0	0	0	0	0	0	0	0	0	0
taxid_1070870	Bacteria	Bacteria_Actinobacteria	Bacteria_Actinobacteria_Actinobacteria	Bacteria_Actinobacteria_Actinobacteria_Geodermatophilales	Bacteria_Actinobacteria_Actinobacteria_Geodermatophilales_Geodermatophilaceae	Bacteria_Actinobacteria_Actinobacteria_Geodermatophilales_Geodermatophilaceae_Geodermatophilus	Bacteria_Actinobacteria_Actinobacteria_Geodermatophilales_Geodermatophilaceae_Geodermatophilus_Geodermatophilus nigrescens	12	26	15	20	17	9	17	43	10	30	27	24	83	63	39	26	9	13	21	6	85	33	17	10	5	7	29	13	7	37	15	2	32	24	27	26	18	6	50	2	19	107
taxid_1070896	Bacteria	Bacteria_Actinobacteria	Bacteria_Actinobacteria_Actinobacteria	Bacteria_Actinobacteria_Actinobacteria_Micrococcales	Bacteria_Actinobacteria_Actinobacteria_Micrococcales_Microbacteriaceae	Bacteria_Actinobacteria_Actinobacteria_Micrococcales_Microbacteriaceae_Microbacterium	Bacteria_Actinobacteria_Actinobacteria_Micrococcales_Microbacteriaceae_Microbacterium_Microbacterium sp. BR1	2	28	3	12	9	0	2	4	2	1	10	2	10	8	0	12	1	0	16	0	2	2	35	6	4	6	5	9	0	9	2	0	0	4	2	10	6	13	3	1	0	2
taxid_1071	Bacteria	Bacteria_Proteobacteria	Bacteria_Proteobacteria_Alphaproteobacteria	Bacteria_Proteobacteria_Alphaproteobacteria_Rhodospirillales	Bacteria_Proteobacteria_Alphaproteobacteria_Rhodospirillales_Acetobacteraceae	Bacteria_Proteobacteria_Alphaproteobacteria_Rhodospirillales_Acetobacteraceae_Rhodopila	Bacteria_Proteobacteria_Alphaproteobacteria_Rhodospirillales_Acetobacteraceae_Rhodopila_Rhodopila globiformis	149	35	118	106	77	15	200	102	26	53	28	54	92	112	30	32	22	114	89	1	180	84	142	60	73	17	173	34	17	58	60	11	49	108	39	37	80	63	74	14	35	93
taxid_1071052	Bacteria	Bacteria_Firmicutes	Bacteria_Firmicutes_Bacilli	Bacteria_Firmicutes_Bacilli_Bacillales	Bacteria_Firmicutes_Bacilli_Bacillales_Bacillaceae	Bacteria_Firmicutes_Bacilli_Bacillales_Bacillaceae_Lysinibacillus	Bacteria_Firmicutes_Bacilli_Bacillales_Bacillaceae_Lysinibacillus_Lysinibacillus meyeri	24	35	16	12	24	13	33	19	9	11	4	9	28	9	9	1	3	106	24	0	21	9	13	12	47	0	19	0	9	43	20	2	10	24	4	8	23	3	31	7	7	26
taxid_1071054	Bacteria	Bacteria_Firmicutes	Bacteria_Firmicutes_Bacilli	Bacteria_Firmicutes_Bacilli_Bacillales	Bacteria_Firmicutes_Bacilli_Bacillales_Bacillaceae	Bacteria_Firmicutes_Bacilli_Bacillales_Bacillaceae_Domibacillus	Bacteria_Firmicutes_Bacilli_Bacillales_Bacillaceae_Domibacillus_Domibacillus robiginosus	97	41	60	77	131	40	81	59	151	35	126	50	144	73	36	63	16	132	36	10	131	40	55	64	67	31	116	62	26	126	36	31	24	81	75	44	67	33	111	33	28	68
taxid_1071061	Bacteria	Bacteria_Firmicutes	Bacteria_Firmicutes_Bacilli	Bacteria_Firmicutes_Bacilli_Bacillales	Bacteria_Firmicutes_Bacilli_Bacillales_Bacillaceae	Bacteria_Firmicutes_Bacilli_Bacillales_Bacillaceae_Bacillus	Bacteria_Firmicutes_Bacilli_Bacillales_Bacillaceae_Bacillus_Bacillus sp. MSP13	0	158	0	0	0	0	0	0	0	0	0	0	0	0	1	0	0	0	0	0	0	0	0	0	0	0	0	0	0	0	0	0	0	0	0	0	3	0	0	0	0	0
taxid_1071069	Bacteria	Bacteria_Firmicutes	Bacteria_Firmicutes_Bacilli	Bacteria_Firmicutes_Bacilli_Bacillales	Bacteria_Firmicutes_Bacilli_Bacillales_Bacillaceae	Bacteria_Firmicutes_Bacilli_Bacillales_Bacillaceae_Bacillus	Bacteria_Firmicutes_Bacilli_Bacillales_Bacillaceae_Bacillus_Bacillus sp. MSP5.4	0	0	0	0	0	0	0	0	0	5	0	0	0	0	0	0	0	0	0	0	0	1	0	0	0	0	0	0	0	0	0	0	0	0	0	0	0	1	0	0	16	3
taxid_1071072	Bacteria	Bacteria_Firmicutes	Bacteria_Firmicutes_Bacilli	Bacteria_Firmicutes_Bacilli_Bacillales	Bacteria_Firmicutes_Bacilli_Bacillales_Bacillaceae	Bacteria_Firmicutes_Bacilli_Bacillales_Bacillaceae_Bacillus	Bacteria_Firmicutes_Bacilli_Bacillales_Bacillaceae_Bacillus_Bacillus sp. NSP2.1	8	1	0	0	1	0	0	0	0	0	0	0	9	4	4	0	0	0	4	0	27	0	0	0	0	0	0	0	0	0	0	0	0	0	0	0	1	0	0	0	0	0
taxid_1071073	Bacteria	Bacteria_Firmicutes	Bacteria_Firmicutes_Bacilli	Bacteria_Firmicutes_Bacilli_Bacillales	Bacteria_Firmicutes_Bacilli_Bacillales_Bacillaceae	Bacteria_Firmicutes_Bacilli_Bacillales_Bacillaceae_Bacillus	Bacteria_Firmicutes_Bacilli_Bacillales_Bacillaceae_Bacillus_Bacillus sp. NSP22.2	3	0	1	0	1	0	4	3	0	3	0	0	1	1	1	0	0	16	2	0	10	0	0	0	12	0	0	0	0	5	0	0	3	4	0	0	3	0	3	1	1	4
taxid_1071078	Bacteria	Bacteria_Firmicutes	Bacteria_Firmicutes_Bacilli	Bacteria_Firmicutes_Bacilli_Bacillales	Bacteria_Firmicutes_Bacilli_Bacillales_Bacillaceae	Bacteria_Firmicutes_Bacilli_Bacillales_Bacillaceae_Bacillus	Bacteria_Firmicutes_Bacilli_Bacillales_Bacillaceae_Bacillus_Bacillus sp. NSP9.1	0	0	0	0	0	0	0	0	0	0	0	1	0	0	0	2	0	0	0	0	2	1	2	0	1	1	1	0	0	0	0	1	0	1	1	0	0	1	0	0	0	0
taxid_1071080	Bacteria	Bacteria_Firmicutes	Bacteria_Firmicutes_Bacilli	Bacteria_Firmicutes_Bacilli_Bacillales	Bacteria_Firmicutes_Bacilli_Bacillales_Bacillaceae	Bacteria_Firmicutes_Bacilli_Bacillales_Bacillaceae_Bacillus	Bacteria_Firmicutes_Bacilli_Bacillales_Bacillaceae_Bacillus_Bacillus sp. SB49	3	3	0	13	0	0	2	0	8	1	2	0	2	5	0	0	1	0	1	0	2	0	3	4	0	3	6	1	1	0	0	0	0	0	4	3	1	7	0	0	0	1
taxid_1071085	Archaea	Archaea_Euryarchaeota	Archaea_Euryarchaeota_Halobacteria	Archaea_Euryarchaeota_Halobacteria_Halobacteriales	Archaea_Euryarchaeota_Halobacteria_Halobacteriales_Halococcaceae	Archaea_Euryarchaeota_Halobacteria_Halobacteriales_Halococcaceae_Halococcus	Archaea_Euryarchaeota_Halobacteria_Halobacteriales_Halococcaceae_Halococcus_Halococcus haloarchaeon 3A1_DGR	0	1	1	18	0	3	1	0	0	0	6	0	0	0	0	0	0	1	2	0	0	0	7	0	1	1	0	0	3	0	0	1	0	0	0	0	0	1	0	0	0	0
taxid_1071379	Eukaryota	Eukaryota_Ascomycota	Eukaryota_Ascomycota_Saccharomycetes	Eukaryota_Ascomycota_Saccharomycetes_Saccharomycetales	Eukaryota_Ascomycota_Saccharomycetes_Saccharomycetales_Saccharomycetaceae	Eukaryota_Ascomycota_Saccharomycetes_Saccharomycetales_Saccharomycetaceae_Tetrapisispora	Eukaryota_Ascomycota_Saccharomycetes_Saccharomycetales_Saccharomycetaceae_Tetrapisispora_Tetrapisispora blattae	3	9	1	1	1	1	6	5	5	2	3	0	10	4	4	5	0	4	2	0	7	6	6	0	4	1	1	1	0	5	3	0	0	1	1	11	5	1	0	1	1	4
taxid_1071602	Bacteria	Bacteria_Actinobacteria	Bacteria_Actinobacteria_Actinobacteria	Bacteria_Actinobacteria_Actinobacteria_Streptomycetales	Bacteria_Actinobacteria_Actinobacteria_Streptomycetales_Streptomycetaceae	Bacteria_Actinobacteria_Actinobacteria_Streptomycetales_Streptomycetaceae_Streptomyces	Bacteria_Actinobacteria_Actinobacteria_Streptomycetales_Streptomycetaceae_Streptomyces_Streptomyces sp. SM12	0	2	2	1	17	6	16	1	5	1	17	3	6	0	0	16	1	4	0	19	3	0	11	0	0	2	5	2	2	3	5	0	0	0	2	2	8	3	6	3	5	1
taxid_1071679	Bacteria	Bacteria_Proteobacteria	Bacteria_Proteobacteria_Betaproteobacteria	Bacteria_Proteobacteria_Betaproteobacteria_Burkholderiales	Bacteria_Proteobacteria_Betaproteobacteria_Burkholderiales_Burkholderiaceae	Bacteria_Proteobacteria_Betaproteobacteria_Burkholderiales_Burkholderiaceae_Caballeronia	Bacteria_Proteobacteria_Betaproteobacteria_Burkholderiales_Burkholderiaceae_Caballeronia_Caballeronia grimmiae	38	5	21	6	12	0	5	9	6	15	2	6	42	20	2	9	0	4	14	0	34	8	4	15	12	0	3	1	3	6	5	1	2	0	1	0	15	2	7	4	2	10
taxid_1071918	Bacteria	Bacteria_Bacteroidetes	Bacteria_Bacteroidetes_Flavobacteriia	Bacteria_Bacteroidetes_Flavobacteriia_Flavobacteriales	Bacteria_Bacteroidetes_Flavobacteriia_Flavobacteriales_Flavobacteriaceae	Bacteria_Bacteroidetes_Flavobacteriia_Flavobacteriales_Flavobacteriaceae_Riemerella	Bacteria_Bacteroidetes_Flavobacteriia_Flavobacteriales_Flavobacteriaceae_Riemerella_Riemerella columbipharyngis	51	20	68	14	61	56	58	59	63	8	34	39	121	61	50	46	32	45	17	3	93	13	21	36	27	1	30	44	8	10	45	2	24	62	49	81	75	92	52	25	20	101
taxid_1071947	Bacteria	Bacteria_Proteobacteria	Bacteria_Proteobacteria_Gammaproteobacteria	Bacteria_Proteobacteria_Gammaproteobacteria_Pasteurellales	Bacteria_Proteobacteria_Gammaproteobacteria_Pasteurellales_Pasteurellaceae	Bacteria_Proteobacteria_Gammaproteobacteria_Pasteurellales_Pasteurellaceae_Pasteurella	Bacteria_Proteobacteria_Gammaproteobacteria_Pasteurellales_Pasteurellaceae_Pasteurella_Pasteurella oralis	3	0	6	5	3	3	36	1	0	0	7	4	6	9	10	3	6	2	0	1	14	2	0	26	2	3	3	0	1	0	2	2	0	3	1	1	4	1	5	1	6	2
taxid_1072256	Bacteria	Bacteria_Actinobacteria	Bacteria_Actinobacteria_Actinobacteria	Bacteria_Actinobacteria_Actinobacteria_Corynebacteriales	Bacteria_Actinobacteria_Actinobacteria_Corynebacteriales_Corynebacteriaceae	Bacteria_Actinobacteria_Actinobacteria_Corynebacteriales_Corynebacteriaceae_Corynebacterium	Bacteria_Actinobacteria_Actinobacteria_Corynebacteriales_Corynebacteriaceae_Corynebacterium_Corynebacterium uterequi	87	27	86	189	94	13	77	74	27	92	42	19	99	84	23	54	30	69	80	1	141	21	210	25	41	15	108	42	59	52	37	13	15	58	61	114	44	110	30	14	27	109
taxid_1072463	Bacteria	Bacteria_Actinobacteria	Bacteria_Actinobacteria_Actinobacteria	Bacteria_Actinobacteria_Actinobacteria_Micrococcales	Bacteria_Actinobacteria_Actinobacteria_Micrococcales_Microbacteriaceae	Bacteria_Actinobacteria_Actinobacteria_Micrococcales_Microbacteriaceae_Microbacterium	Bacteria_Actinobacteria_Actinobacteria_Micrococcales_Microbacteriaceae_Microbacterium_Microbacterium lemovicicum	23	22	32	45	19	6	29	17	29	31	8	14	47	12	4	8	9	11	18	0	33	9	17	9	12	4	16	11	5	22	12	2	7	21	4	18	7	24	10	4	10	30
taxid_10726	Viruses	Viruses_Unknown	Viruses_Unknown_Unknown	Viruses_Unknown_Unknown_Caudovirales	Viruses_Unknown_Unknown_Caudovirales_Siphoviridae	Viruses_Unknown_Unknown_Caudovirales_Siphoviridae_T5virus	Viruses_Unknown_Unknown_Caudovirales_Siphoviridae_T5virus_T5virus Escherichia virus T5	0	1	0	0	0	0	0	0	0	0	0	0	0	0	0	0	0	0	0	0	0	0	0	0	0	0	0	0	0	0	0	0	0	0	0	0	0	0	0	0	0	0
taxid_1073	Bacteria	Bacteria_Proteobacteria	Bacteria_Proteobacteria_Alphaproteobacteria	Bacteria_Proteobacteria_Alphaproteobacteria_Rhizobiales	Bacteria_Proteobacteria_Alphaproteobacteria_Rhizobiales_Bradyrhizobiaceae	Bacteria_Proteobacteria_Alphaproteobacteria_Rhizobiales_Bradyrhizobiaceae_Rhodopseudomonas	Bacteria_Proteobacteria_Alphaproteobacteria_Rhizobiales_Bradyrhizobiaceae_Rhodopseudomonas_Unknown	53	90	195	337	134	25	154	134	30	137	122	180	261	129	35	89	30	86	45	6	187	49	247	57	61	35	135	35	66	108	70	33	54	111	20	73	66	102	100	24	54	214
taxid_1073196	Bacteria	Bacteria_Proteobacteria	Bacteria_Proteobacteria_Gammaproteobacteria	Bacteria_Proteobacteria_Gammaproteobacteria_Xanthomonadales	Bacteria_Proteobacteria_Gammaproteobacteria_Xanthomonadales_Xanthomonadaceae	Bacteria_Proteobacteria_Gammaproteobacteria_Xanthomonadales_Xanthomonadaceae_Pseudoxanthomonas	Bacteria_Proteobacteria_Gammaproteobacteria_Xanthomonadales_Xanthomonadaceae_Pseudoxanthomonas_Pseudoxanthomonas wuyuanensis	5	37	28	20	4	0	5	9	3	15	8	11	120	59	6	6	2	4	0	3	65	8	20	7	4	5	16	5	9	6	8	3	11	9	1	8	8	2	13	1	7	23
taxid_107324	Viruses	Viruses_Unknown	Viruses_Unknown_Unknown	Viruses_Unknown_Unknown_Ortervirales	Viruses_Unknown_Unknown_Ortervirales_Caulimoviridae	Viruses_Unknown_Unknown_Ortervirales_Caulimoviridae_Solendovirus	Viruses_Unknown_Unknown_Ortervirales_Caulimoviridae_Solendovirus_Solendovirus Tobacco vein clearing virus	0	0	0	0	0	0	0	0	0	0	0	0	0	0	0	0	0	0	0	0	0	0	0	0	0	0	0	0	0	0	0	0	0	0	0	0	0	0	0	0	1	0
taxid_107327	Bacteria	Bacteria_Proteobacteria	Bacteria_Proteobacteria_Gammaproteobacteria	Bacteria_Proteobacteria_Gammaproteobacteria_Alteromonadales	Bacteria_Proteobacteria_Gammaproteobacteria_Alteromonadales_Pseudoalteromonadaceae	Bacteria_Proteobacteria_Gammaproteobacteria_Alteromonadales_Pseudoalteromonadaceae_Pseudoalteromonas	Bacteria_Proteobacteria_Gammaproteobacteria_Alteromonadales_Pseudoalteromonadaceae_Pseudoalteromonas_Pseudoalteromonas ulvae	35	348	26	165	25	23	89	13	25	7	50	8	13	12	7	4	16	34	9	13	21	19	49	28	11	14	37	5	48	12	9	11	6	30	17	9	10	28	25	13	6	22
taxid_1073325	Bacteria	Bacteria_Bacteroidetes	Bacteria_Bacteroidetes_Flavobacteriia	Bacteria_Bacteroidetes_Flavobacteriia_Flavobacteriales	Bacteria_Bacteroidetes_Flavobacteriia_Flavobacteriales_Flavobacteriaceae	Bacteria_Bacteroidetes_Flavobacteriia_Flavobacteriales_Flavobacteriaceae_Salegentibacter	Bacteria_Bacteroidetes_Flavobacteriia_Flavobacteriales_Flavobacteriaceae_Salegentibacter_Salegentibacter echinorum	15	20	25	26	15	9	55	22	14	28	16	41	47	25	23	7	10	24	4	0	49	12	24	26	9	4	16	7	10	7	22	5	28	35	8	15	3	8	14	2	32	89
taxid_1073327	Bacteria	Bacteria_Bacteroidetes	Bacteria_Bacteroidetes_Cytophagia	Bacteria_Bacteroidetes_Cytophagia_Cytophagales	Bacteria_Bacteroidetes_Cytophagia_Cytophagales_Cyclobacteriaceae	Bacteria_Bacteroidetes_Cytophagia_Cytophagales_Cyclobacteriaceae_Algoriphagus	Bacteria_Bacteroidetes_Cytophagia_Cytophagales_Cyclobacteriaceae_Algoriphagus_Algoriphagus zhangzhouensis	28	89	39	21	24	7	28	26	50	22	7	38	45	87	33	19	32	12	19	0	62	15	8	11	20	18	18	30	3	9	20	35	40	30	127	12	30	9	33	1	20	36
taxid_1073328	Bacteria	Bacteria_Bacteroidetes	Bacteria_Bacteroidetes_Flavobacteriia	Bacteria_Bacteroidetes_Flavobacteriia_Flavobacteriales	Bacteria_Bacteroidetes_Flavobacteriia_Flavobacteriales_Flavobacteriaceae	Bacteria_Bacteroidetes_Flavobacteriia_Flavobacteriales_Flavobacteriaceae_Muricauda	Bacteria_Bacteroidetes_Flavobacteriia_Flavobacteriales_Flavobacteriaceae_Muricauda_Muricauda zhangzhouensis	10	9	2	14	19	11	7	38	7	7	10	11	18	19	17	2	3	10	6	0	10	7	2	5	8	4	5	13	3	19	5	8	10	16	6	7	13	6	8	4	11	41
taxid_1073330	Bacteria	Bacteria_Actinobacteria	Bacteria_Actinobacteria_Actinobacteria	Bacteria_Actinobacteria_Actinobacteria_Streptomycetales	Bacteria_Actinobacteria_Actinobacteria_Streptomycetales_Streptomycetaceae	Bacteria_Actinobacteria_Actinobacteria_Streptomycetales_Streptomycetaceae_Streptomyces	Bacteria_Actinobacteria_Actinobacteria_Streptomycetales_Streptomycetaceae_Streptomyces_Streptomyces zinciresistens	59	78	106	60	88	10	73	66	9	69	47	73	196	54	24	33	11	28	47	2	137	28	59	60	13	9	114	15	9	61	42	4	28	88	73	49	77	54	33	10	43	98
taxid_1073414	Bacteria	Bacteria_Proteobacteria	Bacteria_Proteobacteria_Gammaproteobacteria	Bacteria_Proteobacteria_Gammaproteobacteria_Cellvibrionales	Bacteria_Proteobacteria_Gammaproteobacteria_Cellvibrionales_Porticoccaceae	Bacteria_Proteobacteria_Gammaproteobacteria_Cellvibrionales_Porticoccaceae_Porticoccus	Bacteria_Proteobacteria_Gammaproteobacteria_Cellvibrionales_Porticoccaceae_Porticoccus_Porticoccus hydrocarbonoclasticus	9	185	55	6	18	5	29	32	5	31	3	6	29	26	12	5	0	8	5	0	32	19	4	14	2	2	20	13	1	10	9	1	58	63	5	48	6	1	43	3	10	26
taxid_1073423	Bacteria	Bacteria_Firmicutes	Bacteria_Firmicutes_Bacilli	Bacteria_Firmicutes_Bacilli_Lactobacillales	Bacteria_Firmicutes_Bacilli_Lactobacillales_Carnobacteriaceae	Bacteria_Firmicutes_Bacilli_Lactobacillales_Carnobacteriaceae_Carnobacterium	Bacteria_Firmicutes_Bacilli_Lactobacillales_Carnobacteriaceae_Carnobacterium_Carnobacterium iners	5	23	25	4	7	3	52	16	1	9	0	12	17	8	20	0	0	5	4	0	25	12	8	5	4	3	15	4	0	26	9	0	8	12	1	3	7	3	17	5	2	54
taxid_1073531	Bacteria	Bacteria_Actinobacteria	Bacteria_Actinobacteria_Actinobacteria	Bacteria_Actinobacteria_Actinobacteria_Corynebacteriales	Bacteria_Actinobacteria_Actinobacteria_Corynebacteriales_Mycobacteriaceae	Bacteria_Actinobacteria_Actinobacteria_Corynebacteriales_Mycobacteriaceae_Mycolicibacter	Bacteria_Actinobacteria_Actinobacteria_Corynebacteriales_Mycobacteriaceae_Mycolicibacter_Unknown	54	39	88	73	96	32	70	100	19	80	61	59	218	127	29	69	69	93	44	9	215	30	133	58	53	22	108	113	19	56	82	10	32	64	71	58	63	68	71	32	53	164
taxid_1073567	Bacteria	Bacteria_Actinobacteria	Bacteria_Actinobacteria_Actinobacteria	Bacteria_Actinobacteria_Actinobacteria_Streptomycetales	Bacteria_Actinobacteria_Actinobacteria_Streptomycetales_Streptomycetaceae	Bacteria_Actinobacteria_Actinobacteria_Streptomycetales_Streptomycetaceae_Streptomyces	Bacteria_Actinobacteria_Actinobacteria_Streptomycetales_Streptomycetaceae_Streptomyces_Streptomyces sp. TOR3209	0	0	0	0	0	0	0	0	0	0	0	0	0	0	0	1	0	0	0	0	0	0	0	0	0	0	1	0	0	0	0	0	0	0	0	1	0	0	0	0	0	0
taxid_1073767	Viruses	Viruses_Unknown	Viruses_Unknown_Unknown	Viruses_Unknown_Unknown_Caudovirales	Viruses_Unknown_Unknown_Caudovirales_Siphoviridae	Viruses_Unknown_Unknown_Caudovirales_Siphoviridae_Sfi21dt1virus	Viruses_Unknown_Unknown_Caudovirales_Siphoviridae_Sfi21dt1virus_Sfi21dt1virus Cronobacter virus Esp2949-1	0	0	0	0	0	0	0	0	0	0	0	0	0	0	1	1	0	0	0	0	2	0	0	0	0	0	0	0	0	0	0	0	0	0	0	1	0	0	0	0	0	0
taxid_1073986	Archaea	Archaea_Euryarchaeota	Archaea_Euryarchaeota_Halobacteria	Archaea_Euryarchaeota_Halobacteria_Haloferacales	Archaea_Euryarchaeota_Halobacteria_Haloferacales_Haloferacaceae	Archaea_Euryarchaeota_Halobacteria_Haloferacales_Haloferacaceae_Halobellus	Archaea_Euryarchaeota_Halobacteria_Haloferacales_Haloferacaceae_Halobellus_Unknown	3	0	0	1	0	0	3	2	0	3	3	0	5	3	0	1	0	0	1	0	2	0	1	0	0	0	0	0	1	0	0	0	1	1	0	0	2	2	0	0	1	0
taxid_1073987	Archaea	Archaea_Euryarchaeota	Archaea_Euryarchaeota_Halobacteria	Archaea_Euryarchaeota_Halobacteria_Halobacteriales	Archaea_Euryarchaeota_Halobacteria_Halobacteriales_Haloarculaceae	Archaea_Euryarchaeota_Halobacteria_Halobacteriales_Haloarculaceae_Halorientalis	Archaea_Euryarchaeota_Halobacteria_Halobacteriales_Haloarculaceae_Halorientalis_Unknown	2	7	6	9	2	8	1	0	2	14	3	1	103	29	0	2	2	0	2	1	69	1	4	3	0	1	8	0	2	2	0	1	2	2	0	4	4	2	1	1	0	18
taxid_1073996	Archaea	Archaea_Euryarchaeota	Archaea_Euryarchaeota_Halobacteria	Archaea_Euryarchaeota_Halobacteria_Haloferacales	Archaea_Euryarchaeota_Halobacteria_Haloferacales_Halorubraceae	Archaea_Euryarchaeota_Halobacteria_Haloferacales_Halorubraceae_Halohasta	Archaea_Euryarchaeota_Halobacteria_Haloferacales_Halorubraceae_Halohasta_Halohasta litchfieldiae	6	1	10	5	5	2	2	6	0	4	9	7	7	0	5	0	0	3	2	0	31	0	2	0	0	0	20	0	0	9	1	1	6	1	2	6	2	0	6	1	1	5
taxid_1074	Bacteria	Bacteria_Proteobacteria	Bacteria_Proteobacteria_Alphaproteobacteria	Bacteria_Proteobacteria_Alphaproteobacteria_Rhizobiales	Bacteria_Proteobacteria_Alphaproteobacteria_Rhizobiales_Beijerinckiaceae	Bacteria_Proteobacteria_Alphaproteobacteria_Rhizobiales_Beijerinckiaceae_Rhodoblastus	Bacteria_Proteobacteria_Alphaproteobacteria_Rhizobiales_Beijerinckiaceae_Rhodoblastus_Rhodoblastus acidophilus	66	56	95	69	80	9	65	48	27	63	44	27	74	64	25	39	26	49	49	0	63	26	68	40	38	19	50	20	10	23	27	12	22	108	34	30	88	66	26	7	20	38
taxid_107401	Bacteria	Bacteria_Bacteroidetes	Bacteria_Bacteroidetes_Flavobacteriia	Bacteria_Bacteroidetes_Flavobacteriia_Flavobacteriales	Bacteria_Bacteroidetes_Flavobacteriia_Flavobacteriales_Flavobacteriaceae	Bacteria_Bacteroidetes_Flavobacteriia_Flavobacteriales_Flavobacteriaceae_Tenacibaculum	Bacteria_Bacteroidetes_Flavobacteriia_Flavobacteriales_Flavobacteriaceae_Tenacibaculum_Tenacibaculum maritimum	9	17	16	16	22	27	45	68	5	14	5	19	32	54	16	11	4	27	8	0	112	12	9	7	8	5	15	11	7	82	3	4	37	46	30	25	20	10	11	7	6	9
taxid_1074311	Bacteria	Bacteria_Proteobacteria	Bacteria_Proteobacteria_Gammaproteobacteria	Bacteria_Proteobacteria_Gammaproteobacteria_Vibrionales	Bacteria_Proteobacteria_Gammaproteobacteria_Vibrionales_Vibrionaceae	Bacteria_Proteobacteria_Gammaproteobacteria_Vibrionales_Vibrionaceae_Vibrio	Bacteria_Proteobacteria_Gammaproteobacteria_Vibrionales_Vibrionaceae_Vibrio_Vibrio alfacsensis	0	3	3	4	1	1	2	2	0	3	0	3	12	2	2	1	2	2	0	0	2	0	5	1	2	0	1	2	1	0	4	0	0	1	2	4	2	3	0	0	0	2
taxid_1074467	Bacteria	Bacteria_Firmicutes	Bacteria_Firmicutes_Bacilli	Bacteria_Firmicutes_Bacilli_Lactobacillales	Bacteria_Firmicutes_Bacilli_Lactobacillales_Lactobacillaceae	Bacteria_Firmicutes_Bacilli_Lactobacillales_Lactobacillaceae_Lactobacillus	Bacteria_Firmicutes_Bacilli_Lactobacillales_Lactobacillaceae_Lactobacillus_Lactobacillus heilongjiangensis	2	22	3	27	2	1	4	6	3	0	1	2	4	1	2	2	5	5	3	1	3	1	4	4	3	1	3	1	3	2	4	1	0	3	0	2	8	1	0	7	1	1
taxid_1075	Bacteria	Bacteria_Proteobacteria	Bacteria_Proteobacteria_Alphaproteobacteria	Bacteria_Proteobacteria_Alphaproteobacteria_Rhodobacterales	Bacteria_Proteobacteria_Alphaproteobacteria_Rhodobacterales_Rhodobacteraceae	Bacteria_Proteobacteria_Alphaproteobacteria_Rhodobacterales_Rhodobacteraceae_Rhodobacter	Bacteria_Proteobacteria_Alphaproteobacteria_Rhodobacterales_Rhodobacteraceae_Rhodobacter_Rhodobacter blasticus	38	135	120	266	105	34	83	74	26	58	53	35	78	79	17	75	42	32	26	7	132	18	323	40	39	41	97	84	53	74	30	27	37	48	26	84	47	120	68	16	29	111
taxid_1075397	Archaea	Archaea_Euryarchaeota	Archaea_Euryarchaeota_Halobacteria	Archaea_Euryarchaeota_Halobacteria_Haloferacales	Archaea_Euryarchaeota_Halobacteria_Haloferacales_Halorubraceae	Archaea_Euryarchaeota_Halobacteria_Haloferacales_Halorubraceae_Halolamina	Archaea_Euryarchaeota_Halobacteria_Haloferacales_Halorubraceae_Halolamina_Unknown	0	8	2	3	6	3	8	7	3	2	1	6	6	1	1	9	1	1	1	0	11	0	2	3	1	2	6	0	2	0	5	1	0	4	14	1	1	0	6	1	2	23
taxid_1075402	Bacteria	Bacteria_Actinobacteria	Bacteria_Actinobacteria_Actinobacteria	Bacteria_Actinobacteria_Actinobacteria_Streptomycetales	Bacteria_Actinobacteria_Actinobacteria_Streptomycetales_Streptomycetaceae	Bacteria_Actinobacteria_Actinobacteria_Streptomycetales_Streptomycetaceae_Streptomyces	Bacteria_Actinobacteria_Actinobacteria_Streptomycetales_Streptomycetaceae_Streptomyces_Streptomyces oceani	45	43	65	111	95	12	96	31	6	125	78	153	41	57	12	55	22	44	32	4	115	21	84	19	63	15	126	16	37	77	40	15	28	113	46	98	50	39	42	38	23	74
taxid_1075417	Bacteria	Bacteria_Bacteroidetes	Bacteria_Bacteroidetes_Cytophagia	Bacteria_Bacteroidetes_Cytophagia_Cytophagales	Bacteria_Bacteroidetes_Cytophagia_Cytophagales_Catalimonadaceae	Bacteria_Bacteroidetes_Cytophagia_Cytophagales_Catalimonadaceae_Catalinimonas	Bacteria_Bacteroidetes_Cytophagia_Cytophagales_Catalimonadaceae_Catalinimonas_Catalinimonas alkaloidigena	399	334	443	314	469	199	355	389	258	248	274	273	656	530	246	153	65	214	249	4	586	241	131	188	143	51	309	76	70	231	295	65	341	314	324	367	368	287	250	70	195	500
taxid_1075768	Bacteria	Bacteria_Proteobacteria	Bacteria_Proteobacteria_Betaproteobacteria	Bacteria_Proteobacteria_Betaproteobacteria_Burkholderiales	Bacteria_Proteobacteria_Betaproteobacteria_Burkholderiales_Oxalobacteraceae	Bacteria_Proteobacteria_Betaproteobacteria_Burkholderiales_Oxalobacteraceae_Janthinobacterium	Bacteria_Proteobacteria_Betaproteobacteria_Burkholderiales_Oxalobacteraceae_Janthinobacterium_Janthinobacterium sp. CG3	45	86	106	93	71	9	75	39	33	58	33	42	98	53	16	27	21	47	60	3	105	36	74	49	21	17	72	39	15	67	32	14	32	83	23	31	39	52	16	19	50	119
taxid_1076	Bacteria	Bacteria_Proteobacteria	Bacteria_Proteobacteria_Alphaproteobacteria	Bacteria_Proteobacteria_Alphaproteobacteria_Rhizobiales	Bacteria_Proteobacteria_Alphaproteobacteria_Rhizobiales_Bradyrhizobiaceae	Bacteria_Proteobacteria_Alphaproteobacteria_Rhizobiales_Bradyrhizobiaceae_Rhodopseudomonas	Bacteria_Proteobacteria_Alphaproteobacteria_Rhizobiales_Bradyrhizobiaceae_Rhodopseudomonas_Rhodopseudomonas palustris	295	732	639	964	435	195	608	416	233	430	432	608	791	474	227	235	162	223	209	38	710	170	622	259	186	142	622	202	260	418	288	127	261	408	246	441	375	411	365	117	212	660
taxid_1076255	Viruses	Viruses_Unknown	Viruses_Unknown_Unknown	Viruses_Unknown_Unknown_Caudovirales	Viruses_Unknown_Unknown_Caudovirales_Poxviridae	Viruses_Unknown_Unknown_Caudovirales_Poxviridae_Centapoxvirus	Viruses_Unknown_Unknown_Caudovirales_Poxviridae_Centapoxvirus_Centapoxvirus Yokapox virus	1	0	0	0	0	0	0	0	0	0	0	0	0	0	0	0	0	0	0	0	4	1	0	0	0	0	0	0	0	0	0	0	0	0	0	0	0	0	0	0	0	0
taxid_107633	Bacteria	Bacteria_Proteobacteria	Bacteria_Proteobacteria_Alphaproteobacteria	Bacteria_Proteobacteria_Alphaproteobacteria_Rhizobiales	Bacteria_Proteobacteria_Alphaproteobacteria_Rhizobiales_Methylocystaceae	Bacteria_Proteobacteria_Alphaproteobacteria_Rhizobiales_Methylocystaceae_Methylocystis	Bacteria_Proteobacteria_Alphaproteobacteria_Rhizobiales_Methylocystaceae_Methylocystis_Methylocystis sp. LW5	8	40	5	9	10	0	7	2	0	2	1	0	2	2	1	6	3	3	2	0	22	1	7	2	2	6	3	9	0	1	2	4	0	2	0	1	0	3	2	2	1	0
taxid_107635	Bacteria	Bacteria_Proteobacteria	Bacteria_Proteobacteria_Alphaproteobacteria	Bacteria_Proteobacteria_Alphaproteobacteria_Rhizobiales	Bacteria_Proteobacteria_Alphaproteobacteria_Rhizobiales_Methylocystaceae	Bacteria_Proteobacteria_Alphaproteobacteria_Rhizobiales_Methylocystaceae_Methylosinus	Bacteria_Proteobacteria_Alphaproteobacteria_Rhizobiales_Methylocystaceae_Methylosinus_Methylosinus sp. LW3	1	1	6	5	0	1	0	0	1	3	13	1	1	0	3	9	0	0	1	0	22	0	0	1	1	0	14	2	0	1	0	0	1	11	7	4	0	3	7	0	0	0
taxid_107636	Bacteria	Bacteria_Proteobacteria	Bacteria_Proteobacteria_Alphaproteobacteria	Bacteria_Proteobacteria_Alphaproteobacteria_Rhizobiales	Bacteria_Proteobacteria_Alphaproteobacteria_Rhizobiales_Methylocystaceae	Bacteria_Proteobacteria_Alphaproteobacteria_Rhizobiales_Methylocystaceae_Methylosinus	Bacteria_Proteobacteria_Alphaproteobacteria_Rhizobiales_Methylocystaceae_Methylosinus_Methylosinus sp. PW1	3	1	20	5	31	9	26	4	0	6	10	3	15	5	0	2	11	13	3	0	22	15	11	23	13	1	6	11	3	11	2	3	14	2	3	30	6	4	3	7	2	4
taxid_107637	Bacteria	Bacteria_Proteobacteria	Bacteria_Proteobacteria_Gammaproteobacteria	Bacteria_Proteobacteria_Gammaproteobacteria_Methylococcales	Bacteria_Proteobacteria_Gammaproteobacteria_Methylococcales_Methylococcaceae	Bacteria_Proteobacteria_Gammaproteobacteria_Methylococcales_Methylococcaceae_Methylomonas	Bacteria_Proteobacteria_Gammaproteobacteria_Methylococcales_Methylococcaceae_Methylomonas_Methylomonas sp. LW13	2	0	3	0	0	0	37	16	1	24	1	5	6	1	0	2	0	9	5	0	9	2	3	2	7	1	3	1	0	1	2	0	3	10	4	0	7	0	1	1	3	4
taxid_1076443	Bacteria	Bacteria_Actinobacteria	Bacteria_Actinobacteria_Actinobacteria	Bacteria_Actinobacteria_Actinobacteria_Glycomycetales	Bacteria_Actinobacteria_Actinobacteria_Glycomycetales_Glycomycetaceae	Bacteria_Actinobacteria_Actinobacteria_Glycomycetales_Glycomycetaceae_Glycomyces	Bacteria_Actinobacteria_Actinobacteria_Glycomycetales_Glycomycetaceae_Glycomyces_Glycomyces artemisiae	48	112	71	100	90	18	98	105	25	37	41	24	134	63	43	72	14	86	52	2	98	54	73	44	58	12	50	28	6	62	70	18	42	96	31	35	55	43	75	22	16	38
taxid_1076522	Bacteria	Bacteria_Bacteroidetes	Bacteria_Bacteroidetes_Chitinophagia	Bacteria_Bacteroidetes_Chitinophagia_Chitinophagales	Bacteria_Bacteroidetes_Chitinophagia_Chitinophagales_Chitinophagaceae	Bacteria_Bacteroidetes_Chitinophagia_Chitinophagales_Chitinophagaceae_Asinibacterium	Bacteria_Bacteroidetes_Chitinophagia_Chitinophagales_Chitinophagaceae_Asinibacterium_Asinibacterium sp. OR43	5	5	19	39	1	2	7	2	8	79	15	30	10	7	0	8	6	4	4	1	9	1	4	6	3	5	3	2	3	1	2	2	14	8	3	4	3	1	7	2	16	63
taxid_1076523	Bacteria	Bacteria_Proteobacteria	Bacteria_Proteobacteria_Gammaproteobacteria	Bacteria_Proteobacteria_Gammaproteobacteria_Xanthomonadales	Bacteria_Proteobacteria_Gammaproteobacteria_Xanthomonadales_Rhodanobacteraceae	Bacteria_Proteobacteria_Gammaproteobacteria_Xanthomonadales_Rhodanobacteraceae_Rhodanobacter	Bacteria_Proteobacteria_Gammaproteobacteria_Xanthomonadales_Rhodanobacteraceae_Rhodanobacter_Rhodanobacter sp. OR87	0	0	5	0	4	0	2	0	0	2	2	30	8	1	0	3	0	1	4	0	6	1	0	3	1	1	2	0	0	0	0	0	0	1	0	3	1	0	11	1	12	10
taxid_1076524	Bacteria	Bacteria_Proteobacteria	Bacteria_Proteobacteria_Gammaproteobacteria	Bacteria_Proteobacteria_Gammaproteobacteria_Xanthomonadales	Bacteria_Proteobacteria_Gammaproteobacteria_Xanthomonadales_Rhodanobacteraceae	Bacteria_Proteobacteria_Gammaproteobacteria_Xanthomonadales_Rhodanobacteraceae_Rhodanobacter	Bacteria_Proteobacteria_Gammaproteobacteria_Xanthomonadales_Rhodanobacteraceae_Rhodanobacter_Rhodanobacter sp. OR92	0	0	0	0	5	0	0	0	0	0	0	1	0	0	0	0	0	0	0	0	1	0	0	0	0	0	0	0	0	1	0	0	0	0	0	0	0	0	0	0	0	0
taxid_1076525	Bacteria	Bacteria_Proteobacteria	Bacteria_Proteobacteria_Gammaproteobacteria	Bacteria_Proteobacteria_Gammaproteobacteria_Xanthomonadales	Bacteria_Proteobacteria_Gammaproteobacteria_Xanthomonadales_Rhodanobacteraceae	Bacteria_Proteobacteria_Gammaproteobacteria_Xanthomonadales_Rhodanobacteraceae_Rhodanobacter	Bacteria_Proteobacteria_Gammaproteobacteria_Xanthomonadales_Rhodanobacteraceae_Rhodanobacter_Rhodanobacter sp. OR444	7	2	36	6	44	6	18	34	10	11	0	9	19	9	9	15	9	15	10	1	26	2	9	23	4	0	6	14	4	16	24	0	4	6	6	8	3	13	13	9	10	58
taxid_1076549	Bacteria	Bacteria_Proteobacteria	Bacteria_Proteobacteria_Gammaproteobacteria	Bacteria_Proteobacteria_Gammaproteobacteria_Enterobacterales	Bacteria_Proteobacteria_Gammaproteobacteria_Enterobacterales_Erwiniaceae	Bacteria_Proteobacteria_Gammaproteobacteria_Enterobacterales_Erwiniaceae_Pantoea	Bacteria_Proteobacteria_Gammaproteobacteria_Enterobacterales_Erwiniaceae_Pantoea_Pantoea rodasii	34	97	11	88	15	14	23	12	55	10	36	37	31	13	4	7	31	10	16	3	16	10	41	9	8	22	34	50	15	15	16	20	5	20	23	37	9	42	21	24	34	114
taxid_1076550	Bacteria	Bacteria_Proteobacteria	Bacteria_Proteobacteria_Gammaproteobacteria	Bacteria_Proteobacteria_Gammaproteobacteria_Enterobacterales	Bacteria_Proteobacteria_Gammaproteobacteria_Enterobacterales_Erwiniaceae	Bacteria_Proteobacteria_Gammaproteobacteria_Enterobacterales_Erwiniaceae_Pantoea	Bacteria_Proteobacteria_Gammaproteobacteria_Enterobacterales_Erwiniaceae_Pantoea_Pantoea rwandensis	8	5	7	6	26	1	3	3	2	13	1	1	36	6	5	4	1	10	16	0	23	2	1	11	2	0	8	0	2	1	4	1	3	5	3	6	3	3	16	2	0	7
taxid_1076551	Bacteria	Bacteria_Proteobacteria	Bacteria_Proteobacteria_Gammaproteobacteria	Bacteria_Proteobacteria_Gammaproteobacteria_Enterobacterales	Bacteria_Proteobacteria_Gammaproteobacteria_Enterobacterales_Erwiniaceae	Bacteria_Proteobacteria_Gammaproteobacteria_Enterobacterales_Erwiniaceae_Pantoea	Bacteria_Proteobacteria_Gammaproteobacteria_Enterobacterales_Erwiniaceae_Pantoea_Pantoea wallisii	26	29	32	13	29	40	36	31	26	20	9	13	32	23	13	19	16	48	24	4	60	33	23	12	16	5	35	33	5	25	25	3	11	53	28	14	14	35	21	15	5	33
taxid_1076588	Bacteria	Bacteria_Proteobacteria	Bacteria_Proteobacteria_Gammaproteobacteria	Bacteria_Proteobacteria_Gammaproteobacteria_Pasteurellales	Bacteria_Proteobacteria_Gammaproteobacteria_Pasteurellales_Pasteurellaceae	Bacteria_Proteobacteria_Gammaproteobacteria_Pasteurellales_Pasteurellaceae_Thiolapillus	Bacteria_Proteobacteria_Gammaproteobacteria_Pasteurellales_Pasteurellaceae_Thiolapillus_Thiolapillus brandeum	84	113	54	155	107	18	74	71	26	139	59	166	251	108	19	28	20	115	61	10	328	36	67	51	64	19	107	43	62	118	45	20	23	131	28	36	57	77	37	18	28	102
taxid_1076592	Bacteria	Bacteria_Proteobacteria	Bacteria_Proteobacteria_Alphaproteobacteria	Bacteria_Proteobacteria_Alphaproteobacteria_Rhodospirillales	Bacteria_Proteobacteria_Alphaproteobacteria_Rhodospirillales_Acetobacteraceae	Bacteria_Proteobacteria_Alphaproteobacteria_Rhodospirillales_Acetobacteraceae_Acetobacter	Bacteria_Proteobacteria_Alphaproteobacteria_Rhodospirillales_Acetobacteraceae_Acetobacter_Acetobacter papayae	31	30	14	33	34	20	21	31	12	25	10	36	20	43	22	25	7	24	27	1	42	15	22	11	16	6	35	11	16	18	25	7	43	30	25	18	16	17	32	17	7	43
taxid_1076594	Bacteria	Bacteria_Proteobacteria	Bacteria_Proteobacteria_Alphaproteobacteria	Bacteria_Proteobacteria_Alphaproteobacteria_Rhodospirillales	Bacteria_Proteobacteria_Alphaproteobacteria_Rhodospirillales_Acetobacteraceae	Bacteria_Proteobacteria_Alphaproteobacteria_Rhodospirillales_Acetobacteraceae_Acetobacter	Bacteria_Proteobacteria_Alphaproteobacteria_Rhodospirillales_Acetobacteraceae_Acetobacter_Acetobacter okinawensis	21	191	21	46	14	2	52	25	1	35	35	30	55	10	13	1	7	40	19	4	28	36	22	19	19	8	37	11	18	21	10	8	15	13	2	8	15	18	17	10	37	68
taxid_1076596	Bacteria	Bacteria_Proteobacteria	Bacteria_Proteobacteria_Alphaproteobacteria	Bacteria_Proteobacteria_Alphaproteobacteria_Rhodospirillales	Bacteria_Proteobacteria_Alphaproteobacteria_Rhodospirillales_Acetobacteraceae	Bacteria_Proteobacteria_Alphaproteobacteria_Rhodospirillales_Acetobacteraceae_Acetobacter	Bacteria_Proteobacteria_Alphaproteobacteria_Rhodospirillales_Acetobacteraceae_Acetobacter_Acetobacter persici	30	38	19	10	37	2	31	32	8	23	30	89	60	21	21	7	7	17	14	3	42	26	27	13	30	3	56	9	3	50	24	8	16	41	14	2	12	7	23	11	20	76
taxid_1076620	Bacteria	Bacteria_Proteobacteria	Bacteria_Proteobacteria_Gammaproteobacteria	Bacteria_Proteobacteria_Gammaproteobacteria_Pseudomonadales	Bacteria_Proteobacteria_Gammaproteobacteria_Pseudomonadales_Pseudomonadaceae	Bacteria_Proteobacteria_Gammaproteobacteria_Pseudomonadales_Pseudomonadaceae_Pseudomonas	Bacteria_Proteobacteria_Gammaproteobacteria_Pseudomonadales_Pseudomonadaceae_Pseudomonas_Pseudomonas zeshuii	0	0	0	0	0	0	0	0	0	0	0	0	0	0	0	0	0	0	0	0	0	0	0	0	0	0	0	0	0	0	0	0	0	0	0	0	0	0	0	0	0	2
taxid_1076630	Viruses	Viruses_Unknown	Viruses_Unknown_Unknown	Viruses_Unknown_Unknown_Caudovirales	Viruses_Unknown_Unknown_Caudovirales_Siphoviridae	Viruses_Unknown_Unknown_Caudovirales_Siphoviridae_L5virus	Viruses_Unknown_Unknown_Caudovirales_Siphoviridae_L5virus_L5virus Mycobacterium phage AnnaL29	0	0	0	0	0	0	2	0	4	1	0	0	0	0	0	0	0	0	0	0	0	0	0	0	0	0	0	1	0	0	0	0	0	0	1	0	1	1	0	0	0	1
taxid_1076727	Bacteria	Bacteria_Proteobacteria	Bacteria_Proteobacteria_Gammaproteobacteria	Bacteria_Proteobacteria_Gammaproteobacteria_Vibrionales	Bacteria_Proteobacteria_Gammaproteobacteria_Vibrionales_Vibrionaceae	Bacteria_Proteobacteria_Gammaproteobacteria_Vibrionales_Vibrionaceae_Candidatus Photodesmus	Bacteria_Proteobacteria_Gammaproteobacteria_Vibrionales_Vibrionaceae_Candidatus Photodesmus_Unknown	0	0	0	0	0	0	0	0	0	0	0	0	0	0	0	0	0	0	0	0	0	0	0	1	0	0	0	0	0	0	0	1	0	0	0	0	0	0	0	0	0	0
taxid_1076744	Bacteria	Bacteria_Proteobacteria	Bacteria_Proteobacteria_Betaproteobacteria	Bacteria_Proteobacteria_Betaproteobacteria_Burkholderiales	Bacteria_Proteobacteria_Betaproteobacteria_Burkholderiales_Comamonadaceae	Bacteria_Proteobacteria_Betaproteobacteria_Burkholderiales_Comamonadaceae_Limnohabitans	Bacteria_Proteobacteria_Betaproteobacteria_Burkholderiales_Comamonadaceae_Limnohabitans_Limnohabitans Comamonadaceae bacterium NML970147	1	0	0	5	0	0	3	0	0	0	1	5	4	1	0	2	1	0	0	0	4	0	7	0	0	0	0	0	1	0	1	0	1	0	0	2	1	0	0	0	0	1
taxid_1076926	Bacteria	Bacteria_Proteobacteria	Bacteria_Proteobacteria_Alphaproteobacteria	Bacteria_Proteobacteria_Alphaproteobacteria_Rhizobiales	Bacteria_Proteobacteria_Alphaproteobacteria_Rhizobiales_Rhizobiaceae	Bacteria_Proteobacteria_Alphaproteobacteria_Rhizobiales_Rhizobiaceae_Rhizobium	Bacteria_Proteobacteria_Alphaproteobacteria_Rhizobiales_Rhizobiaceae_Rhizobium_Rhizobium laguerreae	0	4	44	18	2	2	21	11	0	24	6	1	10	3	1	3	1	3	0	0	19	3	5	16	2	0	11	3	3	8	17	0	1	2	1	0	3	3	4	2	0	10
taxid_1076937	Bacteria	Bacteria_Proteobacteria	Bacteria_Proteobacteria_Gammaproteobacteria	Bacteria_Proteobacteria_Gammaproteobacteria_Nevskiales	Bacteria_Proteobacteria_Gammaproteobacteria_Nevskiales_Sinobacteraceae	Bacteria_Proteobacteria_Gammaproteobacteria_Nevskiales_Sinobacteraceae_Fontimonas	Bacteria_Proteobacteria_Gammaproteobacteria_Nevskiales_Sinobacteraceae_Fontimonas_Fontimonas thermophila	20	35	26	35	22	12	23	13	25	19	48	44	44	12	15	12	14	23	14	0	51	13	27	7	17	10	18	8	19	46	21	13	12	15	28	7	20	22	17	3	31	32
taxid_107709	Bacteria	Bacteria_Verrucomicrobia	Bacteria_Verrucomicrobia_Opitutae	Bacteria_Verrucomicrobia_Opitutae_Opitutales	Bacteria_Verrucomicrobia_Opitutae_Opitutales_Opitutaceae	Bacteria_Verrucomicrobia_Opitutae_Opitutales_Opitutaceae_Opitutus	Bacteria_Verrucomicrobia_Opitutae_Opitutales_Opitutaceae_Opitutus_Opitutus terrae	56	305	80	127	54	9	51	33	14	82	44	20	65	37	22	10	13	27	13	10	61	42	32	48	22	12	53	18	28	24	18	20	62	42	35	88	29	50	85	19	57	109
taxid_1077255	Bacteria	Bacteria_Firmicutes	Bacteria_Firmicutes_Bacilli	Bacteria_Firmicutes_Bacilli_Lactobacillales	Bacteria_Firmicutes_Bacilli_Lactobacillales_Carnobacteriaceae	Bacteria_Firmicutes_Bacilli_Lactobacillales_Carnobacteriaceae_Agitococcus	Bacteria_Firmicutes_Bacilli_Lactobacillales_Carnobacteriaceae_Agitococcus_Agitococcus lubricus	0	10	4	2	2	1	1	3	1	7	0	4	5	1	15	11	0	1	3	0	2	2	0	5	3	0	2	6	0	7	4	0	1	4	19	2	0	3	2	0	4	25
taxid_1077256	Archaea	Archaea_Euryarchaeota	Archaea_Euryarchaeota_Methanobacteria	Archaea_Euryarchaeota_Methanobacteria_Methanobacteriales	Archaea_Euryarchaeota_Methanobacteria_Methanobacteriales_Methanobacteriaceae	Archaea_Euryarchaeota_Methanobacteria_Methanobacteriales_Methanobacteriaceae_Methanosphaera	Archaea_Euryarchaeota_Methanobacteria_Methanobacteriales_Methanobacteriaceae_Methanosphaera_Methanosphaera cuniculi	0	1	5	7	1	0	7	2	1	1	0	3	6	10	7	1	1	9	1	1	4	2	0	5	1	1	0	0	0	1	0	0	0	3	1	2	6	0	0	0	0	4
taxid_1077675	Bacteria	Bacteria_Firmicutes	Bacteria_Firmicutes_Bacilli	Bacteria_Firmicutes_Bacilli_Lactobacillales	Bacteria_Firmicutes_Bacilli_Lactobacillales_Enterococcaceae	Bacteria_Firmicutes_Bacilli_Lactobacillales_Enterococcaceae_Enterococcus	Bacteria_Firmicutes_Bacilli_Lactobacillales_Enterococcaceae_Enterococcus_Enterococcus plantarum	16	5	57	11	10	2	51	23	5	37	9	24	24	19	10	16	6	10	3	0	68	23	2	12	8	5	19	4	5	100	30	3	6	7	9	22	4	7	8	6	14	95
taxid_1077935	Bacteria	Bacteria_Proteobacteria	Bacteria_Proteobacteria_Alphaproteobacteria	Bacteria_Proteobacteria_Alphaproteobacteria_Rhodobacterales	Bacteria_Proteobacteria_Alphaproteobacteria_Rhodobacterales_Rhodobacteraceae	Bacteria_Proteobacteria_Alphaproteobacteria_Rhodobacterales_Rhodobacteraceae_Paracoccus	Bacteria_Proteobacteria_Alphaproteobacteria_Rhodobacterales_Rhodobacteraceae_Paracoccus_Paracoccus zhejiangensis	75	79	45	90	49	20	66	40	11	44	26	40	118	45	39	38	16	70	38	1	93	16	53	55	45	13	58	45	15	80	41	10	44	49	41	35	41	37	55	12	16	39
taxid_1077936	Bacteria	Bacteria_Bacteroidetes	Bacteria_Bacteroidetes_Cytophagia	Bacteria_Bacteroidetes_Cytophagia_Cytophagales	Bacteria_Bacteroidetes_Cytophagia_Cytophagales_Hymenobacteraceae	Bacteria_Bacteroidetes_Cytophagia_Cytophagales_Hymenobacteraceae_Pontibacter	Bacteria_Bacteroidetes_Cytophagia_Cytophagales_Hymenobacteraceae_Pontibacter_Pontibacter lucknowensis	14	9	5	31	8	5	23	13	11	9	30	28	19	11	4	4	1	8	6	0	10	4	22	1	8	4	23	8	11	17	13	8	1	17	20	7	4	8	10	0	13	17
taxid_1077942	Bacteria	Bacteria_Actinobacteria	Bacteria_Actinobacteria_Actinobacteria	Bacteria_Actinobacteria_Actinobacteria_Micromonosporales	Bacteria_Actinobacteria_Actinobacteria_Micromonosporales_Micromonosporaceae	Bacteria_Actinobacteria_Actinobacteria_Micromonosporales_Micromonosporaceae_Micromonospora	Bacteria_Actinobacteria_Actinobacteria_Micromonosporales_Micromonosporaceae_Micromonospora_Micromonospora kangleipakensis	14	24	24	76	18	3	22	17	17	14	41	14	22	24	8	28	18	14	12	2	29	5	65	13	9	11	40	11	26	27	5	15	7	5	13	25	9	11	26	7	12	25
taxid_1077946	Bacteria	Bacteria_Actinobacteria	Bacteria_Actinobacteria_Actinobacteria	Bacteria_Actinobacteria_Actinobacteria_Streptomycetales	Bacteria_Actinobacteria_Actinobacteria_Streptomycetales_Streptomycetaceae	Bacteria_Actinobacteria_Actinobacteria_Streptomycetales_Streptomycetaceae_Streptomyces	Bacteria_Actinobacteria_Actinobacteria_Streptomycetales_Streptomycetaceae_Streptomyces_Streptomyces hundungensis	16	134	21	90	26	2	23	14	15	28	35	26	146	46	8	17	15	17	24	10	102	12	52	10	20	10	27	16	24	41	15	2	7	21	26	31	18	25	15	12	18	57
taxid_1077947	Bacteria	Bacteria_Proteobacteria	Bacteria_Proteobacteria_Alphaproteobacteria	Bacteria_Proteobacteria_Alphaproteobacteria_Rhodobacterales	Bacteria_Proteobacteria_Alphaproteobacteria_Rhodobacterales_Rhodobacteraceae	Bacteria_Proteobacteria_Alphaproteobacteria_Rhodobacterales_Rhodobacteraceae_Pseudorhodobacter	Bacteria_Proteobacteria_Alphaproteobacteria_Rhodobacterales_Rhodobacteraceae_Pseudorhodobacter_Pseudorhodobacter antarcticus	27	36	20	7	35	3	41	25	6	9	5	25	67	9	19	0	1	12	20	0	65	7	5	31	3	0	16	6	7	9	27	1	4	6	3	15	20	14	11	2	1	7
taxid_1078085	Bacteria	Bacteria_Firmicutes	Bacteria_Firmicutes_Bacilli	Bacteria_Firmicutes_Bacilli_Bacillales	Bacteria_Firmicutes_Bacilli_Bacillales_Planococcaceae	Bacteria_Firmicutes_Bacilli_Bacillales_Planococcaceae_Paenisporosarcina	Bacteria_Firmicutes_Bacilli_Bacillales_Planococcaceae_Paenisporosarcina_Paenisporosarcina sp. HGH0030	11	8	19	16	14	0	33	4	7	6	5	6	22	6	10	6	2	30	6	0	36	4	12	12	9	2	25	1	8	13	7	1	7	7	11	9	38	12	12	6	7	13
taxid_1078086	Bacteria	Bacteria_Actinobacteria	Bacteria_Actinobacteria_Actinobacteria	Bacteria_Actinobacteria_Actinobacteria_Streptomycetales	Bacteria_Actinobacteria_Actinobacteria_Streptomycetales_Streptomycetaceae	Bacteria_Actinobacteria_Actinobacteria_Streptomycetales_Streptomycetaceae_Streptomyces	Bacteria_Actinobacteria_Actinobacteria_Streptomycetales_Streptomycetaceae_Streptomyces_Streptomyces sp. HGB0020	17	9	24	71	29	5	12	36	9	9	17	18	54	14	9	22	8	25	9	4	36	5	34	7	23	3	34	12	15	19	15	3	0	16	11	21	14	30	20	15	9	13
taxid_1078087	Bacteria	Bacteria_Bacteroidetes	Bacteria_Bacteroidetes_Bacteroidia	Bacteria_Bacteroidetes_Bacteroidia_Bacteroidales	Bacteria_Bacteroidetes_Bacteroidia_Bacteroidales_Tannerellaceae	Bacteria_Bacteroidetes_Bacteroidia_Bacteroidales_Tannerellaceae_Parabacteroides	Bacteria_Bacteroidetes_Bacteroidia_Bacteroidales_Tannerellaceae_Parabacteroides_Parabacteroides sp. HGS0025	37	211	114	90	43	655	93	52	1316	181	32	141	129	94	56	3	59	57	23	51	110	104	10	65	28	45	37	21	19	34	52	11	74	68	3	243	25	197	73	125	263	937
taxid_1078089	Bacteria	Bacteria_Bacteroidetes	Bacteria_Bacteroidetes_Bacteroidia	Bacteria_Bacteroidetes_Bacteroidia_Bacteroidales	Bacteria_Bacteroidetes_Bacteroidia_Bacteroidales_Bacteroidaceae	Bacteria_Bacteroidetes_Bacteroidia_Bacteroidales_Bacteroidaceae_Bacteroides	Bacteria_Bacteroidetes_Bacteroidia_Bacteroidales_Bacteroidaceae_Bacteroides_Bacteroides sp. HPS0048	127	1002	213	1044	31	1410	55	195	638	220	492	319	85	111	107	145	54	275	148	64	118	232	215	44	152	206	60	16	397	213	167	526	293	55	12	429	99	526	83	643	191	228
taxid_1078090	Bacteria	Bacteria_Firmicutes	Bacteria_Firmicutes_Clostridia	Bacteria_Firmicutes_Clostridia_Clostridiales	Bacteria_Firmicutes_Clostridia_Clostridiales_Lachnospiraceae	Bacteria_Firmicutes_Clostridia_Clostridiales_Lachnospiraceae_Coprococcus	Bacteria_Firmicutes_Clostridia_Clostridiales_Lachnospiraceae_Coprococcus_Coprococcus sp. HPP0074	189	680	221	79	182	95	375	129	592	63	188	152	160	135	40	419	246	229	168	35	342	48	167	183	175	40	188	172	66	171	117	47	32	211	161	185	78	119	138	111	83	128
taxid_1078091	Bacteria	Bacteria_Firmicutes	Bacteria_Firmicutes_Clostridia	Bacteria_Firmicutes_Clostridia_Clostridiales	Bacteria_Firmicutes_Clostridia_Clostridiales_Lachnospiraceae	Bacteria_Firmicutes_Clostridia_Clostridiales_Lachnospiraceae_Coprococcus	Bacteria_Firmicutes_Clostridia_Clostridiales_Lachnospiraceae_Coprococcus_Coprococcus sp. HPP0048	282	655	224	253	219	81	349	144	308	231	172	123	606	209	131	158	64	516	116	229	677	180	310	373	196	190	369	79	319	275	71	194	42	243	150	65	313	73	208	62	70	520
taxid_1078355	Bacteria	Bacteria_Proteobacteria	Bacteria_Proteobacteria_Gammaproteobacteria	Bacteria_Proteobacteria_Gammaproteobacteria_Pseudomonadales	Bacteria_Proteobacteria_Gammaproteobacteria_Pseudomonadales_Pseudomonadaceae	Bacteria_Proteobacteria_Gammaproteobacteria_Pseudomonadales_Pseudomonadaceae_Pseudomonas	Bacteria_Proteobacteria_Gammaproteobacteria_Pseudomonadales_Pseudomonadaceae_Pseudomonas_Pseudomonas sp. MIACH	10	4	3	1	1	0	4	16	1	18	23	0	6	0	0	4	2	24	5	0	36	1	14	5	30	1	24	15	0	41	4	1	8	4	2	5	0	2	10	1	3	19
taxid_1078471	Bacteria	Bacteria_Actinobacteria	Bacteria_Actinobacteria_Actinobacteria	Bacteria_Actinobacteria_Actinobacteria_Micrococcales	Bacteria_Actinobacteria_Actinobacteria_Micrococcales_Intrasporangiaceae	Bacteria_Actinobacteria_Actinobacteria_Micrococcales_Intrasporangiaceae_Serinicoccus	Bacteria_Actinobacteria_Actinobacteria_Micrococcales_Intrasporangiaceae_Serinicoccus_Serinicoccus profundi	19	10	60	39	20	8	21	37	11	30	33	38	192	63	15	30	12	52	18	4	82	28	6	24	6	13	18	5	3	75	16	5	12	33	2	8	47	7	23	6	32	83
taxid_1078480	Bacteria	Bacteria_Proteobacteria	Bacteria_Proteobacteria_Gammaproteobacteria	Bacteria_Proteobacteria_Gammaproteobacteria_Pasteurellales	Bacteria_Proteobacteria_Gammaproteobacteria_Pasteurellales_Pasteurellaceae	Bacteria_Proteobacteria_Gammaproteobacteria_Pasteurellales_Pasteurellaceae_Haemophilus	Bacteria_Proteobacteria_Gammaproteobacteria_Pasteurellales_Pasteurellaceae_Haemophilus_Haemophilus sputorum	6	17	1	16	4	7	4	9	7	13	4	8	28	9	2	7	6	5	7	1	14	6	2	7	2	4	1	6	0	2	10	6	21	7	20	13	6	7	2	6	8	33
taxid_1078505	Bacteria	Bacteria_Firmicutes	Bacteria_Firmicutes_Bacilli	Bacteria_Firmicutes_Bacilli_Bacillales	Bacteria_Firmicutes_Bacilli_Bacillales_Paenibacillaceae	Bacteria_Firmicutes_Bacilli_Bacillales_Paenibacillaceae_Paenibacillus	Bacteria_Firmicutes_Bacilli_Bacillales_Paenibacillaceae_Paenibacillus_Paenibacillus sp. HGH0039	0	0	0	0	0	0	3	0	0	0	0	2	0	0	0	0	0	0	0	0	1	0	0	0	0	0	0	0	0	0	0	0	0	0	0	0	1	0	0	0	1	0
taxid_1078764	Bacteria	Bacteria_Actinobacteria	Bacteria_Actinobacteria_Actinobacteria	Bacteria_Actinobacteria_Actinobacteria_Corynebacteriales	Bacteria_Actinobacteria_Actinobacteria_Corynebacteriales_Corynebacteriaceae	Bacteria_Actinobacteria_Actinobacteria_Corynebacteriales_Corynebacteriaceae_Corynebacterium	Bacteria_Actinobacteria_Actinobacteria_Corynebacteriales_Corynebacteriaceae_Corynebacterium_Corynebacterium sp. HFH0082	0	0	0	0	0	0	0	0	0	0	0	0	2	0	0	0	0	0	0	0	0	0	0	0	0	0	0	0	0	0	0	0	0	0	0	0	0	0	0	0	0	0
taxid_1078767	Bacteria	Bacteria_Actinobacteria	Bacteria_Actinobacteria_Actinobacteria	Bacteria_Actinobacteria_Actinobacteria_Micromonosporales	Bacteria_Actinobacteria_Actinobacteria_Micromonosporales_Micromonosporaceae	Bacteria_Actinobacteria_Actinobacteria_Micromonosporales_Micromonosporaceae_Jishengella	Bacteria_Actinobacteria_Actinobacteria_Micromonosporales_Micromonosporaceae_Jishengella_Unknown	0	0	0	0	0	0	3	0	0	0	2	0	0	0	0	0	0	0	0	0	0	0	0	0	0	0	0	0	0	0	0	0	0	0	0	0	0	0	0	0	0	0
taxid_1079	Bacteria	Bacteria_Proteobacteria	Bacteria_Proteobacteria_Alphaproteobacteria	Bacteria_Proteobacteria_Alphaproteobacteria_Rhizobiales	Bacteria_Proteobacteria_Alphaproteobacteria_Rhizobiales_Hyphomicrobiaceae	Bacteria_Proteobacteria_Alphaproteobacteria_Rhizobiales_Hyphomicrobiaceae_Blastochloris	Bacteria_Proteobacteria_Alphaproteobacteria_Rhizobiales_Hyphomicrobiaceae_Blastochloris_Blastochloris viridis	26	258	19	31	24	9	145	36	24	24	37	29	44	37	5	20	11	36	20	1	37	19	29	6	24	15	40	5	11	19	21	10	9	68	39	46	16	14	18	14	22	68
taxid_1079800	Bacteria	Bacteria_Proteobacteria	Bacteria_Proteobacteria_Alphaproteobacteria	Bacteria_Proteobacteria_Alphaproteobacteria_Rhizobiales	Bacteria_Proteobacteria_Alphaproteobacteria_Rhizobiales_Rhizobiaceae	Bacteria_Proteobacteria_Alphaproteobacteria_Rhizobiales_Rhizobiaceae_Rhizobium	Bacteria_Proteobacteria_Alphaproteobacteria_Rhizobiales_Rhizobiaceae_Rhizobium_Rhizobium mesoamericanum	27	7	22	24	41	7	17	48	25	85	37	41	41	33	11	8	5	43	24	3	50	23	23	18	20	3	35	2	2	23	41	11	8	36	16	31	16	19	22	7	35	92
taxid_1079859	Bacteria	Bacteria_Bacteroidetes	Bacteria_Bacteroidetes_Cytophagia	Bacteria_Bacteroidetes_Cytophagia_Cytophagales	Bacteria_Bacteroidetes_Cytophagia_Cytophagales_Cytophagaceae	Bacteria_Bacteroidetes_Cytophagia_Cytophagales_Cytophagaceae_Pseudarcicella	Bacteria_Bacteroidetes_Cytophagia_Cytophagales_Cytophagaceae_Pseudarcicella_Pseudarcicella hirudinis	31	21	44	85	36	8	62	55	11	124	6	60	66	72	36	7	15	57	28	1	148	34	9	37	32	3	27	6	22	93	18	3	31	51	5	17	13	17	12	5	31	124
taxid_1079922	Bacteria	Bacteria_Proteobacteria	Bacteria_Proteobacteria_Alphaproteobacteria	Bacteria_Proteobacteria_Alphaproteobacteria_Rhodospirillales	Bacteria_Proteobacteria_Alphaproteobacteria_Rhodospirillales_Acetobacteraceae	Bacteria_Proteobacteria_Alphaproteobacteria_Rhodospirillales_Acetobacteraceae_Commensalibacter	Bacteria_Proteobacteria_Alphaproteobacteria_Rhodospirillales_Acetobacteraceae_Commensalibacter_Unknown	5	4	8	4	8	2	16	7	2	3	1	1	11	11	4	6	3	13	10	0	10	3	3	1	12	0	15	4	1	8	3	0	3	4	4	4	15	2	1	4	0	17
taxid_1079994	Bacteria	Bacteria_Actinobacteria	Bacteria_Actinobacteria_Actinobacteria	Bacteria_Actinobacteria_Actinobacteria_Micrococcales	Bacteria_Actinobacteria_Actinobacteria_Micrococcales_Microbacteriaceae	Bacteria_Actinobacteria_Actinobacteria_Micrococcales_Microbacteriaceae_Leucobacter	Bacteria_Actinobacteria_Actinobacteria_Micrococcales_Microbacteriaceae_Leucobacter_Leucobacter chromiiresistens	9	4	42	8	16	5	24	12	16	21	1	16	33	7	2	7	5	4	0	3	16	4	12	8	11	4	14	13	3	16	11	1	8	7	6	11	10	16	23	6	19	27
taxid_1079998	Viruses	Viruses_Unknown	Viruses_Unknown_Unknown	Viruses_Unknown_Unknown_Caudovirales	Viruses_Unknown_Unknown_Caudovirales_Myoviridae	Viruses_Unknown_Unknown_Caudovirales_Myoviridae_Cr3virus	Viruses_Unknown_Unknown_Caudovirales_Myoviridae_Cr3virus_Cr3virus Synechococcus phage ACG-2014c	2	0	0	0	0	1	0	0	0	0	0	0	0	2	0	0	0	0	0	0	0	0	0	0	0	0	0	0	0	0	0	0	3	0	0	0	0	0	0	0	0	0
taxid_1079999	Viruses	Viruses_Unknown	Viruses_Unknown_Unknown	Viruses_Unknown_Unknown_Caudovirales	Viruses_Unknown_Unknown_Caudovirales_Myoviridae	Viruses_Unknown_Unknown_Caudovirales_Myoviridae_Nit1virus	Viruses_Unknown_Unknown_Caudovirales_Myoviridae_Nit1virus_Nit1virus Synechococcus phage metaG-MbCM1	0	0	0	1	0	0	1	0	0	0	1	0	0	0	0	1	0	0	0	0	0	0	1	0	0	1	0	1	1	0	0	1	0	0	0	0	0	3	0	0	0	2
taxid_1080	Bacteria	Bacteria_Proteobacteria	Bacteria_Proteobacteria_Alphaproteobacteria	Bacteria_Proteobacteria_Alphaproteobacteria_Rhizobiales	Bacteria_Proteobacteria_Alphaproteobacteria_Rhizobiales_Rhodobiaceae	Bacteria_Proteobacteria_Alphaproteobacteria_Rhizobiales_Rhodobiaceae_Afifella	Bacteria_Proteobacteria_Alphaproteobacteria_Rhizobiales_Rhodobiaceae_Afifella_Afifella marina	12	15	12	16	12	14	14	16	5	25	40	8	53	14	4	30	9	12	7	6	60	6	26	8	1	4	8	16	4	8	10	17	11	17	9	18	22	10	7	12	9	56
taxid_108003	Bacteria	Bacteria_Proteobacteria	Bacteria_Proteobacteria_Gammaproteobacteria	Bacteria_Proteobacteria_Gammaproteobacteria_Chromatiales	Bacteria_Proteobacteria_Gammaproteobacteria_Chromatiales_Ectothiorhodospiraceae	Bacteria_Proteobacteria_Gammaproteobacteria_Chromatiales_Ectothiorhodospiraceae_Thioalkalivibrio	Bacteria_Proteobacteria_Gammaproteobacteria_Chromatiales_Ectothiorhodospiraceae_Thioalkalivibrio_Thioalkalivibrio denitrificans	19	123	103	124	51	5	60	43	41	129	58	185	92	38	7	17	16	25	15	6	77	20	90	54	31	13	115	25	29	68	28	8	28	86	9	34	26	52	36	11	44	120
taxid_1080067	Bacteria	Bacteria_Proteobacteria	Bacteria_Proteobacteria_Gammaproteobacteria	Bacteria_Proteobacteria_Gammaproteobacteria_Enterobacterales	Bacteria_Proteobacteria_Gammaproteobacteria_Enterobacterales_Enterobacteriaceae	Bacteria_Proteobacteria_Gammaproteobacteria_Enterobacterales_Enterobacteriaceae_Citrobacter	Bacteria_Proteobacteria_Gammaproteobacteria_Enterobacterales_Enterobacteriaceae_Citrobacter_Citrobacter sp. S-77	3	25	0	2	4	3	3	0	0	0	0	3	5	5	3	0	1	3	0	1	8	2	3	0	3	6	1	5	3	4	2	3	3	3	2	1	3	5	3	4	2	5
taxid_1080068	Bacteria	Bacteria_Cyanobacteria	Bacteria_Cyanobacteria_Unknown	Bacteria_Cyanobacteria_Unknown_Synechococcales	Bacteria_Cyanobacteria_Unknown_Synechococcales_Leptolyngbyaceae	Bacteria_Cyanobacteria_Unknown_Synechococcales_Leptolyngbyaceae_Leptolyngbya	Bacteria_Cyanobacteria_Unknown_Synechococcales_Leptolyngbyaceae_Leptolyngbya_Leptolyngbya sp. O-77	43	53	74	149	60	38	70	51	28	32	43	77	79	86	18	50	14	86	26	3	102	39	180	50	93	27	177	54	32	70	31	31	26	136	93	97	51	82	53	38	36	72
taxid_108007	Bacteria	Bacteria_Synergistetes	Bacteria_Synergistetes_Synergistia	Bacteria_Synergistetes_Synergistia_Synergistales	Bacteria_Synergistetes_Synergistia_Synergistales_Synergistaceae	Bacteria_Synergistetes_Synergistia_Synergistales_Synergistaceae_Thermanaerovibrio	Bacteria_Synergistetes_Synergistia_Synergistales_Synergistaceae_Thermanaerovibrio_Thermanaerovibrio velox	34	181	74	156	42	27	120	72	13	62	85	61	205	77	9	46	38	57	31	12	131	27	123	33	56	36	74	62	25	51	43	27	35	115	62	69	28	61	33	23	64	171
taxid_1080071	Bacteria	Bacteria_Firmicutes	Bacteria_Firmicutes_Bacilli	Bacteria_Firmicutes_Bacilli_Lactobacillales	Bacteria_Firmicutes_Bacilli_Lactobacillales_Streptococcaceae	Bacteria_Firmicutes_Bacilli_Lactobacillales_Streptococcaceae_Streptococcus	Bacteria_Firmicutes_Bacilli_Lactobacillales_Streptococcaceae_Streptococcus_Streptococcus orisasini	23	74	18	33	31	19	189	29	11	25	25	29	50	73	20	43	28	57	17	4	81	28	47	2	38	11	38	24	3	64	16	7	7	92	34	30	39	22	11	17	11	44
taxid_108010	Bacteria	Bacteria_Proteobacteria	Bacteria_Proteobacteria_Gammaproteobacteria	Bacteria_Proteobacteria_Gammaproteobacteria_Chromatiales	Bacteria_Proteobacteria_Gammaproteobacteria_Chromatiales_Ectothiorhodospiraceae	Bacteria_Proteobacteria_Gammaproteobacteria_Chromatiales_Ectothiorhodospiraceae_Thioalkalivibrio	Bacteria_Proteobacteria_Gammaproteobacteria_Chromatiales_Ectothiorhodospiraceae_Thioalkalivibrio_Thioalkalivibrio paradoxus	26	17	45	24	9	49	75	22	81	20	3	38	111	61	24	40	3	71	15	0	67	22	14	13	20	8	35	6	8	35	14	5	15	31	32	34	45	67	23	27	10	45
taxid_108015	Bacteria	Bacteria_Proteobacteria	Bacteria_Proteobacteria_Alphaproteobacteria	Bacteria_Proteobacteria_Alphaproteobacteria_Rhizobiales	Bacteria_Proteobacteria_Alphaproteobacteria_Rhizobiales_Bradyrhizobiaceae	Bacteria_Proteobacteria_Alphaproteobacteria_Rhizobiales_Bradyrhizobiaceae_Bradyrhizobium	Bacteria_Proteobacteria_Alphaproteobacteria_Rhizobiales_Bradyrhizobiaceae_Bradyrhizobium_Bradyrhizobium yuanmingense	93	266	114	188	103	52	210	59	69	89	87	106	280	88	33	84	29	169	90	56	170	67	100	81	133	62	96	19	48	113	57	39	19	81	74	113	105	72	77	20	79	249
taxid_1080179	Bacteria	Bacteria_Proteobacteria	Bacteria_Proteobacteria_Betaproteobacteria	Bacteria_Proteobacteria_Betaproteobacteria_Burkholderiales	Bacteria_Proteobacteria_Betaproteobacteria_Burkholderiales_Burkholderiaceae	Bacteria_Proteobacteria_Betaproteobacteria_Burkholderiales_Burkholderiaceae_Burkholderia	Bacteria_Proteobacteria_Betaproteobacteria_Burkholderiales_Burkholderiaceae_Burkholderia_Burkholderia sp. UYPR1.413	65	25	56	21	17	7	22	7	40	53	11	18	48	52	10	21	4	15	9	4	79	18	23	16	12	3	23	10	11	24	19	3	47	8	3	40	18	8	27	15	16	63
taxid_1080187	Bacteria	Bacteria_Proteobacteria	Bacteria_Proteobacteria_Betaproteobacteria	Bacteria_Proteobacteria_Betaproteobacteria_Burkholderiales	Bacteria_Proteobacteria_Betaproteobacteria_Burkholderiales_Burkholderiaceae	Bacteria_Proteobacteria_Betaproteobacteria_Burkholderiales_Burkholderiaceae_Cupriavidus	Bacteria_Proteobacteria_Betaproteobacteria_Burkholderiales_Burkholderiaceae_Cupriavidus_Cupriavidus sp. UYPR2.512	23	10	29	36	35	26	45	28	0	16	25	26	30	15	21	16	1	34	17	1	36	14	21	16	23	16	28	3	7	26	28	6	18	19	9	6	18	9	13	9	26	52
taxid_1080221	Bacteria	Bacteria_Bacteroidetes	Bacteria_Bacteroidetes_Flavobacteriia	Bacteria_Bacteroidetes_Flavobacteriia_Flavobacteriales	Bacteria_Bacteroidetes_Flavobacteriia_Flavobacteriales_Flavobacteriaceae	Bacteria_Bacteroidetes_Flavobacteriia_Flavobacteriales_Flavobacteriaceae_Aquimarina	Bacteria_Bacteroidetes_Flavobacteriia_Flavobacteriales_Flavobacteriaceae_Aquimarina_Aquimarina longa	5	13	6	2	1	3	12	2	4	1	3	3	14	9	2	2	7	1	2	0	6	2	2	4	1	0	14	3	1	2	3	1	1	1	0	3	7	1	0	0	4	4
taxid_1080223	Bacteria	Bacteria_Proteobacteria	Bacteria_Proteobacteria_Epsilonproteobacteria	Bacteria_Proteobacteria_Epsilonproteobacteria_Campylobacterales	Bacteria_Proteobacteria_Epsilonproteobacteria_Campylobacterales_Campylobacteraceae	Bacteria_Proteobacteria_Epsilonproteobacteria_Campylobacterales_Campylobacteraceae_Arcobacter	Bacteria_Proteobacteria_Epsilonproteobacteria_Campylobacterales_Campylobacteraceae_Arcobacter_Arcobacter pacificus	2	4	7	4	4	0	10	7	3	1	5	4	21	0	6	3	1	12	0	0	12	14	1	3	14	2	1	3	1	1	5	1	6	10	1	0	4	4	7	0	4	6
taxid_1080225	Bacteria	Bacteria_Bacteroidetes	Bacteria_Bacteroidetes_Flavobacteriia	Bacteria_Bacteroidetes_Flavobacteriia_Flavobacteriales	Bacteria_Bacteroidetes_Flavobacteriia_Flavobacteriales_Flavobacteriaceae	Bacteria_Bacteroidetes_Flavobacteriia_Flavobacteriales_Flavobacteriaceae_Muricauda	Bacteria_Bacteroidetes_Flavobacteriia_Flavobacteriales_Flavobacteriaceae_Muricauda_Muricauda pacifica	17	58	19	0	12	0	20	1	47	3	4	16	24	72	14	1	33	2	16	1	77	2	2	19	2	23	16	26	0	4	1	56	3	4	129	2	26	1	5	0	14	45
taxid_1080227	Bacteria	Bacteria_Proteobacteria	Bacteria_Proteobacteria_Gammaproteobacteria	Bacteria_Proteobacteria_Gammaproteobacteria_Vibrionales	Bacteria_Proteobacteria_Gammaproteobacteria_Vibrionales_Vibrionaceae	Bacteria_Proteobacteria_Gammaproteobacteria_Vibrionales_Vibrionaceae_Enterovibrio	Bacteria_Proteobacteria_Gammaproteobacteria_Vibrionales_Vibrionaceae_Enterovibrio_Enterovibrio pacificus	19	31	17	3	3	7	22	5	0	7	5	5	50	18	6	3	1	15	3	0	31	6	6	24	12	2	23	3	4	18	5	1	5	16	5	12	21	4	19	4	8	32
taxid_1080349	Eukaryota	Eukaryota_Ascomycota	Eukaryota_Ascomycota_Saccharomycetes	Eukaryota_Ascomycota_Saccharomycetes_Saccharomycetales	Eukaryota_Ascomycota_Saccharomycetes_Saccharomycetales_Saccharomycetaceae	Eukaryota_Ascomycota_Saccharomycetes_Saccharomycetales_Saccharomycetaceae_Saccharomyces	Eukaryota_Ascomycota_Saccharomycetes_Saccharomycetales_Saccharomycetaceae_Saccharomyces_Saccharomyces eubayanus	1	47	2	0	4	0	24	3	0	2	0	4	8	1	1	1	3	2	3	0	7	1	0	3	1	0	12	1	1	1	1	0	1	7	1	0	0	0	0	1	1	1
taxid_1080712	Archaea	Archaea_Euryarchaeota	Archaea_Euryarchaeota_Thermoplasmata	Archaea_Euryarchaeota_Thermoplasmata_Methanomassiliicoccales	Archaea_Euryarchaeota_Thermoplasmata_Methanomassiliicoccales_Methanomassiliicoccaceae	Archaea_Euryarchaeota_Thermoplasmata_Methanomassiliicoccales_Methanomassiliicoccaceae_Methanomassiliicoccus	Archaea_Euryarchaeota_Thermoplasmata_Methanomassiliicoccales_Methanomassiliicoccaceae_Methanomassiliicoccus_Methanomassiliicoccus luminyensis	38	24	20	67	18	49	31	36	62	18	29	31	44	45	16	28	23	47	33	1	60	18	28	20	30	2	44	58	19	19	34	10	29	72	102	53	33	70	41	25	14	54
taxid_10814	Viruses	Viruses_Unknown	Viruses_Unknown_Unknown	Viruses_Unknown_Unknown_Picornavirales	Viruses_Unknown_Unknown_Picornavirales_Geminiviridae	Viruses_Unknown_Unknown_Picornavirales_Geminiviridae_Begomovirus	Viruses_Unknown_Unknown_Picornavirales_Geminiviridae_Begomovirus_Unknown	0	0	0	0	0	0	0	0	0	0	0	0	0	0	0	0	0	0	0	0	0	0	0	0	0	0	0	0	0	0	0	0	0	0	0	0	0	1	0	0	0	0
taxid_108150	Bacteria	Bacteria_Firmicutes	Bacteria_Firmicutes_Clostridia	Bacteria_Firmicutes_Clostridia_Thermoanaerobacterales	Bacteria_Firmicutes_Clostridia_Thermoanaerobacterales_Thermoanaerobacteraceae	Bacteria_Firmicutes_Clostridia_Thermoanaerobacterales_Thermoanaerobacteraceae_Thermoanaerobacter	Bacteria_Firmicutes_Clostridia_Thermoanaerobacterales_Thermoanaerobacteraceae_Thermoanaerobacter_Thermoanaerobacter italicus	1	2	8	3	3	6	41	2	2	2	2	5	2	3	4	2	45	2	5	0	5	10	0	3	1	6	5	2	2	2	1	0	1	3	49	3	7	5	4	1	5	9
taxid_1081644	Bacteria	Bacteria_Actinobacteria	Bacteria_Actinobacteria_Actinobacteria	Bacteria_Actinobacteria_Actinobacteria_Micrococcales	Bacteria_Actinobacteria_Actinobacteria_Micrococcales_Microbacteriaceae	Bacteria_Actinobacteria_Actinobacteria_Micrococcales_Microbacteriaceae_Candidatus Aquiluna	Bacteria_Actinobacteria_Actinobacteria_Micrococcales_Microbacteriaceae_Candidatus Aquiluna_Candidatus Aquiluna sp. IMCC13023	4	0	31	7	15	0	31	6	1	21	0	8	7	28	6	6	2	12	2	0	17	3	4	15	1	0	8	0	5	8	10	0	7	1	1	1	24	1	13	0	2	16
taxid_1082	Bacteria	Bacteria_Proteobacteria	Bacteria_Proteobacteria_Alphaproteobacteria	Bacteria_Proteobacteria_Alphaproteobacteria_Rhodospirillales	Bacteria_Proteobacteria_Alphaproteobacteria_Rhodospirillales_Rhodospirillaceae	Bacteria_Proteobacteria_Alphaproteobacteria_Rhodospirillales_Rhodospirillaceae_Phaeospirillum	Bacteria_Proteobacteria_Alphaproteobacteria_Rhodospirillales_Rhodospirillaceae_Phaeospirillum_Phaeospirillum fulvum	40	98	93	155	61	17	66	37	25	83	41	58	143	79	28	41	32	47	44	2	124	46	139	47	37	11	85	76	25	26	44	6	18	78	47	50	59	64	55	20	55	114
taxid_1082479	Bacteria	Bacteria_Proteobacteria	Bacteria_Proteobacteria_Alphaproteobacteria	Bacteria_Proteobacteria_Alphaproteobacteria_Rhodospirillales	Bacteria_Proteobacteria_Alphaproteobacteria_Rhodospirillales_Rhodospirillaceae	Bacteria_Proteobacteria_Alphaproteobacteria_Rhodospirillales_Rhodospirillaceae_Limimonas	Bacteria_Proteobacteria_Alphaproteobacteria_Rhodospirillales_Rhodospirillaceae_Limimonas_Limimonas halophila	37	24	84	153	61	19	106	38	16	63	26	23	217	74	39	46	25	66	30	4	207	29	63	45	40	14	176	13	25	52	26	13	49	65	24	48	55	56	58	22	44	191
taxid_1082580	Bacteria	Bacteria_Bacteroidetes	Bacteria_Bacteroidetes_Cytophagia	Bacteria_Bacteroidetes_Cytophagia_Cytophagales	Bacteria_Bacteroidetes_Cytophagia_Cytophagales_Cytophagaceae	Bacteria_Bacteroidetes_Cytophagia_Cytophagales_Cytophagaceae_Dyadobacter	Bacteria_Bacteroidetes_Cytophagia_Cytophagales_Cytophagaceae_Dyadobacter_Dyadobacter jejuensis	37	76	56	89	43	32	32	41	4	36	68	50	38	89	30	31	26	25	38	8	54	34	38	10	17	16	35	16	18	48	24	20	36	31	35	31	23	39	38	14	36	69
taxid_1082702	Bacteria	Bacteria_Proteobacteria	Bacteria_Proteobacteria_Gammaproteobacteria	Bacteria_Proteobacteria_Gammaproteobacteria_Enterobacterales	Bacteria_Proteobacteria_Gammaproteobacteria_Enterobacterales_Pectobacteriaceae	Bacteria_Proteobacteria_Gammaproteobacteria_Enterobacterales_Pectobacteriaceae_Lonsdalea	Bacteria_Proteobacteria_Gammaproteobacteria_Enterobacterales_Pectobacteriaceae_Lonsdalea_Unknown	39	132	80	125	62	46	171	40	15	66	30	28	51	32	11	31	27	68	50	4	55	17	69	61	24	17	54	30	39	48	52	19	17	53	27	41	11	37	53	16	22	63
taxid_1082703	Bacteria	Bacteria_Proteobacteria	Bacteria_Proteobacteria_Gammaproteobacteria	Bacteria_Proteobacteria_Gammaproteobacteria_Enterobacterales	Bacteria_Proteobacteria_Gammaproteobacteria_Enterobacterales_Pectobacteriaceae	Bacteria_Proteobacteria_Gammaproteobacteria_Enterobacterales_Pectobacteriaceae_Lonsdalea	Bacteria_Proteobacteria_Gammaproteobacteria_Enterobacterales_Pectobacteriaceae_Lonsdalea_Lonsdalea iberica	1	11	35	34	18	15	26	11	8	14	7	27	30	16	1	2	0	12	9	0	12	9	11	18	5	3	8	5	3	15	8	8	7	10	5	26	8	22	28	6	10	33
taxid_1082704	Bacteria	Bacteria_Proteobacteria	Bacteria_Proteobacteria_Gammaproteobacteria	Bacteria_Proteobacteria_Gammaproteobacteria_Enterobacterales	Bacteria_Proteobacteria_Gammaproteobacteria_Enterobacterales_Pectobacteriaceae	Bacteria_Proteobacteria_Gammaproteobacteria_Enterobacterales_Pectobacteriaceae_Lonsdalea	Bacteria_Proteobacteria_Gammaproteobacteria_Enterobacterales_Pectobacteriaceae_Lonsdalea_Lonsdalea britannica	42	33	33	23	57	2	78	49	4	8	20	22	140	68	20	2	15	73	26	0	83	21	21	27	40	6	42	6	7	30	49	7	19	38	1	16	55	10	49	4	10	27
taxid_1082851	Bacteria	Bacteria_Proteobacteria	Bacteria_Proteobacteria_Betaproteobacteria	Bacteria_Proteobacteria_Betaproteobacteria_Burkholderiales	Bacteria_Proteobacteria_Betaproteobacteria_Burkholderiales_Comamonadaceae	Bacteria_Proteobacteria_Betaproteobacteria_Burkholderiales_Comamonadaceae_Comamonas	Bacteria_Proteobacteria_Betaproteobacteria_Burkholderiales_Comamonadaceae_Comamonas_Comamonas serinivorans	88	44	48	255	108	24	41	67	21	48	68	45	170	63	19	91	48	59	38	1	247	19	119	18	28	40	64	57	64	74	50	18	7	58	41	54	24	63	38	25	39	90
taxid_1082868	Bacteria	Bacteria_Proteobacteria	Bacteria_Proteobacteria_Alphaproteobacteria	Bacteria_Proteobacteria_Alphaproteobacteria_Holosporales	Bacteria_Proteobacteria_Alphaproteobacteria_Holosporales_Holosporaceae	Bacteria_Proteobacteria_Alphaproteobacteria_Holosporales_Holosporaceae_Holospora	Bacteria_Proteobacteria_Alphaproteobacteria_Holosporales_Holosporaceae_Holospora_Holospora curviuscula	1	3	3	0	0	0	7	5	0	0	0	2	8	0	9	0	0	6	1	0	7	0	0	4	0	0	3	0	1	1	0	0	0	5	2	3	0	0	1	0	2	3
taxid_1082930	Bacteria	Bacteria_Proteobacteria	Bacteria_Proteobacteria_Alphaproteobacteria	Bacteria_Proteobacteria_Alphaproteobacteria_Rhizobiales	Bacteria_Proteobacteria_Alphaproteobacteria_Rhizobiales_Hyphomicrobiaceae	Bacteria_Proteobacteria_Alphaproteobacteria_Rhizobiales_Hyphomicrobiaceae_Pelagibacterium	Bacteria_Proteobacteria_Alphaproteobacteria_Rhizobiales_Hyphomicrobiaceae_Pelagibacterium_Unknown	27	124	48	48	31	11	57	31	22	49	30	37	37	34	16	51	14	41	14	7	25	32	63	22	11	16	24	18	25	29	18	16	33	28	2	63	8	22	18	15	34	88
taxid_1083	Bacteria	Bacteria_Proteobacteria	Bacteria_Proteobacteria_Alphaproteobacteria	Bacteria_Proteobacteria_Alphaproteobacteria_Rhodospirillales	Bacteria_Proteobacteria_Alphaproteobacteria_Rhodospirillales_Rhodospirillaceae	Bacteria_Proteobacteria_Alphaproteobacteria_Rhodospirillales_Rhodospirillaceae_Phaeospirillum	Bacteria_Proteobacteria_Alphaproteobacteria_Rhodospirillales_Rhodospirillaceae_Phaeospirillum_Phaeospirillum molischianum	14	33	29	48	12	2	38	18	13	13	14	54	81	19	9	22	17	52	14	3	64	8	57	36	7	6	32	21	8	16	9	7	29	44	33	24	13	12	24	4	15	68
taxid_108328	Bacteria	Bacteria_Firmicutes	Bacteria_Firmicutes_Clostridia	Bacteria_Firmicutes_Clostridia_Clostridiales	Bacteria_Firmicutes_Clostridia_Clostridiales_Proteinivoraceae	Bacteria_Firmicutes_Clostridia_Clostridiales_Proteinivoraceae_Anaerobranca	Bacteria_Firmicutes_Clostridia_Clostridiales_Proteinivoraceae_Anaerobranca_Anaerobranca gottschalkii	14	9	39	7	31	1	51	32	8	4	3	15	36	23	17	11	6	36	19	1	63	15	41	16	20	7	14	2	2	26	32	3	4	24	5	17	28	8	24	2	7	21
taxid_1084	Bacteria	Bacteria_Proteobacteria	Bacteria_Proteobacteria_Alphaproteobacteria	Bacteria_Proteobacteria_Alphaproteobacteria_Rhodospirillales	Bacteria_Proteobacteria_Alphaproteobacteria_Rhodospirillales_Rhodospirillaceae	Bacteria_Proteobacteria_Alphaproteobacteria_Rhodospirillales_Rhodospirillaceae_Pararhodospirillum	Bacteria_Proteobacteria_Alphaproteobacteria_Rhodospirillales_Rhodospirillaceae_Pararhodospirillum_Pararhodospirillum photometricum	40	66	44	119	44	20	68	55	31	60	43	23	157	78	26	23	27	105	32	3	81	34	148	36	24	26	81	15	22	91	16	6	37	75	12	69	46	78	30	19	34	85
taxid_1084421	Bacteria	Bacteria_Bacteroidetes	Bacteria_Bacteroidetes_Flavobacteriia	Bacteria_Bacteroidetes_Flavobacteriia_Flavobacteriales	Bacteria_Bacteroidetes_Flavobacteriia_Flavobacteriales_Flavobacteriaceae	Bacteria_Bacteroidetes_Flavobacteriia_Flavobacteriales_Flavobacteriaceae_Sinomicrobium	Bacteria_Bacteroidetes_Flavobacteriia_Flavobacteriales_Flavobacteriaceae_Sinomicrobium_Sinomicrobium pectinilyticum	78	30	91	67	68	131	83	89	73	59	45	96	59	143	64	66	33	123	67	4	107	85	23	38	43	23	68	11	21	59	71	33	32	88	129	88	28	85	58	30	40	108
taxid_1084558	Bacteria	Bacteria_Proteobacteria	Bacteria_Proteobacteria_Gammaproteobacteria	Bacteria_Proteobacteria_Gammaproteobacteria_Cellvibrionales	Bacteria_Proteobacteria_Gammaproteobacteria_Cellvibrionales_Spongiibacteraceae	Bacteria_Proteobacteria_Gammaproteobacteria_Cellvibrionales_Spongiibacteraceae_Oceanicoccus	Bacteria_Proteobacteria_Gammaproteobacteria_Cellvibrionales_Spongiibacteraceae_Oceanicoccus_Unknown	1	0	0	0	0	0	0	0	0	0	0	0	0	0	0	0	0	0	0	0	0	0	0	0	0	0	0	0	1	0	0	0	0	0	0	0	0	0	0	0	0	0
taxid_1084719	Viruses	Viruses_Unknown	Viruses_Unknown_Unknown	Viruses_Unknown_Unknown_Caudovirales	Viruses_Unknown_Unknown_Caudovirales_Myoviridae	Viruses_Unknown_Unknown_Caudovirales_Myoviridae_Unknown	Viruses_Unknown_Unknown_Caudovirales_Myoviridae_Unknown_Unknown Bacillus virus G	1	7	0	0	1	0	0	2	2	0	0	0	2	5	8	0	1	0	0	0	8	0	0	3	0	0	0	1	0	3	0	4	0	0	4	0	0	0	0	0	0	0
taxid_108486	Bacteria	Bacteria_Actinobacteria	Bacteria_Actinobacteria_Actinobacteria	Bacteria_Actinobacteria_Actinobacteria_Corynebacteriales	Bacteria_Actinobacteria_Actinobacteria_Corynebacteriales_Corynebacteriaceae	Bacteria_Actinobacteria_Actinobacteria_Corynebacteriales_Corynebacteriaceae_Corynebacterium	Bacteria_Actinobacteria_Actinobacteria_Corynebacteriales_Corynebacteriaceae_Corynebacterium_Corynebacterium falsenii	85	110	123	251	136	60	127	109	20	79	168	177	187	141	45	80	42	60	67	15	164	40	230	75	51	42	136	55	59	132	62	41	46	81	64	100	80	92	66	44	58	206
taxid_1085	Bacteria	Bacteria_Proteobacteria	Bacteria_Proteobacteria_Alphaproteobacteria	Bacteria_Proteobacteria_Alphaproteobacteria_Rhodospirillales	Bacteria_Proteobacteria_Alphaproteobacteria_Rhodospirillales_Rhodospirillaceae	Bacteria_Proteobacteria_Alphaproteobacteria_Rhodospirillales_Rhodospirillaceae_Rhodospirillum	Bacteria_Proteobacteria_Alphaproteobacteria_Rhodospirillales_Rhodospirillaceae_Rhodospirillum_Rhodospirillum rubrum	27	18	30	27	39	10	54	41	11	51	51	51	107	17	8	34	9	50	19	3	36	22	34	25	55	3	34	10	5	52	24	3	19	32	10	17	23	14	11	8	20	65
taxid_108528	Bacteria	Bacteria_Proteobacteria	Bacteria_Proteobacteria_Alphaproteobacteria	Bacteria_Proteobacteria_Alphaproteobacteria_Rhodospirillales	Bacteria_Proteobacteria_Alphaproteobacteria_Rhodospirillales_Acetobacteraceae	Bacteria_Proteobacteria_Alphaproteobacteria_Rhodospirillales_Acetobacteraceae_Gluconacetobacter	Bacteria_Proteobacteria_Alphaproteobacteria_Rhodospirillales_Acetobacteraceae_Gluconacetobacter_Gluconacetobacter entanii	13	10	13	19	12	12	14	10	2	9	11	11	19	12	0	7	13	9	10	0	11	12	13	3	6	7	17	2	3	5	5	4	4	5	2	16	9	8	5	6	4	36
taxid_1085624	Bacteria	Bacteria_Bacteroidetes	Bacteria_Bacteroidetes_Cytophagia	Bacteria_Bacteroidetes_Cytophagia_Cytophagales	Bacteria_Bacteroidetes_Cytophagia_Cytophagales_Persicobacteraceae	Bacteria_Bacteroidetes_Cytophagia_Cytophagales_Persicobacteraceae_Persicobacter	Bacteria_Bacteroidetes_Cytophagia_Cytophagales_Persicobacteraceae_Persicobacter_Persicobacter sp. JZB09	139	2916	56	213	296	139	359	325	258	44	121	97	463	152	88	36	29	832	179	172	88	192	158	52	579	19	369	36	106	71	167	21	28	104	80	123	251	89	165	58	15	68
taxid_1086013	Bacteria	Bacteria_Proteobacteria	Bacteria_Proteobacteria_Alphaproteobacteria	Bacteria_Proteobacteria_Alphaproteobacteria_Rhodobacterales	Bacteria_Proteobacteria_Alphaproteobacteria_Rhodobacterales_Rhodobacteraceae	Bacteria_Proteobacteria_Alphaproteobacteria_Rhodobacterales_Rhodobacteraceae_Gemmobacter	Bacteria_Proteobacteria_Alphaproteobacteria_Rhodobacterales_Rhodobacteraceae_Gemmobacter_Gemmobacter megaterium	7	7	22	27	25	9	26	13	10	16	31	6	29	12	6	4	7	27	10	1	61	4	39	10	12	8	29	11	10	6	4	15	20	13	14	37	12	18	24	15	6	18
taxid_1086751	Viruses	Viruses_Unknown	Viruses_Unknown_Unknown	Viruses_Unknown_Unknown_Caudovirales	Viruses_Unknown_Unknown_Caudovirales_Siphoviridae	Viruses_Unknown_Unknown_Caudovirales_Siphoviridae_Bronvirus	Viruses_Unknown_Unknown_Caudovirales_Siphoviridae_Bronvirus_Bronvirus Mycobacterium virus Rumpelstiltskin	5	0	2	0	3	0	0	3	1	2	0	0	10	2	0	1	0	0	3	0	4	1	2	4	1	0	1	0	0	0	0	0	0	1	0	0	0	0	1	0	0	0
taxid_1087	Bacteria	Bacteria_Proteobacteria	Bacteria_Proteobacteria_Alphaproteobacteria	Bacteria_Proteobacteria_Alphaproteobacteria_Rhodospirillales	Bacteria_Proteobacteria_Alphaproteobacteria_Rhodospirillales_Rhodospirillaceae	Bacteria_Proteobacteria_Alphaproteobacteria_Rhodospirillales_Rhodospirillaceae_Rhodovibrio	Bacteria_Proteobacteria_Alphaproteobacteria_Rhodospirillales_Rhodospirillaceae_Rhodovibrio_Rhodovibrio salinarum	24	21	62	113	68	12	47	58	19	45	96	73	66	61	17	37	6	15	34	0	99	19	63	38	17	24	33	16	42	62	31	28	12	32	38	19	11	27	13	8	9	49
taxid_1087332	Bacteria	Bacteria_Proteobacteria	Bacteria_Proteobacteria_Alphaproteobacteria	Bacteria_Proteobacteria_Alphaproteobacteria_Rhodobacterales	Bacteria_Proteobacteria_Alphaproteobacteria_Rhodobacterales_Rhodobacteraceae	Bacteria_Proteobacteria_Alphaproteobacteria_Rhodobacterales_Rhodobacteraceae_Actibacterium	Bacteria_Proteobacteria_Alphaproteobacteria_Rhodobacterales_Rhodobacteraceae_Actibacterium_Actibacterium mucosum	39	4	19	0	9	25	29	28	56	18	4	15	16	28	20	35	17	36	19	0	29	10	1	8	19	1	46	36	6	14	17	0	20	32	54	30	5	56	20	9	14	32
taxid_1087449	Bacteria	Bacteria_Bacteroidetes	Bacteria_Bacteroidetes_Flavobacteriia	Bacteria_Bacteroidetes_Flavobacteriia_Flavobacteriales	Bacteria_Bacteroidetes_Flavobacteriia_Flavobacteriales_Flavobacteriaceae	Bacteria_Bacteroidetes_Flavobacteriia_Flavobacteriales_Flavobacteriaceae_Aquimarina	Bacteria_Bacteroidetes_Flavobacteriia_Flavobacteriales_Flavobacteriaceae_Aquimarina_Aquimarina agarilytica	1	0	12	2	2	1	17	3	0	1	3	3	12	3	18	1	1	11	1	1	6	3	3	6	2	0	4	0	0	3	0	0	1	16	0	0	6	3	10	1	1	25
taxid_108819	Bacteria	Bacteria_Coprothermobacterota	Bacteria_Coprothermobacterota_Coprothermobacteria	Bacteria_Coprothermobacterota_Coprothermobacteria_Coprothermobacterales	Bacteria_Coprothermobacterota_Coprothermobacteria_Coprothermobacterales_Coprothermobacteraceae	Bacteria_Coprothermobacterota_Coprothermobacteria_Coprothermobacterales_Coprothermobacteraceae_Coprothermobacter	Bacteria_Coprothermobacterota_Coprothermobacteria_Coprothermobacterales_Coprothermobacteraceae_Coprothermobacter_Coprothermobacter platensis	4	2	2	2	5	0	11	10	4	3	0	12	6	10	1	5	0	2	2	0	2	0	0	4	4	0	5	1	0	2	5	0	2	3	5	1	7	0	3	0	3	5
taxid_1088740	Archaea	Archaea_Thaumarchaeota	Archaea_Thaumarchaeota_Unknown	Archaea_Thaumarchaeota_Unknown_Nitrosopumilales	Archaea_Thaumarchaeota_Unknown_Nitrosopumilales_Nitrosopumilaceae	Archaea_Thaumarchaeota_Unknown_Nitrosopumilales_Nitrosopumilaceae_Nitrosoarchaeum	Archaea_Thaumarchaeota_Unknown_Nitrosopumilales_Nitrosopumilaceae_Nitrosoarchaeum_Nitrosoarchaeum Nitrosarchaeum koreense	1	0	1	0	1	0	0	0	0	0	0	1	0	1	0	0	0	0	0	0	0	1	0	1	0	0	2	0	0	1	0	0	0	0	0	0	0	0	0	0	0	1
taxid_1088767	Bacteria	Bacteria_Actinobacteria	Bacteria_Actinobacteria_Actinobacteria	Bacteria_Actinobacteria_Actinobacteria_Streptosporangiales	Bacteria_Actinobacteria_Actinobacteria_Streptosporangiales_Streptosporangiaceae	Bacteria_Actinobacteria_Actinobacteria_Streptosporangiales_Streptosporangiaceae_Thermoactinospora	Bacteria_Actinobacteria_Actinobacteria_Streptosporangiales_Streptosporangiaceae_Thermoactinospora_Thermoactinospora rubra	87	140	59	289	104	32	137	97	86	71	97	122	252	101	30	78	58	65	63	12	182	48	210	80	47	40	118	78	45	105	50	38	24	122	28	73	82	118	95	40	72	172
taxid_1089305	Bacteria	Bacteria_Bacteroidetes	Bacteria_Bacteroidetes_Flavobacteriia	Bacteria_Bacteroidetes_Flavobacteriia_Flavobacteriales	Bacteria_Bacteroidetes_Flavobacteriia_Flavobacteriales_Flavobacteriaceae	Bacteria_Bacteroidetes_Flavobacteriia_Flavobacteriales_Flavobacteriaceae_Winogradskyella	Bacteria_Bacteroidetes_Flavobacteriia_Flavobacteriales_Flavobacteriaceae_Winogradskyella_Winogradskyella jejuensis	12	5	10	16	18	1	2	19	3	5	3	19	28	14	6	1	1	17	9	0	13	12	4	4	20	1	9	3	1	23	2	0	20	23	0	0	3	3	10	3	3	18
taxid_1089444	Bacteria	Bacteria_Proteobacteria	Bacteria_Proteobacteria_Gammaproteobacteria	Bacteria_Proteobacteria_Gammaproteobacteria_Enterobacterales	Bacteria_Proteobacteria_Gammaproteobacteria_Enterobacterales_Pectobacteriaceae	Bacteria_Proteobacteria_Gammaproteobacteria_Enterobacterales_Pectobacteriaceae_Dickeya	Bacteria_Proteobacteria_Gammaproteobacteria_Enterobacterales_Pectobacteriaceae_Dickeya_Dickeya solani	11	47	10	7	13	5	114	12	0	12	3	9	52	21	3	1	12	7	31	2	17	8	7	5	8	7	17	5	6	5	8	2	3	16	2	52	2	10	7	0	4	10
taxid_108980	Bacteria	Bacteria_Proteobacteria	Bacteria_Proteobacteria_Gammaproteobacteria	Bacteria_Proteobacteria_Gammaproteobacteria_Pseudomonadales	Bacteria_Proteobacteria_Gammaproteobacteria_Pseudomonadales_Moraxellaceae	Bacteria_Proteobacteria_Gammaproteobacteria_Pseudomonadales_Moraxellaceae_Acinetobacter	Bacteria_Proteobacteria_Gammaproteobacteria_Pseudomonadales_Moraxellaceae_Acinetobacter_Acinetobacter ursingii	3	4	2	4	2	1	12	2	1	3	0	0	5	4	1	0	0	2	4	1	3	4	2	1	2	0	9	0	0	3	12	0	0	3	0	0	1	0	5	0	2	8
taxid_108981	Bacteria	Bacteria_Proteobacteria	Bacteria_Proteobacteria_Gammaproteobacteria	Bacteria_Proteobacteria_Gammaproteobacteria_Pseudomonadales	Bacteria_Proteobacteria_Gammaproteobacteria_Pseudomonadales_Moraxellaceae	Bacteria_Proteobacteria_Gammaproteobacteria_Pseudomonadales_Moraxellaceae_Acinetobacter	Bacteria_Proteobacteria_Gammaproteobacteria_Pseudomonadales_Moraxellaceae_Acinetobacter_Acinetobacter schindleri	2	0	12	0	3	2	7	1	19	7	0	15	14	5	2	9	0	1	0	0	11	1	0	1	1	0	5	0	0	2	2	1	8	2	8	1	10	1	9	0	4	8
taxid_1090573	Bacteria	Bacteria_Proteobacteria	Bacteria_Proteobacteria_Alphaproteobacteria	Bacteria_Proteobacteria_Alphaproteobacteria_Sphingomonadales	Bacteria_Proteobacteria_Alphaproteobacteria_Sphingomonadales_Sphingomonadaceae	Bacteria_Proteobacteria_Alphaproteobacteria_Sphingomonadales_Sphingomonadaceae_Sphingobium	Bacteria_Proteobacteria_Alphaproteobacteria_Sphingomonadales_Sphingomonadaceae_Sphingobium_Sphingobium czechense	15	4	3	18	18	0	8	17	4	8	4	14	14	6	1	6	1	4	12	0	28	1	4	5	6	2	5	2	3	11	7	1	3	10	10	2	5	3	5	0	6	12
taxid_1090615	Bacteria	Bacteria_Actinobacteria	Bacteria_Actinobacteria_Actinobacteria	Bacteria_Actinobacteria_Actinobacteria_Nakamurellales	Bacteria_Actinobacteria_Actinobacteria_Nakamurellales_Nakamurellaceae	Bacteria_Actinobacteria_Actinobacteria_Nakamurellales_Nakamurellaceae_Nakamurella	Bacteria_Actinobacteria_Actinobacteria_Nakamurellales_Nakamurellaceae_Nakamurella_Nakamurella panacisegetis	38	29	66	156	60	8	70	57	4	47	40	57	122	27	25	33	13	26	31	1	111	33	40	27	24	9	21	25	40	63	55	16	24	47	55	40	38	29	46	12	60	117
taxid_1090944	Bacteria	Bacteria_Proteobacteria	Bacteria_Proteobacteria_Alphaproteobacteria	Bacteria_Proteobacteria_Alphaproteobacteria_Rickettsiales	Bacteria_Proteobacteria_Alphaproteobacteria_Rickettsiales_Rickettsiaceae	Bacteria_Proteobacteria_Alphaproteobacteria_Rickettsiales_Rickettsiaceae_Rickettsia	Bacteria_Proteobacteria_Alphaproteobacteria_Rickettsiales_Rickettsiaceae_Rickettsia_Rickettsia Candidatus Rickettsia colombianensi	0	0	0	0	0	0	1	0	0	2	0	0	0	0	0	0	0	0	0	0	0	0	0	0	0	0	0	0	0	0	0	0	0	0	0	0	0	0	0	0	0	1
taxid_1091	Bacteria	Bacteria_Chlorobi	Bacteria_Chlorobi_Chlorobia	Bacteria_Chlorobi_Chlorobia_Chlorobiales	Bacteria_Chlorobi_Chlorobia_Chlorobiales_Chlorobiaceae	Bacteria_Chlorobi_Chlorobia_Chlorobiales_Chlorobiaceae_Chlorobium	Bacteria_Chlorobi_Chlorobia_Chlorobiales_Chlorobiaceae_Chlorobium_Unknown	30	2	22	21	23	43	20	13	35	32	5	28	42	36	14	27	9	31	22	0	47	22	4	10	16	1	19	2	2	9	33	1	16	31	24	30	28	46	43	14	23	45
taxid_1091044	Bacteria	Bacteria_Proteobacteria	Bacteria_Proteobacteria_Alphaproteobacteria	Bacteria_Proteobacteria_Alphaproteobacteria_Rhodospirillales	Bacteria_Proteobacteria_Alphaproteobacteria_Rhodospirillales_Rhodospirillaceae	Bacteria_Proteobacteria_Alphaproteobacteria_Rhodospirillales_Rhodospirillaceae_Elstera	Bacteria_Proteobacteria_Alphaproteobacteria_Rhodospirillales_Rhodospirillaceae_Elstera_Unknown	7	1	7	16	22	0	8	5	0	4	0	4	15	7	0	8	0	7	3	0	20	1	15	7	2	3	5	3	3	5	5	1	1	7	1	4	5	9	2	2	6	10
taxid_1092	Bacteria	Bacteria_Chlorobi	Bacteria_Chlorobi_Chlorobia	Bacteria_Chlorobi_Chlorobia_Chlorobiales	Bacteria_Chlorobi_Chlorobia_Chlorobiales_Chlorobiaceae	Bacteria_Chlorobi_Chlorobia_Chlorobiales_Chlorobiaceae_Chlorobium	Bacteria_Chlorobi_Chlorobia_Chlorobiales_Chlorobiaceae_Chlorobium_Chlorobium limicola	80	140	144	116	85	35	91	104	55	86	37	73	215	127	66	51	22	65	40	1	170	50	38	57	35	14	63	46	35	71	53	12	129	106	72	75	114	72	64	24	31	123
taxid_109232	Bacteria	Bacteria_Proteobacteria	Bacteria_Proteobacteria_Alphaproteobacteria	Bacteria_Proteobacteria_Alphaproteobacteria_Rickettsiales	Bacteria_Proteobacteria_Alphaproteobacteria_Rickettsiales_Rickettsiaceae	Bacteria_Proteobacteria_Alphaproteobacteria_Rickettsiales_Rickettsiaceae_Rickettsia	Bacteria_Proteobacteria_Alphaproteobacteria_Rickettsiales_Rickettsiaceae_Rickettsia_Rickettsia monacensis	0	0	0	0	0	0	0	0	0	1	0	0	0	0	0	0	0	0	0	0	0	0	0	0	0	0	0	0	0	0	0	0	0	0	0	0	0	0	0	0	0	0
taxid_109258	Bacteria	Bacteria_Proteobacteria	Bacteria_Proteobacteria_Deltaproteobacteria	Bacteria_Proteobacteria_Deltaproteobacteria_Syntrophobacterales	Bacteria_Proteobacteria_Deltaproteobacteria_Syntrophobacterales_Syntrophobacteraceae	Bacteria_Proteobacteria_Deltaproteobacteria_Syntrophobacterales_Syntrophobacteraceae_Desulfacinum	Bacteria_Proteobacteria_Deltaproteobacteria_Syntrophobacterales_Syntrophobacteraceae_Desulfacinum_Desulfacinum hydrothermale	105	123	82	254	90	51	168	116	46	94	157	114	221	168	28	143	60	126	75	16	190	46	205	45	39	45	125	26	82	160	87	52	31	156	59	93	91	103	108	58	70	135
taxid_109262	Bacteria	Bacteria_Proteobacteria	Bacteria_Proteobacteria_Gammaproteobacteria	Bacteria_Proteobacteria_Gammaproteobacteria_Chromatiales	Bacteria_Proteobacteria_Gammaproteobacteria_Chromatiales_Halothiobacillaceae	Bacteria_Proteobacteria_Gammaproteobacteria_Chromatiales_Halothiobacillaceae_Halothiobacillus	Bacteria_Proteobacteria_Gammaproteobacteria_Chromatiales_Halothiobacillaceae_Halothiobacillus_Unknown	41	18	50	12	17	10	69	20	8	13	8	14	17	38	14	37	9	17	46	2	29	35	18	25	20	2	97	2	6	13	6	4	24	37	13	11	26	16	19	7	13	39
taxid_109264	Eukaryota	Eukaryota_Ascomycota	Eukaryota_Ascomycota_Eurotiomycetes	Eukaryota_Ascomycota_Eurotiomycetes_Eurotiales	Eukaryota_Ascomycota_Eurotiomycetes_Eurotiales_Aspergillaceae	Eukaryota_Ascomycota_Eurotiomycetes_Eurotiales_Aspergillaceae_Aspergillus	Eukaryota_Ascomycota_Eurotiomycetes_Eurotiales_Aspergillaceae_Aspergillus_Aspergillus bombycis	9	36	6	21	12	13	13	9	2	18	15	13	24	10	3	6	2	8	6	11	8	9	8	9	6	9	17	3	5	8	6	5	8	13	7	10	7	10	8	2	3	20
taxid_109265	Bacteria	Bacteria_Cyanobacteria	Bacteria_Cyanobacteria_Unknown	Bacteria_Cyanobacteria_Unknown_Nostocales	Bacteria_Cyanobacteria_Unknown_Nostocales_Aphanizomenonaceae	Bacteria_Cyanobacteria_Unknown_Nostocales_Aphanizomenonaceae_Dolichospermum	Bacteria_Cyanobacteria_Unknown_Nostocales_Aphanizomenonaceae_Dolichospermum_Dolichospermum circinale	3	15	20	2	22	0	25	5	1	8	3	9	40	23	13	3	2	5	2	3	31	5	21	7	5	1	3	6	2	10	3	1	1	14	0	13	5	2	2	3	6	9
taxid_109266	Bacteria	Bacteria_Cyanobacteria	Bacteria_Cyanobacteria_Unknown	Bacteria_Cyanobacteria_Unknown_Nostocales	Bacteria_Cyanobacteria_Unknown_Nostocales_Aphanizomenonaceae	Bacteria_Cyanobacteria_Unknown_Nostocales_Aphanizomenonaceae_Anabaenopsis	Bacteria_Cyanobacteria_Unknown_Nostocales_Aphanizomenonaceae_Anabaenopsis_Anabaenopsis circularis	1	0	3	1	4	5	6	0	0	0	16	1	1	7	0	3	0	1	0	2	0	0	0	0	0	5	9	3	0	1	0	10	0	5	0	3	1	1	4	0	0	1
taxid_109327	Bacteria	Bacteria_Firmicutes	Bacteria_Firmicutes_Clostridia	Bacteria_Firmicutes_Clostridia_Clostridiales	Bacteria_Firmicutes_Clostridia_Clostridiales_Clostridiales Family XIII. Incertae Sedis	Bacteria_Firmicutes_Clostridia_Clostridiales_Clostridiales Family XIII. Incertae Sedis_Anaerovorax	Bacteria_Firmicutes_Clostridia_Clostridiales_Clostridiales Family XIII. Incertae Sedis_Anaerovorax_Anaerovorax odorimutans	171	328	170	122	172	35	336	79	55	120	90	190	224	75	161	31	22	186	71	34	237	74	76	118	123	22	212	24	32	190	128	27	35	191	38	77	105	25	114	39	66	154
taxid_109328	Bacteria	Bacteria_Fusobacteria	Bacteria_Fusobacteria_Fusobacteriia	Bacteria_Fusobacteria_Fusobacteriia_Fusobacteriales	Bacteria_Fusobacteria_Fusobacteriia_Fusobacteriales_Leptotrichiaceae	Bacteria_Fusobacteria_Fusobacteriia_Fusobacteriales_Leptotrichiaceae_Leptotrichia	Bacteria_Fusobacteria_Fusobacteriia_Fusobacteriales_Leptotrichiaceae_Leptotrichia_Leptotrichia trevisanii	191	44	13	5	40	0	212	13	0	4	0	6	10	7	7	9	1	84	68	0	19	12	2	2	22	0	149	0	1	12	9	1	1	89	5	2	32	13	67	0	2	9
taxid_109329	Bacteria	Bacteria_Actinobacteria	Bacteria_Actinobacteria_Actinobacteria	Bacteria_Actinobacteria_Actinobacteria_Streptosporangiales	Bacteria_Actinobacteria_Actinobacteria_Streptosporangiales_Nocardiopsaceae	Bacteria_Actinobacteria_Actinobacteria_Streptosporangiales_Nocardiopsaceae_Nocardiopsis	Bacteria_Actinobacteria_Actinobacteria_Streptosporangiales_Nocardiopsaceae_Nocardiopsis_Nocardiopsis trehalosi	128	111	106	276	177	37	121	62	36	82	90	79	163	88	34	75	16	94	53	30	144	41	341	31	72	34	92	30	64	94	34	28	80	108	36	143	101	141	80	39	36	118
taxid_1094	Bacteria	Bacteria_Chlorobi	Bacteria_Chlorobi_Chlorobia	Bacteria_Chlorobi_Chlorobia_Chlorobiales	Bacteria_Chlorobi_Chlorobia_Chlorobiales_Chlorobiaceae	Bacteria_Chlorobi_Chlorobia_Chlorobiales_Chlorobiaceae_Chlorobium	Bacteria_Chlorobi_Chlorobia_Chlorobiales_Chlorobiaceae_Chlorobium_Chlorobium phaeovibrioides	38	39	23	57	64	15	38	59	19	47	41	49	61	44	18	36	12	51	43	4	47	17	35	31	16	7	24	13	11	23	25	8	32	29	56	26	23	44	25	17	63	152
taxid_1094342	Bacteria	Bacteria_Proteobacteria	Bacteria_Proteobacteria_Gammaproteobacteria	Bacteria_Proteobacteria_Gammaproteobacteria_Oceanospirillales	Bacteria_Proteobacteria_Gammaproteobacteria_Oceanospirillales_Alcanivoracaceae	Bacteria_Proteobacteria_Gammaproteobacteria_Oceanospirillales_Alcanivoracaceae_Alcanivorax	Bacteria_Proteobacteria_Gammaproteobacteria_Oceanospirillales_Alcanivoracaceae_Alcanivorax_Alcanivorax xenomutans	12	5	17	0	0	2	16	0	0	1	1	1	1	3	0	3	6	0	8	0	3	4	1	3	0	0	8	0	0	1	0	0	3	6	0	1	5	1	0	0	4	5
taxid_1094755	Bacteria	Bacteria_Proteobacteria	Bacteria_Proteobacteria_Alphaproteobacteria	Bacteria_Proteobacteria_Alphaproteobacteria_Rhizobiales	Bacteria_Proteobacteria_Alphaproteobacteria_Rhizobiales_Bartonellaceae	Bacteria_Proteobacteria_Alphaproteobacteria_Rhizobiales_Bartonellaceae_Bartonella	Bacteria_Proteobacteria_Alphaproteobacteria_Rhizobiales_Bartonellaceae_Bartonella_Bartonella sp. DB5-6	0	0	4	0	0	0	5	1	0	0	0	0	1	0	0	0	0	2	1	0	1	0	0	1	0	0	4	0	0	0	0	0	0	0	0	0	1	0	0	0	0	3
taxid_1094892	Viruses	Viruses_Unknown	Viruses_Unknown_Unknown	Viruses_Unknown_Unknown_Herpesvirales	Viruses_Unknown_Unknown_Herpesvirales_Mimiviridae	Viruses_Unknown_Unknown_Herpesvirales_Mimiviridae_Mimivirus	Viruses_Unknown_Unknown_Herpesvirales_Mimiviridae_Mimivirus_Mimivirus Megavirus chiliensis	2	0	5	0	0	0	0	0	0	0	0	0	0	0	0	0	0	0	1	0	0	3	0	0	1	0	1	0	0	0	1	0	0	0	0	0	0	0	1	0	0	0
taxid_1095025	Bacteria	Bacteria_Actinobacteria	Bacteria_Actinobacteria_Actinobacteria	Bacteria_Actinobacteria_Actinobacteria_Micrococcales	Bacteria_Actinobacteria_Actinobacteria_Micrococcales_Demequinaceae	Bacteria_Actinobacteria_Actinobacteria_Micrococcales_Demequinaceae_Demequina	Bacteria_Actinobacteria_Actinobacteria_Micrococcales_Demequinaceae_Demequina_Demequina flava	28	10	11	8	31	10	21	21	10	28	7	25	49	17	8	7	1	22	18	5	44	7	12	3	22	10	12	5	4	9	37	6	22	18	1	8	11	9	8	2	14	28
taxid_1095026	Bacteria	Bacteria_Actinobacteria	Bacteria_Actinobacteria_Actinobacteria	Bacteria_Actinobacteria_Actinobacteria_Micrococcales	Bacteria_Actinobacteria_Actinobacteria_Micrococcales_Demequinaceae	Bacteria_Actinobacteria_Actinobacteria_Micrococcales_Demequinaceae_Demequina	Bacteria_Actinobacteria_Actinobacteria_Micrococcales_Demequinaceae_Demequina_Demequina sediminicola	11	7	28	52	14	2	31	22	3	12	19	6	16	19	5	2	1	38	9	1	28	10	22	8	18	1	14	11	3	18	13	0	5	20	21	12	18	8	13	3	9	31
taxid_1095383	Bacteria	Bacteria_Firmicutes	Bacteria_Firmicutes_Bacilli	Bacteria_Firmicutes_Bacilli_Bacillales	Bacteria_Firmicutes_Bacilli_Bacillales_Bacillaceae	Bacteria_Firmicutes_Bacilli_Bacillales_Bacillaceae_Geobacillus	Bacteria_Firmicutes_Bacilli_Bacillales_Bacillaceae_Geobacillus_Geobacillus sp. A8	0	0	0	0	0	0	0	0	0	1	0	0	0	0	0	0	0	0	0	0	1	0	0	0	0	0	0	0	0	0	0	0	0	0	0	0	0	0	0	0	0	1
taxid_1095726	Bacteria	Bacteria_Firmicutes	Bacteria_Firmicutes_Bacilli	Bacteria_Firmicutes_Bacilli_Lactobacillales	Bacteria_Firmicutes_Bacilli_Lactobacillales_Streptococcaceae	Bacteria_Firmicutes_Bacilli_Lactobacillales_Streptococcaceae_Streptococcus	Bacteria_Firmicutes_Bacilli_Lactobacillales_Streptococcaceae_Streptococcus_Streptococcus sp. SK140	0	6	2	0	1	3	4	3	0	0	0	1	0	0	3	0	0	6	0	0	2	0	0	2	1	0	2	1	1	9	3	0	0	3	0	0	0	0	5	2	0	11
taxid_1095727	Bacteria	Bacteria_Firmicutes	Bacteria_Firmicutes_Bacilli	Bacteria_Firmicutes_Bacilli_Lactobacillales	Bacteria_Firmicutes_Bacilli_Lactobacillales_Streptococcaceae	Bacteria_Firmicutes_Bacilli_Lactobacillales_Streptococcaceae_Streptococcus	Bacteria_Firmicutes_Bacilli_Lactobacillales_Streptococcaceae_Streptococcus_Streptococcus sp. SK643	1	31	1	7	0	3	7	2	1	0	1	5	1	1	2	1	0	2	1	0	11	3	2	2	1	0	9	0	1	5	1	0	4	0	0	1	1	2	1	4	2	1
taxid_1095776	Archaea	Archaea_Euryarchaeota	Archaea_Euryarchaeota_Halobacteria	Archaea_Euryarchaeota_Halobacteria_Natrialbales	Archaea_Euryarchaeota_Halobacteria_Natrialbales_Natrialbaceae	Archaea_Euryarchaeota_Halobacteria_Natrialbales_Natrialbaceae_Natronorubrum	Archaea_Euryarchaeota_Halobacteria_Natrialbales_Natrialbaceae_Natronorubrum_Natronorubrum texcoconense	4	9	2	11	1	0	7	0	1	6	2	2	4	1	4	0	1	3	2	0	6	1	1	1	1	2	2	10	2	5	1	1	2	3	1	3	3	6	2	0	2	3
taxid_1095778	Archaea	Archaea_Euryarchaeota	Archaea_Euryarchaeota_Halobacteria	Archaea_Euryarchaeota_Halobacteria_Natrialbales	Archaea_Euryarchaeota_Halobacteria_Natrialbales_Natrialbaceae	Archaea_Euryarchaeota_Halobacteria_Natrialbales_Natrialbaceae_Natronobacterium	Archaea_Euryarchaeota_Halobacteria_Natrialbales_Natrialbaceae_Natronobacterium_Natronobacterium texcoconense	1	1	8	1	0	0	5	0	1	1	0	1	8	3	3	4	0	0	2	0	6	4	1	4	2	0	3	1	0	7	3	1	3	1	0	2	3	0	4	1	1	7
taxid_1096	Bacteria	Bacteria_Chlorobi	Bacteria_Chlorobi_Chlorobia	Bacteria_Chlorobi_Chlorobia_Chlorobiales	Bacteria_Chlorobi_Chlorobia_Chlorobiales_Chlorobiaceae	Bacteria_Chlorobi_Chlorobia_Chlorobiales_Chlorobiaceae_Chlorobium	Bacteria_Chlorobi_Chlorobia_Chlorobiales_Chlorobiaceae_Chlorobium_Chlorobium phaeobacteroides	58	125	89	85	54	20	61	68	54	55	61	78	105	58	39	21	11	105	49	3	167	50	66	32	43	18	78	19	35	94	52	12	27	77	45	43	30	36	31	20	48	128
taxid_1096243	Bacteria	Bacteria_Proteobacteria	Bacteria_Proteobacteria_Gammaproteobacteria	Bacteria_Proteobacteria_Gammaproteobacteria_Alteromonadales	Bacteria_Proteobacteria_Gammaproteobacteria_Alteromonadales_Idiomarinaceae	Bacteria_Proteobacteria_Gammaproteobacteria_Alteromonadales_Idiomarinaceae_Idiomarina	Bacteria_Proteobacteria_Gammaproteobacteria_Alteromonadales_Idiomarinaceae_Idiomarina_Idiomarina piscisalsi	12	15	9	7	2	5	33	3	12	3	2	1	6	7	0	0	4	5	3	0	6	1	5	18	3	6	10	1	2	3	2	7	1	5	2	0	3	6	10	0	0	10
taxid_1096246	Bacteria	Bacteria_Firmicutes	Bacteria_Firmicutes_Clostridia	Bacteria_Firmicutes_Clostridia_Clostridiales	Bacteria_Firmicutes_Clostridia_Clostridiales_Clostridiaceae	Bacteria_Firmicutes_Clostridia_Clostridiales_Clostridiaceae_Hungatella	Bacteria_Firmicutes_Clostridia_Clostridiales_Clostridiaceae_Hungatella_Hungatella effluvii	4666	6885	3444	11584	3634	2703	12091	2572	1790	3134	3961	1973	10815	3474	1814	2055	2926	7567	4059	303	5637	3685	5725	8135	4668	2068	7559	1723	3258	4775	1752	1928	1089	5494	1706	1582	2233	4253	3106	969	2027	5304
taxid_1096546	Bacteria	Bacteria_Proteobacteria	Bacteria_Proteobacteria_Alphaproteobacteria	Bacteria_Proteobacteria_Alphaproteobacteria_Rhizobiales	Bacteria_Proteobacteria_Alphaproteobacteria_Rhizobiales_Methylobacteriaceae	Bacteria_Proteobacteria_Alphaproteobacteria_Rhizobiales_Methylobacteriaceae_Methylobacterium	Bacteria_Proteobacteria_Alphaproteobacteria_Rhizobiales_Methylobacteriaceae_Methylobacterium_Methylobacterium sp. GXF4	4	12	12	12	7	6	24	11	19	17	23	3	7	18	9	1	4	7	1	2	14	0	11	6	3	2	14	2	3	10	8	4	5	10	6	4	5	4	3	9	3	8
taxid_1096756	Bacteria	Bacteria_Actinobacteria	Bacteria_Actinobacteria_Actinobacteria	Bacteria_Actinobacteria_Actinobacteria_Micrococcales	Bacteria_Actinobacteria_Actinobacteria_Micrococcales_Micrococcaceae	Bacteria_Actinobacteria_Actinobacteria_Micrococcales_Micrococcaceae_Arthrobacter	Bacteria_Actinobacteria_Actinobacteria_Micrococcales_Micrococcaceae_Arthrobacter_Arthrobacter sp. PAO19	0	11	5	1	3	0	16	2	0	9	16	27	6	0	1	0	0	2	0	0	2	0	3	0	1	0	8	1	1	13	5	0	3	14	0	0	0	0	0	1	4	0
taxid_1096779	Bacteria	Bacteria_Proteobacteria	Bacteria_Proteobacteria_Gammaproteobacteria	Bacteria_Proteobacteria_Gammaproteobacteria_Pseudomonadales	Bacteria_Proteobacteria_Gammaproteobacteria_Pseudomonadales_Moraxellaceae	Bacteria_Proteobacteria_Gammaproteobacteria_Pseudomonadales_Moraxellaceae_Acinetobacter	Bacteria_Proteobacteria_Gammaproteobacteria_Pseudomonadales_Moraxellaceae_Acinetobacter_Acinetobacter puyangensis	12	6	7	105	17	12	8	3	1	5	28	3	3	14	2	5	7	7	3	0	9	4	48	3	2	2	6	0	43	5	2	3	4	5	9	7	3	3	1	2	6	9
taxid_1096868	Bacteria	Bacteria_Actinobacteria	Bacteria_Actinobacteria_Actinobacteria	Bacteria_Actinobacteria_Actinobacteria_Pseudonocardiales	Bacteria_Actinobacteria_Actinobacteria_Pseudonocardiales_Pseudonocardiaceae	Bacteria_Actinobacteria_Actinobacteria_Pseudonocardiales_Pseudonocardiaceae_Pseudonocardia	Bacteria_Actinobacteria_Actinobacteria_Pseudonocardiales_Pseudonocardiaceae_Pseudonocardia_Pseudonocardia sp. EC080625-04	0	0	5	1	0	0	0	2	0	1	0	0	3	1	0	0	0	3	0	0	5	1	0	0	0	0	0	0	0	2	2	0	0	0	1	0	1	0	0	0	0	0
taxid_1096929	Bacteria	Bacteria_Proteobacteria	Bacteria_Proteobacteria_Alphaproteobacteria	Bacteria_Proteobacteria_Alphaproteobacteria_Rhizobiales	Bacteria_Proteobacteria_Alphaproteobacteria_Rhizobiales_Hyphomicrobiaceae	Bacteria_Proteobacteria_Alphaproteobacteria_Rhizobiales_Hyphomicrobiaceae_Devosia	Bacteria_Proteobacteria_Alphaproteobacteria_Rhizobiales_Hyphomicrobiaceae_Devosia_Devosia lucknowensis	24	375	49	205	47	19	73	15	31	33	106	39	30	29	17	37	14	36	20	11	41	6	149	27	8	23	31	1	85	24	15	27	8	46	23	25	11	48	34	3	15	31
taxid_1097	Bacteria	Bacteria_Chlorobi	Bacteria_Chlorobi_Chlorobia	Bacteria_Chlorobi_Chlorobia_Chlorobiales	Bacteria_Chlorobi_Chlorobia_Chlorobiales_Chlorobiaceae	Bacteria_Chlorobi_Chlorobia_Chlorobiales_Chlorobiaceae_Chlorobaculum	Bacteria_Chlorobi_Chlorobia_Chlorobiales_Chlorobiaceae_Chlorobaculum_Chlorobaculum tepidum	18	35	41	92	40	14	45	34	11	28	12	69	64	31	14	12	2	20	14	5	46	6	13	12	3	2	27	18	8	6	14	2	23	30	13	20	16	13	18	5	38	82
taxid_1097466	Bacteria	Bacteria_Proteobacteria	Bacteria_Proteobacteria_Alphaproteobacteria	Bacteria_Proteobacteria_Alphaproteobacteria_Rhodobacterales	Bacteria_Proteobacteria_Alphaproteobacteria_Rhodobacterales_Rhodobacteraceae	Bacteria_Proteobacteria_Alphaproteobacteria_Rhodobacterales_Rhodobacteraceae_Defluviimonas	Bacteria_Proteobacteria_Alphaproteobacteria_Rhodobacterales_Rhodobacteraceae_Defluviimonas_Unknown	43	50	54	194	51	18	70	26	21	61	132	42	42	42	17	73	32	26	21	2	71	20	202	46	20	46	36	34	55	42	33	54	12	27	28	53	25	55	12	23	34	77
taxid_109760	Eukaryota	Eukaryota_Chytridiomycota	Eukaryota_Chytridiomycota_Chytridiomycetes	Eukaryota_Chytridiomycota_Chytridiomycetes_Spizellomycetales	Eukaryota_Chytridiomycota_Chytridiomycetes_Spizellomycetales_Spizellomycetaceae	Eukaryota_Chytridiomycota_Chytridiomycetes_Spizellomycetales_Spizellomycetaceae_Spizellomyces	Eukaryota_Chytridiomycota_Chytridiomycetes_Spizellomycetales_Spizellomycetaceae_Spizellomyces_Spizellomyces punctatus	2	18	12	4	6	1	6	2	0	9	6	2	9	5	4	1	15	7	4	0	6	2	8	3	2	3	10	0	9	2	3	2	1	7	1	4	9	1	1	7	0	10
taxid_1097667	Bacteria	Bacteria_Actinobacteria	Bacteria_Actinobacteria_Thermoleophilia	Bacteria_Actinobacteria_Thermoleophilia_Solirubrobacterales	Bacteria_Actinobacteria_Thermoleophilia_Solirubrobacterales_Patulibacteraceae	Bacteria_Actinobacteria_Thermoleophilia_Solirubrobacterales_Patulibacteraceae_Patulibacter	Bacteria_Actinobacteria_Thermoleophilia_Solirubrobacterales_Patulibacteraceae_Patulibacter_Patulibacter medicamentivorans	29	157	94	222	38	28	58	40	13	60	21	47	95	60	12	32	10	34	13	21	76	34	276	26	23	35	47	42	70	50	28	28	51	52	19	88	55	100	45	24	22	66
taxid_1097668	Bacteria	Bacteria_Proteobacteria	Bacteria_Proteobacteria_Betaproteobacteria	Bacteria_Proteobacteria_Betaproteobacteria_Burkholderiales	Bacteria_Proteobacteria_Betaproteobacteria_Burkholderiales_Burkholderiaceae	Bacteria_Proteobacteria_Betaproteobacteria_Burkholderiales_Burkholderiaceae_Burkholderia	Bacteria_Proteobacteria_Betaproteobacteria_Burkholderiales_Burkholderiaceae_Burkholderia_Burkholderia sp. YI23	2	5	1	1	0	1	1	0	9	1	1	2	3	3	0	0	0	0	1	0	4	0	6	1	0	1	2	3	1	9	1	2	1	3	0	2	3	1	0	0	0	4
taxid_1097676	Bacteria	Bacteria_Proteobacteria	Bacteria_Proteobacteria_Gammaproteobacteria	Bacteria_Proteobacteria_Gammaproteobacteria_Alteromonadales	Bacteria_Proteobacteria_Gammaproteobacteria_Alteromonadales_Pseudoalteromonadaceae	Bacteria_Proteobacteria_Gammaproteobacteria_Alteromonadales_Pseudoalteromonadaceae_Pseudoalteromonas	Bacteria_Proteobacteria_Gammaproteobacteria_Alteromonadales_Pseudoalteromonadaceae_Pseudoalteromonas_Pseudoalteromonas sp. BSi20429	0	0	0	0	0	0	0	0	0	0	0	0	1	0	0	0	0	0	0	0	0	0	0	0	0	0	0	0	0	0	0	0	0	1	0	0	1	0	0	0	0	0
taxid_109790	Bacteria	Bacteria_Firmicutes	Bacteria_Firmicutes_Bacilli	Bacteria_Firmicutes_Bacilli_Lactobacillales	Bacteria_Firmicutes_Bacilli_Lactobacillales_Lactobacillaceae	Bacteria_Firmicutes_Bacilli_Lactobacillales_Lactobacillaceae_Lactobacillus	Bacteria_Firmicutes_Bacilli_Lactobacillales_Lactobacillaceae_Lactobacillus_Lactobacillus jensenii	15	137	27	9	13	12	11	13	14	18	1	23	30	11	43	28	7	25	5	37	18	11	10	8	6	5	10	11	6	23	11	5	5	12	14	11	19	13	11	5	19	72
taxid_109871	Eukaryota	Eukaryota_Chytridiomycota	Eukaryota_Chytridiomycota_Chytridiomycetes	Eukaryota_Chytridiomycota_Chytridiomycetes_Rhizophydiales	Eukaryota_Chytridiomycota_Chytridiomycetes_Rhizophydiales_Unknown	Eukaryota_Chytridiomycota_Chytridiomycetes_Rhizophydiales_Unknown_Batrachochytrium	Eukaryota_Chytridiomycota_Chytridiomycetes_Rhizophydiales_Unknown_Batrachochytrium_Batrachochytrium dendrobatidis	5	0	8	1	5	0	4	3	0	1	1	2	12	4	0	2	0	7	3	0	16	4	0	1	6	0	6	1	0	6	8	2	1	0	0	2	2	1	2	2	5	8
taxid_1099853	Bacteria	Bacteria_Bacteroidetes	Bacteria_Bacteroidetes_Bacteroidia	Bacteria_Bacteroidetes_Bacteroidia_Bacteroidales	Bacteria_Bacteroidetes_Bacteroidia_Bacteroidales_Barnesiellaceae	Bacteria_Bacteroidetes_Bacteroidia_Bacteroidales_Barnesiellaceae_Coprobacter	Bacteria_Bacteroidetes_Bacteroidia_Bacteroidales_Barnesiellaceae_Coprobacter_Coprobacter fastidiosus	47	25	38	28	41	13	53	99	12	42	16	22	77	67	31	1	114	80	34	13	82	69	2	26	58	20	59	19	9	30	40	9	24	44	18	95	31	15	38	1	35	134
taxid_11	Bacteria	Bacteria_Actinobacteria	Bacteria_Actinobacteria_Actinobacteria	Bacteria_Actinobacteria_Actinobacteria_Micrococcales	Bacteria_Actinobacteria_Actinobacteria_Micrococcales_Cellulomonadaceae	Bacteria_Actinobacteria_Actinobacteria_Micrococcales_Cellulomonadaceae_Cellulomonas	Bacteria_Actinobacteria_Actinobacteria_Micrococcales_Cellulomonadaceae_Cellulomonas_Cellulomonas gilvus	16	53	16	120	28	0	31	21	4	16	18	17	22	12	3	14	8	20	15	0	43	1	25	10	7	9	39	22	27	31	14	3	7	15	5	7	17	11	16	5	28	62
taxid_1100	Bacteria	Bacteria_Chlorobi	Bacteria_Chlorobi_Chlorobia	Bacteria_Chlorobi_Chlorobia_Chlorobiales	Bacteria_Chlorobi_Chlorobia_Chlorobiales_Chlorobiaceae	Bacteria_Chlorobi_Chlorobia_Chlorobiales_Chlorobiaceae_Pelodictyon	Bacteria_Chlorobi_Chlorobia_Chlorobiales_Chlorobiaceae_Pelodictyon_Pelodictyon luteolum	83	52	63	152	69	47	54	34	64	65	81	96	66	76	57	37	37	22	36	6	78	75	116	23	27	43	41	35	41	51	25	25	27	19	39	79	48	56	75	21	34	141
taxid_1100699	Bacteria	Bacteria_Proteobacteria	Bacteria_Proteobacteria_Betaproteobacteria	Bacteria_Proteobacteria_Betaproteobacteria_Burkholderiales	Bacteria_Proteobacteria_Betaproteobacteria_Burkholderiales_Comamonadaceae	Bacteria_Proteobacteria_Betaproteobacteria_Burkholderiales_Comamonadaceae_Limnohabitans	Bacteria_Proteobacteria_Betaproteobacteria_Burkholderiales_Comamonadaceae_Limnohabitans_Limnohabitans sp. 2KL-1	12	1	12	2	12	0	20	3	3	4	16	6	0	10	3	1	5	2	4	2	26	3	0	7	3	2	19	2	3	6	2	1	4	10	0	4	0	0	5	1	23	12
taxid_1100700	Bacteria	Bacteria_Proteobacteria	Bacteria_Proteobacteria_Betaproteobacteria	Bacteria_Proteobacteria_Betaproteobacteria_Burkholderiales	Bacteria_Proteobacteria_Betaproteobacteria_Burkholderiales_Comamonadaceae	Bacteria_Proteobacteria_Betaproteobacteria_Burkholderiales_Comamonadaceae_Limnohabitans	Bacteria_Proteobacteria_Betaproteobacteria_Burkholderiales_Comamonadaceae_Limnohabitans_Limnohabitans sp. 2KL-3	7	6	12	28	4	5	22	10	92	22	15	9	12	7	4	1	20	2	3	0	5	1	21	14	0	6	7	11	19	11	6	6	13	1	6	10	3	9	6	1	10	17
taxid_1100704	Bacteria	Bacteria_Proteobacteria	Bacteria_Proteobacteria_Betaproteobacteria	Bacteria_Proteobacteria_Betaproteobacteria_Burkholderiales	Bacteria_Proteobacteria_Betaproteobacteria_Burkholderiales_Comamonadaceae	Bacteria_Proteobacteria_Betaproteobacteria_Burkholderiales_Comamonadaceae_Limnohabitans	Bacteria_Proteobacteria_Betaproteobacteria_Burkholderiales_Comamonadaceae_Limnohabitans_Limnohabitans sp. 2KL-17	18	275	25	7	35	5	27	25	6	19	9	8	43	30	1	11	6	14	5	7	105	11	4	34	8	1	6	3	4	81	14	4	15	18	1	9	19	8	8	4	5	18
taxid_1100705	Bacteria	Bacteria_Proteobacteria	Bacteria_Proteobacteria_Betaproteobacteria	Bacteria_Proteobacteria_Betaproteobacteria_Burkholderiales	Bacteria_Proteobacteria_Betaproteobacteria_Burkholderiales_Comamonadaceae	Bacteria_Proteobacteria_Betaproteobacteria_Burkholderiales_Comamonadaceae_Limnohabitans	Bacteria_Proteobacteria_Betaproteobacteria_Burkholderiales_Comamonadaceae_Limnohabitans_Limnohabitans sp. 2KL-27	13	23	20	12	5	6	14	12	47	31	1	4	20	9	4	16	2	16	3	0	25	9	7	19	5	0	18	6	1	18	7	0	19	10	6	38	11	5	13	1	20	29
taxid_1100706	Bacteria	Bacteria_Proteobacteria	Bacteria_Proteobacteria_Betaproteobacteria	Bacteria_Proteobacteria_Betaproteobacteria_Burkholderiales	Bacteria_Proteobacteria_Betaproteobacteria_Burkholderiales_Comamonadaceae	Bacteria_Proteobacteria_Betaproteobacteria_Burkholderiales_Comamonadaceae_Limnohabitans	Bacteria_Proteobacteria_Betaproteobacteria_Burkholderiales_Comamonadaceae_Limnohabitans_Limnohabitans sp. 15K	40	7	18	3	47	3	42	62	21	11	3	17	60	36	24	2	0	60	41	0	56	14	2	39	26	1	14	1	0	39	37	1	38	37	1	2	37	7	33	1	9	18
taxid_1100707	Bacteria	Bacteria_Proteobacteria	Bacteria_Proteobacteria_Betaproteobacteria	Bacteria_Proteobacteria_Betaproteobacteria_Burkholderiales	Bacteria_Proteobacteria_Betaproteobacteria_Burkholderiales_Comamonadaceae	Bacteria_Proteobacteria_Betaproteobacteria_Burkholderiales_Comamonadaceae_Limnohabitans	Bacteria_Proteobacteria_Betaproteobacteria_Burkholderiales_Comamonadaceae_Limnohabitans_Limnohabitans sp. B9-3	15	3	3	22	5	8	13	10	6	5	12	11	5	7	12	3	1	47	2	0	30	3	6	6	7	2	39	0	6	6	4	2	1	24	2	10	7	30	20	7	1	12
taxid_1100711	Bacteria	Bacteria_Proteobacteria	Bacteria_Proteobacteria_Betaproteobacteria	Bacteria_Proteobacteria_Betaproteobacteria_Burkholderiales	Bacteria_Proteobacteria_Betaproteobacteria_Burkholderiales_Comamonadaceae	Bacteria_Proteobacteria_Betaproteobacteria_Burkholderiales_Comamonadaceae_Limnohabitans	Bacteria_Proteobacteria_Betaproteobacteria_Burkholderiales_Comamonadaceae_Limnohabitans_Limnohabitans sp. G3-2	20	27	26	38	25	0	30	39	46	22	21	11	31	22	5	12	0	9	14	0	56	12	21	7	17	7	35	30	10	21	13	1	24	26	17	17	8	12	29	13	9	13
taxid_1100718	Bacteria	Bacteria_Proteobacteria	Bacteria_Proteobacteria_Betaproteobacteria	Bacteria_Proteobacteria_Betaproteobacteria_Burkholderiales	Bacteria_Proteobacteria_Betaproteobacteria_Burkholderiales_Comamonadaceae	Bacteria_Proteobacteria_Betaproteobacteria_Burkholderiales_Comamonadaceae_Limnohabitans	Bacteria_Proteobacteria_Betaproteobacteria_Burkholderiales_Comamonadaceae_Limnohabitans_Limnohabitans sp. Rim8	3	0	12	5	3	1	1	0	0	1	0	3	1	1	0	1	0	0	1	0	4	0	2	1	0	0	1	1	1	0	0	0	0	1	1	2	1	1	1	0	3	3
taxid_1100719	Bacteria	Bacteria_Proteobacteria	Bacteria_Proteobacteria_Betaproteobacteria	Bacteria_Proteobacteria_Betaproteobacteria_Burkholderiales	Bacteria_Proteobacteria_Betaproteobacteria_Burkholderiales_Comamonadaceae	Bacteria_Proteobacteria_Betaproteobacteria_Burkholderiales_Comamonadaceae_Limnohabitans	Bacteria_Proteobacteria_Betaproteobacteria_Burkholderiales_Comamonadaceae_Limnohabitans_Limnohabitans sp. Rim11	6	1	1	1	22	6	13	2	8	3	0	6	55	42	6	0	7	34	2	0	15	0	1	16	1	0	9	2	0	61	1	1	2	4	3	0	23	0	12	5	4	9
taxid_1100720	Bacteria	Bacteria_Proteobacteria	Bacteria_Proteobacteria_Betaproteobacteria	Bacteria_Proteobacteria_Betaproteobacteria_Burkholderiales	Bacteria_Proteobacteria_Betaproteobacteria_Burkholderiales_Comamonadaceae	Bacteria_Proteobacteria_Betaproteobacteria_Burkholderiales_Comamonadaceae_Limnohabitans	Bacteria_Proteobacteria_Betaproteobacteria_Burkholderiales_Comamonadaceae_Limnohabitans_Limnohabitans sp. Rim28	6	8	60	32	8	28	7	6	26	37	9	14	24	20	4	8	4	11	1	5	15	11	9	21	7	0	12	14	6	1	4	2	14	8	0	6	9	13	5	5	17	31
taxid_1100721	Bacteria	Bacteria_Proteobacteria	Bacteria_Proteobacteria_Betaproteobacteria	Bacteria_Proteobacteria_Betaproteobacteria_Burkholderiales	Bacteria_Proteobacteria_Betaproteobacteria_Burkholderiales_Comamonadaceae	Bacteria_Proteobacteria_Betaproteobacteria_Burkholderiales_Comamonadaceae_Limnohabitans	Bacteria_Proteobacteria_Betaproteobacteria_Burkholderiales_Comamonadaceae_Limnohabitans_Limnohabitans sp. Rim47	28	9	13	11	21	22	22	68	7	22	9	12	39	37	14	8	1	21	29	0	23	10	2	8	32	1	26	7	1	48	4	4	56	31	32	19	10	16	13	5	14	38
taxid_1100724	Bacteria	Bacteria_Proteobacteria	Bacteria_Proteobacteria_Betaproteobacteria	Bacteria_Proteobacteria_Betaproteobacteria_Burkholderiales	Bacteria_Proteobacteria_Betaproteobacteria_Burkholderiales_Comamonadaceae	Bacteria_Proteobacteria_Betaproteobacteria_Burkholderiales_Comamonadaceae_Limnohabitans	Bacteria_Proteobacteria_Betaproteobacteria_Burkholderiales_Comamonadaceae_Limnohabitans_Limnohabitans sp. T6-5	9	67	15	4	5	8	5	17	1	8	18	13	17	6	1	15	34	15	14	0	13	3	27	4	5	16	22	18	5	13	9	13	11	16	5	20	1	11	12	1	11	21
taxid_1100725	Bacteria	Bacteria_Proteobacteria	Bacteria_Proteobacteria_Betaproteobacteria	Bacteria_Proteobacteria_Betaproteobacteria_Burkholderiales	Bacteria_Proteobacteria_Betaproteobacteria_Burkholderiales_Comamonadaceae	Bacteria_Proteobacteria_Betaproteobacteria_Burkholderiales_Comamonadaceae_Limnohabitans	Bacteria_Proteobacteria_Betaproteobacteria_Burkholderiales_Comamonadaceae_Limnohabitans_Limnohabitans sp. T6-20	10	30	9	12	30	8	31	23	20	3	7	9	40	19	7	8	7	8	13	0	20	15	1	7	5	0	13	1	1	14	7	5	4	11	2	16	6	10	7	4	7	7
taxid_1100726	Bacteria	Bacteria_Proteobacteria	Bacteria_Proteobacteria_Betaproteobacteria	Bacteria_Proteobacteria_Betaproteobacteria_Burkholderiales	Bacteria_Proteobacteria_Betaproteobacteria_Burkholderiales_Comamonadaceae	Bacteria_Proteobacteria_Betaproteobacteria_Burkholderiales_Comamonadaceae_Limnohabitans	Bacteria_Proteobacteria_Betaproteobacteria_Burkholderiales_Comamonadaceae_Limnohabitans_Limnohabitans sp. WS1	4	15	6	28	6	2	16	7	1	2	13	11	6	7	5	3	1	20	8	0	7	4	10	2	10	4	7	0	4	1	2	1	2	4	2	3	3	3	1	0	5	13
taxid_1100822	Bacteria	Bacteria_Actinobacteria	Bacteria_Actinobacteria_Actinobacteria	Bacteria_Actinobacteria_Actinobacteria_Streptomycetales	Bacteria_Actinobacteria_Actinobacteria_Streptomycetales_Streptomycetaceae	Bacteria_Actinobacteria_Actinobacteria_Streptomycetales_Streptomycetaceae_Streptomyces	Bacteria_Actinobacteria_Actinobacteria_Streptomycetales_Streptomycetaceae_Streptomyces_Streptomyces sp. AmelKG-E11A	28	13	11	50	50	2	20	28	3	42	10	30	43	20	4	5	2	13	21	0	99	7	5	2	11	2	11	2	19	21	17	5	5	44	8	0	3	17	9	0	9	22
taxid_1100823	Bacteria	Bacteria_Actinobacteria	Bacteria_Actinobacteria_Actinobacteria	Bacteria_Actinobacteria_Actinobacteria_Streptomycetales	Bacteria_Actinobacteria_Actinobacteria_Streptomycetales_Streptomycetaceae	Bacteria_Actinobacteria_Actinobacteria_Streptomycetales_Streptomycetaceae_Streptomyces	Bacteria_Actinobacteria_Actinobacteria_Streptomycetales_Streptomycetaceae_Streptomyces_Streptomyces sp. ScaeMP-e48	1	3	14	3	2	8	7	1	6	13	1	3	8	2	0	2	6	2	3	0	6	2	3	1	2	2	10	0	6	2	3	0	3	46	0	2	3	1	5	0	3	15
taxid_1100824	Bacteria	Bacteria_Actinobacteria	Bacteria_Actinobacteria_Actinobacteria	Bacteria_Actinobacteria_Actinobacteria_Streptomycetales	Bacteria_Actinobacteria_Actinobacteria_Streptomycetales_Streptomycetaceae	Bacteria_Actinobacteria_Actinobacteria_Streptomycetales_Streptomycetaceae_Streptomyces	Bacteria_Actinobacteria_Actinobacteria_Streptomycetales_Streptomycetaceae_Streptomyces_Streptomyces sp. SceaMP-e96	3	3	1	9	4	2	10	20	3	9	13	18	4	10	0	3	0	17	2	0	4	5	16	1	6	4	10	1	0	5	8	7	6	15	13	11	7	12	6	1	9	25
taxid_1100827	Bacteria	Bacteria_Actinobacteria	Bacteria_Actinobacteria_Actinobacteria	Bacteria_Actinobacteria_Actinobacteria_Streptomycetales	Bacteria_Actinobacteria_Actinobacteria_Streptomycetales_Streptomycetaceae	Bacteria_Actinobacteria_Actinobacteria_Streptomycetales_Streptomycetaceae_Streptomyces	Bacteria_Actinobacteria_Actinobacteria_Streptomycetales_Streptomycetaceae_Streptomyces_Streptomyces sp. MnatMP-M77	0	0	2	5	3	0	4	2	0	7	1	0	0	4	0	0	1	1	0	0	4	1	3	4	0	0	2	0	0	0	0	0	1	0	3	0	1	4	3	1	0	1
taxid_1100828	Bacteria	Bacteria_Actinobacteria	Bacteria_Actinobacteria_Actinobacteria	Bacteria_Actinobacteria_Actinobacteria_Streptomycetales	Bacteria_Actinobacteria_Actinobacteria_Streptomycetales_Streptomycetaceae	Bacteria_Actinobacteria_Actinobacteria_Streptomycetales_Streptomycetaceae_Streptomyces	Bacteria_Actinobacteria_Actinobacteria_Streptomycetales_Streptomycetaceae_Streptomyces_Streptomyces sp. Ncost-T6T-1	7	2	6	41	1	2	9	7	0	1	3	2	12	7	1	1	6	3	3	0	2	1	7	0	1	0	7	3	6	9	1	0	1	3	0	8	9	6	5	4	0	12
taxid_1101	Bacteria	Bacteria_Chlorobi	Bacteria_Chlorobi_Chlorobia	Bacteria_Chlorobi_Chlorobia_Chlorobiales	Bacteria_Chlorobi_Chlorobia_Chlorobiales_Chlorobiaceae	Bacteria_Chlorobi_Chlorobia_Chlorobiales_Chlorobiaceae_Prosthecochloris	Bacteria_Chlorobi_Chlorobia_Chlorobiales_Chlorobiaceae_Prosthecochloris_Unknown	18	33	26	28	13	22	17	18	24	72	5	48	28	33	12	8	12	34	4	1	25	12	2	17	11	3	14	20	3	17	5	5	22	23	19	21	27	14	6	8	22	79
taxid_1101188	Bacteria	Bacteria_Actinobacteria	Bacteria_Actinobacteria_Actinobacteria	Bacteria_Actinobacteria_Actinobacteria_Micrococcales	Bacteria_Actinobacteria_Actinobacteria_Micrococcales_Micrococcaceae	Bacteria_Actinobacteria_Actinobacteria_Micrococcales_Micrococcaceae_Arthrobacter	Bacteria_Actinobacteria_Actinobacteria_Micrococcales_Micrococcaceae_Arthrobacter_Arthrobacter sp. MA-N2	38	61	36	91	64	20	42	32	20	49	59	27	67	15	8	14	12	35	29	0	52	15	22	10	28	5	43	41	13	40	24	10	12	42	57	25	19	40	10	7	16	52
taxid_1101189	Bacteria	Bacteria_Proteobacteria	Bacteria_Proteobacteria_Alphaproteobacteria	Bacteria_Proteobacteria_Alphaproteobacteria_Rhodobacterales	Bacteria_Proteobacteria_Alphaproteobacteria_Rhodobacterales_Rhodobacteraceae	Bacteria_Proteobacteria_Alphaproteobacteria_Rhodobacterales_Rhodobacteraceae_Paracoccus	Bacteria_Proteobacteria_Alphaproteobacteria_Rhodobacterales_Rhodobacteraceae_Paracoccus_Paracoccus sp. N5	27	32	34	14	53	12	44	39	13	45	23	16	31	6	19	17	5	53	15	18	35	12	23	7	32	8	52	8	4	31	15	3	25	9	7	13	30	15	22	4	6	35
taxid_1101190	Bacteria	Bacteria_Proteobacteria	Bacteria_Proteobacteria_Alphaproteobacteria	Bacteria_Proteobacteria_Alphaproteobacteria_Rhizobiales	Bacteria_Proteobacteria_Alphaproteobacteria_Rhizobiales_Methylocystaceae	Bacteria_Proteobacteria_Alphaproteobacteria_Rhizobiales_Methylocystaceae_Methylopila	Bacteria_Proteobacteria_Alphaproteobacteria_Rhizobiales_Methylocystaceae_Methylopila_Methylopila sp. M107	14	37	45	37	20	8	84	15	2	18	45	19	87	15	26	17	14	55	13	3	61	4	23	42	29	2	52	32	31	24	12	2	3	27	23	10	20	18	46	7	27	57
taxid_1101191	Bacteria	Bacteria_Proteobacteria	Bacteria_Proteobacteria_Alphaproteobacteria	Bacteria_Proteobacteria_Alphaproteobacteria_Rhizobiales	Bacteria_Proteobacteria_Alphaproteobacteria_Rhizobiales_Methylobacteriaceae	Bacteria_Proteobacteria_Alphaproteobacteria_Rhizobiales_Methylobacteriaceae_Methylobacterium	Bacteria_Proteobacteria_Alphaproteobacteria_Rhizobiales_Methylobacteriaceae_Methylobacterium_Methylobacterium sp. 10	7	29	17	77	22	2	18	11	6	23	27	4	46	13	4	21	12	11	4	4	19	5	65	9	17	4	31	18	9	6	4	2	1	7	15	15	7	28	7	1	4	10
taxid_1101192	Bacteria	Bacteria_Proteobacteria	Bacteria_Proteobacteria_Alphaproteobacteria	Bacteria_Proteobacteria_Alphaproteobacteria_Rhizobiales	Bacteria_Proteobacteria_Alphaproteobacteria_Rhizobiales_Methylobacteriaceae	Bacteria_Proteobacteria_Alphaproteobacteria_Rhizobiales_Methylobacteriaceae_Methylobacterium	Bacteria_Proteobacteria_Alphaproteobacteria_Rhizobiales_Methylobacteriaceae_Methylobacterium_Methylobacterium sp. 77	8	21	9	21	16	5	12	14	5	6	13	8	23	9	5	9	9	11	3	6	30	3	8	8	9	1	11	8	3	10	20	0	17	19	10	13	13	10	6	4	10	51
taxid_1101195	Bacteria	Bacteria_Proteobacteria	Bacteria_Proteobacteria_Betaproteobacteria	Bacteria_Proteobacteria_Betaproteobacteria_Nitrosomonadales	Bacteria_Proteobacteria_Betaproteobacteria_Nitrosomonadales_Methylophilaceae	Bacteria_Proteobacteria_Betaproteobacteria_Nitrosomonadales_Methylophilaceae_Methylobacillus	Bacteria_Proteobacteria_Betaproteobacteria_Nitrosomonadales_Methylophilaceae_Methylobacillus_Methylobacillus Methylophilaceae bacterium 11	7	0	6	1	15	1	7	8	0	11	8	5	7	4	4	0	0	1	5	1	1	1	0	0	1	0	18	0	0	4	8	3	9	0	0	0	8	1	3	0	1	2
taxid_1101373	Bacteria	Bacteria_Proteobacteria	Bacteria_Proteobacteria_Betaproteobacteria	Bacteria_Proteobacteria_Betaproteobacteria_Burkholderiales	Bacteria_Proteobacteria_Betaproteobacteria_Burkholderiales_Alcaligenaceae	Bacteria_Proteobacteria_Betaproteobacteria_Burkholderiales_Alcaligenaceae_Tepidimonas	Bacteria_Proteobacteria_Betaproteobacteria_Burkholderiales_Alcaligenaceae_Tepidimonas_Tepidimonas fonticaldi	45	170	51	129	17	23	45	34	31	75	39	43	56	66	22	30	90	41	23	2	61	21	24	20	29	22	63	39	25	46	57	15	27	23	12	95	50	56	52	20	34	83
taxid_1101402	Bacteria	Bacteria_Bacteroidetes	Bacteria_Bacteroidetes_Flavobacteriia	Bacteria_Bacteroidetes_Flavobacteriia_Flavobacteriales	Bacteria_Bacteroidetes_Flavobacteriia_Flavobacteriales_Flavobacteriaceae	Bacteria_Bacteroidetes_Flavobacteriia_Flavobacteriales_Flavobacteriaceae_Flavobacterium	Bacteria_Bacteroidetes_Flavobacteriia_Flavobacteriales_Flavobacteriaceae_Flavobacterium_Flavobacterium aciduliphilum	2	5	26	19	7	1	6	4	2	13	13	24	23	19	18	10	2	8	1	0	60	8	8	18	5	4	4	3	2	12	4	4	19	15	25	8	11	6	9	1	2	13
taxid_110164	Archaea	Archaea_Euryarchaeota	Archaea_Euryarchaeota_Thermococci	Archaea_Euryarchaeota_Thermococci_Thermococcales	Archaea_Euryarchaeota_Thermococci_Thermococcales_Thermococcaceae	Archaea_Euryarchaeota_Thermococci_Thermococcales_Thermococcaceae_Thermococcus	Archaea_Euryarchaeota_Thermococci_Thermococcales_Thermococcaceae_Thermococcus_Thermococcus guaymasensis	0	0	1	5	1	0	2	1	0	2	0	0	4	2	1	0	0	1	1	0	5	1	0	0	1	0	2	0	7	0	0	2	1	2	0	1	1	2	0	1	2	1
taxid_1102	Bacteria	Bacteria_Chlorobi	Bacteria_Chlorobi_Chlorobia	Bacteria_Chlorobi_Chlorobia_Chlorobiales	Bacteria_Chlorobi_Chlorobia_Chlorobiales_Chlorobiaceae	Bacteria_Chlorobi_Chlorobia_Chlorobiales_Chlorobiaceae_Prosthecochloris	Bacteria_Chlorobi_Chlorobia_Chlorobiales_Chlorobiaceae_Prosthecochloris_Prosthecochloris aestuarii	9	2	11	2	9	0	3	12	0	2	0	1	8	5	4	0	0	8	7	0	3	0	0	4	4	0	10	0	0	6	3	0	5	6	0	0	2	0	6	0	12	39
taxid_110319	Bacteria	Bacteria_Actinobacteria	Bacteria_Actinobacteria_Actinobacteria	Bacteria_Actinobacteria_Actinobacteria_Propionibacteriales	Bacteria_Actinobacteria_Actinobacteria_Propionibacteriales_Nocardioidaceae	Bacteria_Actinobacteria_Actinobacteria_Propionibacteriales_Nocardioidaceae_Nocardioides	Bacteria_Actinobacteria_Actinobacteria_Propionibacteriales_Nocardioidaceae_Nocardioides_Nocardioides sp. CF8	3	0	0	0	1	0	2	1	1	3	0	0	2	0	2	1	1	0	2	0	2	1	0	0	0	0	4	11	0	1	0	0	0	0	4	3	1	0	0	0	1	1
taxid_110321	Bacteria	Bacteria_Proteobacteria	Bacteria_Proteobacteria_Alphaproteobacteria	Bacteria_Proteobacteria_Alphaproteobacteria_Rhizobiales	Bacteria_Proteobacteria_Alphaproteobacteria_Rhizobiales_Rhizobiaceae	Bacteria_Proteobacteria_Alphaproteobacteria_Rhizobiales_Rhizobiaceae_Sinorhizobium	Bacteria_Proteobacteria_Alphaproteobacteria_Rhizobiales_Rhizobiaceae_Sinorhizobium_Sinorhizobium medicae	36	149	15	54	36	14	54	14	22	13	48	25	33	28	10	16	21	29	13	1	41	3	31	10	13	10	32	9	12	27	17	11	15	17	34	19	47	30	12	20	2	30
taxid_110365	Eukaryota	Eukaryota_Apicomplexa	Eukaryota_Apicomplexa_Conoidasida	Eukaryota_Apicomplexa_Conoidasida_Eugregarinorida	Eukaryota_Apicomplexa_Conoidasida_Eugregarinorida_Gregarinidae	Eukaryota_Apicomplexa_Conoidasida_Eugregarinorida_Gregarinidae_Gregarina	Eukaryota_Apicomplexa_Conoidasida_Eugregarinorida_Gregarinidae_Gregarina_Gregarina niphandrodes	13	53	16	8	11	23	11	8	11	7	12	12	13	8	2	13	5	3	12	1	8	2	25	7	5	8	11	8	5	9	3	2	1	4	8	8	3	9	7	3	5	7
taxid_1104602	Bacteria	Bacteria_Candidatus Atribacteria	Bacteria_Candidatus Atribacteria_Unknown	Bacteria_Candidatus Atribacteria_Unknown_Unknown	Bacteria_Candidatus Atribacteria_Unknown_Unknown_Unknown	Bacteria_Candidatus Atribacteria_Unknown_Unknown_Unknown_Unknown	Bacteria_Candidatus Atribacteria_Unknown_Unknown_Unknown_Unknown_Unknown Atribacteria bacterium JGI 0000014-F07	8	0	16	16	17	4	17	17	26	18	7	14	27	10	41	11	9	46	14	1	38	16	21	17	23	1	17	24	0	19	24	4	3	13	7	17	13	10	17	6	5	18
taxid_1105029	Bacteria	Bacteria_Actinobacteria	Bacteria_Actinobacteria_Actinobacteria	Bacteria_Actinobacteria_Actinobacteria_Actinomycetales	Bacteria_Actinobacteria_Actinobacteria_Actinomycetales_Actinomycetaceae	Bacteria_Actinobacteria_Actinobacteria_Actinomycetales_Actinomycetaceae_Actinomyces	Bacteria_Actinobacteria_Actinobacteria_Actinomycetales_Actinomycetaceae_Actinomyces_Actinomyces sp. ICM39	0	35	1	1	1	0	3	0	0	2	0	0	5	0	1	0	0	0	0	0	4	0	0	4	0	0	0	0	0	0	1	0	0	0	0	0	2	0	0	0	1	11
taxid_1105030	Bacteria	Bacteria_Actinobacteria	Bacteria_Actinobacteria_Actinobacteria	Bacteria_Actinobacteria_Actinobacteria_Actinomycetales	Bacteria_Actinobacteria_Actinobacteria_Actinomycetales_Actinomycetaceae	Bacteria_Actinobacteria_Actinobacteria_Actinomycetales_Actinomycetaceae_Actinomyces	Bacteria_Actinobacteria_Actinobacteria_Actinomycetales_Actinomycetaceae_Actinomyces_Actinomyces sp. ICM58	9	174	10	7	11	0	18	3	0	11	10	3	10	7	6	4	5	5	4	3	12	3	12	7	4	0	8	0	0	14	9	1	0	31	0	5	13	7	4	6	10	10
taxid_1105031	Bacteria	Bacteria_Firmicutes	Bacteria_Firmicutes_Clostridia	Bacteria_Firmicutes_Clostridia_Clostridiales	Bacteria_Firmicutes_Clostridia_Clostridiales_Clostridiaceae	Bacteria_Firmicutes_Clostridia_Clostridiales_Clostridiaceae_Clostridium	Bacteria_Firmicutes_Clostridia_Clostridiales_Clostridiaceae_Clostridium_Clostridium sp. MSTE9	361	901	330	660	426	130	725	341	160	333	300	323	556	346	101	211	154	348	249	62	695	151	721	212	280	136	594	287	204	374	241	77	169	476	268	349	207	242	291	110	154	563
taxid_110505	Bacteria	Bacteria_Actinobacteria	Bacteria_Actinobacteria_Actinobacteria	Bacteria_Actinobacteria_Actinobacteria_Corynebacteriales	Bacteria_Actinobacteria_Actinobacteria_Corynebacteriales_Mycobacteriaceae	Bacteria_Actinobacteria_Actinobacteria_Corynebacteriales_Mycobacteriaceae_Mycobacterium	Bacteria_Actinobacteria_Actinobacteria_Corynebacteriales_Mycobacteriaceae_Mycobacterium_Mycobacterium heckeshornense	25	27	14	25	24	1	9	15	0	33	18	11	10	10	3	9	10	8	18	0	34	4	5	5	9	0	26	1	9	12	25	2	10	18	2	10	4	12	23	1	3	8
taxid_1105171	Viruses	Viruses_Unknown	Viruses_Unknown_Unknown	Viruses_Unknown_Unknown_Caudovirales	Viruses_Unknown_Unknown_Caudovirales_Siphoviridae	Viruses_Unknown_Unknown_Caudovirales_Siphoviridae_Pamx74virus	Viruses_Unknown_Unknown_Caudovirales_Siphoviridae_Pamx74virus_Pamx74virus Bacteroides phage B124-14	0	0	0	1	0	0	0	0	3	1	0	0	0	0	3	0	0	0	0	0	0	1	0	0	0	0	0	0	0	0	0	0	1	0	0	2	0	0	0	0	2	2
taxid_1105204	Bacteria	Bacteria_Proteobacteria	Bacteria_Proteobacteria_Betaproteobacteria	Bacteria_Proteobacteria_Betaproteobacteria_Burkholderiales	Bacteria_Proteobacteria_Betaproteobacteria_Burkholderiales_Comamonadaceae	Bacteria_Proteobacteria_Betaproteobacteria_Burkholderiales_Comamonadaceae_Variovorax	Bacteria_Proteobacteria_Betaproteobacteria_Burkholderiales_Comamonadaceae_Variovorax_Variovorax sp. WS11	37	50	42	67	37	23	66	47	42	37	23	47	72	36	23	28	31	35	37	15	79	32	32	32	26	10	31	20	7	58	36	2	35	30	33	56	19	42	29	19	19	73
taxid_1105367	Bacteria	Bacteria_Proteobacteria	Bacteria_Proteobacteria_Alphaproteobacteria	Bacteria_Proteobacteria_Alphaproteobacteria_Rhodobacterales	Bacteria_Proteobacteria_Alphaproteobacteria_Rhodobacterales_Rhodobacteraceae	Bacteria_Proteobacteria_Alphaproteobacteria_Rhodobacterales_Rhodobacteraceae_Paenirhodobacter	Bacteria_Proteobacteria_Alphaproteobacteria_Rhodobacterales_Rhodobacteraceae_Paenirhodobacter_Paenirhodobacter enshiensis	6	12	30	52	13	14	16	5	23	16	10	33	27	12	4	10	12	14	21	1	20	12	27	11	24	4	36	28	8	11	14	10	12	12	40	36	8	22	15	14	10	22
taxid_110539	Bacteria	Bacteria_Actinobacteria	Bacteria_Actinobacteria_Actinobacteria	Bacteria_Actinobacteria_Actinobacteria_Corynebacteriales	Bacteria_Actinobacteria_Actinobacteria_Corynebacteriales_Mycobacteriaceae	Bacteria_Actinobacteria_Actinobacteria_Corynebacteriales_Mycobacteriaceae_Mycolicibacterium	Bacteria_Actinobacteria_Actinobacteria_Corynebacteriales_Mycobacteriaceae_Mycolicibacterium_Mycolicibacterium vanbaalenii	3	0	0	5	3	0	0	0	0	2	1	0	2	0	0	0	0	0	1	0	0	0	6	0	0	0	1	0	2	0	1	0	1	2	0	0	0	0	3	0	0	0
taxid_110662	Bacteria	Bacteria_Cyanobacteria	Bacteria_Cyanobacteria_Unknown	Bacteria_Cyanobacteria_Unknown_Synechococcales	Bacteria_Cyanobacteria_Unknown_Synechococcales_Synechococcaceae	Bacteria_Cyanobacteria_Unknown_Synechococcales_Synechococcaceae_Synechococcus	Bacteria_Cyanobacteria_Unknown_Synechococcales_Synechococcaceae_Synechococcus_Synechococcus sp. CC9605	11	2	13	10	22	3	21	12	2	47	21	7	83	21	9	0	0	19	11	0	33	7	4	14	13	2	7	0	2	10	8	1	7	8	0	1	5	5	4	0	3	22
taxid_110663	Bacteria	Bacteria_Cyanobacteria	Bacteria_Cyanobacteria_Unknown	Bacteria_Cyanobacteria_Unknown_Synechococcales	Bacteria_Cyanobacteria_Unknown_Synechococcales_Synechococcaceae	Bacteria_Cyanobacteria_Unknown_Synechococcales_Synechococcaceae_Synechococcus	Bacteria_Cyanobacteria_Unknown_Synechococcales_Synechococcaceae_Synechococcus_Synechococcus sp. CC9616	13	67	13	37	10	9	6	25	4	6	13	6	22	9	0	10	4	9	5	0	49	11	65	14	8	2	21	2	8	12	5	1	8	15	8	15	5	34	8	2	7	13
taxid_1107	Bacteria	Bacteria_Chloroflexi	Bacteria_Chloroflexi_Chloroflexia	Bacteria_Chloroflexi_Chloroflexia_Chloroflexales	Bacteria_Chloroflexi_Chloroflexia_Chloroflexales_Chloroflexaceae	Bacteria_Chloroflexi_Chloroflexia_Chloroflexales_Chloroflexaceae_Chloroflexus	Bacteria_Chloroflexi_Chloroflexia_Chloroflexales_Chloroflexaceae_Chloroflexus_Unknown	1	19	5	8	7	1	15	7	1	7	5	20	5	1	3	15	1	4	0	0	12	1	2	9	0	0	15	0	1	2	3	0	1	10	3	0	3	4	3	0	1	6
taxid_1108	Bacteria	Bacteria_Chloroflexi	Bacteria_Chloroflexi_Chloroflexia	Bacteria_Chloroflexi_Chloroflexia_Chloroflexales	Bacteria_Chloroflexi_Chloroflexia_Chloroflexales_Chloroflexaceae	Bacteria_Chloroflexi_Chloroflexia_Chloroflexales_Chloroflexaceae_Chloroflexus	Bacteria_Chloroflexi_Chloroflexia_Chloroflexales_Chloroflexaceae_Chloroflexus_Chloroflexus aurantiacus	5	4	14	4	3	2	53	14	2	9	4	5	25	11	2	1	2	6	4	0	15	5	3	6	8	10	14	7	3	9	6	5	3	8	5	1	1	9	4	2	7	14
taxid_1108140	Bacteria	Bacteria_Proteobacteria	Bacteria_Proteobacteria_Betaproteobacteria	Bacteria_Proteobacteria_Betaproteobacteria_Burkholderiales	Bacteria_Proteobacteria_Betaproteobacteria_Burkholderiales_Burkholderiaceae	Bacteria_Proteobacteria_Betaproteobacteria_Burkholderiales_Burkholderiaceae_Burkholderia	Bacteria_Proteobacteria_Betaproteobacteria_Burkholderiales_Burkholderiaceae_Burkholderia_Burkholderia catarinensis	23	4	22	31	5	3	35	2	0	4	1	2	5	9	2	2	0	2	13	0	13	9	2	10	4	2	20	3	2	0	8	0	4	9	3	6	11	6	2	2	9	8
taxid_1108595	Bacteria	Bacteria_Proteobacteria	Bacteria_Proteobacteria_Betaproteobacteria	Bacteria_Proteobacteria_Betaproteobacteria_Neisseriales	Bacteria_Proteobacteria_Betaproteobacteria_Neisseriales_Chromobacteriaceae	Bacteria_Proteobacteria_Betaproteobacteria_Neisseriales_Chromobacteriaceae_Chromobacterium	Bacteria_Proteobacteria_Betaproteobacteria_Neisseriales_Chromobacteriaceae_Chromobacterium_Chromobacterium vaccinii	7	6	42	46	24	5	13	14	5	27	33	15	201	110	9	17	8	15	7	3	110	17	19	17	17	16	21	0	4	19	16	5	6	23	8	76	48	9	16	13	18	48
taxid_1108812	Bacteria	Bacteria_Actinobacteria	Bacteria_Actinobacteria_Actinobacteria	Bacteria_Actinobacteria_Actinobacteria_Corynebacteriales	Bacteria_Actinobacteria_Actinobacteria_Corynebacteriales_Mycobacteriaceae	Bacteria_Actinobacteria_Actinobacteria_Corynebacteriales_Mycobacteriaceae_Mycolicibacter	Bacteria_Actinobacteria_Actinobacteria_Corynebacteriales_Mycobacteriaceae_Mycolicibacter_Mycolicibacter longobardus	51	69	26	18	43	2	46	76	3	4	20	18	89	39	26	27	2	75	46	1	59	26	41	19	48	3	20	5	8	37	51	3	24	45	4	3	47	10	42	6	7	22
taxid_1108849	Eukaryota	Eukaryota_Ascomycota	Eukaryota_Ascomycota_Eurotiomycetes	Eukaryota_Ascomycota_Eurotiomycetes_Eurotiales	Eukaryota_Ascomycota_Eurotiomycetes_Eurotiales_Aspergillaceae	Eukaryota_Ascomycota_Eurotiomycetes_Eurotiales_Aspergillaceae_Penicillium	Eukaryota_Ascomycota_Eurotiomycetes_Eurotiales_Aspergillaceae_Penicillium_Penicillium rubens	5	5	12	8	12	12	15	10	17	15	14	12	13	23	5	4	2	12	5	3	16	5	15	12	11	2	8	1	6	7	14	3	2	6	0	6	14	6	6	3	11	9
taxid_110932	Bacteria	Bacteria_Actinobacteria	Bacteria_Actinobacteria_Actinobacteria	Bacteria_Actinobacteria_Actinobacteria_Micrococcales	Bacteria_Actinobacteria_Actinobacteria_Micrococcales_Microbacteriaceae	Bacteria_Actinobacteria_Actinobacteria_Micrococcales_Microbacteriaceae_Leifsonia	Bacteria_Actinobacteria_Actinobacteria_Micrococcales_Microbacteriaceae_Leifsonia_Unknown	136	319	131	284	106	33	145	130	44	140	134	119	231	109	66	94	69	107	76	4	215	65	191	46	69	52	165	81	77	100	91	47	68	83	63	115	77	165	124	36	67	210
taxid_110934	Bacteria	Bacteria_Actinobacteria	Bacteria_Actinobacteria_Actinobacteria	Bacteria_Actinobacteria_Actinobacteria_Micrococcales	Bacteria_Actinobacteria_Actinobacteria_Micrococcales_Microbacteriaceae	Bacteria_Actinobacteria_Actinobacteria_Micrococcales_Microbacteriaceae_Agreia	Bacteria_Actinobacteria_Actinobacteria_Micrococcales_Microbacteriaceae_Agreia_Unknown	57	42	59	167	124	20	41	53	11	95	118	58	64	55	19	64	10	63	71	0	130	19	120	14	28	38	19	27	57	58	38	28	12	59	21	28	31	84	30	18	33	89
taxid_110935	Bacteria	Bacteria_Actinobacteria	Bacteria_Actinobacteria_Actinobacteria	Bacteria_Actinobacteria_Actinobacteria_Micrococcales	Bacteria_Actinobacteria_Actinobacteria_Micrococcales_Microbacteriaceae	Bacteria_Actinobacteria_Actinobacteria_Micrococcales_Microbacteriaceae_Agreia	Bacteria_Actinobacteria_Actinobacteria_Micrococcales_Microbacteriaceae_Agreia_Agreia bicolorata	1	1	8	13	1	0	0	1	1	3	1	0	3	6	0	6	5	2	3	0	4	3	9	2	0	4	0	1	1	1	1	1	0	2	0	3	0	0	1	3	1	2
taxid_110936	Bacteria	Bacteria_Actinobacteria	Bacteria_Actinobacteria_Actinobacteria	Bacteria_Actinobacteria_Actinobacteria_Micrococcales	Bacteria_Actinobacteria_Actinobacteria_Micrococcales_Microbacteriaceae	Bacteria_Actinobacteria_Actinobacteria_Micrococcales_Microbacteriaceae_Rathayibacter	Bacteria_Actinobacteria_Actinobacteria_Micrococcales_Microbacteriaceae_Rathayibacter_Rathayibacter caricis	1	0	1	1	0	0	4	1	0	2	0	1	5	1	1	0	0	0	0	0	3	0	0	1	1	0	0	0	0	1	0	0	2	0	0	0	0	0	2	0	3	3
taxid_110937	Bacteria	Bacteria_Actinobacteria	Bacteria_Actinobacteria_Actinobacteria	Bacteria_Actinobacteria_Actinobacteria_Micrococcales	Bacteria_Actinobacteria_Actinobacteria_Micrococcales_Microbacteriaceae	Bacteria_Actinobacteria_Actinobacteria_Micrococcales_Microbacteriaceae_Rathayibacter	Bacteria_Actinobacteria_Actinobacteria_Micrococcales_Microbacteriaceae_Rathayibacter_Rathayibacter festucae	8	29	9	18	10	11	13	9	4	14	13	25	14	6	5	3	2	10	9	8	23	3	17	6	15	3	17	9	4	23	8	2	8	14	7	15	1	16	9	11	4	17
taxid_1109412	Bacteria	Bacteria_Proteobacteria	Bacteria_Proteobacteria_Gammaproteobacteria	Bacteria_Proteobacteria_Gammaproteobacteria_Enterobacterales	Bacteria_Proteobacteria_Gammaproteobacteria_Enterobacterales_Pectobacteriaceae	Bacteria_Proteobacteria_Gammaproteobacteria_Enterobacterales_Pectobacteriaceae_Brenneria	Bacteria_Proteobacteria_Gammaproteobacteria_Enterobacterales_Pectobacteriaceae_Brenneria_Brenneria goodwinii	11	104	36	55	22	4	17	18	19	27	37	18	140	69	9	19	6	17	14	2	73	22	33	29	17	9	12	21	8	21	9	2	10	15	63	19	14	21	25	20	37	83
taxid_1109711	Viruses	Viruses_Unknown	Viruses_Unknown_Unknown	Viruses_Unknown_Unknown_Caudovirales	Viruses_Unknown_Unknown_Caudovirales_Siphoviridae	Viruses_Unknown_Unknown_Caudovirales_Siphoviridae_Unknown	Viruses_Unknown_Unknown_Caudovirales_Siphoviridae_Unknown_Unknown Nocardia phage NBR1	0	0	0	0	0	0	0	0	0	0	0	0	0	1	0	0	0	0	0	0	4	1	0	0	0	0	0	0	0	0	0	0	0	0	0	0	0	0	0	0	0	0
taxid_1109740	Bacteria	Bacteria_Bacteroidetes	Bacteria_Bacteroidetes_Flavobacteriia	Bacteria_Bacteroidetes_Flavobacteriia_Flavobacteriales	Bacteria_Bacteroidetes_Flavobacteriia_Flavobacteriales_Flavobacteriaceae	Bacteria_Bacteroidetes_Flavobacteriia_Flavobacteriales_Flavobacteriaceae_Lutibacter	Bacteria_Bacteroidetes_Flavobacteriia_Flavobacteriales_Flavobacteriaceae_Lutibacter_Lutibacter agarilyticus	2	69	28	21	5	0	7	8	2	5	4	4	11	4	10	5	2	2	1	2	9	21	6	7	1	0	12	0	4	2	5	2	1	6	2	11	1	6	8	4	5	8
taxid_1109743	Bacteria	Bacteria_Actinobacteria	Bacteria_Actinobacteria_Actinobacteria	Bacteria_Actinobacteria_Actinobacteria_Streptomycetales	Bacteria_Actinobacteria_Actinobacteria_Streptomycetales_Streptomycetaceae	Bacteria_Actinobacteria_Actinobacteria_Streptomycetales_Streptomycetaceae_Streptomyces	Bacteria_Actinobacteria_Actinobacteria_Streptomycetales_Streptomycetaceae_Streptomyces_Streptomyces sp. SCSIO 03032	39	161	36	104	32	15	62	50	31	34	40	25	66	49	8	36	39	62	31	2	51	23	50	11	45	19	76	53	44	51	34	24	16	52	15	84	18	79	34	16	50	110
taxid_111015	Bacteria	Bacteria_Actinobacteria	Bacteria_Actinobacteria_Actinobacteria	Bacteria_Actinobacteria_Actinobacteria_Actinomycetales	Bacteria_Actinobacteria_Actinobacteria_Actinomycetales_Actinomycetaceae	Bacteria_Actinobacteria_Actinobacteria_Actinomycetales_Actinomycetaceae_Actinomyces	Bacteria_Actinobacteria_Actinobacteria_Actinomycetales_Actinomycetaceae_Actinomyces_Actinomyces radicidentis	74	58	89	375	96	11	94	93	29	88	89	45	133	102	30	40	33	61	18	7	151	28	380	46	70	40	54	57	94	58	72	40	25	92	55	73	69	159	70	27	30	105
taxid_1110389	Bacteria	Bacteria_Proteobacteria	Bacteria_Proteobacteria_Betaproteobacteria	Bacteria_Proteobacteria_Betaproteobacteria_Burkholderiales	Bacteria_Proteobacteria_Betaproteobacteria_Burkholderiales_Comamonadaceae	Bacteria_Proteobacteria_Betaproteobacteria_Burkholderiales_Comamonadaceae_Verminephrobacter	Bacteria_Proteobacteria_Betaproteobacteria_Burkholderiales_Comamonadaceae_Verminephrobacter_Verminephrobacter aporrectodeae	8	14	19	25	22	0	14	20	32	22	16	17	31	12	16	7	12	10	4	20	22	8	31	3	15	7	43	9	17	18	8	6	16	4	5	24	11	25	24	10	14	53
taxid_1110546	Bacteria	Bacteria_Firmicutes	Bacteria_Firmicutes_Negativicutes	Bacteria_Firmicutes_Negativicutes_Veillonellales	Bacteria_Firmicutes_Negativicutes_Veillonellales_Veillonellaceae	Bacteria_Firmicutes_Negativicutes_Veillonellales_Veillonellaceae_Veillonella	Bacteria_Firmicutes_Negativicutes_Veillonellales_Veillonellaceae_Veillonella_Veillonella tobetsuensis	12	29	20	17	33	2	24	16	11	4	0	9	48	14	8	13	2	36	6	2	63	12	3	10	23	0	36	9	2	7	19	1	4	29	5	12	26	12	19	1	7	28
taxid_1111	Bacteria	Bacteria_Proteobacteria	Bacteria_Proteobacteria_Alphaproteobacteria	Bacteria_Proteobacteria_Alphaproteobacteria_Sphingomonadales	Bacteria_Proteobacteria_Alphaproteobacteria_Sphingomonadales_Erythrobacteraceae	Bacteria_Proteobacteria_Alphaproteobacteria_Sphingomonadales_Erythrobacteraceae_Porphyrobacter	Bacteria_Proteobacteria_Alphaproteobacteria_Sphingomonadales_Erythrobacteraceae_Porphyrobacter_Unknown	34	24	38	149	43	19	78	17	1	25	106	34	24	27	13	33	12	43	15	0	19	13	114	27	11	19	19	4	71	20	23	25	2	23	8	26	9	14	20	13	14	40
taxid_111105	Bacteria	Bacteria_Bacteroidetes	Bacteria_Bacteroidetes_Bacteroidia	Bacteria_Bacteroidetes_Bacteroidia_Bacteroidales	Bacteria_Bacteroidetes_Bacteroidia_Bacteroidales_Porphyromonadaceae	Bacteria_Bacteroidetes_Bacteroidia_Bacteroidales_Porphyromonadaceae_Porphyromonas	Bacteria_Bacteroidetes_Bacteroidia_Bacteroidales_Porphyromonadaceae_Porphyromonas_Porphyromonas gulae	156	174	184	219	267	92	76	224	161	283	99	224	253	277	97	76	79	44	82	5	286	181	60	85	41	61	58	114	53	132	187	110	171	102	282	144	117	114	142	33	184	437
taxid_1111069	Bacteria	Bacteria_Deinococcus-Thermus	Bacteria_Deinococcus-Thermus_Deinococci	Bacteria_Deinococcus-Thermus_Deinococci_Thermales	Bacteria_Deinococcus-Thermus_Deinococci_Thermales_Thermaceae	Bacteria_Deinococcus-Thermus_Deinococci_Thermales_Thermaceae_Thermus	Bacteria_Deinococcus-Thermus_Deinococci_Thermales_Thermaceae_Thermus_Thermus sp. CCB_US3_UF1	108	307	96	402	187	48	253	124	13	101	99	55	154	113	12	62	101	107	48	19	207	33	278	35	46	71	125	99	100	91	84	30	45	173	62	91	20	188	56	58	51	99
taxid_1111106	Bacteria	Bacteria_Proteobacteria	Bacteria_Proteobacteria_Alphaproteobacteria	Bacteria_Proteobacteria_Alphaproteobacteria_Rhizobiales	Bacteria_Proteobacteria_Alphaproteobacteria_Rhizobiales_Xanthobacteraceae	Bacteria_Proteobacteria_Alphaproteobacteria_Rhizobiales_Xanthobacteraceae_Ancylobacter	Bacteria_Proteobacteria_Alphaproteobacteria_Rhizobiales_Xanthobacteraceae_Ancylobacter_Ancylobacter sp. FA202	0	0	7	0	8	0	14	1	0	22	0	30	24	0	1	3	0	1	7	0	8	2	0	3	5	0	2	0	0	0	14	0	0	4	0	1	4	1	8	0	9	27
taxid_1111107	Archaea	Archaea_Crenarchaeota	Archaea_Crenarchaeota_Thermoprotei	Archaea_Crenarchaeota_Thermoprotei_Sulfolobales	Archaea_Crenarchaeota_Thermoprotei_Sulfolobales_Sulfolobaceae	Archaea_Crenarchaeota_Thermoprotei_Sulfolobales_Sulfolobaceae_Metallosphaera	Archaea_Crenarchaeota_Thermoprotei_Sulfolobales_Sulfolobaceae_Metallosphaera_Metallosphaera yellowstonensis	0	3	1	1	0	1	6	0	12	2	0	2	12	0	0	0	1	1	0	0	2	2	3	4	0	1	3	1	0	5	0	0	0	3	0	1	6	4	0	0	0	1
taxid_1111120	Bacteria	Bacteria_Firmicutes	Bacteria_Firmicutes_Negativicutes	Bacteria_Firmicutes_Negativicutes_Acidaminococcales	Bacteria_Firmicutes_Negativicutes_Acidaminococcales_Acidaminococcaceae	Bacteria_Firmicutes_Negativicutes_Acidaminococcales_Acidaminococcaceae_Acidaminococcus	Bacteria_Firmicutes_Negativicutes_Acidaminococcales_Acidaminococcaceae_Acidaminococcus_Acidaminococcus sp. BV3L6	1	0	2	3	10	0	11	9	0	4	0	1	0	7	0	0	1	26	4	0	0	0	1	1	13	0	5	6	0	0	0	0	0	0	0	2	10	0	2	0	3	0
taxid_1111121	Bacteria	Bacteria_Actinobacteria	Bacteria_Actinobacteria_Coriobacteriia	Bacteria_Actinobacteria_Coriobacteriia_Coriobacteriales	Bacteria_Actinobacteria_Coriobacteriia_Coriobacteriales_Atopobiaceae	Bacteria_Actinobacteria_Coriobacteriia_Coriobacteriales_Atopobiaceae_Atopobium	Bacteria_Actinobacteria_Coriobacteriia_Coriobacteriales_Atopobiaceae_Atopobium_Atopobium sp. BV3Ac4	0	0	0	1	0	0	0	0	0	0	0	0	0	0	0	0	0	0	0	0	0	0	0	0	0	0	0	0	0	0	0	0	0	0	0	0	0	0	0	0	0	0
taxid_1111126	Bacteria	Bacteria_Synergistetes	Bacteria_Synergistetes_Synergistia	Bacteria_Synergistetes_Synergistia_Synergistales	Bacteria_Synergistetes_Synergistia_Synergistales_Synergistaceae	Bacteria_Synergistetes_Synergistia_Synergistales_Synergistaceae_Jonquetella	Bacteria_Synergistetes_Synergistia_Synergistales_Synergistaceae_Jonquetella_Jonquetella sp. BV3C21	1	2	5	1	3	1	3	1	0	7	3	0	0	1	2	0	0	10	1	0	6	0	9	10	4	0	6	0	1	10	4	0	1	1	0	5	9	3	20	3	8	17
taxid_1111130	Bacteria	Bacteria_Bacteroidetes	Bacteria_Bacteroidetes_Bacteroidia	Bacteria_Bacteroidetes_Bacteroidia_Bacteroidales	Bacteria_Bacteroidetes_Bacteroidia_Bacteroidales_Prevotellaceae	Bacteria_Bacteroidetes_Bacteroidia_Bacteroidales_Prevotellaceae_Prevotella	Bacteria_Bacteroidetes_Bacteroidia_Bacteroidales_Prevotellaceae_Prevotella_Prevotella sp. BV3P1	8	7	24	33	4	25	4	1	11	53	7	24	25	6	4	5	5	0	6	1	6	38	4	0	3	4	0	3	10	5	13	4	39	8	1	29	4	22	32	5	12	20
taxid_1111131	Bacteria	Bacteria_Actinobacteria	Bacteria_Actinobacteria_Actinobacteria	Bacteria_Actinobacteria_Actinobacteria_Propionibacteriales	Bacteria_Actinobacteria_Actinobacteria_Propionibacteriales_Propionibacteriaceae	Bacteria_Actinobacteria_Actinobacteria_Propionibacteriales_Propionibacteriaceae_Propionimicrobium	Bacteria_Actinobacteria_Actinobacteria_Propionibacteriales_Propionibacteriaceae_Propionimicrobium_Propionimicrobium sp. BV2F7	1	4	6	4	5	5	2	0	2	4	3	1	1	0	2	0	1	1	0	5	3	1	0	5	0	3	1	2	0	4	1	4	10	0	4	5	9	0	6	0	2	1
taxid_1111133	Bacteria	Bacteria_Firmicutes	Bacteria_Firmicutes_Tissierellia	Bacteria_Firmicutes_Tissierellia_Tissierellales	Bacteria_Firmicutes_Tissierellia_Tissierellales_Peptoniphilaceae	Bacteria_Firmicutes_Tissierellia_Tissierellales_Peptoniphilaceae_Peptoniphilus	Bacteria_Firmicutes_Tissierellia_Tissierellales_Peptoniphilaceae_Peptoniphilus_Peptoniphilus sp. BV3AC2	10	3	23	12	6	2	24	24	46	14	1	8	43	2	3	1	2	14	5	0	13	4	12	11	6	3	12	3	1	5	5	6	2	12	5	12	10	5	8	0	4	9
taxid_1111134	Bacteria	Bacteria_Firmicutes	Bacteria_Firmicutes_Tissierellia	Bacteria_Firmicutes_Tissierellia_Tissierellales	Bacteria_Firmicutes_Tissierellia_Tissierellales_Peptoniphilaceae	Bacteria_Firmicutes_Tissierellia_Tissierellales_Peptoniphilaceae_Peptoniphilus	Bacteria_Firmicutes_Tissierellia_Tissierellales_Peptoniphilaceae_Peptoniphilus_Peptoniphilus sp. BV3C26	43	8	31	43	19	8	84	20	6	19	26	51	85	41	21	26	9	44	12	1	89	20	51	31	27	19	22	11	21	29	16	5	4	23	30	23	93	8	33	23	8	27
taxid_1111135	Bacteria	Bacteria_Actinobacteria	Bacteria_Actinobacteria_Coriobacteriia	Bacteria_Actinobacteria_Coriobacteriia_Coriobacteriales	Bacteria_Actinobacteria_Coriobacteriia_Coriobacteriales_Coriobacteriaceae	Bacteria_Actinobacteria_Coriobacteriia_Coriobacteriales_Coriobacteriaceae_Senegalimassilia	Bacteria_Actinobacteria_Coriobacteriia_Coriobacteriales_Coriobacteriaceae_Senegalimassilia_Senegalimassilia Coriobacteriaceae bacterium BV3Ac1	10	32	16	22	12	1	16	22	7	6	35	44	15	51	6	15	42	3	9	51	52	14	46	36	9	21	278	10	9	6	21	26	7	21	17	30	62	28	47	4	29	97
taxid_1111137	Bacteria	Bacteria_Actinobacteria	Bacteria_Actinobacteria_Coriobacteriia	Bacteria_Actinobacteria_Coriobacteriia_Eggerthellales	Bacteria_Actinobacteria_Coriobacteriia_Eggerthellales_Eggerthellaceae	Bacteria_Actinobacteria_Coriobacteriia_Eggerthellales_Eggerthellaceae_Slackia	Bacteria_Actinobacteria_Coriobacteriia_Eggerthellales_Eggerthellaceae_Slackia_Slackia sp. CM382	14	18	29	45	56	4	37	11	38	27	4	7	42	19	5	8	4	18	13	3	27	7	66	20	8	18	22	25	17	8	16	8	11	17	28	42	8	29	6	2	14	30
taxid_111142	Bacteria	Bacteria_Proteobacteria	Bacteria_Proteobacteria_Gammaproteobacteria	Bacteria_Proteobacteria_Gammaproteobacteria_Alteromonadales	Bacteria_Proteobacteria_Gammaproteobacteria_Alteromonadales_Alteromonadaceae	Bacteria_Proteobacteria_Gammaproteobacteria_Alteromonadales_Alteromonadaceae_Alishewanella	Bacteria_Proteobacteria_Gammaproteobacteria_Alteromonadales_Alteromonadaceae_Alishewanella_Unknown	22	103	26	32	30	2	23	13	8	14	42	16	33	48	8	23	3	14	9	5	34	19	6	5	4	17	19	2	8	21	5	12	7	14	0	5	14	5	25	4	8	23
taxid_1111454	Bacteria	Bacteria_Firmicutes	Bacteria_Firmicutes_Negativicutes	Bacteria_Firmicutes_Negativicutes_Veillonellales	Bacteria_Firmicutes_Negativicutes_Veillonellales_Veillonellaceae	Bacteria_Firmicutes_Negativicutes_Veillonellales_Veillonellaceae_Megasphaera	Bacteria_Firmicutes_Negativicutes_Veillonellales_Veillonellaceae_Megasphaera_Megasphaera sp. BV3C16-1	33	28	19	42	51	13	91	28	4	11	28	4	105	22	3	16	11	20	4	0	84	6	74	9	8	8	32	9	2	27	20	12	11	43	3	11	28	7	24	23	8	13
taxid_1111760	Bacteria	Bacteria_Firmicutes	Bacteria_Firmicutes_Bacilli	Bacteria_Firmicutes_Bacilli_Lactobacillales	Bacteria_Firmicutes_Bacilli_Lactobacillales_Streptococcaceae	Bacteria_Firmicutes_Bacilli_Lactobacillales_Streptococcaceae_Streptococcus	Bacteria_Firmicutes_Bacilli_Lactobacillales_Streptococcaceae_Streptococcus_Streptococcus troglodytae	0	23	5	2	5	2	4	3	1	2	2	1	4	4	5	1	0	4	0	0	18	3	2	6	0	1	1	3	1	6	1	3	2	4	1	13	0	3	1	6	2	7
taxid_1112	Bacteria	Bacteria_Proteobacteria	Bacteria_Proteobacteria_Alphaproteobacteria	Bacteria_Proteobacteria_Alphaproteobacteria_Sphingomonadales	Bacteria_Proteobacteria_Alphaproteobacteria_Sphingomonadales_Erythrobacteraceae	Bacteria_Proteobacteria_Alphaproteobacteria_Sphingomonadales_Erythrobacteraceae_Porphyrobacter	Bacteria_Proteobacteria_Alphaproteobacteria_Sphingomonadales_Erythrobacteraceae_Porphyrobacter_Porphyrobacter neustonensis	28	16	54	21	13	6	14	20	22	9	1	12	60	47	20	6	0	37	13	0	25	36	11	20	8	9	12	1	4	52	9	7	18	34	7	20	34	8	31	15	5	34
taxid_1112008	Viruses	Viruses_Unknown	Viruses_Unknown_Unknown	Viruses_Unknown_Unknown_Caudovirales	Viruses_Unknown_Unknown_Caudovirales_Siphoviridae	Viruses_Unknown_Unknown_Caudovirales_Siphoviridae_T5virus	Viruses_Unknown_Unknown_Caudovirales_Siphoviridae_T5virus_T5virus Escherichia virus AKFV33	0	0	0	0	0	0	0	0	0	0	0	0	0	0	0	3	0	0	0	0	1	0	0	0	1	0	0	0	0	0	0	0	0	0	0	0	0	0	0	0	0	0
taxid_1112209	Bacteria	Bacteria_Proteobacteria	Bacteria_Proteobacteria_Gammaproteobacteria	Bacteria_Proteobacteria_Gammaproteobacteria_Pseudomonadales	Bacteria_Proteobacteria_Gammaproteobacteria_Pseudomonadales_Moraxellaceae	Bacteria_Proteobacteria_Gammaproteobacteria_Pseudomonadales_Moraxellaceae_Psychrobacter	Bacteria_Proteobacteria_Gammaproteobacteria_Pseudomonadales_Moraxellaceae_Psychrobacter_Psychrobacter sp. PAMC 21119	0	0	1	0	1	1	0	0	1	1	1	1	5	0	0	0	4	1	0	0	0	0	0	3	0	0	0	0	0	0	0	0	0	0	0	0	1	0	1	1	2	4
taxid_1112213	Bacteria	Bacteria_Proteobacteria	Bacteria_Proteobacteria_Alphaproteobacteria	Bacteria_Proteobacteria_Alphaproteobacteria_Sphingomonadales	Bacteria_Proteobacteria_Alphaproteobacteria_Sphingomonadales_Sphingomonadaceae	Bacteria_Proteobacteria_Alphaproteobacteria_Sphingomonadales_Sphingomonadaceae_Sphingomonas	Bacteria_Proteobacteria_Alphaproteobacteria_Sphingomonadales_Sphingomonadaceae_Sphingomonas_Sphingomonas sp. PAMC 26621	2	6	7	3	1	3	3	8	0	4	1	2	14	2	1	3	0	6	1	0	15	1	1	0	3	2	20	3	1	4	3	0	3	2	0	1	7	3	4	0	2	24
taxid_1112214	Bacteria	Bacteria_Proteobacteria	Bacteria_Proteobacteria_Alphaproteobacteria	Bacteria_Proteobacteria_Alphaproteobacteria_Sphingomonadales	Bacteria_Proteobacteria_Alphaproteobacteria_Sphingomonadales_Sphingomonadaceae	Bacteria_Proteobacteria_Alphaproteobacteria_Sphingomonadales_Sphingomonadaceae_Sphingomonas	Bacteria_Proteobacteria_Alphaproteobacteria_Sphingomonadales_Sphingomonadaceae_Sphingomonas_Sphingomonas sp. PAMC 26605	31	21	22	73	22	9	28	12	3	46	94	50	24	13	12	36	28	19	14	1	34	9	77	6	11	25	36	7	25	25	33	20	12	25	7	36	14	11	23	12	9	35
taxid_1112215	Bacteria	Bacteria_Actinobacteria	Bacteria_Actinobacteria_Actinobacteria	Bacteria_Actinobacteria_Actinobacteria_Micrococcales	Bacteria_Actinobacteria_Actinobacteria_Micrococcales_Microbacteriaceae	Bacteria_Actinobacteria_Actinobacteria_Micrococcales_Microbacteriaceae_Salinibacterium	Bacteria_Actinobacteria_Actinobacteria_Micrococcales_Microbacteriaceae_Salinibacterium_Salinibacterium sp. PAMC 21357	18	8	8	32	52	9	15	33	13	3	27	40	42	41	13	11	3	8	12	0	33	4	13	3	8	0	6	19	6	28	23	0	12	7	21	27	6	30	6	9	10	15
taxid_1112216	Bacteria	Bacteria_Proteobacteria	Bacteria_Proteobacteria_Alphaproteobacteria	Bacteria_Proteobacteria_Alphaproteobacteria_Sphingomonadales	Bacteria_Proteobacteria_Alphaproteobacteria_Sphingomonadales_Sphingomonadaceae	Bacteria_Proteobacteria_Alphaproteobacteria_Sphingomonadales_Sphingomonadaceae_Sphingomonas	Bacteria_Proteobacteria_Alphaproteobacteria_Sphingomonadales_Sphingomonadaceae_Sphingomonas_Sphingomonas sp. PAMC 26617	2	7	4	1	2	0	9	2	0	8	1	4	4	2	1	3	0	0	6	0	4	0	3	3	0	0	8	0	1	0	1	1	0	7	1	0	2	0	5	2	6	11
taxid_1112272	Bacteria	Bacteria_Proteobacteria	Bacteria_Proteobacteria_Alphaproteobacteria	Bacteria_Proteobacteria_Alphaproteobacteria_Rhizobiales	Bacteria_Proteobacteria_Alphaproteobacteria_Rhizobiales_Hyphomicrobiaceae	Bacteria_Proteobacteria_Alphaproteobacteria_Rhizobiales_Hyphomicrobiaceae_Hyphomicrobium	Bacteria_Proteobacteria_Alphaproteobacteria_Rhizobiales_Hyphomicrobiaceae_Hyphomicrobium_Hyphomicrobium sp. 802	1	0	3	6	4	0	11	7	0	0	8	2	3	0	0	0	0	2	0	0	1	0	0	0	4	2	0	1	1	7	2	3	0	0	0	1	0	1	8	0	0	2
taxid_1112274	Bacteria	Bacteria_Proteobacteria	Bacteria_Proteobacteria_Betaproteobacteria	Bacteria_Proteobacteria_Betaproteobacteria_Nitrosomonadales	Bacteria_Proteobacteria_Betaproteobacteria_Nitrosomonadales_Methylophilaceae	Bacteria_Proteobacteria_Betaproteobacteria_Nitrosomonadales_Methylophilaceae_Methylophilus	Bacteria_Proteobacteria_Betaproteobacteria_Nitrosomonadales_Methylophilaceae_Methylophilus_Methylophilus sp. 5	13	18	3	4	17	8	3	21	10	2	3	8	3	13	5	2	2	9	14	1	6	5	5	8	0	1	7	2	4	30	6	0	11	13	4	1	7	7	3	2	3	19
taxid_1113728	Bacteria	Bacteria_Proteobacteria	Bacteria_Proteobacteria_Gammaproteobacteria	Bacteria_Proteobacteria_Gammaproteobacteria_Oceanospirillales	Bacteria_Proteobacteria_Gammaproteobacteria_Oceanospirillales_Alcanivoracaceae	Bacteria_Proteobacteria_Gammaproteobacteria_Oceanospirillales_Alcanivoracaceae_Alcanivorax	Bacteria_Proteobacteria_Gammaproteobacteria_Oceanospirillales_Alcanivoracaceae_Alcanivorax_Alcanivorax sp. NBRC 101098	0	0	0	0	0	0	0	1	0	0	0	0	0	0	0	0	0	0	0	0	0	0	0	0	0	0	0	0	0	0	1	0	0	0	0	0	0	0	0	0	0	0
taxid_1113895	Bacteria	Bacteria_Proteobacteria	Bacteria_Proteobacteria_Gammaproteobacteria	Bacteria_Proteobacteria_Gammaproteobacteria_Oceanospirillales	Bacteria_Proteobacteria_Gammaproteobacteria_Oceanospirillales_Alcanivoracaceae	Bacteria_Proteobacteria_Gammaproteobacteria_Oceanospirillales_Alcanivoracaceae_Alcanivorax	Bacteria_Proteobacteria_Gammaproteobacteria_Oceanospirillales_Alcanivoracaceae_Alcanivorax_Alcanivorax sp. NBRC 102024	14	2	6	14	1	5	4	4	1	4	2	6	47	33	1	2	0	25	1	1	20	0	11	4	0	6	5	2	0	44	4	2	2	15	0	2	32	3	6	6	3	12
taxid_1113897	Bacteria	Bacteria_Proteobacteria	Bacteria_Proteobacteria_Gammaproteobacteria	Bacteria_Proteobacteria_Gammaproteobacteria_Oceanospirillales	Bacteria_Proteobacteria_Gammaproteobacteria_Oceanospirillales_Alcanivoracaceae	Bacteria_Proteobacteria_Gammaproteobacteria_Oceanospirillales_Alcanivoracaceae_Alcanivorax	Bacteria_Proteobacteria_Gammaproteobacteria_Oceanospirillales_Alcanivoracaceae_Alcanivorax_Alcanivorax sp. NBRC 102028	0	2	0	0	0	0	0	1	0	0	0	0	0	0	0	0	0	0	0	0	0	0	2	0	0	0	0	0	0	0	0	0	0	0	0	0	0	0	0	0	18	109
taxid_1114867	Bacteria	Bacteria_Bacteroidetes	Bacteria_Bacteroidetes_Flavobacteriia	Bacteria_Bacteroidetes_Flavobacteriia_Flavobacteriales	Bacteria_Bacteroidetes_Flavobacteriia_Flavobacteriales_Flavobacteriaceae	Bacteria_Bacteroidetes_Flavobacteriia_Flavobacteriales_Flavobacteriaceae_Flavobacterium	Bacteria_Bacteroidetes_Flavobacteriia_Flavobacteriales_Flavobacteriaceae_Flavobacterium_Flavobacterium plurextorum	9	13	0	32	0	2	14	0	0	0	9	1	0	7	0	1	6	2	1	1	2	0	10	4	1	0	2	1	6	1	3	5	1	5	2	0	2	9	2	0	0	0
taxid_1114873	Bacteria	Bacteria_Bacteroidetes	Bacteria_Bacteroidetes_Flavobacteriia	Bacteria_Bacteroidetes_Flavobacteriia_Flavobacteriales	Bacteria_Bacteroidetes_Flavobacteriia_Flavobacteriales_Flavobacteriaceae	Bacteria_Bacteroidetes_Flavobacteriia_Flavobacteriales_Flavobacteriaceae_Flavobacterium	Bacteria_Bacteroidetes_Flavobacteriia_Flavobacteriales_Flavobacteriaceae_Flavobacterium_Flavobacterium tructae	0	0	4	0	0	2	4	0	1	0	1	9	1	1	0	12	2	6	0	0	8	2	7	2	0	0	0	1	0	0	0	0	8	2	14	0	9	1	6	0	0	1
taxid_1114874	Bacteria	Bacteria_Bacteroidetes	Bacteria_Bacteroidetes_Flavobacteriia	Bacteria_Bacteroidetes_Flavobacteriia_Flavobacteriales	Bacteria_Bacteroidetes_Flavobacteriia_Flavobacteriales_Flavobacteriaceae	Bacteria_Bacteroidetes_Flavobacteriia_Flavobacteriales_Flavobacteriaceae_Flavobacterium	Bacteria_Bacteroidetes_Flavobacteriia_Flavobacteriales_Flavobacteriaceae_Flavobacterium_Flavobacterium piscis	4	1	8	8	2	6	6	16	1	0	9	2	6	5	0	9	5	3	2	2	6	4	16	5	3	7	2	5	2	11	1	6	8	5	11	14	4	6	3	1	7	10
taxid_1114880	Bacteria	Bacteria_Proteobacteria	Bacteria_Proteobacteria_Gammaproteobacteria	Bacteria_Proteobacteria_Gammaproteobacteria_Aeromonadales	Bacteria_Proteobacteria_Gammaproteobacteria_Aeromonadales_Aeromonadaceae	Bacteria_Proteobacteria_Gammaproteobacteria_Aeromonadales_Aeromonadaceae_Aeromonas	Bacteria_Proteobacteria_Gammaproteobacteria_Aeromonadales_Aeromonadaceae_Aeromonas_Aeromonas australiensis	2	1	5	31	7	1	13	5	5	6	12	13	7	2	7	4	3	7	0	0	20	5	24	6	5	3	6	11	1	9	2	1	5	6	9	14	8	3	0	2	2	12
taxid_1114924	Bacteria	Bacteria_Proteobacteria	Bacteria_Proteobacteria_Alphaproteobacteria	Bacteria_Proteobacteria_Alphaproteobacteria_Rhodobacterales	Bacteria_Proteobacteria_Alphaproteobacteria_Rhodobacterales_Rhodobacteraceae	Bacteria_Proteobacteria_Alphaproteobacteria_Rhodobacterales_Rhodobacteraceae_Albimonas	Bacteria_Proteobacteria_Alphaproteobacteria_Rhodobacterales_Rhodobacteraceae_Albimonas_Albimonas pacifica	66	181	105	213	111	45	83	113	39	75	152	224	412	237	57	94	37	174	46	8	252	54	210	38	122	25	168	40	32	221	94	29	53	126	72	110	97	121	70	41	51	171
taxid_1114981	Bacteria	Bacteria_Proteobacteria	Bacteria_Proteobacteria_Betaproteobacteria	Bacteria_Proteobacteria_Betaproteobacteria_Burkholderiales	Bacteria_Proteobacteria_Betaproteobacteria_Burkholderiales_Alcaligenaceae	Bacteria_Proteobacteria_Betaproteobacteria_Burkholderiales_Alcaligenaceae_Piscinibacter	Bacteria_Proteobacteria_Betaproteobacteria_Burkholderiales_Alcaligenaceae_Piscinibacter_Unknown	11	8	26	107	13	26	32	7	21	29	22	30	40	39	15	13	9	22	23	2	41	12	41	6	16	4	65	16	44	27	20	8	9	13	13	28	17	12	17	13	17	31
taxid_111500	Bacteria	Bacteria_Bacteroidetes	Bacteria_Bacteroidetes_Flavobacteriia	Bacteria_Bacteroidetes_Flavobacteriia_Flavobacteriales	Bacteria_Bacteroidetes_Flavobacteriia_Flavobacteriales_Flavobacteriaceae	Bacteria_Bacteroidetes_Flavobacteriia_Flavobacteriales_Flavobacteriaceae_Muricauda	Bacteria_Bacteroidetes_Flavobacteriia_Flavobacteriales_Flavobacteriaceae_Muricauda_Unknown	79	70	152	245	116	40	124	84	22	126	132	87	119	96	43	50	26	53	51	9	154	61	115	42	34	36	36	41	76	55	47	44	115	110	59	81	32	58	88	18	36	78
taxid_111501	Bacteria	Bacteria_Bacteroidetes	Bacteria_Bacteroidetes_Flavobacteriia	Bacteria_Bacteroidetes_Flavobacteriia_Flavobacteriales	Bacteria_Bacteroidetes_Flavobacteriia_Flavobacteriales_Flavobacteriaceae	Bacteria_Bacteroidetes_Flavobacteriia_Flavobacteriales_Flavobacteriaceae_Muricauda	Bacteria_Bacteroidetes_Flavobacteriia_Flavobacteriales_Flavobacteriaceae_Muricauda_Muricauda ruestringensis	46	14	60	19	63	15	74	59	5	25	5	37	78	76	34	5	2	92	29	1	95	32	5	27	66	1	28	3	4	55	53	3	40	46	18	14	63	6	47	4	18	53
taxid_111504	Bacteria	Bacteria_Proteobacteria	Bacteria_Proteobacteria_Alphaproteobacteria	Bacteria_Proteobacteria_Alphaproteobacteria_Rhizobiales	Bacteria_Proteobacteria_Alphaproteobacteria_Rhizobiales_Bartonellaceae	Bacteria_Proteobacteria_Alphaproteobacteria_Rhizobiales_Bartonellaceae_Bartonella	Bacteria_Proteobacteria_Alphaproteobacteria_Rhizobiales_Bartonellaceae_Bartonella_Bartonella birtlesii	1	4	7	0	0	1	3	0	0	2	3	8	4	18	1	1	4	1	0	1	21	0	1	3	1	0	22	3	1	2	0	0	3	13	1	2	0	0	10	0	4	7
taxid_1115568	Bacteria	Bacteria_Actinobacteria	Bacteria_Actinobacteria_Actinobacteria	Bacteria_Actinobacteria_Actinobacteria_Streptomycetales	Bacteria_Actinobacteria_Actinobacteria_Streptomycetales_Streptomycetaceae	Bacteria_Actinobacteria_Actinobacteria_Streptomycetales_Streptomycetaceae_Streptomyces	Bacteria_Actinobacteria_Actinobacteria_Streptomycetales_Streptomycetaceae_Streptomyces_Streptomyces sp. AmelKG-D3	4	0	12	1	12	0	1	4	1	17	1	16	1	5	2	3	0	3	1	0	8	1	1	3	3	1	22	0	3	4	5	0	0	5	1	1	1	4	8	1	8	68
taxid_1115570	Bacteria	Bacteria_Actinobacteria	Bacteria_Actinobacteria_Actinobacteria	Bacteria_Actinobacteria_Actinobacteria_Streptomycetales	Bacteria_Actinobacteria_Actinobacteria_Streptomycetales_Streptomycetaceae	Bacteria_Actinobacteria_Actinobacteria_Streptomycetales_Streptomycetaceae_Streptomyces	Bacteria_Actinobacteria_Actinobacteria_Streptomycetales_Streptomycetaceae_Streptomyces_Streptomyces sp. OspMP-M45	0	0	0	0	0	0	0	0	0	0	0	0	1	0	0	0	0	0	0	0	0	1	0	0	0	0	0	0	0	0	0	0	0	0	0	0	0	0	0	0	0	0
taxid_1115632	Bacteria	Bacteria_Actinobacteria	Bacteria_Actinobacteria_Actinobacteria	Bacteria_Actinobacteria_Actinobacteria_Micrococcales	Bacteria_Actinobacteria_Actinobacteria_Micrococcales_Micrococcaceae	Bacteria_Actinobacteria_Actinobacteria_Micrococcales_Micrococcaceae_Arthrobacter	Bacteria_Actinobacteria_Actinobacteria_Micrococcales_Micrococcaceae_Arthrobacter_Arthrobacter sp. 31Y	20	16	18	4	15	6	17	9	0	13	26	7	16	11	4	5	11	23	3	0	39	4	10	4	8	1	28	3	8	36	7	3	4	17	2	5	21	4	22	8	14	20
taxid_111564	Bacteria	Bacteria_Actinobacteria	Bacteria_Actinobacteria_Actinobacteria	Bacteria_Actinobacteria_Actinobacteria_Micrococcales	Bacteria_Actinobacteria_Actinobacteria_Micrococcales_Dermatophilaceae	Bacteria_Actinobacteria_Actinobacteria_Micrococcales_Dermatophilaceae_Kineosphaera	Bacteria_Actinobacteria_Actinobacteria_Micrococcales_Dermatophilaceae_Kineosphaera_Kineosphaera limosa	39	32	15	211	72	20	33	36	17	18	45	31	36	69	6	33	10	45	20	3	114	12	205	22	25	29	25	61	35	34	22	16	19	34	26	65	7	85	37	14	21	56
taxid_111611	Bacteria	Bacteria_Cyanobacteria	Bacteria_Cyanobacteria_Unknown	Bacteria_Cyanobacteria_Unknown_Oscillatoriales	Bacteria_Cyanobacteria_Unknown_Oscillatoriales_Coleofasciculaceae	Bacteria_Cyanobacteria_Unknown_Oscillatoriales_Coleofasciculaceae_Geitlerinema	Bacteria_Cyanobacteria_Unknown_Oscillatoriales_Coleofasciculaceae_Geitlerinema_Geitlerinema sp. PCC 9228	53	193	21	56	12	36	58	23	76	18	17	15	39	23	22	10	7	44	17	62	46	32	30	8	22	4	16	10	14	15	33	12	12	32	5	23	59	28	28	24	14	36
taxid_1116369	Bacteria	Bacteria_Proteobacteria	Bacteria_Proteobacteria_Alphaproteobacteria	Bacteria_Proteobacteria_Alphaproteobacteria_Rhizobiales	Bacteria_Proteobacteria_Alphaproteobacteria_Rhizobiales_Phyllobacteriaceae	Bacteria_Proteobacteria_Alphaproteobacteria_Rhizobiales_Phyllobacteriaceae_Hoeflea	Bacteria_Proteobacteria_Alphaproteobacteria_Rhizobiales_Phyllobacteriaceae_Hoeflea_Hoeflea sp. 108	26	58	24	44	28	11	38	17	12	28	24	13	30	29	8	38	13	19	15	2	23	8	97	13	12	10	48	26	7	18	19	6	27	25	9	55	8	28	13	3	10	34
taxid_1116375	Bacteria	Bacteria_Proteobacteria	Bacteria_Proteobacteria_Gammaproteobacteria	Bacteria_Proteobacteria_Gammaproteobacteria_Vibrionales	Bacteria_Proteobacteria_Gammaproteobacteria_Vibrionales_Vibrionaceae	Bacteria_Proteobacteria_Gammaproteobacteria_Vibrionales_Vibrionaceae_Vibrio	Bacteria_Proteobacteria_Gammaproteobacteria_Vibrionales_Vibrionaceae_Vibrio_Vibrio sp. EJY3	0	0	0	0	1	0	1	0	0	1	0	0	0	0	0	0	0	0	0	0	2	0	0	0	0	0	0	0	0	0	0	0	0	0	0	0	0	0	2	0	0	0
taxid_1117244	Bacteria	Bacteria_Proteobacteria	Bacteria_Proteobacteria_Alphaproteobacteria	Bacteria_Proteobacteria_Alphaproteobacteria_Rhizobiales	Bacteria_Proteobacteria_Alphaproteobacteria_Rhizobiales_Xanthobacteraceae	Bacteria_Proteobacteria_Alphaproteobacteria_Rhizobiales_Xanthobacteraceae_Xanthobacter	Bacteria_Proteobacteria_Alphaproteobacteria_Rhizobiales_Xanthobacteraceae_Xanthobacter_Xanthobacter sp. 91	12	3	41	18	42	15	71	49	5	37	19	24	74	30	10	9	5	34	14	6	46	5	23	14	21	9	63	12	6	70	23	9	12	23	8	22	21	14	14	12	16	58
taxid_1117645	Bacteria	Bacteria_Bacteroidetes	Bacteria_Bacteroidetes_Flavobacteriia	Bacteria_Bacteroidetes_Flavobacteriia_Flavobacteriales	Bacteria_Bacteroidetes_Flavobacteriia_Flavobacteriales_Flavobacteriaceae	Bacteria_Bacteroidetes_Flavobacteriia_Flavobacteriales_Flavobacteriaceae_Elizabethkingia	Bacteria_Bacteroidetes_Flavobacteriia_Flavobacteriales_Flavobacteriaceae_Elizabethkingia_Elizabethkingia anophelis	25	42	42	78	24	29	25	33	7	13	28	35	38	16	24	10	1	13	7	3	39	12	15	19	6	5	29	9	9	8	23	10	11	22	12	38	27	28	43	15	9	20
taxid_1117702	Bacteria	Bacteria_Proteobacteria	Bacteria_Proteobacteria_Alphaproteobacteria	Bacteria_Proteobacteria_Alphaproteobacteria_Sphingomonadales	Bacteria_Proteobacteria_Alphaproteobacteria_Sphingomonadales_Sphingomonadaceae	Bacteria_Proteobacteria_Alphaproteobacteria_Sphingomonadales_Sphingomonadaceae_Novosphingobium	Bacteria_Proteobacteria_Alphaproteobacteria_Sphingomonadales_Sphingomonadaceae_Novosphingobium_Novosphingobium fuchskuhlense	76	43	160	132	77	16	90	15	8	55	108	52	246	63	59	82	19	42	28	0	162	48	140	71	10	20	33	5	65	58	22	25	5	78	6	44	116	19	71	20	25	102
taxid_1117706	Bacteria	Bacteria_Proteobacteria	Bacteria_Proteobacteria_Gammaproteobacteria	Bacteria_Proteobacteria_Gammaproteobacteria_Vibrionales	Bacteria_Proteobacteria_Gammaproteobacteria_Vibrionales_Vibrionaceae	Bacteria_Proteobacteria_Gammaproteobacteria_Vibrionales_Vibrionaceae_Vibrio	Bacteria_Proteobacteria_Gammaproteobacteria_Vibrionales_Vibrionaceae_Vibrio_Vibrio aestivus	5	15	1	3	0	1	6	1	0	3	8	5	9	7	0	1	0	10	1	1	5	3	3	5	0	1	6	3	2	2	4	7	0	8	6	3	3	3	2	3	0	0
taxid_1117707	Bacteria	Bacteria_Proteobacteria	Bacteria_Proteobacteria_Gammaproteobacteria	Bacteria_Proteobacteria_Gammaproteobacteria_Vibrionales	Bacteria_Proteobacteria_Gammaproteobacteria_Vibrionales_Vibrionaceae	Bacteria_Proteobacteria_Gammaproteobacteria_Vibrionales_Vibrionaceae_Vibrio	Bacteria_Proteobacteria_Gammaproteobacteria_Vibrionales_Vibrionaceae_Vibrio_Vibrio quintilis	16	316	14	135	27	11	95	6	8	36	51	36	34	23	5	7	15	34	22	13	32	4	90	46	10	21	18	42	33	12	18	12	21	25	59	13	13	19	27	2	21	38
taxid_1117708	Bacteria	Bacteria_Bacteroidetes	Bacteria_Bacteroidetes_Bacteroidia	Bacteria_Bacteroidetes_Bacteroidia_Marinilabiliales	Bacteria_Bacteroidetes_Bacteroidia_Marinilabiliales_Marinifilaceae	Bacteria_Bacteroidetes_Bacteroidia_Marinilabiliales_Marinifilaceae_Marinifilum	Bacteria_Bacteroidetes_Bacteroidia_Marinilabiliales_Marinifilaceae_Marinifilum_Marinifilum flexuosum	21	20	29	34	39	25	21	69	17	19	31	27	41	38	16	12	5	35	24	1	38	13	14	8	15	5	13	10	16	58	7	11	42	46	37	20	10	15	14	7	8	30
taxid_111781	Bacteria	Bacteria_Cyanobacteria	Bacteria_Cyanobacteria_Unknown	Bacteria_Cyanobacteria_Unknown_Synechococcales	Bacteria_Cyanobacteria_Unknown_Synechococcales_Leptolyngbyaceae	Bacteria_Cyanobacteria_Unknown_Synechococcales_Leptolyngbyaceae_Leptolyngbya	Bacteria_Cyanobacteria_Unknown_Synechococcales_Leptolyngbyaceae_Leptolyngbya_Leptolyngbya sp. PCC 7376	3	3	4	0	4	3	9	3	2	5	6	7	5	4	5	1	0	4	3	4	4	3	10	10	2	1	13	2	7	1	6	1	1	8	4	4	5	5	7	0	3	8
taxid_111782	Bacteria	Bacteria_Cyanobacteria	Bacteria_Cyanobacteria_Unknown	Bacteria_Cyanobacteria_Unknown_Nostocales	Bacteria_Cyanobacteria_Unknown_Nostocales_Tolypothrichaceae	Bacteria_Cyanobacteria_Unknown_Nostocales_Tolypothrichaceae_Tolypothrix	Bacteria_Cyanobacteria_Unknown_Nostocales_Tolypothrichaceae_Tolypothrix_Unknown	16	314	4	92	19	10	35	1	0	15	40	0	4	3	3	0	3	10	5	14	11	3	20	10	4	4	12	3	29	2	2	9	4	15	2	7	1	4	12	4	1	2
taxid_1117987	Bacteria	Bacteria_Firmicutes	Bacteria_Firmicutes_Bacilli	Bacteria_Firmicutes_Bacilli_Bacillales	Bacteria_Firmicutes_Bacilli_Bacillales_Paenibacillaceae	Bacteria_Firmicutes_Bacilli_Bacillales_Paenibacillaceae_Paenibacillus	Bacteria_Firmicutes_Bacilli_Bacillales_Paenibacillaceae_Paenibacillus_Paenibacillus sp. 598K	161	597	210	279	140	57	334	154	102	139	150	152	361	253	68	124	136	156	119	54	302	103	231	113	96	63	362	101	75	134	78	97	86	206	182	186	148	129	146	66	101	306
taxid_1118	Bacteria	Bacteria_Cyanobacteria	Bacteria_Cyanobacteria_Unknown	Bacteria_Cyanobacteria_Unknown_Chroococcales	Bacteria_Cyanobacteria_Unknown_Chroococcales_Unknown	Bacteria_Cyanobacteria_Unknown_Chroococcales_Unknown_Unknown	Bacteria_Cyanobacteria_Unknown_Chroococcales_Unknown_Unknown_Unknown	8	2	12	0	4	0	11	1	0	2	0	0	5	6	1	0	0	4	3	0	6	2	0	0	0	0	2	1	0	0	1	1	3	28	0	0	20	3	1	0	0	1
taxid_111804	Bacteria	Bacteria_Actinobacteria	Bacteria_Actinobacteria_Actinobacteria	Bacteria_Actinobacteria_Actinobacteria_Streptosporangiales	Bacteria_Actinobacteria_Actinobacteria_Streptosporangiales_Thermomonosporaceae	Bacteria_Actinobacteria_Actinobacteria_Streptosporangiales_Thermomonosporaceae_Actinomadura	Bacteria_Actinobacteria_Actinobacteria_Streptosporangiales_Thermomonosporaceae_Actinomadura_Actinomadura oligospora	44	58	56	162	34	14	64	20	35	35	14	54	73	52	19	26	26	22	48	0	70	25	153	18	14	34	120	34	16	11	38	10	20	32	22	71	35	71	53	10	36	104
taxid_111805	Bacteria	Bacteria_Actinobacteria	Bacteria_Actinobacteria_Actinobacteria	Bacteria_Actinobacteria_Actinobacteria_Streptosporangiales	Bacteria_Actinobacteria_Actinobacteria_Streptosporangiales_Thermomonosporaceae	Bacteria_Actinobacteria_Actinobacteria_Streptosporangiales_Thermomonosporaceae_Actinomadura	Bacteria_Actinobacteria_Actinobacteria_Streptosporangiales_Thermomonosporaceae_Actinomadura_Actinomadura pelletieri	61	62	29	48	5	8	77	7	15	15	22	36	20	40	8	9	24	20	49	5	21	17	28	15	20	9	110	24	3	28	11	8	9	27	3	26	24	19	15	6	10	28
taxid_1118054	Bacteria	Bacteria_Firmicutes	Bacteria_Firmicutes_Bacilli	Bacteria_Firmicutes_Bacilli_Bacillales	Bacteria_Firmicutes_Bacilli_Bacillales_Paenibacillaceae	Bacteria_Firmicutes_Bacilli_Bacillales_Paenibacillaceae_Brevibacillus	Bacteria_Firmicutes_Bacilli_Bacillales_Paenibacillaceae_Brevibacillus_Brevibacillus massiliensis	65	186	81	196	49	26	276	73	19	43	179	94	206	132	24	109	60	132	49	12	167	42	196	69	59	63	111	41	69	125	43	65	35	132	45	81	77	88	71	45	52	159
taxid_1118058	Bacteria	Bacteria_Actinobacteria	Bacteria_Actinobacteria_Actinobacteria	Bacteria_Actinobacteria_Actinobacteria_Actinomycetales	Bacteria_Actinobacteria_Actinobacteria_Actinomycetales_Actinomycetaceae	Bacteria_Actinobacteria_Actinobacteria_Actinomycetales_Actinomycetaceae_Actinomyces	Bacteria_Actinobacteria_Actinobacteria_Actinomycetales_Actinomycetaceae_Actinomyces_Actinomyces sp. ph3	1	6	8	2	3	0	8	0	0	0	10	21	8	3	2	10	0	4	2	0	27	3	3	2	3	0	26	0	0	0	0	1	14	16	12	2	8	0	12	0	4	10
taxid_111806	Bacteria	Bacteria_Actinobacteria	Bacteria_Actinobacteria_Actinobacteria	Bacteria_Actinobacteria_Actinobacteria_Streptosporangiales	Bacteria_Actinobacteria_Actinobacteria_Streptosporangiales_Thermomonosporaceae	Bacteria_Actinobacteria_Actinobacteria_Streptosporangiales_Thermomonosporaceae_Actinomadura	Bacteria_Actinobacteria_Actinobacteria_Streptosporangiales_Thermomonosporaceae_Actinomadura_Actinomadura umbrina	132	88	121	425	127	94	129	115	70	89	116	213	386	211	26	170	77	147	73	6	264	79	384	92	63	81	201	65	67	184	62	27	51	186	94	123	116	183	90	77	28	114
taxid_1118061	Bacteria	Bacteria_Bacteroidetes	Bacteria_Bacteroidetes_Bacteroidia	Bacteria_Bacteroidetes_Bacteroidia_Bacteroidales	Bacteria_Bacteroidetes_Bacteroidia_Bacteroidales_Rikenellaceae	Bacteria_Bacteroidetes_Bacteroidia_Bacteroidales_Rikenellaceae_Alistipes	Bacteria_Bacteroidetes_Bacteroidia_Bacteroidales_Rikenellaceae_Alistipes_Alistipes obesi	51155	7016	66705	7991	25833	21396	59762	25942	37766	20467	3581	15680	54755	45400	19968	19708	10854	28939	33363	360	49325	32909	1708	27245	14956	1004	59055	18430	2737	6419	23310	1222	33293	48297	15096	33443	39731	28114	31057	9476	11857	33995
taxid_1118153	Bacteria	Bacteria_Proteobacteria	Bacteria_Proteobacteria_Gammaproteobacteria	Bacteria_Proteobacteria_Gammaproteobacteria_Oceanospirillales	Bacteria_Proteobacteria_Gammaproteobacteria_Oceanospirillales_Halomonadaceae	Bacteria_Proteobacteria_Gammaproteobacteria_Oceanospirillales_Halomonadaceae_Halomonas	Bacteria_Proteobacteria_Gammaproteobacteria_Oceanospirillales_Halomonadaceae_Halomonas_Halomonas sp. GFAJ-1	6	22	20	9	21	3	27	10	1	11	10	9	23	5	0	2	4	1	9	0	26	4	7	5	2	2	6	1	0	4	2	1	8	8	2	2	2	1	7	0	4	17
taxid_1118202	Bacteria	Bacteria_Bacteroidetes	Bacteria_Bacteroidetes_Flavobacteriia	Bacteria_Bacteroidetes_Flavobacteriia_Flavobacteriales	Bacteria_Bacteroidetes_Flavobacteriia_Flavobacteriales_Flavobacteriaceae	Bacteria_Bacteroidetes_Flavobacteriia_Flavobacteriales_Flavobacteriaceae_Cruoricaptor	Bacteria_Bacteroidetes_Flavobacteriia_Flavobacteriales_Flavobacteriaceae_Cruoricaptor_Cruoricaptor ignavus	83	118	147	37	105	45	86	48	70	54	57	116	202	98	75	38	11	134	57	1	152	62	18	49	76	15	111	10	16	28	20	37	25	75	39	18	102	41	58	12	74	236
taxid_1118279	Bacteria	Bacteria_Cyanobacteria	Bacteria_Cyanobacteria_Unknown	Bacteria_Cyanobacteria_Unknown_Oscillatoriales	Bacteria_Cyanobacteria_Unknown_Oscillatoriales_Oscillatoriaceae	Bacteria_Cyanobacteria_Unknown_Oscillatoriales_Oscillatoriaceae_Limnoraphis	Bacteria_Cyanobacteria_Unknown_Oscillatoriales_Oscillatoriaceae_Limnoraphis_Limnoraphis robusta	6	15	32	22	10	3	19	65	3	59	5	18	35	6	9	7	3	7	7	2	427	31	11	9	9	3	56	2	1	349	27	2	21	17	10	7	11	8	39	1	5	28
taxid_1118379	Bacteria	Bacteria_Actinobacteria	Bacteria_Actinobacteria_Actinobacteria	Bacteria_Actinobacteria_Actinobacteria_Corynebacteriales	Bacteria_Actinobacteria_Actinobacteria_Corynebacteriales_Mycobacteriaceae	Bacteria_Actinobacteria_Actinobacteria_Corynebacteriales_Mycobacteriaceae_Mycolicibacter	Bacteria_Actinobacteria_Actinobacteria_Corynebacteriales_Mycobacteriaceae_Mycolicibacter_Mycolicibacter minnesotensis	22	4	13	26	27	2	13	19	0	16	20	10	7	22	2	5	2	15	16	1	57	5	6	7	11	0	5	8	3	29	8	1	6	21	18	6	12	8	3	4	6	4
taxid_1118963	Bacteria	Bacteria_Actinobacteria	Bacteria_Actinobacteria_Actinobacteria	Bacteria_Actinobacteria_Actinobacteria_Micrococcales	Bacteria_Actinobacteria_Actinobacteria_Micrococcales_Micrococcaceae	Bacteria_Actinobacteria_Actinobacteria_Micrococcales_Micrococcaceae_Arthrobacter	Bacteria_Actinobacteria_Actinobacteria_Micrococcales_Micrococcaceae_Arthrobacter_Arthrobacter sp. Rue61a	48	8	9	56	50	0	16	16	1	55	13	2	19	10	2	7	3	7	24	0	24	6	4	5	8	3	5	1	30	9	15	0	9	24	3	1	7	31	4	0	3	6
taxid_1119528	Bacteria	Bacteria_Proteobacteria	Bacteria_Proteobacteria_Betaproteobacteria	Bacteria_Proteobacteria_Betaproteobacteria_Nitrosomonadales	Bacteria_Proteobacteria_Betaproteobacteria_Nitrosomonadales_Sterolibacteriaceae	Bacteria_Proteobacteria_Betaproteobacteria_Nitrosomonadales_Sterolibacteriaceae_Methyloversatilis	Bacteria_Proteobacteria_Betaproteobacteria_Nitrosomonadales_Sterolibacteriaceae_Methyloversatilis_Methyloversatilis discipulorum	22	30	51	60	25	6	216	16	22	12	11	59	82	22	5	31	27	15	17	13	41	10	34	16	8	9	23	76	14	23	13	12	11	189	70	34	14	15	32	11	22	97
taxid_1119533	Bacteria	Bacteria_Proteobacteria	Bacteria_Proteobacteria_Gammaproteobacteria	Bacteria_Proteobacteria_Gammaproteobacteria_Alteromonadales	Bacteria_Proteobacteria_Gammaproteobacteria_Alteromonadales_Alteromonadaceae	Bacteria_Proteobacteria_Gammaproteobacteria_Alteromonadales_Alteromonadaceae_Marinobacter	Bacteria_Proteobacteria_Gammaproteobacteria_Alteromonadales_Alteromonadaceae_Marinobacter_Marinobacter sp. P4B1	16	16	22	92	13	11	17	6	14	14	39	21	34	31	9	23	7	7	9	2	19	15	46	12	5	12	8	8	32	12	8	10	10	13	5	18	4	30	17	4	14	40
taxid_111955	Archaea	Archaea_Crenarchaeota	Archaea_Crenarchaeota_Thermoprotei	Archaea_Crenarchaeota_Thermoprotei_Sulfolobales	Archaea_Crenarchaeota_Thermoprotei_Sulfolobales_Sulfolobaceae	Archaea_Crenarchaeota_Thermoprotei_Sulfolobales_Sulfolobaceae_Sulfurisphaera	Archaea_Crenarchaeota_Thermoprotei_Sulfolobales_Sulfolobaceae_Sulfurisphaera_Sulfurisphaera tokodaii	0	26	1	10	0	2	0	2	0	0	5	1	2	0	0	3	1	5	1	2	2	1	7	0	0	0	1	0	5	4	2	0	2	2	2	1	1	1	0	1	1	1
taxid_112	Bacteria	Bacteria_Planctomycetes	Bacteria_Planctomycetes_Planctomycetia	Bacteria_Planctomycetes_Planctomycetia_Planctomycetales	Bacteria_Planctomycetes_Planctomycetia_Planctomycetales_Unknown	Bacteria_Planctomycetes_Planctomycetia_Planctomycetales_Unknown_Unknown	Bacteria_Planctomycetes_Planctomycetia_Planctomycetales_Unknown_Unknown_Unknown	3	0	1	2	1	0	7	2	2	3	2	1	5	6	0	0	1	0	0	0	7	1	2	3	0	1	3	3	0	3	1	0	1	1	0	2	1	0	2	0	3	3
taxid_112002	Bacteria	Bacteria_Proteobacteria	Bacteria_Proteobacteria_Gammaproteobacteria	Bacteria_Proteobacteria_Gammaproteobacteria_Pseudomonadales	Bacteria_Proteobacteria_Gammaproteobacteria_Pseudomonadales_Moraxellaceae	Bacteria_Proteobacteria_Gammaproteobacteria_Pseudomonadales_Moraxellaceae_Psychrobacter	Bacteria_Proteobacteria_Gammaproteobacteria_Pseudomonadales_Moraxellaceae_Psychrobacter_Psychrobacter pacificensis	0	2	0	0	1	0	0	0	0	0	0	0	2	0	0	0	0	0	4	0	0	0	0	2	0	0	0	0	0	0	0	0	0	0	0	0	1	0	1	0	0	0
taxid_1120045	Bacteria	Bacteria_Proteobacteria	Bacteria_Proteobacteria_Alphaproteobacteria	Bacteria_Proteobacteria_Alphaproteobacteria_Rhizobiales	Bacteria_Proteobacteria_Alphaproteobacteria_Rhizobiales_Rhizobiaceae	Bacteria_Proteobacteria_Alphaproteobacteria_Rhizobiales_Rhizobiaceae_Rhizobium	Bacteria_Proteobacteria_Alphaproteobacteria_Rhizobiales_Rhizobiaceae_Rhizobium_Rhizobium grahamii	31	81	118	473	49	14	91	58	6	71	90	32	145	81	34	67	64	99	26	14	87	37	128	60	78	33	83	24	81	83	32	24	22	35	46	60	75	22	49	67	29	59
taxid_112008	Bacteria	Bacteria_Proteobacteria	Bacteria_Proteobacteria_Gammaproteobacteria	Bacteria_Proteobacteria_Gammaproteobacteria_Pasteurellales	Bacteria_Proteobacteria_Gammaproteobacteria_Pasteurellales_Candidatus Competibacteraceae	Bacteria_Proteobacteria_Gammaproteobacteria_Pasteurellales_Candidatus Competibacteraceae_Ignatzschineria	Bacteria_Proteobacteria_Gammaproteobacteria_Pasteurellales_Candidatus Competibacteraceae_Ignatzschineria_Unknown	3	1	7	2	2	0	3	2	1	2	3	7	2	2	5	2	1	0	2	1	3	1	4	3	1	3	4	0	0	1	2	1	0	1	5	3	0	1	3	0	2	28
taxid_112009	Bacteria	Bacteria_Proteobacteria	Bacteria_Proteobacteria_Gammaproteobacteria	Bacteria_Proteobacteria_Gammaproteobacteria_Pasteurellales	Bacteria_Proteobacteria_Gammaproteobacteria_Pasteurellales_Candidatus Competibacteraceae	Bacteria_Proteobacteria_Gammaproteobacteria_Pasteurellales_Candidatus Competibacteraceae_Ignatzschineria	Bacteria_Proteobacteria_Gammaproteobacteria_Pasteurellales_Candidatus Competibacteraceae_Ignatzschineria_Ignatzschineria larvae	19	3	6	4	30	10	53	3	8	2	47	4	16	39	6	12	1	26	8	9	12	5	8	9	12	19	14	6	4	10	6	9	1	3	0	0	7	1	11	7	2	7
taxid_112023	Viruses	Viruses_Unknown	Viruses_Unknown_Unknown	Viruses_Unknown_Unknown_Caudovirales	Viruses_Unknown_Unknown_Caudovirales_Siphoviridae	Viruses_Unknown_Unknown_Caudovirales_Siphoviridae_Sfi21dt1virus	Viruses_Unknown_Unknown_Caudovirales_Siphoviridae_Sfi21dt1virus_Sfi21dt1virus Streptococcus virus 7201	0	75	0	0	0	0	0	0	2	0	33	0	0	0	0	0	0	0	0	1	0	0	1	0	0	0	0	0	0	0	0	2	0	0	0	1	0	0	0	0	0	0
taxid_112040	Bacteria	Bacteria_Bacteroidetes	Bacteria_Bacteroidetes_Flavobacteriia	Bacteria_Bacteroidetes_Flavobacteriia_Flavobacteriales	Bacteria_Bacteroidetes_Flavobacteriia_Flavobacteriales_Flavobacteriaceae	Bacteria_Bacteroidetes_Flavobacteriia_Flavobacteriales_Flavobacteriaceae_Zobellia	Bacteria_Bacteroidetes_Flavobacteriia_Flavobacteriales_Flavobacteriaceae_Zobellia_Unknown	28	40	31	59	31	58	25	34	25	33	28	51	63	40	26	25	8	26	21	4	47	35	13	8	13	2	15	0	23	25	42	11	38	27	28	22	20	42	26	8	22	42
taxid_1120523	Bacteria	Bacteria_Actinobacteria	Bacteria_Actinobacteria_Actinobacteria	Bacteria_Actinobacteria_Actinobacteria_Streptomycetales	Bacteria_Actinobacteria_Actinobacteria_Streptomycetales_Streptomycetaceae	Bacteria_Actinobacteria_Actinobacteria_Streptomycetales_Streptomycetaceae_Streptomyces	Bacteria_Actinobacteria_Actinobacteria_Streptomycetales_Streptomycetaceae_Streptomyces_Streptomyces sp. MJM8645	34	91	44	161	69	5	95	50	11	37	62	52	59	51	15	46	12	48	21	7	66	21	143	24	39	26	86	35	28	19	30	28	30	50	26	49	30	41	38	17	13	63
taxid_1120568	Bacteria	Bacteria_Proteobacteria	Bacteria_Proteobacteria_Alphaproteobacteria	Bacteria_Proteobacteria_Alphaproteobacteria_Rhodobacterales	Bacteria_Proteobacteria_Alphaproteobacteria_Rhodobacterales_Rhodobacteraceae	Bacteria_Proteobacteria_Alphaproteobacteria_Rhodobacterales_Rhodobacteraceae_Pseudorhodobacter	Bacteria_Proteobacteria_Alphaproteobacteria_Rhodobacterales_Rhodobacteraceae_Pseudorhodobacter_Pseudorhodobacter wandonensis	51	37	28	45	69	13	49	60	5	13	20	16	88	60	24	14	11	88	38	0	70	13	69	38	70	16	30	4	23	61	39	9	29	61	8	28	49	19	31	9	9	28
taxid_1120623	Bacteria	Bacteria_Proteobacteria	Bacteria_Proteobacteria_Betaproteobacteria	Bacteria_Proteobacteria_Betaproteobacteria_Burkholderiales	Bacteria_Proteobacteria_Betaproteobacteria_Burkholderiales_Alcaligenaceae	Bacteria_Proteobacteria_Betaproteobacteria_Burkholderiales_Alcaligenaceae_Achromobacter	Bacteria_Proteobacteria_Betaproteobacteria_Burkholderiales_Alcaligenaceae_Achromobacter_Achromobacter sp. LC458	0	9	1	10	1	1	2	2	0	1	3	1	1	3	1	2	2	2	1	0	2	2	5	0	0	3	0	2	1	1	2	0	0	0	1	2	0	8	1	1	0	3
taxid_1120652	Bacteria	Bacteria_Proteobacteria	Bacteria_Proteobacteria_Alphaproteobacteria	Bacteria_Proteobacteria_Alphaproteobacteria_Rhizobiales	Bacteria_Proteobacteria_Alphaproteobacteria_Rhizobiales_Rhizobiaceae	Bacteria_Proteobacteria_Alphaproteobacteria_Rhizobiales_Rhizobiaceae_Ensifer	Bacteria_Proteobacteria_Alphaproteobacteria_Rhizobiales_Rhizobiaceae_Ensifer_Ensifer sp. LC163	6	0	0	6	4	0	2	3	0	2	1	12	4	0	0	2	0	2	1	0	7	0	3	0	0	3	4	1	1	2	4	3	1	0	0	4	1	1	0	0	3	5
taxid_1120658	Bacteria	Bacteria_Proteobacteria	Bacteria_Proteobacteria_Alphaproteobacteria	Bacteria_Proteobacteria_Alphaproteobacteria_Rhizobiales	Bacteria_Proteobacteria_Alphaproteobacteria_Rhizobiales_Phyllobacteriaceae	Bacteria_Proteobacteria_Alphaproteobacteria_Rhizobiales_Phyllobacteriaceae_Mesorhizobium	Bacteria_Proteobacteria_Alphaproteobacteria_Rhizobiales_Phyllobacteriaceae_Mesorhizobium_Mesorhizobium sp. LC103	76	322	96	128	130	13	154	91	17	74	55	88	189	107	29	28	20	81	60	21	181	29	47	58	67	24	151	14	56	129	50	18	47	71	17	38	91	26	74	33	20	42
taxid_1120679	Bacteria	Bacteria_Firmicutes	Bacteria_Firmicutes_Bacilli	Bacteria_Firmicutes_Bacilli_Bacillales	Bacteria_Firmicutes_Bacilli_Bacillales_Paenibacillaceae	Bacteria_Firmicutes_Bacilli_Bacillales_Paenibacillaceae_Paenibacillus	Bacteria_Firmicutes_Bacilli_Bacillales_Paenibacillaceae_Paenibacillus_Paenibacillus sp. LC231	36	97	36	99	55	14	79	57	11	44	26	50	62	39	32	10	10	47	23	3	34	24	37	40	46	6	91	21	19	47	35	15	24	29	24	23	22	24	32	10	14	48
taxid_1120688	Bacteria	Bacteria_Proteobacteria	Bacteria_Proteobacteria_Alphaproteobacteria	Bacteria_Proteobacteria_Alphaproteobacteria_Rhizobiales	Bacteria_Proteobacteria_Alphaproteobacteria_Rhizobiales_Rhizobiaceae	Bacteria_Proteobacteria_Alphaproteobacteria_Rhizobiales_Rhizobiaceae_Rhizobium	Bacteria_Proteobacteria_Alphaproteobacteria_Rhizobiales_Rhizobiaceae_Rhizobium_Rhizobium sp. LC145	37	223	43	133	44	25	69	21	65	20	46	24	50	41	12	34	14	50	17	3	41	15	100	22	29	10	34	26	27	20	26	19	22	47	31	55	31	54	54	16	40	78
taxid_1120705	Bacteria	Bacteria_Proteobacteria	Bacteria_Proteobacteria_Alphaproteobacteria	Bacteria_Proteobacteria_Alphaproteobacteria_Sphingomonadales	Bacteria_Proteobacteria_Alphaproteobacteria_Sphingomonadales_Sphingomonadaceae	Bacteria_Proteobacteria_Alphaproteobacteria_Sphingomonadales_Sphingomonadaceae_Sphingopyxis	Bacteria_Proteobacteria_Alphaproteobacteria_Sphingomonadales_Sphingomonadaceae_Sphingopyxis_Sphingopyxis sp. LC363	21	13	16	36	33	5	17	14	4	25	15	25	37	12	14	7	4	17	22	0	26	10	23	6	12	5	8	2	10	12	21	3	16	17	1	8	27	6	16	2	2	4
taxid_1120746	Bacteria	Bacteria_Kiritimatiellaeota	Bacteria_Kiritimatiellaeota_Kiritimatiellae	Bacteria_Kiritimatiellaeota_Kiritimatiellae_Kiritimatiellales	Bacteria_Kiritimatiellaeota_Kiritimatiellae_Kiritimatiellales_Kiritimatiellaceae	Bacteria_Kiritimatiellaeota_Kiritimatiellae_Kiritimatiellales_Kiritimatiellaceae_Kiritimatiella	Bacteria_Kiritimatiellaeota_Kiritimatiellae_Kiritimatiellales_Kiritimatiellaceae_Kiritimatiella_Kiritimatiella bacterium MS4	676	1687	759	1404	871	388	1595	675	455	772	768	904	1330	672	260	423	269	865	498	148	1553	330	1265	515	688	247	1133	437	457	684	475	251	364	708	501	459	459	514	776	272	344	1164
taxid_1120792	Bacteria	Bacteria_Proteobacteria	Bacteria_Proteobacteria_Alphaproteobacteria	Bacteria_Proteobacteria_Alphaproteobacteria_Rhizobiales	Bacteria_Proteobacteria_Alphaproteobacteria_Rhizobiales_Methylocystaceae	Bacteria_Proteobacteria_Alphaproteobacteria_Rhizobiales_Methylocystaceae_Methylopila	Bacteria_Proteobacteria_Alphaproteobacteria_Rhizobiales_Methylocystaceae_Methylopila_Methylopila sp. 73B	13	13	23	101	14	8	10	16	8	14	12	17	41	26	5	23	23	8	12	1	31	3	159	12	6	33	22	33	26	5	10	8	7	15	10	27	8	73	12	9	12	31
taxid_1120797	Bacteria	Bacteria_Actinobacteria	Bacteria_Actinobacteria_Actinobacteria	Bacteria_Actinobacteria_Actinobacteria_Corynebacteriales	Bacteria_Actinobacteria_Actinobacteria_Corynebacteriales_Mycobacteriaceae	Bacteria_Actinobacteria_Actinobacteria_Corynebacteriales_Mycobacteriaceae_Mycobacterium	Bacteria_Actinobacteria_Actinobacteria_Corynebacteriales_Mycobacteriaceae_Mycobacterium_Mycobacterium sp. 141	1	1	47	9	27	0	33	14	3	23	1	3	30	2	1	3	2	3	4	0	6	0	1	27	2	0	15	1	1	1	14	0	4	3	2	0	0	2	7	0	0	16
taxid_112090	Eukaryota	Eukaryota_Chordata	Eukaryota_Chordata_Oomycetes	Eukaryota_Chordata_Oomycetes_Saprolegniales	Eukaryota_Chordata_Oomycetes_Saprolegniales_Saprolegniaceae	Eukaryota_Chordata_Oomycetes_Saprolegniales_Saprolegniaceae_Aphanomyces	Eukaryota_Chordata_Oomycetes_Saprolegniales_Saprolegniaceae_Aphanomyces_Aphanomyces astaci	33	38	24	62	44	21	50	29	28	33	29	20	38	46	7	7	9	44	28	9	81	21	48	24	32	9	46	18	14	49	26	9	13	18	21	22	23	25	26	6	25	50
taxid_1120938	Bacteria	Bacteria_Actinobacteria	Bacteria_Actinobacteria_Actinobacteria	Bacteria_Actinobacteria_Actinobacteria_Streptosporangiales	Bacteria_Actinobacteria_Actinobacteria_Streptosporangiales_Thermomonosporaceae	Bacteria_Actinobacteria_Actinobacteria_Streptosporangiales_Thermomonosporaceae_Actinomadura	Bacteria_Actinobacteria_Actinobacteria_Streptosporangiales_Thermomonosporaceae_Actinomadura_Actinomadura flavalba	32	26	60	130	35	16	40	37	7	57	47	24	109	72	23	43	10	31	14	1	70	35	57	16	7	22	35	18	27	74	20	15	86	44	31	79	57	43	64	14	11	47
taxid_112098	Eukaryota	Eukaryota_Chordata	Eukaryota_Chordata_Oomycetes	Eukaryota_Chordata_Oomycetes_Saprolegniales	Eukaryota_Chordata_Oomycetes_Saprolegniales_Saprolegniaceae	Eukaryota_Chordata_Oomycetes_Saprolegniales_Saprolegniaceae_Saprolegnia	Eukaryota_Chordata_Oomycetes_Saprolegniales_Saprolegniaceae_Saprolegnia_Saprolegnia diclina	14	10	63	19	22	19	25	17	13	27	9	10	47	16	11	9	7	10	9	2	37	10	6	28	17	5	12	2	4	4	11	3	16	45	7	16	27	6	12	8	17	22
taxid_1120986	Bacteria	Bacteria_Synergistetes	Bacteria_Synergistetes_Synergistia	Bacteria_Synergistetes_Synergistia_Synergistales	Bacteria_Synergistetes_Synergistia_Synergistales_Synergistaceae	Bacteria_Synergistetes_Synergistia_Synergistales_Synergistaceae_Acetomicrobium	Bacteria_Synergistetes_Synergistia_Synergistales_Synergistaceae_Acetomicrobium_Acetomicrobium thermoterrenum	2	2	0	1	1	0	2	0	0	2	1	1	3	0	0	2	1	5	2	0	3	2	4	2	4	0	4	1	0	0	0	2	0	0	0	2	0	7	1	0	0	0
taxid_1120994	Bacteria	Bacteria_Firmicutes	Bacteria_Firmicutes_Tissierellia	Bacteria_Firmicutes_Tissierellia_Tissierellales	Bacteria_Firmicutes_Tissierellia_Tissierellales_Peptoniphilaceae	Bacteria_Firmicutes_Tissierellia_Tissierellales_Peptoniphilaceae_Anaerosphaera	Bacteria_Firmicutes_Tissierellia_Tissierellales_Peptoniphilaceae_Anaerosphaera_Anaerosphaera aminiphila	33	42	18	84	61	8	60	29	20	12	58	25	76	35	16	18	9	57	16	4	97	19	39	39	38	14	29	14	24	63	17	17	3	37	8	18	43	17	41	11	9	49
taxid_1121000	Bacteria	Bacteria_Proteobacteria	Bacteria_Proteobacteria_Betaproteobacteria	Bacteria_Proteobacteria_Betaproteobacteria_Neisseriales	Bacteria_Proteobacteria_Betaproteobacteria_Neisseriales_Chromobacteriaceae	Bacteria_Proteobacteria_Betaproteobacteria_Neisseriales_Chromobacteriaceae_Andreprevotia	Bacteria_Proteobacteria_Betaproteobacteria_Neisseriales_Chromobacteriaceae_Andreprevotia_Andreprevotia lacus	82	84	93	89	91	18	77	117	21	54	26	90	171	84	41	38	10	65	25	4	138	35	73	37	37	20	73	24	25	76	59	9	54	101	26	43	82	51	68	9	39	124
taxid_1121084	Bacteria	Bacteria_Firmicutes	Bacteria_Firmicutes_Bacilli	Bacteria_Firmicutes_Bacilli_Bacillales	Bacteria_Firmicutes_Bacilli_Bacillales_Bacillaceae	Bacteria_Firmicutes_Bacilli_Bacillales_Bacillaceae_Bacillus	Bacteria_Firmicutes_Bacilli_Bacillales_Bacillaceae_Bacillus_Bacillus acidiproducens	85	46	98	72	90	14	139	68	38	44	62	35	88	53	28	24	19	74	35	1	119	51	61	35	51	18	88	21	14	82	44	23	29	95	34	56	75	44	46	9	68	173
taxid_1121252	Bacteria	Bacteria_Proteobacteria	Bacteria_Proteobacteria_Alphaproteobacteria	Bacteria_Proteobacteria_Alphaproteobacteria_Rhizobiales	Bacteria_Proteobacteria_Alphaproteobacteria_Rhizobiales_Hyphomicrobiaceae	Bacteria_Proteobacteria_Alphaproteobacteria_Rhizobiales_Hyphomicrobiaceae_Cucumibacter	Bacteria_Proteobacteria_Alphaproteobacteria_Rhizobiales_Hyphomicrobiaceae_Cucumibacter_Cucumibacter marinus	7	23	21	16	19	2	15	19	7	9	6	12	21	23	5	24	9	19	13	0	45	8	18	20	31	4	20	2	3	27	14	3	10	15	2	13	9	11	26	7	4	36
taxid_1121276	Bacteria	Bacteria_Proteobacteria	Bacteria_Proteobacteria_Betaproteobacteria	Bacteria_Proteobacteria_Betaproteobacteria_Neisseriales	Bacteria_Proteobacteria_Betaproteobacteria_Neisseriales_Chromobacteriaceae	Bacteria_Proteobacteria_Betaproteobacteria_Neisseriales_Chromobacteriaceae_Chitinilyticum	Bacteria_Proteobacteria_Betaproteobacteria_Neisseriales_Chromobacteriaceae_Chitinilyticum_Chitinilyticum litopenaei	23	73	24	285	33	57	59	35	32	50	95	39	153	87	11	21	20	51	21	12	65	34	70	26	27	18	46	55	82	36	34	26	32	40	91	36	24	37	34	18	7	43
taxid_1121298	Bacteria	Bacteria_Firmicutes	Bacteria_Firmicutes_Clostridia	Bacteria_Firmicutes_Clostridia_Clostridiales	Bacteria_Firmicutes_Clostridia_Clostridiales_Clostridiaceae	Bacteria_Firmicutes_Clostridia_Clostridiales_Clostridiaceae_Clostridium	Bacteria_Firmicutes_Clostridia_Clostridiales_Clostridiaceae_Clostridium_Clostridium amylolyticum	77	128	171	128	80	52	170	152	117	98	50	96	147	89	80	47	79	123	59	43	187	41	123	100	84	23	93	39	49	71	66	41	16	80	96	72	63	98	40	37	26	150
taxid_1121358	Bacteria	Bacteria_Actinobacteria	Bacteria_Actinobacteria_Actinobacteria	Bacteria_Actinobacteria_Actinobacteria_Corynebacteriales	Bacteria_Actinobacteria_Actinobacteria_Corynebacteriales_Corynebacteriaceae	Bacteria_Actinobacteria_Actinobacteria_Corynebacteriales_Corynebacteriaceae_Corynebacterium	Bacteria_Actinobacteria_Actinobacteria_Corynebacteriales_Corynebacteriaceae_Corynebacterium_Corynebacterium doosanense	97	50	27	92	55	6	77	20	18	54	23	26	42	52	6	31	26	31	57	3	67	35	14	15	19	9	135	27	30	22	29	8	15	72	37	7	36	39	15	6	27	83
taxid_1121721	Bacteria	Bacteria_Actinobacteria	Bacteria_Actinobacteria_Actinobacteria	Bacteria_Actinobacteria_Actinobacteria_Corynebacteriales	Bacteria_Actinobacteria_Actinobacteria_Corynebacteriales_Gordoniaceae	Bacteria_Actinobacteria_Actinobacteria_Corynebacteriales_Gordoniaceae_Gordonia	Bacteria_Actinobacteria_Actinobacteria_Corynebacteriales_Gordoniaceae_Gordonia_Gordonia kroppenstedtii	31	41	38	94	13	41	22	18	60	16	56	53	16	38	10	66	6	33	29	1	35	23	66	15	22	19	35	28	12	11	26	12	20	28	45	33	12	55	18	22	3	30
taxid_1121829	Bacteria	Bacteria_Proteobacteria	Bacteria_Proteobacteria_Alphaproteobacteria	Bacteria_Proteobacteria_Alphaproteobacteria_Rhodospirillales	Bacteria_Proteobacteria_Alphaproteobacteria_Rhodospirillales_Rhodospirillaceae	Bacteria_Proteobacteria_Alphaproteobacteria_Rhodospirillales_Rhodospirillaceae_Fodinicurvata	Bacteria_Proteobacteria_Alphaproteobacteria_Rhodospirillales_Rhodospirillaceae_Fodinicurvata_Unknown	37	47	10	46	24	14	31	34	8	23	87	5	74	40	24	131	42	27	41	1	25	11	119	10	37	32	35	47	29	16	4	79	4	23	45	135	4	85	18	11	1	14
taxid_1121830	Bacteria	Bacteria_Proteobacteria	Bacteria_Proteobacteria_Alphaproteobacteria	Bacteria_Proteobacteria_Alphaproteobacteria_Rhodospirillales	Bacteria_Proteobacteria_Alphaproteobacteria_Rhodospirillales_Rhodospirillaceae	Bacteria_Proteobacteria_Alphaproteobacteria_Rhodospirillales_Rhodospirillaceae_Fodinicurvata	Bacteria_Proteobacteria_Alphaproteobacteria_Rhodospirillales_Rhodospirillaceae_Fodinicurvata_Fodinicurvata fenggangensis	27	15	39	90	33	48	49	54	39	22	62	73	84	50	10	36	21	33	23	24	68	16	31	31	19	16	36	18	19	58	51	12	11	39	14	65	24	55	74	22	16	30
taxid_1121832	Bacteria	Bacteria_Proteobacteria	Bacteria_Proteobacteria_Alphaproteobacteria	Bacteria_Proteobacteria_Alphaproteobacteria_Rhodospirillales	Bacteria_Proteobacteria_Alphaproteobacteria_Rhodospirillales_Rhodospirillaceae	Bacteria_Proteobacteria_Alphaproteobacteria_Rhodospirillales_Rhodospirillaceae_Fodinicurvata	Bacteria_Proteobacteria_Alphaproteobacteria_Rhodospirillales_Rhodospirillaceae_Fodinicurvata_Fodinicurvata sediminis	25	55	102	58	35	14	81	57	26	28	18	60	173	31	39	31	4	56	11	5	72	17	45	69	18	13	91	23	27	36	40	20	9	83	22	57	80	45	37	22	45	77
taxid_1121960	Bacteria	Bacteria_Proteobacteria	Bacteria_Proteobacteria_Gammaproteobacteria	Bacteria_Proteobacteria_Gammaproteobacteria_Oceanospirillales	Bacteria_Proteobacteria_Gammaproteobacteria_Oceanospirillales_Halomonadaceae	Bacteria_Proteobacteria_Gammaproteobacteria_Oceanospirillales_Halomonadaceae_Halomonas	Bacteria_Proteobacteria_Gammaproteobacteria_Oceanospirillales_Halomonadaceae_Halomonas_Halomonas zhanjiangensis	8	46	9	30	8	6	18	15	32	12	6	34	16	5	11	5	5	13	13	0	8	11	26	4	3	5	15	4	10	5	5	15	5	6	13	15	0	5	4	10	7	27
taxid_1121961	Bacteria	Bacteria_Proteobacteria	Bacteria_Proteobacteria_Alphaproteobacteria	Bacteria_Proteobacteria_Alphaproteobacteria_Rhodobacterales	Bacteria_Proteobacteria_Alphaproteobacteria_Rhodobacterales_Hyphomonadaceae	Bacteria_Proteobacteria_Alphaproteobacteria_Rhodobacterales_Hyphomonadaceae_Hirschia	Bacteria_Proteobacteria_Alphaproteobacteria_Rhodobacterales_Hyphomonadaceae_Hirschia_Hirschia maritima	4	214	4	8	2	3	2	13	1	4	0	6	3	1	0	1	2	1	4	0	18	3	2	1	0	4	4	1	4	18	4	7	5	2	3	2	1	0	0	0	3	18
taxid_1122	Bacteria	Bacteria_Cyanobacteria	Bacteria_Cyanobacteria_Unknown	Bacteria_Cyanobacteria_Unknown_Chroococcales	Bacteria_Cyanobacteria_Unknown_Chroococcales_Aphanothecaceae	Bacteria_Cyanobacteria_Unknown_Chroococcales_Aphanothecaceae_Aphanothece	Bacteria_Cyanobacteria_Unknown_Chroococcales_Aphanothecaceae_Aphanothece_Aphanothece sacrum	4	3	18	10	1	0	18	24	1	20	2	5	26	3	5	1	1	17	3	1	43	4	10	8	11	1	10	7	1	45	9	0	1	8	8	1	11	1	4	2	1	7
taxid_1122204	Bacteria	Bacteria_Firmicutes	Bacteria_Firmicutes_Bacilli	Bacteria_Firmicutes_Bacilli_Bacillales	Bacteria_Firmicutes_Bacilli_Bacillales_Bacillaceae	Bacteria_Firmicutes_Bacilli_Bacillales_Bacillaceae_Marinococcus	Bacteria_Firmicutes_Bacilli_Bacillales_Bacillaceae_Marinococcus_Marinococcus luteus	67	90	53	45	51	5	168	43	5	50	35	43	45	19	17	10	5	46	17	5	58	7	12	20	29	17	64	21	8	41	29	7	18	26	27	0	23	13	15	2	6	20
taxid_1122252	Bacteria	Bacteria_Proteobacteria	Bacteria_Proteobacteria_Gammaproteobacteria	Bacteria_Proteobacteria_Gammaproteobacteria_Oceanospirillales	Bacteria_Proteobacteria_Gammaproteobacteria_Oceanospirillales_Oceanospirillaceae	Bacteria_Proteobacteria_Gammaproteobacteria_Oceanospirillales_Oceanospirillaceae_Marinospirillum	Bacteria_Proteobacteria_Gammaproteobacteria_Oceanospirillales_Oceanospirillaceae_Marinospirillum_Marinospirillum celere	46	52	39	50	70	38	44	42	26	52	35	45	38	26	5	19	4	50	40	1	90	17	81	6	19	7	40	10	18	19	31	6	15	54	35	23	26	39	15	4	8	22
taxid_1122261	Bacteria	Bacteria_Proteobacteria	Bacteria_Proteobacteria_Alphaproteobacteria	Bacteria_Proteobacteria_Alphaproteobacteria_Caulobacterales	Bacteria_Proteobacteria_Alphaproteobacteria_Caulobacterales_Caulobacteraceae	Bacteria_Proteobacteria_Alphaproteobacteria_Caulobacterales_Caulobacteraceae_Phreatobacter	Bacteria_Proteobacteria_Alphaproteobacteria_Caulobacterales_Caulobacteraceae_Phreatobacter_Phreatobacter oligotrophus	65	44	30	211	34	28	85	28	19	53	27	19	47	41	9	25	18	18	55	7	56	25	148	8	17	20	72	28	35	37	33	8	33	24	20	31	16	92	45	20	25	45
taxid_112234	Bacteria	Bacteria_Bacteroidetes	Bacteria_Bacteroidetes_Flavobacteriia	Bacteria_Bacteroidetes_Flavobacteriia_Flavobacteriales	Bacteria_Bacteroidetes_Flavobacteriia_Flavobacteriales_Flavobacteriaceae	Bacteria_Bacteroidetes_Flavobacteriia_Flavobacteriales_Flavobacteriaceae_Chryseobacterium	Bacteria_Bacteroidetes_Flavobacteriia_Flavobacteriales_Flavobacteriaceae_Chryseobacterium_Chryseobacterium joostei	1	8	25	30	6	3	15	6	4	24	2	14	12	15	14	5	1	10	2	0	14	6	2	10	2	3	2	18	3	16	4	1	15	9	6	9	1	7	5	0	35	88
taxid_112248	Bacteria	Bacteria_Firmicutes	Bacteria_Firmicutes_Bacilli	Bacteria_Firmicutes_Bacilli_Bacillales	Bacteria_Firmicutes_Bacilli_Bacillales_Thermoactinomycetaceae	Bacteria_Firmicutes_Bacilli_Bacillales_Thermoactinomycetaceae_Seinonella	Bacteria_Firmicutes_Bacilli_Bacillales_Thermoactinomycetaceae_Seinonella_Seinonella peptonophila	15	16	8	7	11	5	10	13	6	3	5	8	30	17	9	5	6	52	10	0	59	8	12	8	32	2	19	8	9	26	7	2	1	11	16	8	29	13	32	4	11	25
taxid_1122941	Bacteria	Bacteria_Bacteroidetes	Bacteria_Bacteroidetes_Sphingobacteriia	Bacteria_Bacteroidetes_Sphingobacteriia_Sphingobacteriales	Bacteria_Bacteroidetes_Sphingobacteriia_Sphingobacteriales_Sphingobacteriaceae	Bacteria_Bacteroidetes_Sphingobacteriia_Sphingobacteriales_Sphingobacteriaceae_Pedobacter	Bacteria_Bacteroidetes_Sphingobacteriia_Sphingobacteriales_Sphingobacteriaceae_Pedobacter_Pedobacter glucosidilyticus	9	288	31	225	23	23	26	67	5	9	13	23	40	65	12	8	5	20	12	3	89	5	12	14	9	12	20	11	9	61	13	10	33	38	50	23	14	12	10	9	11	22
taxid_1122943	Bacteria	Bacteria_Bacteroidetes	Bacteria_Bacteroidetes_Sphingobacteriia	Bacteria_Bacteroidetes_Sphingobacteriia_Sphingobacteriales	Bacteria_Bacteroidetes_Sphingobacteriia_Sphingobacteriales_Sphingobacteriaceae	Bacteria_Bacteroidetes_Sphingobacteriia_Sphingobacteriales_Sphingobacteriaceae_Pedobacter	Bacteria_Bacteroidetes_Sphingobacteriia_Sphingobacteriales_Sphingobacteriaceae_Pedobacter_Pedobacter oryzae	8	8	28	16	9	5	35	10	17	29	26	31	35	29	10	2	11	12	5	0	47	9	5	11	8	3	18	3	4	14	12	0	13	3	5	18	8	10	11	4	5	27
taxid_1123045	Bacteria	Bacteria_Proteobacteria	Bacteria_Proteobacteria_Alphaproteobacteria	Bacteria_Proteobacteria_Alphaproteobacteria_Rhodobacterales	Bacteria_Proteobacteria_Alphaproteobacteria_Rhodobacterales_Hyphomonadaceae	Bacteria_Proteobacteria_Alphaproteobacteria_Rhodobacterales_Hyphomonadaceae_Ponticaulis	Bacteria_Proteobacteria_Alphaproteobacteria_Rhodobacterales_Hyphomonadaceae_Ponticaulis_Ponticaulis koreensis	13	12	17	49	13	5	40	13	4	29	38	11	55	23	4	34	2	3	9	0	18	12	81	5	1	13	11	2	31	29	13	20	3	8	6	6	5	7	16	3	15	30
taxid_1123067	Bacteria	Bacteria_Proteobacteria	Bacteria_Proteobacteria_Alphaproteobacteria	Bacteria_Proteobacteria_Alphaproteobacteria_Rhodobacterales	Bacteria_Proteobacteria_Alphaproteobacteria_Rhodobacterales_Rhodobacteraceae	Bacteria_Proteobacteria_Alphaproteobacteria_Rhodobacterales_Rhodobacteraceae_Rubellimicrobium	Bacteria_Proteobacteria_Alphaproteobacteria_Rhodobacterales_Rhodobacteraceae_Rubellimicrobium_Rubellimicrobium mesophilum	110	98	68	352	69	5	126	51	28	69	37	38	85	80	13	39	24	32	83	1	78	75	118	55	36	19	212	66	53	70	17	5	42	84	11	33	48	50	40	12	31	86
taxid_1123352	Bacteria	Bacteria_Firmicutes	Bacteria_Firmicutes_Tissierellia	Bacteria_Firmicutes_Tissierellia_Tissierellales	Bacteria_Firmicutes_Tissierellia_Tissierellales_Gottschalkiaceae	Bacteria_Firmicutes_Tissierellia_Tissierellales_Gottschalkiaceae_Tepidimicrobium	Bacteria_Firmicutes_Tissierellia_Tissierellales_Gottschalkiaceae_Tepidimicrobium_Tepidimicrobium xylanilyticum	38	12	34	20	36	24	49	21	21	5	32	24	68	16	20	8	8	104	18	1	47	17	12	10	32	3	16	7	3	14	17	3	13	13	4	5	33	7	27	7	13	29
taxid_1123518	Bacteria	Bacteria_Proteobacteria	Bacteria_Proteobacteria_Gammaproteobacteria	Bacteria_Proteobacteria_Gammaproteobacteria_Thiotrichales	Bacteria_Proteobacteria_Gammaproteobacteria_Thiotrichales_Piscirickettsiaceae	Bacteria_Proteobacteria_Gammaproteobacteria_Thiotrichales_Piscirickettsiaceae_Thiomicrorhabdus	Bacteria_Proteobacteria_Gammaproteobacteria_Thiotrichales_Piscirickettsiaceae_Thiomicrorhabdus_Thiomicrorhabdus sp. Kp2	7	6	54	3	7	3	36	1	7	0	1	5	27	4	3	5	2	13	2	1	19	0	7	10	4	1	7	1	2	3	0	0	1	5	10	0	3	3	3	1	6	7
taxid_1123687	Bacteria	Bacteria_Firmicutes	Bacteria_Firmicutes_Bacilli	Bacteria_Firmicutes_Bacilli_Lactobacillales	Bacteria_Firmicutes_Bacilli_Lactobacillales_Lactobacillaceae	Bacteria_Firmicutes_Bacilli_Lactobacillales_Lactobacillaceae_Lactobacillus	Bacteria_Firmicutes_Bacilli_Lactobacillales_Lactobacillaceae_Lactobacillus_Lactobacillus porcinae	12	11	5	7	8	3	69	3	0	6	21	9	17	22	10	1	3	20	10	1	19	6	11	9	3	2	16	3	0	13	12	3	6	12	1	6	3	2	4	3	19	91
taxid_1123755	Bacteria	Bacteria_Proteobacteria	Bacteria_Proteobacteria_Alphaproteobacteria	Bacteria_Proteobacteria_Alphaproteobacteria_Rhodobacterales	Bacteria_Proteobacteria_Alphaproteobacteria_Rhodobacterales_Rhodobacteraceae	Bacteria_Proteobacteria_Alphaproteobacteria_Rhodobacterales_Rhodobacteraceae_Yoonia	Bacteria_Proteobacteria_Alphaproteobacteria_Rhodobacterales_Rhodobacteraceae_Yoonia_Yoonia litorea	10	29	9	6	2	0	24	4	5	9	3	8	42	8	4	7	3	1	3	0	23	2	6	15	2	2	12	6	4	9	5	3	6	14	2	5	11	18	8	7	12	11
taxid_1123756	Bacteria	Bacteria_Proteobacteria	Bacteria_Proteobacteria_Alphaproteobacteria	Bacteria_Proteobacteria_Alphaproteobacteria_Rhodobacterales	Bacteria_Proteobacteria_Alphaproteobacteria_Rhodobacterales_Rhodobacteraceae	Bacteria_Proteobacteria_Alphaproteobacteria_Rhodobacterales_Rhodobacteraceae_Marivita	Bacteria_Proteobacteria_Alphaproteobacteria_Rhodobacterales_Rhodobacteraceae_Marivita_Marivita geojedonensis	36	126	60	89	35	15	33	53	13	37	42	38	31	44	23	45	26	58	42	16	51	10	42	10	31	17	85	37	22	36	30	3	27	45	18	44	41	50	37	19	29	102
taxid_1123773	Bacteria	Bacteria_Proteobacteria	Bacteria_Proteobacteria_Gammaproteobacteria	Bacteria_Proteobacteria_Gammaproteobacteria_Oceanospirillales	Bacteria_Proteobacteria_Gammaproteobacteria_Oceanospirillales_Halomonadaceae	Bacteria_Proteobacteria_Gammaproteobacteria_Oceanospirillales_Halomonadaceae_Halomonas	Bacteria_Proteobacteria_Gammaproteobacteria_Oceanospirillales_Halomonadaceae_Halomonas_Halomonas sp. QHL1	46	304	30	29	17	9	41	14	1	12	37	7	35	20	7	9	12	30	20	6	18	13	30	28	27	11	51	13	8	23	15	4	11	19	13	11	11	22	16	1	4	14
taxid_1123961	Bacteria	Bacteria_Firmicutes	Bacteria_Firmicutes_Bacilli	Bacteria_Firmicutes_Bacilli_Bacillales	Bacteria_Firmicutes_Bacilli_Bacillales_Alicyclobacillaceae	Bacteria_Firmicutes_Bacilli_Bacillales_Alicyclobacillaceae_Alicyclobacillus	Bacteria_Firmicutes_Bacilli_Bacillales_Alicyclobacillaceae_Alicyclobacillus_Alicyclobacillus mali	53	73	53	229	57	28	82	44	22	69	114	49	74	76	13	56	18	54	33	6	81	26	154	58	31	21	55	45	60	33	27	30	11	14	84	48	20	34	41	20	25	86
taxid_1124	Bacteria	Bacteria_Cyanobacteria	Bacteria_Cyanobacteria_Unknown	Bacteria_Cyanobacteria_Unknown_Nostocales	Bacteria_Cyanobacteria_Unknown_Nostocales_Chlorogloeopsidaceae	Bacteria_Cyanobacteria_Unknown_Nostocales_Chlorogloeopsidaceae_Chlorogloeopsis	Bacteria_Cyanobacteria_Unknown_Nostocales_Chlorogloeopsidaceae_Chlorogloeopsis_Chlorogloeopsis fritschii	5	150	31	21	7	0	24	9	5	29	4	11	51	16	17	9	4	25	7	0	56	3	3	11	6	0	11	3	3	12	7	1	8	38	1	15	12	8	11	0	11	14
taxid_112413	Bacteria	Bacteria_Actinobacteria	Bacteria_Actinobacteria_Actinobacteria	Bacteria_Actinobacteria_Actinobacteria_Pseudonocardiales	Bacteria_Actinobacteria_Actinobacteria_Pseudonocardiales_Pseudonocardiaceae	Bacteria_Actinobacteria_Actinobacteria_Pseudonocardiales_Pseudonocardiaceae_Amycolatopsis	Bacteria_Actinobacteria_Actinobacteria_Pseudonocardiales_Pseudonocardiaceae_Amycolatopsis_Amycolatopsis rubida	5	11	7	18	20	1	4	3	0	8	12	0	5	2	6	1	3	5	2	0	6	2	13	1	3	0	5	0	2	7	6	1	3	1	9	3	4	3	6	1	5	4
taxid_1124188	Bacteria	Bacteria_Bacteroidetes	Bacteria_Bacteroidetes_Flavobacteriia	Bacteria_Bacteroidetes_Flavobacteriia_Flavobacteriales	Bacteria_Bacteroidetes_Flavobacteriia_Flavobacteriales_Flavobacteriaceae	Bacteria_Bacteroidetes_Flavobacteriia_Flavobacteriales_Flavobacteriaceae_Flavobacterium	Bacteria_Bacteroidetes_Flavobacteriia_Flavobacteriales_Flavobacteriaceae_Flavobacterium_Flavobacterium fontis	42	106	43	111	90	16	57	79	8	20	120	72	89	120	58	33	33	20	32	2	50	12	82	28	17	18	38	40	24	56	52	28	21	33	62	65	24	63	19	20	18	58
taxid_1124597	Bacteria	Bacteria_Proteobacteria	Bacteria_Proteobacteria_Alphaproteobacteria	Bacteria_Proteobacteria_Alphaproteobacteria_Magnetococcales	Bacteria_Proteobacteria_Alphaproteobacteria_Magnetococcales_Magnetococcaceae	Bacteria_Proteobacteria_Alphaproteobacteria_Magnetococcales_Magnetococcaceae_Magnetococcus	Bacteria_Proteobacteria_Alphaproteobacteria_Magnetococcales_Magnetococcaceae_Magnetococcus_Magnetococcus marinus	7	21	32	19	18	6	102	20	9	16	17	28	50	23	10	6	11	20	11	6	65	14	6	27	11	5	57	9	14	15	18	8	13	45	9	21	23	15	20	4	31	54
taxid_1124743	Bacteria	Bacteria_Actinobacteria	Bacteria_Actinobacteria_Actinobacteria	Bacteria_Actinobacteria_Actinobacteria_Propionibacteriales	Bacteria_Actinobacteria_Actinobacteria_Propionibacteriales_Nocardioidaceae	Bacteria_Actinobacteria_Actinobacteria_Propionibacteriales_Nocardioidaceae_Kribbella	Bacteria_Actinobacteria_Actinobacteria_Propionibacteriales_Nocardioidaceae_Kribbella_Kribbella soli	46	20	86	130	63	19	72	85	15	34	51	39	196	64	22	59	19	45	22	0	160	28	85	75	28	21	69	42	45	44	42	14	24	53	69	62	61	39	64	54	49	136
taxid_1124835	Bacteria	Bacteria_Bacteroidetes	Bacteria_Bacteroidetes_Flavobacteriia	Bacteria_Bacteroidetes_Flavobacteriia_Flavobacteriales	Bacteria_Bacteroidetes_Flavobacteriia_Flavobacteriales_Flavobacteriaceae	Bacteria_Bacteroidetes_Flavobacteriia_Flavobacteriales_Flavobacteriaceae_Chryseobacterium	Bacteria_Bacteroidetes_Flavobacteriia_Flavobacteriales_Flavobacteriaceae_Chryseobacterium_Chryseobacterium carnipullorum	8	57	1	28	17	0	20	15	0	1	17	5	8	13	4	10	12	43	15	0	3	1	34	5	21	0	14	7	3	1	8	3	1	3	7	4	18	8	2	1	6	6
taxid_112498	Eukaryota	Eukaryota_Ascomycota	Eukaryota_Ascomycota_Dothideomycetes	Eukaryota_Ascomycota_Dothideomycetes_Capnodiales	Eukaryota_Ascomycota_Dothideomycetes_Capnodiales_Mycosphaerellaceae	Eukaryota_Ascomycota_Dothideomycetes_Capnodiales_Mycosphaerellaceae_Ramularia	Eukaryota_Ascomycota_Dothideomycetes_Capnodiales_Mycosphaerellaceae_Ramularia_Ramularia collo-cygni	24	30	28	69	66	37	26	62	17	12	79	57	42	68	43	41	6	14	17	3	56	24	68	16	7	5	20	15	28	53	45	11	24	11	44	56	6	39	16	14	24	72
taxid_1124982	Bacteria	Bacteria_Spirochaetes	Bacteria_Spirochaetes_Spirochaetia	Bacteria_Spirochaetes_Spirochaetia_Spirochaetales	Bacteria_Spirochaetes_Spirochaetia_Spirochaetales_Spirochaetaceae	Bacteria_Spirochaetes_Spirochaetia_Spirochaetales_Spirochaetaceae_Treponema	Bacteria_Spirochaetes_Spirochaetia_Spirochaetales_Spirochaetaceae_Treponema_Treponema sp. JC4	76	238	51	25	38	45	85	41	28	32	88	53	80	70	21	32	3	99	15	7	117	28	65	24	52	15	64	5	0	87	21	23	13	52	65	49	71	7	53	27	21	56
taxid_1125	Bacteria	Bacteria_Cyanobacteria	Bacteria_Cyanobacteria_Unknown	Bacteria_Cyanobacteria_Unknown_Chroococcales	Bacteria_Cyanobacteria_Unknown_Chroococcales_Microcystaceae	Bacteria_Cyanobacteria_Unknown_Chroococcales_Microcystaceae_Microcystis	Bacteria_Cyanobacteria_Unknown_Chroococcales_Microcystaceae_Microcystis_Unknown	21	17	24	89	33	9	38	29	6	16	29	26	43	30	18	37	7	32	29	3	32	11	63	11	8	13	45	35	11	24	12	5	12	25	75	25	26	15	17	12	11	44
taxid_1125847	Bacteria	Bacteria_Proteobacteria	Bacteria_Proteobacteria_Alphaproteobacteria	Bacteria_Proteobacteria_Alphaproteobacteria_Rhizobiales	Bacteria_Proteobacteria_Alphaproteobacteria_Rhizobiales_Rhizobiaceae	Bacteria_Proteobacteria_Alphaproteobacteria_Rhizobiales_Rhizobiaceae_Rhizobium	Bacteria_Proteobacteria_Alphaproteobacteria_Rhizobiales_Rhizobiaceae_Rhizobium_Rhizobium sp. NT-26	13	128	11	136	21	2	23	5	0	16	12	7	6	19	8	1	5	19	13	2	10	0	21	4	9	5	5	41	31	8	12	2	3	9	13	10	15	14	9	12	4	9
taxid_1125876	Bacteria	Bacteria_Bacteroidetes	Bacteria_Bacteroidetes_Flavobacteriia	Bacteria_Bacteroidetes_Flavobacteriia_Flavobacteriales	Bacteria_Bacteroidetes_Flavobacteriia_Flavobacteriales_Flavobacteriaceae	Bacteria_Bacteroidetes_Flavobacteriia_Flavobacteriales_Flavobacteriaceae_Chryseobacterium	Bacteria_Bacteroidetes_Flavobacteriia_Flavobacteriales_Flavobacteriaceae_Chryseobacterium_Chryseobacterium frigidisoli	8	2	16	3	18	12	16	9	3	9	6	19	62	18	5	11	1	31	3	0	13	3	8	5	15	0	13	1	3	20	3	0	8	16	1	10	13	1	15	3	9	12
taxid_1125964	Bacteria	Bacteria_Proteobacteria	Bacteria_Proteobacteria_Alphaproteobacteria	Bacteria_Proteobacteria_Alphaproteobacteria_Rhodobacterales	Bacteria_Proteobacteria_Alphaproteobacteria_Rhodobacterales_Rhodobacteraceae	Bacteria_Proteobacteria_Alphaproteobacteria_Rhodobacterales_Rhodobacteraceae_Limimaricola	Bacteria_Proteobacteria_Alphaproteobacteria_Rhodobacterales_Rhodobacteraceae_Limimaricola_Limimaricola cinnabarinus	72	126	79	47	64	18	30	32	93	79	42	31	150	125	28	25	57	70	41	1	82	29	42	35	25	30	204	54	12	108	25	48	84	57	152	133	87	18	46	21	30	117
taxid_1125965	Bacteria	Bacteria_Proteobacteria	Bacteria_Proteobacteria_Alphaproteobacteria	Bacteria_Proteobacteria_Alphaproteobacteria_Caulobacterales	Bacteria_Proteobacteria_Alphaproteobacteria_Caulobacterales_Caulobacteraceae	Bacteria_Proteobacteria_Alphaproteobacteria_Caulobacterales_Caulobacteraceae_Brevundimonas	Bacteria_Proteobacteria_Alphaproteobacteria_Caulobacterales_Caulobacteraceae_Brevundimonas_Brevundimonas abyssalis	94	43	65	106	52	54	93	30	45	68	74	68	63	69	13	47	32	40	87	28	121	48	25	41	23	21	152	26	28	45	30	26	43	49	50	55	20	49	34	30	16	60
taxid_1125973	Bacteria	Bacteria_Proteobacteria	Bacteria_Proteobacteria_Alphaproteobacteria	Bacteria_Proteobacteria_Alphaproteobacteria_Rhizobiales	Bacteria_Proteobacteria_Alphaproteobacteria_Rhizobiales_Bradyrhizobiaceae	Bacteria_Proteobacteria_Alphaproteobacteria_Rhizobiales_Bradyrhizobiaceae_Bosea	Bacteria_Proteobacteria_Alphaproteobacteria_Rhizobiales_Bradyrhizobiaceae_Bosea_Bosea sp. 117	11	7	21	48	16	7	28	11	7	16	15	40	136	52	3	17	22	16	10	0	85	7	9	10	5	4	21	6	8	29	15	3	7	14	8	26	21	11	10	18	15	97
taxid_1125974	Bacteria	Bacteria_Firmicutes	Bacteria_Firmicutes_Clostridia	Bacteria_Firmicutes_Clostridia_Thermoanaerobacterales	Bacteria_Firmicutes_Clostridia_Thermoanaerobacterales_Thermoanaerobacteraceae	Bacteria_Firmicutes_Clostridia_Thermoanaerobacterales_Thermoanaerobacteraceae_Thermoanaerobacter	Bacteria_Firmicutes_Clostridia_Thermoanaerobacterales_Thermoanaerobacteraceae_Thermoanaerobacter_Thermoanaerobacter indiensis	0	0	0	0	0	0	2	0	0	0	0	0	0	1	0	0	0	0	0	0	0	0	0	0	0	0	0	0	0	0	0	0	0	0	0	0	0	0	0	0	0	1
taxid_1125977	Bacteria	Bacteria_Proteobacteria	Bacteria_Proteobacteria_Gammaproteobacteria	Bacteria_Proteobacteria_Gammaproteobacteria_Pseudomonadales	Bacteria_Proteobacteria_Gammaproteobacteria_Pseudomonadales_Pseudomonadaceae	Bacteria_Proteobacteria_Gammaproteobacteria_Pseudomonadales_Pseudomonadaceae_Pseudomonas	Bacteria_Proteobacteria_Gammaproteobacteria_Pseudomonadales_Pseudomonadaceae_Pseudomonas_Pseudomonas sp. PAMC 25886	4	28	12	20	11	0	32	10	2	22	0	104	11	11	4	0	1	20	6	0	9	1	1	8	22	1	42	3	3	2	6	0	3	53	3	2	1	1	7	2	8	3
taxid_1125979	Bacteria	Bacteria_Proteobacteria	Bacteria_Proteobacteria_Alphaproteobacteria	Bacteria_Proteobacteria_Alphaproteobacteria_Rhizobiales	Bacteria_Proteobacteria_Alphaproteobacteria_Rhizobiales_Rhizobiaceae	Bacteria_Proteobacteria_Alphaproteobacteria_Rhizobiales_Rhizobiaceae_Rhizobium	Bacteria_Proteobacteria_Alphaproteobacteria_Rhizobiales_Rhizobiaceae_Rhizobium_Rhizobium sp. PDO1-076	3	2	18	28	4	5	9	8	2	5	2	6	69	17	2	12	6	7	6	2	12	19	5	14	8	7	17	10	7	22	6	5	2	20	11	14	20	1	12	7	9	16
taxid_1126	Bacteria	Bacteria_Cyanobacteria	Bacteria_Cyanobacteria_Unknown	Bacteria_Cyanobacteria_Unknown_Chroococcales	Bacteria_Cyanobacteria_Unknown_Chroococcales_Microcystaceae	Bacteria_Cyanobacteria_Unknown_Chroococcales_Microcystaceae_Microcystis	Bacteria_Cyanobacteria_Unknown_Chroococcales_Microcystaceae_Microcystis_Microcystis aeruginosa	25	61	52	352	60	65	90	44	17	25	35	80	132	33	17	25	15	102	37	3	52	34	21	49	46	14	50	15	25	29	57	13	18	59	23	34	27	19	23	7	36	115
taxid_1126245	Archaea	Archaea_Euryarchaeota	Archaea_Euryarchaeota_Halobacteria	Archaea_Euryarchaeota_Halobacteria_Haloferacales	Archaea_Euryarchaeota_Halobacteria_Haloferacales_Haloferacaceae	Archaea_Euryarchaeota_Halobacteria_Haloferacales_Haloferacaceae_Haloplanus	Archaea_Euryarchaeota_Halobacteria_Haloferacales_Haloferacaceae_Haloplanus_Haloplanus salinus	0	2	5	3	0	2	8	0	0	5	2	2	8	3	1	3	0	0	0	0	3	1	4	5	0	0	1	0	2	0	0	0	4	1	0	3	0	0	1	1	0	3
taxid_1126616	Bacteria	Bacteria_Proteobacteria	Bacteria_Proteobacteria_Alphaproteobacteria	Bacteria_Proteobacteria_Alphaproteobacteria_Rhizobiales	Bacteria_Proteobacteria_Alphaproteobacteria_Rhizobiales_Bradyrhizobiaceae	Bacteria_Proteobacteria_Alphaproteobacteria_Rhizobiales_Bradyrhizobiaceae_Bradyrhizobium	Bacteria_Proteobacteria_Alphaproteobacteria_Rhizobiales_Bradyrhizobiaceae_Bradyrhizobium_Bradyrhizobium sp. DOA1	4	13	10	33	3	13	14	9	8	7	6	2	23	8	0	5	3	6	4	0	14	8	16	5	5	2	2	2	6	0	5	7	15	1	2	8	1	5	6	6	4	16
taxid_1126627	Bacteria	Bacteria_Proteobacteria	Bacteria_Proteobacteria_Alphaproteobacteria	Bacteria_Proteobacteria_Alphaproteobacteria_Rhizobiales	Bacteria_Proteobacteria_Alphaproteobacteria_Rhizobiales_Bradyrhizobiaceae	Bacteria_Proteobacteria_Alphaproteobacteria_Rhizobiales_Bradyrhizobiaceae_Bradyrhizobium	Bacteria_Proteobacteria_Alphaproteobacteria_Rhizobiales_Bradyrhizobiaceae_Bradyrhizobium_Bradyrhizobium sp. DOA9	7	16	14	20	5	4	12	10	6	6	10	9	7	2	2	6	3	4	4	1	11	1	7	6	1	5	30	3	5	12	5	6	16	5	8	20	0	9	12	1	12	19
taxid_1126833	Bacteria	Bacteria_Firmicutes	Bacteria_Firmicutes_Bacilli	Bacteria_Firmicutes_Bacilli_Bacillales	Bacteria_Firmicutes_Bacilli_Bacillales_Paenibacillaceae	Bacteria_Firmicutes_Bacilli_Bacillales_Paenibacillaceae_Paenibacillus	Bacteria_Firmicutes_Bacilli_Bacillales_Paenibacillaceae_Paenibacillus_Paenibacillus beijingensis	154	197	163	190	169	57	291	152	81	175	230	102	290	234	129	200	96	176	126	33	317	105	317	122	101	44	340	71	68	149	95	68	63	154	136	132	99	80	162	55	91	313
taxid_1127744	Bacteria	Bacteria_Firmicutes	Bacteria_Firmicutes_Bacilli	Bacteria_Firmicutes_Bacilli_Bacillales	Bacteria_Firmicutes_Bacilli_Bacillales_Bacillaceae	Bacteria_Firmicutes_Bacilli_Bacillales_Bacillaceae_Bacillus	Bacteria_Firmicutes_Bacilli_Bacillales_Bacillaceae_Bacillus_Bacillus sp. JS	0	1	0	0	0	0	0	0	0	0	0	0	6	0	0	0	0	0	0	0	1	0	0	2	0	0	0	0	0	0	0	0	0	0	0	1	0	0	0	0	0	0
taxid_1127830	Bacteria	Bacteria_Planctomycetes	Bacteria_Planctomycetes_Candidatus Brocadiae	Bacteria_Planctomycetes_Candidatus Brocadiae_Candidatus Brocadiales	Bacteria_Planctomycetes_Candidatus Brocadiae_Candidatus Brocadiales_Candidatus Brocadiaceae	Bacteria_Planctomycetes_Candidatus Brocadiae_Candidatus Brocadiales_Candidatus Brocadiaceae_Unknown	Bacteria_Planctomycetes_Candidatus Brocadiae_Candidatus Brocadiales_Candidatus Brocadiaceae_Unknown_Unknown	3	0	8	0	3	0	0	1	0	5	0	0	2	0	3	0	1	2	1	0	1	0	0	0	0	0	2	0	0	1	5	0	0	2	0	0	6	0	0	0	0	7
taxid_1128151	Viruses	Viruses_Unknown	Viruses_Unknown_Unknown	Viruses_Unknown_Unknown_Herpesvirales	Viruses_Unknown_Unknown_Herpesvirales_Mimiviridae	Viruses_Unknown_Unknown_Herpesvirales_Mimiviridae_Mimivirus	Viruses_Unknown_Unknown_Herpesvirales_Mimiviridae_Mimivirus_Mimivirus terra2	0	0	0	0	0	0	0	0	0	0	0	0	1	0	2	1	0	1	0	0	0	0	0	1	1	1	3	0	0	2	2	1	0	0	3	0	0	1	0	0	1	5
taxid_1128178	Bacteria	Bacteria_Proteobacteria	Bacteria_Proteobacteria_Alphaproteobacteria	Bacteria_Proteobacteria_Alphaproteobacteria_Rhizobiales	Bacteria_Proteobacteria_Alphaproteobacteria_Rhizobiales_Bradyrhizobiaceae	Bacteria_Proteobacteria_Alphaproteobacteria_Rhizobiales_Bradyrhizobiaceae_Bradyrhizobium	Bacteria_Proteobacteria_Alphaproteobacteria_Rhizobiales_Bradyrhizobiaceae_Bradyrhizobium_Bradyrhizobium sp. CCBAU 43298	17	13	5	12	4	1	20	5	14	4	8	2	2	14	4	4	4	8	11	1	10	9	10	7	0	11	19	5	5	7	4	13	3	7	18	4	5	3	6	3	6	21
taxid_1128179	Bacteria	Bacteria_Proteobacteria	Bacteria_Proteobacteria_Alphaproteobacteria	Bacteria_Proteobacteria_Alphaproteobacteria_Rhizobiales	Bacteria_Proteobacteria_Alphaproteobacteria_Rhizobiales_Bradyrhizobiaceae	Bacteria_Proteobacteria_Alphaproteobacteria_Rhizobiales_Bradyrhizobiaceae_Bradyrhizobium	Bacteria_Proteobacteria_Alphaproteobacteria_Rhizobiales_Bradyrhizobiaceae_Bradyrhizobium_Bradyrhizobium sp. CCBAU 15615	0	0	8	0	0	0	0	0	0	0	1	0	0	0	0	1	0	0	0	0	0	0	2	0	0	0	0	0	0	0	0	0	0	0	0	0	0	0	0	0	0	5
taxid_1128421	Bacteria	Bacteria_Kiritimatiellaeota	Bacteria_Kiritimatiellaeota_Kiritimatiellae	Bacteria_Kiritimatiellaeota_Kiritimatiellae_Kiritimatiellales	Bacteria_Kiritimatiellaeota_Kiritimatiellae_Kiritimatiellales_Kiritimatiellaceae	Bacteria_Kiritimatiellaeota_Kiritimatiellae_Kiritimatiellales_Kiritimatiellaceae_Kiritimatiella	Bacteria_Kiritimatiellaeota_Kiritimatiellae_Kiritimatiellales_Kiritimatiellaceae_Kiritimatiella_Kiritimatiella bacterium JKG1	111	271	145	319	98	56	195	89	20	104	228	105	209	110	35	150	70	117	76	13	230	90	279	100	73	83	130	49	93	99	110	69	55	102	53	141	73	93	85	59	54	158
taxid_1128427	Bacteria	Bacteria_Cyanobacteria	Bacteria_Cyanobacteria_Unknown	Bacteria_Cyanobacteria_Unknown_Oscillatoriales	Bacteria_Cyanobacteria_Unknown_Oscillatoriales_Coleofasciculaceae	Bacteria_Cyanobacteria_Unknown_Oscillatoriales_Coleofasciculaceae_Coleofasciculus	Bacteria_Cyanobacteria_Unknown_Oscillatoriales_Coleofasciculaceae_Coleofasciculus_Coleofasciculus filamentous cyanobacterium ESFC-1	28	61	20	86	21	12	29	7	5	32	46	19	27	14	10	27	10	15	6	1	30	9	75	29	10	11	34	12	21	17	15	6	4	15	23	43	19	17	12	22	23	25
taxid_1128911	Bacteria	Bacteria_Proteobacteria	Bacteria_Proteobacteria_Gammaproteobacteria	Bacteria_Proteobacteria_Gammaproteobacteria_Alteromonadales	Bacteria_Proteobacteria_Gammaproteobacteria_Alteromonadales_Alteromonadaceae	Bacteria_Proteobacteria_Gammaproteobacteria_Alteromonadales_Alteromonadaceae_Paraglaciecola	Bacteria_Proteobacteria_Gammaproteobacteria_Alteromonadales_Alteromonadaceae_Paraglaciecola_Paraglaciecola arctica	5	1	16	3	6	0	48	0	0	12	1	3	34	20	16	1	3	17	7	0	40	4	2	12	8	1	11	2	1	1	2	1	7	13	9	10	3	4	3	0	8	13
taxid_1128970	Bacteria	Bacteria_Bacteroidetes	Bacteria_Bacteroidetes_Flavobacteriia	Bacteria_Bacteroidetes_Flavobacteriia_Flavobacteriales	Bacteria_Bacteroidetes_Flavobacteriia_Flavobacteriales_Flavobacteriaceae	Bacteria_Bacteroidetes_Flavobacteriia_Flavobacteriales_Flavobacteriaceae_Flavobacterium	Bacteria_Bacteroidetes_Flavobacteriia_Flavobacteriales_Flavobacteriaceae_Flavobacterium_Flavobacterium noncentrifugens	19	0	38	34	15	53	30	37	57	34	1	36	45	86	36	31	26	60	19	1	79	49	0	28	19	1	40	35	1	16	25	1	39	61	37	42	13	58	35	29	53	81
taxid_1129	Bacteria	Bacteria_Cyanobacteria	Bacteria_Cyanobacteria_Unknown	Bacteria_Cyanobacteria_Unknown_Synechococcales	Bacteria_Cyanobacteria_Unknown_Synechococcales_Synechococcaceae	Bacteria_Cyanobacteria_Unknown_Synechococcales_Synechococcaceae_Synechococcus	Bacteria_Cyanobacteria_Unknown_Synechococcales_Synechococcaceae_Synechococcus_Unknown	354	273	328	707	438	111	692	382	126	323	301	217	644	397	138	147	96	344	276	34	613	135	501	221	276	117	436	111	184	301	286	83	210	428	145	243	308	256	273	74	166	562
taxid_112900	Bacteria	Bacteria_Firmicutes	Bacteria_Firmicutes_Negativicutes	Bacteria_Firmicutes_Negativicutes_Selenomonadales	Bacteria_Firmicutes_Negativicutes_Selenomonadales_Sporomusaceae	Bacteria_Firmicutes_Negativicutes_Selenomonadales_Sporomusaceae_Sporomusa	Bacteria_Firmicutes_Negativicutes_Selenomonadales_Sporomusaceae_Sporomusa_Sporomusa acidovorans	176	264	241	212	284	80	575	226	89	112	234	153	365	178	74	115	107	273	145	19	392	85	132	197	194	68	277	98	76	272	110	53	60	163	143	134	110	119	158	58	96	193
taxid_112901	Bacteria	Bacteria_Firmicutes	Bacteria_Firmicutes_Negativicutes	Bacteria_Firmicutes_Negativicutes_Selenomonadales	Bacteria_Firmicutes_Negativicutes_Selenomonadales_Sporomusaceae	Bacteria_Firmicutes_Negativicutes_Selenomonadales_Sporomusaceae_Sporomusa	Bacteria_Firmicutes_Negativicutes_Selenomonadales_Sporomusaceae_Sporomusa_Sporomusa malonica	74	323	100	94	49	9	184	54	13	39	27	51	126	80	54	32	16	137	52	12	123	42	48	50	88	14	88	65	12	30	28	16	19	45	111	22	112	19	59	7	14	56
taxid_112902	Bacteria	Bacteria_Firmicutes	Bacteria_Firmicutes_Negativicutes	Bacteria_Firmicutes_Negativicutes_Selenomonadales	Bacteria_Firmicutes_Negativicutes_Selenomonadales_Sporomusaceae	Bacteria_Firmicutes_Negativicutes_Selenomonadales_Sporomusaceae_Propionispora	Bacteria_Firmicutes_Negativicutes_Selenomonadales_Sporomusaceae_Propionispora_Unknown	1	2	1	7	1	0	0	0	7	0	0	2	7	0	0	0	0	0	1	0	2	0	1	0	0	0	0	0	0	0	0	0	0	0	1	3	1	4	0	1	0	0
taxid_112903	Bacteria	Bacteria_Firmicutes	Bacteria_Firmicutes_Negativicutes	Bacteria_Firmicutes_Negativicutes_Selenomonadales	Bacteria_Firmicutes_Negativicutes_Selenomonadales_Sporomusaceae	Bacteria_Firmicutes_Negativicutes_Selenomonadales_Sporomusaceae_Propionispora	Bacteria_Firmicutes_Negativicutes_Selenomonadales_Sporomusaceae_Propionispora_Propionispora vibrioides	140	379	184	288	189	62	469	106	181	96	158	98	360	173	59	72	92	152	114	44	205	50	447	98	80	106	181	114	78	110	81	54	50	204	69	129	115	198	127	56	63	262
taxid_112904	Bacteria	Bacteria_Firmicutes	Bacteria_Firmicutes_Bacilli	Bacteria_Firmicutes_Bacilli_Lactobacillales	Bacteria_Firmicutes_Bacilli_Lactobacillales_Enterococcaceae	Bacteria_Firmicutes_Bacilli_Lactobacillales_Enterococcaceae_Enterococcus	Bacteria_Firmicutes_Bacilli_Lactobacillales_Enterococcaceae_Enterococcus_Enterococcus villorum	10	32	57	22	7	9	35	8	28	3	8	8	17	9	27	4	4	16	2	4	15	4	4	30	12	3	16	5	7	6	9	0	0	13	7	10	9	8	5	5	3	9
taxid_1129704	Bacteria	Bacteria_Firmicutes	Bacteria_Firmicutes_Bacilli	Bacteria_Firmicutes_Bacilli_Bacillales	Bacteria_Firmicutes_Bacilli_Bacillales_Alicyclobacillaceae	Bacteria_Firmicutes_Bacilli_Bacillales_Alicyclobacillaceae_Kyrpidia	Bacteria_Firmicutes_Bacilli_Bacillales_Alicyclobacillaceae_Kyrpidia_Unknown	46	12	52	147	48	12	99	27	8	38	40	32	61	38	22	47	38	39	32	18	48	18	87	14	27	19	46	28	15	37	23	10	26	39	29	48	27	23	30	8	17	63
taxid_1129771	Bacteria	Bacteria_Fusobacteria	Bacteria_Fusobacteria_Fusobacteriia	Bacteria_Fusobacteria_Fusobacteriia_Fusobacteriales	Bacteria_Fusobacteria_Fusobacteriia_Fusobacteriales_Leptotrichiaceae	Bacteria_Fusobacteria_Fusobacteriia_Fusobacteriales_Leptotrichiaceae_Unknown	Bacteria_Fusobacteria_Fusobacteriia_Fusobacteriales_Leptotrichiaceae_Unknown_Unknown	4	2	7	0	12	12	11	3	0	0	46	2	2	31	2	10	0	1	0	14	3	2	38	2	0	8	3	6	1	2	2	6	0	6	1	2	2	1	10	0	0	3
taxid_1129792	Bacteria	Bacteria_Firmicutes	Bacteria_Firmicutes_Bacilli	Bacteria_Firmicutes_Bacilli_Lactobacillales	Bacteria_Firmicutes_Bacilli_Lactobacillales_Leuconostocaceae	Bacteria_Firmicutes_Bacilli_Lactobacillales_Leuconostocaceae_Weissella	Bacteria_Firmicutes_Bacilli_Lactobacillales_Leuconostocaceae_Weissella_Weissella oryzae	0	2	3	1	4	0	38	5	6	2	0	9	13	2	3	0	0	7	3	0	11	0	1	2	3	0	4	0	1	15	5	0	5	6	0	0	4	1	3	0	1	9
taxid_112987	Bacteria	Bacteria_Chlamydiae	Bacteria_Chlamydiae_Chlamydiia	Bacteria_Chlamydiae_Chlamydiia_Parachlamydiales	Bacteria_Chlamydiae_Chlamydiia_Parachlamydiales_Parachlamydiaceae	Bacteria_Chlamydiae_Chlamydiia_Parachlamydiales_Parachlamydiaceae_Neochlamydia	Bacteria_Chlamydiae_Chlamydiia_Parachlamydiales_Parachlamydiaceae_Neochlamydia_Unknown	2	9	5	9	2	6	1	2	1	11	3	9	20	5	6	4	4	11	3	0	12	5	0	2	2	0	6	1	9	18	8	0	1	9	5	12	2	2	2	1	4	7
taxid_113	Bacteria	Bacteria_Planctomycetes	Bacteria_Planctomycetes_Planctomycetia	Bacteria_Planctomycetes_Planctomycetia_Planctomycetales	Bacteria_Planctomycetes_Planctomycetia_Planctomycetales_Gemmataceae	Bacteria_Planctomycetes_Planctomycetia_Planctomycetales_Gemmataceae_Gemmata	Bacteria_Planctomycetes_Planctomycetia_Planctomycetales_Gemmataceae_Gemmata_Unknown	0	0	0	0	0	0	0	0	0	0	0	0	0	0	0	0	0	0	0	0	0	0	0	0	0	1	1	0	0	0	1	0	0	0	1	0	1	0	1	0	0	0
taxid_1130080	Bacteria	Bacteria_Firmicutes	Bacteria_Firmicutes_Bacilli	Bacteria_Firmicutes_Bacilli_Lactobacillales	Bacteria_Firmicutes_Bacilli_Lactobacillales_Carnobacteriaceae	Bacteria_Firmicutes_Bacilli_Lactobacillales_Carnobacteriaceae_Alkalibacterium	Bacteria_Firmicutes_Bacilli_Lactobacillales_Carnobacteriaceae_Alkalibacterium_Alkalibacterium gilvum	9	27	7	29	7	0	13	11	3	7	9	8	25	17	16	8	9	15	5	0	31	2	13	12	10	6	18	3	10	11	14	5	2	13	3	15	5	7	14	7	8	17
taxid_1130819	Bacteria	Bacteria_Firmicutes	Bacteria_Firmicutes_Bacilli	Bacteria_Firmicutes_Bacilli_Bacillales	Bacteria_Firmicutes_Bacilli_Bacillales_Bacillaceae	Bacteria_Firmicutes_Bacilli_Bacillales_Bacillaceae_Lysinibacillus	Bacteria_Firmicutes_Bacilli_Bacillales_Bacillaceae_Lysinibacillus_Lysinibacillus mangiferihumi	1	1	2	0	0	0	66	8	0	11	0	1	4	4	3	0	0	3	0	2	21	7	0	1	2	0	4	1	1	15	2	0	3	2	1	0	2	0	0	0	0	0
taxid_113107	Bacteria	Bacteria_Firmicutes	Bacteria_Firmicutes_Bacilli	Bacteria_Firmicutes_Bacilli_Lactobacillales	Bacteria_Firmicutes_Bacilli_Lactobacillales_Streptococcaceae	Bacteria_Firmicutes_Bacilli_Lactobacillales_Streptococcaceae_Streptococcus	Bacteria_Firmicutes_Bacilli_Lactobacillales_Streptococcaceae_Streptococcus_Streptococcus australis	0	9	2	7	5	0	21	3	1	1	4	6	16	29	0	5	3	1	0	1	8	10	4	4	2	3	9	0	1	7	0	2	2	1	0	3	9	1	0	4	1	11
taxid_1131292	Bacteria	Bacteria_Firmicutes	Bacteria_Firmicutes_Bacilli	Bacteria_Firmicutes_Bacilli_Lactobacillales	Bacteria_Firmicutes_Bacilli_Lactobacillales_Enterococcaceae	Bacteria_Firmicutes_Bacilli_Lactobacillales_Enterococcaceae_Enterococcus	Bacteria_Firmicutes_Bacilli_Lactobacillales_Enterococcaceae_Enterococcus_Enterococcus ureilyticus	15	4	7	7	4	4	14	6	0	3	1	2	19	10	6	1	0	34	4	1	18	6	2	5	25	1	15	1	6	13	2	1	1	16	5	4	7	2	5	1	4	10
taxid_1131315	Viruses	Viruses_Unknown	Viruses_Unknown_Unknown	Viruses_Unknown_Unknown_Caudovirales	Viruses_Unknown_Unknown_Caudovirales_Podoviridae	Viruses_Unknown_Unknown_Caudovirales_Podoviridae_Phi29virus	Viruses_Unknown_Unknown_Caudovirales_Podoviridae_Phi29virus_Phi29virus Erwinia phage PEp14	1	1	0	0	2	0	0	0	0	1	0	0	2	1	0	0	0	0	0	0	1	0	0	0	0	0	0	0	0	0	0	0	0	0	0	0	0	0	0	0	0	0
taxid_1131462	Bacteria	Bacteria_Firmicutes	Bacteria_Firmicutes_Clostridia	Bacteria_Firmicutes_Clostridia_Clostridiales	Bacteria_Firmicutes_Clostridia_Clostridiales_Peptococcaceae	Bacteria_Firmicutes_Clostridia_Clostridiales_Peptococcaceae_Dehalobacter	Bacteria_Firmicutes_Clostridia_Clostridiales_Peptococcaceae_Dehalobacter_Dehalobacter sp. CF	17	5	5	7	2	4	11	16	24	4	9	8	41	16	4	4	7	26	5	0	35	24	7	44	21	7	40	7	5	32	24	5	0	11	11	46	36	4	18	6	8	20
taxid_1131492	Eukaryota	Eukaryota_Ascomycota	Eukaryota_Ascomycota_Eurotiomycetes	Eukaryota_Ascomycota_Eurotiomycetes_Eurotiales	Eukaryota_Ascomycota_Eurotiomycetes_Eurotiales_Aspergillaceae	Eukaryota_Ascomycota_Eurotiomycetes_Eurotiales_Aspergillaceae_Unknown	Eukaryota_Ascomycota_Eurotiomycetes_Eurotiales_Aspergillaceae_Unknown_Unknown	4	0	1	0	6	0	2	1	0	3	1	0	1	1	1	0	0	0	1	0	0	0	2	3	1	0	2	15	2	3	2	0	0	2	0	0	1	0	2	0	1	2
taxid_1131551	Bacteria	Bacteria_Proteobacteria	Bacteria_Proteobacteria_Betaproteobacteria	Bacteria_Proteobacteria_Betaproteobacteria_Nitrosomonadales	Bacteria_Proteobacteria_Betaproteobacteria_Nitrosomonadales_Methylophilaceae	Bacteria_Proteobacteria_Betaproteobacteria_Nitrosomonadales_Methylophilaceae_Methylotenera	Bacteria_Proteobacteria_Betaproteobacteria_Nitrosomonadales_Methylophilaceae_Methylotenera_Methylotenera sp. 1P/1	0	0	4	0	3	0	1	1	0	1	1	4	5	0	0	0	2	7	0	0	5	4	2	1	4	0	1	0	0	5	5	0	2	1	2	2	0	0	3	3	0	1
taxid_1131552	Bacteria	Bacteria_Proteobacteria	Bacteria_Proteobacteria_Gammaproteobacteria	Bacteria_Proteobacteria_Gammaproteobacteria_Methylococcales	Bacteria_Proteobacteria_Gammaproteobacteria_Methylococcales_Methylococcaceae	Bacteria_Proteobacteria_Gammaproteobacteria_Methylococcales_Methylococcaceae_Methylomonas	Bacteria_Proteobacteria_Gammaproteobacteria_Methylococcales_Methylococcaceae_Methylomonas_Methylomonas sp. MK1	39	2	11	3	6	8	55	9	1	3	4	8	15	38	2	2	2	28	5	0	64	3	21	13	6	7	5	0	0	12	8	2	7	1	0	3	114	6	15	1	1	5
[truncated: 22,926 more rows]
[truncated: 167 more columns]
