# Supplementary material for: Integrative analysis of the mouse cecal microbiome across diet, age, and weight in the diverse BXD population
Source: Microbiome. 2026 May 12;14:144. doi: 10.1186/s40168-026-02369-x (PMC13173809; doi:10.1186/s40168-026-02369-x)
Supplement: Supplementary file 9 — Supplementary Material 8. Table S1. Individual mouse metadata for all cecal samples. Table S2. Raw RNA-Seq counts of cecal tissue mRNA expression. Table S3. Log-transformed TPM values (TPM + 1) of cecal tissue mRNA expression. Table S4. Relative bacterial abundances by taxonomic rank for MG measurements of cecal contents, via the MetaPhlAn 4 pipeline. Table S5. Relative bacterial abundances by taxonomic rank for MT measurements of cecal contents, via the MetaPhlAn 4 pipeline. Table S6. Functional pathway analysis of MG measurements of cecal contents, via the HUMAnN 3.8 pipeline. Table S7. Functional pathway analysis of MT measurements of cecal contents, via the HUMAnN 3.8 pipeline. Table S8. Cross-reference table for bacteria taxonomic names between the MetaPhlAn4, SGB_ID, and GTDB databases. Table S9. Raw counts of bacterial abundances by taxonomic rank for MG measurements of cecal contents, by the Kraken2 pipeline. [file 40168_2026_2369_MOESM8_ESM.zip › TableS1_metadata_cecalsamples.xlsx]

## Sheet: All_Cecums
CecumID	Diet	Sex	Age at death	Strain	Index	CaseID	ET1	ET2	Original ET#	Current ET#	Orig_ID	Time_on_Diet	HFD_StartDate	SacDate2	Colony_In_Date	BirthDate
C001	HF	F	752	BXD63	103	102616.16	2090	2090	2090	2090	FAC1630	628	2015-02-06	2016-10-26	2015-02-06	2014-10-05
C002	CD	F	744	D2B6F1	263	42214.2	1162	1162	1162	1162	FAC1004	257	2013-08-08	2014-04-22	2013-08-09	2012-04-08
C003	CD	F	215	C57BL/6J	289	090612.15	526	526	526	526	FAC482	48	2012-07-20	2012-09-06	2012-07-23	2012-02-04
C004	HF	F	211	BXD51	501	101513	1182	1182	1182	1182	FAC1024	68	2013-08-08	2013-10-15	2013-08-09	2013-03-18
C005	CD	F	176	BXD100	556	042415.13	2086	2086	2086	2086	FAC1626	77	2015-02-06	2015-04-24	2015-02-06	2014-10-30
C006	HF	F	200	BXD32	540	042015.21	2031	2031	2031	2031	FAC1572	73	2015-02-06	2015-04-20	2015-02-06	2014-10-02
C007	HF	F	210	BXD69	280	101613	1088	1281	1088	1281	FAC930	69	2013-08-08	2013-10-16	2013-08-09	2013-03-20
C008	CD	F	200	BXD32	541	042015.22	2034	2034	2034	2034	FAC1575	73	2015-02-06	2015-04-20	2015-02-06	2014-10-02
C009	HF	F	200	BXD32	165	042015.20	2030	2030	2030	2030	FAC1571	73	2015-02-06	2015-04-20	2015-02-06	2014-10-02
C010	HF	M	213	C57BL/6J	537	042015.16	2014	2014	2014	2014	FAC1555	73	2015-02-06	2015-04-20	2015-02-06	2014-09-19
C011	HF	F	754	BXD61	63	102616.15	2063	2063	2063	2063	FAC1603	628	2015-02-06	2016-10-26	2015-02-06	2014-10-03
C012	CD	F	732	BXD90	95	012615.02	1096	1096	1096	1096	FAC938	540	2013-08-08	2015-01-30	2013-08-09	2013-01-28
C013	CD	F	748	BXD34	526	101513	286	286	286	286	FAC267	610	2012-02-13	2013-10-15	2011-11-15	2011-09-28
C014	HF	F	734	C57BL/6J	42	092216.11	2012	2012	2012	2012	FAC1553	594	2015-02-06	2016-09-22	2015-02-06	2014-09-19
C015	CD	F	748	BXD65b	59	102616.08	2108	2108	2108	2108	FAC1648	628	2015-02-06	2016-10-26	2015-02-06	2014-10-09
C016	HF	F	207	C57BL/6J	352	101713	1261	1301	1261	1301	FAC1100	70	2013-08-08	2013-10-17	2013-08-09	2013-03-24
C017	CD	F	748	BXD34	527	101513	288	288	288	288	FAC269	610	2012-02-13	2013-10-15	2011-11-15	2011-09-28
C018	CD	F	759	BXD73	35	083016.05	1860	1860	1860	1860	FAC1491	680	2014-10-22	2016-09-01	2014-10-22	2014-08-04
C019	HF	F	182	C57BL/6J	70	102414.07	1682	1682	1682	1682	FAC1370	134	2014-06-12	2014-10-24	2014-06-12	2014-04-25
C020	CD	F	742	BXD32	389	21113.1	88	88	88	88	FAC077	364	2012-02-13	2013-02-11	2011-10-27	2011-01-31
C021	HF	F	210	BXD69	279	101613	1087	1087	1087	1087	FAC929	69	2013-08-08	2013-10-16	2013-08-09	2013-03-20
C022	HF	F	201	BXD34	278	101613	1071	1071	1071	1071	FAC913	69	2013-08-08	2013-10-16	2013-08-09	2013-03-29
C023	HF	F	709	DBA/2J	431	10614.2	530	530	530	530	FAC486	535	2012-07-20	2014-01-06	2012-07-23	2012-01-28
C024	HF	F	212	DBA/2J	291	101713	1144	1144	1144	1144	FAC986	70	2013-08-08	2013-10-17	2013-08-09	2013-03-19
C025	CD	F	785	BXD69	34	083016.04	1850	1850	1850	1850	FAC1481	680	2014-10-22	2016-09-01	2014-10-22	2014-07-09
C026	CD	F	210	D2B6F1	310	101713	1153	1153	1153	1153	FAC995	70	2013-08-08	2013-10-17	2013-08-09	2013-03-21
C027	HF	F	723	BXD90	110	121214.08	1095	1095	1095	1095	FAC937	494	2013-08-08	2014-12-15	2013-08-09	2012-12-22
C028	CD	F	174	BXD65b	597	102414.16	1714	1714	1714	1714	FAC1402	91	2014-07-25	2014-10-24	2014-07-25	2014-05-03
C029	HF	M	760	C57BL/6J	226	042715.02	1108	1776	1108	1776	FAC950	627	2013-08-08	2015-04-27	2013-08-09	2013-03-28
C030	CD	F	734	C57BL/6J	302	62013.1	691	927	691	927	FAC640	335	2012-07-20	2013-06-20	2012-07-23	2011-06-17
C031	CD	F	218	BXD63	337	090412.07	819	819	819	819	FAC756	46	2012-07-20	2012-09-04	2012-07-23	2012-01-30
C032	HF	F	216	BXD63	132	050912.12	475	475	475	475	FAC436	86	2012-02-13	2012-05-09	2011-12-14	2011-10-06
C033	CD	F	183	BXD102	560	52814	1363	1363	1363	1363	FAC1178	137	2014-01-13	2014-05-30	2014-01-13	2013-11-28
C034	CD	F	714	BXD102	349	101713	448	448	448	448	FAC414	615	2012-02-10	2013-10-17	2011-12-14	2011-11-03
C035	CD	F	731	BXD48	375	101513	132	132	132	132	FAC117	610	2012-02-13	2013-10-15	2011-11-14	2011-10-15
C036	HF	F	736	BXD29	416	10614	732	732	732	732	FAC1154	535	2012-07-20	2014-01-06	2012-07-23	2012-01-01
C037	HF	F	186	BXD63	146	111414.09	1715	1715	1715	1715	FAC1403	112	2014-07-25	2014-11-14	2014-07-25	2014-05-12
C038	HF	F	176	BXD100	555	042415.12	2085	2085	2085	2085	FAC1625	77	2015-02-06	2015-04-24	2015-02-06	2014-10-30
C039	CD	F	212	DBA/2J	294	101713	1147	1147	1147	1147	FAC989	70	2013-08-08	2013-10-17	2013-08-09	2013-03-19
C040	CD	F	200	BXD32	542	042015.23	2035	2035	2035	2035	FAC1576	73	2015-02-06	2015-04-20	2015-02-06	2014-10-02
C041	HF	F	207	C57BL/6J	351	101713	1260	1293	1260	1293	FAC1099	70	2013-08-08	2013-10-17	2013-08-09	2013-03-24
C042	HF	M	213	C57BL/6J	538	042015.17	2015	2015	2015	2015	FAC1556	73	2015-02-06	2015-04-20	2015-02-06	2014-09-19
C043	CD	F	714	BXD102	350	101713	450	450	450	450	FAC416	615	2012-02-10	2013-10-17	2011-12-14	2011-11-03
C044	HF	F	212	DBA/2J	292	101713	1145	1145	1145	1145	FAC987	70	2013-08-08	2013-10-17	2013-08-09	2013-03-19
C045	HF	F	206	BXD73	539	042015.18	2071	2071	2071	2071	FAC1611	73	2015-02-06	2015-04-20	2015-02-06	2014-09-26
C046	CD	F	711	BXD65	204	101513	807	807	807	807	FAC745	452	2012-07-20	2013-10-15	2012-07-23	2011-11-04
C047	HF	M	760	C57BL/6J	225	042715.01	1107	1107	1107	1107	FAC949	627	2013-08-08	2015-04-27	2013-08-09	2013-03-28
C048	HF	F	176	BXD100	554	042415.11	2084	2084	2084	2084	FAC1624	77	2015-02-06	2015-04-24	2015-02-06	2014-10-30
C049	CD	F	752	BXD63	57	102616.06	2092	2092	2092	2092	FAC1632	628	2015-02-06	2016-10-26	2015-02-06	2014-10-05
C050	CD	F	212	DBA/2J	293	101713	1146	1146	1146	1146	FAC988	70	2013-08-08	2013-10-17	2013-08-09	2013-03-19
C051	CD	F	210	D2B6F1	311	101713	1154	1154	1154	1154	FAC996	70	2013-08-08	2013-10-17	2013-08-09	2013-03-21
C052	HF	M	777	C57BL/6J	227	042715.04	1266	1266	1266	1266	FAC1105	627	2013-08-08	2015-04-27	2013-08-09	2013-03-11
C053	CD	F	764	DBA/2J	37	083016.07	1818	1818	1818	1818	FAC1449	680	2014-10-22	2016-09-01	2014-10-22	2014-07-30
C054	CD	F	188	BXD90	66	102414.03	1702	1702	1702	1702	FAC1390	91	2014-07-25	2014-10-24	2014-07-25	2014-04-19
C055	CD	F	748	BXD65b	58	102616.07	2107	2107	2107	2107	FAC1647	628	2015-02-06	2016-10-26	2015-02-06	2014-10-09
C056	HF	F	186	BXD63	442	111414.10	1716	1716	1716	1716	FAC1404	112	2014-07-25	2014-11-14	2014-07-25	2014-05-12
C057	HF	F	182	BXD29	433	121515.05	2349	2349	2349	2349	FAC1910	42	2015-11-03	2015-12-15	2015-11-03	2015-06-16
C058	CD	F	751	BXD63	33	083016.03	1872	1872	1872	1872	FAC1503	678	2014-10-22	2016-08-30	2014-10-22	2014-08-10
C059	CD	F	183	BXD102	561	52814	1364	1364	1364	1364	FAC1179	137	2014-01-13	2014-05-30	2014-01-13	2013-11-28
C060	HF	F	182	C57BL/6J	69	102414.06	1681	1681	1681	1681	FAC1369	134	2014-06-12	2014-10-24	2014-06-12	2014-04-25
C061	CD	F	188	BXD48	167	042015.27	2054	2054	2054	2054	FAC1594	73	2015-02-06	2015-04-20	2015-02-06	2014-10-14
C062	CD	F	215	C57BL/6J	290	090612.16	527	527	527	527	FAC483	48	2012-07-20	2012-09-06	2012-07-23	2012-02-04
C063	CD	F	744	D2B6F1	264	42214.2	1165	1165	1165	1165	FAC1007	257	2013-08-08	2014-04-22	2013-08-09	2012-04-08
C064	HF	F	182	BXD29	434	121515.06	2350	2350	2350	2350	FAC1911	42	2015-11-03	2015-12-15	2015-11-03	2015-06-16
C065	HF	M	777	C57BL/6J	228	042715.05	1267	1267	1267	1267	FAC1106	627	2013-08-08	2015-04-27	2013-08-09	2013-03-11
C066	CD	F	740	BXD48	376	101513	136	136	136	136	FAC121	610	2012-02-13	2013-10-15	2011-11-14	2011-10-06
C067	HF	F	721	BXD32	52	092216.03	2032	2032	2032	2032	FAC1573	594	2015-02-06	2016-09-22	2015-02-06	2014-10-02
C068	CD	F	206	BXD73	164	042015.19	2072	2072	2072	2072	FAC1612	73	2015-02-06	2015-04-20	2015-02-06	2014-09-26
C069	HF	F	216	BXD63	131	050912.11	474	474	474	474	FAC435	86	2012-02-13	2012-05-09	2011-12-14	2011-10-06
C070	CD	F	705	BXD51	324	121515.21	1518	1518	1518	1518	FAC1305	613	2014-04-11	2015-12-15	2014-04-11	2014-01-09
C071	HF	F	218	BXD90	14	101613	1094	1094	1094	1094	FAC936	69	2013-08-08	2013-10-16	2013-08-09	2013-03-12
C072	CD	F	743	BXD100	348	101713	259	480	259	480	FAC240	615	2012-02-10	2013-10-17	2011-11-15	2011-10-05
C073	HF	F	694	BXD73	457	121615.16	1506	1506	1506	1506	FAC1290	614	2014-04-11	2015-12-16	2014-04-11	2014-01-21
C074	HF	F	715	BXD100	596	102414.15	1183	1300	1183	1300	FAC1025	442	2013-08-08	2014-10-24	2013-08-09	2012-11-08
C075	HF	F	211	BXD51	500	101513	1181	1181	1181	1181	FAC1023	68	2013-08-08	2013-10-15	2013-08-09	2013-03-18
C076	HF	F	736	BXD29	417	10614	734	734	734	734	FAC679	535	2012-07-20	2014-01-06	2012-07-23	2012-01-01
C077	CD	F	201	BXD34	275	101613	1068	1068	1068	1068	FAC910	69	2013-08-08	2013-10-16	2013-08-09	2013-03-29
C078	CD	F	735	BXD68	149	102616.01	2316	2316	2316	2316	FAC1875	413	2015-09-09	2016-10-26	2015-09-09	2014-10-22
C079	CD	F	743	BXD100	347	101713	258	258	258	258	FAC239	615	2012-02-10	2013-10-17	2011-11-15	2011-10-05
C080	HF	M	828	C57BL/6J	43	092216.12	1883	1883	1883	1883	FAC1733	701	2014-10-22	2016-09-22	2014-10-22	2014-06-17
C081	HF	F	214	D2B6F1	313	101713	1150	1150	1150	1150	FAC992	70	2013-08-08	2013-10-17	2013-08-09	2013-03-17
C082	CD	F	201	BXD34	119	101513	1054	1054	1054	1054	FAC896	68	2013-08-08	2013-10-15	2013-08-09	2013-03-28
C083	HF	F	709	DBA/2J	430	10614.2	529	529	529	529	FAC485	535	2012-07-20	2014-01-06	2012-07-23	2012-01-28
C084	HF	F	705	BXD51	323	121515.20	1515	1515	1515	1515	FAC1302	613	2014-04-11	2015-12-15	2014-04-11	2014-01-09
C085	CD	F	718	BXD53	418	10614.1	851	851	851	851	FAC788	535	2012-07-20	2014-01-06	2012-07-23	2012-01-19
C086	CD	F	718	BXD53	419	10614.1	854	854	854	854	FAC791	535	2012-07-20	2014-01-06	2012-07-23	2012-01-19
C087	HF	F	713	BXD53	591	10614.1	836	836	836	836	FAC773	535	2012-07-20	2014-01-06	2012-07-23	2012-01-24
C088	CD	F	716	BXD67	488	101014.07	1343	1343	1343	1343	FAC1147	328	2013-11-15	2014-10-09	2013-11-15	2012-10-23
C089	CD	F	716	BXD67	489	101014.08	1344	1344	1344	1344	FAC1148	328	2013-11-15	2014-10-09	2013-11-15	2012-10-23
C090	CD	F	220	BXD84	39	092216.08	2575	2575	2575	2575	FAC2138	133	2016-05-12	2016-09-22	2016-05-12	2016-02-15
C091	HF	F	188	BXD61	76	111414.03	1721	1922	1721	1922	FAC1409	112	2014-07-25	2014-11-14	2014-07-25	2014-05-10
C092	HF	F	188	BXD61	141	111414.04	1722	1722	1722	1722	FAC1411	112	2014-07-25	2014-11-14	2014-07-25	2014-05-10
C093	HF	F	174	BXD65b	73	102414.17	1712	1712	1712	1712	FAC1400	91	2014-07-25	2014-10-24	2014-07-25	2014-05-03
C094	CD	F	572	BXD29	17	61913	742	742	742	742	FAC687	334	2012-07-20	2013-06-19	2012-07-23	2011-11-25
C095	HF	F	577	BXD29	20	61913	669	669	669	669	FAC618	334	2012-07-20	2013-06-19	2012-07-23	2011-11-20
C096	CD	F	386	BXD32	31	083016.01	2494	2494	2494	2494	FAC2057	231	2016-01-14	2016-09-01	2016-01-14	2015-08-12
C097	CD	F	386	BXD32	32	083016.02	2495	2495	2495	2495	FAC2058	231	2016-01-14	2016-09-01	2016-01-14	2015-08-12
C098	HF	F	713	BXD53	590	10614.1	833	833	833	833	FAC770	535	2012-07-20	2014-01-06	2012-07-23	2012-01-24
C099	CD	F	578	BXD40	22	61913.1	680	680	680	680	FAC629	334	2012-07-20	2013-06-19	2012-07-23	2011-11-19
C100	CD	F	744	BXD60	54	101513	169	169	169	169	FAC154	610	2012-02-13	2013-10-15	2011-11-14	2011-10-02
C101	CD	F	759	BXD60	55	101513	236	236	236	236	FAC218	610	2012-02-13	2013-10-15	2011-11-15	2011-09-17
C102	CD	F	582	BXD63	4	61913.1	821	821	821	821	FAC758	334	2012-07-20	2013-06-19	2012-07-23	2011-11-15
C103	CD	F	550	BXD64	48	102414.19	1199	1199	1199	1199	FAC1041	442	2013-08-08	2014-10-24	2013-08-09	2013-04-22
C104	HF	F	174	BXD65	47	102414.18	1713	1713	1713	1713	FAC1401	91	2014-07-25	2014-10-24	2014-07-25	2014-05-03
C105	CD	F	239	BXD70	318	051012.05	187	187	187	187	FAC172	87	2012-02-13	2012-05-10	2011-11-14	2011-09-14
C106	HF	F	545	BXD68	406	82214.1	1081	1081	1081	1081	FAC923	379	2013-08-08	2014-08-22	2013-08-09	2013-02-23
C107	CD	F	758	BXD70	60	102616.09	2069	2069	2069	2069	FAC1609	628	2015-02-06	2016-10-26	2015-02-06	2014-09-29
C108	CD	F	743	BXD73b	61	102616.10	2089	2089	2089	2089	FAC1629	628	2015-02-06	2016-10-26	2015-02-06	2014-10-14
C109	HF	F	723	BXD77	9	101613	328	328	328	328	FAC306	611	2012-02-13	2013-10-16	2011-12-13	2011-10-24
C110	CD	F	570	BXD79	5	61913.2	831	831	831	831	FAC768	334	2012-07-20	2013-06-19	2012-07-23	2011-11-27
C111	HF	F	197	BXD34	499	101513	1056	1056	1056	1056	FAC898	68	2013-08-08	2013-10-15	2013-08-09	2013-04-01
C112	CD	F	581	BXD87	25	61913.2	296	296	296	296	FAC274	492	2012-02-13	2013-06-19	2011-12-13	2011-11-16
C113	HF	F	570	BXD90	29	62013	736	736	736	736	FAC681	335	2012-07-20	2013-06-20	2012-07-23	2011-11-28
C114	HF	F	213	BXD95	15	101613	1275	1275	1275	1275	FAC1114	69	2013-08-08	2013-10-16	2013-08-09	2013-03-17
C115	CD	F	182	C57BL/6J	68	102414.05	1680	1680	1680	1680	FAC1368	134	2014-06-12	2014-10-24	2014-06-12	2014-04-25
C116	CD	F	537	BXD100	562	50914	1184	1184	1184	1184	FAC1026	274	2013-08-08	2014-05-09	2013-08-09	2012-11-18
C117	HF	F	557	BXD48	23	61913.1	588	588	588	588	FAC538	334	2012-07-20	2013-06-19	2012-07-23	2011-12-10
C118	HF	F	537	BXD100	564	50914	1186	1186	1186	1186	FAC1028	274	2013-08-08	2014-05-09	2013-08-09	2012-11-18
C119	CD	F	574	BXD29	586	111314.11	1040	1040	1040	1040	FAC882	462	2013-08-08	2014-11-13	2013-08-09	2013-04-18
C120	HF	F	333	BXD29	577	111314.02	1531	1531	1531	1531	FAC1313	216	2014-04-11	2014-11-13	2014-04-11	2013-12-15
C121	HF	F	630	BXD29	585	111314.10	1037	1037	1037	1037	FAC879	462	2013-08-08	2014-11-13	2013-08-09	2013-02-21
C122	HF	F	174	BXD44	593	102414.12	1687	1687	1687	1687	FAC1375	91	2014-07-25	2014-10-24	2014-07-25	2014-05-03
C123	CD	F	245	BXD9	589	102616.12	2577	2577	2577	2577	FAC2140	167	2016-05-12	2016-10-26	2016-05-12	2016-02-24
C124	HF	F	726	B6D2F1	94	012615.01	1230	1230	1230	1230	FAC1072	540	2013-08-08	2015-01-30	2013-08-09	2013-02-03
C125	CD	F	223	BXD100	124	051112.08	248	248	248	248	FAC230	91	2012-02-10	2012-05-11	2011-11-15	2011-10-01
C126	CD	F	223	BXD101	89	051112.09	468	468	468	468	FAC429	91	2012-02-10	2012-05-11	2011-12-14	2011-10-01
C127	CD	F	209	BXD34	118	101513	1048	1048	1048	1048	FAC890	68	2013-08-08	2013-10-15	2013-08-09	2013-03-20
C128	CD	F	554	BXD34	120	101513	765	765	765	765	FAC707	452	2012-07-20	2013-10-15	2012-07-23	2012-04-09
C129	CD	F	730	BXD39	98	10614.1	673	673	673	673	FAC622	535	2012-07-20	2014-01-06	2012-07-23	2012-01-07
C130	CD	F	730	BXD39	99	10614	675	675	675	675	FAC624	535	2012-07-20	2014-01-06	2012-07-23	2012-01-07
C131	CD	F	180	BXD40	71	102414.08	1691	1691	1691	1691	FAC1379	91	2014-07-25	2014-10-24	2014-07-25	2014-04-27
C132	HF	F	180	BXD40	72	102414.10	1688	1688	1688	1688	FAC1376	91	2014-07-25	2014-10-24	2014-07-25	2014-04-27
C133	CD	F	188	BXD61	75	111414.02	1725	1770	1725	1770	FAC1414	112	2014-07-25	2014-11-14	2014-07-25	2014-05-10
C134	CD	F	157	BXD69	172	042415.23	2142	2142	2142	2142	FAC1686	42	2015-03-13	2015-04-24	2015-03-13	2014-11-18
C135	CD	F	353	BXD62	84	121214.20	1436	1436	1436	1436	FAC1217	248	2014-04-11	2014-12-15	2014-04-11	2013-12-27
C136	CD	F	724	BXD62	96	012615.03	1209	1798	1209	1798	FAC1051	540	2013-08-08	2015-01-30	2013-08-09	2013-02-05
C137	CD	F	344	BXD63	88	121214.24	1414	1414	1414	1414	FAC1197	248	2014-04-11	2014-12-15	2014-04-11	2014-01-05
C138	CD	F	344	BXD63	100	121214.25	1417	1741	1417	1741	FAC1198	248	2014-04-11	2014-12-15	2014-04-11	2014-01-05
C139	HF	F	344	BXD63	101	121214.26	1416	1416	1416	1416	FAC1195	248	2014-04-11	2014-12-15	2014-04-11	2014-01-05
C140	HF	F	344	BXD63	102	121214.27	1415	1751	1415	1751	FAC1196	248	2014-04-11	2014-12-15	2014-04-11	2014-01-05
C141	CD	F	209	BXD64	123	101513	1204	1204	1204	1204	FAC1046	68	2013-08-08	2013-10-15	2013-08-09	2013-03-20
C142	HF	F	528	BXD69	87	121214.23	1328	1328	1328	1328	FAC1132	395	2013-11-15	2014-12-15	2013-11-15	2013-07-05
C143	CD	F	361	BXD73	112	121214.10	1451	1451	1451	1451	FAC1232	248	2014-04-11	2014-12-15	2014-04-11	2013-12-19
C144	CD	F	361	BXD73	111	121214.09	1450	1450	1450	1450	FAC1231	248	2014-04-11	2014-12-15	2014-04-11	2013-12-19
C145	HF	F	361	BXD73	113	121214.11	1447	1447	1447	1447	FAC1228	248	2014-04-11	2014-12-15	2014-04-11	2013-12-19
C146	CD	F	237	BXD73b	91	051112.12	184	184	184	184	FAC169	88	2012-02-13	2012-05-11	2011-11-14	2011-09-17
C147	CD	F	222	BXD65	534	042015.13	2098	2098	2098	2098	FAC1638	73	2015-02-06	2015-04-20	2015-02-06	2014-09-10
C148	CD	F	628	BXD100	157	111314.18	1240	1313	1240	1313	FAC1082	462	2013-08-08	2014-11-13	2013-08-09	2013-02-23
C149	HF	F	441	BXD32	186	042915.11	1471	1471	1471	1471	FAC1252	383	2014-04-11	2015-04-29	2014-04-11	2014-02-12
C150	CD	F	349	BXD34	168	042415.17	1899	1899	1899	1899	FAC1529	184	2014-10-22	2015-04-24	2014-10-22	2014-05-10
C151	HF	F	595	BXD48	188	042915.13	1341	1377	1341	1377	FAC1145	530	2013-11-15	2015-04-29	2013-11-15	2013-09-11
C152	HF	F	597	BXD48a	155	111314.16	1238	1772	1238	1772	FAC1080	462	2013-08-08	2014-11-13	2013-08-09	2013-03-26
C153	HF	F	187	BXD65	144	111414.07	1707	1707	1707	1707	FAC1395	112	2014-07-25	2014-11-14	2014-07-25	2014-05-11
C154	CD	F	187	BXD65	143	111414.06	1710	1710	1710	1710	FAC1398	112	2014-07-25	2014-11-14	2014-07-25	2014-05-11
C155	CD	F	187	BXD65	142	111414.05	1709	1766	1709	1766	FAC1397	112	2014-07-25	2014-11-14	2014-07-25	2014-05-11
C156	CD	F	259	BXD73	160	042015.03	1859	1859	1859	1859	FAC1490	180	2014-10-22	2015-04-20	2014-10-22	2014-08-04
C157	HF	F	259	BXD73	161	042015.04	1862	1862	1862	1862	FAC1493	180	2014-10-22	2015-04-20	2014-10-22	2014-08-04
C158	HF	F	759	BXD89	153	102616.19	2076	2076	2076	2076	FAC1616	628	2015-02-06	2016-10-26	2015-02-06	2014-09-28
C159	CD	F	644	BXD95	185	050115.21	1564	1564	1564	1564	FAC1347	385	2014-04-11	2015-05-01	2014-04-11	2013-07-26
C160	HF	F	363	BXD100	246	42314	1193	1193	1193	1193	FAC1035	258	2013-08-08	2014-04-23	2013-08-09	2013-04-25
C161	CD	M	517	BXD102	209	042915.04	1370	1743	1370	1743	FAC1185	471	2014-01-13	2015-04-29	2014-01-13	2013-11-28
C162	HF	F	500	BXD29	214	042915.09	1532	1782	1532	1782	FAC1314	383	2014-04-11	2015-04-29	2014-04-11	2013-12-15
C163	HF	F	488	BXD62	194	042915.19	1434	1434	1434	1434	FAC1215	383	2014-04-11	2015-04-29	2014-04-11	2013-12-27
C164	HF	F	216	B6D2F1	297	101713	1225	1302	1225	1302	FAC1067	70	2013-08-08	2013-10-17	2013-08-09	2013-03-15
C165	HF	F	369	BXD29	251	42214.1	1042	1042	1042	1042	FAC884	257	2013-08-08	2014-04-22	2013-08-09	2013-04-18
C166	CD	F	349	BXD68	559	042415.16	1898	1898	1898	1898	FAC1528	184	2014-10-22	2015-04-24	2014-10-22	2014-05-10
C167	CD	F	571	BXD53	304	62013.2	848	848	848	848	FAC785	335	2012-07-20	2013-06-20	2012-07-23	2011-11-27
C168	HF	F	715	BXD67	309	101613	393	393	393	393	FAC365	611	2012-02-13	2013-10-16	2011-12-14	2011-11-01
C169	CD	F	201	BXD68	276	101613	1069	1069	1069	1069	FAC911	69	2013-08-08	2013-10-16	2013-08-09	2013-03-29
C170	HF	F	201	BXD68	277	101613	1070	1070	1070	1070	FAC912	69	2013-08-08	2013-10-16	2013-08-09	2013-03-29
C172	HF	F	710	BXD70	281	101613	451	451	451	451	FAC417	611	2012-02-13	2013-10-16	2011-12-14	2011-11-06
C173	CD	F	200	BXD87	284	090612.10	550	550	550	550	FAC500	48	2012-07-20	2012-09-06	2012-07-23	2012-02-19
C174	CD	F	193	BXD89	288	090612.14	555	555	555	555	FAC505	48	2012-07-20	2012-09-06	2012-07-23	2012-02-26
C175	CD	F	549	BXD90	300	62013	756	756	756	756	FAC698	335	2012-07-20	2013-06-20	2012-07-23	2011-12-19
C176	CD	F	374	BXD100	345	101713	1213	1213	1213	1213	FAC1055	70	2013-08-08	2013-10-17	2013-08-09	2012-10-08
C177	CD	F	719	BXD40	45	092216.14	2040	2040	2040	2040	FAC1581	594	2015-02-06	2016-09-22	2015-02-06	2014-10-04
C178	HF	F	183	BXD102	315	052814.04	1361	1361	1361	1361	FAC1176	137	2014-01-13	2014-05-30	2014-01-13	2013-11-28
C179	CD	F	405	BXD48	329	050912.01	4	4	4	4	FAC004	86	2012-02-13	2012-05-09	2011-10-25	2011-03-31
C180	CD	F	518	BXD48	322	121515.19	1836	1913	1836	1913	FAC1467	419	2014-10-22	2015-12-15	2014-10-22	2014-07-15
C181	HF	F	233	BXD48a	334	051112.04	210	210	210	210	FAC192	88	2012-02-13	2012-05-11	2011-11-15	2011-09-21
C182	CD	F	524	BXD61	326	121515.23	1841	1841	1841	1841	FAC1472	419	2014-10-22	2015-12-15	2014-10-22	2014-07-09
C183	HF	F	524	BXD61	328	121515.25	1843	1843	1843	1843	FAC1474	419	2014-10-22	2015-12-15	2014-10-22	2014-07-09
C184	CD	F	757	BXD77	369	21213.2	30	30	30	30	FAC026	365	2012-02-13	2013-02-12	2011-10-25	2011-01-17
C185	HF	F	214	D2B6F1	312	101713	1149	1149	1149	1149	FAC991	70	2013-08-08	2013-10-17	2013-08-09	2013-03-17
C186	CD	F	385	BXD29	385	21113	773	773	773	773	FAC715	206	2012-07-20	2013-02-11	2012-07-23	2012-01-23
C187	HF	F	365	BXD32	387	21113.1	596	596	596	596	FAC546	206	2012-07-20	2013-02-11	2012-07-23	2012-02-12
C188	CD	F	545	BXD34	401	82214	1080	1080	1080	1080	FAC922	379	2013-08-08	2014-08-22	2013-08-09	2013-02-23
C189	HF	F	545	BXD34	407	82214.1	1082	1290	1082	1290	FAC924	379	2013-08-08	2014-08-22	2013-08-09	2013-02-23
C190	HF	F	343	BXD62	396	21213.2	701	701	701	701	FAC647	207	2012-07-20	2013-02-12	2012-07-23	2012-03-06
C191	CD	F	367	BXD65	420	10614.1	1283	1283	1283	1283	FAC1117	151	2013-08-08	2014-01-06	2013-08-09	2013-01-04
C192	HF	F	367	BXD65	422	10614.1	1285	1285	1285	1285	FAC1119	151	2013-08-08	2014-01-06	2013-08-09	2013-01-04
C193	CD	F	545	BXD68	400	82214	1079	1079	1079	1079	FAC921	379	2013-08-08	2014-08-22	2013-08-09	2013-02-23
C194	HF	F	347	BXD69	398	21213.2	574	574	574	574	FAC524	207	2012-07-20	2013-02-12	2012-07-23	2012-03-02
C195	CD	F	548	BXD9	410	82214.1	1006	1006	1006	1006	FAC849	379	2013-08-08	2014-08-22	2013-08-09	2013-02-20
C196	HF	F	343	BXD90	428	10614.2	1097	1097	1097	1097	FAC939	151	2013-08-08	2014-01-06	2013-08-09	2013-01-28
C197	CD	F	677	BXD24	432	121515.04	1541	1541	1541	1541	FAC1323	613	2014-04-11	2015-12-15	2014-04-11	2014-02-06
C198	CD	F	517	BXD32	435	121515.07	1801	1801	1801	1801	FAC1432	419	2014-10-22	2015-12-15	2014-10-22	2014-07-16
C199	HF	F	539	BXD32	461	101014.02	1137	1137	1137	1137	FAC979	427	2013-08-08	2014-10-09	2013-08-09	2013-04-18
C200	HF	F	537	BXD34	464	101014.05	1052	1052	1052	1052	FAC894	427	2013-08-08	2014-10-09	2013-08-09	2013-04-20
C201	CD	F	345	BXD61	470	121615.03	2145	2145	2145	2145	FAC1689	278	2015-03-13	2015-12-16	2015-03-13	2015-01-05
C202	HF	F	364	BXD61	468	121615.01	2148	2148	2148	2148	FAC1694	278	2015-03-13	2015-12-16	2015-03-13	2014-12-17
C203	CD	F	527	BXD65	478	121615.12	1793	1793	1793	1793	FAC1429	484	2014-08-19	2015-12-16	2014-08-19	2014-07-07
C204	CD	F	541	BXD65	474	121615.08	1786	1786	1786	1786	FAC1737	490	2014-08-13	2015-12-16	2014-08-13	2014-06-23
C205	HF	F	527	BXD65	477	121615.11	1790	1790	1790	1790	FAC1426	484	2014-08-19	2015-12-16	2014-08-19	2014-07-07
C206	HF	F	541	BXD65	473	121615.06	1784	1784	1784	1784	FAC1735	490	2014-08-13	2015-12-16	2014-08-13	2014-06-23
C207	CD	F	362	BXD13	413	090514.02	1333	1333	1333	1333	FAC1137	294	2013-11-15	2014-09-05	2013-11-15	2013-09-08
C208	CD	F	539	BXD73	458	121615.17	1906	1906	1906	1906	FAC1536	420	2014-10-22	2015-12-16	2014-10-22	2014-06-25
C209	HF	F	182	BXD99	451	50914.1	1355	1355	1355	1355	FAC1172	116	2014-01-13	2014-05-09	2014-01-13	2013-11-08
C210	CD	F	225	BXD29	492	090412.03	770	770	770	770	FAC712	46	2012-07-20	2012-09-04	2012-07-23	2012-01-23
C211	CD	F	361	BXD34	508	090512.03	273	273	273	273	FAC254	205	2012-02-13	2012-09-05	2011-11-15	2011-09-10
C212	CD	F	554	BXD34	121	101513	766	766	766	766	FAC708	452	2012-07-20	2013-10-15	2012-07-23	2012-04-09
C213	HF	F	361	BXD34	510	090512.05	272	272	272	272	FAC253	205	2012-02-13	2012-09-05	2011-11-15	2011-09-10
C214	HF	F	189	BXD48	543	042015.24	2046	2046	2046	2046	FAC1588	73	2015-02-06	2015-04-20	2015-02-06	2014-10-13
C215	CD	F	190	BXD49	546	042415.03	2058	2058	2058	2058	FAC1598	77	2015-02-06	2015-04-24	2015-02-06	2014-10-16
C216	HF	F	190	BXD49	544	042415.01	2056	2056	2056	2056	FAC1596	77	2015-02-06	2015-04-24	2015-02-06	2014-10-16
C217	CD	F	756	BXD101	154	102616.20	2114	2114	2114	2114	FAC1654	628	2015-02-06	2016-10-26	2015-02-06	2014-10-01
C218	CD	F	253	BXD62	528	042015.05	1847	1847	1847	1847	FAC1478	180	2014-10-22	2015-04-20	2014-10-22	2014-08-10
C219	CD	F	186	BXD65	547	042415.04	2097	2097	2097	2097	FAC1637	77	2015-02-06	2015-04-24	2015-02-06	2014-10-20
C220	HF	F	230	BXD65	520	051012.01	458	458	458	458	FAC422	87	2012-02-13	2012-05-10	2011-12-14	2011-09-23
C221	CD	F	184	BXD66	550	042415.07	2127	2127	2127	2127	FAC1665	77	2015-02-06	2015-04-24	2015-02-06	2014-10-22
C222	HF	F	184	BXD66	548	042415.05	2124	2124	2124	2124	FAC1662	77	2015-02-06	2015-04-24	2015-02-06	2014-10-22
C223	CD	F	558	BXD69	504	61913.1	591	591	591	591	FAC541	334	2012-07-20	2013-06-19	2012-07-23	2011-12-09
C224	CD	F	541	BXD65	475	121615.09	1787	1787	1787	1787	FAC1738	490	2014-08-13	2015-12-16	2014-08-13	2014-06-23
C225	CD	F	352	BXD77	513	090512.10	148	148	148	148	FAC133	205	2012-02-13	2012-09-05	2011-11-14	2011-09-19
C226	CD	F	217	BXD79	525	090412.10	825	825	825	825	FAC762	46	2012-07-20	2012-09-04	2012-07-20	2012-01-31
C227	HF	F	571	BXD79	8	61913.2	583	583	583	583	FAC533	334	2012-07-20	2013-06-19	2012-07-23	2011-11-26
C228	HF	F	723	BXD77	10	101613	330	330	330	330	FAC308	611	2012-02-13	2013-10-16	2011-12-13	2011-10-24
C229	CD	F	393	BXD87	36	083016.06	2498	2498	2498	2498	FAC2061	231	2016-01-14	2016-09-01	2016-01-14	2015-08-05
C230	CD	F	1017	BXD65b	44	092216.13	1411	1411	1411	1411	FAC1192	895	2014-04-11	2016-09-22	2014-04-11	2013-12-10
C231	HF	F	550	BXD95	49	102414.20	1273	1273	1273	1273	FAC1112	442	2013-08-08	2014-10-24	2013-08-09	2013-04-22
C232	HF	F	544	BXD102	67	102414.04	1358	1358	1358	1358	FAC1170	284	2014-01-13	2014-10-24	2014-01-13	2013-04-28
C233	HF	F	573	BXD73b	567	101613	782	782	782	782	FAC724	453	2012-07-20	2013-10-16	2012-07-23	2012-03-22
C234	HF	F	243	BXD89	574	051112.01	176	176	176	176	FAC161	88	2012-02-13	2012-05-11	2011-11-14	2011-09-11
C235	HF	F	180	BXD40	592	102414.11	1689	1689	1689	1689	FAC1377	91	2014-07-25	2014-10-24	2014-07-25	2014-04-27
C236	HF	F	171	BXD79	448	111414.16	1733	1733	1733	1733	FAC1422	112	2014-07-25	2014-11-14	2014-07-25	2014-05-27
C237	HF	F	357	BXD70	81	121214.17	1508	1928	1508	1928	FAC1292	248	2014-04-11	2014-12-15	2014-04-11	2013-12-23
C238	HF	F	237	BXD73b	92	051112.13	181	181	181	181	FAC166	88	2012-02-13	2012-05-11	2011-11-14	2011-09-17
C240	HF	F	358	BXD40	115	121214.13	1593	1593	1593	1593	FAC1358	186	2014-06-12	2014-12-15	2014-06-12	2013-12-22
C241	CD	F	357	BXD70	117	121214.16	1512	1512	1512	1512	FAC1296	248	2014-04-11	2014-12-15	2014-04-11	2013-12-23
C242	CD	F	233	BXD48a	128	051112.06	211	211	211	211	FAC193	88	2012-02-13	2012-05-11	2011-11-15	2011-09-21
C243	HF	F	547	B6D2F1	152	102616.04	2288	2288	2288	2288	FAC1847	448	2015-08-05	2016-10-26	2015-08-05	2015-04-28
C244	CD	F	497	BXD73b	179	050115.15	1466	1466	1466	1466	FAC1247	385	2014-04-11	2015-05-01	2014-04-11	2013-12-20
C245	HF	F	415	BXD65b	206	050115.03	1597	1597	1597	1597	FAC1362	323	2014-06-12	2015-05-01	2014-06-12	2014-03-12
C246	CD	F	460	BXD77	180	050115.16	1397	1397	1397	1397	FAC1163	427	2014-02-28	2015-05-01	2014-02-28	2014-01-26
C247	CD	F	366	BXD95	241	42314.2	1270	1270	1270	1270	FAC1109	258	2013-08-08	2014-04-23	2013-08-09	2013-04-22
C248	HF	F	366	BXD64	247	42314.1	1200	1200	1200	1200	FAC1042	258	2013-08-08	2014-04-23	2013-08-09	2013-04-22
C249	CD	F	362	BXD40	254	42214.1	1058	1058	1058	1058	FAC900	257	2013-08-08	2014-04-22	2013-08-09	2013-04-25
C250	HF	F	351	BXD48a	268	090612.02	216	216	216	216	FAC198	206	2012-02-13	2012-09-06	2011-11-15	2011-09-21
C251	CD	F	354	BXD102	271	090612.05	229	229	229	229	FAC211	209	2012-02-10	2012-09-06	2011-11-15	2011-09-18
C252	CD	F	377	BXD73b	274	090612.08	267	267	267	267	FAC248	206	2012-02-13	2012-09-06	2011-11-15	2011-08-26
C253	HF	F	710	BXD70	282	101613	453	453	453	453	FAC419	611	2012-02-13	2013-10-16	2011-12-14	2011-11-06
C254	HF	F	239	BXD70	321	051012.08	188	188	188	188	FAC173	87	2012-02-13	2012-05-10	2011-11-14	2011-09-14
C255	CD	F	419	BXD48a	332	050912.04	70	70	70	70	FAC059	86	2012-02-13	2012-05-09	2011-10-26	2011-03-17
C256	HF	F	544	C57BL/6J	353	62013.1	514	514	514	514	FAC470	335	2012-07-20	2013-06-20	2012-07-23	2011-12-24
C257	HF	F	351	C57BL/6J	365	21313.3	521	521	521	521	FAC477	207	2012-07-20	2013-02-12	2012-07-23	2012-02-27
C258	CD	F	378	BXD79	371	21213.2	824	824	824	824	FAC761	207	2012-07-20	2013-02-12	2012-07-20	2012-01-31
C259	CD	F	348	BXD51	391	21113.1	704	704	704	704	FAC650	206	2012-07-20	2013-02-11	2012-07-23	2012-02-29
C260	HF	F	357	BXD51	392	21113.1	598	598	598	598	FAC548	206	2012-07-20	2013-02-11	2012-07-23	2012-02-20
C261	HF	F	548	BXD9	408	82214.1	1009	1009	1009	1009	FAC851	379	2013-08-08	2014-08-22	2013-08-09	2013-02-20
C262	CD	F	716	BXD88	426	10614.2	895	929	895	929	FAC832	535	2012-07-20	2014-01-06	2012-07-23	2012-01-21
C263	CD	F	359	C57BL/6J	444	111414.12	1679	1679	1679	1679	FAC1367	155	2014-06-12	2014-11-14	2014-06-12	2013-11-20
C264	HF	F	512	BXD87	460	121615.21	1870	1945	1870	1945	FAC1501	420	2014-10-22	2015-12-16	2014-10-22	2014-07-22
C265	HF	F	578	BXD70	480	121615.14	1728	1728	1728	1728	FAC1417	509	2014-07-25	2015-12-16	2014-07-25	2014-05-17
C266	CD	F	444	BXD89	485	121615.23	2078	2078	2078	2078	FAC1618	313	2015-02-06	2015-12-16	2015-02-06	2014-09-28
C267	CD	F	348	BXD9	496	090412.11	365	365	365	365	FAC342	204	2012-02-13	2012-09-04	2011-12-13	2011-09-22
C268	HF	F	241	BXD87	503	051012.14	243	243	243	243	FAC225	87	2012-02-13	2012-05-10	2011-11-15	2011-09-12
C269	HF	F	347	BXD9	506	090512.01	370	370	370	370	FAC347	205	2012-02-13	2012-09-05	2011-12-13	2011-09-24
C270	HF	F	353	BXD77	515	090512.12	147	147	147	147	FAC132	205	2012-02-13	2012-09-05	2011-11-14	2011-09-18
	CD	F	241	BXD66	523	051012.04	224	224	224	224	FAC206	87	2012-02-13	2012-05-10	2011-11-15	2011-09-12
	HF	F	230	BXD65	521	051012.02	459	459	459	459	FAC423	87	2012-02-13	2012-05-10	2011-12-14	2011-09-23
	CD	F	223	BXD101	90	051112.10	469	469	469	469	FAC430	91	2012-02-10	2012-05-11	2011-12-14	2011-10-01
	CD	F	226	BXD27	490	090412.01	777	777	777	777	FAC719	46	2012-07-20	2012-09-04	2012-07-23	2012-01-22
	CD	F	419	BXD48a	331	050912.03	69	69	69	69	FAC058	86	2012-02-13	2012-05-09	2011-10-26	2011-03-17
	HF	F	233	BXD61	129	050912.09	218	218	218	218	FAC200	86	2012-02-13	2012-05-09	2011-11-15	2011-09-19
	HF	F	241	BXD87	502	051012.13	241	241	241	241	FAC223	87	2012-02-13	2012-05-10	2011-11-15	2011-09-12
	CD	F	233	BXD48a	127	051112.05	209	209	209	209	FAC191	88	2012-02-13	2012-05-11	2011-11-15	2011-09-21
	CD	F	218	BXD56	494	090412.05	762	762	762	762	FAC704	46	2012-07-20	2012-09-04	2012-07-23	2012-01-30
	CD	F	361	BXD34	509	090512.04	275	275	275	275	FAC256	205	2012-02-13	2012-09-05	2011-11-15	2011-09-10
	HF	F	540	D2B6F1	341	62013.1	642	642	642	642	FAC592	335	2012-07-20	2013-06-20	2012-07-23	2011-12-28
	HF	F	540	D2B6F1	342	62013.1	643	643	643	643	FAC593	335	2012-07-20	2013-06-20	2012-07-23	2011-12-28
	CD	F	239	BXD70	319	051012.06	189	189	189	189	FAC174	87	2012-02-13	2012-05-10	2011-11-14	2011-09-14
	CD	F	530	BXD60	394	21213.1	170	170	170	170	FAC155	365	2012-02-13	2013-02-12	2011-11-14	2011-09-01
	CD	F	530	BXD60	395	21213.1	171	171	171	171	FAC156	365	2012-02-13	2013-02-12	2011-11-14	2011-09-01
	CD	M	364	B6D2F1	238	42314.1	1221	1221	1221	1221	FAC1063	258	2013-08-08	2014-04-23	2013-08-09	2013-04-24
	HF	F	343	BXD84	373	21213.2	559	559	559	559	FAC509	207	2012-07-20	2013-02-12	2012-07-23	2012-03-06
	CD	F	378	BXD79	372	21213.2	826	826	826	826	FAC763	207	2012-07-20	2013-02-12	2012-07-20	2012-01-31
	CD	F	385	BXD84	355	21313.2	637	637	637	637	FAC587	207	2012-07-20	2013-02-12	2012-07-23	2012-01-24
	HF	F	236	BXD43	383	050912.06	246	246	246	246	FAC228	86	2012-02-13	2012-05-09	2011-11-15	2011-09-16
	CD	F	241	BXD66	522	051012.03	222	222	222	222	FAC204	87	2012-02-13	2012-05-10	2011-11-15	2011-09-12
	HF	F	243	BXD89	575	051112.02	177	177	177	177	FAC162	88	2012-02-13	2012-05-11	2011-11-14	2011-09-11
	CD	F	217	BXD79	524	090412.09	823	823	823	823	FAC760	46	2012-07-20	2012-09-04	2012-07-20	2012-01-31
	HF	F	239	BXD70	320	051012.07	186	186	186	186	FAC171	87	2012-02-13	2012-05-10	2011-11-14	2011-09-14
	CD	F	731	BXD86	11	101613	252	252	252	252	FAC234	611	2012-02-13	2013-10-16	2011-11-15	2011-10-16
	HF	F	364	B6D2F1	572	42314.1	1233	1233	1233	1233	FAC1075	258	2013-08-08	2014-04-23	2013-08-09	2013-04-24
	HF	M	404	B6D2F1	249	42314.1	1216	1216	1216	1216	FAC1058	258	2013-08-08	2014-04-23	2013-08-09	2013-03-15
	HF	F	236	BXD43	382	050912.05	244	244	244	244	FAC226	86	2012-02-13	2012-05-09	2011-11-15	2011-09-16
	HF	F	233	BXD61	130	050912.10	219	219	219	219	FAC201	86	2012-02-13	2012-05-09	2011-11-15	2011-09-19
	HF	F	577	BXD29	19	61913	668	668	668	668	FAC617	334	2012-07-20	2013-06-19	2012-07-23	2011-11-20
	CD	F	582	BXD63	3	61913.1	820	820	820	820	FAC757	334	2012-07-20	2013-06-19	2012-07-23	2011-11-15
	HF	F	562	BXD91	343	62013.2	881	881	881	881	FAC818	335	2012-07-20	2013-06-20	2012-07-23	2011-12-06
	CD	F	226	BXD27	491	090412.02	778	778	778	778	FAC720	46	2012-07-20	2012-09-04	2012-07-23	2012-01-22
	CD	F	225	BXD29	493	090412.04	771	771	771	771	FAC713	46	2012-07-20	2012-09-04	2012-07-23	2012-01-23
	CD	F	218	BXD56	495	090412.06	763	763	763	763	FAC705	46	2012-07-20	2012-09-04	2012-07-23	2012-01-30
	HF	F	349	BXD9	507	090512.02	368	368	368	368	FAC345	205	2012-02-13	2012-09-05	2011-12-13	2011-09-22
	HF	F	352	BXD89	518	090512.15	178	178	178	178	FAC163	205	2012-02-13	2012-09-05	2011-11-14	2011-09-19
	HF	F	352	BXD89	519	090512.16	179	179	179	179	FAC164	205	2012-02-13	2012-09-05	2011-11-14	2011-09-19
	CD	F	200	BXD87	283	090612.09	549	549	549	549	FAC499	48	2012-07-20	2012-09-06	2012-07-23	2012-02-19
	CD	F	193	BXD89	287	090612.13	554	554	554	554	FAC504	48	2012-07-20	2012-09-06	2012-07-23	2012-02-26
	HF	F	351	BXD102	447	111414.15	1362	1362	1362	1362	FAC1177	305	2014-01-13	2014-11-14	2014-01-13	2013-11-28
	HF	F	557	BXD48	24	61913.1	589	923	589	923	FAC539	334	2012-07-20	2013-06-19	2012-07-23	2011-12-10
	CD	F	549	BXD90	299	62013	755	755	755	755	FAC697	335	2012-07-20	2013-06-20	2012-07-23	2011-12-19
	CD	F	209	BXD64	122	101513	1203	1203	1203	1203	FAC1045	68	2013-08-08	2013-10-15	2013-08-09	2013-03-20
	CD	F	405	BXD48	330	050912.02	5	5	5	5	FAC005	86	2012-02-13	2012-05-09	2011-10-25	2011-03-31
	CD	F	235	BXD60	317	050912.08	235	235	235	235	FAC217	86	2012-02-13	2012-05-09	2011-11-15	2011-09-17
	CD	F	235	BXD60	316	050912.07	234	234	234	234	FAC216	86	2012-02-13	2012-05-09	2011-11-15	2011-09-17
	HF	F	237	BXD73b	93	051112.14	183	183	183	183	FAC168	88	2012-02-13	2012-05-11	2011-11-14	2011-09-17
	HF	F	233	BXD48a	333	051112.03	208	208	208	208	FAC190	88	2012-02-13	2012-05-11	2011-11-15	2011-09-21
	HF	F	365	BXD32	386	21113	595	595	595	595	FAC545	206	2012-07-20	2013-02-11	2012-07-23	2012-02-12
	HF	F	343	BXD62	397	21213.2	702	702	702	702	FAC648	207	2012-07-20	2013-02-12	2012-07-23	2012-03-06
	HF	F	359	BXD87	360	21313.3	548	548	548	548	FAC498	207	2012-07-20	2013-02-12	2012-07-23	2012-02-19
	HF	F	364	BXD95	362	21313.3	857	857	857	857	FAC794	207	2012-07-20	2013-02-12	2012-07-23	2012-02-14
	HF	F	360	BXD98	364	21313.3	629	629	629	629	FAC579	207	2012-07-20	2013-02-12	2012-07-23	2012-02-18
	HF	F	351	C57BL/6J	366	21313.4	522	522	522	522	FAC478	207	2012-07-20	2013-02-12	2012-07-23	2012-02-27
	CD	F	367	BXD65	421	10614.1	1284	1284	1284	1284	FAC1118	151	2013-08-08	2014-01-06	2013-08-09	2013-01-04
	HF	F	367	BXD65	423	10614.1	1286	1298	1286	1298	FAC1120	151	2013-08-08	2014-01-06	2013-08-09	2013-01-04
	CD	F	218	BXD63	338	090412.08	818	818	818	818	FAC755	46	2012-07-20	2012-09-04	2012-07-23	2012-01-30
	HF	F	361	BXD34	511	090512.06	274	274	274	274	FAC255	205	2012-02-13	2012-09-05	2011-11-15	2011-09-10
	HF	F	363	BXD101	270	090612.04	466	466	466	466	FAC427	209	2012-02-10	2012-09-06	2011-12-14	2011-09-09
	CD	F	354	BXD102	272	090612.06	231	231	231	231	FAC213	209	2012-02-10	2012-09-06	2011-11-15	2011-09-18
	HF	F	284	BXD40	579	111314.04	1481	1481	1481	1481	FAC1262	216	2014-04-11	2014-11-13	2014-04-11	2014-02-02
	CD	F	572	BXD29	18	61913	743	743	743	743	FAC688	334	2012-07-20	2013-06-19	2012-07-23	2011-11-25
	CD	F	581	BXD87	26	61913.2	298	298	298	298	FAC276	492	2012-02-13	2013-06-19	2011-12-13	2011-11-16
	HF	F	570	BXD90	30	62013	737	737	737	737	FAC682	335	2012-07-20	2013-06-20	2012-07-23	2011-11-28
	CD	F	562	BXD91	306	62013.2	884	884	884	884	FAC821	335	2012-07-20	2013-06-20	2012-07-23	2011-12-06
	HF	F	562	BXD91	344	62013.2	882	882	882	882	FAC819	335	2012-07-20	2013-06-20	2012-07-23	2011-12-06
	HF	F	544	C57BL/6J	354	62013.1	516	516	516	516	FAC472	335	2012-07-20	2013-06-20	2012-07-23	2011-12-24
	HF	F	366	BXD64	248	42314.1	1201	1201	1201	1201	FAC1043	258	2013-08-08	2014-04-23	2013-08-09	2013-04-22
	CD	F	711	BXD65	205	101513	808	808	808	808	FAC746	452	2012-07-20	2013-10-15	2012-07-23	2011-11-04
	CD	F	564	BXD67	307	101613	758	758	758	758	FAC700	453	2012-07-20	2013-10-16	2012-07-23	2012-03-31
	CD	F	374	BXD100	346	101713	1214	1297	1214	1297	FAC1056	70	2013-08-08	2013-10-17	2013-08-09	2012-10-08
	HF	F	359	BXD87	359	21313.3	547	547	547	547	FAC497	207	2012-07-20	2013-02-12	2012-07-23	2012-02-19
	HF	F	537	BXD100	565	50914	1187	1187	1187	1187	FAC1029	274	2013-08-08	2014-05-09	2013-08-09	2012-11-18
	CD	F	570	BXD79	6	61913.2	832	832	832	832	FAC769	334	2012-07-20	2013-06-19	2012-07-23	2011-11-27
	HF	M	462	D2B6F1	229	042715.06	1438	1438	1438	1438	FAC1219	381	2014-04-11	2015-04-27	2014-04-11	2014-01-20
	HF	F	431	BXD29	211	042915.06	1520	1520	1520	1520	FAC1307	383	2014-04-11	2015-04-29	2014-04-11	2014-02-22
	CD	F	362	BXD40	253	42214.1	1057	1057	1057	1057	FAC899	257	2013-08-08	2014-04-22	2013-08-09	2013-04-25
	CD	F	742	BXD32	388	21113.1	87	87	87	87	FAC076	364	2012-02-13	2013-02-11	2011-10-27	2011-01-31
	CD	F	385	BXD29	384	21113	772	772	772	772	FAC714	206	2012-07-20	2013-02-11	2012-07-23	2012-01-23
	CD	F	348	BXD51	390	21113.1	703	703	703	703	FAC649	206	2012-07-20	2013-02-11	2012-07-23	2012-02-29
	HF	F	357	BXD51	393	21113.1	600	600	600	600	FAC550	206	2012-07-20	2013-02-11	2012-07-23	2012-02-20
	HF	F	347	BXD69	399	21213.2	575	575	575	575	FAC525	207	2012-07-20	2013-02-12	2012-07-23	2012-03-02
	CD	F	757	BXD77	370	21213.2	31	31	31	31	FAC027	365	2012-02-13	2013-02-12	2011-10-25	2011-01-17
	CD	F	385	BXD84	356	21313.3	638	638	638	638	FAC588	207	2012-07-20	2013-02-12	2012-07-23	2012-01-24
	HF	F	343	BXD84	374	21213.2	560	560	560	560	FAC510	207	2012-07-20	2013-02-12	2012-07-23	2012-03-06
	HF	F	218	BXD90	13	101613	1093	1093	1093	1093	FAC935	69	2013-08-08	2013-10-16	2013-08-09	2013-03-12
	HF	F	213	BXD95	16	101613	1276	1276	1276	1276	FAC1115	69	2013-08-08	2013-10-16	2013-08-09	2013-03-17
	HF	F	364	BXD95	361	21313.3	856	856	856	856	FAC793	207	2012-07-20	2013-02-12	2012-07-23	2012-02-14
	HF	F	548	BXD62	409	082214.10	1208	1315	1208	1315	FAC1050	379	2013-08-08	2014-08-22	2013-08-09	2013-02-20
	HF	F	343	BXD90	429	10614.2	1098	1098	1098	1098	FAC940	151	2013-08-08	2014-01-06	2013-08-09	2013-01-28
	HF	F	374	BXD60	255	42214.1	1065	1065	1065	1065	FAC907	257	2013-08-08	2014-04-22	2013-08-09	2013-04-13
	HF	F	374	BXD60	256	42214.1	1066	1280	1066	1280	FAC908	257	2013-08-08	2014-04-22	2013-08-09	2013-04-13
	CD	F	344	DBA/2J	170	042415.20	1885	1885	1885	1885	FAC1515	184	2014-10-22	2015-04-24	2014-10-22	2014-05-15
	CD	F	434	BXD70	200	050115.08	1486	1486	1486	1486	FAC1267	385	2014-04-11	2015-05-01	2014-04-11	2014-02-21
	CD	F	716	BXD88	427	10614.2	897	897	897	897	FAC834	535	2012-07-20	2014-01-06	2012-07-23	2012-01-21
	CD	F	377	BXD24	236	42214	1034	1034	1034	1034	FAC876	257	2013-08-08	2014-04-22	2013-08-09	2013-04-10
	HF	F	377	BXD24	568	42214	1031	1031	1031	1031	FAC873	257	2013-08-08	2014-04-22	2013-08-09	2013-04-10
	HF	F	377	BXD24	569	42214	1032	1032	1032	1032	FAC874	257	2013-08-08	2014-04-22	2013-08-09	2013-04-10
	CD	F	370	D2B6F1	266	42214.2	1170	1170	1170	1170	FAC1012	257	2013-08-08	2014-04-22	2013-08-09	2013-04-17
	CD	M	397	D2B6F1	262	42214.2	1160	1160	1160	1160	FAC1002	257	2013-08-08	2014-04-22	2013-08-09	2013-03-21
	CD	F	364	B6D2F1	147	42314.1	1222	1222	1222	1222	FAC1064	258	2013-08-08	2014-04-23	2013-08-09	2013-04-24
	CD	F	364	B6D2F1	148	42314.1	1232	1232	1232	1232	FAC1074	258	2013-08-08	2014-04-23	2013-08-09	2013-04-24
	CD	M	364	B6D2F1	237	42314.1	1219	1352	1219	1352	FAC1061	258	2013-08-08	2014-04-23	2013-08-09	2013-04-24
	CD	F	349	BXD101	139	111414.19	1424	1424	1424	1424	FAC1205	217	2014-04-11	2014-11-14	2014-04-11	2013-11-30
	HF	F	358	BXD40	116	121214.14	1594	1594	1594	1594	FAC1359	186	2014-06-12	2014-12-15	2014-06-12	2013-12-22
	HF	F	573	BXD55	2	61913.1	557	557	557	557	FAC507	334	2012-07-20	2013-06-19	2012-07-23	2011-11-24
	HF	F	573	BXD55	1	61913.1	556	556	556	556	FAC506	334	2012-07-20	2013-06-19	2012-07-23	2011-11-24
	HF	F	543	BXD48a	27	62013.1	698	698	698	698	FAC644	335	2012-07-20	2013-06-20	2012-07-23	2011-12-25
	CD	F	545	D2B6F1	340	62013.1	646	646	646	646	FAC596	335	2012-07-20	2013-06-20	2012-07-23	2011-12-23
	CD	F	545	D2B6F1	339	62013.1	645	645	645	645	FAC595	335	2012-07-20	2013-06-20	2012-07-23	2011-12-23
	CD	M	538	C57BL/6J	379	090514.06	1263	1263	1263	1263	FAC1102	393	2013-08-08	2014-09-05	2013-08-09	2013-03-16
	HF	F	197	BXD34	498	101513	1055	1055	1055	1055	FAC897	68	2013-08-08	2013-10-15	2013-08-09	2013-04-01
	CD	F	216	B6D2F1	295	101713	1223	1223	1223	1223	FAC1065	70	2013-08-08	2013-10-17	2013-08-09	2013-03-15
	CD	F	216	B6D2F1	296	101713	1224	1224	1224	1224	FAC1066	70	2013-08-08	2013-10-17	2013-08-09	2013-03-15
	HF	F	360	BXD86	258	42214.1	1091	1091	1091	1091	FAC933	257	2013-08-08	2014-04-22	2013-08-09	2013-04-27
	HF	F	360	BXD86	257	42214.1	1090	1090	1090	1090	FAC932	257	2013-08-08	2014-04-22	2013-08-09	2013-04-27
	CD	F	370	D2B6F1	265	42214.2	1169	1169	1169	1169	FAC1011	257	2013-08-08	2014-04-22	2013-08-09	2013-04-17
	CD	F	366	BXD95	242	42314.2	1271	1271	1271	1271	FAC1110	258	2013-08-08	2014-04-23	2013-08-09	2013-04-22
	HF	M	363	C57BL/6J	239	42314.2	1254	1254	1254	1254	FAC1093	258	2013-08-08	2014-04-23	2013-08-09	2013-04-25
	HF	M	363	C57BL/6J	240	42314.2	1256	1256	1256	1256	FAC1095	258	2013-08-08	2014-04-23	2013-08-09	2013-04-25
	CD	F	302	BXD65b	581	111314.06	1410	1410	1410	1410	FAC1191	216	2014-04-11	2014-11-13	2014-04-11	2014-01-15
	CD	F	181	BXD65	443	111414.11	1720	1720	1720	1720	FAC1408	112	2014-07-25	2014-11-14	2014-07-25	2014-05-17
	CD	M	545	BXD68	403	82214	1085	1085	1085	1085	FAC927	379	2013-08-08	2014-08-22	2013-08-09	2013-02-23
	CD	F	353	BXD77	512	090512.09	146	146	146	146	FAC131	205	2012-02-13	2012-09-05	2011-11-14	2011-09-18
	HF	F	353	BXD77	514	090512.11	145	145	145	145	FAC130	205	2012-02-13	2012-09-05	2011-11-14	2011-09-18
	CD	F	553	BXD83	517	090512.14	301	301	301	301	FAC279	205	2012-02-13	2012-09-05	2011-12-13	2011-03-02
	CD	F	553	BXD83	516	090512.13	299	299	299	299	FAC277	205	2012-02-13	2012-09-05	2011-12-13	2011-03-02
	HF	F	363	BXD101	269	090612.03	465	465	465	465	FAC426	209	2012-02-10	2012-09-06	2011-12-14	2011-09-09
	HF	F	355	BXD48a	267	090612.01	214	214	214	214	FAC196	206	2012-02-13	2012-09-06	2011-11-15	2011-09-17
	HF	F	197	BXD74	286	090612.12	623	623	623	623	FAC573	48	2012-07-20	2012-09-06	2012-07-23	2012-02-22
	HF	F	197	BXD74	285	090612.11	624	624	624	624	FAC574	48	2012-07-20	2012-09-06	2012-07-23	2012-02-22
	HF	F	183	BXD102	314	052814.03	1360	1360	1360	1360	FAC1175	137	2014-01-13	2014-05-30	2014-01-13	2013-11-28
	HF	F	350	BXD39	86	121214.22	1474	1474	1474	1474	FAC1255	248	2014-04-11	2014-12-15	2014-04-11	2013-12-30
	CD	F	746	BXD86	12	101613	254	254	254	254	FAC236	611	2012-02-13	2013-10-16	2011-11-15	2011-10-01
	HF	F	619	B6D2F1	158	042015.01	1445	1445	1445	1445	FAC1226	374	2014-04-11	2015-04-20	2014-04-11	2013-08-09
	HF	F	188	BXD48	166	042015.26	2053	2053	2053	2053	FAC1593	73	2015-02-06	2015-04-20	2015-02-06	2014-10-14
	HF	F	537	BXD34	465	101014.06	1053	1053	1053	1053	FAC895	427	2013-08-08	2014-10-09	2013-08-09	2013-04-20
	CD	F	344	DBA/2J	171	042415.21	1886	1886	1886	1886	FAC1516	184	2014-10-22	2015-04-24	2014-10-22	2014-05-15
	HF	F	626	B6D2F1	218	042715.13	1444	1444	1444	1444	FAC1225	381	2014-04-11	2015-04-27	2014-04-11	2013-08-09
	CD	F	451	BXD40	187	042915.12	1482	1482	1482	1482	FAC1263	383	2014-04-11	2015-04-29	2014-04-11	2014-02-02
	HF	F	436	BXD48a	190	042915.15	1452	1452	1452	1452	FAC1233	383	2014-04-11	2015-04-29	2014-04-11	2014-02-17
	HF	F	497	BXD73b	177	050115.13	1463	1463	1463	1463	FAC1244	385	2014-04-11	2015-05-01	2014-04-11	2013-12-20
	CD	F	434	BXD70	201	050115.09	1487	1487	1487	1487	FAC1268	385	2014-04-11	2015-05-01	2014-04-11	2014-02-21
	CD	F	188	BXD61	74	111414.01	1724	1724	1724	1724	FAC1413	112	2014-07-25	2014-11-14	2014-07-25	2014-05-10
	CD	F	237	BXD81	336	051012.10	240	240	240	240	FAC222	87	2012-02-13	2012-05-10	2011-11-15	2011-09-16
	CD	F	237	BXD81	335	051012.09	238	238	238	238	FAC220	87	2012-02-13	2012-05-10	2011-11-15	2011-09-16
	HF	F	237	BXD81	125	051012.11	237	237	237	237	FAC219	87	2012-02-13	2012-05-10	2011-11-15	2011-09-16
	HF	F	237	BXD81	126	051012.12	239	239	239	239	FAC221	87	2012-02-13	2012-05-10	2011-11-15	2011-09-16
	CD	F	550	BXD39	65	102414.02	1322	1322	1322	1322	FAC1126	343	2013-11-15	2014-10-24	2013-11-15	2013-04-22
	HF	F	360	BXD48	570	42214.1	1062	1062	1062	1062	FAC904	257	2013-08-08	2014-04-22	2013-08-09	2013-04-27
	CD	F	628	BXD100	77	111314.19	1241	1241	1241	1241	FAC1083	462	2013-08-08	2014-11-13	2013-08-09	2013-02-23
	HF	M	351	BXD102	450	111414.18	1366	1917	1366	1917	FAC1181	305	2014-01-13	2014-11-14	2014-01-13	2013-11-28
	CD	F	370	BXD65b	104	121214.01	1412	1412	1412	1412	FAC1193	248	2014-04-11	2014-12-15	2014-04-11	2013-12-10
	CD	M	545	BXD68	402	82214	1084	1084	1084	1084	FAC926	379	2013-08-08	2014-08-22	2013-08-09	2013-02-23
	HF	F	350	BXD39	85	121214.21	1473	1473	1473	1473	FAC1254	248	2014-04-11	2014-12-15	2014-04-11	2013-12-30
	HF	F	367	BXD43	414	090514.03	1323	1757	1323	1757	FAC1127	294	2013-11-15	2014-09-05	2013-11-15	2013-09-03
	HF	M	538	C57BL/6J	380	090514.07	1264	1264	1264	1264	FAC1103	393	2013-08-08	2014-09-05	2013-08-09	2013-03-16
	HF	M	538	C57BL/6J	381	090514.08	1265	1376	1265	1376	FAC1104	393	2013-08-08	2014-09-05	2013-08-09	2013-03-16
	HF	M	549	DBA/2J	134	091914.04	1132	1132	1132	1132	FAC974	407	2013-08-08	2014-09-19	2013-08-09	2013-03-19
	HF	F	361	DBA/2J	368	21313.4	532	532	532	532	FAC488	207	2012-07-20	2013-02-12	2012-07-23	2012-02-17
	HF	F	361	DBA/2J	367	21313.4	531	531	531	531	FAC487	207	2012-07-20	2013-02-12	2012-07-23	2012-02-17
	CD	F	240	BXD44	530	042015.07	1822	1822	1822	1822	FAC1453	180	2014-10-22	2015-04-20	2014-10-22	2014-08-23
	HF	F	539	BXD89	463	101014.04	1321	1321	1321	1321	FAC1125	328	2013-11-15	2014-10-09	2013-11-15	2013-04-18
	HF	F	539	BXD89	462	101014.03	1320	1320	1320	1320	FAC1124	328	2013-11-15	2014-10-09	2013-11-15	2013-04-18
	CD	F	536	BXD95	467	101014.10	1566	1742	1566	1742	FAC1349	181	2014-04-11	2014-10-09	2014-04-11	2013-04-21
	CD	F	536	BXD95	466	101014.09	1565	1565	1565	1565	FAC1348	181	2014-04-11	2014-10-09	2014-04-11	2013-04-21
	CD	F	431	BXD29	212	042915.07	1521	1521	1521	1521	FAC1308	383	2014-04-11	2015-04-29	2014-04-11	2014-02-22
	CD	F	415	BXD65b	197	050115.02	1596	1596	1596	1596	FAC1361	323	2014-06-12	2015-05-01	2014-06-12	2014-03-12
	CD	F	741	BXD11	455	21113	95	95	95	95	FAC084	364	2012-02-13	2013-02-11	2011-10-27	2011-02-01
	CD	F	741	BXD11	456	21113	96	96	96	96	FAC085	364	2012-02-13	2013-02-11	2011-10-27	2011-02-01
	CD	F	348	BXD9	497	090412.12	367	367	367	367	FAC344	204	2012-02-13	2012-09-04	2011-12-13	2011-09-22
	CD	F	544	BXD86	357	21313.3	614	614	614	614	FAC564	207	2012-07-20	2013-02-12	2012-07-23	2011-08-18
	CD	F	544	BXD86	358	21313.3	615	615	615	615	FAC565	207	2012-07-20	2013-02-12	2012-07-23	2011-08-18
	HF	F	360	BXD98	363	21313.3	628	628	628	628	FAC578	207	2012-07-20	2013-02-12	2012-07-23	2012-02-18
	CD	F	377	BXD73b	273	090612.07	265	265	265	265	FAC246	206	2012-02-13	2012-09-06	2011-11-15	2011-08-26
	CD	F	574	BXD29	587	111314.12	1041	1041	1041	1041	FAC883	462	2013-08-08	2014-11-13	2013-08-09	2013-04-18
	CD	F	630	BXD29	584	111314.09	1035	1288	1035	1288	FAC877	462	2013-08-08	2014-11-13	2013-08-09	2013-02-21
	CD	M	397	D2B6F1	261	42214.2	1159	1159	1159	1159	FAC1001	257	2013-08-08	2014-04-22	2013-08-09	2013-03-21
	HF	M	397	D2B6F1	259	42214.2	1156	1156	1156	1156	FAC998	257	2013-08-08	2014-04-22	2013-08-09	2013-03-21
	HF	M	397	D2B6F1	260	42214.2	1158	1158	1158	1158	FAC1000	257	2013-08-08	2014-04-22	2013-08-09	2013-03-21
	HF	F	363	BXD100	245	42314	1192	1192	1192	1192	FAC1034	258	2013-08-08	2014-04-23	2013-08-09	2013-04-25
	HF	F	371	D2B6F1	243	42314	1171	1171	1171	1171	FAC1013	258	2013-08-08	2014-04-23	2013-08-09	2013-04-17
	HF	F	371	D2B6F1	244	42314	1172	1304	1172	1304	FAC1014	258	2013-08-08	2014-04-23	2013-08-09	2013-04-17
	CD	F	261	BXD70	198	050115.06	1855	1855	1855	1855	FAC1486	191	2014-10-22	2015-05-01	2014-10-22	2014-08-13
	HF	F	415	BXD65b	207	050115.04	1598	1598	1598	1598	FAC1363	323	2014-06-12	2015-05-01	2014-06-12	2014-03-12
	CD	F	353	BXD102	558	042415.15	1697	1697	1697	1697	FAC1385	273	2014-07-25	2015-04-24	2014-07-25	2014-05-06
	CD	M	462	D2B6F1	216	042715.08	1440	1440	1440	1440	FAC1221	381	2014-04-11	2015-04-27	2014-04-11	2014-01-20
	CD	F	739	C57BL/6J	301	62013.1	689	689	689	689	FAC638	335	2012-07-20	2013-06-20	2012-07-23	2011-06-12
	HF	F	543	BXD48a	28	62013.1	699	699	699	699	FAC645	335	2012-07-20	2013-06-20	2012-07-23	2011-12-25
	CD	F	571	BXD53	303	62013.2	847	847	847	847	FAC784	335	2012-07-20	2013-06-20	2012-07-23	2011-11-27
	CD	M	753	C57BL/6J	535	042015.14	1105	1305	1105	1305	FAC947	620	2013-08-08	2015-04-20	2013-08-09	2013-03-28
	CD	F	460	BXD77	181	050115.17	1398	1398	1398	1398	FAC1164	427	2014-02-28	2015-05-01	2014-02-28	2014-01-26
	CD	F	261	BXD70	199	050115.07	1856	1936	1856	1936	FAC1487	191	2014-10-22	2015-05-01	2014-10-22	2014-08-13
	CD	F	434	BXD70	202	050115.10	1491	1491	1491	1491	FAC1272	385	2014-04-11	2015-05-01	2014-04-11	2014-02-21
	HF	F	367	BXD43	415	090514.04	1324	1756	1324	1756	FAC1128	294	2013-11-15	2014-09-05	2013-11-15	2013-09-03
	HF	M	544	DBA/2J	137	091914.07	1140	1140	1140	1140	FAC982	407	2013-08-08	2014-09-19	2013-08-09	2013-03-24
	HF	M	544	DBA/2J	138	091914.08	1141	1141	1141	1141	FAC983	407	2013-08-08	2014-09-19	2013-08-09	2013-03-24
	HF	F	511	BXD77	459	121615.20	1867	1867	1867	1867	FAC1498	420	2014-10-22	2015-12-16	2014-10-22	2014-07-23
	CD	M	233	D2B6F1	234	042415.28	2010	2010	2010	2010	FAC1551	77	2015-02-06	2015-04-24	2015-02-06	2014-09-03
	HF	F	573	BXD73b	566	101613	780	780	780	780	FAC722	453	2012-07-20	2013-10-16	2012-07-23	2012-03-22
	HF	F	216	B6D2F1	298	101713	1226	1295	1226	1295	FAC1068	70	2013-08-08	2013-10-17	2013-08-09	2013-03-15
	CD	F	284	BXD40	578	111314.03	1483	1483	1483	1483	FAC1264	216	2014-04-11	2014-11-13	2014-04-11	2014-02-02
	HF	F	302	BXD65b	582	111314.07	1407	1407	1407	1407	FAC1188	216	2014-04-11	2014-11-13	2014-04-11	2014-01-15
	HF	F	303	BXD79	583	111314.08	1428	1781	1428	1781	FAC1209	216	2014-04-11	2014-11-13	2014-04-11	2014-01-14
	HF	F	597	BXD48a	156	111314.17	1239	1239	1239	1239	FAC1081	462	2013-08-08	2014-11-13	2013-08-09	2013-03-26
	CD	F	349	BXD101	140	111414.20	1425	1425	1425	1425	FAC1206	217	2014-04-11	2014-11-14	2014-04-11	2013-11-30
	HF	M	351	BXD102	449	111414.17	1365	1753	1365	1753	FAC1180	305	2014-01-13	2014-11-14	2014-01-13	2013-11-28
	HF	F	184	BXD66	549	042415.06	2125	2125	2125	2125	FAC1663	77	2015-02-06	2015-04-24	2015-02-06	2014-10-22
	HF	F	441	BXD32	215	042915.10	1470	1470	1470	1470	FAC1251	383	2014-04-11	2015-04-29	2014-04-11	2014-02-12
	CD	F	345	BXD61	471	121615.04	2146	2146	2146	2146	FAC1692	278	2015-03-13	2015-12-16	2015-03-13	2015-01-05
	CD	F	578	BXD40	21	61913.1	679	679	679	679	FAC628	334	2012-07-20	2013-06-19	2012-07-23	2011-11-19
	CD	F	558	BXD69	505	61913.1	592	592	592	592	FAC542	334	2012-07-20	2013-06-19	2012-07-23	2011-12-09
	CD	F	562	BXD91	305	62013.2	883	883	883	883	FAC820	335	2012-07-20	2013-06-20	2012-07-23	2011-12-06
	HF	F	366	BXD102	108	121214.06	1497	1916	1497	1916	FAC1278	248	2014-04-11	2014-12-15	2014-04-11	2013-12-14
	CD	F	354	BXD66	83	121214.19	1558	1558	1558	1558	FAC1340	248	2014-04-11	2014-12-15	2014-04-11	2013-12-26
	HF	F	357	BXD70	82	121214.18	1509	1509	1509	1509	FAC1293	248	2014-04-11	2014-12-15	2014-04-11	2013-12-23
	HF	F	367	D2B6F1	107	121214.05	1442	1797	1442	1797	FAC1223	248	2014-04-11	2014-12-15	2014-04-11	2013-12-13
	HF	F	571	BXD79	7	61913.2	582	582	582	582	FAC532	334	2012-07-20	2013-06-19	2012-07-23	2011-11-26
	CD	M	753	C57BL/6J	536	042015.15	1106	1350	1106	1350	FAC948	620	2013-08-08	2015-04-20	2013-08-09	2013-03-28
	CD	F	478	BXD29	213	042915.08	1534	1800	1534	1800	FAC1316	383	2014-04-11	2015-04-29	2014-04-11	2014-01-06
	HF	F	511	BXD77	483	121615.19	1866	1866	1866	1866	FAC1497	420	2014-10-22	2015-12-16	2014-10-22	2014-07-23
	CD	F	564	BXD67	308	101613	759	759	759	759	FAC701	453	2012-07-20	2013-10-16	2012-07-23	2012-03-31
	CD	F	376	BXD43	438	121515.11	2315	2315	2315	2315	FAC1874	97	2015-09-09	2015-12-15	2015-09-09	2014-12-04
	CD	F	444	BXD89	484	121615.22	2077	2077	2077	2077	FAC1617	313	2015-02-06	2015-12-16	2015-02-06	2014-09-28
	HF	F	619	B6D2F1	159	042015.02	1446	1446	1446	1446	FAC1227	374	2014-04-11	2015-04-20	2014-04-11	2013-08-09
	CD	F	253	BXD62	529	042015.06	1848	1848	1848	1848	FAC1479	180	2014-10-22	2015-04-20	2014-10-22	2014-08-10
	HF	F	594	BXD43	533	042015.12	1326	1326	1326	1326	FAC1130	521	2013-11-15	2015-04-20	2013-11-15	2013-09-03
	HF	F	594	BXD43	532	042015.11	1325	1325	1325	1325	FAC1129	521	2013-11-15	2015-04-20	2013-11-15	2013-09-03
	HF	F	240	BXD44	162	042015.09	1824	1824	1824	1824	FAC1455	180	2014-10-22	2015-04-20	2014-10-22	2014-08-23
	HF	F	353	BXD102	557	042415.14	1696	1696	1696	1696	FAC1384	273	2014-07-25	2015-04-24	2014-07-25	2014-05-06
	CD	M	703	BXD50	169	042415.19	2132	2132	2132	2132	FAC1674	42	2015-03-13	2015-04-24	2015-03-13	2013-05-21
	HF	M	233	D2B6F1	175	042415.26	2008	2008	2008	2008	FAC1549	77	2015-02-06	2015-04-24	2015-02-06	2014-09-03
	HF	M	233	D2B6F1	174	042415.25	2007	2007	2007	2007	FAC1548	77	2015-02-06	2015-04-24	2015-02-06	2014-09-03
	CD	F	463	BXD100	220	042715.17	1514	1799	1514	1799	FAC1298	381	2014-04-11	2015-04-27	2014-04-11	2014-01-19
	HF	F	1114	D2B6F1	232	042715.11	1163	1163	1163	1163	FAC1005	627	2013-08-08	2015-04-27	2013-08-09	2012-04-08
	HF	F	513	BXD101	223	042715.20	1421	1421	1421	1421	FAC1202	381	2014-04-11	2015-04-27	2014-04-11	2013-11-30
	CD	M	462	D2B6F1	217	042715.09	1441	1441	1441	1441	FAC1222	381	2014-04-11	2015-04-27	2014-04-11	2014-01-20
	CD	F	500	D2B6F1	231	042715.10	1443	1443	1443	1443	FAC1224	381	2014-04-11	2015-04-27	2014-04-11	2013-12-13
	HF	M	462	D2B6F1	230	042715.07	1439	1439	1439	1439	FAC1220	381	2014-04-11	2015-04-27	2014-04-11	2014-01-20
	HF	F	436	BXD48a	191	042915.16	1453	1453	1453	1453	FAC1234	383	2014-04-11	2015-04-29	2014-04-11	2014-02-17
	CD	F	436	BXD48a	192	042915.17	1454	1454	1454	1454	FAC1235	383	2014-04-11	2015-04-29	2014-04-11	2014-02-17
	HF	F	488	BXD62	195	042915.20	1435	1435	1435	1435	FAC1216	383	2014-04-11	2015-04-29	2014-04-11	2013-12-27
	CD	M	517	BXD102	208	042915.03	1369	1369	1369	1369	FAC1184	471	2014-01-13	2015-04-29	2014-01-13	2013-11-28
	CD	M	517	BXD102	210	042915.05	1371	1915	1371	1915	FAC1186	471	2014-01-13	2015-04-29	2014-01-13	2013-11-28
	HF	F	474	BXD73b	176	050115.12	1545	1545	1545	1545	FAC1327	385	2014-04-11	2015-05-01	2014-04-11	2014-01-12
	CD	F	468	BXD79	183	050115.19	1555	1555	1555	1555	FAC1337	385	2014-04-11	2015-05-01	2014-04-11	2014-01-18
	CD	F	377	BXD24	235	42214	1033	1277	1033	1277	FAC875	257	2013-08-08	2014-04-22	2013-08-09	2013-04-10
	HF	F	364	B6D2F1	573	42314.1	1234	1303	1234	1303	FAC1076	258	2013-08-08	2014-04-23	2013-08-09	2013-04-24
	HF	M	404	B6D2F1	250	42314.1	1217	1217	1217	1217	FAC1059	258	2013-08-08	2014-04-23	2013-08-09	2013-03-15
	HF	F	182	BXD99	452	50914.1	1356	1356	1356	1356	FAC1173	116	2014-01-13	2014-05-09	2014-01-13	2013-11-08
	HF	F	385	BXD73b	424	10614.2	1197	1197	1197	1197	FAC1039	151	2013-08-08	2014-01-06	2013-08-09	2012-12-17
	HF	F	385	BXD73b	425	10614.2	1198	1198	1198	1198	FAC1040	151	2013-08-08	2014-01-06	2013-08-09	2012-12-17
	CD	F	524	BXD61	325	121515.22	1840	1840	1840	1840	FAC1471	419	2014-10-22	2015-12-15	2014-10-22	2014-07-09
	HF	M	540	B6D2F1	404	82214.1	1236	1236	1236	1236	FAC1078	379	2013-08-08	2014-08-22	2013-08-09	2013-02-28
	CD	F	362	BXD13	412	090514.01	1334	1576	1334	1576	FAC1138	294	2013-11-15	2014-09-05	2013-11-15	2013-09-08
	HF	F	369	BXD29	252	42214.1	1043	1043	1043	1043	FAC885	257	2013-08-08	2014-04-22	2013-08-09	2013-04-18
	HF	F	360	BXD48	571	42214.1	1063	1063	1063	1063	FAC905	257	2013-08-08	2014-04-22	2013-08-09	2013-04-27
	CD	F	537	BXD100	563	50914	1185	1296	1185	1296	FAC1027	274	2013-08-08	2014-05-09	2013-08-09	2012-11-18
	HF	F	177	BXD79	595	102414.14	1684	1684	1684	1684	FAC1372	91	2014-07-25	2014-10-24	2014-07-25	2014-04-30
	HF	F	177	BXD79	594	102414.13	1683	1683	1683	1683	FAC1371	91	2014-07-25	2014-10-24	2014-07-25	2014-04-30
	CD	F	856	BXD70	46	092216.15	1903	1903	1903	1903	FAC1533	701	2014-10-22	2016-09-22	2014-10-22	2014-05-20
	HF	F	348	BXD101	576	111314.01	1420	1420	1420	1420	FAC1201	216	2014-04-11	2014-11-13	2014-04-11	2013-11-30
	HF	F	516	BXD73b	79	111314.21	1330	1330	1330	1330	FAC1134	363	2013-11-15	2014-11-13	2013-11-15	2013-06-15
	HF	F	187	BXD65b	145	111414.08	1708	1708	1708	1708	FAC1396	112	2014-07-25	2014-11-14	2014-07-25	2014-05-11
	CD	F	535	BXD99	446	111414.14	1354	1354	1354	1354	FAC1169	305	2014-01-13	2014-11-14	2014-01-13	2013-05-28
	CD	F	517	BXD32	436	121515.08	1802	1802	1802	1802	FAC1433	419	2014-10-22	2015-12-15	2014-10-22	2014-07-16
	CD	F	381	BXD43	437	121515.10	2154	2154	2154	2154	FAC1700	277	2015-03-13	2015-12-15	2015-03-13	2014-11-29
	CD	F	507	BXD45	439	121515.12	1826	1826	1826	1826	FAC1457	419	2014-10-22	2015-12-15	2014-10-22	2014-07-26
	HF	F	524	BXD70	481	121615.15	1905	1905	1905	1905	FAC1535	420	2014-10-22	2015-12-16	2014-10-22	2014-07-10
	CD	F	539	BXD73	482	121615.18	1907	1907	1907	1907	FAC1537	420	2014-10-22	2015-12-16	2014-10-22	2014-06-25
	CD	F	245	BXD9	62	102616.13	2578	2578	2578	2578	FAC2141	167	2016-05-12	2016-10-26	2016-05-12	2016-02-24
	HF	F	367	BXD66	106	121214.04	1560	1560	1560	1560	FAC1342	248	2014-04-11	2014-12-15	2014-04-11	2013-12-13
	CD	F	362	BXD27	50	092216.01	2519	2519	2519	2519	FAC2082	251	2016-01-15	2016-09-22	2016-01-15	2015-09-26
	HF	F	387	BXD27	41	092216.10	2434	2434	2434	2434	FAC1997	321	2015-11-06	2016-09-22	2015-11-06	2015-09-01
	HF	F	387	BXD27	40	092216.09	2433	2433	2433	2433	FAC1996	321	2015-11-06	2016-09-22	2015-11-06	2015-09-01
	HF	M	540	B6D2F1	405	82214.1	1237	1237	1237	1237	FAC1079	379	2013-08-08	2014-08-22	2013-08-09	2013-02-28
	CD	F	548	BXD62	411	82214.1	1206	1206	1206	1206	FAC1048	379	2013-08-08	2014-08-22	2013-08-09	2013-02-20
	CD	F	376	BXD62	97	012615.04	1478	1478	1478	1478	FAC1259	294	2014-04-11	2015-01-30	2014-04-11	2014-01-19
	CD	M	538	C57BL/6J	378	090514.05	1262	1262	1262	1262	FAC1101	393	2013-08-08	2014-09-05	2013-08-09	2013-03-16
	HF	M	549	DBA/2J	133	091914.03	1131	1131	1131	1131	FAC973	407	2013-08-08	2014-09-19	2013-08-09	2013-03-19
	HF	F	549	DBA/2J	135	091914.05	1142	1142	1142	1142	FAC984	407	2013-08-08	2014-09-19	2013-08-09	2013-03-19
	HF	F	549	DBA/2J	136	091914.06	1143	1143	1143	1143	FAC985	407	2013-08-08	2014-09-19	2013-08-09	2013-03-19
	HF	F	557	BXD9	64	102414.01	1017	1017	1017	1017	FAC859	442	2013-08-08	2014-10-24	2013-08-09	2013-04-15
	CD	F	240	BXD44	531	042015.08	1823	1823	1823	1823	FAC1454	180	2014-10-22	2015-04-20	2014-10-22	2014-08-23
	HF	F	516	BXD73b	78	111314.20	1329	1329	1329	1329	FAC1133	363	2013-11-15	2014-11-13	2013-11-15	2013-06-15
	CD	M	359	C57BL/6J	445	111414.13	1585	1585	1585	1585	FAC1350	155	2014-06-12	2014-11-14	2014-06-12	2013-11-20
	HF	F	291	BXD40	580	111314.05	1488	1488	1488	1488	FAC1269	216	2014-04-11	2014-11-13	2014-04-11	2014-01-26
	CD	F	363	BXD102	553	042415.10	1695	1695	1695	1695	FAC1383	273	2014-07-25	2015-04-24	2014-07-25	2014-04-26
	HF	F	190	BXD49	545	042415.02	2057	2057	2057	2057	FAC1597	77	2015-02-06	2015-04-24	2015-02-06	2014-10-16
	CD	M	233	D2B6F1	233	042415.27	2009	2009	2009	2009	FAC1550	77	2015-02-06	2015-04-24	2015-02-06	2014-09-03
	HF	F	463	BXD100	219	042715.16	1513	1513	1513	1513	FAC1297	381	2014-04-11	2015-04-27	2014-04-11	2014-01-19
	HF	F	493	BXD101	222	042715.19	1422	1422	1422	1422	FAC1203	381	2014-04-11	2015-04-27	2014-04-11	2013-12-20
	CD	F	474	BXD73b	178	050115.14	1546	1546	1546	1546	FAC1328	385	2014-04-11	2015-05-01	2014-04-11	2014-01-12
	CD	F	415	BXD65b	196	050115.01	1595	1595	1595	1595	FAC1360	323	2014-06-12	2015-05-01	2014-06-12	2014-03-12
	CD	F	370	BXD65b	105	121214.02	1413	1413	1413	1413	FAC1194	248	2014-04-11	2014-12-15	2014-04-11	2013-12-10
	CD	F	357	BXD70	80	121214.15	1511	1511	1511	1511	FAC1295	248	2014-04-11	2014-12-15	2014-04-11	2013-12-23
	HF	F	361	BXD73	114	121214.12	1448	1448	1448	1448	FAC1229	248	2014-04-11	2014-12-15	2014-04-11	2013-12-19
	HF	F	366	BXD102	109	121214.07	1498	1498	1498	1498	FAC1282	248	2014-04-11	2014-12-15	2014-04-11	2013-12-14
	CD	F	362	BXD27	51	092216.02	2520	2520	2520	2520	FAC2083	251	2016-01-15	2016-09-22	2016-01-15	2015-09-26
	HF	F	240	BXD44	163	042015.10	1825	1825	1825	1825	FAC1456	180	2014-10-22	2015-04-20	2014-10-22	2014-08-23
	CD	F	184	BXD66	551	042415.08	2128	2128	2128	2128	FAC1666	77	2015-02-06	2015-04-24	2015-02-06	2014-10-22
	CD	F	675	BXD40	173	042415.24	1327	1327	1327	1327	FAC1131	525	2013-11-15	2015-04-24	2013-11-15	2013-06-18
	CD	F	513	BXD101	224	042715.22	1426	1426	1426	1426	FAC1207	381	2014-04-11	2015-04-27	2014-04-11	2013-11-30
	HF	F	470	BXD101	221	042715.18	1418	1942	1418	1942	FAC1199	381	2014-04-11	2015-04-27	2014-04-11	2014-01-12
	HF	F	363	BXD102	552	042415.09	1694	1750	1694	1750	FAC1382	273	2014-07-25	2015-04-24	2014-07-25	2014-04-26
	HF	F	595	BXD48	189	042915.14	1342	1378	1342	1378	FAC1146	530	2013-11-15	2015-04-29	2013-11-15	2013-09-11
	CD	F	436	BXD48a	193	042915.18	1455	1455	1455	1455	FAC1236	383	2014-04-11	2015-04-29	2014-04-11	2014-02-17
	HF	F	474	BXD73b	203	050115.11	1544	1544	1544	1544	FAC1326	385	2014-04-11	2015-05-01	2014-04-11	2014-01-12
	CD	F	468	BXD79	182	050115.18	1554	1554	1554	1554	FAC1336	385	2014-04-11	2015-05-01	2014-04-11	2014-01-18
	CD	F	472	BXD79	184	050115.20	1429	1429	1429	1429	FAC1210	385	2014-04-11	2015-05-01	2014-04-11	2014-01-14
	HF	F	547	B6D2F1	151	102616.03	2287	2287	2287	2287	FAC1846	448	2015-08-05	2016-10-26	2015-08-05	2015-04-28
	HF	F	350	BXD45	441	121515.16	2160	2160	2160	2160	FAC1706	277	2015-03-13	2015-12-15	2015-03-13	2014-12-30
	HF	F	503	BXD45	440	121515.15	1831	1940	1831	1940	FAC1462	419	2014-10-22	2015-12-15	2014-10-22	2014-07-30
	HF	F	503	BXD45	454	121515.14	1830	1830	1830	1830	FAC1461	419	2014-10-22	2015-12-15	2014-10-22	2014-07-30
	HF	F	364	BXD61	469	121615.02	2149	2149	2149	2149	FAC1695	278	2015-03-13	2015-12-16	2015-03-13	2014-12-17
	CD	F	525	BXD62	472	121615.05	1844	1844	1844	1844	FAC1475	420	2014-10-22	2015-12-16	2014-10-22	2014-07-09
	HF	F	527	BXD65	476	121615.10	1789	1789	1789	1789	FAC1425	484	2014-08-19	2015-12-16	2014-08-19	2014-07-07
	CD	F	531	BXD98	487	121615.25	2252	2252	2252	2252	FAC1810	133	2015-08-05	2015-12-16	2015-08-05	2014-07-03
	CD	F	531	BXD98	486	121615.24	2251	2251	2251	2251	FAC1809	133	2015-08-05	2015-12-16	2015-08-05	2014-07-03
	HF	F	662	BXD98	377	110415.01	1522	1522	1522	1522	FAC1309	572	2014-04-11	2015-11-04	2014-04-11	2014-01-11
	CD	F	507	BXD45	453	121515.13	1827	1827	1827	1827	FAC1458	419	2014-10-22	2015-12-15	2014-10-22	2014-07-26
	HF	F	524	BXD61	327	121515.24	1842	1842	1842	1842	FAC1473	419	2014-10-22	2015-12-15	2014-10-22	2014-07-09
	CD	F	527	BXD65	479	121615.13	1794	1794	1794	1794	FAC1430	484	2014-08-19	2015-12-16	2014-08-19	2014-07-07
	HF	F	688	BXD24	38	083016.08	2259	2259	2259	2259	FAC1817	393	2015-08-05	2016-09-01	2015-08-05	2014-10-14
	HF	F	721	BXD32	53	092216.04	2033	2033	2033	2033	FAC1574	594	2015-02-06	2016-09-22	2015-02-06	2014-10-02
	HF	F	547	B6D2F1	150	102616.02	2286	2286	2286	2286	FAC1845	448	2015-08-05	2016-10-26	2015-08-05	2015-04-28
	CD	F	376	BXD86	588	102616.11	2452	2452	2452	2452	FAC2015	286	2016-01-14	2016-10-26	2016-01-14	2015-10-16
	HF	F	547	B6D2F1	56	102616.05	2290	2290	2290	2290	FAC1849	448	2015-08-05	2016-10-26	2015-08-05	2015-04-28

## Sheet: Extracted_Ceca_MetadataSummary
SampleID	Batch_MG	Batch_MT	Batch_Cecal_mRNA	FACID	Strain	Age	AgeC	Age_group	Diet	Sex	TechRep	BioRep	Replicate	Body_weight	QuadricepsWeight	SoleusWeight	TIMEonDIET	Diet_StartYear	Diet_StartMonth	SacDate	SacDate_Year	SacDate_Month	DateOfBirth	DateOfDeath	MG_Shannon	MG_Simpson	MG_FBRatio	MT_Shannon	MT_Simpson
C164	batch2			FAC1067	B6D2F1	216	Young	AG1	HF	F			C001_B1	43.59	0.173	0.01	70	2013	8	2013-10-17	2013	10	15.03.13	17.10.13	3.73029	0.954411	1.78678
C243	batch2			FAC1847	B6D2F1	547	Old	AG3	HF	F			C047_B1	72.2	0.1885	0.018	448	2015	8	2016-10-26	2016	10	28.04.15	26.10.16	3.50433	0.928304	3.69399
C124	batch2			FAC1072	B6D2F1	726	Old	AG4	HF	F			C066_B1	83.62		0.015	540	2013	8	2015-01-30	2015	1	03.02.13	30.01.15	3.93689	0.967736	3.3285
C079	batch1	batch1	batch2	FAC239	BXD100	743	Old	AG4	CD	F		BR2	C150_BR2	24.6	0.102	0.005	615	2012	2	2013-10-17	2013	10	05.10.11	17.10.13	4.28306	0.9714	2.87594	3.99467	0.966814
C116	batch2			FAC1026	BXD100	537	Old	AG3	CD	F		BR1	C131_BR1	36.5	0.174	0.0205	274	2013	8	2014-05-09	2014	5	18.11.12	09.05.14	3.35074	0.927154	0.539549
C118	batch2			FAC1028	BXD100	537	Old	AG3	HF	F			C048_B1	81.92	0.1469	0.0246	274	2013	8	2014-05-09	2014	5	18.11.12	09.05.14	3.2661	0.92544	1.55309
C160	batch2			FAC1035	BXD100	363	Young	AG2	HF	F			C030_B1	82.47	0.166		258	2013	8	2014-04-23	2014	4	25.04.13	23.04.14	3.51768	0.944034	2.16944
C176	batch2			FAC1055	BXD100	374	Young	AG2	CD	F			C109_B1	35.23	0.167	0.006	70	2013	8	2013-10-17	2013	10	08.10.12	17.10.13	4.30456	0.977284	2.31433
C148	batch2			FAC1082	BXD100	628	Old	AG3	CD	F		BR2	C131_BR2	28.35	0.1496	0.0108	462	2013	8	2014-11-13	2014	11	23.02.13	13.11.14	4.07598	0.969862	1.06589
C072	batch2	batch2	batch2	FAC240	BXD100	743	Old	AG4	CD	F		BR1	C150_BR1	25.26	0.112	0.008	615	2012	2	2013-10-17	2013	10	05.10.11	17.10.13	4.1823	0.970619	3.81818	3.92635	0.957926
C038		batch2	batch2	FAC1625	BXD100	176	Young	AG1	HF	F			C002_BR1	33.57	0.1388	0.0247	77	2015	2	2015-04-24	2015	4	30.10.14	24.04.15				2.9474	0.920076
C074		batch1	batch1	FAC1025	BXD100	715	Old	AG4	HF	F			C067_B1	38.86	0.0982	0.015	442	2013	8	2014-10-24	2014	10	08.11.12	24.10.14				3.24119	0.936064
C048		batch1	batch2	FAC1624	BXD100	176	Young	AG1	HF	F		BR2	C002_BR2	38.45	0.1699	0.018	77	2015	2	2015-04-24	2015	4	30.10.14	24.04.15				2.90246	0.898803
C217	batch2			FAC1654	BXD101	756	Old	AG4	CD	F			C151_B1	25.22	0.0832	0.0081	628	2015	2	2016-10-26	2016	10	01.10.14	26.10.16	4.20425	0.964471	4.46137
C126	batch2			FAC429	BXD101	223	Young	AG1	CD	F			C083_B1	26.79			91	2012	2	2012-05-11	2012	5	01.10.11	11.05.12	4.64479	0.981036	1.17245
C033	batch1	batch1	batch1	FAC1178	BXD102	183	Young	AG1	CD	F		BR1	C084_BR1	20.23	0.0972	0.0084	137	2014	1	2014-05-30	2014	5	28.11.13	30.05.14	4.50971	0.981933	2.10856	3.80664	0.949851
C043	batch1	batch1	batch1	FAC416	BXD102	714	Old	AG4	CD	F	D_TR1	TR1	C152_TR1	24.95	0.113	0.007	615	2012	2	2013-10-17	2013	10	03.11.11	17.10.13	4.79783	0.984778	3.42045	4.39426	0.978395
C178	batch2			FAC1176	BXD102	183	Young	AG1	HF	F			C003_B1	23.93	0.1583	0.01	137	2014	1	2014-05-30	2014	5	28.11.13	30.05.14	3.83609	0.952112	1.52284
C232	batch2			FAC1170	BXD102	544	Old	AG3	HF	F			C049_B1	52.31	0.16	0.022	284	2014	1	2014-10-24	2014	10	28.04.13	24.10.14	3.71749	0.965535	4.72756
C251	batch2			FAC211	BXD102	354	Young	AG2	CD	F			C110_B1	28.6		0.012	209	2012	2	2012-09-06	2012	9	18.09.11	06.09.12	4.32114	0.974275	1.53952
C043_r	batch2			#N/A	BXD102	714	Old	AG4	CD	F	D_TR2	TR2	C152_TR2	24.95	0.113	0.007	615	2012	2	2013-10-17	2013	10	03.11.11	17.10.13	4.75099	0.983948	3.34195
C059		batch1	batch1	FAC1179	BXD102	183	Young	AG1	CD	F		BR2	C084_BR2	20.34	0.1488	0.013	137	2014	1	2014-05-30	2014	5	28.11.13	30.05.14				4.14814	0.969014
C034		batch2	batch2	FAC414	BXD102	714	Old	AG4	CD	F		BR1	C152_BR1	28	0.109	0.005	615	2012	2	2013-10-17	2013	10	03.11.11	17.10.13				4.22062	0.970479
C207	batch2			FAC1137	BXD13	362	Young	AG2	CD	F			C111_B1	19.1	0.0754	0.0177	294	2013	11	2014-09-05	2014	9	08.09.13	05.09.14	4.3313	0.976201	2.04456
C197	batch2			FAC1323	BXD24	677	Old	AG4	CD	F			C153_B1	32.34		0.029	613	2014	4	2015-12-15	2015	12	06.02.14	15.12.15	4.42621	0.978101	1.01288
C057	batch1	batch1	batch2	FAC1910	BXD29	182	Young	AG1	HF	F			C004_B1	29.07		0.019	42	2015	11	2015-12-15	2015	12	16.06.15	15.12.15	3.69378	0.961384	5.25234	3.13505	0.91505
C036	batch1	batch1	batch1	FAC1154	BXD29	736	Old	AG4	HF	F		BR1	C068_BR1	47.41	0.1182	0.0129	535	2012	7	2014-01-06	2014	1	01.01.12	06.01.14	4.00317	0.971186	3.7053	3.47952	0.942491
C095	batch2			FAC618	BXD29	577	Old	AG3	HF	F		BR1	C050_BR1	49.83	0.1161	0.0025	334	2012	7	2013-06-19	2013	6	20.11.11	19.06.13	3.47526	0.947819	2.585
C094	batch2			FAC687	BXD29	572	Old	AG3	CD	F		BR1	C132_BR1	22.37	0.0781	0.0051	334	2012	7	2013-06-19	2013	6	25.11.11	19.06.13	4.42507	0.979373	1.65246
C119	batch2			FAC882	BXD29	574	Old	AG3	CD	F		BR2	C132_BR2	29.58	0.1507	0.0144	462	2013	8	2014-11-13	2014	11	18.04.13	13.11.14	4.60018	0.98309	1.92759
C162	batch2			FAC1314	BXD29	500	Old	AG3	HF	F		BR2	C050_BR2	41.83	0.1301	0.015	383	2014	4	2015-04-29	2015	4	15.12.13	29.04.15	3.62638	0.949368	1.95449
C210	batch2			FAC712	BXD29	225	Young	AG1	CD	F			C085_B1	23.7		0.015	46	2012	7	2012-09-04	2012	9	23.01.12	04.09.12	4.40957	0.979347	1.40941
C186	batch2			FAC715	BXD29	385	Young	AG2	CD	F			C112_B1	24.45	0.1519		206	2012	7	2013-02-11	2013	2	23.01.12	11.02.13	4.60553	0.983353	2.15509
C165	batch2			FAC884	BXD29	369	Young	AG2	HF	F			C031_B1	33.85	0.119	0.0143	257	2013	8	2014-04-22	2014	4	18.04.13	22.04.14	3.8136	0.965157	3.92835
C064		batch2	batch2	FAC1911	BXD29	182	Young	AG1	HF	F			C005_B1	30.74		0.015	42	2015	11	2015-12-15	2015	12	16.06.15	15.12.15				3.46683	0.947148
C076		batch1	batch2	FAC679	BXD29	736	Old	AG4	HF	F		BR2	C068_BR2	43.7	0.0956	0.0081	535	2012	7	2014-01-06	2014	1	01.01.12	06.01.14				3.52525	0.929609
C009	batch1	batch1	batch1	FAC1571	BXD32	200	Young	AG1	HF	F			C006_B1	30.9	0.1572	0.0107	73	2015	2	2015-04-20	2015	4	02.10.14	20.04.15	3.48283	0.938459	1.90416	2.77278	0.894025
C008	batch1	batch1	batch1	FAC1575	BXD32	200	Young	AG1	CD	F		BR1	C086_BR1	25.5	0.1423	0.0119	73	2015	2	2015-04-20	2015	4	02.10.14	20.04.15	4.53761	0.982073	1.78016	4.0565	0.971654
C020	batch1	batch1	batch2	FAC077	BXD32	742	Old	AG4	CD	F			C154_B1	22.3	0.0982		364	2012	2	2013-02-11	2013	2	31.01.11	11.02.13	4.43026	0.978845	1.98813	3.97099	0.951014
C040	batch1	batch1	batch1	FAC1576	BXD32	200	Young	AG1	CD	F		BR2	C086_BR2	21.1	0.1296	0.0072	73	2015	2	2015-04-20	2015	4	02.10.14	20.04.15	4.47028	0.979765	1.32579	4.15344	0.97323
C096	batch2			FAC2057	BXD32	386	Young	AG2	CD	F		BR1	C113_BR1	30.88	0.0903	0.0136	231	2016	1	2016-09-01	2016	9	12.08.15	01.09.16	4.75101	0.986354	1.53898
C199	batch2			FAC979	BXD32	539	Old	AG3	HF	F			C051_B1	51.32	0.121	0.006	427	2013	8	2014-10-09	2014	10	18.04.13	09.10.14	3.79415	0.96173	3.45166
C149	batch2			FAC1252	BXD32	441	Young	AG2	HF	F		BR1	C032_BR1	31.78	0.1262	0.0056	383	2014	4	2015-04-29	2015	4	12.02.14	29.04.15	3.83325	0.963378	1.2813
C198	batch2			FAC1432	BXD32	517	Old	AG3	CD	F			C133_B1	32.17		0.015	419	2014	10	2015-12-15	2015	12	16.07.14	15.12.15	4.49242	0.980327	1.41261
C097	batch2			FAC2058	BXD32	386	Young	AG2	CD	F		BR2	C113_BR2	34.53	0.1242	0.0147	231	2016	1	2016-09-01	2016	9	12.08.15	01.09.16	4.64243	0.9859	1.52228
C187	batch2			FAC546	BXD32	365	Young	AG2	HF	F		BR2	C032_BR2	39.01	0.2157		206	2012	7	2013-02-11	2013	2	12.02.12	11.02.13	3.82906	0.966106	3.14916
C067		batch2	batch2	FAC1573	BXD32	721	Old	AG4	HF	F			C069_B1	31.41	0.0881	0.011	594	2015	2	2016-09-22	2016	9	02.10.14	22.09.16				3.52079	0.948889
C082	batch1	batch2	batch2	FAC896	BXD34	201	Young	AG1	CD	F		BR2	C087_BR2	33.54	0.15	0.007	68	2013	8	2013-10-15	2013	10	28.03.13	15.10.13	4.59256	0.983168	1.64225	4.50723	0.981986
C128	batch2			FAC707	BXD34	554	Old	AG3	CD	F		BR1	C134_BR1	25.92	0.146	0.006	452	2012	7	2013-10-15	2013	10	09.04.12	15.10.13	4.32841	0.979002	5.21438
C200	batch2			FAC894	BXD34	537	Old	AG3	HF	F			C052_B1	69.25	0.151	0.02	427	2013	8	2014-10-09	2014	10	20.04.13	09.10.14	2.94857	0.878344	2.98351
C077	batch2			FAC910	BXD34	201	Young	AG1	CD	F		BR1	C087_BR1	24.49	0.15	0.005	69	2013	8	2013-10-16	2013	10	29.03.13	16.10.13	4.15757	0.970553	2.06537
C188	batch2			FAC922	BXD34	545	Old	AG3	CD	F		BR2	C134_BR2	25.5	0.1353	0.0174	379	2013	8	2014-08-22	2014	8	23.02.13	22.08.14	4.25095	0.975315	0.914237
C150	batch2			FAC1529	BXD34	349	Young	AG2	CD	F		BR1	C114_BR1	22.54	0.1161	0.0091	184	2014	10	2015-04-24	2015	4	10.05.14	24.04.15	3.97431	0.969411	1.37709
C213	batch2			FAC253	BXD34	361	Young	AG2	HF	F			C033_B1	57.5		0.015	205	2012	2	2012-09-05	2012	9	10.09.11	05.09.12	3.78168	0.96416	3.14598
C211	batch2			FAC254	BXD34	361	Young	AG2	CD	F		BR2	C114_BR2	25.3		0.012	205	2012	2	2012-09-05	2012	9	10.09.11	05.09.12	4.48783	0.981989	1.54678
C017	batch2			FAC269	BXD34	748	Old	AG4	CD	F			C155_B1	25.97	0.104	0.006	610	2012	2	2013-10-15	2013	10	28.09.11	15.10.13	3.85816	0.940417	3.22688
C212	batch2			FAC708	BXD34	554	Old	AG3	CD	F		BR3	C134_BR3	25.34	0.097	0.005	452	2012	7	2013-10-15	2013	10	09.04.12	15.10.13	4.18574	0.974591	3.8693
C127	batch2			FAC890	BXD34	209	Young	AG1	CD	F		BR3	C087_BR3	35.79	0.155	0.008	68	2013	8	2013-10-15	2013	10	20.03.13	15.10.13	4.37181	0.978256	1.51732
C022		batch1	batch2	FAC913	BXD34	201	Young	AG1	HF	F			C007_B1	35.42	0.146	0.007	69	2013	8	2013-10-16	2013	10	29.03.13	16.10.13				3.26681	0.93052
C129	batch2			FAC622	BXD39	730	Old	AG4	CD	F			C156_B1	21.3	0.1211	0.0076	535	2012	7	2014-01-06	2014	1	07.01.12	06.01.14	4.28486	0.973907	3.45535
C240	batch2			FAC1358	BXD40	358	Young	AG2	HF	F			C034_B1	30.05	0.1522	0.0096	186	2014	6	2014-12-15	2014	12	22.12.13	15.12.14	3.61423	0.9507	8.95651
C099	batch2			FAC629	BXD40	578	Old	AG3	CD	F			C135_B1	29.13	0.1438	0.005	334	2012	7	2013-06-19	2013	6	19.11.11	19.06.13	4.23782	0.976304	1.14327
C235	batch2			FAC1377	BXD40	180	Young	AG1	HF	F			C008_B1	42.33	0.187	0.021	91	2014	7	2014-10-24	2014	10	27.04.14	24.10.14	3.96152	0.973371	3.70956
C249	batch2			FAC900	BXD40	362	Young	AG2	CD	F			C115_B1	24.92	0.1296	0.0161	257	2013	8	2014-04-22	2014	4	25.04.13	22.04.14	4.36784	0.97901	1.29349
C061	batch1	batch2	batch2	FAC1594	BXD48	188	Young	AG1	CD	F	C_TR1	TR1	C088_TR1	25.9	0.1683	0.0179	73	2015	2	2015-04-20	2015	4	14.10.14	20.04.15	4.10685	0.970049	1.40019	4.16938	0.976538
C035	batch1	batch1	batch1	FAC117	BXD48	731	Old	AG4	CD	F		BR1	C157_BR1	29.72	0.159	0.008	610	2012	2	2013-10-15	2013	10	15.10.11	15.10.13	4.55232	0.982344	1.11174	4.5252	0.983047
C151	batch2			FAC1145	BXD48	595	Old	AG3	HF	F		BR2	C053_BR2	45.93	0.1653	0.0141	530	2013	11	2015-04-29	2015	4	11.09.13	29.04.15	3.74095	0.961665	2.8793
C214	batch2			FAC1588	BXD48	189	Young	AG1	HF	F			C009_B1	41.8	0.1773	0.0229	73	2015	2	2015-04-20	2015	4	13.10.14	20.04.15	3.65077	0.944895	4.47061
C179	batch2			FAC004	BXD48	405	Young	AG2	CD	F			C116_B1	22.28			86	2012	2	2012-05-09	2012	5	31.03.11	09.05.12	4.50649	0.981742	1.48206
C180	batch2			FAC1467	BXD48	518	Old	AG3	CD	F			C136_B1	28.88	0.162	0.019	419	2014	10	2015-12-15	2015	12	15.07.14	15.12.15	4.37821	0.974578	1.85291
C117	batch2			FAC538	BXD48	557	Old	AG3	HF	F		BR1	C053_BR1	76.21	0.1885	0.0067	334	2012	7	2013-06-19	2013	6	10.12.11	19.06.13	3.41501	0.937347	0.823604
C061_r	batch2			#N/A	BXD48	188	Young	AG1	CD	F	C_TR2	TR2	C088_TR2	25.9	0.1683	0.0179	73	2015	2	2015-04-20	2015	4	14.10.14	20.04.15	4.1139	0.971419	1.55298
C066		batch2	batch2	FAC121	BXD48	740	Old	AG4	CD	F		BR2	C157_BR2	26.27	0.155	0.008	610	2012	2	2013-10-15	2013	10	06.10.11	15.10.13				3.35838	0.882439
C181	batch2			FAC192	BXD48a	233	Young	AG1	HF	F			C010_B1	41.76			88	2012	2	2012-05-11	2012	5	21.09.11	11.05.12	3.96467	0.969472	1.59065
C152	batch2			FAC1080	BXD48a	597	Old	AG3	HF	F			C054_B1	49.86	0.1497	0.0151	462	2013	8	2014-11-13	2014	11	26.03.13	13.11.14	4.16034	0.974706	2.61727
C242	batch2			FAC193	BXD48a	233	Young	AG1	CD	F			C089_B1	27.08			88	2012	2	2012-05-11	2012	5	21.09.11	11.05.12	4.49242	0.980805	1.74405
C250	batch2			FAC198	BXD48a	351	Young	AG2	HF	F			C035_B1	45.3		0.0212	206	2012	2	2012-09-06	2012	9	21.09.11	06.09.12	3.97544	0.968946	2.74194
C216	batch2			FAC1596	BXD49	190	Young	AG1	HF	F			C011_B1	28.43	0.1321	0.018	77	2015	2	2015-04-24	2015	4	16.10.14	24.04.15	3.54859	0.944495	5.31689
C215	batch2			FAC1598	BXD49	190	Young	AG1	CD	F			C090_B1	26.15	0.1591	0.0128	77	2015	2	2015-04-24	2015	4	16.10.14	24.04.15	4.0128	0.966407	5.49824
C084	batch1	batch1	batch1	FAC1302	BXD51	705	Old	AG4	HF	F	A_TR1	TR1	C070_TR1	31.39	0.125	0.019	613	2014	4	2015-12-15	2015	12	09.01.14	15.12.15	3.75917	0.960215	2.31997	3.27039	0.899021
C070	batch1	batch1	batch2	FAC1305	BXD51	705	Old	AG4	CD	F			C158_B1	26.04	0.105	0.012	613	2014	4	2015-12-15	2015	12	09.01.14	15.12.15	4.40771	0.976133	2.28742	3.97256	0.964056
C075	batch2			FAC1023	BXD51	211	Young	AG1	HF	F			C012_B1	37.65	0.225	0.008	68	2013	8	2013-10-15	2013	10	18.03.13	15.10.13	2.95487	0.883027	22.373
C260	batch2			FAC548	BXD51	357	Young	AG2	HF	F			C036_B1	49.33	0.1774		206	2012	7	2013-02-11	2013	2	20.02.12	11.02.13	3.64137	0.958603	3.11903
C259	batch2			FAC650	BXD51	348	Young	AG2	CD	F		BR1	C117_BR1	28.57	0.1765		206	2012	7	2013-02-11	2013	2	29.02.12	11.02.13	4.11693	0.97124	0.68887
C084_r	batch2			#N/A	BXD51	705	Old	AG4	HF	F	A_TR2	TR2	C070_TR2	31.39	0.125	0.019	613	2014	4	2015-12-15	2015	12	09.01.14	15.12.15	3.85123	0.967546	1.86875
C085	batch1	batch1	batch1	FAC788	BXD53	718	Old	AG4	CD	F	Z_TR1	TR1	C159_TR1	26.07	0.0999	0.0134	535	2012	7	2014-01-06	2014	1	19.01.12	06.01.14	4.29321	0.964452	0.621723	4.32808	0.966212
C086	batch1	batch2	batch2	FAC791	BXD53	718	Old	AG4	CD	F		BR3	C159_BR3	32.54	0.1015	0.0115	535	2012	7	2014-01-06	2014	1	19.01.12	06.01.14	4.28322	0.965496	0.714636	4.07456	0.958187
C167	batch2			FAC785	BXD53	571	Old	AG3	CD	F			C137_B1	35.47	0.1411	0.0086	335	2012	7	2013-06-20	2013	6	27.11.11	20.06.13	4.29175	0.972027	0.704694
C085_n	batch2			#N/A	BXD53	718	Old	AG4	CD	F	Z_TR2	TR2	C159_TR2	26.07	0.0999	0.0134	535	2012	7	2014-01-06	2014	1	19.01.12	06.01.14	4.27342	0.961356	0.645306
C100	batch2			FAC154	BXD60	744	Old	AG4	CD	F		BR1	C160_BR1	30.43	0.135	0.006	610	2012	2	2013-10-15	2013	10	02.10.11	15.10.13	4.83164	0.987215	2.43446
C101	batch2			FAC218	BXD60	759	Old	AG4	CD	F		BR2	C161_BR2	26.37	0.125	0.006	610	2012	2	2013-10-15	2013	10	17.09.11	15.10.13	4.80867	0.985614	2.29917
C133	batch2			FAC1414	BXD61	188	Young	AG1	CD	F			C091_B1	29.63	0.1345	0.0171	112	2014	7	2014-11-14	2014	11	10.05.14	14.11.14	3.91665	0.962463	1.37494
C182	batch2			FAC1472	BXD61	524	Old	AG3	CD	F			C138_B1	36.58	0.173	0.017	419	2014	10	2015-12-15	2015	12	09.07.14	15.12.15	4.47883	0.982913	1.52634
C183	batch2			FAC1474	BXD61	524	Old	AG3	HF	F			C055_B1	58.54	0.168	0.024	419	2014	10	2015-12-15	2015	12	09.07.14	15.12.15	3.50159	0.952533	1.83528
C201	batch2			FAC1689	BXD61	345	Young	AG2	CD	F		BR2	C117_BR2	30.37	0.152	0.012	278	2015	3	2015-12-16	2015	12	05.01.15	16.12.15	4.5409	0.98042	3.18174
C202	batch2			FAC1694	BXD61	364	Young	AG2	HF	F			C037_B1	47.55	0.139	0.013	278	2015	3	2015-12-16	2015	12	17.12.14	16.12.15	3.20631	0.926712	1.64831
C091		batch1	batch2	FAC1409	BXD61	188	Young	AG1	HF	F		BR1	C012_BR1	35.66	0.1413	0.0121	112	2014	7	2014-11-14	2014	11	10.05.14	14.11.14				3.17844	0.91867
C092		batch1	batch2	FAC1411	BXD61	188	Young	AG1	HF	F		BR2	C012_BR2	38.92	0.1503	0.0128	112	2014	7	2014-11-14	2014	11	10.05.14	14.11.14				2.74618	0.885072
C011		batch2	batch2	FAC1603	BXD61	754	Old	AG4	HF	F			C071_B1	60.13	0.1177	0.009	628	2015	2	2016-10-26	2016	10	03.10.14	26.10.16				3.41007	0.944698
C163	batch2			FAC1215	BXD62	488	Old	AG3	HF	F			C056_B1	38.88	0.0891	0.0084	383	2014	4	2015-04-29	2015	4	27.12.13	29.04.15	3.71257	0.960839	0.91926
C135	batch2			FAC1217	BXD62	353	Young	AG2	CD	F		BR1	C118_BR1	23.07	0.106	0.0193	248	2014	4	2014-12-15	2014	12	27.12.13	15.12.14	4.44137	0.978646	1.4582
C218	batch2			FAC1478	BXD62	253	Young	AG2	CD	F		BR2	C118_BR2	25	0.117	0.014	180	2014	10	2015-04-20	2015	4	10.08.14	20.04.15	4.50912	0.980789	0.986107
C190	batch2			FAC647	BXD62	343	Young	AG2	HF	F			C038_B1	35.15	0.166		207	2012	7	2013-02-12	2013	2	06.03.12	12.02.13	4.02979	0.970494	2.54598
C037	batch1	batch2	batch2	FAC1403	BXD63	186	Young	AG1	HF	F		BR2	C013_BR2	38.44	0.1533	0.024	112	2014	7	2014-11-14	2014	11	12.05.14	14.11.14	3.44839	0.939181	3.96766	3.08959	0.915411
C049	batch1	batch2	batch2	FAC1632	BXD63	752	Old	AG4	CD	F		BR1	C162_BR1	22.4	0.0987	0.0149	628	2015	2	2016-10-26	2016	10	05.10.14	26.10.16	4.56195	0.973737	3.3245	4.08167	0.953194
C031	batch1	batch1	batch2	FAC756	BXD63	218	Young	AG1	CD	F			C092_B1	28.1		0.014	46	2012	7	2012-09-04	2012	9	30.01.12	04.09.12	4.65102	0.980479	2.35843	4.24237	0.967872
C102	batch2			FAC758	BXD63	582	Old	AG3	CD	F			C139_B1	27.92	0.1163	0.0105	334	2012	7	2013-06-19	2013	6	15.11.11	19.06.13	4.51948	0.976797	2.43146
C058		batch1	batch2	FAC1503	BXD63	751	Old	AG4	CD	F		BR2	C162_BR2	26.56	0.086	0.0131	678	2014	10	2016-08-30	2016	8	10.08.14	30.08.16				2.41293	0.70398
C056		batch2	batch2	FAC1404	BXD63	186	Young	AG1	HF	F		BR3	C013_BR3	42.04	0.136	0.0285	112	2014	7	2014-11-14	2014	11	12.05.14	14.11.14				3.09637	0.917669
C001		batch2	batch2	FAC1630	BXD63	752	Old	AG4	HF	F			C072_B1	58.93	0.1329	0.0163	628	2015	2	2016-10-26	2016	10	05.10.14	26.10.16				3.26273	0.941566
C069		batch2	batch2	FAC435	BXD63	216	Young	AG1	HF	F		BR4	C013_BR4	33.4			86	2012	2	2012-05-09	2012	5	06.10.11	09.05.12				3.48877	0.932935
C032		batch1	batch2	FAC436	BXD63	216	Young	AG1	HF	F		BR1	C013_BR1	34.96			86	2012	2	2012-05-09	2012	5	06.10.11	09.05.12				3.2587	0.900488
C103	batch2			FAC1041	BXD64	550	Old	AG3	CD	F			C140_B1	22.93	0.1059	0.0163	442	2013	8	2014-10-24	2014	10	22.04.13	24.10.14	4.22576	0.974631	5.54313
C248	batch2			FAC1042	BXD64	366	Young	AG2	HF	F			C039_B1	59.23	0.1583	0.0179	258	2013	8	2014-04-23	2014	4	22.04.13	23.04.14	3.51825	0.947648	4.6185
C046	batch1	batch1	batch2	FAC745	BXD65	711	Old	AG4	CD	F			C163_B1	26.42	0.16	0.007	452	2012	7	2013-10-15	2013	10	04.11.11	15.10.13	4.40875	0.976344	0.755045	4.0383	0.957341
C155	batch2			FAC1397	BXD65	187	Young	AG1	CD	F		BR3	C093_BR3	26.09	0.1254		112	2014	7	2014-11-14	2014	11	11.05.14	14.11.14	4.65176	0.980575	1.70303
C104	batch2			FAC1401	BXD65	174	Young	AG1	HF	F		BR1	C014_BR1	38.95	0.1635		91	2014	7	2014-10-24	2014	10	03.05.14	24.10.14	3.8534	0.963607	2.08008
C205	batch2			FAC1426	BXD65	527	Old	AG3	HF	F		BR1	C057_BR1	57.14	0.174	0.019	484	2014	8	2015-12-16	2015	12	07.07.14	16.12.15	3.79215	0.964526	2.50538
C203	batch2			FAC1429	BXD65	527	Old	AG3	CD	F		BR1	C141_BR1	30.76	0.119	0.014	484	2014	8	2015-12-16	2015	12	07.07.14	16.12.15	4.53378	0.98108	1.96284
C147	batch2			FAC1638	BXD65	222	Young	AG1	CD	F		BR1	C093_BR1	23.8	0.1752	0.013	73	2015	2	2015-04-20	2015	4	10.09.14	20.04.15	4.5875	0.982585	1.78976
C206	batch2			FAC1735	BXD65	541	Old	AG3	HF	F		BR2	C057_BR2	62.99	0.106	0.01	490	2014	8	2015-12-16	2015	12	23.06.14	16.12.15	3.83775	0.949384	3.72103
C224	batch2			FAC1738	BXD65	541	Old	AG3	CD	F		BR3	C141_BR3	27.49	0.172	0.018	490	2014	8	2015-12-16	2015	12	23.06.14	16.12.15	4.28464	0.977089	0.85424
C220	batch2			FAC422	BXD65	230	Young	AG1	HF	F		BR3	C014_BR3	44.34			87	2012	2	2012-05-10	2012	5	23.09.11	10.05.12	3.69511	0.948454	2.6719
C191	batch2			FAC1117	BXD65	367	Young	AG2	CD	F			C119_B1	33.63	0.1756	0.0124	151	2013	8	2014-01-06	2014	1	04.01.13	06.01.14	4.3989	0.978563	1.552
C153	batch2			FAC1395	BXD65	187	Young	AG1	HF	F		BR2	C014_BR2	45.88	0.176	0.0246	112	2014	7	2014-11-14	2014	11	11.05.14	14.11.14	3.59293	0.955494	2.25104
C154	batch2			FAC1398	BXD65	187	Young	AG1	CD	F		BR2	C093_BR2	41.28	0.1133	0.0172	112	2014	7	2014-11-14	2014	11	11.05.14	14.11.14	4.47739	0.977446	1.69302
C219	batch2			FAC1637	BXD65	186	Young	AG1	CD	F		BR4	C093_BR4	26.51	0.1359	0.013	77	2015	2	2015-04-24	2015	4	20.10.14	24.04.15	4.33764	0.975333	1.10457
C204	batch2			FAC1737	BXD65	541	Old	AG3	CD	F		BR2	C141_BR2	31.66	0.114	0.01	490	2014	8	2015-12-16	2015	12	23.06.14	16.12.15	4.40073	0.977162	1.75356
C093	batch1	batch1	batch1	FAC1400	BXD65b	174	Young	AG1	HF	F			C015_B1	45.76	0.1864	0.0346	91	2014	7	2014-10-24	2014	10	03.05.14	24.10.14	3.4029	0.942743	4.08737	2.86596	0.884897
C028	batch1	batch1	batch2	FAC1402	BXD65b	174	Young	AG1	CD	F			C094_B1	24.14	0.1496		91	2014	7	2014-10-24	2014	10	03.05.14	24.10.14	4.2713	0.97508	0.84409	4.27816	0.971888
C015	batch1	batch1	batch2	FAC1648	BXD65b	748	Old	AG4	CD	F		BR1	C164_BR1	18.21	0.0615	0.0076	628	2015	2	2016-10-26	2016	10	09.10.14	26.10.16	4.74006	0.982799	1.05706	4.43848	0.975468
C230	batch2			FAC1192	BXD65b	1017	Old	AG4	CD	F		BR3	C164_BR3	16.39		0.0111	895	2014	4	2016-09-22	2016	9	10.12.13	22.09.16	4.61203	0.981316	1.76
C245	batch2			FAC1362	BXD65b	415	Young	AG2	HF	F			C040_B1	59.86	0.1421	0.0184	323	2014	6	2015-05-01	2015	5	12.03.14	01.05.15	3.59805	0.948173	1.10261
C055	batch2	batch2	batch2	FAC1647	BXD65b	748	Old	AG4	CD	F		BR2	C164_BR2	17.62	0.0724	0.012	628	2015	2	2016-10-26	2016	10	09.10.14	26.10.16	4.65041	0.981804	2.43817	4.29093	0.977656
C222	batch2			FAC1662	BXD66	184	Young	AG1	HF	F			C016_B1	36.52	0.1431	0.0133	77	2015	2	2015-04-24	2015	4	22.10.14	24.04.15	3.47257	0.948301	3.01154
C221	batch2			FAC1665	BXD66	184	Young	AG1	CD	F			C095_B1	27.36	0.117	0.0124	77	2015	2	2015-04-24	2015	4	22.10.14	24.04.15	4.3561	0.976338	0.887532
C089	batch1	batch1	batch2	FAC1148	BXD67	716	Old	AG4	CD	F	Y_TR1	BR2	C165_BR2	27.03	0.145	0.017	328	2013	11	2014-10-09	2014	10	23.10.12	09.10.14	4.40269	0.97709	1.56357	4.31447	0.976006
C168	batch2			FAC365	BXD67	715	Old	AG4	HF	F			C073_B1	46.66	0.121	0.006	611	2012	2	2013-10-16	2013	10	01.11.11	16.10.13	3.23058	0.934729	1.65454
C089_n	batch2			#N/A	BXD67	716	Old	AG4	CD	F	Y_TR2	TR2	C165_TR2	27.03	0.145	0.017	328	2013	11	2014-10-09	2014	10	23.10.12	09.10.14	4.3677	0.976442	1.7977
C088		batch1	batch2	FAC1147	BXD67	716	Old	AG4	CD	F		BR1	C165_BR1	23.48	0.135	0.011	328	2013	11	2014-10-09	2014	10	23.10.12	09.10.14				4.36749	0.976037
C166	batch2			FAC1528	BXD68	349	Young	AG2	CD	F			C120_B1	19.09	0.087	0.007	184	2014	10	2015-04-24	2015	4	10.05.14	24.04.15	4.24396	0.976916	1.69233
C169	batch2			FAC911	BXD68	201	Young	AG1	CD	F			C096_B1	28.58	0.144	0.007	69	2013	8	2013-10-16	2013	10	29.03.13	16.10.13	4.00744	0.969819	0.877179
C170	batch2			FAC912	BXD68	201	Young	AG1	HF	F			C017_B1	30.23	0.135	0.009	69	2013	8	2013-10-16	2013	10	29.03.13	16.10.13	3.4624	0.936638	0.962841
C078		batch1	batch1	FAC1875	BXD68	735	Old	AG4	CD	F			C166_B1				413	2015	9	2016-10-26	2016	10	22.10.14	26.10.16				3.49412	0.916266
C025	batch1	batch2	batch2	FAC1481	BXD69	785	Old	AG4	CD	F	F_TR1	TR1	C167_TR1	22.27	0.1158	0.0116	680	2014	10	2016-09-01	2016	9	09.07.14	01.09.16	4.57571	0.979405	3.38355	4.06523	0.961207
C142	batch2			FAC1132	BXD69	528	Old	AG3	HF	F			C058_B1	35.67	0.1416	0.0162	395	2013	11	2014-12-15	2014	12	05.07.13	15.12.14	3.92579	0.961685	3.15823
C134	batch2			FAC1686	BXD69	157	Young	AG1	CD	F			C097_B1	23.92	0.156	0.0129	42	2015	3	2015-04-24	2015	4	18.11.14	24.04.15	4.36871	0.979326	1.62629
C223	batch2			FAC541	BXD69	558	Old	AG3	CD	F			C142_B1	33.33	0.1218	0.0069	334	2012	7	2013-06-19	2013	6	09.12.11	19.06.13	4.25174	0.970578	1.45129
C007	batch2			FAC930	BXD69	210	Young	AG1	HF	F		BR1	C018_BR1	42.33	0.16	0.01	69	2013	8	2013-10-16	2013	10	20.03.13	16.10.13	3.9165	0.96612	1.15832
C025_r	batch2			#N/A	BXD69	785	Old	AG4	CD	F	F_TR3	TR3	C167_TR3	22.27	0.1158	0.0116	680	2014	10	2016-09-01	2016	9	09.07.14	01.09.16	4.55507	0.978666	3.50747
C025_n	batch2			#N/A	BXD69	785	Old	AG4	CD	F	X_TR2	TR2	C167_TR2	22.27	0.1158	0.0116	680	2014	10	2016-09-01	2016	9	09.07.14	01.09.16	4.36851	0.97118	12.2917
C021		batch2	batch2	FAC929	BXD69	210	Young	AG1	HF	F		BR2	C018_BR2	42.13	0.149	0.007	69	2013	8	2013-10-16	2013	10	20.03.13	16.10.13				3.51683	0.940393
C241	batch2			FAC1296	BXD70	357	Young	AG2	CD	F			C121_B1	23.91	0.1284	0.0118	248	2014	4	2014-12-15	2014	12	23.12.13	15.12.14	4.2618	0.970468	0.81099
C265	batch2			FAC1417	BXD70	578	Old	AG3	HF	F			C059_B1	71.41	0.135	0.02	509	2014	7	2015-12-16	2015	12	17.05.14	16.12.15	3.46828	0.943766	1.23335
C254	batch2			FAC173	BXD70	239	Young	AG1	HF	F			C019_B1	52.18			87	2012	2	2012-05-10	2012	5	14.09.11	10.05.12	3.3079	0.923019	1.62164
C237	batch2			FAC1292	BXD70	357	Young	AG2	HF	F			C041_B1	59.73	0.1331	0.0053	248	2014	4	2014-12-15	2014	12	23.12.13	15.12.14	3.7315	0.961205	4.52037
C172	batch2			FAC417	BXD70	710	Old	AG4	HF	F		BR1	C074_BR1	32.35	0.104	0.006	611	2012	2	2013-10-16	2013	10	06.11.11	16.10.13	1.5302	0.661311	0.336078
C253	batch2			FAC419	BXD70	710	Old	AG4	HF	F		BR2	C074_BR2	36.68	0.127	0.005	611	2012	2	2013-10-16	2013	10	06.11.11	16.10.13	3.36829	0.94334	0.870637
C105	batch2			FAC172	BXD70	239	Young	AG1	CD	F			C098_B1	25.03			87	2012	2	2012-05-10	2012	5	14.09.11	10.05.12	4.59017	0.982443	2.27463
C073	batch1	batch2	batch2	FAC1290	BXD73	694	Old	AG4	HF	F			C075_B1	25.44	0.148	0.009	614	2014	4	2015-12-16	2015	12	21.01.14	16.12.15	3.99236	0.970737	1.87843	4.05321	0.962541
C068	batch1	batch1	batch2	FAC1612	BXD73	206	Young	AG1	CD	F			C099_B1	19.9	0.1399	0.0122	73	2015	2	2015-04-20	2015	4	26.09.14	20.04.15	3.5437	0.920521	0.297791	4.16267	0.971567
C145	batch2			FAC1228	BXD73	361	Young	AG2	HF	F		BR1	C042_BR1	31.99	0.1444	0.0142	248	2014	4	2014-12-15	2014	12	19.12.13	15.12.14	3.44923	0.93808	3.79774
C143	batch2			FAC1232	BXD73	361	Young	AG2	CD	F		BR1	C122_BR1	24.38	0.0946	0.0132	248	2014	4	2014-12-15	2014	12	19.12.13	15.12.14	4.12697	0.968987	2.0821
C208	batch2			FAC1536	BXD73	539	Old	AG3	CD	F			C143_B1	20.47	0.098	0.01	420	2014	10	2015-12-16	2015	12	25.06.14	16.12.15	4.5415	0.980261	2.07079
C045	batch2	batch1	batch2	FAC1611	BXD73	206	Young	AG1	HF	F			C020_B1	24.28	0.1334	0.0138	73	2015	2	2015-04-20	2015	4	26.09.14	20.04.15	4.64414	0.981919	2.71084	3.15335	0.917197
C144	batch2			FAC1231	BXD73	361	Young	AG2	CD	F		BR2	C122_BR2	24.14	0.1211	0.0114	248	2014	4	2014-12-15	2014	12	19.12.13	15.12.14	4.29749	0.975988	1.29435
C156	batch2			FAC1490	BXD73	259	Young	AG2	CD	F		BR3	C123_BR3	21.9	0.109	0.01	180	2014	10	2015-04-20	2015	4	04.08.14	20.04.15	4.14443	0.970944	1.63267
C157	batch2			FAC1493	BXD73	259	Young	AG2	HF	F		BR2	C042_BR2	23.8	0.15	0.013	180	2014	10	2015-04-20	2015	4	04.08.14	20.04.15	3.76962	0.96037	2.85231
C018		batch1	batch2	FAC1491	BXD73	759	Old	AG4	CD	F			C168_B1	17.14	0.0842	0.0109	680	2014	10	2016-09-01	2016	9	04.08.14	01.09.16				4.28307	0.975121
C244	batch2			FAC1247	BXD73b	497	Old	AG3	CD	F			C144_B1	23.54	0.1059	0.0086	385	2014	4	2015-05-01	2015	5	20.12.13	01.05.15	4.41414	0.97664	1.29064
C146	batch2			FAC169	BXD73b	237	Young	AG1	CD	F			C100_B1	25.75			88	2012	2	2012-05-11	2012	5	17.09.11	11.05.12	4.22997	0.974882	1.38131
C108	batch2			FAC1629	BXD73b	743	Old	AG4	CD	F			C169_B1	16.48	0.093	0.0077	628	2015	2	2016-10-26	2016	10	14.10.14	26.10.16	4.51994	0.982175	4.51975
C238	batch2			FAC166	BXD73b	237	Young	AG1	HF	F			C021_B1	26.83			88	2012	2	2012-05-11	2012	5	17.09.11	11.05.12	3.72277	0.954919	2.00184
C252	batch2			FAC248	BXD73b	377	Young	AG2	CD	F			C124_B1	32.3		0.0091	206	2012	2	2012-09-06	2012	9	26.08.11	06.09.12	4.36197	0.978635	1.95352
C233	batch2			FAC724	BXD73b	573	Old	AG3	HF	F			C060_B1	31	0.119	0.003	453	2012	7	2013-10-16	2013	10	22.03.12	16.10.13	3.917	0.962719	2.12104
C184	batch2			FAC026	BXD77	757	Old	AG4	CD	F			C170_B1	24.4	0.0961		365	2012	2	2013-02-12	2013	2	17.01.11	12.02.13	4.33849	0.972834	1.83921
C246	batch2			FAC1163	BXD77	460	Old	AG3	CD	F			C145_B1	27.43	0.1299	0.0136	427	2014	2	2015-05-01	2015	5	26.01.14	01.05.15	4.20478	0.976352	1.23208
C270	batch2			FAC132	BXD77	353	Young	AG2	HF	F			C043_B1	43.5		0.013	205	2012	2	2012-09-05	2012	9	18.09.11	05.09.12	3.44184	0.938791	2.65538
C225	batch2			FAC133	BXD77	352	Young	AG2	CD	F			C125_B1	25		0.0099	205	2012	2	2012-09-05	2012	9	19.09.11	05.09.12	4.38937	0.980296	1.40662
C109	batch2			FAC306	BXD77	723	Old	AG4	HF	F		BR1	C076_BR1	63.35	0.147	0.006	611	2012	2	2013-10-16	2013	10	24.10.11	16.10.13	3.23407	0.928685	1.55813
C228	batch2			FAC308	BXD77	723	Old	AG4	HF	F		BR2	C076_BR2	45.46	0.118	0.006	611	2012	2	2013-10-16	2013	10	24.10.11	16.10.13	3.45187	0.942988	1.49238
C227	batch2			FAC533	BXD79	571	Old	AG3	HF	F			C061_B1	41.9	0.1061	0.0091	334	2012	7	2013-06-19	2013	6	26.11.11	19.06.13	3.41179	0.941295	3.18684
C226	batch2			FAC762	BXD79	217	Young	AG1	CD	F			C101_B1	25.5		0.011	46	2012	7	2012-09-04	2012	9	31.01.12	04.09.12	4.65111	0.982044	1.63343
C110	batch2			FAC768	BXD79	570	Old	AG3	CD	F			C146_B1	24.73	0.0892	0.0062	334	2012	7	2013-06-19	2013	6	27.11.11	19.06.13	4.22861	0.977262	0.83438
C090	batch2			FAC2138	BXD84	220	Young	AG1	CD	F			C102_B1	18.76	0.1324	0.0075	133	2016	5	2016-09-22	2016	9	15.02.16	22.09.16	4.32324	0.972263	1.38117
C264	batch2			FAC1501	BXD87	512	Old	AG3	HF	F			C062_B1	35.22	0.095	0.024	420	2014	10	2015-12-16	2015	12	22.07.14	16.12.15	3.6588	0.944013	7.12153
C268	batch2			FAC225	BXD87	241	Young	AG1	HF	F			C022_B1	34.91			87	2012	2	2012-05-10	2012	5	12.09.11	10.05.12	3.76715	0.961385	5.68035
C112	batch2			FAC274	BXD87	581	Old	AG3	CD	F			C147_B1	19.67	0.0762	0.0034	492	2012	2	2013-06-19	2013	6	16.11.11	19.06.13	4.49971	0.981505	1.53669
C173	batch2			FAC500	BXD87	200	Young	AG1	CD	F			C103_B1	20.6		0.0103	48	2012	7	2012-09-06	2012	9	19.02.12	06.09.12	4.39583	0.979897	1.66494
C229	batch2			FAC2061	BXD87	393	Young	AG2	CD	F			C126_B1	20.64	0.102	0.0121	231	2016	1	2016-09-01	2016	9	05.08.15	01.09.16	4.75109	0.986862	3.20492
C262	batch2			FAC832	BXD88	716	Old	AG4	CD	F			C171_B1	26.36	0.0973	0.023	535	2012	7	2014-01-06	2014	1	21.01.12	06.01.14	4.08654	0.962928	1.00219
C234	batch2			FAC161	BXD89	243	Young	AG1	HF	F			C023_B1	36.39			88	2012	2	2012-05-11	2012	5	11.09.11	11.05.12	3.71687	0.963228	1.34006
C174	batch2			FAC505	BXD89	193	Young	AG1	CD	F			C104_B1	25.6		0.01	48	2012	7	2012-09-06	2012	9	26.02.12	06.09.12	4.36769	0.979906	1.00589
C158	batch2			FAC1616	BXD89	759	Old	AG4	HF	F			C077_B1	28.59	0.0905	0.0048	628	2015	2	2016-10-26	2016	10	28.09.14	26.10.16	3.85321	0.968179	2.37643
C266	batch2			FAC1618	BXD89	444	Young	AG2	CD	F			C127_B1	25.56	0.124	0.018	313	2015	2	2015-12-16	2015	12	28.09.14	16.12.15	4.39656	0.979344	1.64357
C261	batch2			FAC851	BXD9	548	Old	AG3	HF	F			C063_B1	64.44	0.195	0.022	379	2013	8	2014-08-22	2014	8	20.02.13	22.08.14	2.60034	0.890973	2.0545
C267	batch2			FAC342	BXD9	348	Young	AG2	CD	F			C128_B1	49.3		0.016	204	2012	2	2012-09-04	2012	9	22.09.11	04.09.12	4.64197	0.983762	2.1097
C269	batch2			FAC347	BXD9	347	Young	AG2	HF	F			C044_B1	58.3		0.0169	205	2012	2	2012-09-05	2012	9	24.09.11	05.09.12	3.98432	0.969479	13.9207
C071	batch1	batch1	batch1	FAC936	BXD90	218	Young	AG1	HF	F			C024_B1	36.36	0.119	0.005	69	2013	8	2013-10-16	2013	10	12.03.13	16.10.13	3.47011	0.943977	1.92117	3.08774	0.891058
C027	batch1	batch2	batch2	FAC937	BXD90	723	Old	AG4	HF	F			C078_B1	38.9	0.0979	0.0117	494	2013	8	2014-12-15	2014	12	22.12.12	15.12.14	3.37786	0.945733	0.745934	3.45247	0.931286
C113	batch2			FAC681	BXD90	570	Old	AG3	HF	F			C064_B1	57.88	0.1258	0.0051	335	2012	7	2013-06-20	2013	6	28.11.11	20.06.13	3.56916	0.954663	1.38577
C175	batch2			FAC698	BXD90	549	Old	AG3	CD	F			C148_B1	25.52	0.0987	0.0033	335	2012	7	2013-06-20	2013	6	19.12.11	20.06.13	4.30241	0.973844	1.05265
C012	batch2			FAC938	BXD90	732	Old	AG4	CD	F			C172_B1	23.02	0.091	0.009	540	2013	8	2015-01-30	2015	1	28.01.13	30.01.15	4.02256	0.961695	1.18779
C196	batch2			FAC939	BXD90	343	Young	AG2	HF	F			C045_B1	45.43	0.118	0.012	151	2013	8	2014-01-06	2014	1	28.01.13	06.01.14	3.77248	0.964326	3.94208
C054		batch2	batch2	FAC1390	BXD90	188	Young	AG1	CD	F			C105_B1	20.09	0.099	0.01	91	2014	7	2014-10-24	2014	10	19.04.14	24.10.14				4.15108	0.975783
C114	batch2			FAC1114	BXD95	213	Young	AG1	HF	F			C025_B1	41.1	0.161	0.007	69	2013	8	2013-10-16	2013	10	17.03.13	16.10.13	3.57482	0.953349	2.32399
C247	batch2			FAC1109	BXD95	366	Young	AG2	CD	F			C129_B1	32.36	0.1409	0.0186	258	2013	8	2014-04-23	2014	4	22.04.13	23.04.14	4.40007	0.98047	1.68549
C159	batch2			FAC1347	BXD95	644	Old	AG3	CD	F			C149_B1	24.92	0.151	0.0143	385	2014	4	2015-05-01	2015	5	26.07.13	01.05.15	4.03297	0.959332	2.43214
C209	batch2			FAC1172	BXD99	182	Young	AG1	HF	F			C026_B1	36.29	0.1422	0.0295	116	2014	1	2014-05-09	2014	5	08.11.13	09.05.14	3.57274	0.937864	6.68099
C060	batch1	batch1	batch2	FAC1369	C57BL/6J	182	Young	AG1	HF	F		BR4	C027_BR4	30.89	0.169	0.021	134	2014	6	2014-10-24	2014	10	25.04.14	24.10.14	3.62928	0.952708	1.96893	2.9566	0.897438
C016	batch1	batch1	batch1	FAC1100	C57BL/6J	207	Young	AG1	HF	F		BR1	C027_BR1	31.83	0.165	0.009	70	2013	8	2013-10-17	2013	10	24.03.13	17.10.13	3.55124	0.940203	2.77063	3.12195	0.898459
C052	batch1	batch1	batch2	FAC1105	C57BL/6J	777	Old	AG4	HF	M		BR3	C081_BR3	60.71	0.1486	0.0181	627	2013	8	2015-04-27	2015	4	11.03.13	27.04.15	3.86967	0.96651	1.56693	3.57946	0.949563
C065	batch1	batch1	batch2	FAC1106	C57BL/6J	777	Old	AG4	HF	M		BR4	C081_BR4	33.81	0.1335	0.0144	627	2013	8	2015-04-27	2015	4	11.03.13	27.04.15	3.58953	0.935207	0.743257	3.44965	0.943267
C042	batch1	batch1	batch2	FAC1556	C57BL/6J	213	Young	AG1	HF	M	B_TR1	TR1	C082_TR1	31.9	0.1947	0.0175	73	2015	2	2015-04-20	2015	4	19.09.14	20.04.15	2.36817	0.755464	0.604449	2.88443	0.92235
C030	batch1	batch2	batch2	FAC640	C57BL/6J	734	Old	AG4	CD	F	G_TR1	TR1	C173_TR1	28.68	0.0875	0.0083	335	2012	7	2013-06-20	2013	6	17.06.11	20.06.13	4.40479	0.974187	1.49835	4.27769	0.975064
C047	batch1	batch1	batch2	FAC949	C57BL/6J	760	Old	AG4	HF	M		BR2	C081_BR2	68.86	0.1546	0.0246	627	2013	8	2015-04-27	2015	4	28.03.13	27.04.15	3.46617	0.935737	7.96953	3.04323	0.889657
C029	batch1	batch1	batch2	FAC950	C57BL/6J	760	Old	AG4	HF	M		BR1	C081_BR1	54.75	0.1618	0.0211	627	2013	8	2015-04-27	2015	4	28.03.13	27.04.15	3.81737	0.966753	1.59158	2.80606	0.908249
C256	batch2			FAC470	C57BL/6J	544	Old	AG3	HF	F			C065_B1	76.17	0.1569	0.0094	335	2012	7	2013-06-20	2013	6	24.12.11	20.06.13	3.50647	0.94808	1.34818
C257	batch2			FAC477	C57BL/6J	351	Young	AG2	HF	F			C046_B1	54.46	0.1375		207	2012	7	2013-02-12	2013	2	27.02.12	12.02.13	3.78603	0.955218	2.02416
C115	batch2			FAC1368	C57BL/6J	182	Young	AG1	CD	F		BR2	C106_BR2	19.72	0.148	0.011	134	2014	6	2014-10-24	2014	10	25.04.14	24.10.14	3.85184	0.952819	0.865124
C263	batch2			FAC1367	C57BL/6J	359	Young	AG2	CD	F			C130_B1	23.06	0.134	0.0144	155	2014	6	2014-11-14	2014	11	20.11.13	14.11.14	3.85692	0.950516	0.555183
C030_r	batch2			#N/A	C57BL/6J	734	Old	AG4	CD	F	G_TR2	TR2	C173_TR2	28.68	0.0875	0.0083	335	2012	7	2013-06-20	2013	6	17.06.11	20.06.13	4.37872	0.973233	1.52775
C042_r	batch2			#N/A	C57BL/6J	213	Young	AG1	HF	M	B_TR2	TR2	C082_TR2	31.9	0.1947	0.0175	73	2015	2	2015-04-20	2015	4	19.09.14	20.04.15	2.28252	0.767258	0.660267
C041		batch1	batch1	FAC1099	C57BL/6J	207	Young	AG1	HF	F		BR3	C027_BR3	36.13	0.151	0.008	70	2013	8	2013-10-17	2013	10	24.03.13	17.10.13				3.35955	0.916854
C019		batch2	batch2	FAC1370	C57BL/6J	182	Young	AG1	HF	F		BR2	C027_BR2	31.34	0.162	0.017	134	2014	6	2014-10-24	2014	10	25.04.14	24.10.14				3.50173	0.938976
C014		batch1	batch2	FAC1553	C57BL/6J	734	Old	AG4	HF	F			C079_B1	39.05	0.065	0.0137	594	2015	2	2016-09-22	2016	9	19.09.14	22.09.16				2.74665	0.886169
C010		batch2	batch2	FAC1555	C57BL/6J	213	Young	AG1	HF	M		BR1	C082_BR1	44.3	0.2233	0.022	73	2015	2	2015-04-20	2015	4	19.09.14	20.04.15				3.43483	0.940531
C080		batch2	batch2	FAC1733	C57BL/6J	828	Old	AG4	HF	M		BR5	C081_BR5	36.04	0.1446	0.0196	701	2014	10	2016-09-22	2016	9	17.06.14	22.09.16				3.13047	0.892881
C062		batch1	batch2	FAC483	C57BL/6J	215	Young	AG1	CD	F		BR1	C106_BR1	25.7		0.0146	48	2012	7	2012-09-06	2012	9	04.02.12	06.09.12				4.34668	0.967397
C081	batch1	batch2	batch2	FAC992	D2B6F1	214	Young	AG1	HF	F		BR1	C028_BR1	58.36	0.21	0.016	70	2013	8	2013-10-17	2013	10	17.03.13	17.10.13	3.80079	0.960332	2.60753	3.61439	0.936052
C063	batch1	batch1	batch2	FAC1007	D2B6F1	744	Old	AG4	CD	F	H_TR1	TR1	C174_TR1	43.9	0.1637	0.0154	257	2013	8	2014-04-22	2014	4	08.04.12	22.04.14	4.43083	0.980497	1.7195	4.35272	0.978419
C026	batch1	batch2	batch2	FAC995	D2B6F1	210	Young	AG1	CD	F		BR1	C107_BR1	37.96	0.182	0.01	70	2013	8	2013-10-17	2013	10	21.03.13	17.10.13	4.17909	0.97154	1.50718	4.11793	0.968247
C185	batch2			FAC991	D2B6F1	214	Young	AG1	HF	F		BR2	C028_BR2	56.73	0.176	0.01	70	2013	8	2013-10-17	2013	10	17.03.13	17.10.13	3.70178	0.951724	3.03368
C063_r	batch2			#N/A	D2B6F1	744	Old	AG4	CD	F	H_TR2	TR2	C174_TR2	43.9	0.1637	0.0154	257	2013	8	2014-04-22	2014	4	08.04.12	22.04.14	4.42287	0.980138	1.83458
C051		batch1	batch1	FAC996	D2B6F1	210	Young	AG1	CD	F		BR2	C107_BR2	41.77	0.184	0.006	70	2013	8	2013-10-17	2013	10	21.03.13	17.10.13				4.35239	0.97655
C053	batch1	batch1	batch1	FAC1449	DBA/2J	764	Old	AG4	CD	F			C175_B1	24.57	0.101	0.0139	680	2014	10	2016-09-01	2016	9	30.07.14	01.09.16	4.49373	0.975242	3.42794	3.87798	0.959971
C039	batch1	batch2	batch2	FAC989	DBA/2J	212	Young	AG1	CD	F		BR1	C108_BR1	29.18	0.168	0.006	70	2013	8	2013-10-17	2013	10	19.03.13	17.10.13	4.27054	0.976688	3.46936	3.70986	0.955115
C083	batch1	batch2	batch1	FAC485	DBA/2J	709	Old	AG4	HF	F		BR2	C080_BR2	24.45	0.0876	0.019	535	2012	7	2014-01-06	2014	1	28.01.12	06.01.14	3.44303	0.927383	1.54639
C050	batch1	batch1	batch2	FAC988	DBA/2J	212	Young	AG1	CD	F		BR2	C108_BR2	30.31	0.173	0.008	70	2013	8	2013-10-17	2013	10	19.03.13	17.10.13	4.32004	0.977171	3.33704	3.84704	0.961893
C023	batch1	batch1	batch1	FAC486	DBA/2J	709	Old	AG4	HF	F		BR1	C080_BR1	26.9		0.021	535	2012	7	2014-01-06	2014	1	28.01.12	06.01.14	3.40452	0.93536	0.660144	3.27184	0.927365
C024		batch2	batch2	FAC986	DBA/2J	212	Young	AG1	HF	F		BR1	C029_BR1	38.91	0.166	0.008	70	2013	8	2013-10-17	2013	10	19.03.13	17.10.13				3.33823	0.936665
C044		batch1	batch2	FAC987	DBA/2J	212	Young	AG1	HF	F		BR2	C029_BR2	37.29	0.143	0.009	70	2013	8	2013-10-17	2013	10	19.03.13	17.10.13				3.49592	0.946396
