# Supplementary material for: Integrative analysis of the mouse cecal microbiome across diet, age, and weight in the diverse BXD population
Source: Microbiome. 2026 May 12;14:144. doi: 10.1186/s40168-026-02369-x (PMC13173809; doi:10.1186/s40168-026-02369-x)
Supplement: Supplementary file 9 — Supplementary Material 8. Table S1. Individual mouse metadata for all cecal samples. Table S2. Raw RNA-Seq counts of cecal tissue mRNA expression. Table S3. Log-transformed TPM values (TPM + 1) of cecal tissue mRNA expression. Table S4. Relative bacterial abundances by taxonomic rank for MG measurements of cecal contents, via the MetaPhlAn 4 pipeline. Table S5. Relative bacterial abundances by taxonomic rank for MT measurements of cecal contents, via the MetaPhlAn 4 pipeline. Table S6. Functional pathway analysis of MG measurements of cecal contents, via the HUMAnN 3.8 pipeline. Table S7. Functional pathway analysis of MT measurements of cecal contents, via the HUMAnN 3.8 pipeline. Table S8. Cross-reference table for bacteria taxonomic names between the MetaPhlAn4, SGB_ID, and GTDB databases. Table S9. Raw counts of bacterial abundances by taxonomic rank for MG measurements of cecal contents, by the Kraken2 pipeline. [file 40168_2026_2369_MOESM8_ESM.zip › TableS2_mRNA_cecum_raw_counts_zy.txt]

gene	C001	C030	C050	C070	C008	C031	C051	C071	C009	C032	C052	C072	C010	C033	C053	C073	C011	C034	C054	C074	C014	C035	C055	C076	C015	C036	C056	C078	C016	C037	C057	C079	C018	C038	C058	C080	C019	C039	C059	C081	C020	C040	C060	C082	C021	C041	C061	C083	C022
4933401J01Rik	0	0	0	0	0	0	0	0	0	0	0	0	0	0	0	0	0	0	0	0	0	0	0	0	0	0	0	0	0	0	0	0	0	0	0	0	0	0	0	0	0	0	0	0	0	0	0	0	0
Gm26206	0	0	0	0	0	0	0	0	0	0	0	0	0	0	0	0	0	0	0	0	0	0	0	0	0	0	0	0	0	0	0	0	0	0	0	0	0	0	0	0	0	0	0	0	0	0	0	0	0
Xkr4	4	1	0	9	1	1	1	2	2	9	1	0	4	9	2	3	0	3	2	4	5	3	0	6	2	1	3	4	1	8	1	1	0	6	0	5	11	2	0	1	1	9	2	0	5	3	0	4	11
Gm18956	0	0	0	0	0	0	0	0	0	0	0	0	0	0	0	0	0	0	0	0	0	0	0	0	0	0	0	0	0	0	0	0	0	0	0	0	0	0	0	0	0	0	0	0	0	0	0	0	0
Gm37180	0	0	0	0	0	0	0	0	1	0	0	0	0	0	0	0	0	0	0	0	0	0	0	0	0	0	0	0	0	0	0	0	0	0	0	0	0	0	0	0	0	0	0	0	0	0	0	0	0
Gm37363	0	0	0	0	0	0	0	0	0	0	0	0	0	0	0	0	1	0	0	0	0	0	0	0	0	0	0	0	0	0	0	0	0	0	0	0	0	0	0	0	0	0	0	0	0	0	0	0	0
Gm37686	1	0	0	0	0	0	0	0	0	0	0	0	0	0	0	1	0	0	0	0	0	0	0	0	0	0	0	0	0	0	0	0	0	0	0	0	0	0	0	0	0	0	0	0	0	0	0	0	0
Gm1992	0	0	0	0	0	0	0	0	0	0	0	0	0	0	0	0	0	0	0	0	0	0	0	0	0	0	0	0	0	0	0	0	0	0	0	0	0	0	0	0	0	0	0	0	0	0	0	0	0
Gm37329	0	0	0	0	0	0	0	0	1	0	0	0	0	0	0	0	0	0	0	0	0	0	0	0	0	0	0	1	0	0	0	0	0	0	0	0	0	0	0	0	0	0	0	0	0	0	0	0	0
Gm7341	16	8	14	9	5	13	2	2	6	10	0	7	8	5	2	3	0	11	1	5	9	20	0	7	3	5	3	2	10	13	1	2	6	8	11	1	7	6	0	1	12	16	4	3	14	5	2	4	8
Gm38148	0	0	0	0	0	0	0	0	0	0	0	0	0	0	0	0	0	0	0	0	0	0	0	0	0	0	0	0	0	0	0	0	0	0	0	0	0	0	0	0	0	0	0	0	0	0	0	0	0
Gm19938	0	0	0	0	1	1	0	0	0	0	0	0	1	2	2	0	0	1	0	1	3	2	0	0	1	0	0	2	3	1	0	0	0	0	0	0	0	0	1	0	0	1	0	0	0	1	1	1	1
Gm10568	0	0	0	0	0	0	0	0	0	0	0	0	0	0	0	0	0	0	0	0	0	0	0	0	0	0	0	0	0	0	0	0	0	0	0	0	0	0	0	0	0	0	0	0	0	0	0	0	0
Gm38385	0	0	0	0	0	0	0	0	0	0	0	0	0	0	0	0	0	0	0	0	0	0	0	0	0	0	0	0	0	0	0	0	0	0	0	0	0	0	0	0	0	0	0	0	0	0	0	0	0
Gm27396	0	0	0	0	0	0	0	0	0	0	0	0	0	0	0	0	0	0	0	0	0	0	0	0	0	0	0	0	0	0	0	0	0	0	0	0	0	0	0	0	0	0	0	0	0	0	0	0	0
Gm37381	0	0	0	0	0	0	0	0	0	0	0	0	0	0	0	0	0	0	0	0	0	0	0	0	0	0	0	0	0	0	0	0	0	0	0	0	0	0	0	0	0	0	0	0	0	0	0	0	0
Rp1	1	0	0	0	0	0	0	0	0	0	0	0	0	7	0	0	0	6	0	0	0	0	0	1	0	0	0	2	0	0	0	0	0	0	0	0	0	0	0	1	1	0	0	0	0	2	0	0	0
Gm6101	1	1	3	1	1	1	0	0	2	0	0	1	0	1	1	1	0	2	0	1	0	1	0	1	0	0	1	2	1	2	0	0	0	0	1	2	0	0	0	0	0	3	0	2	1	1	0	0	1
Gm37483	0	0	0	0	0	0	0	0	0	0	0	0	0	0	0	0	0	0	0	0	0	0	0	0	0	0	0	0	0	0	0	0	0	0	0	0	0	0	0	0	0	0	0	0	0	0	0	0	0
Sox17	21	10	1	27	32	29	6	12	33	31	6	5	23	10	7	18	5	18	6	10	34	22	3	19	10	26	22	12	22	24	4	10	21	12	1	28	29	9	2	30	15	21	11	5	31	25	6	19	19
Gm37587	0	0	0	0	0	0	0	0	0	0	0	0	0	0	0	0	0	0	0	0	0	0	0	1	0	0	0	0	0	0	0	0	0	0	0	0	2	0	0	0	0	0	0	0	0	1	0	0	0
Gm7357	83	89	69	75	66	58	18	34	15	37	9	67	38	116	23	59	8	149	2	28	27	53	5	14	41	41	21	34	14	57	13	37	43	77	32	69	49	33	32	5	67	58	16	65	74	42	10	14	101
AC129937.1	1	1	3	0	1	1	0	0	1	2	1	0	0	1	1	0	0	3	1	0	1	3	1	2	1	0	1	3	2	1	0	2	1	0	0	1	1	0	1	2	0	1	1	0	3	0	2	2	2
Gm38076	0	0	0	0	0	0	0	0	0	0	0	0	0	0	0	0	0	0	0	0	0	0	0	0	0	0	0	0	0	0	0	0	0	0	0	0	0	0	0	0	0	0	0	0	0	0	0	0	0
Gm37323	0	1	0	0	0	0	0	0	0	0	0	0	0	0	0	0	0	0	0	0	0	0	0	0	0	0	0	0	1	0	0	0	0	0	0	0	2	0	0	0	0	0	0	0	0	0	0	0	0
Gm7369	0	0	0	0	0	0	0	0	0	0	0	0	1	0	0	0	0	0	0	0	1	0	0	0	1	0	0	0	1	0	0	0	1	0	0	0	0	1	1	0	0	1	0	0	2	1	0	0	0
Gm6085	105	77	110	122	180	123	154	100	155	96	81	47	76	98	148	98	23	92	102	139	115	132	49	117	209	113	68	136	144	85	79	103	93	60	35	157	125	88	94	124	115	146	67	101	118	132	61	224	119
Gm6119	4	2	2	2	0	3	0	4	2	2	1	0	4	0	2	2	0	3	0	1	2	2	0	1	0	1	1	0	2	3	0	3	4	2	1	1	2	3	1	1	3	2	0	0	3	2	0	2	3
Gm2053	0	0	0	0	0	0	0	0	0	0	0	0	0	0	0	0	0	0	0	0	0	0	0	0	0	0	0	0	0	0	0	0	0	0	0	0	0	0	0	0	0	0	0	0	0	0	0	0	0
Gm6123	465	354	507	605	508	485	248	339	513	480	215	216	373	496	299	366	36	395	99	321	434	459	88	371	319	408	381	384	501	471	175	353	348	480	207	443	470	493	274	273	452	526	286	343	483	374	331	333	490
Mrpl15	1093	861	1117	1183	1270	998	718	854	1092	958	1124	682	1053	1189	1211	1049	270	1075	731	1018	1463	1039	585	964	649	939	655	1116	1448	898	471	1091	1143	1118	502	1410	1219	990	1365	1437	1085	949	787	943	994	1141	856	1288	1227
Gm37144	8	11	1	7	18	11	1	10	8	6	11	3	14	14	3	4	1	8	13	1	11	10	2	3	3	5	3	5	9	2	2	6	4	10	2	15	7	5	15	6	2	10	5	3	19	13	8	1	11
Lypla1	3410	4129	1018	3854	3846	2599	2942	3978	3976	2871	2666	1289	3717	3757	2845	3104	354	3432	663	3647	4440	3800	603	3299	1930	2602	1273	3749	4447	2998	1784	3581	2724	5039	733	5905	4175	2747	3935	5256	3709	4323	3455	4674	4029	4122	2140	3283	4318
Gm37988	0	0	0	0	0	0	0	0	0	0	0	0	0	0	0	0	0	0	0	0	0	0	0	0	0	0	0	0	0	0	0	0	0	0	0	0	0	0	0	0	0	0	0	0	0	0	0	0	0
Tcea1	1149	1199	792	1551	1173	1159	1076	1004	1465	1096	1109	656	1311	1166	1178	1301	238	941	630	1313	1414	1130	614	1699	954	1087	679	1541	1811	1149	527	1306	1456	1681	496	1823	1592	1129	1088	1919	1410	1373	979	1404	1357	1411	832	1986	1601
Gm6104	65	56	24	58	48	69	18	14	54	59	28	7	65	68	21	38	5	48	17	18	58	45	6	44	67	64	12	57	83	69	16	42	49	62	8	73	99	70	10	44	80	60	11	33	55	40	5	51	83
Gm37277	2	3	0	1	1	0	4	1	2	0	1	1	3	4	0	0	0	2	0	0	1	2	0	1	2	1	0	1	2	1	1	3	1	4	0	1	2	1	0	2	2	3	0	0	2	2	0	0	5
Rgs20	3	2	0	4	2	1	1	3	2	1	4	1	4	0	0	3	0	1	3	0	2	5	1	0	2	1	1	0	2	1	4	2	1	5	0	2	10	1	0	0	3	2	4	0	6	3	1	1	7
Gm17100	0	0	0	0	0	0	0	0	1	0	1	0	0	0	0	1	0	0	0	0	0	0	0	0	0	0	0	0	0	0	0	0	1	1	0	0	1	0	1	1	0	0	0	1	0	0	0	0	0
Gm37079	0	0	0	0	0	0	0	0	0	0	1	0	0	0	0	0	0	0	0	0	0	0	0	0	0	0	0	0	0	0	0	0	0	0	0	0	1	0	0	0	0	0	0	0	0	0	0	0	0
Gm16041	0	0	0	0	0	0	0	0	0	0	0	0	0	0	0	0	0	0	0	0	0	0	0	0	0	0	0	0	0	0	0	0	0	0	0	0	0	0	0	0	0	0	0	0	0	0	0	0	0
Gm17101	0	0	0	0	0	0	0	0	0	0	0	0	0	0	0	0	0	0	0	0	0	0	0	0	0	0	0	0	0	0	0	0	0	0	0	0	0	0	0	0	1	0	0	0	0	0	0	0	0
Atp6v1h	1625	1226	1108	1166	1481	1156	867	1220	1351	1314	861	628	1430	1076	1085	1207	255	1018	638	1279	1640	1092	547	1013	819	991	1216	1035	1533	1336	604	1007	1236	1401	643	1582	1438	989	1061	1063	1165	1218	1135	987	1294	1191	1077	1214	1333
Gm7182	0	1	0	0	0	1	0	2	0	0	0	0	1	0	0	0	0	0	0	1	0	1	0	0	0	1	0	0	1	0	0	0	0	1	1	1	3	0	0	0	1	0	0	0	0	0	0	0	1
Gm37567	2	0	0	0	0	0	0	0	0	0	0	0	1	0	1	1	0	0	0	0	0	0	0	0	1	0	0	0	0	0	0	0	0	0	0	0	0	2	0	0	0	0	0	0	0	1	0	1	0
Gm38264	0	0	0	0	0	0	0	0	0	0	0	0	0	0	0	0	0	0	0	0	0	0	0	0	0	0	0	0	0	0	0	0	0	0	0	0	0	0	0	0	0	0	1	0	0	0	0	1	0
Oprk1	30	2	0	13	6	19	2	8	19	44	3	0	29	9	20	5	1	1	9	23	10	6	0	8	2	12	35	8	5	25	9	2	9	9	7	14	17	14	5	4	5	18	8	11	16	4	4	51	23
Gm36965	0	0	0	0	0	0	0	0	1	0	0	0	0	0	0	0	0	0	0	0	0	0	0	0	0	0	0	0	0	0	0	0	0	0	0	0	0	0	0	1	0	0	1	0	0	0	0	0	0
Gm37429	0	0	0	0	0	0	0	0	0	0	0	0	0	0	0	0	0	0	0	0	0	0	0	0	0	0	0	0	0	0	0	0	0	0	0	0	0	0	0	0	0	0	0	0	0	0	0	0	0
Npbwr1	0	0	0	0	0	0	0	0	0	1	0	0	0	0	0	0	0	0	0	1	0	0	0	0	0	0	0	0	0	1	0	0	0	0	0	0	1	0	0	0	0	0	0	0	0	0	0	0	0
Gm19214	0	0	0	0	0	0	0	0	0	0	0	0	0	0	0	0	0	0	0	0	0	0	0	0	0	0	0	0	0	0	0	0	0	0	0	0	1	0	0	1	0	0	0	1	1	0	0	0	1
Rb1cc1	2300	2077	1164	1197	1011	1635	868	1732	1491	2408	935	1160	1720	1539	1077	1497	435	1902	301	1719	1418	1457	336	1692	989	1919	1534	830	1804	2326	948	827	1384	2162	901	2387	2214	1893	1017	1170	1594	1815	1622	1189	2289	2110	878	1246	2786
4732440D04Rik	145	71	22	36	47	103	16	43	104	123	96	13	97	80	22	50	29	77	16	22	72	55	7	63	71	110	65	18	75	145	31	41	94	137	31	155	123	61	17	65	71	111	56	44	136	123	16	40	165
Alkal1	0	0	0	1	1	0	0	0	0	0	2	0	0	1	0	0	0	0	7	0	1	1	0	2	0	1	1	2	0	0	0	2	1	0	0	1	0	0	0	0	2	0	0	0	0	1	0	1	1
Gm2147	59	42	48	52	23	62	26	28	45	67	20	43	53	38	36	58	2	52	3	45	37	59	13	63	37	45	34	40	58	72	19	55	36	46	42	61	57	57	56	65	48	69	34	51	70	45	33	61	91
Gm7417	0	0	0	0	0	0	0	0	0	0	0	0	0	0	0	0	0	0	0	0	0	0	0	0	0	0	0	0	0	0	0	0	0	0	0	0	0	0	0	1	0	0	0	0	0	0	0	0	0
Gm19026	27	3	4	8	5	15	3	3	9	17	2	4	11	20	3	6	0	15	4	7	5	12	0	9	5	18	3	3	14	22	3	5	6	14	4	16	18	22	0	1	18	15	6	4	23	8	0	3	26
St18	16	19	5	17	9	17	5	13	18	24	3	5	20	17	6	9	1	28	2	18	16	16	1	11	12	17	10	12	16	25	5	17	14	20	6	29	38	11	12	6	19	12	11	12	25	12	6	10	39
Gm42492	0	0	0	2	0	1	0	0	0	0	0	0	0	0	0	1	0	3	0	0	0	0	0	2	0	0	0	0	1	2	0	0	0	2	0	0	3	1	0	0	1	1	0	0	0	0	0	0	0
Gm7449	0	0	0	0	0	0	1	0	0	0	0	0	0	0	0	2	0	0	0	0	0	1	0	1	0	0	0	0	0	0	0	0	0	0	0	0	0	0	0	1	1	0	0	0	0	0	0	0	0
Gm37108	277	242	191	187	341	229	338	159	237	265	289	61	310	198	301	202	83	158	151	282	321	229	113	279	425	309	72	338	281	221	86	174	461	299	32	398	378	210	259	595	323	260	165	351	313	276	107	539	398
Gm37275	0	0	0	0	0	0	0	0	0	0	0	0	0	0	0	0	0	0	0	0	0	0	0	0	0	0	0	0	0	0	0	0	0	0	0	0	0	0	0	0	0	0	0	0	0	0	0	0	0
Gm37225	0	0	0	0	0	0	0	0	0	0	0	0	0	0	0	0	0	0	0	0	0	0	0	0	0	0	0	0	0	0	0	0	0	0	0	0	0	0	0	0	0	0	0	0	0	0	0	0	0
Gm37489	0	0	0	0	0	0	0	0	0	0	0	0	0	0	0	0	0	0	0	0	0	0	0	0	0	0	0	0	0	0	0	0	0	0	0	0	0	0	0	0	0	0	0	0	0	0	0	0	0
Gm5694	0	0	0	0	0	1	0	0	0	0	0	0	0	0	0	0	0	0	0	0	0	0	0	0	0	1	0	0	0	0	0	0	2	0	0	0	1	0	0	0	0	0	0	0	0	0	0	0	0
Pcmtd1	1378	1191	652	923	634	1314	578	725	1076	1636	554	495	1284	1077	673	862	214	1058	215	838	931	856	119	1087	756	1257	973	640	1133	1638	512	674	1087	1393	540	1404	1602	1122	502	791	1198	1106	882	806	1583	1354	482	817	1827
Gm26983	41	47	278	300	712	129	324	337	627	69	44	27	70	46	626	95	23	51	335	80	71	397	46	479	11	382	42	111	116	42	107	72	109	78	18	86	75	277	111	346	358	466	44	57	70	95	229	1060	74
Gm38372	22	14	11	13	3	26	1	6	8	112	2	4	16	43	4	24	2	63	2	0	2	20	4	40	6	34	17	4	12	89	4	17	0	55	14	40	56	53	0	4	39	30	16	26	94	54	6	9	104
Gm9826	3113	2317	5054	2785	2146	3432	1902	2005	2076	2835	955	2094	2137	1859	1600	2225	351	2794	352	1394	2729	2511	926	2775	2441	2472	1418	1673	2352	2663	843	2170	1659	1616	1277	1880	3051	3457	2015	2074	4211	2988	1419	2854	3867	2073	1735	2852	2771
Nras-ps2	0	0	0	0	0	0	0	0	0	0	0	1	0	0	0	0	0	0	0	0	0	0	0	0	0	0	0	0	0	0	0	0	0	0	0	0	0	0	0	0	0	0	0	0	0	0	0	0	0
Gm23274	0	0	0	0	0	0	0	0	0	0	0	0	0	0	0	0	0	0	0	0	0	0	0	0	0	0	0	0	0	0	0	0	0	0	0	0	0	0	0	0	0	0	0	0	0	0	0	0	0
Gm19002	0	0	0	0	0	0	0	0	0	0	0	0	0	0	0	0	0	0	0	0	0	0	0	0	0	0	0	0	0	0	0	0	0	0	0	0	0	0	0	0	0	0	1	0	0	0	0	0	0
Gm26901	13	7	6	4	13	17	3	3	19	20	18	1	13	8	9	8	2	12	5	9	15	7	2	10	6	9	5	3	15	18	7	5	14	21	2	11	7	5	4	12	8	11	6	5	13	12	1	4	22
Gm18984	0	0	0	0	0	0	0	0	0	0	0	0	0	0	0	0	0	0	0	0	0	0	0	0	0	0	0	0	0	0	0	0	0	0	0	0	0	0	0	0	0	0	0	0	0	0	0	0	0
Gm30414	6	13	2	4	10	3	2	7	14	5	16	15	9	18	8	8	4	6	2	4	7	5	2	16	4	11	4	6	14	13	9	10	6	24	0	20	12	4	5	7	4	7	2	6	8	14	1	9	8
Gm37791	0	0	0	0	0	0	0	0	0	0	0	0	0	0	0	0	0	0	0	0	0	0	0	0	0	0	0	0	0	0	0	0	0	0	0	0	0	0	0	0	0	0	0	0	0	0	0	0	0
Gm7470	3	2	2	4	0	1	0	2	0	1	0	1	2	0	3	3	1	3	1	0	0	4	1	2	0	2	4	2	4	3	1	2	0	1	1	3	3	4	0	0	6	3	1	2	3	2	0	3	2
Rps2-ps2	1	0	1	0	0	1	0	0	0	1	0	0	0	0	1	0	0	0	0	0	0	0	0	0	0	0	1	1	0	0	1	0	0	0	1	1	0	0	0	1	0	0	0	0	1	0	0	1	0
Gm38216	0	0	0	0	0	0	0	0	0	0	0	0	0	0	0	0	0	0	0	0	0	0	0	0	0	0	0	0	0	0	0	0	0	0	0	0	0	0	0	0	0	0	0	0	0	0	0	0	0
Sntg1	5	0	0	11	1	4	0	1	6	7	2	0	3	3	1	2	0	0	8	7	9	5	2	1	4	5	0	4	5	2	1	3	5	4	1	10	8	2	0	0	7	5	4	1	7	1	2	1	9
Gm38024	0	0	0	0	0	0	0	0	0	0	0	0	0	0	0	0	0	0	0	0	0	0	0	0	0	0	0	0	0	0	0	0	0	0	0	0	0	0	0	0	0	0	0	0	0	0	0	0	0
Gm16284	19	8	2	10	5	6	6	7	3	12	4	7	5	8	0	2	0	7	1	3	18	5	1	9	0	8	9	2	6	18	2	3	4	10	4	11	21	2	3	5	1	6	3	3	3	7	3	5	1
Gm38259	0	0	0	0	0	0	0	0	0	0	0	0	0	0	0	0	0	0	0	0	0	0	0	0	0	0	0	0	0	0	0	0	0	0	0	0	0	0	0	0	0	0	0	0	0	0	0	0	0
Gm37005	0	0	0	0	0	0	0	0	0	0	0	0	0	0	0	0	0	0	0	0	0	0	0	0	0	0	0	0	0	0	0	0	0	0	0	0	0	0	0	0	0	0	0	0	0	0	0	0	0
Gm15452	250	209	155	164	217	183	109	160	212	191	166	85	216	178	130	206	54	175	96	169	287	145	70	239	100	235	138	182	281	194	118	150	218	257	80	246	293	181	131	280	190	191	164	204	221	195	79	208	231
Gm36964	29	40	23	12	30	26	22	12	18	16	32	13	24	20	19	17	6	16	18	11	15	11	16	23	12	16	12	24	18	26	12	26	28	12	8	24	31	24	14	34	19	17	15	14	28	21	19	34	25
Gm6152	0	0	0	0	0	0	0	0	0	0	0	0	0	0	0	0	0	0	0	0	0	0	0	0	0	1	0	0	0	0	0	0	0	0	0	0	0	0	0	0	0	1	0	0	0	0	0	0	0
Gm7445	0	0	0	0	0	0	0	0	1	0	0	0	1	1	0	1	0	0	0	0	0	0	0	0	0	1	0	0	0	0	0	0	0	1	0	0	0	0	1	0	1	0	0	0	1	0	0	0	0
Gm7493	3	2	5	1	4	3	1	2	3	2	0	1	1	0	3	2	0	2	0	2	3	3	0	0	1	5	0	4	4	3	1	1	2	1	0	1	2	2	1	2	2	3	1	0	2	2	0	2	3
Gm37629	0	0	0	1	1	0	0	0	0	0	0	0	0	0	0	0	0	0	0	0	0	0	0	0	0	0	0	2	0	0	0	0	0	0	0	0	0	0	0	0	0	0	0	0	0	0	0	0	0
Gm38008	0	0	0	0	0	0	0	0	0	0	0	0	0	0	0	0	0	0	0	0	0	0	0	0	0	0	0	0	0	0	0	0	0	0	0	0	0	0	0	0	0	0	0	0	0	0	0	0	0
Gm37143	0	0	0	0	0	0	0	0	0	0	0	0	0	0	0	0	0	0	0	0	0	0	0	0	0	0	0	0	0	0	0	0	0	0	0	0	0	0	0	0	0	0	0	0	0	0	0	0	0
Gm6187	0	0	0	0	0	2	0	0	1	1	0	0	1	1	0	0	0	0	0	0	0	0	0	0	0	1	0	1	0	0	0	0	0	1	0	1	1	0	0	0	0	1	0	0	0	0	0	0	0
Gm18299	0	0	0	0	0	0	0	0	0	0	0	0	0	0	0	0	0	0	0	0	0	0	0	0	0	0	0	0	0	0	0	0	0	0	0	0	0	0	0	0	0	0	0	0	0	0	0	0	0
Gm7512	3	4	9	10	5	6	1	9	4	4	1	3	6	8	4	7	1	15	0	4	4	6	0	9	5	8	3	10	5	2	2	6	6	6	1	9	6	7	6	4	3	8	3	5	7	5	3	9	5
Gm24765	0	0	0	0	0	0	0	0	0	0	0	0	0	0	0	0	0	0	0	0	0	0	0	0	0	0	0	0	0	0	0	0	0	0	0	0	0	0	0	0	0	0	0	0	0	0	0	0	0
Gm18300	0	0	0	1	1	3	1	0	0	0	0	1	0	0	0	0	0	0	0	0	0	0	0	1	0	1	0	0	0	3	1	0	3	0	0	1	0	0	0	0	1	1	1	0	0	1	0	0	0
Rrs1	319	307	234	309	497	298	195	179	493	311	218	109	397	364	189	269	48	295	124	230	379	290	78	236	234	402	171	293	535	269	145	196	300	381	73	397	417	303	144	231	365	410	176	259	385	372	116	190	525
Adhfe1	171	86	102	239	90	180	35	70	120	137	40	25	139	52	88	154	16	84	49	98	133	158	40	96	157	101	140	127	167	182	59	75	158	104	37	98	196	146	47	134	205	126	67	72	164	93	74	86	136
2610203C22Rik	49	8	5	3	4	21	6	3	7	22	6	0	13	13	15	36	17	19	3	12	7	3	0	24	4	11	30	5	4	61	12	7	14	5	9	8	13	17	19	27	6	5	0	6	9	2	2	28	11
Gm6161	213	177	92	164	193	200	88	87	238	210	74	77	214	191	91	145	17	161	30	95	283	152	15	156	207	207	88	161	212	212	86	94	226	274	51	222	325	249	69	56	235	162	84	132	228	186	67	91	308
Vxn	1	0	0	1	1	0	0	0	0	2	0	0	1	1	0	1	3	2	0	0	0	0	0	3	0	1	2	1	0	2	1	0	0	0	2	1	0	0	0	1	0	1	2	1	1	0	0	0	0
Gm29520	0	0	0	0	0	0	0	0	1	0	0	0	0	0	0	0	0	0	0	0	0	0	0	0	0	0	0	0	0	0	0	0	0	0	0	0	0	0	0	0	0	0	0	0	0	0	0	0	0
Mybl1	57	72	9	40	77	73	40	40	173	104	18	4	84	83	11	42	4	55	5	24	46	30	1	72	23	74	13	28	70	106	32	24	51	315	11	53	97	146	12	41	67	77	74	45	156	125	9	57	200
Vcpip1	1332	1187	691	843	864	1105	584	1034	994	1338	549	583	1203	1072	667	749	207	1091	157	995	1047	924	145	798	552	1112	683	635	1197	1446	497	600	1028	1434	421	1437	1369	1221	661	693	1126	1093	913	836	1452	1323	516	626	1759
1700034P13Rik	18	10	5	8	3	10	5	4	8	19	7	6	3	6	7	7	0	8	5	12	16	3	6	21	9	8	13	5	12	17	7	4	6	10	3	9	7	12	11	20	7	8	9	6	5	3	5	17	6
Sgk3	105	58	32	119	100	131	68	71	175	182	45	35	134	89	40	74	15	85	62	115	106	55	8	83	55	83	54	89	146	150	50	41	146	204	15	147	220	128	27	106	133	138	100	80	215	130	44	157	219
Gm6195	168	112	80	94	82	88	80	47	110	112	86	19	95	89	88	144	11	71	42	85	137	57	24	162	69	106	74	136	130	117	43	101	91	152	44	141	153	103	75	207	72	78	58	113	142	73	53	194	168
Mcmdc2	0	1	0	0	0	1	0	0	2	1	0	0	1	0	0	0	0	0	0	0	0	1	0	0	0	0	0	2	0	0	0	0	1	0	0	1	4	0	1	1	1	2	1	2	5	1	0	1	2
Snhg6	142	149	68	129	325	171	200	200	244	169	305	98	171	132	220	200	39	105	249	143	161	166	288	184	186	156	120	285	263	146	91	197	223	188	63	294	200	69	144	364	183	201	153	203	197	199	157	327	249
Snord87	1	0	1	1	4	0	2	1	3	6	6	0	2	5	3	1	1	6	0	0	2	2	0	1	7	4	0	0	3	3	3	1	3	2	0	3	8	1	3	3	4	2	6	0	4	2	0	4	10
Tcf24	83	32	88	37	57	119	44	49	22	80	15	12	59	69	47	26	8	55	6	44	36	31	11	81	24	85	56	25	38	104	45	23	46	21	92	23	50	106	50	61	85	64	41	95	67	59	37	31	99
E330040D14Rik	0	0	0	0	0	0	0	0	2	1	0	1	0	2	0	0	0	0	0	0	0	0	0	1	1	0	1	0	0	0	0	1	0	0	1	0	0	0	1	0	0	0	0	1	0	0	0	1	0
Ppp1r42	0	4	0	1	3	1	1	2	0	1	1	1	2	1	2	1	0	1	0	0	1	3	4	2	1	0	0	4	0	2	0	1	0	3	0	1	1	0	1	4	1	2	2	0	1	1	0	3	1
Gm15818	0	0	0	0	0	0	0	0	0	0	0	0	0	0	0	0	0	0	0	0	0	0	0	0	0	0	0	0	0	0	0	0	0	0	0	0	0	0	0	0	0	0	0	0	0	0	0	0	0
AC102570.1	0	0	0	0	0	0	0	0	0	0	0	0	0	0	0	0	0	0	0	0	0	0	0	0	0	0	0	0	0	0	0	0	0	0	0	0	0	0	0	0	0	0	0	0	0	0	0	0	0
Cops5	1496	1313	1422	1588	1887	1490	1153	1403	1494	1385	1532	977	1480	1385	1913	1569	311	1286	928	1515	1668	1265	1035	1731	1151	1307	1237	1839	1715	1456	792	1643	1540	1705	750	1903	1753	1283	1670	2172	1563	1371	1241	1418	1644	1463	1347	2369	1636
Cspp1	771	645	284	229	356	619	200	284	432	789	343	187	586	508	179	349	123	626	116	214	528	488	55	381	350	683	386	193	484	752	210	213	472	513	369	588	603	608	142	236	598	629	366	282	735	580	176	197	879
1700047N06Rik	0	0	0	0	0	0	0	0	0	0	1	0	0	0	0	0	0	0	0	0	0	0	0	0	0	0	0	0	0	0	0	0	0	0	1	0	0	0	0	0	0	0	0	0	0	0	0	0	0
Arfgef1	6946	5787	5681	4274	3115	5838	2439	4708	4345	7550	2510	3999	5748	5377	3636	3601	1160	6543	586	4342	4592	5297	928	4183	2740	5538	4267	2888	5356	8151	2638	3220	3722	6401	3096	5506	6635	7049	3213	2855	5866	5489	4476	3892	6728	5846	3031	2503	8187
Gm37569	0	2	1	0	0	0	0	0	3	0	0	0	1	0	0	1	3	0	0	0	1	0	0	2	0	0	0	1	0	0	1	0	0	1	0	1	0	0	0	0	0	0	0	1	2	0	0	2	1
Cpa6	22	18	5	15	33	31	12	7	28	27	16	1	47	12	14	18	7	13	11	10	28	15	4	31	12	27	40	13	12	50	7	7	18	21	10	21	38	14	10	23	21	24	16	16	28	21	18	33	37
Gm38005	0	0	0	0	0	0	0	0	0	0	0	0	0	0	0	0	0	0	0	0	0	0	0	0	0	0	0	0	0	1	0	0	0	0	0	0	0	0	0	0	0	0	0	0	0	0	0	0	0
Gm15604	5	1	2	1	5	4	3	1	3	2	3	0	1	5	2	1	1	2	1	1	5	2	1	1	1	3	1	2	3	1	0	1	1	5	1	3	3	0	1	2	1	3	1	2	4	3	1	0	6
AC102469.1	0	0	0	0	0	0	0	0	0	0	0	0	0	0	0	0	0	0	0	0	0	0	0	0	0	0	0	0	0	0	0	0	0	0	0	0	0	0	0	0	0	0	0	0	0	0	0	0	0
Gm15603	26	0	21	34	31	24	9	0	26	30	0	0	0	0	14	0	3	0	0	18	0	1	1	0	0	0	22	15	0	14	0	0	0	0	26	0	0	9	0	14	24	25	1	29	1	0	0	16	20
Gm37133	0	0	0	0	0	0	0	0	0	0	0	0	0	0	0	0	0	0	0	0	0	0	0	0	0	0	0	0	0	0	0	0	0	0	0	0	0	0	0	0	0	0	0	0	0	0	0	0	0
Gm5522	3	0	0	1	0	0	0	0	2	1	0	1	5	0	0	2	0	0	0	0	2	2	0	0	0	1	5	1	0	4	0	1	3	0	0	1	0	4	0	8	0	0	0	1	4	0	0	1	1
Gm28659	2	1	6	7	4	5	5	2	2	3	1	0	3	2	2	5	1	4	7	2	3	2	2	9	2	3	0	7	9	1	2	8	6	0	0	10	5	1	2	5	3	3	1	2	3	2	0	19	6
Prex2	141	66	16	81	61	115	38	61	134	163	23	5	133	81	27	67	4	59	20	71	116	54	3	105	69	79	91	52	119	203	33	39	90	174	9	110	230	82	25	75	97	100	46	52	192	143	26	79	158
Gm24173	0	0	0	0	0	0	0	0	0	0	0	0	0	0	0	0	0	0	0	0	0	0	0	0	0	0	0	0	0	0	0	0	0	0	0	0	0	0	0	0	0	0	0	0	0	0	0	0	0
Gm28686	0	1	0	0	0	0	1	0	0	0	0	0	0	0	0	0	0	0	0	0	0	0	0	0	0	0	0	1	0	0	0	2	0	1	0	0	0	0	0	0	0	0	0	0	0	1	0	0	0
Gm37410	0	0	0	0	0	0	0	0	0	0	0	0	0	0	0	0	0	0	0	0	0	0	0	0	0	0	0	0	0	0	0	0	0	1	0	0	0	0	0	0	0	0	0	0	0	0	0	0	0
A830018L16Rik	17	5	0	5	4	11	3	2	10	21	3	1	9	3	3	6	1	1	5	3	9	5	1	13	0	11	25	6	6	40	3	2	7	9	6	12	15	4	7	2	2	9	11	5	9	6	8	14	11
Gm38178	0	0	0	0	0	0	0	0	0	0	0	0	1	0	0	0	0	0	0	0	0	0	0	0	0	0	0	0	0	0	0	0	0	0	0	0	0	0	0	0	0	0	0	0	0	0	0	0	0
Gm29273	0	0	0	0	0	0	0	0	0	0	0	0	0	0	0	0	0	0	0	0	0	0	0	0	0	0	0	0	0	0	0	0	0	0	0	0	0	0	0	0	0	0	0	0	0	0	0	0	0
Gm38069	0	0	0	0	0	0	0	0	0	0	0	0	0	0	0	0	0	0	0	0	0	0	0	0	0	0	0	0	0	0	0	0	0	0	0	0	0	0	0	0	0	0	0	0	0	0	0	0	0
Gm7560	341	344	394	307	337	350	219	244	303	316	147	146	322	271	298	241	30	284	57	301	394	321	70	272	263	269	132	322	367	321	118	244	301	248	79	375	354	346	244	215	355	389	137	276	326	241	181	254	248
AC161927.1	0	0	0	0	0	0	0	1	0	0	0	0	0	0	0	0	0	0	0	0	0	0	0	0	0	0	0	0	0	0	1	0	0	0	0	0	0	0	0	0	0	1	0	0	0	0	0	0	0
Mir6341	0	0	0	0	0	0	0	0	0	0	0	0	0	0	0	0	0	0	0	0	0	0	0	0	0	0	0	0	0	0	0	0	0	0	0	0	0	0	0	0	0	0	0	0	0	0	0	0	0
Gm2383	4	4	8	3	4	3	0	6	5	1	2	8	1	2	3	2	1	3	3	5	2	6	0	2	0	4	0	3	4	4	1	4	0	1	2	6	4	5	3	1	2	2	3	0	5	2	2	1	3
Gm6216	0	0	0	0	0	0	0	0	0	0	0	0	0	0	0	0	0	0	0	0	0	0	0	0	0	0	0	0	0	0	0	0	0	0	0	0	0	0	0	0	0	0	0	0	0	0	0	0	0
Gm17644	0	0	0	0	0	0	0	0	0	0	0	0	0	0	0	0	0	0	0	0	0	0	0	0	0	0	0	0	0	0	0	0	0	0	0	0	0	0	0	0	0	0	0	0	0	0	0	0	0
Gm29663	0	0	0	0	0	0	0	0	0	0	0	0	0	0	0	0	0	0	0	0	0	0	0	0	0	0	0	0	0	0	0	0	0	0	0	0	0	0	0	0	0	0	0	0	0	0	0	0	0
Sulf1	201	50	22	163	92	154	55	56	142	202	38	25	197	112	107	62	16	102	79	138	115	49	14	122	40	83	151	94	96	269	56	32	142	152	37	135	215	142	35	77	145	110	78	45	222	96	60	146	214
Slco5a1	23	10	1	14	11	15	7	3	11	27	1	3	15	18	6	6	2	23	3	7	12	7	0	9	8	14	8	11	4	23	5	5	27	21	1	9	11	12	3	3	12	7	14	1	24	11	6	14	34
Gm37162	0	0	0	0	0	0	0	0	0	0	0	0	0	0	0	0	0	0	0	0	0	0	0	0	0	0	0	0	0	0	0	0	0	0	0	0	0	0	0	0	0	0	0	0	0	0	0	0	0
Gm5250	0	0	0	0	0	0	0	0	0	0	0	0	0	0	0	0	0	0	0	0	0	0	0	0	0	0	0	0	0	0	0	0	0	0	0	0	0	0	0	0	0	0	0	0	0	0	0	0	0
Gm29283	0	0	0	0	0	0	0	0	0	0	0	0	0	0	0	0	0	0	0	0	0	0	0	0	0	0	0	0	0	0	0	0	0	0	0	0	0	0	0	0	0	0	0	0	0	0	0	0	0
Prdm14	8	9	0	21	4	5	1	0	5	1	5	2	3	1	8	3	0	3	0	2	19	7	0	4	9	3	0	4	9	1	2	6	4	3	1	13	5	2	1	3	9	2	1	5	3	5	0	4	4
Ncoa2	1538	1300	1046	1083	821	1512	505	1084	881	1987	445	909	1351	1317	643	982	165	1781	154	1133	1078	1248	129	823	850	1377	748	569	1080	1887	603	764	1138	1352	693	1588	1525	1691	444	492	1549	1484	1071	912	1794	1310	531	496	2116
Gm38376	0	0	1	0	1	0	0	1	0	3	1	0	0	0	0	2	1	0	0	0	1	0	1	1	3	0	1	0	1	0	0	1	0	0	3	3	0	0	0	0	2	3	0	1	1	0	0	0	1
Gm37409	0	2	0	0	0	2	0	0	0	1	0	0	0	0	0	0	1	0	1	0	0	0	0	0	0	0	1	0	0	0	0	0	0	0	1	1	0	0	0	0	0	2	1	0	1	0	1	1	0
Gm38223	0	0	0	0	0	0	0	0	0	0	0	0	0	0	0	0	0	0	0	0	0	1	0	0	0	0	0	0	0	0	1	0	0	0	0	0	0	0	0	1	0	0	0	0	0	0	0	0	0
Gm37702	0	0	0	0	0	0	0	0	0	0	1	1	0	1	0	1	0	0	0	0	0	2	0	0	0	0	0	0	0	0	0	0	1	1	0	1	0	0	0	0	0	0	1	0	1	1	0	0	1
Gm23169	1	0	0	0	0	0	0	0	0	0	0	0	0	0	0	0	0	0	0	0	0	0	0	0	0	0	0	0	0	0	0	0	0	0	0	0	2	0	0	0	0	0	0	1	0	0	0	0	1
Gm38120	2	3	0	1	2	1	1	1	1	3	0	0	0	2	2	2	5	2	5	1	0	2	2	3	0	2	2	0	1	4	1	2	1	3	5	11	2	2	0	0	0	3	7	6	4	6	1	2	11
Gm38380	0	1	0	0	0	2	2	0	1	1	1	0	0	2	0	0	3	1	3	0	0	0	1	1	0	4	1	0	0	1	2	0	0	0	0	3	0	1	0	0	0	4	1	1	2	0	2	1	2
Gm29570	0	0	0	1	0	0	0	2	0	0	0	0	1	0	0	1	0	0	0	0	0	0	0	0	0	0	0	0	0	0	0	0	0	0	0	0	0	0	0	0	0	1	0	0	0	0	0	0	1
AC121538.1	0	0	0	0	0	0	0	0	0	0	0	0	0	0	0	0	0	0	0	0	0	0	0	0	0	0	0	0	0	0	0	0	0	0	0	0	0	0	0	0	0	0	0	0	0	0	0	0	0
Gm7593	0	2	3	4	2	5	1	0	6	2	1	3	3	1	0	0	0	1	0	2	2	5	0	0	1	5	1	1	3	5	0	1	4	3	0	4	4	2	1	0	4	1	0	0	3	0	1	1	5
Tram1	2789	2341	1233	2097	2409	2151	1281	2209	2272	2296	1830	1617	2733	1718	1419	1399	727	2008	679	2000	3067	1683	651	1392	1516	1749	1327	1562	2663	2124	981	1704	2372	2692	1148	2302	2598	1721	1133	1873	2230	2132	2003	1689	2920	2405	1126	1254	2995
Lactb2	1161	793	546	841	682	959	564	703	885	1063	531	462	875	806	705	813	180	735	192	807	899	918	241	1010	614	880	640	667	845	1120	483	706	1006	947	452	926	940	970	710	976	942	897	635	604	881	892	784	988	1026
Gm38319	5	3	2	1	0	4	0	3	4	4	0	1	7	7	4	1	5	9	0	0	2	2	0	2	3	4	7	0	3	15	0	5	7	8	7	6	11	5	0	0	7	6	2	1	12	6	3	2	2
Xkr9	251	96	51	191	73	137	95	186	123	193	94	108	140	67	137	100	48	106	56	393	153	211	97	123	94	95	110	148	140	134	113	249	306	87	93	336	125	88	123	136	123	131	140	94	76	101	208	284	96
Gm26273	0	0	0	0	0	0	0	0	0	0	0	0	0	0	0	0	0	0	0	0	0	0	0	0	0	0	0	0	0	0	0	0	0	0	0	0	0	0	0	0	0	0	0	0	0	0	0	0	0
Gm5523	3	1	5	2	4	2	0	1	1	1	2	2	3	3	0	5	1	3	2	4	8	3	2	2	4	3	3	4	2	2	0	4	5	3	1	2	5	2	1	2	4	2	3	3	3	0	1	3	7
Gm36947	0	0	0	0	0	0	0	0	0	0	0	0	0	0	0	0	0	0	0	0	0	0	0	0	0	0	0	0	0	0	0	0	0	0	0	0	0	0	0	1	0	0	0	0	0	0	0	0	0
Gm37400	0	0	0	0	0	0	0	0	0	0	0	0	0	0	0	0	0	0	0	0	0	0	0	0	0	0	0	0	0	0	0	0	0	0	0	0	0	0	0	0	0	0	0	0	0	0	0	0	0
Eya1	9	7	1	2	6	11	6	2	11	16	6	1	25	8	4	6	0	2	5	4	12	5	1	8	7	10	11	4	2	17	1	4	17	15	2	8	20	10	2	5	15	5	8	1	21	9	2	11	14
Gm37444	0	0	0	0	0	0	0	0	0	0	0	0	0	0	0	0	0	0	0	0	0	0	0	0	0	0	0	0	0	0	0	0	0	0	0	0	0	0	0	0	0	0	0	0	0	0	0	0	0
Gm9947	1	1	0	0	1	2	0	1	3	0	0	0	1	1	0	0	0	0	4	0	1	2	0	2	2	1	1	0	1	1	0	0	4	0	0	0	4	2	0	0	2	0	1	0	3	0	0	2	0
Msc	17	13	2	13	23	22	9	13	10	29	13	4	8	11	7	28	2	16	17	11	36	10	10	16	20	15	11	22	10	14	11	8	54	12	10	13	16	16	9	14	12	5	5	4	23	12	4	34	24
Gm37412	2	0	0	0	0	0	1	0	1	0	0	0	0	0	1	0	0	0	0	0	1	0	0	2	0	4	0	0	0	1	0	0	2	1	0	0	2	2	0	1	0	0	0	0	0	0	0	0	2
Smt3h2-ps4	188	168	122	134	189	155	165	98	197	166	74	46	161	190	140	132	19	126	50	145	191	118	38	212	113	197	84	173	212	189	62	114	172	245	57	159	271	135	157	213	218	160	85	141	204	224	73	268	236
Rpl5-ps1	5323	4374	4341	5437	6349	5606	5554	3546	6029	5452	6555	1813	5139	4843	6475	6129	988	4356	3166	5055	5636	3937	4676	8845	6143	5148	3148	6983	6784	5062	2576	6308	8141	5710	1768	7061	7182	5115	4794	15698	6064	4715	3436	5885	6156	4964	2804	15053	7101
Trpa1	31	26	10	19	23	33	11	19	25	34	15	5	29	16	10	18	2	21	5	7	17	25	2	16	13	17	25	5	43	32	3	7	13	39	2	21	27	22	9	18	31	24	8	9	32	28	13	13	34
Gm26345	0	0	0	0	0	0	0	0	0	0	0	0	0	0	0	0	0	0	0	0	0	0	0	0	0	0	0	0	0	0	0	0	0	0	0	0	0	0	0	0	0	0	0	0	0	0	0	0	0
Gm10566	6	1	4	4	8	5	7	1	4	4	2	5	8	7	3	3	5	2	1	5	6	4	0	5	4	2	4	2	3	6	3	3	3	3	0	2	3	4	2	4	2	3	1	2	6	6	4	2	5
Kcnb2	22	9	0	13	4	25	12	7	19	62	5	5	40	6	9	10	3	11	8	13	12	10	2	11	7	27	29	5	6	46	6	6	12	18	8	29	33	10	3	2	18	32	14	6	29	38	7	15	39
Gm38116	0	0	0	0	0	0	0	0	0	0	0	0	0	0	0	0	0	0	0	0	0	0	0	0	0	0	0	0	0	0	0	0	1	0	0	0	0	0	0	0	0	0	0	0	0	0	0	0	0
Gm37138	0	0	0	0	0	0	0	0	0	0	0	0	0	0	0	0	1	0	0	0	0	0	0	1	0	0	0	0	0	0	0	0	0	0	0	0	0	0	0	0	0	0	0	0	0	0	0	0	0
Gm25227	0	0	0	0	0	0	0	0	0	0	0	0	0	0	0	0	0	0	0	0	0	0	0	0	0	0	0	0	0	0	0	0	0	0	0	0	0	0	0	0	0	0	0	0	0	0	0	0	0
Gm25168	0	0	0	0	0	0	0	0	0	0	0	0	0	0	0	0	0	0	0	0	0	0	0	0	0	0	0	0	0	0	0	0	0	0	0	0	0	0	0	0	0	0	0	0	0	0	0	0	0
Gm6060	1	2	1	1	2	2	0	1	0	0	0	0	0	0	0	1	1	1	0	2	2	1	0	1	2	1	1	2	3	0	0	0	0	0	0	1	0	0	0	1	1	1	1	0	1	1	0	1	0
Gm28669	0	0	0	0	0	0	0	0	0	0	0	0	0	0	0	0	0	0	0	0	0	0	0	0	0	0	0	0	0	0	0	0	0	0	0	0	0	0	0	0	0	0	0	0	0	0	0	0	0
Terf1	411	280	221	271	340	323	241	197	350	376	243	104	336	516	306	373	85	344	117	352	343	354	94	484	188	402	255	303	431	362	205	181	360	433	170	379	422	392	337	421	286	287	210	246	303	347	182	550	391
Gm37509	1	0	1	1	1	1	0	0	0	1	0	0	0	1	0	0	0	2	0	1	3	0	0	2	1	0	0	0	2	0	1	0	0	0	0	1	3	0	0	0	0	1	1	1	1	2	0	0	0
Sbspon	3	0	0	1	1	1	0	0	2	1	0	0	1	1	1	2	0	0	2	2	2	2	0	3	1	1	0	1	5	4	0	2	4	0	1	1	3	3	0	2	3	4	0	0	5	0	0	4	2
Gm7634	4	0	1	1	0	0	1	0	0	0	0	0	0	0	2	2	0	3	0	3	0	3	0	3	0	4	1	0	0	3	2	0	1	0	3	0	0	2	3	5	0	0	0	0	1	0	1	4	0
4930444P10Rik	0	0	0	0	0	0	0	0	0	0	0	0	1	0	0	0	0	0	0	0	0	0	0	0	0	0	1	0	0	0	0	0	0	0	0	0	1	0	0	0	1	0	0	0	1	0	0	0	0
Rpl7	6796	5876	6519	6778	9041	6360	8338	5795	8304	6919	6133	2824	6776	6332	9890	7967	1916	5365	4876	6887	7913	5207	5791	11405	5779	7355	4751	10354	9455	6530	3546	8049	9508	8077	2557	9548	9318	5750	8896	14992	7886	6341	4771	7553	7690	6956	5228	18172	7924
Rdh10	884	902	369	579	748	619	450	725	565	997	614	703	650	897	630	678	381	1210	203	881	784	786	295	708	704	885	559	494	719	733	410	750	743	916	687	997	701	422	820	557	779	683	824	629	806	666	514	714	1145
Gm38249	1	0	0	0	0	0	0	0	0	0	0	0	0	0	0	0	0	0	1	0	0	0	0	0	0	0	0	0	0	0	0	0	0	0	0	0	0	0	0	0	0	0	0	0	0	0	0	0	0
Gm28095	0	0	0	1	0	0	0	0	0	0	0	0	0	0	0	0	0	0	0	0	0	0	0	0	1	0	1	0	0	1	0	0	0	0	0	1	1	0	0	0	0	0	0	1	0	0	0	0	0
Stau2	694	426	436	354	294	561	308	255	379	663	222	181	380	483	378	477	95	563	95	454	418	520	76	513	223	555	429	316	422	741	275	324	472	504	223	449	480	613	354	360	473	401	272	287	532	410	337	439	632
Gm7568	0	0	0	0	0	0	0	0	0	0	0	0	0	0	0	0	0	0	0	0	0	0	0	0	0	1	0	0	0	0	0	0	0	1	0	0	0	0	0	0	0	0	0	0	0	0	0	0	1
Ube2w	710	530	465	534	468	570	352	466	554	712	466	318	659	502	486	535	132	526	140	604	521	450	153	626	296	534	605	404	594	721	380	375	533	603	330	664	681	557	472	787	447	419	476	429	638	589	380	623	766
Gm38342	1	1	0	3	2	2	0	2	2	0	2	0	2	0	0	0	0	0	0	1	1	1	0	2	2	0	2	2	4	0	2	0	0	1	0	2	3	0	0	1	1	0	2	1	4	0	0	0	1
Eloc	1053	914	812	1036	1172	891	980	939	1046	945	1176	639	1001	856	1277	1164	308	761	611	1158	1113	812	719	1196	630	770	980	1134	1241	983	658	1120	1149	1150	640	1296	1125	804	1315	1491	854	818	960	876	860	961	894	1631	1102
D030040B21Rik	0	0	0	0	0	0	0	0	0	0	0	0	0	0	0	0	0	0	0	0	0	0	0	1	0	0	0	0	0	0	0	0	1	0	0	0	0	0	0	0	0	0	0	0	0	0	0	0	1
Idi1-ps5	1	2	1	1	3	1	1	1	1	2	6	3	1	3	0	0	1	1	2	1	2	1	0	2	0	0	1	1	2	1	3	1	0	3	2	0	0	0	0	2	0	3	2	0	1	1	0	3	1
Tmem70	758	795	728	924	1036	784	682	765	1078	723	657	497	840	805	931	902	216	746	375	765	1088	707	318	850	624	761	613	985	1220	750	420	955	859	1036	250	1017	1029	708	900	1205	946	913	604	782	857	945	586	947	1112
Ly96	50	130	41	127	124	55	89	143	99	52	134	169	89	51	101	84	25	78	61	53	120	43	138	79	120	40	53	143	137	68	33	137	73	157	45	180	142	33	110	132	61	83	145	117	114	128	36	95	136
Gm29649	0	0	0	0	0	0	0	0	0	0	0	0	0	0	0	0	0	0	0	0	0	0	0	0	0	0	0	0	0	0	0	1	1	0	0	0	0	0	0	0	0	0	0	0	2	0	0	0	0
Gm5828	58	14	38	23	23	56	18	28	26	61	4	32	20	16	3	23	1	22	3	28	14	44	8	19	43	31	24	27	11	76	12	17	34	46	13	20	22	55	16	6	57	40	7	31	40	16	20	17	76
Gm28376	0	0	0	0	0	0	0	0	0	0	0	0	0	0	0	0	0	0	0	0	0	0	0	0	0	0	0	0	0	0	0	0	0	0	0	0	0	0	0	0	0	0	0	0	0	0	0	0	0
4921511E07Rik	0	0	0	0	0	0	0	0	0	0	0	0	0	0	0	0	0	0	0	0	0	0	0	0	0	0	0	0	0	0	0	0	0	0	0	0	0	0	0	0	0	0	0	0	0	0	0	0	0
Jph1	6	12	1	8	11	8	2	7	11	20	10	2	24	9	7	10	2	4	4	6	13	7	0	11	4	7	9	8	10	18	5	4	12	12	3	18	18	6	3	9	7	13	9	2	20	7	3	9	17
Gm28783	0	0	0	0	0	0	0	0	0	0	0	0	0	0	0	0	0	0	0	0	0	0	0	0	0	0	0	0	0	0	0	0	0	0	0	0	0	0	0	0	0	0	0	0	0	0	0	0	0
Gdap1	36	11	0	37	14	30	7	8	33	51	13	1	36	14	26	37	3	5	23	31	28	11	0	42	3	22	57	15	18	76	15	12	22	20	18	41	48	19	12	18	11	13	22	17	22	23	15	43	44
Gm28784	0	0	0	0	0	0	0	0	1	0	1	0	0	0	0	0	0	0	1	0	0	0	0	0	0	0	2	0	0	0	0	0	0	0	0	1	0	0	0	1	0	0	2	0	0	0	0	1	0
Gm28785	0	0	0	0	0	0	0	0	0	0	0	0	0	0	0	0	0	0	0	0	0	0	0	0	0	0	0	0	0	0	0	0	0	0	0	0	0	0	0	0	0	0	0	0	0	0	0	0	0
Gm5251	1	3	2	7	4	6	2	1	4	2	3	2	2	6	2	7	2	1	0	4	6	1	0	2	6	5	0	5	4	2	1	2	6	6	0	8	4	1	1	3	5	5	1	2	10	4	1	9	5
Rbm6-ps1	226	189	110	74	143	167	76	95	136	180	69	74	164	126	77	85	37	156	58	122	180	132	17	92	60	160	142	72	157	208	37	55	139	167	138	128	175	120	84	68	145	141	109	98	170	178	53	56	216
Gm6075	0	0	0	2	0	2	0	0	0	0	0	0	0	0	0	1	0	0	0	0	0	1	0	0	0	0	0	0	1	0	0	0	0	1	0	2	1	1	0	0	1	1	1	1	0	0	0	0	2
Gm25166	0	0	0	0	0	0	0	0	0	0	0	0	0	0	0	0	0	0	0	0	0	0	0	0	0	0	0	0	0	0	0	0	0	0	0	0	0	0	0	0	0	0	0	0	0	0	0	0	0
Pi15	17	2	1	12	22	28	4	3	23	19	3	1	18	10	7	12	1	6	7	6	17	10	1	31	14	16	15	11	33	38	9	5	21	12	2	15	54	19	0	16	32	18	8	7	22	20	4	24	21
Gm28154	0	0	0	0	0	0	0	0	0	0	0	0	1	0	0	0	0	0	0	0	1	2	0	0	0	0	0	0	1	0	0	0	0	1	0	1	1	0	0	0	0	2	0	0	1	2	0	0	0
Gm16070	0	0	0	0	1	1	1	0	0	2	1	0	0	0	0	1	1	0	0	0	0	0	0	1	0	0	1	0	0	1	0	0	0	0	0	0	1	0	0	0	0	1	0	0	0	0	0	0	1
Crispld1	8	2	2	11	8	16	1	2	8	11	7	0	16	5	2	5	1	2	2	8	12	9	0	12	4	4	7	4	14	17	1	8	4	8	2	9	20	4	1	9	6	13	4	5	3	1	1	10	15
Gm28153	0	0	0	0	0	0	0	0	0	0	0	0	0	0	0	0	0	0	0	0	0	0	0	0	0	0	0	0	0	0	0	0	0	0	0	0	0	0	0	0	0	0	0	0	0	0	0	0	0
Gm7690	1	3	1	1	0	1	0	1	3	0	0	1	1	0	2	0	1	3	0	1	1	0	0	0	1	1	0	2	1	5	0	1	0	1	0	1	1	2	0	1	3	1	0	0	1	2	0	0	3
Gm18775	0	0	0	0	0	0	0	0	0	0	0	0	0	0	0	0	0	0	0	0	0	0	0	0	0	0	0	0	0	0	0	0	0	0	0	0	0	0	0	0	0	0	0	0	0	0	0	0	0
Gm17969	5	7	0	6	12	4	1	2	7	3	0	1	5	3	2	5	1	7	0	1	6	5	0	6	3	2	1	4	7	6	2	2	1	9	0	4	7	3	0	1	4	2	2	3	3	7	0	1	10
Gm28756	0	0	0	0	0	0	0	0	0	0	0	0	0	0	0	0	0	0	0	0	0	0	0	0	0	0	0	1	0	0	0	0	0	0	0	0	0	0	0	0	0	0	0	0	0	0	0	0	0
Gm28755	0	0	0	0	0	0	0	0	0	0	0	0	0	0	0	0	0	0	0	0	0	0	0	0	0	0	0	0	0	0	0	0	0	0	0	0	0	0	0	0	0	0	0	0	0	0	0	0	0
Gm45784	0	0	0	0	0	0	0	0	0	0	0	0	0	0	0	0	0	0	0	0	0	0	0	0	0	0	0	0	0	0	0	0	0	0	0	0	0	0	0	0	0	0	0	0	0	0	0	0	0
Crisp4	0	0	0	0	0	0	0	0	0	0	0	0	0	0	0	0	0	0	0	0	0	0	0	0	0	0	0	0	0	0	0	0	0	0	0	0	0	0	0	0	0	0	0	0	0	0	0	0	0
Defb44-ps	0	0	0	0	0	0	0	0	0	0	0	0	0	0	0	0	0	0	0	0	0	0	0	0	0	0	0	0	0	0	0	0	0	0	0	0	0	0	0	0	0	0	0	0	0	0	0	0	0
Defb18	0	0	0	0	0	0	0	0	0	0	0	0	0	0	0	0	0	0	0	0	0	0	0	0	0	0	0	0	0	0	0	0	0	0	0	0	0	0	0	0	0	0	0	0	0	0	0	0	0
Defb41	0	0	0	0	0	0	0	0	0	0	0	0	0	0	0	0	0	0	0	0	0	0	0	0	0	0	0	0	0	0	0	0	0	0	0	0	0	0	0	0	0	0	0	0	0	0	0	0	0
Gm17837	0	1	0	0	0	3	1	0	0	1	0	1	0	1	2	2	0	4	0	2	4	0	1	0	2	4	0	2	2	1	0	0	4	1	0	2	2	0	0	0	3	0	2	0	3	2	0	0	1
Gm5252	0	0	0	0	2	0	0	0	0	0	0	0	0	1	1	1	0	0	0	0	1	0	0	0	0	0	0	1	0	0	0	0	1	0	0	0	0	0	0	0	0	0	0	0	0	0	0	0	0
Gm24075	0	0	0	0	0	0	0	0	0	0	0	0	0	0	0	0	0	0	0	0	0	0	0	0	0	0	0	0	0	0	0	0	0	0	0	0	0	0	0	0	0	0	0	0	0	0	0	0	0
Gm28343	0	0	0	0	0	0	0	0	0	0	0	0	0	0	0	0	0	0	0	0	0	0	0	0	0	0	0	0	0	0	0	0	0	0	0	0	0	0	0	0	0	0	0	0	0	0	0	0	0
Gm28344	0	0	0	0	1	0	0	0	0	0	0	0	0	0	0	0	0	0	0	1	0	0	0	0	0	0	0	0	0	0	0	0	0	0	0	0	0	0	0	0	0	0	0	0	0	0	0	0	0
Gm15825	0	0	0	0	0	0	0	0	0	0	0	0	0	0	0	0	0	0	0	0	0	0	0	0	0	0	0	0	0	0	0	0	0	0	0	0	0	0	0	0	0	0	0	0	0	0	0	0	0
Tfap2d	0	0	0	0	0	0	0	0	0	0	0	0	0	0	0	0	0	0	0	0	0	0	0	0	0	0	0	0	0	0	0	0	0	0	0	0	0	0	0	0	0	0	0	0	0	0	0	0	0
Gm10075	30	22	9	21	25	19	7	7	32	21	6	6	22	17	19	12	0	13	7	19	27	15	0	13	16	30	11	17	28	32	4	15	14	33	5	23	27	15	18	18	16	17	12	12	24	22	6	14	25
Tfap2b	0	0	0	0	0	0	0	0	0	0	0	0	0	0	0	0	0	1	0	0	0	0	0	0	0	0	0	0	0	0	0	0	0	0	0	0	0	0	0	0	0	0	0	0	0	0	0	0	0
Gm28340	0	0	0	0	0	0	0	0	0	0	0	0	0	0	0	0	0	0	0	0	0	0	0	0	0	0	0	0	0	0	0	0	0	0	0	0	0	0	0	0	0	0	0	0	0	0	0	0	0
Gm28341	0	0	0	0	0	0	0	0	0	0	0	0	0	0	0	0	0	0	0	0	0	0	0	0	0	0	0	0	0	0	0	0	0	0	0	0	0	0	0	0	0	0	0	0	0	0	0	0	0
Gm4849	64	70	42	46	68	90	26	34	87	72	12	10	72	95	20	50	2	67	2	34	90	69	1	33	47	61	18	51	79	62	15	24	49	44	13	53	95	89	22	15	93	79	11	37	67	60	9	23	112
Gm38382	0	0	0	0	0	0	0	0	0	0	0	0	0	0	0	0	0	0	0	0	0	0	0	0	0	0	0	0	0	0	0	0	0	0	0	0	0	0	0	0	0	0	0	0	0	0	0	0	0
Pkhd1	6	30	6	35	19	21	12	8	16	29	8	10	33	10	15	11	4	18	5	18	23	18	2	9	28	7	2	19	33	8	9	33	23	26	3	18	36	24	1	5	40	38	14	26	38	24	8	16	42
Gm37315	0	0	0	0	0	0	0	0	0	0	0	0	0	0	0	0	0	0	0	0	0	0	0	0	0	0	0	0	0	0	0	0	0	0	0	0	0	0	0	0	0	0	0	0	0	0	0	0	0
4930486I03Rik	0	0	0	0	0	0	0	0	0	0	0	0	0	0	0	0	0	0	0	0	0	0	0	0	0	0	0	0	0	0	0	0	0	0	0	0	0	0	0	0	0	0	0	0	0	0	0	0	0
Gm15795	1	0	0	3	1	1	3	0	0	0	1	0	0	0	0	0	0	0	0	0	1	0	0	0	0	0	0	0	0	0	0	0	0	0	0	2	0	0	1	2	0	0	0	0	1	0	1	1	1
Gm24162	0	0	0	0	0	0	0	0	0	0	0	0	0	0	0	0	0	0	0	0	0	0	0	0	0	0	0	0	0	0	0	0	0	0	0	0	0	0	0	0	0	0	0	0	0	0	0	0	0
Gm28653	0	0	0	0	0	0	0	0	0	0	0	0	0	0	0	0	0	0	0	0	0	0	0	0	0	0	0	0	0	0	0	0	0	0	0	0	0	0	0	0	0	0	0	0	0	0	0	0	0
Mir206	0	0	0	0	0	0	0	0	0	0	0	0	0	0	0	0	0	0	0	0	0	0	0	0	0	0	0	0	0	0	0	0	0	0	0	0	0	0	0	0	0	0	0	0	0	0	0	0	0
Mir133b	0	0	0	0	0	0	0	0	0	0	0	0	0	0	0	0	0	0	0	0	0	0	0	0	0	0	0	0	0	0	0	0	0	0	0	0	0	0	0	0	0	0	0	0	0	0	0	0	0
Il17a	0	0	0	1	1	0	0	0	0	0	0	0	0	6	3	1	0	6	0	0	0	0	0	0	0	1	0	6	0	0	0	1	1	1	0	1	0	2	0	0	4	1	0	1	0	1	0	1	2
Il17f	0	0	0	2	1	1	1	0	1	0	0	0	0	7	2	0	0	5	1	0	1	0	1	0	2	0	0	5	0	0	0	4	1	2	0	0	0	0	0	0	0	0	0	1	0	0	0	0	4
Mcm3	553	486	231	492	561	595	206	202	571	596	278	54	609	692	229	382	53	484	114	281	807	343	56	305	232	449	118	449	654	560	121	365	505	773	64	504	673	605	231	270	630	397	198	331	652	489	130	261	898
Gm20587	2	1	1	0	0	2	0	0	0	0	0	0	2	1	0	0	0	1	0	0	1	0	0	0	0	0	0	0	1	0	0	0	0	0	0	0	0	1	0	0	1	1	0	0	1	0	0	1	0
Gm28065	0	0	0	0	0	0	0	0	0	0	0	0	0	0	0	0	0	0	0	0	0	0	0	0	0	0	0	0	0	0	0	0	0	0	0	0	0	0	0	0	0	0	0	0	0	0	0	0	0
Gm24723	0	0	0	0	0	0	0	0	0	0	0	0	0	0	0	0	0	0	0	0	0	0	0	0	0	0	0	0	0	0	0	0	0	0	0	0	0	0	0	0	0	0	0	0	0	0	0	0	0
6720483E21Rik	6	1	1	0	2	1	2	1	1	2	4	0	2	2	0	2	0	2	1	0	1	1	0	2	0	2	1	0	2	0	1	0	0	0	0	3	3	2	1	1	3	2	1	0	5	2	0	0	5
Paqr8	2454	1469	1853	1233	1067	1811	688	1999	984	1988	948	1921	1498	1531	1008	956	513	2422	350	1027	1130	2088	379	865	591	1795	1795	910	1275	2519	617	711	541	1896	1046	1308	1405	1489	1046	798	1203	1212	1747	907	2031	1731	1222	510	2411
Gm24171	0	0	0	0	0	0	0	0	0	0	0	0	0	0	0	0	0	0	0	0	0	0	0	0	0	0	0	0	0	2	0	0	0	0	0	0	0	0	0	0	0	0	0	0	1	0	0	0	0
Gm28064	2	1	0	0	1	1	0	3	1	1	0	1	3	0	0	0	1	2	0	1	2	1	0	0	2	1	0	0	3	3	0	1	0	3	1	2	2	1	0	0	3	2	1	2	0	1	0	0	8
Efhc1	22	30	8	31	45	21	11	53	30	23	54	48	48	13	8	3	11	14	12	6	53	10	8	11	23	8	20	21	36	27	2	34	13	35	6	63	53	7	1	17	41	24	44	22	60	50	2	10	49
Tram2	182	99	55	134	127	167	28	54	104	189	44	30	129	165	34	57	21	176	87	71	177	98	11	58	91	96	51	57	92	171	45	48	203	131	17	155	170	139	25	33	166	126	67	73	150	110	17	43	187
Gm28287	0	0	0	0	0	0	0	0	0	0	1	0	0	0	0	0	0	1	0	0	0	0	0	0	0	0	0	0	0	0	0	0	0	0	0	0	0	0	0	0	0	0	0	0	0	0	0	0	1
Gm2693	0	0	0	2	3	1	1	3	2	3	1	1	1	1	0	1	0	0	6	1	2	1	1	1	3	1	3	0	0	4	0	1	2	3	0	1	5	2	1	0	0	0	2	1	2	1	0	2	2
Tmem14a	57	59	29	52	53	35	59	34	57	66	50	17	67	46	61	43	9	39	28	57	52	48	21	64	31	51	54	52	75	54	28	66	67	74	30	72	67	36	47	76	56	44	49	43	52	58	27	65	47
Gm38224	0	0	0	0	0	0	0	1	0	0	0	0	0	0	0	0	0	0	0	0	0	0	0	0	0	0	0	0	0	0	0	0	0	0	0	0	0	0	0	0	0	0	0	0	0	0	0	0	0
Gsta3	167	163	93	674	853	363	111	177	198	219	191	91	324	566	342	403	24	428	306	159	254	154	168	399	561	235	101	584	343	231	95	553	464	341	39	291	324	160	319	347	408	550	68	292	292	254	51	439	260
Gm28836	0	0	0	0	0	0	0	1	1	1	0	0	0	0	1	0	0	0	0	0	0	0	0	0	1	0	0	0	0	0	0	0	1	0	0	2	0	0	0	0	0	0	0	0	0	0	0	0	1
Gm7094	2	2	1	1	3	0	1	0	4	0	2	0	5	4	0	2	0	2	0	0	0	1	0	2	1	2	1	0	0	2	1	1	1	0	1	4	3	1	2	1	5	2	3	2	3	1	4	1	1
Gm4956	0	13	0	6	15	1	6	6	6	1	10	1	13	3	0	0	2	2	5	1	33	0	4	2	16	2	1	11	9	0	0	9	0	13	2	21	15	0	0	11	2	2	13	8	3	11	1	0	16
Gm21909	0	0	0	0	0	0	0	0	0	0	0	0	0	0	0	0	0	0	0	0	0	0	0	0	0	0	0	0	0	0	0	0	0	0	0	0	0	0	0	0	0	0	0	0	0	0	0	0	0
Khdc1a	0	1	0	2	0	0	0	2	2	0	0	7	1	0	0	0	0	0	0	0	1	2	0	0	1	0	0	1	0	0	0	1	1	5	0	5	1	0	0	0	1	0	3	0	2	2	0	1	3
Gm16329	0	0	0	0	0	0	0	0	0	0	0	0	0	0	0	0	0	0	0	0	0	0	0	0	0	0	0	0	0	0	0	0	0	0	0	0	0	0	0	0	0	0	0	0	0	0	0	0	0
Gm16327	0	0	0	0	0	0	0	0	0	0	0	0	0	0	0	0	0	0	0	0	0	0	0	0	0	0	0	0	0	0	0	0	0	0	0	1	0	0	0	0	0	0	0	0	0	0	0	0	1
Khdc1c	0	1	0	0	0	0	1	0	0	0	0	0	2	0	0	0	0	1	0	0	0	0	0	0	0	0	0	0	0	0	0	0	0	3	0	0	1	0	0	0	0	0	0	0	0	0	0	0	0
Gm2709	1	0	0	0	0	0	0	0	0	0	0	1	0	0	0	0	0	0	0	0	0	0	0	0	0	0	0	0	0	0	0	0	0	0	0	0	0	0	0	0	0	0	0	0	0	0	0	0	1
Gm16533	0	0	0	0	0	0	0	0	0	0	0	0	0	0	0	0	0	0	0	0	0	0	0	0	0	0	0	0	0	0	0	0	0	0	0	0	0	0	0	0	0	0	0	0	0	0	0	0	0
Khdc1b	0	0	0	0	0	0	0	0	0	0	0	0	0	0	0	0	0	0	0	0	0	0	0	0	0	0	0	1	0	0	0	0	0	0	0	0	0	0	0	0	0	0	0	0	0	0	0	0	0
Gm16328	0	0	0	1	0	0	0	0	0	0	0	0	0	0	0	0	0	0	0	0	0	0	0	0	0	0	0	0	0	0	0	0	0	0	0	0	0	0	0	0	0	0	0	0	0	0	0	0	0
Kcnq5	21	9	2	20	18	31	6	12	28	48	13	4	43	11	7	17	4	13	11	19	22	11	0	21	5	18	36	10	7	50	12	6	25	35	14	31	39	19	7	8	29	15	21	11	24	23	7	32	62
Gm36949	0	0	0	0	0	0	0	0	1	0	0	0	0	0	0	0	1	0	0	0	0	0	0	0	0	0	0	0	0	0	0	0	0	0	0	0	0	0	0	0	0	0	0	0	0	0	0	0	0
Gm7658	900	811	953	1021	1357	943	1313	957	1327	972	1085	380	819	785	1826	1486	304	713	648	1225	1110	778	859	1924	663	1051	732	1411	1200	853	581	1099	1592	981	433	1333	1083	913	1171	1955	1111	1030	624	960	940	993	690	3385	1083
Gm38243	0	0	0	0	0	0	0	0	0	1	0	0	1	0	0	0	0	0	0	0	0	0	0	0	0	0	0	0	0	0	0	0	0	0	1	0	0	0	0	1	0	0	0	0	0	0	1	0	1
Gm5696	1	0	0	1	0	2	1	0	1	0	0	0	1	0	0	0	0	0	0	0	1	0	0	0	0	1	1	1	2	2	0	1	1	0	0	0	1	1	1	2	1	2	0	0	1	0	1	0	2
Gm28239	0	0	0	0	0	0	0	0	0	0	0	0	0	0	0	0	0	0	0	0	0	0	0	0	0	0	0	0	0	0	0	0	0	0	0	0	0	0	0	0	0	0	0	0	0	0	0	0	0
Rims1	201	146	29	155	138	249	80	82	173	292	117	17	447	175	90	160	23	139	107	85	213	171	23	161	80	196	236	149	181	321	84	66	154	245	35	301	355	171	76	106	175	172	122	87	234	144	77	189	390
Gm26866	0	0	0	0	0	0	0	0	0	0	0	0	0	0	0	0	0	0	0	0	0	0	0	0	0	0	0	0	0	0	0	0	0	0	0	0	0	0	0	0	0	0	0	0	0	0	0	0	0
Gm7761	0	0	0	0	0	0	0	0	0	0	0	0	0	0	0	0	0	0	0	1	0	0	0	0	0	0	0	0	0	0	0	0	0	0	0	0	0	0	0	0	0	0	0	0	0	0	0	0	0
Gm29506	0	0	0	0	0	0	0	0	0	0	0	0	0	0	0	0	0	0	0	0	0	0	0	0	0	0	0	0	0	0	0	0	0	0	0	0	0	0	0	0	0	0	0	0	0	0	0	0	0
Ppp1r14bl	0	0	0	0	0	0	0	0	0	0	0	0	0	0	0	0	0	0	0	0	0	0	0	0	0	0	0	0	0	0	0	0	0	0	0	0	0	0	0	0	0	0	0	0	0	0	0	0	0
Gm24176	0	0	0	0	0	0	0	0	0	0	0	0	0	0	0	0	0	0	0	0	0	0	0	0	0	0	0	0	0	0	0	0	0	0	0	0	0	0	0	0	0	0	0	0	0	0	0	0	0
Gm6420	0	0	0	0	0	0	0	0	0	0	0	0	0	0	0	0	0	0	0	0	0	0	0	0	0	0	0	0	0	0	0	0	0	0	0	0	0	0	0	0	0	0	0	0	0	0	0	0	0
Mir30a	0	0	0	0	0	0	0	0	0	0	0	0	0	0	0	0	0	0	0	0	0	0	0	0	0	0	0	0	0	0	0	0	0	0	0	0	0	0	0	0	0	0	1	0	0	0	0	0	0
Gm27028	5	5	3	0	5	5	3	0	8	6	2	0	2	2	0	5	1	5	2	0	4	4	1	2	3	6	2	0	8	7	3	3	3	2	0	9	7	2	1	4	7	7	4	1	10	6	2	1	8
Mir30c-2	0	0	0	0	0	0	0	0	0	0	0	0	0	0	0	0	0	0	0	0	0	0	0	0	0	0	0	0	0	0	0	0	0	0	0	0	0	0	0	0	0	0	0	0	0	0	0	0	0
Gm29107	2	1	0	0	7	3	1	0	2	0	1	0	0	2	0	0	0	0	0	0	0	0	0	2	5	0	0	0	2	0	0	0	1	0	0	1	0	0	1	1	0	3	3	0	2	2	0	0	0
Gm20954	0	0	0	0	0	0	0	0	0	0	0	0	0	0	0	0	0	0	0	0	0	0	0	0	0	0	0	0	0	1	0	0	0	0	0	0	0	1	0	0	0	0	0	0	0	0	0	0	0
Ogfrl1	260	102	117	131	282	261	116	114	284	282	77	52	224	250	154	275	40	192	102	172	137	192	74	238	127	226	156	101	157	324	97	71	267	252	84	155	163	230	151	220	275	223	154	92	247	143	109	316	235
Gm7784	0	0	0	0	0	0	0	1	0	0	0	0	0	1	0	0	0	0	0	0	0	0	0	0	0	0	0	0	0	0	0	0	0	0	0	1	0	0	0	0	0	0	0	0	0	0	0	0	0
Gm28822	0	0	0	0	0	0	0	0	0	0	0	0	0	0	0	0	0	0	0	0	0	0	0	0	0	0	0	0	0	0	0	0	0	0	0	0	0	0	0	0	0	0	0	0	0	0	0	0	0
B3gat2	69	67	13	11	38	58	10	21	54	56	39	3	85	61	20	33	12	70	1	15	35	51	5	26	30	80	31	12	40	65	31	35	57	90	26	90	54	51	10	16	41	37	45	23	60	64	13	23	78
Smap1	931	710	690	583	381	661	276	616	466	802	198	611	672	616	278	407	61	734	92	444	671	698	111	387	595	605	341	368	545	831	218	440	521	827	337	724	731	745	290	214	924	695	441	419	896	561	333	262	1020
Sdhaf4	281	212	368	272	221	244	331	241	203	223	340	207	235	240	463	403	79	260	235	317	263	249	195	335	150	218	315	305	300	273	195	349	337	249	190	300	270	210	485	586	171	184	246	259	174	232	332	517	163
Gm26524	2	0	1	1	0	0	0	1	1	0	0	0	1	2	0	0	0	1	0	0	1	3	0	0	1	0	1	0	0	1	1	1	2	0	1	1	2	0	0	0	1	0	1	1	1	2	0	0	3
Fam135a	2864	2332	1241	1273	1214	2215	809	1601	1553	2976	894	926	2069	2302	980	1704	284	2589	210	1282	1648	2044	246	1837	1241	2537	1337	947	1876	3095	952	1055	1658	2602	838	2396	2920	2439	965	1112	2287	1812	1750	1223	2458	2418	829	894	3559
Gm37580	0	2	0	0	0	0	0	0	1	1	0	0	2	1	1	1	0	2	0	0	1	0	0	2	1	1	0	0	0	1	1	0	1	1	0	2	0	0	1	2	2	0	1	0	0	0	0	0	1
Gm26607	0	0	0	0	0	0	0	0	0	0	0	0	0	0	0	0	0	0	0	0	0	0	0	0	0	0	0	0	0	0	0	0	0	0	0	0	0	0	0	0	0	0	0	0	0	0	0	0	0
Col9a1	0	2	0	2	0	0	2	0	0	0	2	0	1	0	0	1	1	1	0	1	2	0	0	1	0	2	1	0	0	0	1	2	1	0	0	1	0	1	0	2	0	0	0	0	0	1	0	0	1
Col19a1	5	2	0	2	1	3	0	0	8	2	0	0	16	1	2	3	1	3	0	0	0	5	1	2	1	6	8	2	0	8	1	0	1	13	1	9	6	0	0	0	10	8	1	1	9	10	2	0	7
Gm26418	0	0	0	0	0	0	0	0	0	0	0	0	0	0	0	0	0	0	0	0	0	0	0	0	0	0	0	0	0	0	0	0	0	0	0	0	0	0	0	0	0	0	0	0	0	0	0	0	0
Tubb4b-ps2	163	91	130	148	150	129	94	119	122	128	76	125	110	143	68	126	16	139	34	115	112	156	39	64	57	118	96	155	179	149	38	113	79	132	68	158	144	130	98	57	112	149	131	97	121	149	133	57	124
Gm28439	3508	2241	338	3047	990	2565	1413	1479	1533	4193	1052	649	2090	2031	1234	2736	355	2721	300	2694	3001	2425	204	2081	2912	1911	1030	1710	1629	3846	1284	1450	1921	2579	1841	3813	3593	2627	1122	1285	2901	2363	1774	2428	3526	2080	1230	1301	4558
Gm10222	391	197	97	380	87	280	79	127	95	539	251	137	261	208	119	211	55	320	115	303	449	306	56	165	211	220	253	187	115	489	121	172	208	207	596	474	353	293	87	90	293	368	210	243	349	238	294	134	539
Gm28438	671	358	89	750	303	416	283	293	251	536	665	178	333	250	421	687	174	552	257	632	1266	451	263	459	640	282	356	532	255	491	310	476	698	345	436	992	516	505	335	527	360	771	381	652	566	462	468	692	872
Gm28437	4359	4856	4898	6841	4316	4656	7685	6384	4167	5302	7504	5328	4316	3942	10055	8134	3927	4996	2018	6181	5501	4700	4540	7349	5118	4079	4053	6321	4414	4870	3897	6824	6156	4514	4557	6334	5498	4483	8706	8688	5097	4478	3964	5535	6544	4292	5959	11644	6550
Gm10925	6277	5143	2921	6552	4416	5856	6013	6085	4059	8093	4816	4851	5060	3893	7726	9101	2964	5172	1336	7339	7195	4309	2413	8293	5478	4415	5719	6082	4558	7450	2930	6265	6249	4775	5879	7235	6728	4898	5609	6339	6095	4828	4197	5345	6219	4732	5534	8118	9246
Gm28661	11421	9902	8127	13003	8104	10917	12396	10157	8550	13468	10210	9881	9321	9417	14522	13966	6705	9983	4304	12598	11368	8620	5474	14034	19632	8209	11038	12741	9783	13323	9606	11215	11875	10551	11905	13276	12718	10447	14320	11169	11807	8403	7951	12505	11728	8530	11803	12726	15780
Gm29216	13085	11693	11907	13286	12885	12820	22067	15733	10840	13375	11732	12501	10513	11645	24306	11788	9782	10536	5473	21197	12795	14572	11578	13799	13439	12871	10806	14609	14361	14440	7100	11704	15070	7087	20484	12036	13222	8400	21874	14123	11858	11457	9192	12693	11425	13533	12375	19761	13500
Lmbrd1	3456	2602	2626	2156	1931	2786	1683	2440	2001	3270	1344	1737	2676	1886	1705	1909	744	2308	595	2639	2567	2152	822	2196	1710	2341	2377	1488	2155	3402	1232	1674	2536	2398	1979	2919	2814	2390	1791	1644	2624	2392	2321	2011	2856	2484	2297	1812	3015
Gm28594	0	0	0	0	0	0	0	0	0	0	0	0	0	0	0	0	0	0	0	0	0	0	0	0	0	0	0	0	0	0	0	0	0	0	0	0	0	0	0	0	0	0	0	0	0	0	0	0	0
Gm28237	0	0	0	0	0	0	0	0	0	0	0	0	0	0	0	0	0	0	0	0	0	0	0	0	0	0	0	0	0	0	0	0	0	0	0	0	0	0	0	0	0	0	0	0	0	0	0	0	0
Gm9443	1	0	1	0	3	3	1	1	0	0	0	0	0	0	1	0	0	0	1	1	1	1	0	1	1	1	0	2	1	0	0	0	3	0	1	2	0	1	0	1	3	1	0	1	1	0	0	1	1
Gm29414	0	0	0	0	0	0	0	0	0	0	0	0	0	0	2	0	0	0	0	0	0	0	0	0	0	0	0	0	0	0	0	0	0	0	0	0	0	0	0	0	0	0	0	0	0	0	0	0	0
Adgrb3	27	7	13	12	7	29	4	1	20	56	5	1	29	17	11	18	4	9	10	21	17	10	6	27	14	43	24	0	13	46	12	1	15	13	12	20	39	22	2	6	16	16	6	7	15	17	5	16	24
Gm15702	0	1	1	0	1	1	0	0	0	1	2	0	0	0	1	1	0	0	0	0	1	0	1	0	0	0	2	1	0	0	0	0	0	0	0	0	1	0	1	1	2	0	0	0	1	0	0	1	0
Gm20172	0	0	0	0	1	0	0	1	0	0	0	0	0	0	1	3	0	0	0	0	0	0	1	0	0	1	0	0	1	0	0	0	0	0	0	0	0	0	0	0	0	1	0	0	0	0	0	0	0
AC122187.1	0	0	0	0	0	0	0	0	0	0	0	0	0	0	0	0	0	0	0	0	0	0	0	0	0	0	0	0	0	0	0	0	0	0	0	0	0	0	0	0	0	0	0	0	0	0	0	0	0
Gm37543	0	0	0	0	0	0	0	0	0	0	0	0	0	0	0	0	0	0	0	0	0	0	0	0	0	0	0	0	0	0	0	0	0	0	0	0	1	0	0	0	0	0	0	0	1	0	0	0	0
Gm37331	0	0	0	0	0	0	0	0	0	0	0	0	0	0	0	0	0	0	0	0	0	0	0	1	0	0	0	0	0	0	0	0	0	0	0	1	0	1	0	0	0	0	0	0	0	0	0	0	0
Gm37211	0	0	0	0	0	0	0	0	0	0	0	0	0	0	0	0	0	0	0	0	0	0	0	0	0	0	0	0	0	0	0	0	0	0	0	0	0	0	0	0	0	0	0	0	0	0	0	0	0
Gm37862	0	0	0	0	0	0	0	0	0	0	0	0	0	0	0	0	0	0	0	0	0	0	0	0	0	0	0	0	0	0	0	0	0	0	0	0	0	0	0	0	0	0	0	0	0	0	0	0	0
Gm38286	0	0	0	0	0	0	0	0	0	0	0	0	0	0	0	0	0	0	0	0	0	0	0	1	0	0	0	0	0	0	0	0	0	0	1	1	1	0	0	0	0	0	0	0	0	0	0	0	0
Gm37880	1	0	0	0	0	0	0	0	0	0	0	0	0	0	0	0	0	0	0	0	0	0	0	0	0	0	0	0	0	0	0	0	0	0	0	0	0	0	0	0	0	1	0	0	0	0	0	0	0
Gm25294	0	0	0	0	0	0	0	0	0	0	0	0	0	0	0	0	0	0	0	0	0	0	0	0	0	0	0	0	0	0	0	0	0	0	0	0	0	0	0	0	0	0	0	0	0	0	0	0	0
Gm37011	0	0	0	0	0	0	0	0	0	1	0	0	0	0	0	0	0	0	0	0	0	0	0	0	0	0	0	0	0	0	0	0	1	0	0	0	0	1	0	0	0	0	0	0	1	0	0	0	0
Gm29214	0	0	0	0	0	0	0	0	0	0	0	0	0	0	0	0	0	0	0	0	0	0	0	0	0	0	0	0	0	0	0	0	0	0	0	0	0	0	0	0	0	0	0	0	0	0	0	0	0
Gm37051	0	0	0	0	0	0	0	0	0	0	0	0	0	0	0	0	0	0	0	0	0	0	0	1	1	0	0	0	0	1	0	0	0	0	0	0	0	0	0	0	0	0	0	0	0	0	0	0	0
Gm38260	0	0	0	0	0	0	0	0	0	0	0	0	0	0	0	0	0	0	0	0	0	0	0	1	0	0	0	0	0	0	0	0	0	0	0	0	0	0	0	0	0	0	0	0	0	1	0	0	1
Gm37628	0	0	0	0	0	0	0	0	0	0	0	0	0	0	0	0	1	0	0	0	0	0	0	1	0	0	1	0	0	2	1	0	0	0	0	2	0	0	0	0	0	0	0	0	0	0	0	0	0
8030445P17Rik	1	0	0	1	0	0	0	0	0	0	1	0	0	0	0	0	0	0	0	1	0	0	0	0	0	0	0	0	0	0	0	0	0	0	0	0	0	0	0	0	0	0	0	0	0	0	0	0	0
Gm38198	1	0	0	0	0	2	0	0	0	1	0	0	0	0	1	1	0	0	0	0	0	0	0	0	0	0	0	0	1	0	1	1	0	0	0	0	0	0	0	0	0	0	0	1	0	1	0	0	0
Gm37077	0	0	0	0	0	0	0	0	0	0	0	0	0	0	0	0	0	0	0	0	0	0	0	0	0	1	0	0	0	0	1	0	0	0	1	0	0	0	0	0	0	0	0	0	0	0	0	0	0
Gm37895	0	0	0	0	0	0	0	0	0	0	0	0	0	0	0	1	1	0	0	0	0	0	0	0	0	0	0	0	0	1	0	0	1	0	0	0	0	0	0	0	0	0	0	0	0	0	0	0	0
Gm36952	0	0	0	0	0	0	0	1	0	0	0	0	0	0	0	0	1	0	0	0	0	0	2	0	0	0	0	0	0	0	0	0	0	0	0	0	0	0	0	0	0	0	0	0	0	0	0	0	0
Gm37602	0	0	0	0	0	0	0	0	0	0	0	0	0	0	0	0	0	0	0	0	0	1	0	0	1	1	0	0	0	0	1	0	1	1	0	0	0	0	0	0	0	0	0	1	0	0	1	0	1
2900022M07Rik	0	0	0	0	2	0	0	2	0	1	0	0	0	0	6	1	0	1	1	2	1	1	0	0	0	0	0	0	1	0	1	1	0	1	0	0	0	1	0	0	0	0	1	0	0	1	1	0	0
2900002M20Rik	0	0	0	0	0	0	0	0	0	0	0	0	0	0	0	0	0	0	0	0	0	0	0	0	0	0	0	0	0	1	0	0	0	0	0	0	0	0	0	0	0	0	0	0	0	0	0	0	0
Gm9884	1	0	0	0	0	0	0	0	0	2	1	0	0	0	0	1	0	1	0	1	0	0	0	1	0	0	0	0	2	1	1	1	1	0	0	0	1	3	0	0	0	0	0	0	1	0	0	1	0
Gm18443	0	0	0	0	0	0	0	0	0	0	0	0	0	0	0	0	0	0	0	0	0	0	0	0	0	0	0	0	0	0	0	0	0	0	0	0	0	0	0	0	0	0	0	0	0	0	0	0	0
Gm19123	0	0	0	0	0	0	0	0	0	0	0	0	0	0	0	0	0	0	0	0	0	0	0	0	0	0	0	0	0	0	0	0	0	0	0	0	0	0	0	0	0	0	0	0	0	0	0	0	0
Gm24064	0	0	0	0	0	0	0	0	0	0	0	0	0	0	0	0	0	0	0	0	0	0	0	0	0	0	0	0	0	0	0	0	0	0	0	0	0	0	0	0	0	0	0	0	0	0	0	0	0
4931408C20Rik	1	1	0	1	1	4	1	0	0	9	0	0	5	0	0	1	1	0	0	7	0	0	0	2	0	0	0	0	0	2	1	0	3	1	0	1	0	7	0	0	2	0	2	0	0	2	0	0	2
AC157803.1	0	0	0	0	0	0	0	0	0	0	0	0	0	0	0	0	0	0	0	0	0	0	0	0	0	0	0	0	0	0	0	0	0	0	0	0	0	0	0	0	0	0	0	0	0	0	0	0	0
Gm19641	0	0	0	0	0	0	0	0	0	0	0	0	0	0	0	0	0	0	0	0	0	0	0	0	0	0	0	0	0	0	0	0	0	0	0	0	0	0	0	0	0	0	0	0	0	0	0	0	0
Gm5524	1	0	0	0	0	1	0	0	0	0	0	0	0	0	0	0	0	0	0	1	0	0	0	0	0	0	0	0	0	0	0	0	0	0	0	0	0	0	0	0	0	0	0	0	0	0	0	1	0
Gm18776	0	0	0	0	0	0	0	0	0	0	0	0	0	0	0	0	0	0	0	0	0	0	0	0	0	0	0	0	0	0	0	0	0	0	0	0	0	0	0	0	0	0	0	0	0	0	0	0	0
Gm19028	0	4	6	3	1	0	1	2	4	4	0	1	5	2	1	1	0	3	0	0	0	1	2	5	3	3	1	0	2	6	0	2	1	4	2	2	2	1	4	1	3	3	1	6	4	5	3	1	11
Gm38089	0	0	0	0	0	0	0	0	0	0	0	0	0	0	0	0	0	0	0	0	0	0	0	0	0	0	0	0	0	0	0	0	0	0	0	0	0	0	0	0	0	0	0	0	0	0	0	0	0
Gm7846	88	50	28	43	83	49	53	38	98	66	64	15	72	53	70	73	8	42	53	55	107	37	19	113	41	71	52	85	93	56	22	60	82	80	12	125	87	40	47	126	49	60	43	71	75	69	36	121	75
Gm597	0	0	0	0	0	0	0	0	0	0	0	0	0	0	0	0	0	0	0	0	0	0	0	0	0	0	0	0	0	0	0	0	0	0	0	0	0	0	0	0	0	0	0	0	0	0	0	0	0
Gm5697	33	17	18	12	38	18	10	17	25	21	22	5	24	16	16	13	2	15	13	11	30	16	9	15	8	20	12	16	22	17	7	14	37	25	9	21	12	14	15	17	23	11	16	12	21	19	3	15	21
Gm6462	0	0	0	0	0	0	0	0	0	0	0	0	0	0	0	0	0	0	0	0	0	0	0	0	0	0	0	0	0	0	0	0	0	0	0	1	0	0	0	1	0	0	0	0	0	1	0	0	0
Gm18033	0	0	0	0	0	0	0	0	0	0	0	0	0	0	0	0	0	0	0	0	0	0	0	0	0	0	0	0	0	0	0	0	0	0	0	0	0	0	0	0	0	0	0	0	0	0	0	0	1
Mir6342	0	0	0	0	0	0	0	0	0	0	0	0	0	0	0	0	0	0	0	0	0	0	0	0	0	0	0	0	0	0	0	0	0	0	0	0	0	0	0	0	0	0	0	0	0	0	0	0	0
Gm5525	29	19	43	35	46	35	33	18	41	28	26	18	35	34	38	29	10	20	17	21	34	37	13	53	14	25	20	32	37	29	4	34	36	27	18	35	44	25	27	64	41	33	13	22	38	26	13	64	35
Gm53035	0	0	0	0	0	0	0	0	0	0	0	0	0	0	0	0	0	0	0	0	0	0	0	0	0	0	0	0	0	0	0	0	0	0	0	0	0	0	0	0	0	0	0	0	0	0	0	0	0
Gm7858	1	0	0	0	0	0	0	0	0	0	0	0	0	1	0	0	0	0	0	0	1	0	0	0	0	1	0	1	0	0	0	0	1	2	0	0	2	0	0	0	0	0	0	0	1	0	0	0	0
Gm9898	0	0	1	0	0	0	0	0	0	0	0	1	0	1	0	0	0	0	0	0	0	0	0	0	1	0	0	0	0	0	0	0	0	0	0	0	0	0	0	0	0	0	0	0	0	0	0	0	0
AC124469.1	0	0	0	0	0	0	0	0	0	0	0	0	0	0	0	0	0	0	0	0	0	0	0	0	0	0	0	0	0	0	0	0	0	0	0	0	0	0	0	0	0	0	0	0	0	0	0	0	0
Gm6473	139	91	83	62	80	110	52	32	74	72	55	26	86	79	38	64	12	85	16	36	110	77	11	57	58	81	45	48	88	78	29	45	67	80	34	72	99	79	34	55	101	62	29	54	101	76	32	61	110
Gm2914	0	0	0	0	1	0	0	1	0	0	0	0	0	0	0	0	0	0	0	0	1	0	0	0	0	0	0	0	0	0	0	0	0	1	0	0	0	0	0	0	0	0	0	0	0	0	0	0	0
Phf3	1960	1467	1173	1068	924	1587	494	947	1099	1990	485	966	1451	1371	661	897	227	1705	370	932	1119	1149	238	1093	783	1690	983	668	1223	2154	534	667	1143	1541	711	1423	1704	1781	556	513	1787	1461	889	845	2003	1298	532	590	2484
Gm37522	0	1	1	1	0	2	0	0	0	1	0	0	1	0	0	0	2	0	1	0	0	0	0	5	0	3	0	0	0	1	0	1	0	1	0	1	0	0	0	0	1	0	0	1	1	0	0	0	2
Gm37906	1	0	0	1	0	0	0	1	1	4	4	0	2	3	0	2	1	1	0	0	0	1	0	2	0	0	0	0	1	1	4	1	0	1	4	1	0	0	0	2	0	1	2	0	3	2	0	0	1
Ptp4a1	2219	2314	1234	1305	1565	1522	1274	2061	1077	1642	1874	2010	1812	1285	1575	1262	768	1917	327	1725	2151	1656	828	1131	1127	1115	1745	1112	1610	1804	1032	1315	1269	1734	1408	1619	1335	1203	1971	1594	843	1049	2311	1314	1436	1631	2209	953	1765
Gm5698	0	2	2	1	0	0	0	0	1	0	0	0	0	0	0	1	0	0	0	0	0	0	0	0	0	1	0	0	0	0	0	0	0	0	0	1	0	0	1	0	0	0	0	0	0	0	0	0	1
Gm9458	3	0	2	1	3	0	1	0	3	0	1	0	0	2	1	0	0	0	1	0	0	0	1	0	1	0	1	2	1	0	0	1	0	1	2	2	0	2	1	0	0	2	0	11	3	0	4	0	3
4931428L18Rik	2	2	1	4	1	0	3	1	1	2	2	3	1	4	3	6	0	2	0	2	0	2	2	3	3	2	4	2	7	2	1	2	2	4	1	3	2	1	2	6	1	3	5	0	6	3	1	2	7
Gm28644	5	5	4	4	5	4	3	1	2	2	4	4	9	1	1	6	0	4	0	1	3	6	1	1	3	4	2	6	0	5	2	5	1	5	4	2	4	2	5	1	4	0	2	11	6	6	4	5	2
Gm29128	1	2	0	1	1	0	0	1	1	1	4	1	2	2	2	1	0	5	0	1	0	1	1	0	0	2	0	0	1	1	0	3	0	2	0	3	0	0	1	1	1	1	1	2	2	2	1	0	4
Gm7893	0	1	0	0	0	1	0	0	0	0	0	1	0	0	0	0	0	0	0	0	0	0	0	0	0	0	0	0	0	1	0	0	0	0	0	0	0	0	0	0	0	0	0	0	0	1	0	0	0
Lgsn	0	1	0	0	0	1	0	0	0	0	0	0	0	0	0	0	0	0	0	0	0	0	0	0	0	0	0	0	0	0	0	1	0	0	0	0	0	0	0	0	0	0	0	0	0	0	0	0	0
Dnaaf6	0	0	0	0	0	0	0	0	0	0	0	0	0	0	0	0	0	0	0	0	0	0	0	0	0	0	0	0	0	0	0	0	0	0	0	0	0	0	0	0	0	0	0	0	0	0	0	0	0
Gm26145	0	0	0	0	0	0	0	0	0	0	0	0	0	0	0	0	0	0	0	0	0	0	0	0	0	0	0	0	0	0	0	0	0	0	0	0	0	0	0	0	0	0	0	0	0	0	0	0	0
Gm4850	0	0	0	0	0	0	0	0	0	0	0	0	0	0	0	0	0	0	0	0	1	0	0	0	0	0	0	0	0	0	0	0	0	0	0	0	0	0	0	0	0	0	0	0	0	0	0	0	1
Gm28645	0	0	0	0	0	0	0	0	0	0	0	0	0	0	0	0	0	0	0	0	0	0	0	0	0	0	0	0	0	0	0	0	0	0	0	0	0	0	0	0	0	0	0	0	0	0	0	0	0
Gm6489	0	1	0	1	1	0	0	0	0	0	0	0	0	0	0	0	0	1	0	0	0	0	0	0	0	0	0	0	1	0	0	0	0	0	0	0	0	0	1	0	1	0	0	1	0	1	1	0	0
AC139321.1	0	0	0	0	0	0	0	0	0	0	0	0	0	0	0	0	0	0	0	0	0	0	0	0	0	0	0	0	0	0	0	0	0	0	0	0	0	0	0	0	0	0	0	0	0	0	0	0	0
Eef1a1-ps2	0	0	0	0	0	1	0	0	0	0	0	0	0	0	0	0	0	0	0	0	0	0	0	0	0	0	0	1	0	0	0	0	0	0	0	0	0	0	0	1	0	0	1	0	0	0	0	0	0
Gm19680	141	108	137	153	136	146	68	57	111	115	63	56	99	107	114	100	21	120	41	86	151	104	43	93	91	108	66	138	113	124	39	102	140	127	45	132	139	121	61	96	173	107	55	81	124	87	73	134	144
Gm23032	0	0	0	0	0	0	0	0	0	0	0	0	0	0	0	0	0	0	0	0	0	0	0	0	0	0	0	0	0	0	0	0	0	0	0	0	0	0	0	0	0	0	0	0	0	0	0	0	0
Gm7910	1	1	0	0	0	0	0	0	1	0	0	0	1	0	0	0	0	0	0	1	0	0	0	0	0	0	0	0	2	1	0	0	1	0	0	1	1	0	1	0	0	0	0	1	0	0	0	0	1
Khdrbs2	2	0	0	5	7	3	0	1	4	5	0	0	2	0	1	4	0	0	6	9	2	2	0	2	0	4	2	4	1	5	2	1	9	1	2	1	3	1	0	3	2	0	4	1	5	1	3	3	2
Gm25814	0	0	0	0	0	0	0	0	0	0	0	0	0	0	0	0	0	0	0	0	0	0	0	0	0	0	0	0	0	0	0	0	0	0	0	0	0	0	0	0	0	0	0	0	0	0	0	0	0
Gm37999	0	0	0	0	0	0	0	0	1	0	0	0	0	0	3	0	0	0	0	1	0	0	0	0	0	0	0	0	0	0	0	0	0	0	0	0	0	0	0	0	0	0	0	0	0	1	0	0	1
Gm37110	0	0	0	0	2	1	0	0	1	3	1	1	0	4	0	0	0	2	0	1	0	0	0	1	1	1	1	0	0	0	0	1	0	0	1	4	0	0	0	0	0	3	0	2	0	0	1	2	0
Gm37911	0	0	0	0	0	0	0	0	0	0	0	0	0	0	0	0	0	0	0	0	0	0	0	0	0	0	0	0	0	0	0	0	0	0	0	0	0	0	0	0	0	0	0	0	0	0	0	0	0
Gm9839	0	0	0	0	0	0	0	0	0	1	0	0	0	0	1	0	1	0	0	0	1	0	0	0	0	1	0	0	0	0	0	0	0	0	0	1	0	1	1	0	0	0	0	0	0	0	0	0	0
Gm37792	0	0	0	0	0	0	0	0	0	0	0	0	0	0	0	0	0	0	0	0	0	0	0	0	0	0	0	0	0	0	1	0	0	0	0	0	1	0	0	0	0	0	0	0	0	0	0	0	0
Gm5415	1	0	0	0	0	0	0	0	0	1	0	0	1	0	0	0	0	0	0	2	0	0	0	0	0	1	0	0	1	0	0	0	1	1	0	0	0	0	0	0	0	0	0	0	0	0	0	1	0
Gm24732	0	0	0	0	0	0	0	0	0	0	0	0	0	0	0	0	0	0	0	0	0	0	0	0	0	0	0	0	0	0	0	0	0	0	0	0	0	0	0	0	0	0	0	0	0	0	0	0	0
Gm37426	0	0	0	0	0	1	0	0	0	0	0	0	0	0	0	0	0	0	0	0	0	0	0	0	0	1	0	0	0	0	0	0	0	0	0	0	0	0	0	0	0	0	0	0	0	0	0	0	0
Gm37151	0	0	0	0	0	0	0	0	0	0	0	0	0	0	0	0	0	0	0	0	0	0	0	0	0	0	0	0	0	0	0	0	0	0	0	0	0	0	0	0	0	0	0	0	0	0	0	0	0
Gm28624	0	0	0	0	0	0	0	0	0	0	0	0	0	0	0	0	0	0	0	0	0	0	0	0	0	0	0	0	0	0	0	0	0	0	0	0	0	0	0	0	0	0	0	0	0	0	0	0	0
Gm37724	0	0	0	0	0	0	0	0	0	0	0	0	0	0	0	0	0	0	0	0	0	0	0	0	0	0	0	0	0	1	0	0	0	0	0	0	0	0	0	0	0	0	0	0	0	0	0	0	0
Gm7114	267	238	265	234	144	275	125	132	179	289	121	146	250	212	120	171	21	241	47	164	268	188	61	263	131	240	158	236	266	250	98	177	225	219	78	297	325	259	132	201	245	218	148	218	308	260	123	188	322
Gm4785	11	10	8	9	3	14	5	3	8	12	5	10	11	7	3	11	0	8	4	7	6	5	0	4	3	5	6	5	11	7	9	7	3	5	7	8	3	16	6	3	2	3	5	10	6	2	9	4	10
Gm24901	0	0	0	0	0	0	0	0	0	0	0	0	0	0	0	0	0	0	0	0	0	0	0	0	0	0	0	0	0	0	0	0	0	0	0	0	0	0	0	0	0	0	0	0	0	0	0	0	0
Gm37591	0	0	0	0	0	0	0	0	0	0	0	0	0	0	0	0	0	0	0	0	0	0	0	0	0	0	0	0	0	0	0	0	0	0	0	0	0	0	0	0	0	0	0	0	0	0	0	0	0
Gm2987	0	0	0	0	0	0	0	0	0	0	0	0	0	0	0	0	0	0	0	0	0	0	0	0	0	0	0	0	0	0	0	0	0	0	0	0	0	0	0	0	0	0	0	0	0	0	0	0	0
Gm25792	0	0	0	0	0	0	0	0	0	0	0	0	0	0	0	0	0	0	0	0	0	0	0	0	0	0	0	0	0	0	0	0	0	0	0	0	0	0	0	0	0	0	0	0	0	0	0	0	0
Gm18799	0	0	0	0	0	0	0	0	0	0	0	0	0	0	0	0	0	0	0	0	0	0	0	0	0	0	0	0	0	0	0	0	0	0	0	0	0	0	0	0	0	0	0	0	0	0	0	0	0
Gm7933	17	12	6	6	4	5	3	3	6	5	3	0	6	5	0	2	1	2	1	1	10	4	1	5	2	11	5	4	8	11	2	3	5	12	1	7	11	3	1	2	9	9	10	5	11	6	1	2	9
Gm23453	0	0	0	0	0	0	0	0	0	0	0	0	0	0	0	0	0	0	0	0	0	0	0	0	0	0	0	0	0	0	0	0	0	0	0	0	0	0	0	0	0	0	0	0	0	0	0	0	0
Prim2	175	97	69	152	126	169	72	53	152	139	76	34	134	126	63	101	26	100	46	79	222	81	27	160	105	191	41	144	158	176	43	110	159	223	23	128	241	169	36	115	199	123	49	105	163	105	38	129	182
Gm29228	2	7	2	1	5	2	7	4	4	2	2	2	3	1	13	5	2	6	6	5	5	4	5	4	2	2	4	6	3	3	4	8	2	2	2	4	5	3	7	7	8	2	4	3	3	5	4	7	12
Gm37618	0	0	0	0	0	1	1	0	0	1	1	0	0	0	0	0	0	1	0	0	0	1	0	1	0	0	0	0	0	0	0	0	0	0	0	1	1	0	0	0	0	0	0	0	1	0	0	1	0
Gm17813	0	0	0	0	0	0	0	0	0	0	0	0	0	1	0	0	0	0	0	1	1	0	0	0	0	0	0	0	0	0	0	0	0	0	0	0	0	0	0	0	0	0	0	0	0	0	0	0	0
1700001G17Rik	1	3	5	2	2	2	2	2	9	0	6	0	5	3	3	6	0	1	1	3	1	2	1	3	3	2	3	4	6	1	2	3	3	1	0	5	3	1	4	5	2	2	1	2	1	4	1	7	3
Gm38173	0	1	0	0	0	1	0	0	1	0	2	0	0	0	0	0	0	0	0	0	0	0	0	0	1	0	0	0	0	0	0	0	0	0	0	1	0	0	0	0	0	1	0	0	0	0	0	0	0
Rab23	216	167	94	150	159	235	74	78	125	244	118	42	212	158	80	110	26	176	86	112	127	122	24	127	78	169	136	99	201	252	69	94	168	214	78	166	215	183	68	110	180	141	84	82	222	188	52	106	289
Bag2	80	66	21	104	166	160	32	32	200	111	95	17	149	109	47	68	15	56	61	53	107	62	11	106	93	93	74	95	130	150	38	88	100	141	19	122	141	106	36	92	198	130	45	42	85	95	42	86	140
Gm37905	0	0	0	0	0	1	0	0	1	0	0	0	0	1	0	0	0	0	0	0	0	0	0	1	0	0	0	1	0	0	0	0	0	0	0	1	0	0	0	1	0	1	0	0	0	0	0	0	1
Zfp451	455	335	184	279	284	427	167	214	370	521	225	117	483	372	177	238	84	411	88	266	337	238	50	291	198	402	250	155	430	483	133	157	390	486	120	395	521	396	130	234	395	339	204	229	581	425	110	212	709
Gm15455	120	87	67	55	94	100	48	48	91	83	42	50	96	109	37	60	18	97	23	49	89	88	8	38	28	91	68	44	119	87	15	30	53	70	39	75	107	88	38	41	61	80	36	60	118	104	25	47	125
Bend6	18	3	2	17	3	7	3	3	10	19	8	0	19	5	5	6	2	7	17	15	6	3	3	10	8	4	18	14	9	22	6	4	17	11	4	18	14	5	6	6	4	6	10	4	10	7	9	16	15
Gm37067	0	0	0	0	0	0	0	0	0	1	0	0	0	0	0	0	0	0	0	0	0	0	0	0	0	0	0	0	0	0	0	0	0	0	0	0	0	0	0	0	0	0	0	0	0	0	0	0	0
Dst	6021	6161	3244	3299	2062	4854	1148	4396	2789	8271	1230	5104	4508	6305	1298	2299	894	8948	399	2025	2908	4883	215	2803	1510	5525	3131	2263	3447	9069	1160	2261	1742	6979	2659	4549	5354	5429	1328	1096	4596	5360	3450	3699	8073	5396	1060	1183	9844
Gm37354	0	0	0	0	0	0	0	0	0	0	0	0	0	0	0	0	0	0	0	0	0	0	0	0	0	0	0	0	0	0	0	0	0	0	0	0	0	0	0	0	0	0	0	0	0	0	0	0	0
Gm28631	0	0	0	0	0	0	0	0	0	0	0	0	0	0	0	0	0	0	0	0	0	0	0	0	0	0	0	0	0	0	0	0	0	0	0	0	0	0	0	0	0	0	0	0	0	0	0	0	0
Gm23792	0	0	0	0	0	0	0	0	0	0	0	0	0	0	0	0	0	0	0	0	0	0	0	0	0	0	0	0	0	0	0	0	0	0	0	0	0	0	0	0	0	0	0	0	0	0	0	0	0
Gm38157	1	0	1	2	2	3	3	5	2	2	0	1	1	2	6	2	1	4	5	2	4	1	2	0	1	4	1	1	1	0	0	0	1	0	1	6	0	0	3	1	0	0	2	0	1	5	1	3	3
Mir6896	0	0	0	0	0	0	0	0	0	0	0	0	0	0	0	0	0	0	0	0	0	0	0	0	0	0	0	0	0	0	0	0	0	0	0	0	0	0	0	0	0	0	0	0	0	0	0	0	0
Gm26788	6	8	4	5	6	3	0	3	0	7	0	2	3	4	1	1	4	3	0	3	2	3	1	4	0	3	5	0	3	5	1	3	2	10	3	7	0	7	1	3	1	4	8	8	6	5	1	4	2
A930005N03Rik	0	0	0	0	0	0	1	0	0	1	0	0	0	0	0	0	0	1	0	0	0	0	0	0	0	0	0	0	0	0	0	0	1	0	0	0	0	1	0	0	0	0	0	0	0	0	0	1	0
Gm37958	0	0	0	1	0	0	0	0	0	0	0	0	0	0	0	0	0	0	0	0	0	0	0	0	0	0	0	0	0	0	0	0	0	0	0	0	0	0	0	0	0	0	0	0	0	0	0	0	0
Gm37385	0	0	0	0	0	0	0	0	0	0	0	0	0	0	0	0	0	0	0	0	0	0	0	0	0	0	0	0	0	0	0	0	0	0	0	0	0	0	0	0	0	0	0	0	0	0	0	0	0
Gm5266	2	0	2	1	1	0	3	2	1	2	1	0	0	0	0	2	1	0	0	2	2	3	0	1	0	4	1	0	1	0	0	0	0	1	0	0	1	0	2	1	0	1	0	1	1	1	1	7	2
Gm3052	12	20	7	10	36	28	9	9	19	33	14	5	42	8	4	12	3	17	2	11	27	12	0	6	2	13	15	5	28	29	8	3	7	29	2	8	35	13	5	23	3	21	20	9	25	31	7	6	43
Gm37233	17	18	17	11	7	25	1	7	30	65	6	7	16	24	0	21	4	21	1	7	16	21	1	20	1	27	13	8	19	81	3	6	5	69	7	9	101	31	2	11	27	40	23	20	86	47	4	10	103
Mir5103	0	0	0	0	0	0	0	0	0	0	0	0	0	0	0	0	0	0	0	0	0	0	0	0	0	0	0	0	0	0	0	0	0	0	0	0	0	0	0	0	0	0	0	0	0	0	0	0	0
Ccdc115	325	235	246	245	409	320	188	202	339	352	329	195	272	259	280	269	79	249	192	275	335	261	135	281	223	275	246	287	316	322	109	273	389	337	176	318	306	244	172	446	302	294	196	193	328	291	167	393	360
Gm28306	2	0	2	1	1	1	0	0	0	1	0	0	0	0	0	0	0	0	0	0	1	1	0	0	0	1	0	0	1	4	1	2	1	2	0	0	2	0	0	1	1	3	0	2	1	0	0	1	3
Imp4	887	650	594	680	835	922	378	417	689	833	404	377	772	788	427	526	152	789	258	519	771	686	148	548	512	687	361	462	804	712	243	488	761	713	272	612	888	894	398	436	1026	647	386	499	908	655	335	440	994
Ptpn18	1000	1000	648	531	875	790	554	678	614	837	774	478	680	625	607	608	268	767	488	524	899	646	313	684	491	977	719	622	782	805	342	626	541	637	616	746	804	610	529	646	586	576	636	620	992	880	484	837	930
Gm28417	75	67	17	10	34	77	13	24	35	96	24	5	51	48	9	24	3	55	2	8	51	23	0	34	29	72	26	11	32	54	12	15	33	35	17	54	54	36	4	15	29	39	14	25	79	33	6	21	74
4930568A12Rik	5	2	6	0	2	6	1	0	3	2	0	0	2	0	4	1	1	2	3	3	1	0	0	6	1	1	0	2	0	3	3	4	3	5	5	0	4	6	0	1	0	2	1	2	4	2	2	1	2
Prss39	0	0	0	0	0	1	0	0	1	0	0	0	0	0	0	0	0	1	0	0	0	0	0	0	0	0	0	0	0	0	0	1	0	0	0	0	0	0	0	0	0	0	0	0	1	0	0	1	0
Gm28416	0	0	0	0	0	0	0	0	0	0	0	0	0	0	0	0	0	0	0	0	0	0	0	0	0	0	0	0	0	0	0	0	0	0	0	0	0	0	0	0	0	0	0	0	0	0	0	0	0
Cfc1	0	0	0	0	0	0	0	0	0	0	0	0	0	0	0	0	0	0	0	0	0	0	0	0	0	0	2	0	0	0	0	0	0	0	0	0	0	0	0	0	1	0	0	0	0	0	0	0	0
Gm28419	0	0	0	0	0	0	0	0	0	0	0	0	0	0	0	0	0	0	0	0	0	0	0	0	0	0	0	0	0	0	0	0	0	0	0	0	0	0	0	0	0	0	0	0	0	0	0	0	0
Prss40	0	0	0	0	0	0	0	0	0	0	0	0	0	0	0	0	0	0	0	0	0	0	0	0	0	0	0	0	0	0	0	0	0	0	0	0	0	0	0	0	0	0	0	0	0	0	0	0	0
1700101I19Rik	0	0	0	0	0	0	0	0	0	0	0	0	0	0	0	0	0	0	0	0	0	0	0	0	0	0	0	0	0	0	0	0	0	0	0	0	0	0	0	0	0	0	0	0	0	0	0	0	0
Amer3	5	2	2	3	0	2	1	1	3	4	0	0	4	1	1	1	0	2	1	0	1	3	0	0	0	3	10	1	1	7	0	0	1	5	2	3	4	1	1	0	2	3	1	2	1	3	0	1	9
Gm28418	0	0	0	0	0	0	0	0	0	0	0	0	0	0	0	0	0	0	0	0	0	0	0	0	0	0	0	0	0	0	0	0	0	0	0	0	0	0	0	0	0	0	0	0	0	0	0	0	0
Gm36984	0	0	0	0	0	0	0	0	0	0	0	0	0	0	0	0	0	0	0	0	0	0	0	0	0	0	0	0	0	0	0	0	0	0	0	0	0	0	0	0	0	0	0	0	0	0	0	0	0
Gm29730	0	0	0	0	0	0	0	0	0	0	0	0	0	0	0	0	0	0	0	0	0	0	0	0	0	0	0	0	0	0	0	0	0	0	0	0	0	0	0	0	0	0	0	0	0	0	0	0	0
AA619741	0	0	0	0	0	0	0	0	0	0	0	0	0	0	0	0	0	0	0	0	0	0	0	0	0	0	0	0	0	0	0	0	0	0	0	0	0	0	0	0	0	0	0	0	0	0	0	0	0
Arhgef4	26	14	9	10	12	49	7	12	18	41	5	3	16	16	3	11	5	7	13	12	12	7	0	12	10	25	20	11	13	37	16	6	33	31	13	14	17	13	6	8	16	5	10	4	22	15	3	18	26
Gm37224	0	0	0	0	0	0	0	0	0	0	0	0	0	0	0	0	0	0	0	0	0	0	0	0	0	0	0	0	0	0	0	0	0	0	0	0	0	0	0	0	0	0	0	0	0	0	0	0	0
Gm37845	0	0	0	0	0	0	0	0	0	0	0	0	0	0	0	0	0	0	0	0	0	0	0	0	0	0	0	0	0	0	0	0	0	0	0	0	0	0	0	0	0	0	0	0	0	0	0	0	0
SMIM39	0	0	0	0	0	0	0	0	0	0	0	0	0	0	0	0	0	0	0	0	0	0	0	0	0	0	0	0	0	0	0	0	0	0	0	0	0	0	0	0	0	0	0	0	0	0	0	0	0
Gm38336	10	5	1	1	2	19	0	5	2	11	6	2	9	3	2	10	2	2	2	0	4	3	0	4	4	12	6	0	6	14	5	3	3	13	4	6	12	13	1	7	3	3	4	3	11	3	1	3	6
Fam168b	3103	2558	1921	2100	2067	3044	866	1568	1906	3157	948	1632	2737	2489	906	1280	382	3058	523	1688	2145	2327	277	1495	2018	2601	1444	1222	2477	3249	864	1282	2374	2659	1439	2467	3001	3046	676	752	3244	2569	1549	1592	3307	2328	713	883	3928
Gm37127	9	12	2	4	0	13	1	1	7	20	4	1	10	28	1	3	5	22	2	0	2	11	0	1	3	12	4	3	4	12	0	5	0	13	3	19	23	8	2	0	10	10	5	8	27	7	0	3	38
Plekhb2	13591	12882	14394	10043	6720	11909	5719	8791	6930	11487	5894	13073	10615	10712	6000	7168	2145	14242	1988	7641	9742	10195	2575	7214	6496	8631	7735	6291	9218	13845	5306	8446	7911	12549	10008	10655	11312	12484	7063	4931	10648	8891	9867	9868	11402	9973	7794	4207	13183
Gm19430	0	0	0	0	0	1	0	0	0	0	0	0	0	0	0	0	0	0	0	0	0	0	0	1	0	0	1	0	0	0	1	0	0	0	0	0	0	0	0	0	0	0	0	0	0	0	0	0	0
Gm37670	250	177	231	160	139	172	125	160	170	178	110	131	222	145	142	157	27	173	58	170	168	152	78	217	107	145	155	168	162	199	90	153	158	233	124	209	225	139	184	238	213	172	145	219	220	177	157	200	181
Gm8009	4	2	1	1	1	1	1	2	1	2	1	2	2	1	0	3	0	1	1	2	1	1	1	1	0	0	1	1	1	2	1	2	3	1	1	1	4	0	2	2	2	0	1	2	3	0	2	1	2
Gm38027	0	0	0	0	0	0	0	0	0	0	0	0	0	0	0	0	0	0	0	0	0	0	0	0	0	0	0	0	0	0	0	0	0	0	0	0	0	0	0	0	0	0	0	0	0	0	0	0	0
Gm25096	0	0	0	0	0	0	0	0	0	0	0	0	0	0	0	0	0	0	0	0	0	0	0	0	0	0	0	0	0	0	0	0	0	0	0	0	0	0	0	0	0	0	0	0	0	0	0	0	0
Gm37068	0	0	0	1	0	0	0	0	2	0	0	0	0	0	0	0	0	0	0	0	0	0	0	0	0	0	0	0	0	0	0	0	0	1	0	0	0	0	0	0	0	0	1	0	0	1	0	0	0
Gm25634	0	0	0	0	0	0	0	0	0	0	0	0	0	0	0	0	0	0	0	0	0	0	0	0	0	0	0	0	0	0	0	0	0	0	0	0	0	0	0	0	0	0	0	0	0	0	0	0	0
Gm28415	0	0	0	0	0	0	0	0	0	0	0	0	0	0	0	0	0	0	0	0	0	0	0	0	0	0	0	0	0	0	0	0	0	0	0	0	0	0	0	0	0	0	0	0	0	0	0	0	0
1110002O04Rik	1	0	0	1	0	0	0	1	0	2	0	0	0	0	0	0	0	0	0	0	0	0	0	0	0	0	0	2	0	0	0	0	0	1	0	0	1	1	0	0	0	0	0	0	0	0	0	2	0
Gm8022	0	0	0	0	0	0	0	0	0	0	0	1	0	0	3	0	0	0	0	0	0	0	0	0	0	0	0	0	0	0	0	2	0	2	0	0	0	0	0	0	1	0	0	0	1	0	0	0	0
Gm37146	0	0	0	0	0	0	0	0	0	0	0	0	0	0	0	0	0	0	0	0	0	0	0	0	0	0	0	0	0	0	0	0	0	0	0	0	0	0	0	0	0	0	0	0	0	0	0	0	0
Gm33222	0	0	0	0	0	0	0	0	0	0	0	0	0	0	0	0	0	0	0	0	0	0	0	0	0	0	0	0	0	0	0	0	0	0	1	0	0	0	0	0	0	0	0	0	0	0	0	0	0
4930535G08Rik	0	0	0	0	0	0	0	0	0	0	0	0	0	0	0	0	0	0	0	0	0	0	0	0	0	0	0	0	0	0	0	0	0	0	0	0	0	0	0	0	0	0	0	0	0	0	0	0	0
Gm38049	0	0	0	0	0	0	0	0	0	0	0	0	0	0	0	0	0	1	0	0	0	0	0	0	1	0	0	0	0	0	0	0	0	0	0	0	0	0	0	0	0	0	0	0	0	0	0	0	0
Hs6st1	1398	1186	999	1119	1076	1235	404	774	794	1319	335	1525	1168	1825	412	823	201	1653	156	700	1181	892	123	628	1047	1166	564	871	983	1294	301	879	742	1328	628	1319	1250	997	680	350	1131	1363	619	1013	1510	1035	384	387	1649
Gm37335	0	0	0	0	0	0	0	0	0	0	0	0	0	0	0	0	0	0	0	0	0	0	0	0	0	0	0	0	0	0	0	0	0	0	0	0	0	0	0	0	0	0	0	0	0	0	0	0	0
Gm33280	9	9	3	5	5	16	2	2	5	10	0	5	11	4	3	2	2	9	2	3	10	8	0	1	2	4	7	6	6	8	6	2	2	11	4	8	10	9	3	1	3	5	4	3	4	9	1	1	23
Uggt1	2137	1509	1529	1140	1313	1885	611	776	1327	1733	545	611	1749	1854	770	806	267	1668	450	1155	1838	1162	329	705	734	1459	849	882	1543	1915	429	854	1258	1938	726	1235	1984	2181	754	556	1714	1553	685	982	1967	1358	631	568	2295
Mir6897	0	0	0	0	0	1	0	0	0	0	0	0	0	0	0	0	0	0	0	0	0	1	0	0	0	0	0	0	1	0	0	0	0	0	0	0	0	0	0	0	0	0	0	0	0	0	0	0	0
Neurl3	4751	4477	5531	4884	5918	4448	2907	4626	4025	5150	3793	5176	4388	5385	3846	3625	1734	4896	1725	6485	4579	5872	1828	3614	2722	3912	4093	3664	4649	4690	2024	3764	4148	4532	5577	6055	3974	4438	5255	3346	4487	6430	4268	4715	4866	4614	5388	4051	5067
Arid5a	185	153	75	144	128	143	64	110	148	193	68	112	140	136	48	66	69	123	71	114	159	78	14	90	68	130	123	141	119	161	60	67	143	228	47	123	160	121	63	58	127	99	150	85	263	159	50	101	233
4930403P22Rik	2	1	0	0	0	1	0	0	1	3	0	0	0	1	0	2	1	3	0	0	1	1	0	1	0	1	2	1	0	1	0	0	0	1	1	4	2	1	0	0	2	4	0	1	0	0	0	0	4
Kansl3	2443	2252	1457	1246	1411	2206	625	1260	1323	2124	846	1264	1956	1485	690	1074	466	1997	487	1131	1496	1617	230	1097	1136	2136	1466	781	1763	2260	683	939	1544	1537	1249	1806	1927	1826	485	685	1885	1818	1310	1070	2174	1875	598	631	2407
Mir6898	0	0	0	0	0	0	0	0	0	0	0	0	0	0	0	0	0	0	0	0	0	0	0	0	0	0	0	0	0	0	0	0	0	0	0	0	0	0	0	0	0	0	0	0	0	0	0	0	1
Fer1l5	67	36	55	23	30	58	13	18	39	54	10	26	60	30	15	21	11	49	1	16	44	28	4	15	17	22	29	15	41	62	9	20	35	41	26	15	55	56	15	15	27	33	20	19	56	33	13	15	66
Lman2l	478	264	421	309	203	398	144	171	214	356	169	362	333	329	146	167	91	423	112	262	245	259	68	156	111	221	284	174	291	444	98	209	271	407	296	254	353	384	236	127	222	212	252	219	313	322	217	141	361
Cnnm4	10093	7276	8012	4470	5901	7384	2110	5864	4543	8237	2466	6053	7958	6384	2380	3325	1833	8948	1434	5846	6518	6687	944	2369	2942	5619	5004	2374	5771	8640	2170	2451	4276	7153	4285	5765	6660	7743	2624	2143	5860	7071	5340	3867	8545	6265	2953	1523	7700
Gm37909	20	16	28	21	29	11	8	27	17	33	14	17	24	36	7	7	17	27	7	26	18	19	4	17	14	16	15	7	18	32	8	9	17	29	19	40	16	25	12	10	23	35	27	13	40	23	13	11	24
Cnnm3	436	353	285	250	275	400	109	210	216	398	120	141	347	296	107	174	93	376	90	224	316	299	32	161	155	334	184	103	317	344	87	87	266	263	139	276	375	366	72	94	276	287	164	181	397	304	73	149	413
Gm38033	0	0	0	0	0	0	0	0	0	0	0	0	0	0	0	0	0	0	0	0	0	0	0	0	0	0	0	0	0	0	0	0	0	0	0	0	0	0	0	0	0	0	0	0	0	0	0	0	0
Ankrd23	3	4	6	3	7	8	0	2	2	13	4	1	8	4	1	2	0	8	0	0	7	7	0	2	5	7	3	0	6	5	1	0	8	4	0	7	4	3	2	3	5	7	3	1	11	3	0	4	17
Gm42417	0	0	0	0	0	0	0	0	0	0	0	0	0	0	0	0	0	0	0	0	0	0	0	0	0	0	0	0	0	0	0	0	0	0	0	0	0	0	0	0	0	0	0	0	0	0	0	0	0
Ankrd39	62	33	29	40	59	56	28	30	47	68	43	21	55	60	39	49	9	59	22	31	36	36	15	62	49	57	44	42	56	62	25	42	45	43	20	72	65	46	26	60	60	63	33	52	54	56	23	69	86
Sema4c	140	70	43	92	90	176	26	34	105	140	30	16	127	86	20	50	9	83	18	54	139	64	8	63	59	117	63	62	74	155	29	51	107	117	26	117	145	68	21	31	130	86	30	46	117	103	11	55	143
D430040D24Rik	15	7	3	12	19	16	5	3	25	11	5	0	18	10	8	9	1	7	3	8	16	4	0	8	10	10	11	12	8	12	1	3	16	12	2	15	22	7	0	5	19	3	3	5	16	8	4	10	16
Fam178b	2	2	0	2	5	4	2	1	3	4	4	1	1	0	0	5	1	0	6	7	6	3	0	3	2	0	5	5	2	5	1	2	3	2	0	2	2	3	6	2	1	0	3	1	4	2	1	3	2
Gm6428	189	133	140	169	234	174	107	198	167	161	206	179	142	135	161	153	69	141	113	247	145	224	115	112	64	126	163	156	213	181	62	141	153	118	189	170	107	137	142	166	108	163	149	108	109	158	142	161	188
Cox5b	4002	3235	4397	5009	6812	3172	4454	4763	5266	3284	6015	3980	3011	4744	4904	4990	1511	3628	3128	4346	3938	4632	3958	4429	5030	4270	4439	4557	6191	3129	3013	4797	2766	2777	2606	5249	3141	3073	6071	5612	2817	4297	5110	4625	3213	3955	5257	5006	3346
Actr1b	3858	3061	3738	3128	3281	3600	1989	2180	2695	3132	2001	2454	3527	3194	2011	2395	734	3581	927	2258	3322	2872	1007	2524	2157	2798	2259	2329	3505	3302	1246	2680	2356	2510	1586	3470	3582	3033	2274	2202	3925	3012	2190	2792	3956	3171	1890	1972	3928
4933424G06Rik	0	0	1	0	0	0	0	1	0	2	1	0	2	0	0	0	0	1	0	0	0	1	2	0	0	0	1	0	0	2	1	1	0	0	0	1	1	0	0	1	0	0	0	0	0	1	0	0	2
Gm33533	0	0	0	0	0	0	0	0	0	0	0	0	0	0	0	0	0	0	0	0	0	0	0	0	0	0	0	0	0	0	0	0	0	0	0	0	0	0	0	0	0	0	0	0	0	0	0	0	0
Zap70	22	27	6	41	48	40	21	15	25	44	9	11	27	36	13	17	3	31	23	51	21	15	3	8	14	15	17	41	20	38	8	10	61	21	10	11	30	24	2	9	21	15	21	33	38	40	9	35	52
Gm18828	0	0	0	0	0	0	0	0	0	0	0	0	0	0	0	0	0	0	0	0	0	0	0	0	0	0	1	0	0	0	0	0	0	0	0	0	0	1	0	0	0	0	0	0	0	0	0	0	1
Tmem131	4183	2452	2349	1686	1069	2688	681	2319	1285	3600	501	2242	2163	2058	757	1165	376	3348	389	1679	2148	2349	190	980	1169	2458	1180	860	1627	3934	785	1233	1615	2908	896	2313	2557	3230	508	397	2728	1931	1338	1027	2743	2086	618	586	3555
Gm37506	0	0	0	1	0	0	0	0	0	0	0	0	0	0	0	0	0	0	0	0	0	0	0	0	0	0	0	0	0	2	0	0	0	0	0	0	0	0	0	0	0	0	0	0	0	0	0	0	0
Gm38115	0	1	2	0	1	0	2	0	2	5	0	0	1	0	0	1	1	1	3	0	0	0	0	3	0	1	1	0	0	0	1	2	0	1	0	1	0	0	0	0	0	0	2	1	3	0	1	1	1
F830112A20Rik	0	1	0	0	1	1	3	1	1	4	2	0	1	3	0	0	6	2	2	1	1	1	1	2	0	0	2	1	0	1	0	0	0	2	1	3	0	0	0	0	1	2	1	2	2	4	1	0	2
Rpl12-ps1	6	4	4	5	5	10	10	6	10	2	5	5	7	10	15	13	2	3	14	4	2	5	11	11	3	6	5	5	8	4	9	6	15	6	3	6	5	1	2	15	7	2	10	0	6	3	4	15	8
AC122872.1	0	0	0	0	0	0	0	0	1	1	1	0	0	0	0	0	3	0	4	0	0	0	2	0	0	0	0	0	0	0	0	0	1	0	1	0	0	0	0	0	0	0	0	0	0	0	2	1	0
Vwa3b	40	27	21	43	17	36	23	32	26	25	32	52	40	18	24	30	15	28	17	38	28	11	19	45	22	37	35	32	24	43	17	16	27	38	37	46	26	20	20	35	23	16	25	20	37	30	17	35	22
Gm37020	0	0	0	0	0	0	0	0	0	0	0	0	0	1	0	0	0	0	0	0	0	1	0	0	0	0	0	0	0	0	0	0	0	0	0	0	0	0	0	0	0	0	0	0	0	0	0	0	0
Cnga3	19	10	2	16	5	15	4	1	11	27	5	4	25	8	2	4	1	15	8	4	15	11	0	9	0	17	21	9	10	30	4	3	9	10	12	12	22	5	6	1	7	13	8	3	11	10	4	10	17
1700074A21Rik	0	0	0	0	0	0	0	0	0	0	0	0	0	0	0	0	1	0	0	0	0	0	0	1	0	0	0	0	0	0	0	0	0	0	0	0	0	0	0	0	0	0	0	0	0	0	0	0	0
Inpp4a	624	275	264	156	214	501	80	222	189	541	180	229	361	257	156	248	89	297	114	191	262	189	17	181	130	444	328	100	243	646	114	229	369	526	213	306	320	492	54	134	194	271	166	105	298	253	61	137	362
4930439A04Rik	0	0	0	0	0	0	0	0	0	1	0	0	0	0	0	1	0	0	0	0	1	0	0	0	0	1	0	0	0	0	0	0	0	0	2	0	0	0	0	0	0	0	0	0	0	0	0	0	0
Gm37135	0	0	0	0	0	0	0	0	0	0	0	0	0	0	0	0	0	0	0	0	0	0	0	0	0	0	0	0	0	0	0	0	0	0	0	0	0	0	0	0	0	0	0	0	0	0	0	0	0
Coa5	2820	2924	2753	3129	1955	2642	1310	1893	2075	2673	1742	1721	2809	2724	1693	1932	528	3183	841	1750	2686	2749	1019	2138	2018	2167	1595	1997	2560	2891	1195	1725	2022	2527	1738	2944	3434	3202	1780	1640	3809	2700	2310	2267	3231	2644	2045	1418	3628
Unc50	1051	893	848	901	1008	927	664	833	839	953	946	689	951	760	998	916	252	888	472	1001	905	703	429	989	841	872	968	754	977	983	609	918	1122	822	725	1067	1006	799	769	1107	907	773	926	695	929	886	754	1051	957
Mgat4a	6208	4882	3524	3199	2750	4265	1428	3109	2587	5713	1703	4559	3653	4726	2993	2740	1286	7503	1339	3694	4207	3445	855	2450	2570	3920	2844	2161	3091	5333	1805	2571	3524	5280	2805	4670	3501	4418	2574	1345	3197	3399	2284	3302	4658	3015	1511	1808	6826
4930594C11Rik	6	2	2	1	1	2	0	0	2	2	3	2	1	1	1	0	3	6	2	0	1	1	0	1	1	1	1	1	0	3	3	6	1	3	4	1	1	1	1	0	0	2	3	4	8	2	1	1	7
Gm43213	0	1	0	0	1	0	0	0	0	0	0	0	0	0	0	0	0	0	1	0	0	0	0	0	0	0	0	0	0	1	0	0	0	0	1	0	0	0	0	0	0	0	0	0	0	0	2	0	0
Cracdl	686	503	390	408	470	597	197	330	437	599	232	184	574	551	238	348	108	561	181	452	661	432	81	257	379	595	230	220	584	549	175	315	416	372	173	744	728	471	185	183	531	509	222	388	553	518	114	246	681
4930556I23Rik	3	8	1	4	4	7	0	1	1	7	3	0	6	7	0	2	0	15	0	0	5	6	0	2	6	5	0	0	6	5	2	2	8	3	1	4	10	3	0	1	3	4	0	3	4	4	1	1	7
4930470B04Rik	1	0	0	0	0	0	1	0	0	2	0	0	0	0	0	0	1	0	2	0	0	0	0	1	1	2	0	0	0	0	0	0	1	0	1	0	1	0	0	0	0	0	0	1	1	0	2	0	0
Gm19863	1	0	0	3	0	0	0	1	0	1	0	3	0	0	0	0	0	0	0	1	0	0	0	0	0	1	2	0	0	1	1	2	0	1	0	0	0	2	0	1	0	0	0	0	0	2	1	0	1
Tsga10	405	174	319	109	143	317	191	302	330	407	104	128	207	176	150	196	57	222	36	167	157	222	27	139	44	169	280	81	235	439	80	101	95	374	125	116	260	388	176	263	130	271	234	205	341	311	191	170	385
Gm26805	0	0	2	0	0	0	0	0	0	0	0	0	0	0	0	0	0	1	0	0	0	0	0	1	0	1	0	1	0	0	0	0	0	0	0	0	0	0	0	0	1	1	0	0	0	1	0	0	0
Lipt1	99	77	61	49	84	92	28	47	77	102	59	30	69	42	44	75	18	67	23	42	87	49	9	62	47	86	57	38	84	87	22	41	116	87	30	63	72	83	48	59	86	72	42	39	81	72	25	41	108
Mitd1	513	419	310	302	414	418	252	363	414	383	302	250	418	312	274	277	119	304	126	383	362	279	137	391	218	449	390	238	473	448	220	169	654	422	240	443	455	325	303	510	328	354	325	277	483	463	237	351	544
Mrpl30	1304	1145	1428	1229	1502	1134	1278	1017	1266	1186	1352	799	1049	1073	1651	1431	481	1069	972	1085	1453	1033	1051	1457	1033	992	1084	1442	1525	1125	652	1458	1476	1220	588	1434	1357	1052	1689	2193	1115	1063	932	1159	1153	1104	1087	2220	1257
Lyg2	0	0	0	0	0	0	0	0	0	0	0	0	0	0	0	0	0	0	0	0	0	0	0	0	0	0	0	0	0	0	0	0	0	0	0	0	0	0	0	0	0	0	0	0	0	0	0	0	0
Gm15457	0	0	0	0	1	1	0	0	2	1	1	0	0	0	0	0	0	0	0	0	0	0	0	2	0	1	0	1	0	1	0	0	0	0	0	1	2	0	1	1	1	0	0	0	1	1	0	1	4
Lyg1	0	0	0	0	0	0	0	0	2	0	0	1	0	0	0	0	0	0	0	0	0	0	0	0	0	0	0	0	0	0	0	0	0	0	0	0	0	0	0	0	0	0	1	0	0	0	0	0	0
Txndc9	1691	1475	1323	1397	1618	1309	1104	1352	1540	1545	1157	1018	1522	1577	1373	1254	408	1463	416	1432	1718	1419	653	1338	1087	1301	1300	1680	1875	1662	673	1258	1513	1776	861	1791	1780	1376	1801	1340	1556	1483	1315	1351	1609	1729	1206	1599	1914
Eif5b	2329	1803	1445	1154	2390	1949	1290	1797	2334	2141	683	973	2163	2266	2141	1077	541	1949	601	1652	2608	1988	322	968	951	2061	1095	1375	2753	2202	606	919	1916	2135	839	1736	1987	1798	1837	610	1930	2123	1100	1106	2205	2449	795	1068	2868
Rev1	241	157	71	88	91	194	40	54	183	271	52	47	200	133	33	99	13	173	20	119	146	138	9	94	127	163	109	61	127	214	49	61	175	159	56	175	214	157	19	72	185	249	94	73	301	142	47	74	310
Gm37062	11	4	0	0	1	2	0	1	1	2	0	0	3	1	1	2	0	5	0	0	0	3	1	0	3	3	3	0	0	3	0	0	3	2	0	3	3	5	1	1	4	7	2	1	1	1	1	1	5
Gm5099	0	0	0	0	0	0	1	0	0	0	0	0	0	0	0	0	0	0	0	0	0	0	0	0	1	1	0	0	0	0	0	0	0	0	0	0	0	0	0	0	0	0	1	0	0	0	0	0	1
Aff3	64	26	7	49	76	61	19	51	71	181	17	17	79	42	14	40	4	41	13	65	51	23	5	32	23	35	42	38	16	98	25	7	106	103	9	16	70	70	14	12	62	24	58	18	172	51	23	64	158
Gm16150	0	0	0	0	0	0	1	0	0	0	0	0	0	0	0	0	0	1	1	0	2	0	0	0	0	0	0	0	0	0	0	0	0	1	0	3	0	2	0	1	0	0	1	0	0	0	0	0	2
Gm16151	0	0	0	0	0	0	0	0	0	0	0	0	0	0	0	0	0	0	0	0	0	0	0	0	0	0	0	0	0	0	0	0	0	0	0	0	0	0	0	0	0	0	0	0	0	0	0	0	1
Gm16152	0	0	0	0	0	1	0	0	0	0	1	0	0	0	0	0	0	0	0	0	0	0	0	1	0	0	0	1	0	0	1	0	1	0	0	1	0	0	0	0	0	0	0	0	1	0	1	0	0
Gm34727	0	0	0	0	0	0	0	0	0	0	0	0	0	1	0	0	0	0	0	0	0	0	0	0	0	0	0	0	0	0	0	0	0	1	0	0	0	0	0	0	0	0	0	0	0	0	0	0	0
AC132381.1	0	0	0	0	0	0	0	0	0	0	0	0	0	0	0	0	0	0	0	0	0	0	0	0	0	0	0	0	0	0	0	0	0	0	0	0	0	0	0	0	0	0	0	0	0	0	0	0	0
Gm38135	0	0	0	0	0	0	0	0	0	0	0	0	0	0	0	0	0	0	0	0	0	0	0	0	0	0	0	0	0	0	0	0	0	0	0	0	0	0	0	0	0	0	0	0	0	0	0	0	0
2610300A13Rik	0	0	0	0	0	0	0	0	0	0	0	0	1	0	0	0	0	0	0	0	0	0	0	0	0	0	0	1	0	0	0	0	0	0	0	0	0	0	0	0	0	0	0	0	0	0	0	0	0
Lonrf2	24	17	5	24	8	30	9	3	32	61	9	1	33	17	6	22	1	8	13	9	25	18	0	13	6	23	28	8	16	76	8	5	20	18	17	28	56	18	6	3	19	17	15	10	25	20	8	16	44
Chst10	33	13	7	17	21	39	14	18	18	92	6	4	31	23	9	15	5	13	13	37	11	13	2	8	4	8	32	13	10	86	8	6	48	98	5	10	21	36	1	13	23	7	31	20	38	11	7	42	61
Gm37707	0	0	0	0	0	0	0	0	0	0	0	0	0	0	0	0	0	0	0	0	0	0	0	0	0	0	0	0	0	0	0	0	0	0	0	0	0	0	0	0	0	0	0	0	0	0	0	0	1
Gm6621	1	0	1	0	1	1	0	1	0	1	0	0	0	1	3	3	0	1	1	0	0	0	2	1	1	3	1	1	0	0	0	2	1	1	1	0	0	0	0	2	1	0	0	0	0	0	1	1	0
Nms	0	0	0	0	0	0	0	0	0	0	0	0	0	0	0	0	0	0	0	0	0	0	0	0	0	0	0	0	0	0	0	0	0	0	0	0	0	0	0	0	0	0	0	0	0	0	0	0	0
Pdcl3	1572	1400	1284	1306	1391	1367	1207	1269	1397	1331	1045	951	1496	1229	1463	1400	324	1167	775	1534	1593	1238	682	1608	902	1259	1460	1423	1645	1648	841	1281	1365	1591	842	2013	1741	1129	1515	1393	1389	1265	1477	1283	1410	1504	1215	1840	1425
Gm37309	53	40	6	8	9	37	6	12	25	45	11	6	39	38	3	15	0	29	1	3	23	25	1	18	14	36	14	6	28	34	11	10	28	26	9	50	40	21	4	6	24	31	15	22	42	42	4	4	43
Gm37821	0	0	0	0	0	0	0	0	0	0	0	0	0	0	0	0	0	0	0	0	0	0	0	0	0	0	0	0	0	0	0	0	0	0	0	0	0	0	0	1	0	0	0	0	0	0	0	0	0
Gm37091	2	0	0	0	0	1	0	0	0	0	0	0	0	1	0	0	0	0	0	0	0	0	0	1	0	3	0	0	0	3	1	0	1	1	1	1	0	2	0	0	0	1	0	1	5	1	0	0	2
Mir6349	0	0	0	0	0	0	0	0	0	0	0	0	0	0	0	0	0	0	0	0	0	0	0	0	0	0	0	0	0	0	0	0	0	0	0	0	0	0	0	0	0	0	0	0	0	0	0	0	0
Npas2	403	574	597	440	292	523	140	330	139	276	244	957	312	590	252	263	67	961	145	248	348	380	75	288	386	512	208	159	362	473	343	473	586	422	650	482	357	572	170	90	555	305	310	339	380	474	142	97	416
Gm20428	0	0	0	0	0	0	0	0	0	0	0	0	0	1	1	0	0	1	0	0	0	0	0	0	0	0	0	0	0	0	0	0	0	0	0	0	0	0	1	0	0	1	1	0	0	0	0	0	0
Gm3617	5	2	2	0	4	0	5	2	1	1	4	5	2	7	8	3	6	7	5	2	5	3	6	7	2	1	1	3	5	2	1	2	3	3	10	2	1	1	4	2	4	2	3	3	4	5	1	8	3
Rpl31	1924	1603	2489	2731	3402	2219	3674	2106	2902	2006	4084	1234	1878	2085	4669	3958	886	1650	2991	2874	2370	1818	3888	4935	2205	2062	2098	4263	3314	1922	1533	4179	3651	1909	962	3320	2629	1911	3370	7422	1861	2116	1829	2930	1989	2081	2313	8999	2237
Tbc1d8	247	260	100	172	168	219	66	122	186	305	118	87	254	178	81	132	40	217	75	156	260	157	22	137	163	207	126	113	206	272	65	97	237	194	85	294	272	173	63	103	232	143	96	94	291	224	36	136	373
Gm37265	0	0	0	0	1	0	0	0	0	1	0	0	0	0	0	0	0	0	0	0	0	0	0	0	0	0	0	0	0	0	0	0	0	0	0	0	0	0	0	0	0	0	0	0	1	0	1	0	0
Gm24826	0	0	0	0	0	1	1	0	0	0	3	0	0	0	0	0	0	1	0	0	0	0	0	0	0	0	0	0	2	0	0	0	0	0	0	0	0	0	0	0	0	0	0	0	1	0	0	0	0
Cnot11	632	483	416	454	520	546	248	328	479	535	325	299	540	519	335	323	161	529	205	505	642	427	206	346	408	450	362	323	579	543	190	321	625	515	276	589	498	479	349	327	648	486	344	336	606	507	271	287	636
Gm15832	46	43	11	11	15	26	8	20	22	28	23	13	41	20	11	13	4	14	7	4	28	29	0	12	14	24	17	4	24	33	15	22	22	38	22	18	36	33	9	35	18	38	19	11	34	47	6	14	28
Snord89	0	3	1	0	2	2	2	1	1	5	3	1	1	1	0	0	1	3	0	1	2	0	0	2	0	5	2	2	3	2	0	0	1	3	0	2	1	3	0	3	0	8	2	2	2	5	0	0	2
Rnf149	1066	906	951	877	735	1025	578	735	836	951	476	637	833	851	644	599	119	795	180	619	885	919	215	926	682	926	526	646	915	1068	311	627	828	902	554	988	998	942	581	681	1192	938	670	835	1129	888	721	716	1210
Gm23722	1	2	0	0	0	1	0	0	0	2	0	0	1	2	0	1	0	1	0	0	1	2	0	0	0	1	0	0	0	2	0	0	4	2	0	1	1	0	0	0	1	1	0	2	3	2	0	1	2
Gm5100	1	1	0	1	1	0	1	0	1	0	0	0	0	0	1	0	0	0	0	1	0	0	0	1	0	0	0	1	1	1	0	0	1	0	0	0	0	0	1	0	0	0	0	0	0	0	1	1	2
Creg2	20	6	2	20	10	19	4	3	7	42	4	3	14	7	6	13	1	7	6	16	18	10	3	8	3	13	34	5	6	37	4	5	25	19	6	13	38	9	5	3	9	5	9	3	8	15	4	24	23
D930019O06Rik	0	0	1	1	0	0	0	0	0	1	0	0	0	0	0	0	0	0	0	0	1	0	0	0	0	1	2	1	0	0	0	0	1	0	0	1	0	0	0	1	0	0	0	0	0	1	0	0	0
Rfx8	1	0	0	0	0	1	0	0	0	3	0	0	0	0	0	1	0	0	0	0	0	0	0	0	0	0	0	0	0	0	0	0	0	1	0	1	0	0	0	0	1	0	0	0	1	0	0	0	0
Gm3646	0	0	0	0	0	0	0	0	0	0	0	0	1	0	0	0	0	0	0	0	0	0	0	0	0	0	0	0	0	0	0	0	0	0	0	0	0	0	0	0	0	0	0	0	1	0	0	0	0
1700066B17Rik	0	0	0	0	0	0	0	0	0	0	0	0	0	0	0	0	0	0	0	0	0	0	0	0	0	0	0	0	0	0	0	0	1	0	0	0	0	0	0	0	0	0	0	0	0	0	0	0	0
Map4k4	1032	480	406	537	537	791	235	373	491	961	204	446	718	548	295	363	93	627	314	492	734	534	87	349	410	536	425	364	539	997	245	326	720	699	323	699	789	714	154	229	777	649	341	284	919	535	253	339	1067
4930456G14Rik	0	0	0	0	0	2	0	0	2	0	0	0	0	0	1	1	0	0	0	0	0	0	0	0	0	0	0	0	0	0	0	1	0	0	0	0	0	0	0	0	0	0	0	0	0	0	0	0	0
Il1r2	6	9	6	16	25	14	9	8	12	12	8	16	6	15	18	9	2	25	8	10	14	8	4	9	9	3	6	28	8	17	2	19	30	35	6	9	12	13	6	5	14	11	8	11	15	8	6	24	20
Gm16894	0	0	0	1	0	0	1	0	1	0	0	0	1	0	0	0	1	0	0	0	0	1	0	1	0	1	3	0	1	1	0	1	0	0	0	0	2	0	1	0	0	2	0	1	0	0	2	1	0
Gm37347	0	0	0	0	0	0	0	0	0	0	0	0	0	0	0	0	0	0	0	0	0	0	0	0	0	0	0	0	0	0	0	0	0	1	0	0	0	0	0	0	0	0	0	0	0	0	0	0	0
Il1r1	770	1020	544	484	482	901	308	353	515	715	435	211	773	731	350	637	74	888	166	273	888	482	143	1037	699	1349	292	524	884	1002	342	573	778	943	234	576	1100	915	264	431	1102	503	307	573	960	872	108	396	1328
Gm38070	0	0	0	2	0	0	0	0	0	2	0	1	1	0	0	1	0	0	0	0	1	0	0	2	0	0	0	1	0	1	0	2	0	0	1	0	1	0	0	0	2	0	0	0	0	1	0	0	1
Il1rl2	36	29	15	27	38	51	9	24	36	66	17	14	52	34	14	27	3	35	13	13	43	39	3	25	22	19	19	22	37	57	7	26	41	54	9	35	57	34	15	26	62	40	11	16	59	36	13	25	54
Gm17970	0	1	0	0	0	1	1	0	0	1	0	0	2	1	1	1	0	2	0	0	0	0	0	0	0	0	1	0	0	0	0	1	0	1	0	1	2	0	1	0	0	0	0	0	2	0	0	0	1
Il1rl1	203	111	36	79	66	73	43	139	211	185	79	106	158	103	62	100	30	154	22	59	247	144	4	170	20	200	114	73	180	243	31	103	44	620	50	45	242	164	54	84	99	59	82	42	97	208	69	161	170
Il18r1	100	66	11	70	53	80	26	48	66	97	48	24	96	24	54	54	25	47	50	58	79	87	14	68	56	57	41	61	66	103	28	36	133	80	61	132	108	43	19	40	75	40	51	36	85	70	52	84	102
Il18rap	34	19	2	28	31	33	2	16	27	37	17	10	30	16	10	7	2	29	15	15	35	25	8	28	36	25	11	48	22	32	11	14	96	27	11	28	35	16	14	15	36	12	12	13	58	28	11	45	47
Gm35801	0	0	0	0	0	0	0	0	0	0	0	0	0	0	0	0	0	0	0	0	0	0	0	0	0	0	0	0	0	0	0	0	0	0	0	0	0	0	0	0	0	0	0	0	0	0	0	0	0
Slc9a4	28	12	5	19	11	17	7	18	14	17	16	7	15	8	15	16	2	10	2	33	20	10	6	18	14	22	27	6	20	29	6	10	32	22	14	29	27	13	7	8	20	11	16	4	16	10	6	12	11
Gm37435	0	0	1	0	0	2	1	0	0	0	0	0	1	0	0	0	0	2	0	1	0	0	0	0	0	1	0	0	1	0	0	0	0	2	0	1	0	0	0	0	0	0	0	1	0	0	0	0	0
Slc9a2	17116	12651	14694	8864	7590	11727	6219	12276	6540	14304	6264	12898	11580	7288	7841	7814	4320	10288	3233	13371	9921	10533	5548	7554	6718	10058	12774	4965	8575	16459	5989	6708	9622	8554	12071	12639	10146	10519	6455	5947	11245	10089	12370	7822	11110	10464	11063	4671	10904
Gm37623	18	8	7	5	3	9	4	10	5	13	3	6	6	6	4	9	1	14	0	3	6	7	1	12	6	16	7	1	10	17	2	5	2	5	6	12	12	13	2	3	10	10	3	5	12	9	3	8	15
Gm37915	12	15	15	17	4	11	2	3	10	13	3	8	13	8	6	7	5	12	4	12	13	9	6	8	9	12	10	3	9	12	7	8	19	7	13	9	7	8	3	5	14	10	6	5	14	14	6	4	9
Mfsd9	337	197	285	236	92	240	90	191	155	311	43	218	210	224	133	203	16	214	20	193	170	186	25	216	177	231	123	105	198	382	91	190	161	147	122	290	275	207	85	110	247	240	143	159	286	158	107	98	240
Tmem182	100	41	15	160	43	64	28	13	49	37	18	6	76	35	34	38	7	34	5	51	69	48	3	68	27	47	87	43	59	137	12	21	33	80	3	33	58	62	9	96	41	55	16	35	76	34	12	29	52
Gm5973	0	0	0	0	0	0	0	0	0	0	0	0	0	0	0	0	0	0	0	0	0	0	0	0	0	0	0	0	0	0	0	0	0	0	0	0	0	0	0	0	0	0	0	0	0	0	0	0	0
4930448I06Rik	0	0	0	0	0	0	0	0	0	0	0	0	0	0	0	0	0	0	0	0	0	0	0	0	0	0	0	0	0	0	0	0	0	0	0	0	0	0	0	0	0	0	0	0	0	0	0	0	0
Gm28634	0	0	0	0	0	0	0	0	0	0	0	0	0	0	0	0	0	0	0	0	0	0	0	0	0	0	0	0	0	0	0	0	0	0	0	0	0	0	0	0	0	0	0	0	0	0	0	0	0
Gm29260	0	0	0	0	0	0	0	0	0	0	0	0	0	0	0	0	0	0	0	0	0	0	0	0	0	0	0	0	0	0	0	0	0	0	0	0	0	0	0	0	0	0	0	0	0	0	0	0	0
Gm5267	2	0	0	2	1	2	0	0	0	2	1	0	1	0	2	0	0	1	1	2	3	0	0	1	6	1	0	0	0	1	1	1	2	0	0	1	1	1	0	1	0	2	1	1	3	0	0	1	2
Gm8176	0	0	0	0	0	0	0	0	0	0	0	0	0	0	0	0	0	0	0	0	0	0	0	0	0	0	0	0	0	0	0	0	0	0	0	0	0	0	0	0	0	0	0	0	0	0	0	0	0
Gm9915	0	0	0	0	0	0	0	0	0	0	0	0	0	0	0	0	0	0	0	0	0	0	0	0	0	0	0	0	0	0	0	0	0	0	0	0	0	0	0	0	0	0	0	0	0	0	0	0	0
Gm29664	0	0	0	0	0	0	0	0	0	0	0	0	0	0	0	0	0	0	0	0	0	0	0	0	0	0	0	0	0	0	0	0	0	0	0	0	0	0	0	0	0	0	0	0	0	0	0	0	0
Gm28175	0	0	0	0	0	1	0	0	0	0	0	0	0	0	0	0	0	0	0	0	0	0	0	0	0	0	0	0	0	0	0	0	1	0	0	0	0	0	0	0	0	0	0	0	0	0	0	0	0
Gm28140	0	0	0	0	0	0	0	0	0	0	0	0	0	0	0	0	0	0	0	0	0	0	0	0	0	0	0	0	0	0	0	0	0	0	0	0	0	0	0	0	0	0	0	0	0	0	0	0	0
Gm37047	0	1	0	0	0	0	0	1	2	0	0	0	0	0	2	0	0	0	0	0	0	0	1	0	0	1	0	0	0	0	0	0	0	0	0	1	0	0	0	1	0	0	0	0	0	0	0	0	0
Pantr1	5	2	0	2	5	6	2	2	2	3	3	0	3	1	4	5	2	2	5	3	2	2	1	3	1	2	10	4	2	5	3	0	2	3	4	4	8	0	2	4	2	2	4	0	0	4	0	12	6
4930420N18Rik	0	0	0	1	1	0	0	0	0	1	0	0	0	0	0	0	0	0	0	0	0	0	0	0	0	0	0	0	0	0	0	0	0	1	1	0	0	0	0	0	0	0	0	0	0	0	0	0	0
Gm20646	0	1	0	0	0	0	0	0	0	0	0	0	0	0	1	0	0	0	0	0	0	1	0	0	0	0	0	0	0	0	1	1	0	0	0	0	0	0	0	0	0	0	1	0	1	0	0	0	0
Pou3f3	12	7	3	13	10	16	4	2	30	34	10	1	41	12	9	12	1	5	7	22	12	11	0	15	3	35	32	13	13	40	4	3	8	12	7	15	31	5	7	11	9	10	14	3	16	15	9	7	29
Pantr2	2	0	0	1	1	0	0	1	1	1	0	0	1	2	0	2	0	0	0	0	0	1	0	1	0	0	2	0	0	4	2	0	0	2	2	2	1	1	0	0	0	1	3	0	1	0	0	1	1
Dalir	0	0	0	0	0	0	0	0	0	0	0	0	0	0	0	0	0	0	0	0	1	0	0	0	0	0	0	0	0	2	0	0	0	0	0	0	0	0	0	0	0	0	0	0	0	0	0	0	1
Mrps9	809	894	728	784	1211	842	520	682	954	889	800	377	858	883	687	703	193	889	626	619	955	907	363	757	695	917	559	746	1070	742	385	631	798	803	402	1087	866	749	624	906	1032	1014	688	730	1045	937	556	829	1074
Gm23126	0	0	0	0	0	0	0	0	0	0	0	0	0	0	0	0	0	0	0	0	0	0	0	0	0	0	0	0	0	0	0	0	0	1	0	0	0	0	0	0	0	0	0	0	0	0	0	0	0
Gpr45	5	1	0	1	1	6	1	0	0	10	1	2	7	5	5	6	1	0	5	5	9	0	1	11	3	2	10	6	7	9	6	2	7	6	1	1	4	1	3	2	2	3	2	3	1	2	2	6	12
Tgfbrap1	1120	763	629	682	559	918	216	434	551	1032	339	436	839	746	273	501	128	956	210	436	675	635	107	539	527	660	452	377	612	1055	274	467	632	778	391	785	806	886	281	246	902	750	420	416	980	699	291	301	1152
Gm28782	0	0	0	0	0	0	0	0	0	0	0	0	0	2	0	0	0	0	0	0	0	0	0	1	0	0	0	0	0	0	0	0	0	0	0	0	0	0	0	0	1	0	0	0	0	0	0	0	0
8430432A02Rik	12	8	5	4	4	6	4	3	3	8	4	3	9	5	10	4	2	8	0	5	9	4	1	13	4	7	8	2	9	13	6	7	14	5	2	2	8	3	4	6	10	6	7	4	4	9	3	14	6
AI597479	411	361	233	310	269	398	212	234	305	426	259	164	434	347	233	285	77	359	146	269	371	330	98	331	243	396	248	242	434	489	137	228	367	415	171	414	457	392	261	311	387	361	242	267	427	359	147	300	540
Fhl2	400	171	48	217	225	227	94	183	277	332	312	127	352	156	245	329	85	247	228	329	348	177	83	271	232	278	252	174	280	356	164	330	360	337	75	412	342	148	115	305	198	144	184	131	232	272	93	414	390
Gm8210	395	380	1033	471	1500	672	697	310	1334	375	326	159	358	562	1032	1200	133	342	211	415	484	755	223	569	408	596	205	567	644	330	138	453	1536	299	82	522	530	708	362	729	1065	1043	213	376	1227	401	564	1957	497
Gm29040	0	1	0	0	0	1	0	0	0	0	0	1	0	0	0	0	0	0	0	0	0	0	0	0	0	0	0	0	0	0	0	0	0	0	0	0	0	0	0	0	0	0	0	0	1	1	1	0	0
Gm29610	0	0	1	0	0	1	0	0	0	0	2	0	0	1	1	0	0	0	0	0	0	0	0	0	0	0	0	0	0	1	0	1	1	0	0	0	0	0	0	1	0	0	0	0	0	0	0	0	0
Gm29041	3	2	5	2	0	2	2	6	2	3	3	6	0	4	1	3	1	3	1	1	0	1	1	2	0	0	1	6	2	2	0	5	1	0	1	2	3	1	4	1	0	2	2	2	1	2	3	4	2
Nck2	1097	1330	990	938	1326	1221	608	937	1028	1041	857	1140	1101	1321	767	815	341	1159	335	872	1321	1212	400	977	1284	1246	903	705	1226	1194	608	975	988	775	939	1411	1316	805	748	785	1307	1282	1236	1042	1102	1233	735	670	1169
Gm37536	0	1	1	0	0	0	0	0	0	0	0	0	0	2	0	2	3	0	1	0	0	0	0	1	0	0	2	0	0	2	0	0	0	0	2	2	0	0	0	0	0	0	1	1	2	0	1	1	0
Gm38228	8	11	6	9	2	22	4	5	6	29	5	5	12	22	5	6	3	27	0	0	3	11	1	9	3	21	11	7	6	51	2	13	3	19	5	16	29	16	5	1	22	21	6	9	25	15	3	4	33
Ecrg4	5	2	0	3	4	3	1	3	4	3	1	1	4	3	1	5	1	0	1	1	7	6	1	2	0	4	4	7	1	10	6	2	3	5	1	5	4	2	3	0	1	5	3	1	3	6	1	3	4
Gm29155	8	1	10	2	2	7	6	5	4	9	4	2	7	3	6	2	5	3	5	10	7	7	5	12	1	9	8	4	1	5	6	4	4	1	18	1	2	5	3	5	2	2	2	5	4	7	3	5	8
Gm29157	1	1	1	2	2	2	0	1	2	4	0	0	2	0	0	1	0	0	0	0	2	2	0	4	0	5	2	0	4	2	0	1	1	0	6	0	3	4	0	2	1	0	1	1	2	1	0	2	2
Gm29156	11	6	12	3	5	8	3	17	1	12	4	6	5	4	9	4	2	8	3	7	6	5	5	18	5	20	15	1	3	20	4	6	9	4	11	7	3	7	1	4	13	7	4	0	5	3	7	4	7
Uxs1	1731	875	1338	831	796	1079	787	1465	676	1291	800	763	850	647	1001	1108	418	723	409	1592	820	767	333	1669	678	1480	1671	559	819	1680	1062	600	951	858	1484	855	785	1018	694	1207	811	779	1061	767	861	831	909	1010	814
Gm16103	14	8	8	0	14	16	4	9	5	17	4	6	17	7	1	7	1	19	0	6	14	10	2	3	7	4	5	8	6	14	3	4	4	6	6	5	8	7	5	0	13	9	4	5	7	1	4	1	8
Gm19587	596	452	458	431	411	455	266	349	539	476	92	207	511	500	276	274	39	436	68	404	542	487	61	327	335	528	223	390	492	485	123	238	512	627	216	458	583	513	309	235	621	572	236	401	616	462	255	342	604
Gm8241	0	0	0	0	0	0	0	0	0	0	0	0	0	0	0	0	0	0	0	0	0	0	0	0	0	1	0	0	0	0	0	0	0	0	0	0	0	0	0	0	0	0	0	0	0	0	0	0	0
Gm26352	0	0	0	0	0	0	0	0	0	0	0	0	0	0	0	0	0	0	0	0	0	0	0	0	0	0	0	0	0	0	0	0	0	0	0	0	0	0	0	0	0	0	0	0	0	0	0	0	0
Tpp2	1616	1252	998	1014	995	1354	570	1096	1296	1595	589	670	1402	1548	736	971	226	1521	185	918	1307	999	212	909	800	1316	834	817	1418	1653	523	642	1120	1700	398	1342	1745	1438	671	670	1503	1309	871	896	1738	1278	480	731	2108
Mettl21c	1	3	0	4	0	0	0	2	3	2	0	1	1	1	1	2	0	3	0	1	2	2	0	5	3	3	3	1	2	4	0	0	0	5	1	4	2	0	1	1	4	4	1	1	1	3	2	1	3
Gm15838	0	0	0	1	0	0	0	0	0	0	0	0	0	0	0	0	1	0	0	0	0	0	0	0	0	0	0	0	0	0	0	0	0	0	0	0	0	0	0	0	0	0	0	0	0	0	0	0	0
Gm8251	0	4	1	0	0	6	0	0	6	4	4	2	3	5	0	0	4	10	1	0	3	5	0	2	2	1	2	1	10	5	0	2	0	19	1	6	11	1	0	1	1	6	0	2	19	13	1	1	28
Tex30	132	91	44	117	164	92	106	94	165	94	155	57	135	145	83	127	29	95	30	114	145	89	37	149	62	104	70	219	201	135	68	135	97	182	21	176	169	114	119	322	95	137	107	112	138	125	53	219	142
Gm29247	0	0	0	0	0	0	0	0	0	0	0	0	0	0	0	0	0	0	0	0	0	0	0	0	0	0	0	0	0	0	0	0	0	0	0	0	0	0	0	0	0	0	0	0	0	0	0	0	0
Poglut2	158	119	68	94	94	168	44	52	124	152	72	32	130	127	44	100	7	139	25	66	135	105	6	126	66	139	106	96	184	147	36	43	109	138	37	137	218	118	46	95	106	111	68	103	162	123	42	80	183
Bivm	534	364	324	292	260	422	235	291	297	444	283	188	353	250	270	370	90	288	122	354	413	238	87	457	167	432	348	213	394	529	201	182	412	341	223	418	446	467	193	501	297	290	247	294	389	335	164	418	400
Ercc5	502	348	244	231	314	369	161	260	343	447	240	171	388	320	210	260	71	347	161	261	402	272	92	289	225	380	310	228	384	415	186	209	366	367	209	399	400	346	203	231	385	322	219	217	408	385	192	268	462
Mettl21e	0	0	2	0	1	3	0	1	5	1	0	0	1	0	0	2	0	0	0	0	1	0	0	0	2	0	1	0	0	0	0	0	1	0	0	2	1	8	0	2	0	6	0	1	5	1	1	4	0
Gm15833	1	2	1	1	1	0	1	0	0	2	0	0	1	0	0	0	0	1	0	1	0	0	0	1	0	1	0	0	2	0	0	0	0	2	0	0	1	1	0	0	2	2	1	1	0	1	0	1	2
Gm5700	0	0	0	0	0	0	0	0	0	0	0	0	0	0	0	0	0	0	0	0	1	0	0	0	0	0	0	0	0	0	0	0	0	0	0	0	1	0	0	0	0	0	0	0	0	0	0	0	0
Gm28893	0	0	0	0	0	0	0	0	0	0	0	0	0	0	0	0	0	0	0	0	0	0	0	0	0	0	0	0	0	0	0	1	0	0	0	0	0	0	0	0	0	0	0	0	0	0	0	0	0
Txn-ps1	845	632	837	615	906	682	540	758	490	648	589	593	700	568	976	634	238	743	462	730	686	546	261	712	457	581	617	841	670	622	407	634	693	775	375	799	681	544	880	662	616	633	552	576	804	606	553	889	748
Gulp1	94	195	5	128	81	103	56	32	124	113	52	13	194	319	44	104	3	188	9	70	238	128	3	90	103	69	77	86	252	132	41	129	90	327	5	220	358	41	147	116	94	113	97	109	182	183	26	121	201
Gm37626	2	2	0	0	0	0	1	2	1	2	2	0	0	1	4	0	0	2	1	2	1	1	2	1	0	2	3	2	1	0	1	0	1	0	1	0	1	0	7	1	0	1	3	3	2	4	2	2	3
Gm16102	1	1	1	1	2	3	0	0	0	3	2	2	0	1	1	0	0	1	1	1	1	0	0	1	0	0	0	0	4	1	1	0	1	2	0	2	1	1	2	1	1	1	0	1	2	0	3	1	0
4930521E06Rik	0	0	0	0	0	0	0	0	1	0	0	0	0	1	0	0	0	0	0	0	0	1	0	0	0	0	0	0	0	1	0	1	1	0	0	1	0	0	0	0	0	0	0	0	0	0	0	0	0
Gm38110	0	0	0	0	0	0	0	0	0	0	0	0	0	0	0	0	0	0	0	0	1	0	0	0	0	0	0	0	0	0	0	0	0	0	0	0	0	0	0	1	0	0	0	0	0	0	0	0	0
Gm3489	0	0	0	0	0	0	0	0	0	0	1	0	0	0	0	0	0	0	0	0	0	0	0	0	0	0	0	0	0	0	0	0	0	0	0	0	0	0	0	0	0	0	0	0	0	0	0	0	0
Gm19480	16	18	12	3	0	8	1	2	12	11	7	16	15	3	2	4	1	3	0	8	6	1	1	8	6	3	12	1	6	8	5	1	6	6	4	7	10	15	1	13	9	2	10	2	10	2	10	2	6
Gm3496	0	0	0	0	0	0	0	0	0	0	0	0	0	0	0	0	0	0	0	0	0	0	0	0	0	0	0	0	0	0	0	0	0	0	0	0	0	0	0	0	0	0	0	0	0	0	0	0	0
Gm5268	3	5	2	1	8	3	2	2	3	1	1	0	4	3	0	4	0	4	0	0	5	2	1	3	4	9	0	5	2	2	1	0	3	6	0	3	6	2	2	1	2	3	2	0	4	3	2	1	6
Col3a1	3836	1416	902	2616	2879	4318	1260	1220	2997	2509	947	404	3811	2890	1400	1722	236	2177	818	907	3938	1621	362	1732	1183	2100	1974	1692	2926	5342	531	1382	1233	2869	292	2160	4206	3144	820	2457	3846	2492	951	1053	2891	2250	992	3086	3167
Col5a2	648	222	90	275	399	615	126	187	463	480	120	70	562	416	154	260	35	331	124	167	510	230	27	256	157	431	449	182	412	921	99	145	227	377	84	295	619	407	101	219	473	398	129	94	434	311	91	310	473
Gm38211	0	0	1	0	0	1	1	0	2	1	0	0	0	0	3	2	0	0	2	1	0	1	1	0	1	0	0	4	0	4	0	0	0	1	2	3	1	1	0	2	0	0	1	0	0	1	2	0	1
Gm8296	0	0	0	0	0	0	0	0	0	0	0	0	1	0	0	0	0	0	0	0	0	0	0	0	0	0	0	0	0	0	0	0	0	0	0	0	0	0	0	0	0	0	0	0	0	0	0	0	0
Gm7063	0	0	0	0	0	0	0	0	1	1	0	0	0	0	0	1	0	0	0	0	0	0	0	0	0	0	0	0	0	0	0	0	0	1	0	0	1	0	0	0	1	2	0	0	1	0	0	0	1
Gm8304	1	1	0	0	1	0	0	0	0	0	0	0	0	0	1	0	0	0	0	0	0	0	1	0	0	0	0	0	0	0	0	0	0	0	0	0	0	0	0	0	0	0	1	1	0	0	0	0	0
AC109305.1	0	0	0	0	0	0	0	0	0	0	0	0	0	0	0	0	0	0	0	0	0	0	0	0	0	0	0	0	0	0	0	0	0	0	0	0	0	0	0	0	0	0	0	0	0	0	0	0	0
Gm23974	0	0	0	0	0	0	0	0	0	0	0	0	0	0	0	0	0	0	0	0	0	0	0	0	0	0	0	0	0	0	0	0	0	0	0	0	0	0	1	0	0	0	0	0	0	0	0	0	0
Gm8307	0	0	0	0	0	0	0	0	0	0	0	0	0	0	0	1	0	0	0	0	0	0	0	0	0	0	0	0	0	0	0	0	0	0	0	0	0	0	0	0	0	0	0	0	0	0	0	0	0
Gm23984	0	0	0	0	0	0	0	0	0	0	0	0	0	0	0	0	0	0	0	0	0	0	0	0	0	0	0	0	0	0	0	0	0	0	0	0	0	0	0	0	0	0	0	0	0	0	0	0	0
Wdr75	481	350	182	319	494	454	185	207	494	459	358	87	471	481	254	337	51	423	163	313	485	349	94	378	364	449	208	329	597	457	143	251	469	482	133	472	562	441	166	314	496	394	202	262	546	438	115	361	691
Gm28906	0	0	0	0	0	2	0	0	0	0	0	0	0	0	0	0	0	0	0	0	0	0	0	0	0	0	0	0	0	0	0	0	0	0	0	0	0	0	0	0	0	0	0	0	0	0	0	0	0
Gm5526	5844	4594	5783	5394	5899	4252	5250	5085	5473	4768	8264	5902	5496	4587	6774	6599	2601	4406	7756	6192	5682	3872	5796	6684	3742	3922	7291	6254	5806	5650	3730	6246	5175	6352	4885	7186	5878	4132	8100	9701	3730	3860	7102	5991	4501	4374	7574	10111	4504
Gm5269	1	1	0	2	2	0	0	1	2	2	0	0	0	1	1	0	0	3	0	0	3	0	0	0	2	1	0	2	0	3	0	0	2	2	0	4	0	0	0	0	2	2	1	0	0	0	0	3	1
Gm18303	1	0	1	1	1	1	0	1	0	0	0	1	0	0	1	1	0	1	0	0	1	0	0	4	0	0	0	1	0	1	0	0	0	1	0	1	1	3	0	0	2	0	0	0	2	1	0	1	3
Slc40a1	2349	1197	1728	2473	1526	921	757	1404	870	953	476	1288	801	1727	1202	643	215	1385	213	1408	1541	1295	491	1068	1377	780	951	606	779	1286	703	692	1007	1162	777	1386	1185	1272	957	1215	1062	1430	948	1072	1872	819	821	973	1771
Gm9496	3	0	3	0	1	6	1	4	0	7	1	1	5	2	1	2	0	11	0	7	1	6	0	1	3	4	1	0	4	7	2	1	1	5	0	5	2	6	0	1	3	14	3	2	4	6	0	2	5
Rpl23a-ps1	6	9	21	18	17	15	17	10	20	28	26	9	13	15	25	25	3	10	34	19	25	6	26	42	13	14	18	23	20	17	7	29	34	11	3	31	20	11	21	21	17	10	27	22	14	8	30	56	29
Gm3852	9	2	6	13	4	7	3	5	2	6	6	9	6	11	2	7	0	6	4	6	2	9	1	5	11	8	8	5	13	8	6	19	5	5	3	8	1	10	3	7	7	10	5	3	5	11	1	1	11
Stk-ps2	2	1	1	2	1	0	0	0	2	0	1	1	0	0	1	2	1	2	0	1	2	0	0	6	1	4	1	1	0	1	1	0	0	0	0	3	0	0	0	0	2	0	0	0	2	0	0	0	1
Gm18849	5	8	4	6	6	2	3	4	6	3	7	3	7	3	8	9	1	5	4	9	4	1	1	7	6	3	2	5	4	6	2	8	4	5	6	7	5	2	5	6	5	9	6	6	1	4	4	7	5
Dnah7b	21	22	1	6	9	8	7	3	12	11	5	5	12	15	7	6	1	10	3	5	19	14	2	10	7	13	5	6	11	15	2	6	12	21	3	24	25	9	7	5	11	17	4	5	26	12	7	9	26
AC122879.1	0	0	0	0	0	0	0	0	0	0	0	0	0	0	0	0	0	0	0	0	0	0	0	0	0	0	0	0	0	0	0	0	0	0	0	0	0	0	0	0	0	0	0	0	0	0	0	0	0
Gm8326	1478	1052	1140	754	1151	1313	876	1008	1223	1430	987	642	1108	1174	1133	1049	511	1211	1156	1499	1218	883	934	1069	613	789	1500	647	1462	1270	440	990	1103	1528	1010	1220	1030	1313	1382	1312	834	826	968	1050	971	1135	705	1180	1330
Dnah7c	3	1	1	2	3	3	0	2	4	7	1	2	6	6	0	2	1	3	2	3	5	3	1	3	5	4	2	1	2	4	0	3	4	5	0	9	12	0	0	1	0	4	0	1	8	1	1	2	13
Slc39a10	195	129	65	206	191	231	87	90	224	237	71	34	286	240	103	139	8	216	27	117	200	112	8	201	103	191	116	136	270	318	72	96	164	277	32	159	458	205	53	172	295	183	105	140	284	212	53	180	364
Gm28151	36	35	5	6	30	34	12	8	23	49	29	3	31	14	17	23	11	21	12	12	13	18	1	22	11	41	20	2	22	37	13	7	34	27	9	24	21	15	6	33	20	24	6	12	40	26	7	27	39
Gm37393	0	0	0	0	0	0	0	0	0	0	0	0	0	0	0	0	0	0	0	0	0	0	0	0	0	0	0	0	0	0	0	0	0	0	0	0	0	0	0	0	0	0	0	0	0	0	0	0	0
Gm28527	1	2	4	4	1	2	0	2	2	4	0	3	1	2	2	7	0	2	1	6	0	0	0	3	3	2	2	1	1	5	2	1	5	3	2	1	4	1	1	0	5	1	0	5	0	1	3	10	3
Gm28825	17	6	8	2	0	10	1	6	4	8	0	4	3	11	3	0	0	10	0	4	1	4	0	3	1	9	2	4	1	10	0	2	0	5	1	14	15	13	1	1	14	12	4	2	7	6	0	1	10
Gm28826	0	0	0	0	1	0	1	1	0	0	0	0	0	0	1	0	0	0	0	0	0	0	1	0	0	0	0	0	0	0	0	0	0	0	0	0	0	0	0	0	0	0	0	0	0	0	0	1	0
Gm4852	11	13	21	8	4	9	6	19	11	18	4	13	10	5	8	12	1	10	3	15	9	12	0	19	6	13	9	7	16	11	6	12	17	16	9	20	12	11	11	3	13	10	13	22	19	7	11	15	15
Gm38090	0	0	0	0	0	0	0	0	0	0	0	0	0	0	0	0	0	0	0	0	0	0	0	0	0	0	0	0	0	0	0	0	0	0	0	0	0	0	0	0	0	0	0	0	0	0	0	0	0
Mir6350	0	0	0	0	0	0	0	0	0	0	0	0	0	0	0	0	0	0	0	0	0	0	0	0	0	0	0	0	0	0	0	0	0	0	0	0	0	0	0	0	0	0	0	0	0	0	0	0	0
Gm18117	0	0	0	0	0	0	0	0	0	0	0	0	0	0	0	0	0	0	0	0	0	0	0	0	0	0	0	0	0	0	0	0	0	0	0	0	0	0	0	0	0	0	0	0	0	0	0	0	0
Gm37196	0	0	0	0	0	0	0	1	0	1	1	0	2	0	0	0	0	0	0	1	0	0	0	0	1	1	0	0	0	0	0	1	0	0	0	0	0	0	0	0	0	0	0	0	0	0	0	0	0
Gm8337	4600	3145	2638	2026	3221	3350	2358	2484	3489	3776	1526	1210	3470	3554	2437	2217	1003	3233	1725	3496	3812	2761	1256	2613	2088	2862	2566	1829	4274	3448	908	1802	3081	5276	1375	2972	3877	3554	3230	2504	3211	3128	1700	2706	3712	3927	1253	3042	5177
Gm19206	0	0	0	0	0	0	0	0	0	0	0	0	0	0	0	0	0	0	0	0	0	0	0	0	0	0	0	0	0	0	0	0	0	0	0	0	0	0	0	0	0	0	0	0	0	0	0	0	0
Gm5974	0	0	0	0	0	0	0	0	0	0	0	0	0	0	0	0	0	0	0	0	0	0	0	1	0	0	0	0	0	0	0	0	0	0	0	0	1	0	0	0	0	0	0	0	0	0	0	0	0
Gm23240	0	0	0	0	0	0	0	0	0	0	0	0	0	0	0	0	0	0	0	0	0	0	0	0	0	0	0	0	0	0	0	0	0	0	0	0	0	0	0	0	0	0	0	0	0	0	0	0	0
Gm28830	0	0	0	0	0	0	0	0	0	0	0	0	0	0	0	0	0	0	0	0	0	0	0	0	0	0	0	0	0	0	0	0	0	0	0	0	0	0	0	0	0	0	0	0	0	0	0	0	0
Gm8354	0	0	0	0	0	0	0	0	0	0	0	0	0	0	0	0	0	0	0	0	0	0	0	0	0	0	0	0	0	0	0	0	0	0	0	0	0	0	0	0	0	0	0	0	0	0	0	0	0
Gm19124	0	0	0	0	0	0	0	0	0	0	0	0	0	0	0	0	0	0	0	0	0	0	0	0	0	0	0	0	0	0	0	0	0	0	0	0	0	0	0	0	0	0	0	0	0	0	0	0	0
Gm8357	1	0	0	0	1	0	0	0	0	0	0	0	1	0	0	1	0	0	0	0	0	0	0	0	0	1	0	0	0	0	0	0	0	0	0	0	0	0	0	0	1	0	1	1	0	0	0	0	1
Gm28740	0	0	0	0	0	0	0	0	0	0	0	0	0	0	0	0	0	0	0	0	0	0	0	0	0	0	0	0	0	0	0	0	0	0	0	0	0	0	0	0	0	0	0	0	0	0	0	0	0
Gm8367	0	0	0	0	0	0	0	0	0	0	0	0	0	0	0	0	0	0	0	0	0	0	0	1	0	0	0	0	0	0	0	0	0	0	0	0	0	0	0	0	0	0	0	0	0	0	0	0	0
C230029F24Rik	0	0	0	0	0	0	0	0	0	0	0	0	0	0	0	0	0	0	0	0	0	0	0	0	0	0	0	0	0	0	0	0	0	0	0	0	0	0	0	0	0	0	0	0	0	0	0	0	0
Gm6757	0	0	0	0	0	0	0	0	0	1	0	0	0	0	0	0	0	0	0	0	0	0	0	0	1	0	0	0	0	1	0	0	1	0	0	0	1	0	0	0	0	1	0	0	0	0	0	0	1
Gm3605	0	0	0	0	0	0	0	0	0	0	0	0	0	0	0	0	0	0	0	0	0	0	0	0	0	0	0	0	0	0	0	0	0	0	0	0	0	0	0	0	0	0	0	0	0	0	0	0	0
Gm28388	0	0	0	0	0	0	0	0	0	0	0	0	0	0	0	0	0	0	0	0	0	0	0	0	0	0	0	0	0	0	0	0	0	0	0	0	0	0	0	0	0	0	0	0	0	0	0	0	0
Gm8384	0	0	0	0	0	0	0	0	0	0	0	0	0	0	0	0	0	0	0	0	0	0	0	0	0	0	0	0	0	0	0	0	0	0	0	0	0	0	0	0	0	0	0	0	0	0	0	0	0
4933411E06Rik	0	0	0	0	0	0	0	0	0	0	0	0	0	0	0	0	0	0	0	0	0	0	0	0	0	0	0	0	0	0	0	0	0	0	0	0	0	0	0	0	0	0	0	0	0	0	0	0	0
Gm8391	1	0	0	0	0	0	0	0	0	0	0	0	0	0	0	0	0	0	0	0	0	0	0	0	0	0	0	0	0	0	0	0	0	0	0	0	0	0	0	0	0	0	0	0	0	0	0	0	0
Gm29665	0	0	0	0	0	0	0	0	0	0	0	0	0	0	0	0	0	0	0	0	0	0	0	0	0	0	0	0	0	0	0	0	0	0	0	0	0	0	0	0	0	0	0	0	0	0	0	0	0
Gm20118	0	0	0	0	0	0	0	0	0	0	0	0	0	0	0	0	0	0	0	0	0	0	0	0	0	0	0	0	0	0	0	0	0	0	0	0	0	0	0	0	0	0	0	0	0	0	0	0	0
Gm28321	0	0	0	0	0	0	0	0	0	0	0	1	0	0	0	0	0	0	0	0	0	0	0	0	0	0	0	0	0	0	1	0	0	0	0	0	0	0	0	0	0	0	0	0	0	0	0	0	0
Tmeff2	58	13	2	37	9	8	4	12	19	40	24	16	50	7	8	26	8	18	23	6	66	32	9	13	14	17	30	35	26	27	9	12	21	39	14	94	42	8	3	25	12	8	28	9	17	41	23	18	32
Gm28322	5	0	0	1	0	0	0	0	1	4	2	0	1	1	0	0	0	4	0	0	2	2	0	1	1	2	0	0	0	2	0	4	0	5	1	10	1	4	0	1	1	2	3	0	0	1	1	0	8
Gm28319	0	0	0	0	0	0	0	0	0	0	0	0	0	0	0	0	0	0	0	1	0	0	0	0	0	0	0	0	0	0	0	0	0	0	0	0	1	0	0	0	0	0	0	0	0	0	0	0	0
Gm28320	0	0	0	0	0	0	0	0	0	0	0	0	0	0	0	0	0	0	0	0	0	0	0	1	0	1	0	1	0	0	0	0	0	0	0	2	0	0	0	0	0	0	0	0	0	1	0	0	0
Gm29325	0	0	0	0	0	0	0	0	0	0	0	0	0	0	0	0	0	0	0	0	0	0	0	0	0	0	0	0	0	0	0	0	0	0	0	0	0	0	0	0	0	0	0	0	0	0	0	0	0
9330175M20Rik	0	0	0	0	1	0	0	0	0	0	0	0	0	0	0	0	0	0	0	0	0	0	0	0	0	0	0	0	0	0	0	0	0	0	0	0	1	0	0	1	0	0	0	0	0	0	0	0	0
Cavin2	682	268	70	837	391	634	205	321	608	614	235	58	920	345	348	681	62	292	420	649	930	429	124	605	309	513	676	730	907	1122	200	181	742	575	150	754	1156	344	239	662	454	400	285	224	629	613	229	754	636
Gm5253	0	0	0	0	0	0	0	0	0	0	0	0	0	1	0	0	0	0	0	0	1	0	0	0	0	0	0	0	0	0	0	0	0	0	0	1	0	0	0	0	0	0	0	0	0	0	0	0	0
1700072G22Rik	0	0	0	0	0	0	0	0	0	0	0	0	0	0	0	0	0	0	0	0	1	0	0	1	0	0	0	0	0	0	0	0	0	0	0	1	0	0	0	0	0	0	0	0	0	0	0	0	0
Nabp1	471	266	120	440	263	293	146	256	303	411	164	138	334	295	162	256	58	258	60	338	278	277	29	265	77	284	230	215	408	412	122	132	287	434	106	307	365	311	184	295	247	325	281	192	406	335	118	300	464
Gm17767	2	0	0	2	0	2	0	1	1	3	1	1	1	5	1	2	0	1	1	1	4	2	0	2	0	0	0	0	1	0	1	1	4	1	0	2	0	1	1	2	1	1	2	0	2	0	0	3	2
Gm37535	0	0	0	0	0	0	0	0	0	0	0	0	0	0	0	0	0	0	0	0	0	0	0	0	0	0	0	0	0	0	0	0	0	0	0	0	0	0	0	0	0	0	0	0	0	0	0	0	0
Gm28055	0	1	0	0	1	0	0	0	0	2	0	0	1	0	1	0	0	0	0	0	3	0	0	1	2	0	0	0	1	0	0	0	1	1	0	0	0	0	0	0	0	1	0	0	0	0	0	1	0
Myo1b	895	827	649	763	870	884	470	426	747	804	306	362	728	1066	558	518	99	761	165	535	754	543	139	564	553	840	455	660	824	989	283	536	704	1100	286	722	1044	735	470	404	950	743	415	702	1150	779	255	428	1264
Gm29453	0	0	1	0	1	0	0	0	0	0	0	0	1	0	0	0	0	1	0	0	0	0	0	0	0	0	0	0	1	1	0	0	1	2	0	0	1	0	0	0	1	1	0	0	1	0	0	0	0
Gm28323	0	3	0	0	0	0	0	0	0	0	0	0	0	3	0	0	1	1	0	0	0	0	0	0	0	0	0	0	0	0	0	0	0	1	0	0	0	0	0	0	0	0	0	0	1	1	0	0	0
Gm8419	0	0	0	0	2	1	1	0	1	0	2	0	0	1	1	0	0	0	1	0	0	1	0	0	0	1	0	0	0	0	0	0	2	0	0	0	0	0	0	0	0	1	0	0	0	1	0	1	1
Gm8420	1	0	357	0	419	94	272	2	390	2	0	1	0	0	653	3	0	0	5	408	4	287	1	691	0	351	0	2	2	0	269	1	2	1	0	2	0	356	0	487	372	365	1	0	2	4	250	1504	1
Stat4	17	23	3	17	35	18	13	16	29	55	6	12	32	38	7	6	4	25	6	27	26	10	3	9	17	9	17	26	15	35	7	6	66	40	4	8	31	17	6	7	13	17	36	11	94	21	5	21	64
Gm28177	0	0	0	0	0	0	1	0	0	0	0	0	0	0	0	1	0	2	0	0	0	0	0	0	0	0	0	2	3	1	0	0	1	0	0	1	0	0	1	0	1	0	0	1	0	0	0	0	2
Gm3940	2	1	0	0	1	1	3	2	0	3	1	0	0	1	3	1	1	1	1	2	0	0	0	5	4	2	0	0	2	1	1	0	2	1	0	1	1	0	3	4	3	0	3	0	2	2	1	0	3
Gm31812	5	9	8	7	6	14	3	4	4	10	9	1	4	7	5	4	3	8	6	11	6	2	3	3	0	5	6	6	0	3	1	5	6	2	6	5	7	6	1	5	4	1	4	3	4	6	7	6	5
Stat1	518	445	352	450	683	460	284	267	421	436	269	186	472	490	299	284	108	610	172	551	467	382	97	204	200	334	280	605	412	466	169	149	1431	429	246	357	383	391	382	231	374	351	342	342	613	458	265	282	550
Gm18301	0	2	0	0	0	0	1	0	0	0	0	0	1	2	0	0	0	1	0	0	0	1	0	0	0	0	1	0	0	1	1	0	2	1	0	1	1	1	0	1	2	2	0	1	1	0	0	0	0
Gls	4635	2533	1074	1643	1493	2456	834	2411	2789	4286	1349	951	3015	1779	1555	2154	553	2379	1308	3048	2763	2206	350	2333	1687	2983	1976	1185	2914	3650	1561	1319	3068	2725	1072	5308	3185	2301	886	1814	2233	2663	1777	1666	3162	2623	965	2177	4713
Gm5975	0	0	0	0	0	0	0	0	0	0	0	0	0	0	0	0	0	0	0	0	0	0	0	0	0	0	0	0	0	0	0	0	0	0	0	0	0	0	0	0	0	0	0	0	0	0	0	0	0
Gm23460	0	0	0	0	0	0	0	0	0	0	0	0	0	0	0	0	0	0	0	0	0	0	0	0	0	0	0	0	0	0	0	0	0	0	0	0	0	0	0	0	0	0	0	0	0	0	0	0	0
Nab1	2254	1676	1405	1274	1345	1691	1036	1602	1841	1942	1075	950	1705	1777	1395	1288	389	1643	263	1273	1637	1367	441	1600	1035	1637	1557	1428	1964	2216	780	1180	1395	2239	731	1828	2041	1773	1629	1703	1620	1723	1328	1375	2012	1773	1133	1407	2521
Gm5976	31	19	20	8	4	22	6	18	9	16	12	16	31	9	5	14	3	15	1	7	18	8	4	11	3	14	12	9	19	28	6	6	9	25	4	16	28	21	7	19	7	7	14	10	19	17	10	6	23
Rps27a-ps1	5	1	1	2	9	7	7	3	4	2	3	2	3	2	12	3	0	5	2	7	3	2	7	7	1	6	2	7	5	3	4	4	3	7	2	4	2	2	8	8	2	7	2	7	2	6	1	9	2
Gm53065	3	4	0	0	0	1	0	2	1	1	0	0	1	1	0	0	2	8	0	0	1	0	0	1	1	1	1	0	1	2	0	1	1	0	0	0	2	0	1	0	1	2	0	2	0	2	0	1	1
Gm28178	0	0	0	0	0	0	0	0	0	0	0	0	0	0	0	0	0	0	0	1	0	0	0	0	0	0	0	0	0	0	0	0	0	0	0	0	0	0	0	0	0	0	0	0	0	0	0	0	1
Gm5527	53	40	32	47	51	44	24	24	47	45	39	11	43	43	17	40	10	39	19	38	48	21	7	56	22	41	25	28	61	43	10	26	36	53	12	55	62	42	15	46	39	40	26	38	63	38	10	52	65
Nemp2	129	130	33	82	122	146	31	107	117	243	75	41	148	170	37	69	24	136	28	87	97	72	15	81	90	115	64	77	110	167	47	69	213	157	54	113	149	116	31	75	128	107	95	64	233	120	35	89	280
Gm37242	2	3	1	1	0	3	0	4	1	1	2	1	2	2	0	1	2	0	0	1	2	1	0	0	2	4	3	1	0	5	1	0	0	4	0	1	3	3	0	2	2	2	1	1	4	5	1	1	3
Mfsd6	5485	4795	4204	2939	3109	3678	1873	4119	3191	4788	1736	3647	3912	4950	2344	2569	977	5379	636	3020	3434	3918	831	2062	2168	3483	3185	2374	3414	5419	1578	2045	2316	5752	2903	3748	3983	4683	3302	1497	4093	4421	3149	3067	5030	3917	2519	1469	5616
Gm29670	0	0	1	0	0	0	0	0	1	1	0	0	1	1	0	0	3	0	1	1	0	0	0	1	0	2	1	0	0	1	1	0	0	1	0	1	0	3	0	1	0	0	1	2	3	1	0	0	1
Gm28650	0	0	0	1	0	0	0	0	0	0	0	0	0	0	0	0	0	1	0	0	0	0	0	0	0	0	0	1	0	1	0	1	0	0	0	0	0	1	0	0	0	0	0	0	0	0	0	0	0
Inpp1	405	450	168	290	253	383	163	288	239	545	148	83	402	376	204	242	61	290	108	407	478	160	66	349	331	352	255	264	321	453	137	131	428	303	181	445	460	215	170	205	314	275	214	268	578	361	131	175	613
Hibch	649	557	668	875	683	688	536	461	709	600	334	250	555	780	670	769	90	571	131	496	791	637	176	740	433	674	500	856	858	657	265	662	540	744	155	598	863	731	570	729	766	725	378	614	791	650	354	893	850
Gm16107	0	0	0	0	0	0	0	0	0	1	1	0	0	0	0	0	0	0	0	0	0	0	0	0	0	0	0	0	0	0	0	1	0	0	0	0	0	0	0	0	0	0	0	0	0	0	0	0	0
1700019D03Rik	115	59	42	138	113	106	58	47	112	140	67	20	84	169	95	102	18	111	32	113	112	59	40	88	97	105	53	142	114	129	31	83	93	116	27	118	166	72	71	107	129	104	56	67	105	94	38	116	125
Mstn	0	0	0	1	2	1	1	0	1	0	1	0	1	0	0	0	0	1	0	0	1	1	0	2	1	0	2	0	0	1	1	0	2	0	0	0	2	1	1	0	0	1	0	0	1	0	0	1	0
Gm24349	0	0	0	0	0	0	0	0	0	0	0	0	0	0	0	0	0	0	0	0	0	0	0	0	0	0	0	0	0	0	0	0	0	0	0	0	0	0	0	0	0	0	0	0	0	0	0	0	0
1700019A02Rik	0	0	0	0	0	0	0	1	0	0	0	0	1	0	1	0	0	0	0	0	0	0	0	0	0	0	0	0	2	0	1	1	1	0	0	2	0	0	0	0	0	0	0	0	1	0	0	0	0
Pms1	66	54	33	55	58	88	39	23	73	78	28	6	63	86	38	50	7	52	10	42	87	44	9	63	46	76	24	60	76	61	14	42	89	77	23	77	92	71	31	48	70	81	26	43	89	82	15	71	98
Gm28777	0	1	0	0	0	2	0	0	0	1	0	0	1	0	0	0	0	0	0	0	0	1	0	1	0	0	0	0	1	0	0	1	1	0	0	0	1	1	0	0	0	0	0	0	1	1	0	0	0
Ormdl1	569	441	321	410	415	483	397	350	453	454	506	252	452	357	473	392	114	397	99	516	553	360	141	539	256	364	350	422	598	469	245	411	481	492	259	530	515	451	473	854	373	395	376	415	474	435	344	749	501
Gm28778	0	0	0	0	0	0	0	0	0	0	0	0	0	0	0	0	0	0	0	0	0	0	0	0	0	0	0	0	0	0	0	0	0	0	0	0	0	0	0	0	0	0	0	0	0	0	0	0	0
Osgepl1	262	169	114	148	165	201	116	97	179	273	164	51	234	119	140	197	33	150	73	144	215	134	60	249	157	214	164	162	186	254	98	176	243	229	64	255	253	166	98	274	182	173	120	135	245	193	92	277	291
Gm28551	7	4	0	2	10	3	2	3	3	7	1	0	5	2	1	5	0	1	0	2	6	2	0	7	1	10	2	2	2	9	3	4	13	5	1	9	5	4	1	2	4	2	2	4	7	3	0	3	3
Gm18800	1	0	0	0	0	0	0	0	0	0	0	0	1	1	0	0	0	0	0	0	0	0	0	0	0	0	0	0	0	0	0	0	0	1	0	0	0	0	0	0	0	0	0	0	0	1	0	0	0
Asnsd1	222	197	250	220	224	203	202	183	214	228	287	181	222	163	281	275	97	220	247	255	263	202	185	241	173	201	235	214	234	224	152	245	316	209	188	267	192	189	247	353	201	163	197	205	203	195	228	319	275
Gm50478	0	0	0	0	0	0	0	0	0	0	0	0	0	0	0	0	0	0	0	0	0	0	0	0	0	0	0	0	0	0	0	0	0	0	0	0	0	0	0	0	0	0	0	0	0	0	0	0	0
Gm28779	0	0	0	0	0	0	0	0	0	0	0	0	0	0	0	0	0	0	0	0	0	0	0	0	0	0	0	0	0	0	0	0	0	0	0	0	0	0	0	0	0	0	0	0	0	0	0	0	0
Gm6799	0	0	0	0	0	0	0	0	0	0	0	0	0	0	0	0	0	0	0	0	0	0	0	0	0	0	0	0	0	0	0	0	0	0	0	0	0	0	0	0	0	0	0	0	0	0	0	0	0
Gm6801	0	0	0	0	0	0	0	0	0	0	0	0	0	0	0	0	0	0	0	0	0	0	0	0	0	0	0	0	0	0	0	0	0	0	0	0	0	0	0	0	0	0	0	0	0	0	0	0	0
Dnah7a	7	1	0	5	2	4	1	2	2	3	1	0	3	0	1	2	2	3	2	9	5	5	0	3	0	3	1	3	1	3	1	2	3	7	3	6	4	0	0	5	2	1	4	1	0	1	0	1	3
Stk17b	3773	2730	2101	2807	1852	3000	2287	4397	2451	4127	2070	3934	3354	1427	2437	2408	702	2735	1007	5599	2894	3899	1590	2954	2081	2734	2864	1618	2686	3991	2104	2658	4673	2839	2566	4475	3551	2611	1678	2263	3092	2823	3963	1761	4182	3036	3481	2717	3942
Gm37863	0	0	0	1	0	0	0	0	0	0	0	0	0	0	0	0	0	0	2	0	0	0	0	0	0	0	0	0	0	0	0	0	0	1	0	1	0	0	0	1	0	0	0	0	0	0	0	1	0
Hecw2	23	14	6	18	9	37	12	7	19	42	10	12	38	12	8	14	4	15	8	17	14	16	4	21	25	24	19	4	26	34	8	6	28	20	3	36	42	16	5	11	25	18	8	6	37	25	7	22	32
Mir7681	0	0	0	0	0	0	0	0	0	0	0	0	0	0	0	0	0	0	0	0	0	0	0	0	0	0	0	0	0	0	0	0	0	0	0	0	0	0	0	0	0	0	0	0	0	0	0	0	0
Gm24251	0	0	0	0	0	0	0	0	0	0	0	0	1	0	0	0	0	0	0	0	0	0	0	0	0	0	0	0	0	0	0	0	0	0	0	0	0	0	0	0	0	0	0	0	0	0	0	0	0
Gm37633	0	0	0	0	0	0	0	0	0	1	0	0	0	0	0	0	0	0	0	0	0	0	0	0	0	0	0	0	0	0	0	0	0	0	0	1	0	0	0	0	0	0	0	0	0	0	0	0	0
AC124175.1	0	0	0	0	0	0	0	0	0	0	0	0	0	0	0	0	0	0	0	0	0	0	0	0	0	0	0	0	0	0	0	0	0	0	0	0	0	0	0	0	0	0	0	0	0	0	0	0	0
Ccdc150	2	2	1	1	5	5	1	3	1	2	4	2	4	7	3	5	0	2	3	2	0	3	0	5	1	3	2	0	0	3	0	2	1	2	1	0	2	6	1	1	3	7	0	0	1	0	0	3	2
Gtf3c3	446	367	251	310	378	416	178	230	338	507	225	113	391	330	240	258	52	396	115	319	414	266	77	256	244	357	255	219	391	441	152	252	405	411	129	347	422	367	185	298	522	372	229	213	455	373	168	241	549
Gm34066	0	0	0	0	1	0	0	0	0	1	0	1	0	0	0	1	0	0	0	0	0	0	0	0	0	0	0	0	0	0	0	1	0	0	0	0	0	0	1	0	0	0	1	0	0	1	0	0	0
Pgap1	1215	1085	456	510	468	895	336	1260	832	1703	504	1716	925	1059	621	727	360	1840	220	573	1088	918	274	966	595	1437	675	533	940	1653	557	1353	649	2569	442	1238	1097	1095	513	420	979	851	821	374	1106	1144	447	542	1610
Gm36955	0	1	2	0	0	1	0	1	0	1	0	1	0	0	1	1	2	2	1	0	0	1	0	0	0	0	0	2	1	2	0	2	1	3	0	3	1	0	0	0	2	2	1	1	2	1	0	0	0
Gm19637	1	0	0	1	0	1	1	0	0	1	0	1	1	1	0	0	0	1	0	0	1	0	0	0	0	1	0	0	1	0	1	1	0	1	0	0	3	1	0	1	0	1	1	0	1	0	0	1	2
Ankrd44	865	719	463	379	485	664	264	631	468	1122	304	500	715	643	302	412	181	729	102	515	509	573	144	350	317	520	497	321	498	1051	265	385	598	1109	369	635	718	653	332	308	723	656	676	410	1011	761	330	297	1227
4930444A19Rik	0	1	0	2	0	0	0	0	0	0	0	0	1	2	0	1	1	1	0	0	0	0	0	0	0	0	1	0	0	0	0	0	1	0	0	0	0	0	0	0	0	2	0	0	1	0	1	0	1
Gm37370	1	0	0	0	0	1	0	0	1	2	0	0	0	4	1	1	1	1	2	1	0	1	5	1	1	0	1	0	1	1	0	1	2	1	1	2	1	1	0	1	1	2	0	2	0	3	2	0	1
A130048G24Rik	1	2	0	0	0	0	1	0	0	1	0	0	0	3	0	1	8	0	3	0	0	0	1	1	0	0	0	0	0	0	1	0	1	1	3	0	0	0	0	1	0	4	0	1	1	0	2	0	1
Sf3b1	8737	7211	3908	3785	5455	6896	2407	4774	6407	9999	3912	3304	7563	6756	3457	4659	1551	7328	1536	4495	6266	5594	1127	4719	4975	7804	5689	3174	6725	8841	2898	3813	7601	7778	3838	8248	8315	6307	3052	3731	6615	6720	5756	3898	9141	8069	2707	3592	11610
E330011M16Rik	16	6	11	8	17	10	7	25	7	15	18	18	16	7	10	9	4	18	17	13	10	13	17	17	14	17	11	8	15	11	12	14	16	10	9	14	8	6	3	15	11	18	10	7	16	6	6	8	14
Coq10b	2202	1428	1020	1075	1104	1308	903	1861	1428	2083	1134	1305	1728	893	815	864	724	1278	173	2203	1036	1487	486	882	840	955	1894	638	1301	1750	609	770	1057	1514	949	1522	1312	1165	1204	1768	1089	1582	2104	922	1520	1396	1922	974	1570
Gm17971	32	18	16	8	10	21	8	9	23	35	7	4	25	9	6	7	9	31	1	6	14	15	5	19	15	17	18	2	15	26	15	13	19	29	9	28	22	12	6	15	16	45	19	5	41	29	7	14	43
Hspd1	3635	3426	2831	2746	4073	3524	1813	1931	4274	3555	1903	1044	3363	4395	2541	2990	467	3603	1210	2102	4057	3513	818	2506	1948	3613	1690	2757	4840	3407	1360	2297	2693	4949	938	3193	4609	4365	2728	2221	4397	4135	1890	2608	3740	3804	1466	2576	5043
Hspe1	1034	825	926	1030	1559	1004	1067	799	1428	1049	1614	376	957	1185	1377	1353	230	997	735	990	1255	943	648	1294	583	853	714	1494	1612	1000	701	1274	1028	1329	386	1106	1225	1078	1422	2384	833	883	728	890	894	1045	730	2198	1239
Gm5147	2	2	0	0	2	3	2	2	2	2	5	0	1	1	3	2	0	1	3	0	3	1	2	4	0	1	0	3	2	3	0	2	3	1	1	1	5	1	1	3	3	2	3	2	1	4	1	3	3
Gm16581	171	137	63	55	140	119	18	48	69	159	52	15	128	92	12	28	24	110	13	81	118	99	3	32	57	111	47	41	91	122	29	46	89	79	62	93	112	104	15	16	81	102	43	43	119	94	13	23	141
Mob4	1962	1496	1281	1678	1376	1539	1500	1715	1539	1881	1400	1255	1639	1481	1837	1676	511	1515	1052	2039	1692	1503	991	2045	1036	1435	1527	1581	2063	1720	911	1483	1620	2155	1279	2166	1880	1726	1817	2835	1354	1356	1556	1559	1729	1812	1545	2502	1981
Gm6822	0	2	4	1	8	3	4	1	4	13	0	1	4	3	2	2	0	1	1	1	5	1	0	1	6	5	3	1	5	6	1	4	3	5	1	3	3	1	1	0	5	19	2	2	6	5	3	3	4
Rftn2	81	68	30	78	70	79	50	62	80	146	67	27	110	65	59	67	20	52	57	103	66	51	22	88	61	89	70	52	81	92	34	43	116	70	30	88	119	60	33	75	84	55	49	44	102	87	30	86	102
Gm10561	13	5	2	3	11	11	0	3	10	19	3	6	12	5	9	8	1	6	4	12	13	5	0	11	8	9	6	1	8	12	6	1	15	6	3	10	10	7	3	13	10	4	4	3	11	13	2	13	11
Mars2	370	300	135	307	307	409	138	273	462	540	194	144	481	400	195	322	49	439	49	264	320	289	40	348	217	538	189	183	619	475	147	166	319	592	77	518	659	417	155	207	391	409	268	252	618	502	84	197	709
Boll	1	2	0	1	1	5	1	0	1	5	1	0	1	1	0	1	0	1	0	3	0	1	1	2	1	0	1	0	3	4	1	0	0	6	0	1	2	1	2	0	1	2	2	0	7	6	0	3	3
Gm8292	32	21	25	51	29	24	54	25	46	38	41	18	28	12	48	39	11	18	92	46	57	29	39	60	22	33	52	65	47	46	19	48	80	35	17	55	65	14	43	91	28	24	23	36	31	38	32	168	40
Btf3-ps17	2	1	2	0	1	2	1	3	0	4	4	3	2	1	2	1	0	3	0	1	1	1	1	2	0	0	1	2	1	0	2	2	4	0	0	0	4	1	2	3	0	1	1	1	1	1	1	3	3
Gm8531	0	0	0	0	0	0	0	0	0	0	0	0	0	0	0	0	0	0	0	0	0	0	0	0	0	0	0	0	0	0	0	0	0	0	0	0	0	0	0	0	0	0	0	0	0	0	0	0	0
Plcl1	48	22	5	35	33	65	21	17	49	83	20	9	82	38	18	34	5	22	19	42	57	36	3	24	24	39	52	26	63	116	19	18	44	60	8	43	86	43	5	20	38	48	26	26	52	47	10	34	67
Gm38056	25	15	8	23	18	17	15	23	17	23	40	18	15	23	18	42	4	28	26	29	28	21	19	31	22	17	17	16	18	16	8	27	15	25	10	42	18	17	15	31	8	10	16	19	27	20	14	27	24
Gm6644	0	0	0	0	0	0	0	0	0	0	0	0	0	0	0	0	0	0	0	0	0	0	0	0	0	0	0	0	0	0	0	0	0	0	0	0	0	0	0	0	0	0	0	0	0	0	0	0	0
Gm37382	0	0	0	0	0	0	0	0	0	0	0	0	0	0	0	0	0	0	1	0	0	0	0	0	0	0	0	0	0	0	0	0	0	0	0	0	0	0	0	0	0	0	1	0	0	0	0	0	0
9130227L01Rik	127	115	136	77	364	146	84	102	200	124	93	59	123	135	90	116	22	112	12	61	72	126	18	159	56	147	83	122	123	136	51	58	51	146	76	118	138	190	88	209	165	287	97	142	240	138	67	140	144
Gm36986	34	31	44	13	23	51	20	12	10	35	11	11	19	10	21	12	8	17	8	10	9	44	9	9	16	14	22	2	6	23	7	5	8	12	30	8	12	30	12	15	37	28	21	24	29	13	29	9	12
1700003I22Rik	161	52	189	66	213	167	120	75	86	62	160	22	78	51	175	90	32	45	26	55	52	94	53	98	25	70	111	68	98	86	48	83	21	50	38	91	87	104	70	179	114	137	79	129	120	45	94	99	66
Gm28900	238	173	295	257	426	290	382	246	400	338	172	57	284	252	370	321	53	196	151	286	380	272	180	507	217	368	183	410	373	266	108	297	582	194	28	415	460	177	275	288	241	334	141	208	364	311	178	635	465
Gm28240	0	0	0	0	0	0	0	0	0	0	0	0	0	0	0	0	0	0	0	0	0	0	0	0	0	0	0	0	0	0	0	0	0	0	0	0	0	0	0	0	0	0	0	0	0	0	0	0	0
Hsfy2	0	0	0	0	0	0	0	0	0	0	0	0	0	0	0	0	0	0	0	0	0	0	0	0	0	0	0	0	0	0	0	0	0	0	0	0	0	0	0	0	0	0	0	0	0	0	0	0	0
Satb2	4428	3993	3053	1989	2589	3907	937	2566	2186	4108	1142	1946	3436	2861	1029	2169	441	4596	305	1893	2902	2645	190	1291	1044	3256	1723	912	2944	3949	977	616	1676	2909	1998	2259	3064	3661	680	996	2871	3983	2185	1909	4287	3724	909	653	4416
9130024F11Rik	322	343	103	196	432	323	129	266	259	420	216	123	238	211	251	246	72	205	46	233	276	274	46	264	439	469	127	173	259	262	136	218	238	198	110	460	283	173	101	296	428	441	220	214	368	287	110	230	340
Gm4081	15	16	21	12	11	22	12	13	10	19	8	9	13	16	2	13	2	17	6	3	9	16	7	13	3	22	8	4	21	16	2	8	4	16	14	11	10	23	8	11	12	20	12	15	22	18	8	10	19
1700126A01Rik	0	0	0	0	0	0	0	0	0	0	0	0	0	0	0	0	0	0	0	0	0	0	0	0	0	0	0	0	0	0	0	0	0	0	0	0	0	0	0	0	0	0	0	0	0	0	0	0	0
BC055402	0	0	0	0	0	0	0	0	0	0	0	0	0	0	0	0	0	0	0	0	0	0	0	0	0	0	0	0	0	0	0	0	0	0	0	0	0	0	0	0	0	0	0	0	0	0	0	0	0
Gm5254	3	2	2	0	1	1	2	7	3	4	1	4	1	6	4	0	0	3	0	4	0	4	0	0	1	0	0	4	3	1	0	1	0	0	0	0	3	1	8	4	1	1	3	2	1	1	1	0	2
4930558J18Rik	6	3	0	1	2	2	4	1	7	3	3	0	3	5	2	1	0	7	0	1	4	3	1	6	1	3	1	6	1	3	0	0	3	5	0	3	7	10	5	1	5	2	4	4	5	5	0	2	5
1700066M21Rik	155	135	90	159	164	183	121	82	228	167	127	83	211	168	110	146	29	155	27	115	167	106	30	202	92	163	90	145	248	210	73	120	142	244	44	198	256	215	138	240	158	156	108	154	201	168	39	179	209
Tyw5	165	133	118	99	147	147	98	114	138	156	115	71	121	143	145	131	31	126	57	147	137	120	57	154	86	137	146	131	168	147	88	138	176	177	58	181	148	111	139	178	114	93	109	121	134	150	93	176	183
Maip1	354	295	305	324	429	331	275	307	333	346	322	179	371	300	405	339	135	322	216	382	466	309	229	385	325	302	304	320	372	321	170	363	481	370	202	381	330	277	357	512	395	322	241	278	333	347	249	452	392
Gm22371	0	0	0	0	0	0	0	0	0	0	0	0	0	0	0	0	0	0	0	0	0	0	0	0	0	0	0	0	0	0	0	0	0	0	0	0	0	0	0	0	0	0	0	0	0	0	0	0	0
Gm8581	0	0	0	0	0	0	0	0	0	0	0	0	0	0	0	0	0	0	0	0	0	0	0	0	0	0	0	0	0	0	0	0	0	0	0	0	0	0	0	0	0	0	0	0	0	0	0	0	0
Gm37373	5	2	1	0	5	3	2	1	4	1	2	2	0	1	2	0	1	1	2	4	0	5	0	1	0	1	2	5	1	5	0	0	5	1	5	0	0	0	3	0	2	2	2	1	4	1	0	1	4
Gm17929	0	0	0	0	0	0	0	0	0	0	0	0	0	0	0	0	0	0	0	0	0	0	0	0	0	0	0	0	0	0	0	0	0	0	0	0	0	0	0	0	0	0	0	0	0	0	0	0	0
AC109807.1	0	0	0	0	0	0	0	0	0	0	0	0	0	0	0	0	0	0	0	0	0	0	0	0	1	0	0	0	0	0	0	0	0	0	0	0	0	0	0	0	0	0	0	0	0	0	0	0	0
Spats2l	249	132	33	144	99	105	57	57	111	148	67	41	167	144	99	89	48	195	106	233	183	100	37	94	85	115	86	139	182	140	72	99	378	178	46	267	211	101	50	60	79	80	81	64	127	142	38	92	194
AC112971.1	0	0	0	0	0	0	0	0	0	0	0	0	0	0	0	0	0	0	0	0	0	0	0	0	0	0	0	0	0	0	0	0	0	0	0	0	0	0	0	0	0	0	0	0	0	0	0	0	0
Gm17234	1	0	0	0	0	0	0	0	1	0	0	0	0	0	0	0	0	1	1	0	0	0	0	1	0	0	0	0	0	0	0	0	1	0	0	0	0	0	0	0	0	0	0	0	0	0	0	0	0
Kctd18	216	256	99	122	186	228	67	114	154	272	101	71	190	150	72	133	29	206	64	125	220	164	29	136	201	241	134	90	156	255	77	168	263	167	102	232	207	132	73	96	276	176	127	96	251	201	51	81	312
Sgo2a	44	84	35	70	78	56	36	47	78	81	48	35	74	98	35	70	15	68	23	32	107	74	5	84	36	66	18	71	102	76	29	61	59	107	9	109	100	75	20	58	92	82	41	78	120	62	20	51	109
Aox1	70	42	11	104	27	73	7	23	34	72	14	8	74	28	23	62	6	43	17	21	76	54	9	25	37	53	78	42	39	99	14	15	46	50	5	53	108	40	12	28	50	50	29	21	76	45	12	27	69
Aox3	5	0	0	7	1	3	2	1	0	0	0	0	3	0	1	0	0	3	0	0	12	0	0	2	3	0	1	6	2	1	0	0	6	0	0	6	2	0	0	2	2	0	2	0	10	0	0	1	3
Gm24548	0	0	0	0	0	0	0	0	0	0	0	0	0	0	0	0	0	0	0	0	0	0	0	0	0	0	0	0	0	0	0	0	0	0	0	0	0	0	0	0	0	0	0	0	0	0	0	0	0
Aox4	0	1	0	1	0	0	0	0	1	1	0	0	1	0	0	0	0	1	0	1	0	0	1	0	1	0	0	0	0	0	0	2	0	0	0	0	0	0	0	0	0	1	1	1	1	0	0	0	3
Gm15759	0	1	0	1	0	2	1	0	0	0	0	2	1	2	1	0	0	1	0	0	1	2	0	0	4	0	1	0	1	1	3	1	1	1	3	3	2	2	0	0	4	0	0	1	1	0	0	0	2
Aox2	8	3	19	9	11	18	8	15	4	7	4	23	1	16	7	10	3	21	5	6	7	8	4	13	9	14	4	2	4	16	8	14	10	16	28	7	2	11	10	4	19	4	7	0	9	7	7	8	7
Gm37607	40	39	6	18	28	31	16	22	26	36	31	11	43	42	19	23	5	37	4	6	34	34	5	21	9	37	20	11	38	38	10	7	24	28	21	41	49	24	8	25	14	28	33	17	45	56	5	11	68
Bzw1	4908	4469	3515	4831	3807	4346	2641	4690	4360	5056	3316	4012	4662	5097	3946	4304	701	5535	1191	3847	4482	4202	1539	5099	3360	4556	2944	4302	5873	5218	2271	4061	4667	7035	2309	5918	5683	4812	4143	4086	4800	3945	3943	3914	5857	5127	3132	4066	6791
Clk1	4548	4309	1671	1556	2703	3925	1697	2320	2982	4514	2694	1472	4265	2475	1362	1914	833	2873	641	1835	2284	2630	405	2918	2152	3851	3525	1095	3715	3863	2281	2199	3442	4644	2180	4584	4166	2868	1505	2941	2794	3543	2939	2244	4479	4300	1355	2026	4970
Ppil3	246	177	161	238	275	236	215	151	279	267	230	97	258	196	250	274	64	174	118	195	293	182	110	333	134	212	162	302	336	253	99	173	243	263	99	269	278	217	208	359	204	221	153	222	283	238	157	497	302
Nif3l1	449	357	340	408	415	421	226	247	359	395	200	154	393	412	286	317	79	390	129	310	442	326	108	357	263	322	254	337	473	425	137	302	434	433	127	398	430	402	272	272	405	344	181	274	395	389	174	375	476
Orc2	252	188	151	244	245	278	103	143	280	314	112	69	256	301	132	236	20	228	106	183	280	189	59	275	159	222	188	234	349	314	70	190	324	424	87	332	328	253	138	232	246	229	134	187	302	250	121	244	343
AC118698.1	0	0	0	0	1	2	0	0	0	1	0	0	0	2	0	0	1	0	0	0	0	1	0	0	0	0	0	0	0	0	0	0	1	0	0	0	1	2	0	0	0	0	0	0	2	1	0	0	3
Gm15834	7	1	1	1	9	11	3	4	2	17	3	0	8	8	3	12	0	14	4	3	3	2	0	10	5	10	4	0	1	14	7	4	17	6	2	5	5	6	2	3	13	6	0	2	10	4	1	7	12
Fam126b	475	381	170	458	221	414	193	262	379	682	175	161	489	416	275	385	38	422	89	496	341	396	46	533	302	519	219	260	517	618	240	316	395	573	106	730	678	541	218	352	467	530	304	308	629	589	146	358	735
Ndufb3	1545	1404	1474	1285	1301	1105	935	1316	1047	1274	1350	1042	1288	909	1415	1349	451	1075	1145	1346	1481	1046	857	1245	746	971	1502	1128	1252	1273	883	1148	1284	1427	1192	1515	1307	949	1378	1581	1146	954	1350	1212	1229	1190	1488	1374	1201
Gm29389	0	0	0	0	0	0	1	0	0	0	0	0	0	1	0	0	0	0	0	0	0	0	0	0	0	0	0	0	0	0	0	0	0	0	0	0	0	0	0	0	0	0	0	0	0	0	0	0	0
Gm18802	0	0	0	0	0	0	0	0	0	0	0	0	0	0	0	0	0	0	0	0	0	0	0	0	0	0	0	0	0	0	0	0	0	0	0	0	0	0	0	0	0	0	0	0	0	0	0	0	0
Cbx3-ps7	114	115	58	108	98	132	43	34	154	129	28	26	133	135	41	80	10	84	19	78	158	85	8	96	74	158	68	82	161	132	22	54	119	152	35	139	220	119	33	52	142	146	38	87	154	120	17	77	174
Flacc1	61	24	20	43	29	36	26	37	30	52	13	11	43	15	45	44	15	19	63	104	50	32	7	56	22	37	45	30	45	37	24	23	42	27	27	111	52	24	22	63	16	26	24	32	27	30	16	129	43
Gm20257	140	87	100	81	99	86	49	63	68	98	66	88	109	84	56	62	49	86	55	98	139	66	70	67	77	65	85	84	86	120	29	75	140	152	86	115	117	80	85	73	87	58	111	95	145	103	100	62	169
Gm28803	0	0	0	0	0	0	0	0	0	0	0	0	0	0	0	0	0	0	0	0	0	0	0	0	0	0	0	0	0	0	0	0	0	0	0	0	0	0	0	0	0	0	0	0	0	0	0	0	0
Cflar	2452	2037	1146	1265	1182	1836	640	1276	1476	2486	678	1203	1977	1648	676	908	430	1894	401	1256	1302	1732	233	1139	810	1844	1306	766	1572	2662	633	857	1358	2134	863	1604	2071	1944	625	721	1908	1941	1449	1070	2272	1843	745	719	2646
Gm3841	2	1	2	1	1	1	3	1	1	1	4	1	3	4	1	1	0	0	1	2	3	1	0	1	0	1	0	1	0	1	2	2	2	1	2	1	0	1	3	3	1	2	1	3	0	2	0	1	1
Casp8	3725	2955	3075	2477	2534	2640	1970	3558	2484	3394	1529	3151	2445	3472	2321	2445	710	3129	1033	3372	3154	2754	1392	2402	2135	2400	2504	2987	3000	3371	1306	2439	3066	3936	1987	3267	3014	2735	3678	2242	2297	2374	2582	3022	3494	3182	2883	2388	4218
Gm37760	19	22	3	4	12	16	4	11	14	23	11	6	18	20	8	3	10	17	5	7	14	11	3	9	7	11	13	4	12	18	4	10	15	22	9	25	12	13	6	7	9	11	13	15	23	24	11	7	16
Gm28802	12	1	2	3	6	4	1	3	5	7	2	0	5	2	5	6	2	1	15	11	6	4	6	6	8	3	9	3	10	8	4	4	4	2	3	14	10	4	0	6	4	8	5	1	3	4	1	24	7
Trak2	2876	1945	1762	1780	1339	2457	761	1501	1531	2574	1152	2444	2249	1745	1069	1280	305	2561	597	1354	1609	2147	500	1591	1263	2250	1556	1090	1978	2910	857	1663	1469	2321	1382	2094	2320	2673	888	1060	3303	2440	1626	1370	2574	2064	1230	926	2813
Stradb	717	682	618	491	381	640	297	385	417	685	329	412	490	399	350	366	135	540	147	479	497	560	116	403	366	493	423	269	477	663	231	281	430	433	356	450	542	624	290	358	612	563	485	445	582	490	312	326	581
C2cd6	0	0	0	0	0	0	0	0	0	0	0	0	0	0	0	0	0	0	0	0	0	0	0	0	0	0	0	0	0	1	0	0	0	0	0	0	1	0	0	0	0	0	0	0	0	0	0	0	0
AC169382.1	0	0	0	0	0	0	0	0	0	0	0	0	0	0	0	0	0	0	0	0	0	0	0	0	0	0	0	0	0	0	0	0	0	0	0	0	0	0	0	0	0	0	0	0	0	0	0	0	0
Gm29018	0	0	0	0	0	0	0	0	0	0	0	0	0	0	0	0	0	0	0	0	0	0	0	0	0	0	0	0	0	0	0	0	0	0	0	0	0	0	0	0	0	0	0	0	0	0	0	0	0
Gm25502	0	0	0	0	0	0	0	0	0	0	0	0	0	0	0	0	0	0	0	0	0	0	0	0	0	0	0	0	0	0	0	0	0	0	0	0	0	0	0	0	0	0	0	0	0	0	0	0	0
Tmem237	70	26	15	48	53	51	19	30	65	75	27	7	82	43	31	58	4	32	9	63	49	38	4	34	24	46	48	59	51	85	17	30	58	52	18	69	78	41	16	32	50	64	27	28	50	65	21	53	71
G730003C15Rik	13	8	2	8	9	7	2	1	7	10	4	1	7	2	8	7	5	7	10	5	11	3	2	3	4	6	4	0	9	6	3	9	12	5	1	14	3	0	5	7	8	9	3	1	8	4	0	10	5
Mpp4	7	2	1	3	0	1	0	0	2	3	1	1	3	2	1	0	0	1	1	2	4	2	0	1	1	0	2	0	1	3	0	2	2	4	0	3	1	0	0	0	0	0	0	1	0	3	5	3	3
Gm29017	5	2	0	0	0	6	0	4	1	4	0	2	5	3	2	1	0	3	0	2	6	3	0	2	1	1	3	0	4	4	1	2	4	1	3	9	4	3	1	1	4	1	2	1	5	2	0	3	8
Gm19125	0	0	0	0	0	0	0	0	0	0	0	0	0	0	0	0	0	0	0	0	0	0	0	0	0	0	0	0	0	0	0	0	0	0	0	0	0	0	0	0	0	0	0	0	0	0	0	0	0
Als2	515	118	140	273	127	255	55	90	220	337	41	87	251	125	68	83	29	131	41	231	218	334	15	82	92	121	82	106	123	249	52	76	185	176	88	413	194	219	31	49	229	279	54	76	201	128	85	176	259
Cdk15	2	0	0	0	1	0	2	0	2	2	0	0	2	0	0	0	0	1	0	1	2	0	0	0	0	0	1	0	1	2	4	0	0	0	0	0	1	0	0	1	1	0	2	0	0	0	1	2	2
Gm29016	0	0	0	0	0	0	0	0	0	0	0	0	0	0	0	0	0	0	0	0	0	0	0	0	0	0	0	0	0	0	0	0	0	0	0	0	0	0	0	0	0	0	0	0	0	0	0	0	0
Gm37737	0	0	0	1	0	0	0	0	0	1	0	0	0	0	1	0	0	0	0	0	0	0	0	1	0	0	1	0	0	0	0	0	2	0	0	1	1	0	0	0	0	1	0	2	1	0	0	0	0
Fzd7	295	122	66	170	148	217	57	80	241	262	98	60	296	143	94	148	36	164	74	167	202	159	17	126	111	233	118	108	255	264	67	76	218	196	44	265	304	179	50	112	214	186	85	83	201	174	61	126	332
Gm26813	17	7	1	7	18	8	1	7	7	18	6	7	12	3	16	15	2	6	17	7	28	6	7	12	19	6	4	10	2	3	4	9	24	3	2	19	11	4	4	8	21	7	7	1	6	8	2	6	9
Gm973	6	3	1	6	1	9	2	0	8	2	0	1	9	5	1	2	1	2	0	1	10	5	1	6	8	6	1	3	9	16	0	1	3	4	2	11	21	6	0	7	11	3	1	2	8	7	1	1	7
Gm28411	0	0	0	0	0	0	0	0	0	0	0	0	1	0	0	0	0	0	0	0	0	0	0	0	0	0	0	0	0	0	0	0	0	0	0	0	0	0	0	0	0	0	0	0	0	0	0	0	0
1700122D07Rik	0	0	0	0	0	0	0	0	0	0	0	0	0	0	0	0	0	0	0	0	0	0	0	0	0	0	0	0	0	0	0	0	0	0	0	0	0	0	0	0	0	0	0	0	0	0	0	0	0
Sumo1	1614	1300	1776	1345	1305	1403	1734	1460	1319	1455	1443	1277	1547	1229	1984	1567	618	1241	526	1956	1687	1123	908	1938	1019	1065	1681	1689	1603	1419	881	1828	1727	1603	1006	1859	1598	1252	2146	3245	1199	1192	1374	1571	1409	1473	1795	2571	1400
D430013B06Rik	25	16	1	3	6	16	3	4	9	33	4	0	22	24	3	6	4	30	3	2	19	11	3	8	16	29	8	5	14	29	5	13	6	18	4	27	16	12	3	3	19	26	11	4	30	30	3	2	41
Gm29596	2	0	1	2	0	1	1	0	0	1	0	0	2	0	0	0	1	0	0	0	0	0	0	1	1	2	0	0	2	2	0	0	2	2	1	1	2	2	0	1	1	2	1	1	1	2	0	2	4
Nop58	1287	1052	864	1161	1440	1363	857	788	1798	1374	815	441	1396	1373	1071	1165	203	1128	387	977	1553	1193	263	1407	893	1413	749	1483	1966	1394	432	772	1443	1723	486	1407	1829	1393	638	862	1508	1609	689	875	1615	1560	615	1466	2183
Snord70	0	0	0	0	0	0	0	0	2	0	0	0	0	0	0	1	0	2	0	0	0	0	0	0	0	0	0	0	0	0	0	0	1	0	0	0	0	1	0	0	0	1	0	1	1	0	0	0	0
Gm26293	0	0	0	0	0	0	0	0	0	0	0	0	0	0	0	0	0	0	0	0	0	0	0	0	0	0	0	0	0	0	0	0	0	0	0	0	0	0	0	0	0	0	0	0	0	0	0	0	0
Gm26287	0	1	0	0	1	2	0	0	4	1	0	0	4	2	0	0	0	0	0	0	0	1	0	1	2	1	0	1	2	2	0	1	1	2	0	1	3	1	0	1	2	1	0	1	3	0	0	0	7
Snord11	0	0	0	0	0	0	0	0	0	1	0	0	0	0	0	0	0	0	0	1	0	0	0	0	0	0	0	0	0	1	0	0	0	0	0	0	1	0	0	0	0	0	2	0	0	0	0	0	2
Bmpr2	1498	1229	693	983	924	1346	625	1103	1053	1819	568	694	1363	1135	998	1037	268	1345	348	1216	1117	969	305	910	632	1319	940	727	1105	1949	599	852	1177	1501	571	1582	1492	1369	738	705	1198	1270	958	895	1542	1471	604	744	2030
Gm38125	0	1	0	0	0	0	1	0	0	0	0	0	0	0	0	0	0	0	0	0	1	0	1	0	0	1	1	0	0	1	0	0	0	0	2	0	0	0	0	0	0	0	0	1	1	0	0	0	1
Gm37977	0	0	0	0	0	0	0	0	0	0	0	0	0	0	0	0	0	0	0	0	0	0	0	0	0	0	0	0	0	0	0	0	0	0	0	1	0	0	0	0	0	0	0	0	0	0	0	0	1
Fam117b	1213	962	740	755	882	1018	426	635	829	944	516	814	954	858	632	572	183	883	302	782	1003	823	326	567	591	1028	598	487	813	1052	449	700	750	960	579	931	869	1005	406	462	1043	983	695	574	902	788	626	406	1113
Gm37531	1	2	1	1	1	0	0	0	2	2	1	0	1	2	4	1	2	0	1	2	1	0	0	0	0	0	1	2	0	3	0	2	0	1	0	3	0	1	2	0	0	0	3	2	3	3	1	0	1
Gm18829	0	0	0	0	0	1	0	0	0	0	0	0	0	0	0	0	0	0	3	1	0	0	0	0	0	0	0	0	0	0	0	0	1	0	1	2	0	0	0	0	0	1	0	0	0	1	1	0	0
Ica1l	15	5	5	11	8	18	9	4	12	20	8	4	18	4	3	13	3	11	14	15	15	5	0	13	4	9	19	4	4	33	9	3	19	11	6	18	24	11	9	7	6	14	9	10	21	6	3	18	23
Wdr12	159	120	74	170	221	184	95	58	229	182	144	39	195	191	138	165	27	190	90	103	239	129	37	175	131	195	70	176	228	181	47	95	219	260	51	194	240	158	89	161	224	164	74	131	186	168	55	211	309
Carf	111	106	45	78	115	108	22	62	106	185	76	32	136	116	75	104	19	139	38	70	117	95	14	96	69	161	93	49	126	158	56	61	131	145	35	153	142	114	39	70	129	138	59	56	163	153	33	63	167
Gm15464	9	6	8	7	15	4	12	8	9	5	14	3	5	5	20	13	4	9	6	10	6	2	11	9	4	5	8	6	12	3	1	9	10	7	5	4	3	5	10	18	4	4	6	12	1	6	9	29	9
Nbeal1	3405	3152	1564	1992	1488	2930	1182	2732	2676	4444	1312	1251	2979	2539	1407	2561	387	3451	262	1913	2182	2556	318	3029	1302	3580	1990	1333	2838	4710	1530	1496	1423	4369	1040	3416	3806	3957	1222	1650	3017	4028	2769	2073	4228	3635	1292	1321	4798
Gm29332	0	0	0	0	0	0	0	0	0	0	0	0	0	0	0	0	0	0	0	0	0	0	0	0	0	0	0	0	0	0	0	0	0	0	0	0	0	0	0	0	0	0	0	0	0	0	0	0	0
Cyp20a1	196	162	85	222	163	204	87	79	191	216	98	49	186	163	141	164	15	176	83	115	192	165	43	174	114	162	119	178	200	206	50	113	200	263	62	183	244	202	81	176	250	155	80	135	189	172	61	187	256
6030460B20Rik	0	1	1	0	1	0	0	0	0	1	1	1	0	1	0	0	2	0	1	0	0	0	0	0	0	0	0	0	0	0	0	0	0	0	0	1	1	0	0	1	0	0	1	0	0	0	0	0	0
Abi2	171	120	42	121	90	157	41	86	105	265	68	62	169	137	95	121	28	166	63	86	161	133	41	131	131	158	112	112	116	226	65	182	162	216	52	253	166	129	45	70	216	137	78	68	200	140	68	114	235
Raph1	3622	2235	1344	1631	1131	2359	725	1896	1319	3146	818	1858	1932	1934	1127	1250	527	3023	341	1706	1613	2530	434	1039	1267	1966	1413	954	1351	2870	810	1641	1280	2865	1127	2412	1676	2400	818	840	2431	2176	1715	1257	2400	1772	1373	817	3054
Gm11575	3	2	3	7	6	3	9	3	9	4	5	5	2	3	7	10	2	3	1	4	7	3	5	9	5	3	1	9	4	8	1	7	7	4	1	9	3	1	12	14	1	5	1	5	6	7	3	14	5
Gm11576	2	1	0	0	0	0	0	0	0	0	0	0	0	0	0	0	0	1	0	0	0	0	0	0	0	0	1	0	0	0	0	0	0	1	0	0	0	0	0	0	0	0	0	0	1	0	0	0	0
Gm11578	1	0	0	2	1	0	0	0	1	7	0	0	2	1	0	0	0	1	0	2	2	1	0	2	0	1	3	1	1	9	1	0	1	1	0	1	4	1	1	1	0	0	0	1	3	3	0	5	2
Gm38388	2	2	0	0	1	0	0	0	0	2	0	0	1	1	1	1	0	2	0	1	0	0	0	0	1	0	0	1	0	4	0	0	1	0	0	1	0	2	0	0	0	0	0	2	0	0	0	1	1
Gm11577	0	0	0	0	0	0	0	0	1	0	0	0	0	0	0	0	0	0	0	0	0	0	0	0	0	0	0	0	0	0	0	1	0	0	0	1	0	0	0	1	0	0	0	0	0	0	0	0	0
Eif4a-ps4	9003	7011	6559	7520	9031	8269	4550	5205	8636	8073	4951	3536	8156	8831	5147	6467	1462	7510	1948	5912	10593	6587	1981	7576	5122	6724	4515	7649	10561	8605	2304	5990	7547	10073	2778	9075	10217	8250	5531	7064	10035	8218	4698	6599	9027	7335	3948	8265	9556
Cd28	31	30	3	58	82	57	29	30	59	122	6	8	32	112	11	41	8	56	0	33	26	39	5	13	49	9	13	74	18	59	11	29	181	93	4	29	46	40	20	16	104	61	30	18	71	28	8	63	92
Gm11579	0	0	0	0	0	0	0	0	0	1	0	0	0	0	0	0	0	0	0	0	0	0	0	0	0	0	0	1	0	1	0	0	0	0	0	0	0	0	0	0	0	1	0	0	0	0	0	0	0
2310016D23Rik	0	0	0	0	0	0	0	0	1	0	0	0	0	0	0	0	0	0	0	0	0	0	0	0	0	0	0	0	0	0	0	0	1	0	0	0	0	0	0	0	0	0	0	0	0	1	0	0	0
Gm37198	0	0	0	0	1	2	1	0	2	0	0	1	0	0	0	0	0	0	0	0	0	0	0	0	0	0	0	0	0	1	0	0	0	0	0	1	0	0	1	0	0	1	0	1	0	0	0	0	5
Gm11609	0	0	0	0	0	0	0	0	0	0	0	0	0	0	0	0	0	0	0	0	0	0	0	0	0	0	0	0	0	0	0	0	0	0	0	0	0	0	0	0	0	0	0	0	0	0	0	0	0
Gm11581	2	2	2	0	1	3	1	0	0	0	0	1	1	2	1	1	0	0	0	0	3	1	0	1	1	1	0	2	1	1	0	0	1	1	0	1	0	0	1	0	2	3	0	0	3	1	1	1	0
Gm38137	0	0	0	0	1	1	0	0	1	0	0	0	0	0	0	0	0	0	0	0	1	0	0	0	0	0	0	0	0	0	0	0	0	0	0	0	1	0	0	0	0	0	0	0	0	0	0	0	0
Ctla4	22	13	0	20	33	13	12	14	28	38	4	12	24	47	8	26	4	24	4	11	45	11	2	8	18	4	12	30	8	30	5	12	76	51	8	8	15	9	2	8	29	10	15	6	41	11	6	29	43
Rpl18-ps1	975	834	1570	1425	2319	1244	1803	1370	2099	1152	2317	903	866	1573	2490	1812	575	1073	2465	1830	1057	1351	1570	1917	1440	1583	1088	2062	1956	818	860	1888	1050	491	692	1827	1347	781	1712	2185	846	1412	1132	1115	1156	1308	1468	3932	1172
Gm11582	0	0	1	0	1	0	0	0	0	0	2	0	0	0	0	0	0	0	0	0	0	0	0	1	0	0	0	0	0	0	1	0	0	0	0	1	0	0	0	0	0	1	1	0	1	0	0	0	0
Icos	26	16	2	44	33	21	14	23	32	56	11	22	27	39	10	16	0	53	5	25	67	11	6	15	16	5	11	57	19	47	8	11	64	81	3	14	28	22	4	9	24	19	28	15	58	15	2	35	87
Gm37039	0	1	0	0	0	1	0	0	0	0	0	0	0	0	0	0	0	0	0	0	0	0	0	0	0	0	0	0	0	0	0	0	0	0	0	0	0	0	0	0	1	0	0	0	0	0	0	0	0
Rpl17-ps1	1	0	0	2	1	0	1	1	1	2	1	1	0	2	1	1	2	0	2	0	3	0	3	3	0	0	1	1	1	0	0	0	1	0	0	0	0	0	1	4	1	0	2	3	2	0	2	2	4
Gm11590	0	0	0	0	0	0	0	0	0	0	0	0	0	0	0	0	0	0	0	0	0	0	0	0	0	0	0	0	0	0	0	0	0	0	0	0	0	0	0	0	0	0	0	0	0	0	0	0	0
Gm11591	0	0	0	0	0	0	0	0	0	0	0	0	0	0	0	0	0	0	0	0	0	0	0	0	0	0	0	0	0	0	1	0	0	0	0	0	0	0	0	0	0	0	0	0	0	0	0	0	0
Gm28083	0	0	0	0	0	0	0	0	0	0	0	0	0	0	0	0	0	0	0	0	0	0	0	0	0	0	0	0	0	0	0	0	0	0	0	0	0	0	0	0	0	0	0	0	0	0	0	0	0
Gm11587	0	0	0	0	0	0	0	0	0	0	0	0	0	0	0	0	0	0	0	0	0	0	0	0	0	0	0	0	0	0	0	0	1	0	0	0	0	0	0	0	0	0	0	0	0	0	0	0	0
9530026F06Rik	0	0	0	0	0	1	0	0	0	1	0	0	0	0	0	0	0	0	0	0	0	0	0	2	0	0	5	0	0	1	0	0	0	1	0	0	0	1	1	0	0	0	1	0	1	0	0	1	0
Gm11588	0	0	0	0	0	0	0	0	0	0	0	0	0	0	0	0	0	0	0	0	0	0	0	0	0	0	0	0	0	0	0	0	0	0	1	0	0	0	0	0	0	0	0	0	0	0	0	0	0
Gm28449	0	0	0	0	0	0	0	0	0	0	0	0	0	0	0	0	0	0	0	0	0	0	0	0	0	0	0	0	0	0	0	0	0	0	0	0	0	0	0	0	0	0	0	0	0	0	0	0	0
Gm36943	0	0	0	0	0	0	0	0	0	0	0	0	0	0	0	0	0	0	0	0	0	0	0	0	0	0	0	0	0	0	0	0	0	0	0	0	0	0	0	0	0	0	0	0	0	0	0	0	0
Gm28094	0	0	0	0	0	0	0	0	0	0	0	0	0	0	0	0	0	0	0	0	0	0	0	0	0	0	0	0	0	0	0	0	0	0	0	0	0	0	0	0	0	0	0	0	0	0	0	0	0
4930587A21Rik	0	0	0	0	0	0	0	0	0	0	0	0	0	0	0	0	0	0	0	0	0	0	0	0	0	0	0	0	0	0	0	0	0	0	0	0	0	0	0	0	0	0	0	0	0	0	0	0	0
Pard3b	455	266	181	281	234	394	95	173	303	525	82	170	354	259	180	217	70	461	102	231	293	308	36	251	249	412	180	163	283	508	100	220	272	377	99	389	415	364	94	93	496	385	100	178	403	274	81	172	546
Gm37205	0	1	0	0	0	0	0	0	0	2	1	0	0	0	0	0	1	0	2	0	0	1	0	1	0	0	0	0	0	0	1	0	1	0	0	0	0	0	0	1	0	0	0	1	0	0	0	0	0
Gm38012	0	1	0	0	0	0	1	0	0	0	1	0	0	1	1	0	1	0	3	0	1	0	1	1	0	2	0	0	0	0	2	1	1	0	0	1	0	1	0	0	0	0	0	0	3	0	0	2	4
Gm38278	0	0	0	0	0	0	1	0	0	0	0	0	0	0	0	0	1	0	0	0	0	0	0	1	0	0	0	0	0	0	0	0	0	0	0	0	0	0	0	0	0	0	0	0	0	0	0	0	1
Pard3bos1	0	1	1	0	0	3	1	0	0	0	0	0	1	0	0	0	0	0	0	1	1	0	2	1	0	0	2	0	0	1	0	0	0	2	0	0	2	0	0	0	0	0	0	0	1	1	2	0	1
Gm38075	0	0	0	0	0	0	0	0	0	2	0	0	0	0	0	0	1	0	3	0	1	0	0	0	0	0	0	0	1	1	0	0	1	1	1	1	0	0	0	0	0	0	0	0	0	0	0	0	1
Gm29640	0	0	0	0	0	0	0	0	0	0	0	0	0	0	0	0	0	0	0	0	0	0	0	0	1	0	0	0	0	0	0	0	0	0	0	0	1	0	0	0	0	0	1	0	0	0	0	0	0
Gm29641	0	0	0	0	0	0	0	0	0	0	0	0	0	0	0	0	0	0	0	0	0	0	0	0	0	0	0	0	0	0	0	0	0	0	0	0	0	0	0	0	0	0	0	0	0	0	0	0	0
Pard3bos2	1	0	0	1	0	0	0	0	0	0	0	0	0	0	0	0	1	2	0	0	0	0	0	1	0	1	0	0	0	1	0	0	0	0	0	0	0	1	2	1	0	0	0	0	0	0	0	0	1
Gm38351	1	1	0	0	0	0	0	0	1	0	0	0	1	0	0	0	0	0	0	0	0	0	0	0	0	0	0	0	0	0	0	0	0	0	0	0	0	0	0	0	0	0	0	0	0	0	0	0	0
Pard3bos3	0	0	0	0	1	0	0	1	0	0	0	0	0	0	0	0	0	0	1	0	1	0	0	0	1	0	0	0	1	0	0	1	0	1	1	1	0	0	0	0	2	1	0	0	0	0	0	2	0
Gm29084	0	0	0	0	0	0	0	0	0	0	0	0	0	0	0	0	0	0	0	0	0	0	0	0	0	0	0	0	0	0	0	0	0	0	0	0	0	0	0	0	0	0	0	0	0	0	0	0	0
Gm11600	0	0	0	0	0	0	0	0	0	0	0	0	0	0	0	0	0	0	0	0	0	0	0	0	0	0	0	0	0	0	0	0	0	0	0	0	0	0	0	0	0	0	0	0	0	0	0	0	0
Gm11599	452	532	884	1095	1138	771	851	570	874	538	1020	285	558	753	1361	1215	160	660	715	745	743	531	734	1904	522	757	414	1609	1084	535	424	1521	764	591	205	1193	782	691	847	2192	814	729	461	1231	804	544	441	3659	651
Nrp2	1281	350	716	547	732	1976	295	236	947	1717	296	113	991	634	402	587	111	750	242	447	579	405	70	425	324	872	521	286	813	1465	162	159	710	680	354	471	961	1422	200	312	953	1266	229	776	1952	731	167	286	2107
Gm29083	0	0	0	0	0	0	1	0	0	0	0	0	3	0	0	0	0	0	0	0	0	0	0	1	0	0	0	0	1	0	0	1	1	1	0	1	1	1	0	0	0	0	0	0	0	0	0	0	0
Gm37121	8	0	3	4	1	16	3	0	4	26	2	0	11	7	0	2	1	5	1	0	1	1	0	8	0	11	2	1	2	25	2	2	1	8	1	5	10	18	0	2	6	19	0	8	36	9	1	0	41
Gm4208	0	0	1	0	0	0	0	0	0	0	0	0	0	0	1	0	0	0	2	0	0	1	0	0	0	0	1	0	2	2	0	1	0	1	0	0	0	0	0	0	0	0	0	0	0	0	0	0	0
Ino80d	1252	1044	505	626	654	1089	250	567	702	1532	419	412	987	911	337	524	223	1243	209	586	803	903	149	603	482	1132	640	336	747	1398	389	458	740	1290	563	989	1085	1230	225	323	964	1064	665	575	1323	1050	283	346	1783
Gm44468	0	0	0	0	0	0	0	0	0	0	0	0	0	0	0	0	0	0	0	0	0	0	0	0	0	0	0	0	0	0	0	0	0	0	0	0	0	0	0	0	0	0	0	0	0	0	0	0	0
Gm24942	0	0	0	0	0	0	0	0	0	0	0	0	0	0	0	0	0	0	0	0	0	0	0	0	0	0	0	0	0	0	0	0	0	0	0	0	0	0	0	0	0	0	0	0	0	0	0	0	0
Rps13-ps7	0	0	0	0	0	0	0	0	0	0	0	0	0	0	0	0	0	0	0	0	0	0	0	0	0	0	0	0	0	0	0	0	0	0	0	0	0	0	0	1	0	0	0	0	0	0	0	1	0
Rps27-ps1	6	3	2	6	18	10	18	8	5	2	7	2	2	5	11	5	2	2	9	9	6	10	0	10	3	11	1	28	12	3	1	7	6	4	1	3	5	2	18	11	3	12	1	4	5	12	3	22	5
Ino80dos	34	27	8	13	26	39	5	13	29	61	23	2	34	25	8	24	6	43	9	13	25	23	2	21	13	41	18	8	27	42	11	11	21	25	17	45	42	20	9	18	27	35	19	16	51	43	5	9	58
Gm20342	142	127	29	34	95	129	23	63	104	151	101	35	114	91	68	63	38	101	58	38	61	94	33	59	66	158	67	27	106	171	58	44	93	143	64	121	133	93	38	55	92	124	68	62	186	138	34	48	207
Ndufs1	5223	4539	4074	3449	4345	4176	1972	3848	4344	4938	1981	1943	4322	4454	2977	3139	722	4714	985	2877	4495	4275	787	2563	2460	4631	3247	3175	4407	5087	1999	2650	2989	5285	1864	4071	5165	4488	3120	1843	5320	4639	3314	2858	5177	4302	2405	2137	5516
Eef1b2	7472	6941	10035	9258	10589	7694	10896	7853	9718	8455	11289	4137	8062	7001	14185	12090	2100	6722	10263	10150	8565	7042	10560	15268	8009	7865	5907	13552	10294	6962	5232	12249	11794	8084	4017	13021	9695	6963	11218	22920	8791	7391	6434	10631	8140	8095	7551	28506	10444
Gm26457	6	7	1	3	7	4	2	2	3	2	2	0	10	2	0	1	0	6	0	1	3	2	0	3	3	11	4	3	6	6	1	3	9	6	1	6	11	0	0	3	1	7	5	5	6	6	0	4	11
Snora41	11	4	4	3	7	11	2	3	6	12	12	0	10	3	7	10	1	9	2	2	10	7	2	6	6	7	10	4	12	10	2	3	12	9	2	12	7	0	1	6	8	9	1	4	9	6	4	6	16
Gpr1	3	1	0	3	0	1	2	4	3	1	1	0	4	0	1	4	2	0	1	1	4	2	0	1	1	2	4	2	3	4	0	0	1	1	0	1	3	3	1	4	3	0	0	0	2	4	0	4	1
Platr12	0	0	0	0	0	0	0	0	0	0	0	0	0	0	0	0	0	0	0	0	0	0	0	0	0	0	0	0	0	0	0	0	0	0	0	0	0	0	0	0	0	0	0	0	0	0	0	0	0
1700039I01Rik	0	0	0	0	0	0	0	0	0	0	0	0	0	0	0	0	0	0	0	0	0	0	0	0	0	0	0	0	0	0	0	0	0	0	0	0	0	0	0	0	0	0	0	0	0	0	0	0	0
Gm11608	0	0	0	0	0	0	0	0	0	0	0	0	0	0	0	0	0	0	0	0	0	0	0	0	0	0	0	0	0	0	0	0	0	0	0	0	0	0	0	0	0	0	0	0	0	0	0	0	0
Zdbf2	2	2	0	7	0	7	1	3	1	8	0	0	11	0	2	2	1	4	1	1	6	7	0	7	0	4	6	4	2	18	3	2	7	9	1	26	7	2	2	3	0	4	3	0	5	4	2	2	12
AL669947.1	0	0	0	0	0	0	0	0	0	0	0	0	0	0	0	0	0	0	0	0	0	0	0	0	0	0	0	0	0	0	0	0	0	0	0	0	0	0	0	0	0	0	0	0	0	0	0	0	0
Gm11606	0	0	0	0	0	0	0	0	0	0	0	0	0	0	0	0	0	0	0	0	0	0	0	0	0	0	0	0	0	0	0	0	0	0	0	0	0	0	0	0	0	0	0	0	0	0	0	0	0
Gm11605	691	475	615	563	807	450	494	647	636	518	483	519	514	652	657	502	263	551	443	720	751	744	339	517	519	644	437	679	731	512	350	578	557	571	291	681	527	463	794	449	508	620	441	408	489	601	442	912	606
Adam23	157	76	24	101	74	123	27	58	107	267	62	18	183	71	35	80	19	93	66	101	150	67	11	84	48	134	168	48	109	254	46	43	100	188	36	102	242	77	20	53	87	82	89	50	147	98	29	123	213
Gm22281	0	0	0	0	0	0	0	0	0	0	0	0	0	1	0	0	0	0	0	0	0	0	0	0	0	0	0	0	0	0	0	0	0	1	0	0	0	0	0	0	0	0	0	0	0	0	0	0	0
Gm39653	0	0	0	0	0	0	0	0	0	0	0	0	0	0	0	0	0	0	0	0	0	0	0	0	0	0	0	0	0	0	0	0	0	0	0	0	0	0	0	0	0	0	0	0	0	0	0	0	0
Dytn	0	1	0	0	0	0	0	0	0	0	0	0	0	0	0	0	0	0	0	0	0	0	0	0	0	0	0	0	0	0	0	0	0	0	0	0	0	0	0	0	0	0	0	0	0	0	0	0	0
Gm12748	0	0	0	0	0	0	0	0	0	0	0	0	0	0	0	0	0	0	0	0	0	0	0	0	0	0	0	0	0	0	0	0	0	0	0	0	0	0	0	0	0	0	0	0	0	0	0	0	0
Mdh1b	1	0	0	1	1	0	0	0	2	2	0	0	0	0	0	0	0	0	1	0	1	0	0	0	1	1	0	0	3	2	0	0	0	0	1	1	0	0	2	0	0	0	0	0	0	0	0	0	0
Fastkd2	436	355	268	452	390	461	277	231	524	432	390	65	500	487	314	400	69	399	174	263	539	321	133	586	331	388	208	489	621	465	140	316	476	578	100	470	617	462	289	654	564	390	196	320	520	469	128	469	619
4933402D24Rik	0	0	0	0	2	1	0	1	1	1	0	0	0	0	0	1	0	1	0	1	0	1	0	1	0	1	0	0	1	3	0	1	2	3	1	0	3	1	0	0	0	4	0	0	1	4	0	0	2
Gm13751	0	0	0	0	1	0	0	0	0	0	0	0	0	0	0	0	0	0	0	0	0	0	0	0	0	0	0	0	0	0	0	0	0	0	0	0	0	0	0	0	0	0	0	0	0	0	0	0	0
Gm13754	0	1	0	0	0	0	0	0	0	0	0	0	0	0	0	0	0	0	0	0	0	0	0	0	0	0	0	0	0	0	0	0	0	0	0	0	0	0	0	0	0	0	0	0	0	0	0	0	0
Gm13749	1	0	0	2	0	0	0	0	0	0	0	0	0	1	0	1	1	1	0	1	0	1	0	1	1	0	0	0	0	1	0	0	0	0	0	1	0	1	0	0	1	0	0	0	0	0	0	0	0
Klf7	441	265	144	265	192	356	63	136	267	581	86	99	389	364	110	210	52	296	102	141	319	186	26	205	201	311	191	198	241	555	93	155	250	371	85	350	463	331	86	95	414	317	135	184	437	253	63	122	722
Mir6899	0	0	0	0	0	0	0	0	0	0	0	0	0	0	0	0	0	0	0	0	0	0	0	0	0	0	0	0	0	0	0	0	0	0	0	0	0	0	0	0	0	0	0	0	0	0	0	0	0
Gm13748	1	0	0	0	0	0	0	0	0	0	0	0	0	0	0	0	0	0	0	0	0	0	0	0	0	0	0	0	1	0	0	0	0	0	0	0	0	0	0	0	0	0	1	1	0	0	1	0	0
Gm13750	325	267	350	415	522	306	275	329	443	307	232	126	410	265	380	405	66	290	140	332	403	312	78	443	134	301	241	478	500	340	112	328	386	537	78	508	393	261	362	342	366	343	177	316	361	343	214	560	247
Gm28981	0	0	0	0	0	0	0	0	0	0	0	0	0	0	0	0	0	0	0	0	0	0	0	0	0	1	0	0	0	0	0	0	0	0	0	0	0	1	0	0	0	0	0	0	0	0	0	0	1
Gm28980	7	3	0	0	0	7	6	18	0	10	9	0	9	0	0	0	0	0	8	0	9	16	6	20	5	14	8	0	14	9	4	0	0	0	3	13	13	0	0	3	0	0	5	0	0	16	8	0	0
Creb1	1253	995	516	756	762	971	508	674	984	1375	586	508	1181	901	544	670	180	1075	169	788	905	829	122	886	486	1112	661	503	1236	1340	364	418	842	1510	388	1106	1222	1164	401	696	808	1041	749	693	1443	1103	401	599	1703
Mettl21a	249	185	154	176	202	218	104	139	171	212	190	117	202	167	164	158	55	185	122	139	184	152	48	184	122	155	208	132	197	210	75	112	206	178	122	222	201	132	142	231	150	156	143	136	189	169	84	208	243
Gm28982	0	0	0	0	1	0	0	0	0	0	1	0	0	1	2	0	1	1	0	0	0	0	1	0	0	1	0	0	0	0	1	0	3	1	2	0	0	1	2	0	1	0	0	0	0	1	0	0	0
Gm29152	0	0	0	1	1	0	0	0	0	0	0	1	1	0	0	0	0	0	0	0	0	0	0	0	0	0	0	0	0	0	0	0	1	0	0	0	0	0	0	0	0	0	0	0	0	0	0	0	0
2810408I11Rik	14	14	7	18	16	7	3	5	27	19	14	5	19	24	6	18	4	13	4	7	24	13	3	19	14	24	6	19	16	22	11	13	13	22	1	29	24	18	13	20	16	14	13	16	17	10	5	25	20
Ccnyl1	582	381	245	279	302	363	151	313	312	512	229	256	409	298	251	345	150	396	154	342	443	336	104	339	267	372	358	216	440	503	203	236	426	512	213	539	372	354	265	228	381	369	305	222	463	413	201	273	487
Fzd5	3621	2458	1937	1586	1603	2421	921	2189	1687	3312	1038	1648	2994	1441	1385	1425	549	2468	776	2538	1819	2235	624	1171	1217	2527	1758	639	2438	2708	1090	1066	2076	2133	1473	2919	2436	2150	906	899	1909	2056	2064	1083	2565	2457	1242	863	3070
Gm38058	3	1	3	1	5	4	1	1	1	4	4	5	3	3	0	3	0	2	4	1	2	4	2	4	2	4	2	0	5	1	0	2	3	3	1	5	3	1	1	2	0	2	1	0	3	2	1	5	5
Plekhm3	242	247	115	197	80	240	65	172	76	327	88	160	233	93	50	85	57	218	56	177	171	140	47	95	144	190	154	67	124	263	64	75	123	225	43	305	258	156	53	57	155	119	232	55	294	235	67	75	262
Rpl31-ps24	0	0	0	0	0	0	0	0	1	0	0	0	0	0	0	0	0	0	0	0	0	0	0	0	1	0	0	0	0	0	0	0	2	0	0	0	0	0	1	0	0	0	0	0	0	0	0	1	1
Rpl10a-ps1	2972	2502	3447	3939	4849	3438	3955	2452	4109	3409	5441	1380	2886	2999	4749	4933	886	2900	3501	3309	3483	2713	3478	6595	5119	3378	2099	4932	4360	2925	2112	4806	4353	2761	1012	5335	3894	2963	3418	9633	3353	2956	2148	4035	3532	2812	2283	10617	3808
Gm24788	0	0	0	0	0	0	0	0	0	0	0	0	0	0	0	0	0	0	0	0	0	0	0	0	0	0	0	0	0	0	0	0	0	0	0	0	0	0	0	0	0	0	0	0	0	0	0	0	0
Akr1cl	5	3	2	3	7	4	5	5	7	7	0	3	8	2	7	2	0	9	0	7	0	1	0	0	0	2	3	7	2	10	3	2	15	10	3	0	9	6	2	2	1	6	13	3	10	1	0	9	12
Gm8550	0	0	0	0	0	0	0	0	0	0	0	0	0	0	0	0	0	0	0	0	0	0	0	0	0	0	0	0	0	0	0	1	0	0	0	0	0	0	0	0	0	0	0	0	0	0	0	0	0
Cryge	0	0	0	0	0	0	0	0	0	0	0	0	0	0	0	0	0	0	0	0	0	0	0	0	0	0	1	0	0	0	0	0	0	0	0	0	0	0	0	0	0	0	0	0	0	0	0	0	0
Crygd	0	0	0	0	0	0	0	0	0	0	0	0	0	0	0	0	0	0	1	0	0	0	0	0	0	0	0	0	0	0	0	0	0	0	0	0	0	0	0	0	0	0	0	0	0	1	0	0	0
Crygc	0	0	0	0	0	0	0	0	0	0	0	0	0	0	0	0	0	0	0	0	0	0	0	0	0	0	0	0	0	0	0	0	0	0	0	0	0	0	0	0	0	0	0	0	0	0	0	0	0
Crygb	0	0	0	0	0	0	0	0	0	0	0	0	0	0	0	0	0	0	0	0	0	0	0	0	0	0	0	0	0	0	0	0	0	0	0	0	0	0	0	0	0	0	0	0	0	0	0	0	0
Gm7329	64	50	84	747	68	70	32	98	36	74	9	132	62	106	52	54	6	142	33	44	61	76	19	28	35	34	58	54	32	94	18	67	31	125	64	18	39	102	86	51	54	67	45	26	67	45	46	37	39
Cryga	0	0	0	0	0	0	0	0	0	0	0	0	0	0	0	0	0	0	0	0	0	0	0	0	0	0	0	0	0	0	0	0	0	0	0	0	0	0	0	0	0	0	0	0	0	0	0	0	0
Gm28845	0	0	0	0	0	0	0	0	0	0	0	0	0	0	0	0	0	0	0	0	0	0	0	0	0	0	0	0	0	0	0	0	0	0	0	0	0	0	0	0	0	0	0	0	0	0	0	0	0
D630023F18Rik	7	7	2	3	14	11	2	0	7	5	9	1	4	5	5	7	2	3	1	0	2	4	1	7	5	6	4	4	4	4	7	10	12	8	3	11	2	6	1	4	17	5	0	6	7	4	4	2	14
Idh1	8659	5855	6132	5949	8279	8272	4220	4177	7953	9665	5657	2555	7500	8318	6603	7388	1410	6758	2576	5362	8992	5190	2103	7197	5682	8272	4705	7352	7660	8161	3473	5889	6865	7299	2827	8338	8308	7218	6004	7811	9651	7772	3929	6560	10363	6503	3792	6248	12514
Pikfyve	709	609	294	302	401	586	177	364	530	860	305	246	680	564	219	307	114	582	90	402	509	450	34	332	329	618	393	219	559	842	231	314	526	842	229	648	751	560	207	337	526	537	500	284	781	707	150	221	948
Pth2r	0	0	0	0	0	0	0	0	0	1	0	0	0	0	0	0	0	1	0	0	0	0	0	0	0	0	0	0	0	0	0	0	0	0	0	0	2	0	0	0	0	0	0	0	0	0	0	0	0
Gm28927	0	0	0	0	0	0	0	0	0	1	0	0	1	0	0	0	0	0	1	0	1	0	0	1	0	0	0	1	1	0	0	0	0	0	1	0	0	0	1	0	0	0	0	0	0	0	0	1	0
Gm28926	0	0	0	0	0	0	0	0	0	0	0	0	0	0	0	0	0	0	0	0	0	0	0	0	0	0	0	0	0	0	0	1	0	0	0	0	0	0	0	0	0	0	0	0	0	0	0	0	0
Gm28925	0	0	0	0	0	0	0	0	0	0	0	0	0	0	0	0	0	0	0	0	0	0	0	0	0	0	0	0	0	0	0	0	0	0	0	0	0	0	0	0	0	0	0	0	0	0	0	0	0
Gm28923	1	0	0	0	0	0	0	0	0	0	0	0	0	0	0	0	0	1	0	0	0	0	0	0	0	0	0	0	0	0	0	0	0	0	0	0	0	0	0	0	0	0	0	0	0	0	0	0	1
Gm28922	0	0	0	0	0	0	0	0	0	0	0	0	0	0	0	0	0	0	0	0	0	0	0	0	0	0	0	0	0	0	0	0	0	0	0	0	0	0	0	0	0	0	0	0	0	0	0	0	0
AC166985.1	0	0	0	0	0	0	0	0	0	0	0	0	0	0	0	0	0	0	0	0	0	0	0	0	0	0	0	0	0	0	0	0	0	0	0	0	0	0	0	0	0	0	0	0	0	0	0	0	0
Gm28728	1	0	0	0	0	0	0	0	0	0	0	0	0	0	0	4	0	0	0	0	0	0	0	0	0	1	1	1	0	0	0	1	0	2	0	0	0	0	0	1	0	0	0	4	0	0	0	3	1
Gm5255	0	0	0	0	0	0	0	0	0	0	0	0	0	0	0	0	0	0	0	0	0	0	0	0	0	0	0	0	0	0	0	0	0	0	0	0	0	0	0	0	0	0	0	0	0	0	0	0	0
Gm8805	4	3	8	9	13	7	7	12	5	6	9	3	2	7	10	8	2	5	18	8	3	5	9	5	8	10	7	11	7	6	3	5	6	3	4	8	3	2	11	6	4	6	3	5	3	7	10	14	10
Crygf	0	0	0	0	0	0	0	0	0	0	0	0	0	0	0	0	0	0	0	0	0	0	0	0	0	0	0	0	0	0	0	0	0	0	0	0	0	0	0	0	0	0	0	0	0	0	0	0	0
Gm8809	0	0	0	0	0	0	0	0	0	0	0	0	0	0	0	0	0	0	0	0	0	0	0	0	0	0	0	0	0	0	0	0	0	0	0	0	0	0	0	0	0	0	0	0	1	0	0	0	0
Gm15659	0	1	1	1	0	2	0	0	1	2	1	0	3	1	0	0	0	0	0	0	0	0	0	4	1	1	0	0	2	3	0	0	4	3	0	4	2	2	0	2	0	1	1	0	1	0	0	3	1
Gm8812	6	5	6	3	2	3	1	2	7	4	4	5	10	8	0	3	1	0	0	6	1	2	0	5	2	3	4	3	2	11	1	1	5	6	3	0	10	7	1	6	6	4	4	5	4	2	2	3	10
Map2	106	37	19	56	56	117	32	20	114	233	39	22	139	71	58	64	14	59	47	67	79	68	3	77	23	126	117	44	70	259	29	32	92	112	35	74	127	75	24	42	76	84	63	58	124	63	24	95	199
Gm24729	0	0	0	0	0	0	0	0	0	0	0	0	0	0	0	0	0	0	0	0	0	0	0	0	0	0	0	0	0	0	0	0	0	0	0	0	0	0	0	0	0	0	0	0	0	0	0	0	0
Gm10558	1	0	0	0	0	1	1	0	0	0	0	0	0	0	2	0	0	1	0	0	0	1	0	0	0	1	0	0	0	0	0	0	0	0	1	0	0	0	0	0	0	0	0	0	0	0	0	0	0
Gm25411	0	0	0	0	0	0	0	0	1	0	0	0	0	0	1	0	0	0	0	0	0	0	0	0	0	0	0	0	0	1	0	0	0	0	2	0	0	0	0	0	0	0	0	0	0	0	0	0	0
Unc80	45	8	2	24	18	33	4	9	36	110	13	1	53	20	21	31	5	10	14	41	25	25	2	29	7	42	61	15	21	110	13	5	36	35	20	41	46	23	8	8	34	24	24	14	49	31	9	27	91
Gm37181	0	1	0	0	0	0	0	0	0	0	0	0	0	0	0	0	0	0	0	0	0	2	0	2	0	0	0	0	0	2	1	0	2	1	0	2	0	1	0	0	0	0	0	0	0	1	0	0	0
Rpe	1292	699	894	849	705	1163	756	594	1283	1070	520	589	827	1245	1050	1024	144	1122	182	814	876	1084	236	1284	439	971	668	1298	1130	1194	609	1200	855	1575	367	958	1170	1349	1230	1124	1088	1143	675	1184	1205	871	822	1347	1250
Kansl1l	166	55	67	98	99	166	54	55	144	159	30	61	133	147	52	122	12	167	14	89	80	150	13	97	76	130	115	71	88	218	52	56	137	255	54	111	180	169	57	80	184	229	69	85	197	116	60	97	269
Gm37570	7	7	2	7	2	3	4	1	7	22	5	0	5	7	3	6	3	10	2	2	1	7	1	4	5	4	6	3	1	22	1	5	6	10	5	10	11	6	2	0	7	10	4	3	10	9	2	2	14
Gm38387	3	3	4	0	0	0	0	2	4	12	1	0	3	7	2	2	2	4	0	4	3	2	1	1	3	6	1	1	2	5	1	3	2	8	1	5	3	6	0	0	4	4	2	2	5	4	0	4	7
Gm38162	1	1	0	2	3	4	4	2	4	15	1	0	2	13	1	5	1	8	0	0	1	6	0	8	2	7	5	4	3	16	4	5	13	8	2	6	10	4	1	2	16	13	3	3	22	8	1	6	17
Gm15789	6	1	0	0	0	3	4	0	4	5	1	1	4	3	1	0	1	3	2	0	2	1	0	0	1	0	3	1	2	1	2	3	5	2	0	4	1	0	1	0	3	2	1	2	8	2	0	0	6
6820402A03Rik	0	3	0	0	0	0	1	6	0	0	3	0	4	0	0	0	0	0	8	1	4	0	3	0	8	0	0	0	5	0	0	0	1	0	0	4	2	0	0	1	0	0	2	0	0	3	0	0	0
Gm37285	2	6	2	5	0	2	2	1	0	0	0	0	6	1	2	0	2	1	0	2	2	1	0	3	1	1	0	1	3	4	2	5	1	1	0	6	4	2	0	2	5	1	3	0	5	9	1	0	3
Gm37755	6	1	0	2	3	6	0	0	1	22	0	1	4	4	1	8	4	11	0	0	2	10	0	6	2	6	0	1	1	13	2	4	12	8	5	5	4	5	1	3	7	3	0	3	9	4	0	4	15
Gm38218	8	5	6	4	5	10	3	5	5	10	2	0	3	3	2	6	2	3	2	2	6	2	2	4	9	10	8	2	5	8	0	0	10	4	2	8	5	2	2	1	8	7	2	3	8	1	2	2	13
Acadl	5444	6137	5046	3838	4982	5087	2256	5776	3487	6793	2870	3422	4290	4146	3609	3893	1767	6110	1910	4746	7081	5173	1676	3109	4170	5622	3044	3019	3979	4488	2019	2652	5296	3747	2222	5265	4059	4485	3451	2913	6114	4887	3541	2964	6352	4144	2830	3175	8113
Gm15793	15	15	23	15	20	7	20	20	20	20	31	8	15	12	33	27	8	15	20	18	13	12	18	35	7	19	15	18	17	21	7	25	26	14	1	25	26	6	17	41	12	18	15	20	21	19	11	52	13
Gm27934	0	0	0	0	0	0	0	0	0	0	0	0	0	0	0	0	0	1	0	0	0	0	0	0	0	0	0	0	0	0	0	0	0	0	0	0	0	0	0	0	0	0	0	0	0	0	0	0	0
Gm25832	0	0	0	0	0	0	0	0	0	0	1	0	0	0	0	0	0	0	0	0	1	0	0	0	0	0	0	0	0	0	0	0	0	0	0	0	1	0	0	0	0	0	0	0	0	0	0	0	0
Myl1	12	9	0	45	4	7	2	4	5	17	4	1	23	4	5	9	2	3	19	31	19	9	1	8	8	7	20	10	33	22	4	6	10	5	3	14	18	4	4	14	4	2	14	2	8	22	2	6	7
Rpl31-ps14	10	12	7	10	24	11	9	5	13	13	22	1	14	12	18	14	2	9	8	16	13	5	10	12	8	16	7	26	12	10	7	14	25	8	5	13	13	6	13	29	15	11	10	6	8	10	11	39	13
Gm15826	0	0	0	0	0	0	0	0	0	0	0	0	0	0	0	0	0	0	0	0	0	0	0	0	0	0	0	0	0	0	0	0	0	0	0	0	0	0	0	0	0	0	0	0	0	0	0	0	0
Lancl1	410	275	283	343	331	385	151	125	258	319	205	84	279	297	169	239	43	283	151	187	378	284	74	264	238	253	177	211	316	340	93	231	368	317	103	313	368	297	149	191	374	299	135	215	383	259	162	223	383
Cps1	2669	689	614	1585	847	2017	500	106	2463	1019	385	63	1086	1017	1110	1113	74	1357	624	767	3173	1630	199	1447	978	1462	194	1098	2356	1203	439	711	1590	1621	93	1411	2376	2806	273	882	2438	1921	155	1016	1718	795	366	1379	1819
Gm15668	0	0	0	0	0	0	0	0	0	0	0	0	0	0	0	0	0	0	0	0	0	0	0	0	0	0	0	0	0	0	0	0	0	0	0	0	0	0	0	0	0	0	0	0	0	0	0	0	0
Gm26342	0	0	0	0	0	0	0	0	0	0	0	0	0	0	0	0	0	0	0	0	0	0	0	0	0	0	0	0	0	0	0	0	0	0	0	0	0	0	0	0	0	0	0	0	0	0	0	0	0
Kif22-ps	0	0	0	0	0	0	0	0	0	0	0	0	0	0	0	0	0	0	0	0	0	1	0	0	0	0	0	0	0	0	0	0	1	0	0	0	0	0	0	0	1	0	0	0	0	0	0	0	0
Gm15669	0	0	0	0	0	0	0	0	0	0	0	0	0	0	0	0	0	0	0	0	0	0	0	0	0	0	0	0	0	0	0	0	0	0	0	0	0	0	0	0	0	0	0	0	0	0	0	0	0
Gm37957	0	0	0	0	0	1	0	0	0	0	0	0	0	0	0	0	0	0	0	0	0	0	0	0	0	0	0	0	0	0	0	0	0	0	0	0	0	0	0	0	0	0	0	0	0	0	0	0	0
Gm15671	0	0	0	0	0	0	0	0	0	0	0	0	0	0	0	0	0	0	0	0	0	0	0	0	0	0	0	0	0	0	0	0	0	0	0	0	0	0	0	0	0	0	0	0	0	0	0	0	0
Erbb4	1	0	0	1	0	1	0	0	0	0	0	0	1	0	0	0	0	0	0	0	0	0	0	2	0	1	0	0	0	0	0	0	0	0	0	1	0	0	0	0	0	0	0	0	0	1	0	0	0
Gm37100	0	0	0	0	0	0	0	0	0	0	0	0	0	0	0	0	0	0	0	0	0	0	0	0	0	0	0	0	0	0	0	0	0	0	0	0	0	0	0	0	0	0	0	0	0	0	0	0	0
AC138285.1	0	0	0	0	0	0	0	0	0	0	0	0	0	0	0	0	0	0	0	0	0	0	0	0	0	0	0	0	0	0	0	0	0	0	0	0	0	0	0	0	0	0	0	0	0	0	0	0	0
Gm15670	0	0	0	0	0	0	0	0	0	0	0	0	0	0	0	0	0	0	0	0	0	0	0	0	0	0	0	0	0	0	0	0	0	0	0	0	0	0	0	0	0	0	0	0	0	0	0	0	0
Gm25542	0	0	0	0	0	0	0	0	0	0	0	0	0	0	0	0	0	0	0	0	0	0	0	0	0	0	0	0	0	0	0	0	0	0	0	0	0	0	0	0	0	0	0	0	0	0	0	0	0
Gm19335	0	0	0	0	0	0	0	0	0	0	0	0	0	0	0	0	0	0	0	0	0	0	0	0	0	0	0	0	0	0	0	0	0	0	0	0	0	0	0	0	0	0	0	0	0	0	0	0	0
Gm37735	0	0	0	0	0	0	0	0	0	0	0	0	0	0	0	0	0	0	0	1	0	0	0	0	0	0	0	0	0	0	0	0	0	0	0	0	0	0	0	0	0	0	0	0	0	0	0	0	0
Gm37769	0	0	0	0	0	0	0	0	0	0	0	0	0	0	0	0	0	0	0	0	0	0	0	0	0	0	0	0	0	0	0	0	0	0	0	0	0	0	0	0	0	0	0	0	0	0	0	0	0
Gm37061	0	0	0	0	0	0	0	0	0	0	0	0	0	0	0	0	0	0	0	0	0	0	0	0	0	0	0	0	0	0	0	0	0	0	0	0	0	0	0	0	0	0	0	0	0	0	0	0	0
Gm16076	0	0	0	0	0	0	0	0	0	0	0	0	0	0	0	0	0	0	0	0	0	0	0	0	0	0	0	0	0	0	0	0	0	0	0	0	0	0	0	0	0	0	0	0	0	0	0	0	0
Gm8840	0	0	5	0	2	2	3	4	6	1	0	2	0	2	7	0	2	3	12	0	0	1	8	0	5	0	0	0	1	0	0	2	0	1	0	0	0	2	6	2	0	1	0	0	9	1	2	8	1
Pced1c-ps	2	2	19	23	8	9	5	4	4	3	2	18	5	5	3	5	0	6	0	1	1	9	1	5	3	2	2	7	4	4	4	4	0	0	13	4	4	11	8	5	2	17	2	9	3	2	25	1	1
Gm28497	25	38	11	4	9	24	16	9	8	11	14	16	22	20	9	5	10	22	2	4	18	12	4	9	11	20	18	6	16	18	4	4	12	18	21	21	17	5	15	17	3	6	10	19	23	21	3	9	30
Gm29113	2	0	1	0	0	0	0	1	0	1	0	0	3	1	1	1	0	1	0	0	0	0	0	2	1	1	3	0	0	1	0	0	1	4	2	3	1	2	0	0	0	0	1	3	2	1	0	0	2
Gm29114	0	1	0	1	0	1	1	2	0	0	1	0	2	3	0	0	1	5	1	0	1	0	0	1	1	1	3	0	0	0	3	1	0	5	3	3	2	5	0	0	1	2	2	2	4	6	1	1	5
Ikzf2	1452	2062	864	557	643	1370	492	1006	907	1645	495	592	1301	1536	414	723	181	1487	63	553	1022	964	118	873	543	1481	802	418	1036	1900	568	558	685	1773	531	1359	1573	1274	535	583	858	1289	881	1064	1931	1690	382	339	1959
Gm29112	6	5	0	0	1	2	0	0	2	5	0	0	4	7	0	2	5	0	0	0	3	4	0	2	4	4	4	0	2	1	1	1	1	0	2	4	0	2	1	0	6	1	1	2	2	7	5	0	6
Gm28112	1	2	0	0	1	1	1	0	1	2	2	0	0	0	0	2	4	2	0	0	1	2	1	0	0	1	4	0	0	0	3	1	1	1	7	4	0	0	0	1	0	1	0	1	0	3	4	0	2
Gm37930	0	0	0	0	0	0	0	0	1	0	0	0	0	0	0	0	0	1	0	0	0	0	0	1	0	1	0	0	0	0	0	0	1	0	0	0	0	0	0	0	0	0	0	0	0	0	0	0	2
Spag16	0	0	0	0	0	0	1	0	0	0	0	0	0	0	0	0	0	0	0	0	0	0	0	0	0	0	0	0	0	1	0	0	0	0	1	1	0	0	0	0	0	0	0	0	0	0	0	0	0
Gm23879	0	0	0	0	0	0	0	0	0	0	0	0	0	0	0	0	0	0	0	0	0	0	0	0	0	0	0	0	0	0	0	0	0	0	0	0	0	0	0	1	0	0	0	0	0	0	0	1	0
Gm28580	0	0	0	0	0	0	0	0	0	0	0	0	0	0	0	0	0	0	0	0	0	1	0	0	0	0	1	0	1	0	0	0	0	0	0	1	0	0	0	0	1	0	0	0	0	0	0	0	0
Gm38272	0	0	0	0	0	0	0	0	0	0	0	0	0	0	0	0	0	0	0	0	0	0	0	0	0	0	0	0	0	0	0	0	0	0	0	0	0	0	0	0	0	0	0	0	0	0	0	0	0
Gm37456	0	0	0	0	0	0	0	0	0	0	0	0	0	0	0	0	0	0	0	0	0	0	0	0	0	0	0	0	0	0	0	0	0	0	0	0	0	0	0	0	0	0	0	0	0	0	0	0	0
Gm23422	0	0	0	0	0	0	0	0	0	0	0	0	0	0	0	0	0	0	0	0	0	0	0	0	0	0	0	0	0	0	0	0	0	0	0	0	0	0	0	0	0	0	0	0	0	0	0	0	0
AC157794.1	0	0	0	0	0	0	0	0	0	0	0	0	0	0	0	0	0	0	0	0	0	0	0	0	0	0	0	0	0	0	0	0	0	0	0	0	0	0	0	0	0	0	0	0	0	0	0	0	0
Vwc2l	1	0	0	1	0	0	0	0	0	2	0	0	0	0	0	0	0	1	0	0	0	0	0	1	0	1	2	0	0	1	0	0	0	2	0	0	0	0	0	0	0	0	0	0	1	0	0	1	0
Bard1	70	96	31	53	78	88	19	31	68	100	44	9	93	105	9	51	5	65	2	26	96	64	4	32	32	92	19	49	62	80	23	48	48	114	8	83	131	100	27	23	72	63	30	55	91	67	10	22	135
Gm16236	0	0	1	0	0	0	0	0	0	1	0	0	0	0	0	0	0	0	0	0	0	0	0	0	0	0	0	0	0	0	0	0	0	1	0	1	0	0	0	0	2	0	0	0	1	1	0	0	0
Gm8870	1	0	1	0	1	0	0	1	1	0	1	1	0	0	1	0	1	1	0	0	1	0	0	2	1	0	0	0	0	2	0	2	0	0	0	0	1	0	1	3	0	0	0	0	3	0	0	2	0
Abca12	8177	6901	7689	3790	2530	5633	2087	5367	2846	6464	1491	7667	3589	5297	3386	2329	1369	7625	624	3383	3299	6081	1390	2028	1884	4799	5461	3038	2613	10131	2214	3375	2221	6626	5910	3328	4685	6964	3151	1101	5947	5317	5470	4496	5466	4348	5252	1090	6975
Gm6947	0	0	0	0	0	0	0	0	0	0	0	0	0	0	0	0	0	0	0	0	0	1	0	0	0	0	0	0	0	0	0	0	0	0	0	0	0	0	0	0	0	0	0	0	0	0	0	0	0
Atic	1617	1280	959	1132	1404	1542	618	566	1296	1319	491	233	1438	1637	706	898	120	1346	256	669	1707	1060	176	732	769	1203	430	1060	1528	1374	322	763	1099	1584	262	1213	1637	1430	726	488	1710	1207	466	890	1610	1187	389	707	1972
Fn1	1482	1002	268	1038	1439	1828	319	658	934	1571	645	159	1652	1331	485	1119	173	1330	794	347	1816	1381	137	622	438	1324	893	721	875	2241	313	690	733	1257	162	1443	1429	1154	473	591	2574	1554	541	393	1353	750	476	727	2543
Apol7d	0	0	0	1	3	0	1	0	0	0	1	0	0	0	0	1	0	0	0	1	1	0	1	1	0	1	0	0	0	0	0	0	1	2	1	0	3	0	0	1	0	0	0	0	1	1	0	2	1
Gm5829	262	304	397	301	293	270	293	362	247	252	198	354	281	280	383	224	105	287	127	407	302	328	170	315	99	263	281	288	333	308	103	240	290	274	232	290	291	232	422	424	262	272	237	265	230	329	298	406	254
Gm5256	1651	1160	1178	1072	1249	1154	760	838	1059	1245	615	597	1075	1236	851	851	191	1085	332	1013	1561	1043	379	880	1164	1091	666	896	1187	1197	547	799	1052	1034	382	1351	1174	1243	833	809	1306	1206	619	986	1165	847	762	1006	1316
Gm37217	0	0	0	0	0	0	0	0	0	0	0	0	0	0	0	0	0	0	0	0	0	0	0	0	0	0	0	0	0	0	0	0	0	0	0	0	0	0	0	0	0	0	0	0	0	0	0	0	0
Gm8883	0	0	0	0	0	0	0	0	0	0	0	0	0	0	0	0	0	0	0	0	0	0	0	0	0	0	0	0	0	0	0	0	0	0	0	0	0	0	0	0	0	0	0	0	0	0	0	0	0
Gm28818	0	0	0	0	0	1	0	0	0	0	0	0	0	0	0	0	0	0	0	0	0	0	0	0	0	0	0	0	0	0	0	0	0	0	0	0	0	0	0	0	0	1	0	0	0	0	0	0	0
4933417E11Rik	0	0	0	0	1	0	0	0	1	1	0	0	0	0	0	0	0	0	0	0	0	0	0	0	0	0	0	0	0	0	0	0	0	0	0	0	0	1	0	1	1	0	0	0	0	0	0	0	0
4930556G22Rik	0	0	0	0	0	0	0	0	0	0	0	0	0	0	0	0	0	0	0	0	0	0	0	0	0	0	0	0	0	0	0	0	0	0	0	0	0	0	0	0	0	0	0	0	0	0	0	0	0
Gm5528	822	646	683	663	1143	760	781	480	1011	993	390	162	906	662	786	744	175	591	388	701	1108	613	408	1225	432	760	435	868	1057	848	194	680	1601	623	212	1053	1357	630	672	949	874	737	395	835	890	796	438	1370	1477
Gm8885	360	367	796	617	613	481	535	264	551	440	462	239	490	218	824	662	273	376	451	508	558	341	412	1256	254	504	312	519	460	386	231	716	892	524	117	759	548	434	398	1380	707	441	233	479	460	254	555	1921	418
Gm4319	0	0	0	0	1	0	0	0	0	0	0	0	0	0	0	0	0	0	0	0	0	0	0	0	0	0	0	0	0	0	0	0	0	0	0	0	0	0	0	0	2	0	0	0	0	0	0	0	0
Mreg	43	16	11	36	25	30	16	14	45	33	10	4	32	23	40	24	3	34	50	56	33	28	7	19	26	14	9	14	34	32	24	18	127	46	9	50	41	28	4	14	26	26	16	17	50	18	11	36	52
AC120136.2	0	6	5	1	12	0	22	2	17	1	1	3	1	0	11	5	11	5	24	4	1	7	20	13	2	1	2	5	1	3	4	7	2	3	6	0	2	2	4	15	0	3	2	2	3	0	7	24	1
AC120136.3	3	35	8	14	15	2	164	5	108	3	13	2	1	10	14	17	199	4	247	2	2	10	277	77	0	5	15	5	6	6	33	28	13	1	33	10	0	0	12	54	2	6	21	9	5	2	50	51	4
AC120136.4	0	0	3	0	0	0	0	1	1	0	0	0	1	0	2	1	0	1	7	0	0	0	0	0	1	0	0	1	1	2	2	0	1	0	3	0	0	0	1	2	0	1	2	0	0	0	0	3	0
AC120136.1	0	4	1	0	3	0	18	2	12	0	4	2	2	1	1	0	18	2	7	2	1	1	22	5	3	0	1	1	0	3	4	3	1	2	5	3	1	1	7	4	0	2	3	2	2	1	3	5	1
Pecr	144	101	78	133	175	144	68	56	139	113	80	19	123	94	104	124	22	85	126	153	186	103	27	93	150	99	58	91	128	103	35	85	187	104	21	169	153	92	53	96	147	127	41	102	147	103	44	158	143
Tmem169	11	5	0	3	4	9	1	7	3	5	4	0	6	4	5	0	1	1	5	7	9	6	0	1	1	3	9	2	2	13	1	3	4	4	2	2	5	7	0	4	6	1	4	3	3	4	0	3	12
Xrcc5	428	410	388	375	438	513	300	280	440	541	278	155	496	366	403	390	69	334	233	351	530	303	196	435	359	442	291	363	442	471	148	340	472	429	151	450	563	390	273	345	536	456	214	307	530	441	246	505	604
Marchf4	11	5	1	7	0	11	3	5	5	12	2	2	16	8	1	1	0	7	10	7	10	8	0	8	2	9	7	3	4	8	1	1	5	9	6	9	8	9	1	3	6	6	5	0	6	8	4	5	5
Gm15843	4	1	1	3	3	1	5	3	0	5	9	2	3	3	1	3	3	5	4	1	3	3	4	9	2	4	1	4	3	0	3	6	6	0	3	3	4	1	3	8	3	0	2	5	4	2	2	11	4
Smarcal1	397	263	299	232	349	437	155	166	275	362	166	143	316	270	201	234	83	339	92	210	319	298	92	197	161	290	265	198	269	396	101	161	276	315	173	284	388	328	170	137	335	326	174	199	333	279	163	172	450
Gm39662	4	2	2	4	1	5	1	0	1	0	4	3	0	4	5	4	0	0	2	2	4	5	1	6	1	1	4	1	4	3	1	1	6	1	1	7	2	1	0	2	0	3	0	0	1	1	1	0	1
Ankar	0	0	0	0	0	0	0	0	0	0	0	0	0	0	0	0	0	0	0	0	0	0	0	0	0	0	0	0	0	0	0	0	0	0	0	0	0	0	0	0	0	0	0	0	0	0	0	0	0
Gm18035	0	0	0	0	0	0	0	0	0	0	0	0	0	0	0	0	0	0	0	0	0	0	1	0	0	0	0	0	0	1	0	0	0	0	0	0	0	0	2	0	0	0	0	0	0	0	0	0	0
Gm45859	0	0	0	0	0	0	0	0	0	0	0	0	0	0	0	0	0	0	0	0	0	0	0	0	0	0	0	0	0	0	0	0	0	0	0	0	0	0	0	0	0	0	0	0	0	0	0	0	0
Rpl37a	963	1117	1799	1397	1531	1193	1476	1283	1204	1104	1844	1052	1349	912	2108	1462	736	1116	2236	1569	1322	988	1206	1865	762	1102	1208	1629	1437	1024	649	1857	1848	1353	722	1729	1229	818	1506	2694	1152	903	1149	1249	1231	1158	1387	2736	1167
Igfbp2	48	11	9	74	75	57	29	13	26	35	50	7	69	29	88	20	8	18	165	26	23	41	40	30	21	23	29	41	49	34	17	36	20	17	55	12	39	31	37	22	43	29	22	26	18	25	56	26	25
Igfbp5	1427	544	178	826	933	1391	248	281	1024	1374	295	125	1273	754	359	559	98	732	300	435	1519	563	57	832	544	853	804	556	860	1872	298	342	867	852	147	931	1738	935	130	305	1865	817	489	279	1053	783	231	770	1456
1700027A15Rik	0	0	0	0	0	0	0	0	0	0	0	0	0	0	0	0	0	0	0	0	0	0	0	0	0	0	0	0	0	0	0	0	0	0	0	0	0	0	0	0	0	0	0	0	0	0	0	0	0
Tnp1	0	0	0	0	0	0	0	0	0	0	0	0	0	0	0	0	0	0	0	0	0	0	0	0	0	0	0	0	0	0	0	0	0	0	0	0	0	0	0	0	0	0	0	0	0	0	0	0	0
Gm38106	0	0	0	0	0	0	0	0	0	0	0	0	0	0	0	0	0	0	0	0	0	0	0	0	0	0	0	0	0	0	0	0	0	0	0	0	0	0	0	0	0	0	0	0	0	0	0	0	0
Gm29185	0	0	0	0	0	0	0	0	0	0	0	0	0	0	0	0	0	0	0	0	0	0	0	0	0	0	0	0	0	0	0	0	0	0	0	0	0	0	0	0	0	0	0	0	0	0	0	0	0
Gm29184	0	0	0	0	0	0	0	0	0	0	0	0	0	0	0	0	0	0	0	0	0	0	1	0	0	0	0	0	0	0	0	0	0	0	0	0	0	0	0	0	0	0	0	0	0	0	0	0	0
Pinc	0	0	0	0	1	0	1	0	0	0	0	0	0	0	0	0	0	0	0	0	0	0	0	0	0	0	0	0	0	0	0	0	0	0	0	0	0	0	0	0	0	0	0	0	0	0	0	0	0
D530049I02Rik	0	0	0	0	0	0	0	0	0	0	0	0	0	0	0	0	0	0	0	0	0	0	0	0	0	0	0	0	0	0	0	0	0	0	0	0	0	0	0	0	0	0	0	0	0	0	0	0	0
Gm9553	0	0	0	0	0	0	0	0	0	0	0	0	0	0	0	0	0	0	0	0	0	0	0	0	0	0	0	0	1	0	0	0	0	0	0	0	0	0	0	0	0	0	0	0	0	0	0	0	0
C530043A13Rik	0	0	0	0	0	0	0	0	0	1	0	0	0	0	0	0	0	0	0	0	0	0	0	0	0	0	0	0	0	0	0	0	0	0	0	0	0	0	0	0	0	0	0	0	0	0	0	0	0
Gm29186	0	0	0	0	0	0	0	0	0	0	0	0	0	0	0	0	0	0	0	0	0	0	0	0	0	0	0	0	0	0	0	0	0	0	0	0	0	0	0	0	0	0	0	0	0	0	0	0	0
6030407O03Rik	2	0	0	3	0	1	0	0	0	2	0	0	0	1	0	0	0	0	0	0	0	0	0	3	0	0	0	1	0	1	0	0	0	0	0	0	1	0	0	2	0	0	0	0	1	0	0	0	1
Gm29183	0	0	0	0	0	0	0	0	0	0	0	0	0	0	0	0	0	0	0	0	0	0	0	0	0	1	0	0	0	0	0	0	0	0	0	0	0	0	0	0	0	0	0	0	0	0	0	1	0
Mir6351	0	0	0	0	0	0	0	0	0	0	0	0	0	0	0	0	0	0	0	0	0	0	0	0	0	0	0	0	0	0	0	2	0	0	0	0	0	0	0	0	0	0	0	0	0	0	0	0	0
Tns1	1780	881	271	1869	1001	1830	231	463	1087	2160	378	222	2706	991	292	855	101	1110	764	651	1944	1419	57	669	426	1266	1200	616	1117	2758	361	463	967	1401	281	1554	1951	1100	125	354	1683	1230	521	406	1753	1135	350	428	2309
Rufy4	52	2	5	3	5	25	0	1	6	22	0	6	3	4	10	22	1	13	0	6	8	24	3	4	24	4	42	28	0	68	0	7	40	10	5	2	4	8	2	8	8	0	1	2	2	1	3	21	7
Cxcr2	2	0	0	15	2	0	0	1	1	2	0	0	2	3	0	0	0	2	0	0	1	1	0	1	0	0	0	2	1	2	1	0	6	2	0	2	1	0	0	1	1	0	0	1	6	0	0	8	6
Cxcr1	0	0	0	0	1	0	0	0	0	1	0	0	0	0	0	0	0	0	0	0	0	0	0	0	0	0	0	0	0	0	0	0	0	1	0	1	0	0	0	0	0	0	0	0	0	0	0	0	1
Mir1928	0	0	0	0	0	0	0	0	0	0	0	0	0	0	0	0	0	0	0	0	0	0	0	0	0	0	0	0	0	0	0	0	0	0	0	0	0	0	0	0	0	0	0	0	0	0	0	0	0
AC113473.1	0	0	0	0	0	0	0	0	0	0	1	0	0	0	0	0	0	0	0	0	0	0	0	0	0	0	0	0	0	0	0	0	0	0	0	0	0	0	0	0	0	0	0	0	0	0	0	0	0
Arpc2	9297	7332	7027	7475	6641	7061	5130	7335	5919	8148	5020	6653	7418	6487	5886	6384	2435	7089	2279	8182	8232	6136	2651	7204	6083	6466	5569	5605	7461	8013	3558	7028	8729	8626	3576	9118	7899	6480	5942	6352	7161	6187	5716	6129	8031	6439	5318	6917	8884
Gpbar1	2	0	0	5	1	0	0	1	0	1	1	0	1	0	1	1	0	0	2	1	2	1	0	0	3	2	0	1	1	1	1	1	0	1	0	1	1	1	2	0	0	0	0	0	0	0	0	1	0
Aamp	2970	2271	2803	2165	2649	2558	1622	1790	2118	2384	1919	2287	2260	2351	1979	1987	955	2673	1385	2294	2555	2149	908	1628	1210	2325	1898	1878	2428	2300	1131	2038	2005	2312	2137	2218	2246	2236	2215	1602	2422	2002	1896	1818	2415	2172	1856	1994	2296
Gm28364	0	0	0	0	0	0	0	0	0	0	0	0	0	0	0	0	0	0	0	0	0	0	0	0	0	0	0	0	0	0	0	0	0	0	0	0	0	0	0	0	0	0	0	0	0	0	0	0	0
Pnkd	523	405	673	647	596	497	616	384	518	463	584	428	484	459	747	640	245	496	341	593	565	420	472	605	276	479	610	624	677	501	320	777	504	443	371	576	597	385	774	840	451	396	477	486	441	448	519	966	424
Gm37503	9	7	3	8	5	3	6	10	6	6	6	13	7	4	10	10	4	11	1	15	6	3	4	4	2	6	8	2	6	5	2	10	7	3	2	4	5	1	6	9	8	3	8	4	6	7	5	14	11
Tmbim1	5690	5021	6133	4014	3641	4281	2524	4603	2837	5069	3751	7716	4648	3960	3564	3934	2368	5463	2847	4307	4879	3452	2960	2880	2711	3729	4395	2847	3863	5084	2418	3818	4491	5457	4278	4992	4238	4141	4041	3143	3909	2894	4642	3684	4725	3968	4118	2524	5748
Gm29358	0	0	0	0	0	0	0	0	0	0	0	0	0	0	0	0	0	0	0	0	0	0	0	0	0	0	0	0	0	0	0	0	0	0	0	0	0	0	0	0	0	0	0	0	0	0	0	0	0
Gm37931	3	3	0	2	0	5	0	2	3	5	2	0	4	3	0	0	0	2	0	1	0	1	0	0	2	2	2	0	0	3	1	2	1	5	2	0	2	2	0	0	3	3	0	1	4	0	1	2	3
Catip	4	3	0	2	8	4	1	3	5	5	2	3	5	2	3	3	0	5	0	1	6	1	0	4	2	8	2	0	4	7	1	2	11	8	2	8	5	0	0	3	7	5	3	3	6	2	3	7	4
Slc11a1	46	21	6	52	40	53	29	12	29	24	11	9	34	46	16	31	3	30	15	18	95	21	17	30	29	26	33	56	38	50	7	21	88	34	8	39	58	27	7	48	51	29	9	20	66	16	20	77	37
Ctdsp1	2584	1964	1736	1810	1767	1901	1004	1354	1544	2191	827	1195	1989	1619	1082	1510	557	1848	951	1987	2313	1673	342	1231	1293	1613	1418	1140	1940	1994	835	1075	1825	1774	1147	2270	2162	1637	1103	725	1861	1549	1378	1492	2145	1672	991	1138	2169
Mir26b	3	1	0	0	1	0	1	0	0	3	1	0	0	1	0	1	0	0	0	0	0	0	0	0	1	0	2	2	0	0	2	1	0	2	0	1	5	2	0	0	3	3	0	2	1	1	1	0	0
Vil1	37262	25614	29351	16251	15477	21228	9621	21914	15691	25713	7171	18878	23528	17690	10954	10328	6239	24059	8135	26008	26842	26008	4120	8278	8918	17346	15668	11893	19002	26659	7908	11292	17632	22812	9711	24569	21443	24452	10278	5532	20122	20638	18191	13756	24274	20384	16809	7776	23794
Usp37	1554	935	864	610	1152	934	408	993	827	1204	683	1098	1029	746	857	592	482	930	709	1398	1419	1116	485	477	624	815	1076	546	903	1132	548	660	1198	1015	637	1124	861	885	643	505	884	953	965	478	1071	895	879	533	1346
Gm37733	0	0	0	2	1	0	0	1	0	1	0	0	2	0	3	0	0	0	0	0	0	1	1	1	0	0	1	1	0	1	0	0	0	3	1	3	1	0	0	0	1	0	2	0	1	0	0	0	0
Cnot9	1002	806	707	669	781	850	306	527	745	899	456	654	907	784	447	490	195	832	334	682	952	698	220	427	467	740	515	449	829	1070	359	526	867	903	392	878	872	896	364	370	925	696	593	372	810	652	351	342	949
Plcd4	8	16	8	11	6	8	18	31	7	15	10	1	29	6	6	3	1	2	2	5	21	4	0	7	1	21	7	4	22	17	9	3	5	6	3	11	25	10	3	7	4	4	13	3	28	19	3	2	9
Zfp142	164	150	59	116	76	183	16	51	83	184	30	32	168	114	9	38	8	176	12	40	103	94	2	64	57	142	44	36	139	191	31	28	77	164	28	134	236	190	5	18	119	134	43	55	281	154	7	25	255
Bcs1l	220	177	169	204	207	273	132	58	242	175	94	35	224	212	116	185	27	197	47	116	264	160	32	191	146	178	85	181	276	207	50	160	214	233	43	175	282	278	108	137	295	176	65	191	235	149	59	182	271
Rnf25	536	375	393	287	510	464	199	231	348	439	329	242	390	384	257	269	137	448	195	348	448	336	119	232	285	351	335	249	395	448	148	260	483	364	225	393	374	398	272	263	402	333	269	257	409	359	194	273	454
Stk36	7	8	7	8	8	25	2	3	6	7	1	6	10	7	4	4	1	13	3	4	3	1	0	4	1	6	3	1	3	17	3	5	12	7	2	5	12	15	1	0	14	6	2	6	12	9	3	7	9
Ttll4	610	505	263	289	357	600	141	260	404	680	234	174	529	547	177	269	63	618	129	208	446	406	69	293	301	629	295	212	450	580	162	252	462	509	210	476	565	581	147	187	545	507	218	249	696	526	138	193	851
Cyp27a1	466	603	227	268	237	439	167	115	205	267	166	53	316	171	185	216	87	187	158	444	626	320	81	200	264	284	209	107	254	244	100	171	637	105	321	671	308	276	117	117	404	261	106	214	241	250	137	218	302
Prkag3	14	0	0	1	2	1	2	0	1	8	7	0	8	0	3	3	2	3	8	9	8	1	0	1	3	8	10	5	3	10	4	3	11	4	3	13	3	2	1	1	2	2	5	2	6	6	0	3	4
Wnt6	8	8	4	9	7	9	6	14	6	5	7	3	6	1	6	13	4	3	18	18	14	10	1	16	4	14	6	2	15	11	7	5	12	5	11	19	8	5	2	8	2	11	9	1	7	7	2	13	6
Gm29539	0	0	0	1	0	0	0	0	0	0	0	0	0	0	0	0	0	1	0	0	0	1	0	1	0	0	1	2	0	2	0	0	0	0	3	1	2	0	0	1	0	1	0	0	1	1	0	0	0
Wnt10a	0	0	0	0	0	2	0	1	0	4	0	2	0	0	1	0	0	2	0	1	2	1	0	0	0	0	0	0	1	0	1	0	2	0	1	0	1	2	0	0	1	0	0	0	1	2	2	3	0
Gm16582	0	1	0	0	0	0	0	0	0	0	0	0	0	0	0	0	0	0	0	0	0	0	0	0	0	0	0	0	0	0	0	0	0	0	0	0	0	0	0	0	0	0	0	0	0	0	0	0	1
Cdk5r2	8	4	1	12	10	8	2	2	15	16	6	2	13	4	3	9	1	3	10	9	5	3	0	8	5	9	14	3	10	15	6	2	7	9	4	6	10	3	3	0	5	4	6	3	6	5	8	4	12
Fev	9	2	1	5	8	6	1	2	5	6	0	2	3	2	0	2	1	3	0	6	13	5	0	3	8	4	2	1	2	3	1	1	9	3	2	6	6	4	0	0	4	5	1	4	2	2	1	1	4
Cryba2	4	3	1	2	7	4	3	2	3	6	3	0	1	3	0	6	0	3	4	5	5	3	2	6	2	2	2	3	3	2	2	4	6	0	2	2	3	1	1	0	2	3	1	0	3	1	0	9	4
Mir375	0	0	0	0	0	0	0	0	0	0	0	0	0	0	0	0	0	0	1	0	0	0	0	0	0	0	0	0	0	0	0	0	0	0	0	0	0	0	0	0	0	0	0	0	0	0	0	0	0
Cfap65	70	11	51	18	32	66	7	5	13	36	4	8	10	13	9	15	5	14	1	6	9	28	3	10	28	12	25	8	11	50	3	42	32	9	38	10	22	79	6	5	60	51	7	21	12	11	11	8	31
Gm15841	0	0	0	0	0	0	0	0	0	0	0	0	0	1	1	0	0	0	0	0	0	0	0	0	0	0	0	0	0	1	0	0	0	1	0	0	0	1	0	0	0	0	0	0	0	1	0	0	1
Ihh	3509	2534	4253	1968	2518	3158	1672	2595	2284	2436	1915	2708	2802	1536	1450	1337	968	1646	909	3067	1673	2639	736	1162	1029	2392	3497	1074	2720	2890	1159	1328	1486	1497	2602	2261	2312	2580	1216	1210	1969	2253	2810	1935	2337	2605	2627	803	2206
Gm37744	1	1	1	0	1	0	2	1	1	1	0	0	0	0	2	0	0	1	1	0	0	1	0	0	0	3	0	0	0	0	0	0	1	0	0	1	1	1	0	0	1	1	0	0	1	2	1	2	0
Nhej1	154	107	99	87	126	122	85	84	107	113	104	59	109	89	91	102	33	126	58	108	173	97	28	117	84	143	101	129	144	111	53	63	58	143	55	102	152	101	90	112	134	95	97	110	119	104	64	150	123
Slc23a3	58	58	30	72	70	49	58	40	44	65	72	27	62	49	73	83	26	54	54	47	108	21	31	85	55	52	34	83	60	55	20	59	94	53	21	150	76	43	44	123	50	48	45	58	72	68	23	125	63
Cnppd1	2022	1625	1152	1016	1588	1462	671	1140	1053	1674	995	983	1521	986	784	1074	570	1468	909	1508	1806	1260	373	894	1074	1375	1108	640	1360	1496	664	778	1426	1142	1060	1781	1473	1152	617	635	1422	1341	1008	843	1614	1272	612	844	1590
Retreg2	2385	1647	2116	1478	1502	1991	1065	1136	1097	1720	1123	1629	1746	1341	1080	1285	629	1635	1219	1736	1890	1411	664	1168	1297	1469	1437	847	1630	1889	776	1355	1666	1159	1573	1842	1689	1733	933	869	1599	1257	1298	1277	1659	1317	1038	962	1653
Zfand2b	746	457	727	624	730	605	528	388	584	497	586	469	518	508	599	618	176	482	383	644	572	496	533	672	598	490	560	644	631	520	300	842	579	456	327	782	597	473	617	814	631	542	445	518	538	510	463	868	458
Abcb6	265	178	412	200	222	282	201	243	152	176	163	287	214	191	212	183	71	248	70	227	181	262	110	132	104	152	161	176	188	221	128	228	138	189	147	174	192	251	239	165	229	206	169	150	209	205	251	130	177
Gm29253	0	0	1	0	0	0	0	0	0	0	0	0	0	0	0	0	0	0	0	0	0	1	0	1	0	1	0	0	1	0	0	0	0	1	0	1	0	0	0	0	0	0	0	0	0	1	0	0	0
Atg9a	1515	804	1181	771	464	991	252	666	458	1146	123	834	841	766	226	554	49	1292	96	555	585	843	23	354	541	769	407	393	606	1124	313	597	519	734	320	1049	882	1125	253	128	1071	928	458	629	1120	711	314	246	1074
Ankzf1	682	523	303	246	320	532	149	275	307	539	236	239	430	397	148	282	50	540	95	234	476	434	40	246	220	504	281	163	409	477	169	238	388	371	257	507	487	338	104	137	431	495	238	255	500	416	114	174	591
Glb1l	144	86	41	53	45	76	16	38	49	108	26	28	81	65	24	41	14	79	23	40	88	48	9	53	44	80	59	32	68	106	21	35	62	79	29	82	103	64	27	33	77	49	31	42	86	72	18	48	96
Stk16	1385	906	1158	965	928	1010	701	625	899	1038	984	870	961	963	819	948	346	1128	340	853	1192	825	373	1055	555	901	832	907	1214	1067	530	1082	813	1028	532	1060	1064	1036	957	1527	780	732	717	829	883	953	594	1086	1007
Tuba4a	2662	1290	1653	1635	1754	1639	831	1462	1655	2028	1091	2818	1888	1975	1088	1417	611	1981	897	1835	2296	1290	436	983	880	1365	1310	1536	2175	2071	636	1868	1891	2197	939	2131	1920	2016	1424	693	1537	1188	1400	1092	1699	1781	1155	910	2040
A630095N17Rik	5	2	2	2	3	4	1	2	1	3	2	0	1	2	0	4	0	0	0	2	3	2	0	5	0	0	1	0	1	4	2	0	4	0	1	6	0	1	1	1	5	1	0	0	0	3	0	6	5
Gm50472	0	0	0	0	0	0	0	0	0	0	0	0	0	0	0	0	0	0	0	0	0	0	0	0	0	0	0	0	0	0	0	0	0	0	0	0	0	0	0	0	0	0	0	0	0	0	0	0	0
Dnajb2	791	552	563	457	497	634	320	343	521	588	362	700	566	453	305	352	240	607	302	524	501	508	101	352	217	546	503	231	601	664	206	257	392	500	597	444	580	575	344	267	410	514	430	359	510	582	288	297	597
Ptprn	113	25	11	117	63	120	18	15	64	157	33	9	135	45	29	63	15	22	91	66	103	67	9	28	27	70	118	41	71	154	23	15	57	49	64	90	115	45	11	11	53	62	56	32	76	45	28	44	124
Gm28294	0	0	0	0	0	0	0	0	0	0	0	0	0	0	0	0	0	0	0	0	0	0	0	0	0	0	0	0	0	0	0	0	0	0	0	0	0	0	0	0	0	0	0	0	0	0	0	0	0
Resp18	44	20	14	61	41	45	16	15	49	64	27	7	56	41	46	35	8	26	86	85	58	33	3	34	27	38	58	33	41	64	12	17	71	38	45	66	59	25	19	19	25	34	28	26	44	23	27	80	45
Gm28902	0	0	0	0	0	0	0	0	0	0	0	0	0	0	0	0	0	0	0	0	0	0	0	0	0	0	0	0	0	0	0	0	0	0	0	0	0	0	0	0	0	0	0	0	0	0	0	0	0
Dnpep	2025	1396	1656	1531	1665	1491	919	1195	1228	1458	975	934	1244	1372	1071	1170	446	1610	576	1386	1950	1293	507	1025	1106	1321	1058	1284	1559	1503	619	1235	1292	1321	609	1882	1583	1377	1058	890	1454	1307	1010	1286	1562	1266	949	1390	1343
Des	4900	2646	1291	4479	5149	4632	2025	1703	3460	3690	3767	831	8266	2859	3591	2521	879	3354	7985	1825	4589	5049	1045	2209	1566	4528	4313	3082	4517	5217	1245	2899	2721	4576	1559	4375	3890	2787	2650	2085	4992	3185	2585	2135	3377	2725	4233	2578	5440
Gm15179	0	0	1	0	0	0	0	0	0	0	0	0	0	0	0	0	0	0	0	0	0	0	0	0	1	0	0	0	0	1	0	1	0	0	0	0	0	0	0	0	0	0	0	0	0	0	0	1	0
Speg	164	60	56	111	161	188	47	46	182	183	88	43	189	112	78	94	22	83	93	57	106	124	15	79	45	182	193	92	162	200	33	39	69	126	52	173	180	80	37	72	113	157	72	76	126	156	76	107	207
Gm15178	22	0	13	0	17	17	6	0	6	22	0	11	1	5	16	7	3	18	0	0	0	22	6	0	5	0	11	8	0	19	0	12	16	11	18	0	0	17	9	5	21	14	0	4	1	2	9	16	11
Gmppa	1405	821	1135	875	1374	1350	535	497	927	1101	484	842	792	1088	611	763	240	1184	252	666	1014	968	216	494	853	766	792	783	808	1057	347	820	826	958	721	840	990	1084	601	452	1091	1049	498	851	918	693	570	594	1020
Asic4	4	2	0	10	6	4	0	1	7	10	5	1	9	2	7	11	0	0	18	1	4	2	0	6	1	5	16	6	5	7	3	0	6	3	1	14	4	1	1	1	2	3	7	4	4	3	3	11	8
Gm37264	0	0	0	0	0	0	0	0	0	0	0	0	1	0	0	0	0	0	0	0	0	0	0	0	1	0	0	0	0	0	0	0	0	0	0	0	0	0	0	0	0	0	0	0	0	0	0	0	0
Chpf	103	51	82	193	165	129	68	70	153	131	60	118	84	197	99	91	23	122	120	114	116	123	19	74	80	128	120	121	179	113	54	117	54	53	87	134	133	89	65	68	75	125	113	89	85	139	73	81	124
Obsl1	16	8	7	31	15	27	5	7	21	27	6	7	27	14	7	8	5	8	11	11	26	18	2	21	9	27	22	15	27	24	3	9	16	10	8	30	34	9	4	4	8	17	16	9	28	29	8	20	24
Tmem198	17	5	7	7	8	20	11	8	15	26	10	10	19	13	6	12	9	12	5	9	24	8	2	9	6	11	21	5	19	6	4	9	7	17	4	14	16	4	4	10	16	13	14	4	11	17	6	6	10
Inha	5	4	1	2	4	7	0	0	6	5	7	2	5	3	1	3	0	7	5	3	8	4	0	2	4	5	4	3	6	2	4	0	5	1	0	5	7	3	0	1	9	5	5	2	3	8	0	3	6
Gm15181	0	0	0	0	0	1	0	0	0	0	0	0	0	0	0	0	0	0	0	0	0	0	0	1	0	0	0	0	0	2	0	0	1	0	0	0	1	0	0	0	0	0	0	0	0	0	0	0	0
Stk11ip	390	378	191	293	275	329	98	231	192	386	201	123	346	205	110	161	38	339	115	262	325	217	37	165	205	351	146	121	277	340	141	127	197	248	175	330	374	260	77	76	321	211	237	118	419	291	72	102	313
Gm15183	0	0	0	0	0	0	0	0	0	0	0	0	0	0	0	0	0	0	0	0	0	0	0	0	0	0	0	0	0	0	0	0	0	0	0	0	0	0	0	0	0	0	0	0	0	0	0	0	0
Slc4a3	64	27	8	54	42	65	16	16	44	67	31	10	64	29	25	31	3	29	41	29	58	58	1	39	18	57	55	27	55	71	23	19	13	32	17	73	85	31	12	7	44	54	33	15	57	54	26	32	65
Gm15180	0	0	0	0	0	0	0	0	0	0	0	0	0	0	0	0	0	0	0	0	0	0	0	0	0	0	0	0	0	0	0	0	0	0	0	0	1	0	0	0	0	0	0	0	0	0	0	0	0
Gm15182	0	0	1	0	2	2	0	0	0	1	0	0	0	0	1	0	0	0	0	1	0	0	0	0	0	0	0	0	0	0	0	0	4	0	0	0	0	0	0	0	0	1	0	0	1	0	0	2	0
Gm5257	2	3	1	0	1	1	1	1	0	0	1	0	1	1	2	0	0	0	3	3	1	0	0	4	0	2	0	2	3	2	2	1	1	2	0	3	2	1	0	1	1	1	2	1	1	1	0	3	2
Gm29065	0	0	0	0	0	0	0	0	0	0	0	0	0	0	0	0	0	0	0	0	0	0	0	0	0	0	0	0	0	0	0	0	0	0	0	0	0	0	0	0	0	0	0	0	0	0	0	0	0
Gm29068	0	0	0	0	0	0	0	0	0	0	0	0	0	0	0	0	0	0	0	0	0	0	0	0	0	0	0	0	0	0	0	0	0	0	0	0	0	0	0	0	0	0	0	0	0	0	0	0	0
Gm29069	0	0	0	0	0	0	0	0	0	0	0	0	0	0	0	0	0	0	0	0	0	0	0	0	0	0	0	0	0	0	0	0	0	0	0	0	0	0	0	0	0	0	0	0	0	0	0	0	0
Gm17751	0	0	0	0	0	1	0	0	0	0	0	0	0	0	0	0	0	0	0	0	0	0	0	0	0	0	0	0	0	0	0	0	0	0	0	0	0	0	0	0	0	0	0	0	0	0	0	0	0
Mir6343	0	0	0	0	0	0	0	0	0	0	0	0	0	0	0	0	0	0	0	0	0	0	0	0	0	0	0	0	0	0	0	0	0	0	0	0	0	0	0	0	0	0	0	0	0	0	0	0	0
Gm816	0	0	0	0	0	0	0	0	0	0	0	0	0	0	0	0	0	0	0	0	0	0	0	0	0	0	0	0	0	0	0	0	0	0	0	0	0	0	0	0	0	0	0	0	0	0	0	0	0
Gm38265	0	0	0	0	0	0	0	0	0	0	0	0	0	0	0	0	0	0	0	0	0	0	0	0	0	0	0	0	0	0	0	0	0	0	0	0	0	0	0	0	0	0	0	0	0	0	0	0	0
Epha4	109	137	27	102	99	141	46	70	150	170	74	13	207	185	61	116	8	144	31	85	131	54	10	117	68	223	33	63	185	180	53	63	113	179	19	186	257	80	61	80	191	121	51	48	174	171	12	57	280
Mir6352	0	0	0	0	0	0	0	0	0	0	0	0	0	0	0	0	0	0	0	0	0	0	0	0	0	0	0	0	0	0	0	1	0	0	0	0	0	0	0	0	0	0	0	0	0	0	0	0	0
Gm28386	0	1	0	2	6	0	1	1	2	0	1	1	1	1	1	2	0	2	0	1	2	2	0	1	1	3	0	1	1	2	0	1	2	0	2	0	2	1	3	0	2	0	1	0	2	0	1	1	1
Gm28385	0	0	0	0	0	0	0	0	0	0	0	0	0	0	0	1	0	0	0	0	0	0	0	0	0	0	0	0	0	0	0	0	1	0	0	0	0	0	0	0	0	0	0	0	0	0	0	1	0
Gm26263	0	0	0	0	0	0	0	0	0	0	0	0	0	0	0	0	0	0	0	0	0	0	0	0	0	0	0	0	0	0	0	0	0	0	0	0	0	0	0	0	0	0	0	0	0	0	0	0	0
Gm28387	0	0	0	0	0	0	0	0	0	0	0	0	0	0	0	0	0	0	0	0	0	0	0	0	0	0	0	0	0	0	0	0	0	0	0	0	0	0	0	0	0	0	0	0	0	0	0	0	0
Pax3	1	0	0	0	0	0	0	0	0	0	0	0	0	0	0	0	0	0	0	0	0	0	0	0	0	0	0	0	0	0	0	0	0	0	0	0	0	0	0	0	0	0	0	0	0	0	0	0	0
Gm2102	0	0	0	0	0	0	1	0	0	0	0	0	0	0	0	0	0	0	1	0	0	1	0	0	0	0	0	0	1	0	0	0	0	0	0	2	0	0	0	0	0	1	0	1	0	0	0	0	0
Sgpp2	3599	3539	2587	2042	2144	2250	898	2179	1808	3153	1194	2054	2690	3581	1499	1616	681	4120	515	2143	2707	2169	442	1235	1512	2327	1942	1517	2428	3177	976	1381	2062	3524	1453	2480	2633	2575	1816	862	2215	2307	1804	1782	3048	2660	1096	760	3673
Gm28410	0	3	0	0	0	1	0	0	1	2	1	0	0	0	0	1	0	0	0	0	0	0	0	0	0	1	2	0	0	0	0	1	1	0	1	3	0	0	0	0	0	1	0	2	1	1	3	0	0
Gm37884	0	1	0	0	0	0	1	0	0	0	0	0	0	2	0	1	0	0	0	0	0	0	1	1	0	0	1	0	0	0	1	0	1	0	1	0	0	0	0	0	0	0	0	0	1	1	0	0	0
Farsb	976	793	642	688	866	947	356	329	878	952	459	229	954	946	430	605	128	899	184	412	1198	752	58	532	528	823	332	651	1119	923	242	433	764	1083	212	732	1097	1007	365	325	974	728	338	576	986	816	278	409	1214
Gm28995	0	1	0	0	0	0	0	0	2	1	0	0	0	0	0	0	0	0	0	0	0	0	0	1	0	0	1	0	0	1	0	0	0	3	0	0	2	0	0	0	0	1	0	0	0	1	0	0	1
4833412K13Rik	4	3	0	0	0	6	0	0	0	7	2	0	3	1	0	1	0	4	0	0	0	1	1	3	5	6	1	1	2	4	1	0	8	0	0	3	6	0	0	3	7	4	2	0	13	4	0	2	10
BC035947	8	0	1	5	3	3	0	0	1	1	0	1	2	0	2	1	0	2	5	2	0	1	0	0	0	2	1	1	4	2	0	0	3	2	0	1	1	4	2	1	7	3	1	0	4	1	0	1	2
Mogat1	4	3	4	32	0	6	2	5	1	1	4	3	5	0	3	11	2	4	6	6	5	6	5	4	1	7	7	3	4	9	1	1	4	2	4	2	3	5	1	2	2	0	3	0	2	4	1	9	4
5730419F03Rik	149	100	125	77	38	170	81	86	56	100	157	174	146	24	68	66	59	85	22	84	57	166	57	99	38	93	177	33	116	175	68	37	40	61	154	58	135	84	41	136	69	76	146	32	97	188	136	60	84
FO082332.1	0	0	0	0	0	1	0	0	0	1	0	0	1	2	0	1	0	1	0	0	0	0	1	1	0	0	1	0	0	1	0	0	0	0	0	1	0	0	0	1	0	1	0	0	0	3	0	0	0
Gm29611	0	0	0	0	0	0	1	0	0	0	0	0	0	0	1	0	0	0	0	0	0	0	1	0	0	0	0	0	0	0	0	0	0	0	0	0	0	0	0	0	0	0	0	0	0	0	0	0	0
Acsl3	12474	14349	8066	5810	4354	9172	5024	8910	7426	11761	7575	9439	12317	4262	4483	6197	2780	8387	825	8200	9553	9612	2366	7976	5129	10713	11260	3362	9222	14130	5399	4991	5616	6781	12075	10002	12006	7201	4177	4872	8771	7391	14009	4948	10869	13226	8452	3470	10808
Utp14b	2058	2042	1546	1236	802	1894	669	1240	1254	2176	760	2079	2032	871	631	808	320	2144	128	1084	1567	2308	326	1014	822	1703	1548	480	1464	2550	593	646	710	1373	1550	1453	2013	2011	577	562	1519	1898	1934	759	2064	2335	1309	452	2542
Gm6159	93	70	57	72	69	95	33	31	109	84	10	16	83	91	26	34	5	68	11	41	89	69	3	49	46	64	36	67	74	79	15	34	99	85	10	53	127	120	28	34	104	98	21	54	101	68	10	45	158
Gm29536	0	0	0	0	0	0	0	0	0	0	0	0	0	0	0	0	0	0	0	0	0	0	0	0	0	0	0	0	0	0	1	0	0	0	0	0	0	0	0	0	0	0	0	0	0	0	0	0	0
Kcne4	50	32	7	60	69	64	11	13	44	60	23	2	87	26	23	40	7	17	30	39	133	24	6	48	48	55	42	27	74	67	7	24	64	35	17	60	92	31	21	45	74	56	17	19	51	34	30	75	51
Gm29187	0	0	0	0	0	0	0	0	0	0	0	0	0	0	0	0	0	0	0	0	0	0	0	0	0	0	0	0	0	0	0	0	1	0	0	0	0	0	0	0	0	0	0	0	0	0	0	0	0
Gm5830	7	9	8	8	10	10	10	8	19	9	5	4	5	24	10	5	2	11	1	12	16	15	0	5	10	20	6	4	5	12	2	4	11	9	1	9	10	11	5	2	6	12	4	1	10	14	3	4	24
AC166333.1	0	0	0	0	0	0	0	0	0	0	0	0	0	0	0	0	0	0	0	0	0	0	0	0	0	0	0	0	0	2	0	0	0	0	0	0	0	0	0	0	0	0	0	0	0	0	0	0	0
Scg2	313	76	36	336	195	306	92	60	314	507	152	20	439	155	237	216	38	63	390	344	355	186	15	228	95	230	536	205	278	640	131	73	314	254	236	434	453	146	109	111	210	207	210	134	250	233	162	393	385
Gm19027	1	1	1	0	0	3	0	0	0	0	0	0	0	1	1	0	0	0	0	0	0	1	0	0	2	1	0	2	1	1	0	1	1	1	0	0	0	0	0	1	1	0	0	0	2	1	0	1	0
Gm24160	0	0	0	0	0	0	0	0	0	0	0	0	0	0	0	0	0	0	0	0	0	0	0	0	0	0	0	0	0	0	0	0	0	0	0	0	0	0	0	0	0	0	0	0	0	0	0	0	0
Ap1s3	1166	432	745	439	1020	884	424	757	1183	1324	272	972	549	537	754	804	235	592	59	633	361	474	226	247	652	506	1017	563	459	1532	239	467	1192	802	609	471	515	981	311	537	899	1150	573	634	1094	623	307	675	1023
Gm37886	1	3	1	0	3	3	0	2	1	9	0	0	0	2	0	1	0	6	0	0	1	0	0	3	2	3	5	1	1	9	0	1	1	3	2	4	2	7	0	0	3	5	2	2	6	0	0	3	4
Wdfy1	3565	753	2802	385	1790	2619	880	628	2093	3240	573	504	801	556	2043	1912	743	671	178	428	528	576	1040	2822	1741	3035	2471	1615	671	3494	1733	533	2105	712	2186	815	735	2827	258	1333	2547	2399	686	1942	3084	925	279	1719	2990
Gm10555	6	6	8	1	0	4	0	7	4	7	4	2	4	5	1	6	5	2	2	2	8	3	1	2	1	5	3	0	6	5	4	1	5	4	5	4	5	1	2	5	4	3	6	3	8	7	2	2	1
Mrpl44	709	571	620	525	710	631	382	462	662	608	538	330	613	569	552	551	142	559	248	549	605	553	215	546	429	555	466	483	725	661	302	442	619	598	307	577	569	591	448	662	685	576	432	484	677	585	289	505	691
Serpine2	111	50	20	164	68	103	70	26	84	143	77	25	178	58	84	91	27	56	173	136	151	68	25	153	57	107	106	90	115	155	49	80	123	119	54	135	179	61	59	68	79	72	72	56	87	80	67	122	123
Gm5529	358	304	369	370	437	327	282	347	345	280	188	204	241	353	312	280	60	288	95	432	382	371	137	280	290	336	179	463	406	294	136	294	265	260	96	394	288	315	340	251	280	432	165	281	301	338	207	423	283
Gm28071	70	49	68	63	58	66	48	40	52	61	24	36	63	91	40	42	9	72	14	58	64	91	14	58	39	73	35	63	74	88	29	48	55	58	21	74	63	49	51	35	71	70	32	53	54	58	26	50	48
Gm28058	0	0	0	0	0	0	0	0	0	0	0	0	0	1	0	0	0	0	0	0	0	0	0	0	0	0	1	0	0	0	0	0	0	0	0	0	0	0	0	0	0	0	0	0	0	0	1	0	1
AC083817.1	0	0	0	0	0	0	0	0	0	0	0	0	0	0	0	0	0	0	0	0	2	0	0	0	0	0	0	0	1	1	0	0	0	0	0	0	0	0	0	1	0	0	0	0	0	0	0	0	0
Gm38339	0	0	0	0	0	0	0	0	0	0	0	0	0	0	0	0	0	0	0	0	0	0	0	0	0	0	0	0	0	0	0	0	0	0	0	0	0	0	0	0	0	0	0	0	0	0	0	0	0
9830004L10Rik	1	0	0	0	0	0	0	0	0	1	0	0	0	1	0	0	0	3	0	0	0	0	0	0	0	0	0	2	0	1	0	1	0	4	1	0	3	0	0	0	0	1	0	2	1	0	0	0	0
Fam124b	1	1	2	2	2	4	0	3	1	3	0	0	1	0	1	2	1	3	2	1	0	0	0	3	2	1	1	1	0	5	0	0	3	3	0	5	4	2	0	1	2	0	2	0	6	4	0	3	6
2310015K22Rik	0	0	0	0	0	0	0	0	0	0	0	0	0	0	0	0	0	0	0	0	0	0	0	0	0	0	0	0	0	0	0	0	0	0	0	0	0	0	0	0	0	0	0	0	0	0	0	0	0
Gm37932	0	0	0	0	0	0	0	0	0	0	0	0	0	0	0	0	0	0	0	0	0	0	0	0	0	0	0	0	0	0	0	0	0	0	0	0	0	0	0	0	0	0	0	0	0	0	0	0	0
Cul3	4077	3197	3137	2613	2646	3667	1879	2831	3181	3892	1825	2325	3398	2719	2500	2482	677	3150	685	2731	3133	3071	893	2505	2516	2942	2706	2224	3375	4162	1488	2205	2884	3697	1709	3162	3760	3658	1917	2394	4036	3446	2624	2377	3931	3234	2112	2361	4681
Gm37902	21	17	3	3	6	20	7	5	12	33	1	2	27	11	6	7	2	26	0	1	8	5	0	10	9	15	11	4	9	38	3	5	13	23	7	31	20	23	0	4	25	25	12	8	46	12	7	5	53
Gm37262	1	0	0	1	1	1	0	0	1	3	0	0	0	0	0	0	0	0	0	0	0	0	4	1	0	0	0	0	0	1	0	2	1	3	0	0	0	0	0	0	0	0	2	0	0	0	2	0	1
Gm29125	2	0	0	0	0	1	1	0	0	0	0	0	0	0	0	0	0	1	0	0	0	0	0	0	1	0	1	0	0	0	0	1	0	0	0	0	0	0	0	0	1	0	0	0	0	0	0	1	0
Gm6189	0	0	0	0	0	0	0	0	0	0	0	0	0	0	0	0	0	0	0	0	0	0	0	0	0	0	0	0	0	0	0	0	0	0	0	0	0	0	0	0	0	0	0	0	0	0	0	0	0
1700016L21Rik	0	0	0	0	0	0	1	1	0	0	0	0	1	0	0	1	0	0	0	0	0	0	0	0	0	0	0	0	1	1	0	0	3	0	0	0	0	0	0	0	0	3	0	0	0	0	0	1	0
Gm45261	0	0	0	0	0	0	0	0	0	0	0	0	0	0	0	0	0	0	0	0	0	0	0	0	0	0	0	0	0	0	0	0	0	0	0	0	0	0	0	0	0	0	0	0	0	0	0	0	0
Dock10	181	164	24	201	200	291	93	163	244	653	51	65	362	330	24	74	18	279	39	229	176	101	6	107	79	95	106	123	114	489	73	53	329	584	35	121	436	268	26	72	249	160	285	98	780	261	50	193	762
Gm37645	0	0	0	0	0	0	3	0	0	0	0	0	0	0	1	0	0	0	0	0	0	0	0	0	0	0	0	0	0	1	0	0	0	0	0	0	0	0	0	0	0	1	0	0	1	0	0	0	1
Gm38062	0	0	0	0	0	0	0	0	0	0	0	0	0	1	0	0	0	1	0	0	0	0	0	0	0	0	0	0	0	0	0	0	0	0	0	0	0	0	0	0	0	0	0	0	1	0	0	0	0
A630081D01Rik	0	0	0	0	0	0	0	0	0	0	0	2	0	0	1	0	0	0	0	0	0	0	0	0	0	0	0	0	0	0	1	0	0	0	0	0	0	0	0	0	0	0	0	0	3	0	0	1	0
Gm29124	0	0	0	0	0	0	0	2	0	1	0	0	0	0	0	0	0	0	0	0	1	0	0	0	0	0	0	0	1	0	0	0	1	0	0	0	0	0	0	0	0	1	0	0	0	0	0	0	0
Gm28066	0	0	0	0	0	0	0	0	0	0	0	0	0	0	0	0	0	0	0	0	0	0	0	0	0	0	0	0	0	0	0	0	0	0	0	0	0	0	0	0	0	0	0	0	0	0	0	0	0
Nyap2	0	0	0	0	1	0	0	0	0	2	2	0	2	1	0	0	0	3	2	1	1	1	0	1	0	1	1	1	0	6	0	1	0	0	0	3	5	1	0	0	1	1	1	0	3	2	0	0	3
Gm37210	0	0	0	0	0	0	0	0	0	0	0	0	0	0	0	0	0	0	0	0	0	0	0	0	0	0	0	0	0	0	0	0	0	0	0	0	0	0	0	0	0	0	0	0	0	0	0	0	0
Gm6198	1	2	0	0	0	0	0	0	0	0	0	0	0	0	0	0	0	1	0	0	1	0	0	0	0	1	0	0	2	0	0	0	0	0	0	0	0	1	0	0	0	0	0	0	0	0	0	0	1
Gm5530	810	530	846	427	367	649	353	628	462	663	258	316	392	315	442	349	64	335	205	677	549	581	284	408	341	413	477	326	494	667	258	288	525	435	525	570	505	563	377	355	580	466	433	425	524	472	457	484	504
Gm7516	5	6	3	3	7	5	4	5	4	3	6	0	2	2	9	5	4	3	8	3	5	1	6	4	5	6	2	4	2	4	3	4	4	3	0	3	7	2	4	6	4	5	2	2	6	6	5	14	7
Gm37114	0	0	0	0	0	0	0	0	0	0	0	0	0	0	0	0	0	0	0	0	0	0	0	0	0	0	0	0	0	0	0	0	0	0	0	0	0	0	0	0	0	0	0	0	0	0	0	0	0
Mir6344	0	0	0	0	0	0	0	0	0	0	0	0	0	0	0	0	0	0	0	0	0	0	0	0	0	0	0	0	0	0	0	0	0	0	0	0	0	0	0	0	0	0	0	0	0	0	0	0	0
Irs1	22	3	4	27	5	18	1	6	15	24	1	0	17	12	0	9	1	9	4	7	9	13	0	12	4	23	12	10	16	42	6	3	4	17	0	15	35	15	2	3	17	14	3	4	17	11	3	4	25
Gm9747	0	0	0	0	0	0	0	0	0	0	0	0	0	0	0	0	0	0	0	0	0	0	0	0	0	0	0	0	0	0	0	0	0	0	0	0	0	0	0	0	0	0	0	0	0	0	0	0	0
Rhbdd1	652	596	455	490	364	627	265	352	368	633	296	558	603	391	320	364	129	582	132	461	487	479	128	421	368	508	355	268	430	680	263	393	593	543	355	632	620	577	227	283	727	455	425	341	629	464	347	262	699
Gm19552	2	1	0	1	0	2	0	0	0	0	0	0	3	0	1	1	1	1	0	0	1	0	0	0	0	1	2	0	1	0	0	1	0	0	0	2	1	1	0	0	3	0	0	0	0	2	0	1	1
Gm28940	0	0	0	1	0	0	2	0	0	1	1	0	2	2	0	1	1	1	0	0	0	0	0	0	0	0	0	0	0	0	0	0	0	0	2	1	0	1	0	1	2	0	0	1	1	0	1	0	1
Col4a4	12	6	0	3	8	13	2	2	10	16	5	1	16	6	6	6	4	3	9	4	14	7	0	6	5	9	7	7	7	15	7	4	11	8	3	12	16	6	4	4	7	6	3	1	11	4	4	6	7
Col4a3	20	12	6	6	4	19	2	8	13	10	8	1	13	11	10	12	2	12	3	11	18	6	4	5	10	13	8	7	11	17	8	5	19	9	10	16	12	8	2	8	9	10	7	7	19	9	5	17	21
C430014B12Rik	5	4	7	5	9	8	1	3	6	12	8	1	12	1	4	4	4	8	8	10	2	6	2	11	7	9	6	4	3	6	3	6	14	7	3	14	8	2	8	9	17	10	2	3	10	14	2	9	11
Mff	1870	1297	1396	1373	1298	1668	1118	1308	1367	1878	1594	1147	1627	1339	1451	1615	513	1554	657	1627	1706	1413	881	1797	1150	1495	1561	1345	1657	2025	877	1546	1755	1689	964	1950	1825	1450	1488	2379	1392	1342	1484	1161	1610	1657	1265	1908	1879
Gm28941	9	10	2	1	1	11	2	5	7	23	0	0	14	17	3	7	1	27	1	1	1	7	2	10	3	17	8	2	10	21	3	2	2	20	4	20	18	13	0	2	17	10	8	9	28	12	0	7	43
Tm4sf20	6982	7298	6737	5898	5060	5632	8408	4358	4305	3978	4638	5588	3296	6656	10034	5419	1834	5255	2039	5067	4483	4609	3879	6735	2688	4595	6575	8598	4794	5503	3335	4013	4092	4960	6219	6261	5035	5302	12545	4967	4735	5183	4606	12157	4676	4496	5750	7248	6623
Gm47791	0	0	0	1	2	1	1	2	0	0	2	1	0	5	1	1	0	2	1	1	0	3	1	4	3	1	4	5	0	0	2	4	0	1	4	0	0	0	6	0	1	3	1	1	0	0	3	1	0
Gm19257	0	0	0	0	0	0	0	0	0	0	0	0	0	0	0	0	0	0	0	0	0	0	0	0	0	0	0	0	0	0	0	0	0	0	0	0	0	0	0	0	0	0	0	0	0	0	0	0	0
Gm36999	1	0	0	0	0	1	0	0	0	0	0	0	1	0	0	0	0	0	0	0	0	0	0	0	0	0	0	0	0	0	0	0	0	0	0	0	0	0	0	0	0	0	0	0	0	0	0	0	0
Gm28942	0	1	1	0	1	1	0	0	0	0	2	0	1	3	0	1	0	2	2	1	1	1	0	0	0	1	0	2	1	2	1	0	0	0	0	0	0	0	0	0	0	1	0	2	0	1	0	0	0
Gm17764	1	3	1	3	4	2	0	1	3	4	0	0	2	2	0	0	0	3	1	0	2	0	2	1	0	2	1	5	4	2	0	1	2	2	0	1	1	1	2	0	1	2	1	0	1	1	2	3	5
Agfg1	1700	1254	1004	1057	1030	1415	676	1043	1038	1738	784	927	1477	1090	879	959	327	1338	306	1366	1312	1236	354	1032	934	1261	1072	777	1218	1750	723	901	1435	1453	790	1495	1423	1291	868	844	1251	1141	1096	816	1500	1219	841	794	1763
A030005L19Rik	11	4	2	2	1	5	5	2	1	2	8	0	4	3	0	3	3	3	0	2	5	0	1	3	0	3	5	3	5	4	5	2	5	2	5	6	2	0	0	1	3	1	1	5	5	6	0	0	9
A030014E15Rik	0	0	0	0	0	0	0	0	0	0	1	0	0	0	0	0	0	0	0	0	0	0	0	0	0	0	1	0	0	1	0	0	0	1	1	0	0	0	0	0	0	0	0	0	0	0	0	0	0
Gm6217	0	0	0	0	0	0	0	0	0	0	0	0	0	0	0	0	0	0	0	0	0	0	0	0	0	0	0	0	0	0	0	0	0	0	0	0	0	0	0	0	0	0	0	0	0	0	0	0	0
A030003K21Rik	0	0	0	0	0	1	0	0	0	0	0	0	0	0	0	0	0	0	0	0	0	0	0	0	0	0	0	0	0	0	0	0	0	0	0	0	0	0	0	0	0	0	0	0	0	0	0	0	0
Gm7544	0	0	0	0	0	0	0	0	0	0	0	0	0	0	0	0	0	0	0	0	0	0	0	0	0	0	0	0	0	0	0	0	0	0	0	0	0	0	0	0	0	0	0	0	0	0	0	0	0
Gm47955	0	0	0	0	0	0	0	0	0	0	0	0	0	0	0	0	0	0	0	0	0	0	0	0	0	0	0	0	0	0	0	0	0	0	0	0	0	0	0	0	0	0	0	0	0	0	0	0	0
Gm47959	0	0	0	0	0	0	0	0	0	0	0	0	0	0	0	0	0	0	0	0	0	0	0	0	0	0	0	0	0	0	0	0	0	0	0	0	0	0	0	0	0	0	0	0	0	0	0	0	0
Gm7553	27	26	41	24	31	27	12	16	32	38	5	22	23	38	20	19	2	39	2	21	17	38	1	24	10	33	18	24	25	36	7	24	15	30	12	35	36	32	16	8	22	41	15	21	28	24	13	20	28
Slc19a3	1	0	0	1	3	1	1	0	3	3	1	1	2	1	1	1	0	4	1	1	2	4	0	1	1	5	5	2	1	2	0	0	2	2	0	1	3	3	0	0	2	1	1	1	1	1	1	2	2
Gm7539	2	1	0	1	2	4	0	1	1	0	1	1	1	3	3	1	0	0	0	2	1	0	1	0	0	0	2	0	1	1	0	1	1	0	0	2	1	0	1	1	5	1	0	0	0	1	1	0	0
Krtap28-10	0	0	0	0	0	0	0	0	0	0	0	0	0	0	0	0	0	0	0	0	0	0	0	0	0	0	0	0	0	0	0	0	0	0	0	0	0	0	0	0	0	0	0	0	0	0	0	0	0
Gm47969	0	0	0	0	0	0	0	0	0	0	0	0	0	0	0	0	0	0	0	0	0	0	0	0	0	0	0	0	0	0	0	0	0	0	0	0	0	0	0	0	0	0	0	0	0	0	0	0	0
A030005K14Rik	0	0	0	0	0	0	0	0	0	0	0	0	0	0	0	0	0	0	0	0	0	0	0	0	0	0	0	0	0	0	0	0	0	0	0	0	0	0	0	0	0	0	0	0	0	0	0	0	0
Krtap28-13	0	0	1	0	0	0	0	0	0	0	0	0	0	1	0	0	0	0	0	0	0	0	0	1	0	0	0	1	0	0	0	0	0	0	0	1	0	0	0	0	0	0	0	0	0	0	0	0	0
Gm29518	0	0	0	0	0	0	0	0	0	0	0	0	0	0	0	0	0	0	0	0	0	0	0	0	0	0	0	0	0	0	0	0	0	0	0	0	0	0	0	0	0	0	0	0	0	0	0	0	0
Ccl20	287	162	92	90	251	289	308	91	162	227	177	341	146	98	321	101	62	117	40	304	42	72	76	144	47	71	355	207	82	286	142	133	204	399	399	56	137	117	101	316	172	123	377	254	226	121	160	439	232
Gm29519	1	1	0	0	1	1	1	0	0	0	1	0	0	0	0	1	0	0	0	0	0	0	0	3	0	1	0	0	0	0	0	1	2	0	1	0	0	0	1	2	2	1	0	1	0	0	0	4	0
Daw1	2	0	1	1	0	3	3	0	3	2	1	0	2	1	1	0	0	3	0	1	1	0	1	2	1	3	1	0	3	2	0	0	2	3	2	1	1	0	0	0	4	0	2	4	5	2	2	0	2
Gm6244	0	0	0	0	0	0	0	0	0	0	0	0	0	0	1	0	0	0	0	0	0	0	0	0	1	0	0	0	0	0	0	0	0	0	0	0	0	0	0	0	0	1	0	0	0	0	0	1	0
Sphkap	24	6	3	25	10	26	3	3	19	55	10	1	38	6	13	18	3	6	20	20	15	6	4	21	4	18	65	12	14	55	8	4	11	26	15	25	46	8	12	7	11	13	25	9	13	12	10	28	42
Gm6374	24	21	21	33	13	20	17	9	21	18	19	6	22	26	14	14	2	21	11	21	25	22	6	18	18	9	8	10	38	20	8	10	13	36	4	13	31	24	12	18	17	22	9	19	23	15	8	24	39
Gm37517	0	0	0	0	0	0	0	0	0	0	0	0	0	0	0	0	0	0	0	0	0	0	0	0	0	0	0	0	0	0	0	0	0	0	0	0	0	0	0	0	0	0	0	0	0	0	0	0	0
Gm37989	0	0	0	0	0	0	0	0	0	0	0	0	0	0	0	0	0	0	0	0	0	0	0	0	0	0	0	0	0	0	0	0	0	0	0	0	0	0	0	0	0	0	0	0	0	0	0	0	0
4933436I20Rik	0	0	0	0	0	0	0	0	0	0	0	0	0	0	0	0	0	0	0	0	0	0	0	0	0	0	0	0	0	0	0	0	0	0	0	0	0	0	0	0	0	0	0	0	0	0	0	0	0
Gm24555	0	0	0	0	0	0	0	0	0	0	0	0	0	0	0	0	0	0	0	0	0	0	0	0	0	0	0	0	0	0	0	0	0	0	0	0	0	0	0	0	0	0	0	0	0	0	0	0	0
Pid1	107	38	19	87	66	102	36	30	83	91	24	13	124	43	52	82	11	33	61	67	154	63	18	80	40	54	102	87	92	133	17	38	93	63	26	77	148	54	30	79	94	65	46	23	71	55	38	122	66
Gm37058	0	0	0	0	0	0	0	0	0	0	0	0	0	0	0	0	0	0	0	0	0	0	0	0	0	0	0	0	0	0	0	0	0	0	0	0	0	0	0	0	0	0	0	0	0	0	0	0	0
Gm18304	0	0	0	0	0	0	0	2	1	0	0	0	0	0	0	0	0	0	0	0	0	0	0	1	0	0	0	0	0	0	0	0	0	0	0	0	0	0	0	0	0	0	1	0	0	1	0	0	0
Mir6353	0	0	0	0	0	0	0	0	0	0	0	0	0	0	0	0	0	0	0	0	0	0	0	0	0	0	0	0	0	0	0	0	0	0	0	0	0	0	0	0	0	0	0	0	0	0	0	0	0
Dner	30	7	7	30	23	25	7	4	23	58	9	3	54	17	25	19	6	4	30	42	35	19	2	11	6	20	41	13	19	51	12	9	26	23	14	29	26	12	13	8	17	15	17	1	12	23	17	17	30
Gm37959	0	0	0	0	0	0	0	0	0	0	0	0	0	0	0	0	0	0	0	0	0	0	0	1	0	0	0	0	0	0	0	0	0	0	0	0	0	0	0	0	0	0	0	0	0	0	0	0	0
Gm37925	0	0	0	0	0	0	0	0	0	0	0	0	0	0	0	1	0	0	0	0	0	0	0	0	0	0	0	0	0	0	0	0	0	0	0	0	0	0	0	1	0	0	0	0	0	0	0	0	0
Mir5126	0	0	0	0	0	0	0	0	0	0	0	0	0	0	0	0	0	0	0	0	0	0	0	0	0	0	0	0	0	0	0	0	0	0	0	0	0	0	0	0	0	0	0	0	0	0	0	0	0
Trip12	5426	4254	3960	3253	3159	4642	1745	4010	3352	5716	2052	3537	4873	3930	2416	2575	1122	5158	971	3193	3789	4067	896	2828	2138	4554	3322	2287	3916	6118	1725	2345	4092	5447	2443	4594	4860	5111	2199	1821	5025	4925	3398	2746	5873	4538	2402	1852	6846
Gm38374	1	2	0	0	1	0	0	1	0	1	1	0	1	1	0	0	1	1	2	0	0	1	0	0	0	0	2	2	1	1	0	0	0	2	1	3	0	1	0	0	1	1	0	3	2	1	0	0	0
Gm37738	5	2	0	0	0	3	1	1	1	6	4	0	0	0	0	2	6	2	0	0	2	2	0	3	0	3	1	0	0	3	1	2	0	3	3	6	1	3	2	5	3	2	5	6	3	5	1	0	5
Fbxo36	68	71	97	122	82	102	57	41	47	75	57	89	70	63	74	59	24	78	29	83	80	87	19	67	62	71	58	55	94	68	33	81	105	56	40	108	88	72	55	78	94	65	45	60	86	90	74	77	71
Slc16a14	1	2	0	0	0	1	1	0	0	2	0	0	1	0	0	2	0	1	0	1	0	0	0	0	0	0	0	0	0	1	0	1	1	0	1	0	2	1	0	0	0	1	0	0	1	0	0	0	0
Gm15433	7	6	2	10	1	4	2	2	4	3	1	2	4	0	0	1	0	6	0	2	8	3	0	2	0	2	0	8	1	1	0	1	8	5	1	3	4	6	0	0	11	2	2	1	10	0	0	9	8
Gm29284	2	2	0	4	2	1	0	1	0	3	0	4	0	1	1	2	0	2	1	1	0	0	0	0	0	2	0	6	1	1	1	3	7	0	2	3	0	1	0	0	0	0	0	0	1	0	1	5	3
C130026I21Rik	5	6	0	16	6	11	4	7	5	9	2	11	6	9	3	5	4	13	0	3	9	4	1	4	7	5	2	17	0	2	0	4	20	8	1	1	6	4	1	2	11	3	8	5	17	2	2	29	13
Rpl19-ps1	1719	1568	2378	2450	2377	1814	2442	1507	2101	1719	2609	981	1641	1786	3105	2592	677	1545	1994	1983	2096	1391	2471	3614	2296	1742	1318	3066	2063	1505	1185	2627	2906	2022	739	2573	2438	1763	2314	6072	2342	1715	1397	2406	2131	1516	1632	6552	1985
Gm7582	1	0	0	2	0	2	1	0	0	1	0	0	1	3	0	0	0	4	0	0	0	1	0	0	0	0	0	1	1	0	0	0	1	1	1	0	1	1	1	0	1	0	0	0	1	1	0	2	0
Gm53056	2	1	0	3	2	0	0	3	0	2	0	0	0	0	1	1	1	1	0	1	0	0	0	1	0	0	0	0	0	3	1	0	1	0	0	0	2	0	1	0	5	0	0	2	2	1	0	5	1
Gm2389	0	1	0	2	7	0	1	1	2	1	0	0	2	2	0	2	0	2	0	0	1	1	2	1	0	0	0	2	2	1	0	0	8	5	0	1	0	2	0	0	2	1	1	0	2	1	0	7	2
Gm18342	19	11	15	1	15	20	7	6	11	29	1	4	10	21	2	9	0	14	1	6	15	5	0	6	4	14	5	3	7	21	4	6	10	22	3	6	13	18	1	0	23	20	5	3	13	7	2	2	16
A530032D15Rik	4	2	1	6	4	3	4	2	4	5	1	6	0	6	1	4	1	10	3	4	1	0	1	0	2	3	3	10	2	2	0	5	11	14	1	2	2	3	1	1	4	4	6	0	5	2	0	11	6
Gm10553	7	1	2	11	17	3	4	2	7	4	0	8	2	8	7	4	1	9	0	6	7	5	1	1	3	0	2	15	0	6	1	4	25	14	2	2	5	9	3	0	11	0	5	2	16	3	4	22	7
A530040E14Rik	13	11	4	33	37	17	16	15	45	43	4	11	23	28	5	12	3	27	2	14	12	5	2	3	25	0	5	31	7	26	4	11	70	50	2	9	14	19	9	2	25	15	24	12	66	20	6	65	59
Gm16038	2	1	0	3	3	1	1	2	0	5	2	3	3	2	1	0	1	4	1	2	2	2	0	0	1	0	3	2	2	4	0	2	9	0	1	2	0	2	1	0	2	0	1	0	7	1	0	2	4
Gm52951	0	0	0	0	0	0	0	0	0	1	0	0	1	0	0	0	0	0	0	0	0	0	0	0	0	0	0	0	0	0	0	0	0	0	0	0	0	1	0	0	0	0	0	0	1	1	0	0	0
Gm6264	8	8	4	8	15	10	8	7	17	14	1	1	6	8	2	5	1	15	1	2	2	4	0	5	5	3	6	17	2	13	1	5	37	32	5	4	10	10	2	5	20	5	10	3	21	5	1	13	15
Gm7609	15	7	2	10	8	9	3	9	13	11	1	8	15	10	4	16	0	19	1	9	8	8	0	9	6	4	4	7	4	10	0	8	38	20	0	1	9	9	1	2	21	3	5	1	16	5	1	15	17
Gm52950	2	1	0	2	0	0	1	0	3	1	0	0	1	0	1	1	0	3	0	1	0	1	0	1	0	0	0	3	1	0	0	0	3	1	0	1	0	1	0	1	5	1	0	0	0	1	1	2	3
Gm16028	2	2	0	1	1	0	0	1	0	0	0	0	1	2	0	0	1	5	0	1	0	0	0	2	1	0	0	2	0	0	2	1	1	2	0	2	0	3	0	0	3	0	0	0	2	1	0	7	0
Gm16026	3	3	1	3	6	3	2	5	7	9	1	3	6	7	1	0	1	16	1	6	3	2	0	1	2	2	1	16	1	8	1	3	12	8	1	2	7	5	0	1	12	3	12	1	13	2	1	6	10
Gm2619	0	0	0	0	0	1	0	1	1	2	0	0	1	0	0	0	0	0	0	0	0	0	0	0	0	0	0	0	0	0	0	0	0	0	0	0	0	0	0	0	1	0	0	0	0	0	0	1	0
Gm16025	2	0	0	2	1	0	0	1	2	4	0	2	1	2	0	2	0	4	0	0	2	1	0	1	1	0	0	0	0	2	0	0	1	2	0	0	3	3	0	0	4	0	0	0	2	4	1	5	3
Gm7281	7	4	1	2	0	1	1	1	1	4	2	0	4	0	0	1	0	2	0	1	6	2	0	1	0	3	1	1	5	4	1	0	5	2	2	1	3	2	1	1	1	1	1	1	3	2	0	0	3
Gm52955	1	1	0	0	0	0	0	0	0	0	0	0	0	3	0	0	0	0	0	0	1	3	0	0	1	0	0	2	3	1	0	0	3	3	0	1	0	0	0	0	3	0	2	1	1	2	0	1	2
Gm2427	2	3	1	4	3	2	2	2	3	0	0	1	3	2	1	1	2	4	1	1	2	0	0	0	0	0	0	7	1	0	0	2	5	11	0	0	2	1	0	0	5	3	2	1	6	1	1	2	3
Gm16092	3	3	0	2	2	1	1	0	1	1	0	2	1	1	0	1	0	3	0	1	0	2	1	0	1	1	3	3	0	4	1	0	2	1	1	3	0	2	1	1	3	0	0	0	4	2	0	0	3
Gm7592	18	18	1	27	23	12	4	10	25	15	5	6	9	10	8	16	7	38	0	13	28	17	1	14	7	10	4	17	3	9	3	6	66	31	2	9	15	26	3	3	39	7	10	7	40	15	5	25	22
AC147806.1	0	1	0	0	0	1	0	0	0	0	0	0	0	1	0	0	0	1	0	0	0	0	0	0	0	1	1	1	0	0	0	0	0	0	0	0	0	0	0	0	0	0	1	0	2	0	0	0	0
G530012D18Rik	0	0	0	0	0	0	0	0	0	0	0	0	0	0	0	0	0	0	0	0	0	0	0	0	0	0	0	0	0	0	0	0	0	0	0	0	0	0	0	0	0	0	0	0	0	0	0	0	0
Sp110	64	59	16	51	107	78	45	43	72	138	12	27	73	77	15	27	4	70	9	70	49	21	4	19	21	28	28	74	44	103	10	15	235	145	17	37	78	65	4	17	75	34	59	35	204	75	15	77	157
Gm16094	1	1	1	1	3	0	1	0	0	2	0	1	0	3	1	0	1	1	0	0	0	0	0	2	0	1	0	0	0	3	0	0	4	5	0	0	2	4	1	0	3	1	1	1	5	2	0	3	2
Sp140	78	59	23	91	115	86	65	43	118	124	16	34	68	90	25	34	10	95	18	65	81	38	5	32	53	35	39	154	35	95	13	29	182	174	15	47	82	113	22	29	101	66	64	47	187	84	22	148	148
Gm10552	0	1	0	0	0	0	0	0	1	7	1	0	0	1	0	0	0	2	0	1	0	0	0	0	0	0	0	1	0	0	0	0	2	6	0	1	1	4	0	0	0	1	3	0	1	1	0	1	1
Gm17017	3	3	1	2	2	8	0	0	4	10	0	0	1	7	1	2	0	3	0	2	3	1	0	0	0	1	2	1	0	5	2	0	5	6	2	3	2	3	0	1	3	1	1	2	16	6	0	4	9
Sp100	727	595	298	339	522	436	270	286	380	792	177	144	618	474	147	211	100	473	90	509	441	213	31	258	201	375	337	265	298	630	151	101	1197	641	273	504	597	361	215	216	392	380	475	333	1065	457	132	293	861
A630001G21Rik	50	39	8	35	93	66	27	62	85	179	14	22	80	60	14	10	8	42	4	39	25	16	2	21	9	12	25	27	11	105	22	19	104	130	5	17	54	78	8	9	40	45	74	20	215	50	14	69	236
Mir8096	0	0	0	0	0	0	0	0	0	0	0	0	0	0	0	0	0	0	0	0	0	0	0	0	0	0	0	0	0	0	0	0	0	0	0	0	0	0	0	0	0	0	0	0	0	0	0	0	0
9930111H07Rik	0	0	0	0	0	0	0	0	0	0	0	0	0	0	0	0	0	0	0	0	0	0	0	0	0	0	0	0	0	0	0	0	1	0	0	0	0	0	0	0	0	0	0	0	0	0	0	0	0
Cab39	10545	8295	7128	7328	6787	7629	5109	9357	7186	9654	5709	9581	9203	7690	7924	7180	2444	9179	2952	9090	8757	8291	4333	7681	6033	7867	7300	5865	8491	10721	4664	8300	8880	11350	6199	10539	8769	8508	7994	6318	9080	7972	8481	5868	8679	8548	7944	6283	9311
Itm2c	1374	853	1232	1423	1164	1563	1096	685	1041	1301	815	900	1241	1010	1147	1029	314	1037	907	1192	1244	750	508	1008	786	1007	1218	1247	1051	1514	532	1197	1662	1020	1306	1396	1350	942	754	843	1146	811	863	1235	1238	989	1169	1376	1407
4933407L21Rik	1	1	0	1	0	1	0	1	0	0	3	0	3	1	0	1	0	1	3	0	1	0	0	0	0	1	1	0	1	0	1	4	5	1	2	0	1	0	1	0	0	1	1	0	1	1	0	0	2
Gm28884	1	3	2	1	6	2	0	0	2	3	1	1	3	4	4	1	1	4	0	1	3	0	0	0	3	1	0	3	0	4	0	3	2	3	0	0	2	1	0	1	1	3	3	0	2	7	0	1	4
Gpr55	42	59	11	59	41	32	28	29	36	67	9	34	52	73	32	36	11	65	26	80	50	43	8	21	22	19	27	43	58	58	12	28	91	87	20	30	79	26	21	15	30	31	34	37	41	59	24	16	48
Gm28100	1	0	0	0	4	0	0	3	1	2	0	0	1	2	0	1	0	1	2	0	1	1	0	0	1	0	0	1	1	2	0	0	1	1	0	1	1	2	3	0	0	0	0	3	1	0	0	1	0
Gm18180	30	21	35	23	20	27	15	21	37	20	9	8	16	43	25	36	8	25	1	26	12	18	3	22	14	29	19	26	30	30	10	13	31	28	9	27	33	29	20	27	21	43	13	27	47	19	14	27	41
Spata3	1	6	1	1	1	1	1	0	1	5	4	0	3	1	1	0	3	2	0	2	1	3	0	7	0	16	0	0	1	2	1	0	3	1	0	6	3	1	0	3	1	4	3	0	6	4	0	1	2
2810459M11Rik	961	1244	891	679	896	948	517	795	598	940	614	614	1056	646	559	634	292	698	365	977	905	787	346	690	805	1117	586	394	950	848	403	610	835	722	747	802	856	624	479	538	1011	827	719	590	965	852	548	467	817
Psmd1	2396	1668	1646	1908	1793	2073	931	1263	1958	2187	676	912	2055	2219	1282	1324	241	1960	486	1320	2077	1629	285	1305	1146	1904	1030	1836	1958	2325	659	1175	1601	2412	783	1988	2523	2318	1093	698	2599	2287	1105	1441	2563	1805	940	1158	2538
Gm22786	0	0	0	0	0	0	0	0	0	0	0	0	0	0	0	1	0	0	0	0	0	0	0	0	0	0	0	0	0	0	0	0	0	0	0	0	0	0	0	0	0	0	0	0	0	1	0	0	0
Htr2b	38	30	7	51	26	47	21	10	31	51	20	2	80	27	31	36	9	22	56	39	57	34	5	41	14	51	37	31	42	70	24	8	58	43	14	54	102	19	17	33	40	14	24	10	34	46	13	50	55
Gm37914	4	3	2	0	0	3	1	0	2	13	0	1	2	5	0	1	1	6	5	0	1	1	2	2	1	2	1	0	4	17	2	4	4	7	3	6	2	9	0	0	8	6	1	4	10	4	0	4	10
Gm21972	0	0	0	0	0	0	0	0	0	0	0	0	0	0	0	0	0	0	0	0	0	0	0	0	0	0	0	0	0	0	0	0	0	0	0	0	0	0	0	0	0	0	0	0	0	0	0	0	0
Armc9	93	44	63	65	85	111	34	30	69	102	32	21	86	78	56	45	8	68	22	30	58	53	12	47	53	72	55	47	84	119	23	47	81	66	25	70	95	84	21	39	94	74	43	51	104	64	24	44	154
Gm16341	1	2	0	1	2	3	0	0	0	2	0	0	0	0	0	0	0	2	0	3	0	0	0	0	0	2	0	0	0	1	0	0	0	9	1	0	2	4	1	0	0	0	2	3	9	1	0	3	6
B3gnt7	83	7	18	157	213	60	8	17	58	37	6	6	41	292	151	33	2	302	55	57	133	36	41	22	342	28	7	270	48	32	23	48	56	47	48	89	62	151	11	3	44	67	7	210	95	22	15	49	103
Gm28626	0	0	0	0	0	0	0	0	0	0	0	0	0	0	0	0	0	0	0	0	0	0	0	0	0	0	0	0	0	0	0	0	0	0	0	0	0	0	0	0	0	0	0	0	0	0	0	0	0
Gm5258	0	0	0	0	0	0	0	0	0	0	0	0	0	0	0	0	0	0	0	0	0	0	0	0	0	0	0	0	0	0	0	1	0	0	0	0	0	0	0	1	0	0	0	0	0	0	0	0	1
Gm28627	0	0	0	0	0	0	0	0	0	0	0	0	1	0	0	0	0	0	0	0	0	0	0	0	0	0	0	0	0	0	0	0	0	0	0	0	0	0	0	0	0	0	0	0	0	0	0	0	0
Ncl	5386	5509	3091	5701	8798	6784	3564	3249	7937	7062	3603	1527	6524	6582	4780	5160	995	5064	2784	4871	8385	4918	1670	6657	5356	7073	2665	5682	8433	6072	1851	3727	8069	7119	1677	7621	8537	6006	2642	3745	8762	7738	2756	4448	7830	6198	2201	6852	9871
Snora75	0	0	0	0	0	0	0	0	0	0	0	0	0	0	0	0	0	0	0	0	0	0	0	0	0	0	0	0	0	0	0	0	0	0	0	0	0	0	0	0	0	0	0	0	0	0	0	0	0
Mir3535	0	2	0	0	0	2	0	0	4	0	0	0	0	1	0	0	0	1	0	0	1	0	0	0	0	1	1	1	0	1	2	0	0	0	0	1	4	1	0	1	0	3	0	0	3	2	0	0	3
Snord82	0	0	0	0	0	1	0	0	0	0	0	0	0	0	0	0	0	0	0	0	0	0	0	0	0	2	0	0	0	0	0	0	0	0	0	2	0	0	0	0	0	0	0	0	0	1	2	0	0
C130036L24Rik	13	10	3	7	16	11	7	11	13	9	24	9	9	15	11	9	0	8	9	6	26	12	4	14	6	18	5	7	22	9	5	5	12	13	8	13	15	11	4	6	9	12	9	11	8	16	7	7	23
Gm45908	0	0	0	0	0	0	0	0	0	0	0	0	0	0	0	0	0	0	0	0	0	0	0	0	0	0	0	0	0	0	0	0	0	0	0	0	0	0	0	0	0	0	0	0	1	0	0	0	0
Nmur1	2	2	0	3	3	3	0	1	1	5	2	0	2	1	0	2	0	8	2	1	11	4	1	1	2	2	7	2	3	5	0	1	5	4	0	2	8	5	0	2	0	1	0	0	3	3	0	1	6
Tex44	0	0	0	0	0	0	0	0	0	0	0	0	0	0	0	0	0	0	0	0	0	0	0	0	0	0	0	0	0	0	0	0	0	0	0	0	0	0	0	0	0	0	0	0	0	0	0	0	0
Rpl30-ps6	0	0	0	0	0	0	0	0	0	0	0	0	0	0	0	0	0	0	0	0	0	0	0	0	1	0	0	0	0	0	0	0	0	1	0	0	0	0	0	1	0	0	0	1	0	2	0	1	1
Ptma	8488	7309	2818	9335	12326	6813	7138	7021	9855	9273	7795	1991	8651	7925	10804	11171	1395	6872	2876	10484	10243	7060	1991	10861	5940	7484	3041	11224	10375	8299	4144	9271	10417	11024	1286	14551	9747	7138	7695	13270	7650	7801	6095	8274	8875	8230	3363	12836	11202
Pde6d	326	245	232	287	276	246	246	188	227	239	243	215	283	200	195	318	104	211	163	333	329	246	68	316	162	233	258	235	333	278	165	249	318	281	155	391	279	229	239	407	202	195	216	196	240	272	240	377	246
Gm37152	1	0	1	0	3	4	0	0	0	4	0	1	0	2	0	0	2	3	0	0	0	0	0	0	1	1	1	0	1	0	0	0	2	0	2	2	0	1	0	0	0	1	0	2	4	3	0	0	5
Cops7b	317	255	239	251	248	310	129	162	266	277	221	175	293	294	130	207	62	352	80	188	321	227	30	214	181	253	169	173	322	317	120	191	251	332	134	274	337	302	158	193	222	220	199	172	300	270	121	161	353
Gm37022	0	0	0	0	0	0	0	0	0	0	0	0	0	0	0	0	0	0	1	0	0	0	0	0	0	0	0	0	0	0	0	0	0	1	0	1	0	0	0	1	0	0	0	0	0	0	0	0	1
Nppc	0	0	0	0	1	0	0	0	1	0	0	0	0	0	0	0	0	0	0	0	2	0	0	0	1	0	0	2	2	0	1	0	0	0	0	0	0	0	0	0	1	0	0	0	0	0	0	0	0
Dis3l2	409	341	278	244	291	385	153	192	256	360	162	213	311	295	209	215	71	297	143	285	373	311	81	163	272	342	197	225	298	376	128	211	286	280	149	355	341	338	143	120	397	351	205	183	385	309	174	150	355
Gm29097	0	0	0	0	0	0	0	0	0	0	0	0	0	0	0	0	0	0	0	0	0	0	0	0	0	0	0	0	0	0	0	0	0	0	2	0	0	0	0	1	0	0	0	0	0	0	0	0	0
Gm29055	0	0	0	0	0	0	0	0	0	1	0	0	0	0	0	0	0	0	0	0	0	1	0	0	0	0	0	0	0	0	0	0	0	0	0	0	0	0	0	0	0	0	0	0	0	0	0	0	0
Gm37485	0	1	0	0	0	0	0	0	0	1	2	0	0	0	1	0	1	3	0	0	0	0	1	0	0	0	0	0	0	0	0	0	0	0	0	0	0	1	0	0	0	0	1	0	0	0	1	0	0
Gm38142	2	0	0	0	1	1	0	0	1	1	0	0	0	0	0	0	0	0	0	0	0	0	0	0	0	0	0	0	0	0	0	0	0	2	0	1	1	1	0	1	0	0	0	0	0	1	0	1	2
Gm38010	0	0	0	0	0	1	0	0	0	0	0	0	0	0	0	0	0	1	0	0	0	0	1	0	0	0	0	0	0	1	0	0	0	0	0	0	0	0	0	0	0	1	0	1	1	0	0	0	0
Gm37541	0	0	0	0	1	1	0	0	0	0	0	0	0	0	0	0	0	0	0	0	0	0	0	0	0	1	0	0	0	0	0	0	1	0	0	0	1	0	0	0	0	1	1	0	0	0	0	0	0
Gm38021	9	5	3	2	7	1	2	3	5	5	1	1	5	2	6	4	4	5	1	3	6	6	3	1	0	2	5	5	0	1	2	2	4	3	6	3	0	1	10	1	1	2	3	0	1	2	9	1	1
Gm6136	1361	1201	1123	1311	1747	1437	1125	621	1614	1316	871	318	1432	1030	1248	1289	279	1106	744	976	1834	964	549	1898	1496	1386	567	1420	1724	1167	428	1150	2108	1519	291	1688	2268	1178	939	2377	2105	1419	598	1521	1803	1111	599	2517	2101
Gm37967	1	3	0	0	3	1	0	1	2	3	0	0	0	1	1	0	2	1	1	1	1	0	0	1	0	0	1	0	0	0	0	0	0	0	1	0	0	0	0	1	0	0	0	0	1	2	0	4	0
Gm28375	1	0	0	0	0	0	0	0	0	0	1	0	0	0	0	0	0	0	0	0	0	0	0	0	0	0	0	0	0	0	0	0	0	0	0	0	0	0	0	0	0	0	0	1	0	0	0	0	0
Gm37017	0	0	0	0	0	0	0	0	1	0	0	1	0	0	0	1	1	0	0	0	0	0	0	0	0	0	1	0	1	0	0	0	0	0	2	0	0	0	2	0	0	0	1	0	0	1	1	0	0
Gm37447	8	6	0	5	1	6	0	4	0	8	3	0	4	3	0	3	2	13	1	1	0	7	0	7	0	9	3	2	4	8	1	2	6	11	4	6	9	6	1	1	13	9	2	3	12	6	2	3	16
Akp-ps1	96	13	49	31	15	24	15	34	15	47	5	31	35	3	24	17	2	38	3	28	41	23	6	26	32	31	16	14	21	48	13	31	20	13	5	43	25	38	7	5	27	19	22	24	54	9	4	15	31
Gm29371	1	0	0	3	0	0	0	0	0	0	0	0	2	0	0	1	0	1	0	0	5	0	0	0	1	2	0	0	0	1	0	0	3	3	0	8	2	2	0	0	2	0	0	0	0	0	0	1	0
Alppl2	19	1	1	6	2	8	1	7	2	16	3	5	11	3	3	1	1	0	13	13	6	1	0	4	4	12	6	5	8	6	5	6	10	5	2	4	11	2	5	2	0	3	1	5	3	8	0	8	9
Alpi	4875	724	2752	1317	875	1632	657	2165	1205	2758	542	2891	1592	613	1589	1036	1438	2206	1926	3054	2885	1313	1144	1460	2278	1775	1495	834	1072	2012	1116	1555	1578	895	775	2672	1089	1711	780	667	1052	1389	1650	1222	1919	1100	558	1660	1402
Gm29372	0	0	0	0	0	0	0	0	0	0	0	0	0	0	0	0	0	0	0	0	0	0	0	0	0	0	0	0	0	0	0	0	0	0	0	0	0	0	0	0	0	0	0	0	0	0	0	0	0
Akp3	76	75	42	14	10	22	5	27	49	37	1	29	17	11	14	12	1	31	12	24	31	89	1	25	30	14	16	18	12	38	8	20	15	7	9	34	22	36	2	5	17	23	10	20	29	11	5	12	24
Gm29374	0	0	0	0	0	0	0	0	0	0	0	0	1	0	0	0	0	0	0	0	0	0	0	0	0	0	0	0	0	0	0	0	0	0	0	0	0	0	0	0	0	0	0	0	0	0	0	0	0
Ecel1	4	2	0	2	1	1	0	1	1	2	1	0	1	1	0	0	0	2	0	3	2	1	0	0	2	0	0	0	0	0	0	1	2	1	1	4	0	0	0	0	0	0	0	0	1	1	0	2	5
Prss56	1	0	0	0	0	0	0	0	0	0	0	0	0	0	0	0	0	0	0	0	0	0	0	0	0	0	1	0	0	1	0	0	0	0	1	0	0	0	0	0	0	0	0	0	0	0	0	0	0
Chrnd	0	0	0	0	0	0	0	0	0	0	0	0	0	0	1	0	0	3	0	0	0	0	0	0	0	0	0	0	0	0	0	0	0	0	0	0	0	0	0	0	2	0	0	0	0	0	0	0	0
Chrng	1	0	1	0	0	0	0	0	0	1	0	0	0	1	1	1	0	0	0	0	0	0	0	1	0	0	0	0	0	2	0	1	1	0	1	0	0	0	1	0	0	0	0	0	0	0	1	0	0
Eif4e2	1901	1566	1708	1488	1697	1591	1059	1205	1348	1656	1240	1167	1634	1342	1297	1267	592	1510	775	1436	1934	1335	555	1497	1028	1361	1110	1230	1753	1841	638	1219	1688	1723	780	1700	1806	1603	1269	1764	1705	1460	1119	1271	1832	1419	933	1577	1918
Gm26187	0	0	0	0	0	0	0	0	1	0	0	0	0	0	0	0	0	0	0	0	0	0	0	0	0	0	0	0	1	0	0	0	0	0	0	0	0	0	0	0	0	0	0	0	0	0	0	0	0
Efhd1	23	6	10	19	20	17	12	3	12	24	10	16	20	5	17	18	3	10	28	20	18	21	6	17	22	22	13	13	16	24	4	14	34	6	9	18	24	23	4	11	28	12	6	3	14	14	6	24	22
Efhd1os	0	0	0	0	0	0	0	0	0	0	0	0	0	0	0	0	0	0	0	0	0	0	0	0	0	0	0	0	0	0	0	0	0	0	0	0	0	0	0	0	0	0	0	0	0	0	0	0	0
Gigyf2	1877	1419	1057	943	947	1571	466	954	1139	1834	515	825	1514	1370	569	816	234	1655	242	760	1363	1329	135	868	666	1621	749	587	1244	1883	457	480	985	1433	582	1329	1723	1706	467	591	1731	1522	851	810	1946	1417	492	465	2229
AC158961.1	0	0	0	0	0	0	0	0	0	0	0	0	0	0	0	0	0	0	0	0	0	0	0	0	0	0	0	0	0	0	2	0	0	0	0	0	0	0	0	0	0	0	1	0	0	0	0	0	1
Kcnj13	1	0	1	2	0	1	2	0	1	1	0	0	1	1	2	1	0	0	1	0	1	7	0	1	0	0	1	0	0	2	1	0	0	2	0	4	0	4	0	0	3	3	1	1	2	1	0	3	2
Snorc	0	1	0	0	0	0	1	0	0	2	1	0	1	0	0	0	0	3	2	1	0	0	0	3	0	0	0	0	0	2	0	0	1	0	0	0	0	1	0	0	2	0	0	0	0	0	1	0	2
Ngef	1580	1019	1119	782	1026	1394	624	769	960	1243	613	689	973	869	533	816	238	1075	353	842	859	1096	189	731	698	1019	686	590	1030	1088	390	597	678	980	603	1056	1107	1088	601	663	1197	1231	703	736	1134	928	763	640	1137
Neu2	24	11	18	23	29	37	14	6	29	29	11	1	20	11	11	7	8	14	4	19	19	15	1	11	26	12	20	7	26	18	12	10	40	9	6	16	25	20	10	16	34	33	6	15	27	14	10	15	24
Gm17181	57	41	77	45	36	39	14	36	49	52	20	52	48	29	17	37	3	65	5	27	44	35	2	32	27	30	51	32	49	65	19	17	37	54	28	41	54	51	23	26	42	46	34	18	46	33	16	27	58
Gm6153	10	9	3	9	11	10	3	9	15	13	2	5	10	12	4	1	1	6	2	3	9	7	1	5	14	5	2	5	13	14	9	4	8	8	3	9	21	12	0	6	7	5	7	8	14	7	2	3	13
Inpp5d	169	155	42	170	278	215	75	145	236	432	49	99	287	220	48	59	14	261	43	205	157	97	14	47	88	82	80	137	99	316	48	68	219	361	64	100	238	247	40	34	251	142	185	88	663	176	55	146	586
Atg16l1	805	620	425	466	534	632	235	372	491	692	518	348	627	471	257	392	160	593	355	401	590	464	167	462	423	634	428	266	623	671	267	410	567	678	301	669	614	600	214	385	560	488	389	301	778	541	237	316	782
Gm25395	0	2	3	1	0	1	10	1	9	0	4	0	0	1	7	4	32	1	8	1	1	2	6	9	0	4	1	1	3	1	2	2	4	1	14	0	0	2	1	4	0	1	5	2	4	0	1	18	1
Scarna6	0	0	0	1	0	0	7	0	3	1	0	0	1	3	0	0	6	2	4	0	1	2	6	2	0	0	0	0	1	1	0	0	0	0	0	0	1	1	0	0	1	3	3	0	2	2	0	1	1
Sag	4	3	1	5	6	2	0	3	0	6	5	5	6	6	3	2	0	2	6	0	3	2	0	5	6	8	5	4	5	3	4	1	10	4	4	6	4	1	1	4	3	2	3	0	5	3	1	0	5
Dgkd	3883	2667	2009	2436	1839	2860	869	2868	2032	3581	1248	1913	2950	2532	1046	1679	563	3006	1232	3584	3099	3028	408	1736	1705	2814	2012	1176	2656	3651	1260	1931	3026	3487	2005	3376	3479	2590	850	1100	2713	2800	2745	1382	3049	2640	1456	1298	3177
Gm19582	0	0	0	2	1	0	2	1	0	2	0	0	1	0	2	1	1	0	0	1	4	1	1	1	0	0	0	0	0	0	0	0	1	0	1	0	0	1	0	0	0	0	2	0	2	0	0	2	0
4833421G17Rik	0	2	0	0	0	0	0	1	0	0	2	0	0	0	0	1	0	0	2	0	0	0	0	2	0	0	0	0	0	0	1	0	0	1	1	0	0	0	0	0	0	0	1	1	0	0	2	0	1
Gm38365	0	4	0	1	1	2	1	0	0	4	2	1	2	1	1	0	2	2	0	0	0	4	0	0	0	0	1	0	1	3	2	2	2	3	1	4	0	0	0	2	0	2	3	3	4	2	3	1	4
Usp40	601	577	349	376	334	594	176	312	325	590	315	303	559	461	201	344	102	553	130	301	460	485	61	411	224	627	313	210	567	691	193	278	452	589	221	507	675	490	173	271	478	471	368	231	585	572	173	234	675
Gm5832	15	10	5	4	4	11	1	2	13	9	2	5	8	14	0	4	0	15	0	4	17	4	1	8	1	11	9	7	9	12	4	3	5	2	8	9	23	5	3	5	1	2	6	1	7	5	7	2	9
Gm15375	0	0	5	2	0	4	0	1	1	2	0	2	1	6	1	0	0	4	0	0	1	0	0	0	1	1	0	0	0	1	0	0	0	1	3	0	0	1	0	1	6	5	0	4	2	0	0	0	0
Gm52970	0	0	0	0	0	0	0	0	0	0	0	0	0	0	0	0	0	0	0	0	0	0	0	0	0	0	0	0	0	0	0	0	0	0	0	0	0	0	0	0	0	0	0	0	0	0	0	0	0
Ugt1a10	58	0	210	0	65	95	34	0	53	92	0	0	0	127	79	0	0	91	0	0	0	1	14	0	50	0	23	67	2	52	0	0	0	0	44	0	0	128	104	21	101	130	0	110	98	0	0	44	77
Gm20528	0	0	0	0	0	0	0	0	0	0	0	0	0	0	0	0	0	0	0	0	0	0	0	0	0	0	0	0	0	0	0	0	0	0	0	0	0	0	0	0	0	0	0	0	0	0	0	0	0
Gm52971	0	0	0	0	0	0	0	0	0	0	0	0	0	0	0	0	0	0	0	0	0	0	0	0	0	0	0	0	0	0	0	0	0	0	0	0	0	0	0	0	0	0	0	0	0	0	0	0	0
Ugt1a9	6	0	41	7	7	14	6	0	4	11	0	0	0	16	12	2	0	10	0	0	0	3	1	2	5	0	5	7	2	7	0	1	3	0	8	2	6	16	4	3	15	14	1	17	12	1	0	8	6
Ugt1a8	152	0	413	2	117	214	45	0	134	204	0	1	3	170	128	0	1	232	0	0	0	4	24	0	104	1	42	134	0	163	0	0	0	1	84	0	5	390	131	32	314	274	3	254	211	2	0	51	219
Ugt1a7c	2659	3504	6936	5940	1950	4019	1981	2229	1686	3672	542	2538	2683	2873	2116	2070	136	3588	226	1611	2418	4208	474	1731	2261	2438	848	1798	2746	2738	705	2865	2368	3338	1502	2156	4072	6143	2005	915	5519	4070	1374	3831	3302	2619	2591	1081	3180
Gm15373	1	0	2	1	0	0	1	0	0	1	0	1	0	0	0	0	0	0	0	0	0	0	0	0	0	0	0	0	0	0	1	0	0	1	5	1	0	0	1	0	0	0	0	1	1	0	0	0	0
Ugt1a6b	1299	417	2034	363	689	1395	358	270	536	1597	57	179	328	1232	444	189	12	1450	13	135	227	381	77	107	615	226	587	615	284	1514	67	227	137	318	351	241	444	1816	836	174	1502	1384	149	1134	1402	269	163	227	1276
Gm15372	18	2	209	4	27	73	13	2	23	40	1	5	3	24	50	3	1	37	1	1	0	2	11	0	7	3	17	27	1	27	3	3	0	0	33	8	3	67	33	6	68	42	2	93	39	2	1	23	31
Gm15370	0	0	1	0	0	0	0	0	0	1	0	0	0	2	0	1	0	1	0	0	2	1	0	0	0	0	0	1	0	0	0	2	0	0	2	0	0	0	0	1	1	1	0	0	1	0	0	0	1
Ugt1a6a	301	314	184	116	236	438	90	142	183	417	146	55	283	306	121	123	35	333	22	57	166	283	22	168	264	296	137	116	255	347	93	185	224	177	153	354	327	320	97	189	355	458	147	176	311	296	82	130	388
Gm15369	0	1	1	0	0	0	0	1	2	3	1	0	0	0	0	0	0	4	2	0	0	0	3	1	0	0	1	2	0	1	0	0	0	1	4	2	0	0	1	2	0	0	0	2	1	0	1	0	1
Gm15374	53	3	314	2	83	124	44	0	58	115	1	2	1	106	98	1	1	113	1	0	0	3	28	2	45	0	35	89	0	93	1	1	0	0	61	2	0	126	96	23	157	176	0	175	125	4	5	68	63
Gm15371	1	1	1	2	1	0	0	0	1	8	2	2	0	1	0	3	5	3	0	0	1	0	0	0	0	0	0	1	0	3	0	2	0	1	2	2	1	3	0	0	1	3	0	5	3	1	3	0	3
Ugt1a5	0	4	3	1	2	7	1	2	7	5	4	3	5	4	0	3	2	10	0	1	3	6	1	5	4	2	3	3	1	5	3	3	2	3	8	3	1	8	0	2	10	17	4	10	9	7	2	6	8
Gm52972	0	0	0	0	0	0	0	0	0	0	1	1	0	0	1	0	0	0	3	0	0	0	0	0	0	0	0	0	0	1	0	0	0	0	0	0	0	0	0	0	0	1	0	1	1	0	0	0	2
Gm15368	175	209	303	280	191	331	113	200	172	295	136	301	210	200	179	194	39	284	86	175	219	274	120	216	305	210	139	115	181	278	142	297	325	163	178	282	222	269	153	185	464	389	184	130	273	210	231	245	168
Gm15376	5	3	6	1	2	4	1	7	1	12	0	4	0	9	2	1	3	17	2	0	0	2	2	3	5	3	5	0	2	13	2	10	2	6	12	16	7	9	1	0	23	19	4	4	23	6	4	1	6
Ugt1a2	5	3	9	5	0	4	1	4	7	20	1	1	5	11	3	7	1	27	0	2	1	7	2	6	4	14	8	4	0	27	6	19	1	10	11	25	14	36	1	1	28	34	2	15	35	7	0	6	25
Dnajb3	6	1	13	7	0	9	1	3	5	25	1	4	10	6	5	7	4	24	13	14	4	12	2	8	4	10	4	8	4	30	7	17	3	10	5	24	14	30	3	5	26	24	6	11	20	11	4	15	39
Ugt1a1	830	901	725	801	279	848	215	470	282	1163	129	390	438	301	306	276	53	529	68	767	621	632	99	394	703	510	313	203	382	712	236	387	910	255	595	887	675	713	178	174	736	602	347	475	623	379	325	222	693
Mroh2a	124	149	71	94	114	160	26	58	108	127	50	58	190	146	21	55	16	173	21	48	173	103	12	62	58	105	48	61	129	112	33	96	89	169	36	157	190	132	30	39	200	131	60	91	167	141	26	31	232
Hjurp	1131	2216	454	1134	1906	1494	310	971	1611	1175	1131	808	2201	1927	273	521	167	2412	381	434	1943	1648	87	382	817	847	362	724	1651	1071	244	1108	1008	2377	291	1952	2342	984	405	490	2702	2246	822	983	2328	1857	427	296	2949
Trpm8	0	0	0	0	0	0	0	0	0	0	0	0	0	0	0	0	0	0	0	0	0	0	0	0	0	0	0	0	0	0	0	0	0	0	0	1	0	0	0	0	1	0	0	0	0	0	0	0	0
4930453O03Rik	0	0	0	0	0	0	0	0	0	0	0	0	0	0	0	0	0	0	0	0	0	0	0	0	0	0	0	0	0	0	0	0	0	0	0	0	0	0	0	0	0	0	0	0	0	0	0	0	0
Spp2	1	0	0	0	0	0	0	0	0	0	0	0	0	0	0	0	0	0	0	0	0	0	0	0	0	0	2	0	0	0	0	0	0	0	0	0	0	0	0	1	0	0	0	0	0	0	0	1	0
Gm29538	0	0	0	0	0	0	0	0	0	0	0	0	0	0	0	0	0	0	0	0	0	1	0	0	1	0	0	0	1	0	0	0	0	0	0	0	0	0	0	1	1	2	0	0	0	0	0	0	0
Gm28888	0	0	0	0	0	0	0	0	0	0	0	0	0	0	0	0	0	0	0	0	0	0	0	0	0	0	0	0	0	0	0	0	0	0	0	0	0	0	0	0	0	0	0	0	0	0	0	0	0
Glrp1	0	0	0	1	0	0	0	0	0	0	0	0	0	0	0	0	0	1	0	0	0	0	0	1	0	0	0	0	1	0	0	0	1	0	0	1	0	0	0	0	0	0	0	0	0	1	0	0	0
Gm19589	0	1	0	0	0	0	0	0	1	0	0	0	0	0	0	0	0	0	0	0	0	0	0	0	0	0	0	0	0	0	0	0	0	0	0	0	1	0	0	0	0	0	0	0	0	0	0	0	0
Gm38130	0	0	0	0	0	0	0	0	0	0	0	0	0	0	0	0	0	0	0	0	0	0	0	0	0	0	0	0	0	0	0	0	1	0	0	1	0	0	0	0	0	0	0	0	0	0	0	0	0
Gm29336	0	0	0	0	0	0	0	0	0	0	0	0	0	0	0	0	0	0	0	0	0	0	0	1	0	0	0	0	0	0	0	0	0	0	0	0	0	0	0	1	0	0	0	0	0	0	0	0	0
Arl4c	55	53	12	101	64	75	47	39	77	121	23	28	99	80	22	30	4	67	27	67	77	45	8	47	27	32	49	78	46	115	14	42	192	99	36	46	86	50	19	32	68	39	41	45	105	71	25	73	127
Gm29335	0	0	0	0	1	0	0	0	1	0	0	0	0	0	0	1	0	0	0	0	0	0	0	0	0	0	0	0	0	0	0	0	0	0	0	0	0	0	0	0	0	0	1	0	0	0	0	1	0
Platr5	1	0	0	0	0	0	0	0	0	0	0	0	0	0	0	1	0	0	0	0	0	1	0	0	0	0	0	0	0	0	0	0	0	0	1	1	0	1	0	0	0	0	0	1	0	0	0	0	0
Gm29337	0	0	0	0	0	0	0	0	0	0	0	0	0	0	0	0	0	0	0	0	0	0	0	0	0	0	0	0	0	0	0	0	0	0	0	0	0	0	0	0	0	0	0	0	0	0	0	0	0
Gm4753	1	0	1	0	0	0	0	0	0	1	0	0	0	2	0	0	0	0	0	1	1	0	0	1	2	0	0	0	0	0	0	0	0	0	0	0	0	0	0	0	0	0	0	0	0	0	2	0	1
1700067G17Rik	1	0	0	0	1	2	0	0	0	1	1	0	1	0	0	1	0	0	0	1	4	0	0	0	0	0	0	0	0	1	0	1	1	0	1	0	0	0	0	0	0	0	1	0	1	0	0	2	0
Gm18699	0	0	0	0	0	1	0	0	0	0	0	0	0	3	1	0	1	0	0	0	0	1	0	1	0	1	0	1	0	0	0	0	2	1	0	2	0	0	0	0	2	0	0	1	2	0	0	1	3
Sh3bp4	408	295	153	282	332	333	116	208	291	403	159	296	399	409	227	215	66	376	170	222	479	142	79	224	330	331	228	266	396	472	119	307	319	406	121	476	499	220	227	134	308	230	205	271	412	373	69	180	566
Gm38312	0	0	1	2	0	1	0	2	1	1	4	1	3	5	0	3	1	0	2	2	2	1	0	2	1	3	0	3	5	1	0	2	6	5	0	3	4	1	1	0	2	5	6	3	1	5	1	0	5
Gm5259	3	1	2	0	1	1	0	0	0	0	1	0	0	0	0	0	0	0	0	0	0	0	3	0	0	1	0	1	0	0	0	0	1	0	0	0	1	0	1	0	1	0	1	0	1	1	0	1	1
Gm28342	0	0	0	0	0	0	0	0	0	0	0	0	0	0	0	0	0	0	0	0	0	0	0	0	0	0	0	0	0	0	0	0	0	0	0	0	0	0	0	0	0	0	0	0	0	0	0	0	0
C030007H22Rik	0	0	0	0	0	0	0	0	0	0	0	0	0	0	0	0	0	0	0	0	0	0	0	0	0	0	0	0	0	0	0	0	0	0	0	0	0	0	0	0	0	0	0	0	0	0	0	0	0
Agap1	1232	854	719	683	598	1078	335	533	650	1059	360	591	1006	663	432	466	202	814	353	753	960	838	189	424	554	792	655	380	774	1055	395	463	659	678	522	754	925	843	278	240	879	793	529	371	823	831	380	300	961
Gm37297	0	4	1	1	3	1	0	0	1	1	1	0	1	0	0	1	2	2	1	1	0	1	0	0	0	1	1	0	0	4	2	0	1	1	3	2	1	0	1	1	0	0	5	2	1	0	0	0	1
Gm28499	0	0	0	0	0	0	0	0	0	1	1	0	1	1	1	0	0	1	0	0	0	0	0	0	0	0	1	0	0	0	0	0	0	0	0	0	0	0	0	0	1	0	0	0	0	0	0	1	0
4933400F21Rik	1	1	0	0	1	0	0	1	0	2	3	1	0	2	2	1	4	1	3	0	1	0	3	1	1	1	0	0	0	0	0	2	0	1	4	3	1	0	0	0	0	1	1	2	2	2	1	0	1
Gm37521	1	0	3	0	0	1	0	0	0	0	1	0	0	0	0	2	1	0	0	0	0	1	0	0	0	0	0	0	0	1	1	0	0	1	1	1	0	0	0	0	0	0	1	1	0	1	0	0	1
Gbx2	1	1	0	0	0	0	0	0	0	0	0	0	0	0	0	0	0	0	0	0	0	1	0	0	0	0	0	0	1	0	0	0	1	0	0	0	0	0	0	0	0	0	1	0	1	0	0	0	0
D130058E05Rik	1	0	0	1	3	0	0	0	0	1	0	1	1	1	0	0	0	0	0	0	1	1	0	0	2	0	0	2	0	0	0	0	2	2	0	0	0	0	0	1	0	0	0	0	0	0	0	3	3
Asb18	2	1	0	0	1	2	0	0	0	0	0	0	3	0	0	0	0	0	1	0	1	1	0	0	0	0	0	1	0	1	0	2	1	0	0	2	2	0	0	0	0	1	0	1	0	1	0	0	0
Iqca	0	0	0	0	0	0	0	0	0	2	0	0	0	0	0	0	0	0	0	0	0	0	0	0	0	0	0	0	0	1	0	0	1	0	1	0	0	0	0	0	0	0	0	0	0	0	0	0	0
4930434B07Rik	1	0	0	0	0	0	0	0	0	0	0	0	0	0	0	0	0	0	0	0	0	0	0	0	0	0	0	0	0	0	0	0	0	0	0	0	0	0	0	0	0	0	0	0	0	0	0	0	0
Ackr3	154	66	28	120	117	170	55	46	124	113	50	25	169	113	64	90	14	95	55	65	140	75	22	120	130	79	85	96	188	166	40	65	143	106	23	126	247	91	34	127	189	122	41	56	134	124	46	122	148
Gm38277	0	0	0	0	0	0	0	0	0	0	0	0	0	0	0	0	0	0	0	0	0	0	0	0	0	0	0	0	0	0	0	0	0	0	0	0	0	0	0	0	0	0	0	0	0	0	0	0	0
Gm28721	0	0	0	0	0	0	0	0	0	0	0	0	0	0	0	0	0	0	0	0	0	0	0	0	1	0	0	0	0	0	0	0	0	0	0	0	0	0	0	0	0	0	0	0	0	0	0	1	0
Gm28723	3	0	0	2	6	2	1	0	6	2	4	0	7	2	0	0	0	5	0	1	3	1	0	1	0	3	0	0	2	5	1	1	1	5	0	1	9	1	0	3	1	1	0	1	11	4	1	1	8
Gm28722	0	0	0	0	0	0	0	0	0	1	0	0	0	0	0	0	0	0	0	0	0	0	0	0	0	0	0	0	0	0	1	0	0	0	0	0	0	0	0	0	0	0	0	0	0	0	0	0	1
Gm35048	0	0	0	0	0	0	0	0	0	0	0	0	3	0	0	0	0	0	0	0	0	1	0	0	1	0	0	1	0	1	0	0	1	1	0	2	0	0	0	1	0	0	0	0	0	0	0	0	0
Cops8	777	590	527	564	634	701	325	369	539	676	379	352	678	547	432	452	137	705	312	515	690	522	200	432	476	517	508	424	669	721	309	519	712	669	384	665	674	633	417	363	667	530	493	457	645	586	387	462	762
Gm9991	0	0	0	0	0	0	0	0	0	0	0	1	1	0	0	0	0	0	0	0	1	0	0	0	0	0	0	0	0	1	0	0	0	0	0	0	0	0	0	0	0	0	0	0	0	0	0	0	1
Col6a3	566	193	103	331	263	533	115	187	292	408	198	97	642	375	187	221	43	310	171	107	433	322	60	242	133	286	287	189	375	797	87	191	219	403	92	315	653	356	99	229	420	321	204	128	405	405	128	292	618
Gm36970	0	0	0	0	0	0	0	0	0	0	0	0	0	0	0	0	0	0	0	0	0	0	0	0	0	0	0	0	0	0	0	0	0	0	0	1	0	0	0	0	0	0	0	0	0	0	0	0	0
4930474B08Rik	0	0	0	0	0	0	0	0	0	0	0	0	0	0	0	0	0	0	0	0	0	0	0	0	0	0	0	0	0	0	0	0	0	0	0	0	0	0	0	0	0	0	0	1	0	0	0	0	0
Mlph	1514	1334	555	948	907	1010	419	652	820	1322	484	630	1047	1294	426	746	212	1473	159	787	1244	743	134	731	674	1281	411	692	1160	1253	250	548	843	1379	334	1000	1667	934	534	342	894	843	431	819	1378	1260	175	555	1676
Prlh	1	1	1	0	0	0	0	2	1	0	2	0	0	0	0	0	1	0	0	1	0	1	0	0	0	0	1	0	0	1	0	1	0	3	0	1	1	1	0	0	0	0	0	1	0	2	0	0	0
Rab17	938	876	787	796	730	702	676	721	572	778	965	1013	559	514	965	819	381	610	1117	1425	771	826	704	934	713	717	908	700	823	660	533	888	908	520	1255	1126	663	452	867	1154	674	679	853	929	552	648	713	1320	609
Gm28199	0	0	0	0	0	0	2	0	0	0	0	0	0	0	0	0	0	0	0	0	0	0	0	0	0	0	0	0	0	0	0	1	0	0	0	0	0	0	0	0	0	0	0	0	0	0	0	0	0
Lrrfip1	2962	1932	1641	1461	1973	2108	1003	2452	2250	3089	996	2606	2328	2533	1335	1640	466	2773	465	1748	1695	1612	479	1421	1302	2153	1976	1836	2064	3257	898	1791	1552	3790	969	2742	2626	1886	1461	1145	2210	2153	1976	1665	3309	2714	1008	1214	4002
Rbm44	0	1	0	1	2	0	1	0	0	0	1	0	0	1	0	0	0	0	0	1	1	4	0	0	0	0	0	0	0	0	0	0	0	3	0	0	0	0	0	0	0	0	0	0	1	2	6	0	1
Gm7776	157	141	191	173	294	147	154	162	184	148	168	82	144	151	165	144	78	130	176	255	233	133	71	169	112	178	155	267	202	127	77	145	290	105	78	200	132	98	154	192	89	178	136	144	122	199	147	188	134
Ramp1	417	256	132	731	269	301	384	185	418	382	540	124	347	344	576	585	98	348	862	676	515	241	256	574	323	347	214	391	557	346	255	529	649	318	143	573	460	175	260	901	188	157	221	237	318	346	219	1106	312
Ube2f	1314	914	1027	737	836	934	654	1050	818	1139	1031	1076	1048	761	657	819	466	993	442	1093	916	836	417	1024	607	970	1140	661	1144	1138	603	739	924	1220	850	975	1040	959	886	1117	732	687	1098	649	1016	1038	763	727	1099
Gm7785	133	134	157	154	177	144	103	76	200	155	90	80	110	185	143	144	25	174	32	144	140	119	28	137	110	131	107	205	160	139	38	151	199	173	51	134	129	145	157	171	213	142	80	160	186	122	59	257	195
Scly	287	217	341	288	280	308	146	137	222	222	108	220	223	260	153	165	36	231	81	190	234	253	56	147	163	179	108	196	244	224	72	215	235	240	85	233	230	289	117	127	240	242	117	208	270	223	103	185	281
Gm17090	0	0	2	0	0	2	0	0	0	2	0	0	0	1	0	1	0	1	0	0	1	1	0	0	2	1	0	0	0	0	0	0	2	1	1	0	0	1	0	2	0	2	1	0	0	0	0	0	1
Espnl	3	0	0	0	1	2	1	1	0	1	0	0	1	0	0	0	0	0	0	0	0	2	0	1	0	0	1	0	2	2	0	1	0	1	0	1	2	0	0	0	1	0	0	0	2	2	0	1	1
Klhl30	10	10	1	11	9	17	3	1	8	15	7	4	25	7	7	6	1	7	12	6	12	18	2	5	10	10	11	7	14	10	6	6	9	8	5	12	29	3	6	6	12	8	7	3	12	13	8	13	21
Erfe	49	33	14	48	45	43	11	13	36	33	16	6	47	62	24	29	3	43	7	13	75	29	1	35	44	50	3	38	58	33	6	20	48	36	1	57	48	54	5	19	61	35	5	23	51	35	4	30	64
Ilkap	1012	679	552	601	827	840	433	434	676	733	527	475	648	610	537	547	177	648	506	512	781	656	222	579	486	743	584	454	727	756	309	524	837	698	614	790	769	627	420	532	728	617	493	505	814	671	418	650	860
1700020N18Rik	0	0	0	0	1	0	0	0	0	0	0	0	0	1	0	0	0	0	0	0	0	0	0	0	0	0	0	0	0	0	0	0	0	0	0	0	1	1	0	0	0	0	0	0	1	0	0	2	0
Hes6	466	262	231	407	504	347	261	127	434	279	268	158	345	281	266	316	109	253	216	361	426	326	70	390	271	376	161	222	488	259	114	303	400	266	150	499	341	245	176	359	303	357	141	258	374	258	136	586	321
Per2	964	205	89	136	287	436	74	333	440	964	185	110	821	214	31	100	129	262	30	465	228	321	28	66	164	189	422	39	313	502	37	88	126	271	86	727	456	150	52	229	179	737	346	89	625	492	179	136	608
Gm28381	0	0	0	0	0	0	0	0	0	0	0	0	0	0	0	0	0	0	0	0	0	0	0	0	0	0	0	0	0	0	0	1	0	0	0	0	0	0	0	0	0	0	0	0	0	0	0	0	0
Gm28382	0	0	0	1	0	0	0	0	0	0	0	0	0	0	0	0	0	0	0	0	0	0	0	0	0	0	0	0	0	0	0	0	0	0	0	0	0	0	0	0	0	1	0	0	0	0	0	0	0
Gm19085	0	0	0	0	0	0	0	0	0	0	0	0	0	1	0	0	0	0	0	0	0	0	0	0	0	0	0	0	0	1	0	0	0	0	0	0	0	1	0	0	0	0	0	0	0	1	0	0	0
Traf3ip1	234	124	92	77	153	228	43	55	150	185	82	93	164	156	82	81	22	173	30	93	200	122	17	83	68	183	95	60	223	237	29	78	153	159	57	150	166	199	38	87	155	153	51	82	200	164	37	79	258
Asb1	153	133	84	186	105	173	48	89	111	207	77	55	220	145	56	90	25	122	54	110	164	123	18	114	94	137	86	97	136	226	53	81	189	198	53	166	231	137	54	51	160	123	71	56	210	148	51	80	187
Gm28380	0	0	0	0	0	0	0	0	0	0	0	0	0	0	0	0	0	0	0	0	0	0	0	0	0	0	0	0	0	0	0	0	0	0	0	0	0	0	0	0	0	0	0	0	0	0	0	0	0
Gm29100	0	1	0	2	3	0	0	0	1	0	0	0	2	0	2	1	0	0	0	1	1	0	0	0	1	1	0	2	0	0	1	2	1	1	0	1	2	0	1	1	0	0	0	0	0	0	1	1	1
Twist2	1	0	1	9	0	4	0	0	3	3	3	4	4	2	0	3	0	2	4	3	7	0	1	7	0	3	3	3	5	2	1	5	5	4	2	4	7	2	3	3	2	1	2	1	2	3	1	4	6
Gm29101	1	0	0	1	0	0	0	0	1	0	0	2	0	0	1	0	0	0	0	0	0	0	1	0	0	0	0	0	0	0	0	1	0	0	0	1	0	0	1	0	0	0	0	0	0	0	0	1	1
Gm37600	1	0	1	0	0	0	0	0	1	0	0	1	0	0	0	0	0	0	0	0	0	0	0	3	0	0	0	0	1	1	0	0	1	0	0	0	0	0	0	0	0	0	0	0	0	0	0	0	0
Hdac4	608	487	405	321	302	622	149	318	323	706	203	296	497	501	190	260	121	555	199	369	497	364	49	300	271	529	288	172	467	662	164	262	479	436	313	406	431	556	148	143	506	550	232	331	623	445	136	166	745
Gm37048	0	2	0	0	0	0	1	0	1	3	0	0	0	0	0	0	0	0	2	0	0	0	2	1	0	1	1	0	0	1	0	0	0	0	0	1	0	0	0	0	0	2	0	3	0	1	0	1	1
Gm37036	0	0	0	0	0	0	1	0	0	0	0	0	0	0	0	0	0	0	0	0	0	0	0	0	0	0	0	0	0	2	0	0	0	0	0	2	0	0	0	0	1	0	0	0	1	0	0	0	0
Gm29099	0	0	0	0	0	0	0	0	0	0	0	0	0	0	0	0	0	0	0	0	0	0	0	0	0	0	0	0	0	0	0	0	0	0	0	0	0	0	0	0	0	0	0	0	0	0	0	0	0
Gm7837	0	0	0	0	0	0	0	0	0	0	0	0	0	0	0	0	0	0	0	0	0	0	0	0	0	0	0	0	0	0	0	0	0	0	0	0	0	0	0	0	0	0	0	0	0	0	0	0	0
Ndufa10	4690	4067	4603	3728	4362	3900	2249	3153	3340	3650	2388	2553	3692	3368	2880	2943	1416	3996	1959	3073	5057	3973	1410	2747	3389	3349	2178	2865	3970	3513	1452	3209	3886	4101	1515	3464	3490	3864	2986	2861	4545	3704	2270	3041	3851	2909	2574	2943	4095
Mir6900	0	1	0	0	0	0	0	0	0	0	0	0	0	0	0	0	0	0	0	0	0	0	0	0	0	0	0	0	0	0	0	0	0	0	0	0	0	0	0	0	0	0	0	0	1	0	0	0	0
Olfr1416	0	0	0	0	0	0	0	0	0	0	0	0	0	0	0	0	0	0	0	0	0	0	0	0	0	0	0	0	0	0	0	0	0	0	0	0	0	0	0	0	0	0	0	0	0	0	0	0	0
Olfr1415	0	0	0	0	0	0	0	0	0	0	1	0	0	0	0	0	0	0	0	0	0	0	0	0	0	0	0	0	0	0	0	0	0	0	0	0	0	0	0	0	0	0	0	0	0	0	0	0	0
Olfr1414	0	0	0	0	0	0	0	0	0	0	0	0	0	0	0	0	0	0	0	0	0	0	0	0	0	0	0	0	0	0	0	0	0	0	0	0	0	0	0	0	0	0	0	0	0	0	0	0	0
Olfr1413	0	0	0	0	0	0	0	0	0	0	0	0	0	0	0	0	0	0	0	0	0	0	0	0	0	0	0	0	0	0	0	0	0	0	0	0	0	0	0	0	0	0	0	0	0	0	0	0	0
1700054K02Rik	0	0	0	0	0	0	0	0	0	0	0	0	0	0	0	0	0	0	0	0	0	0	0	0	0	0	0	0	0	0	0	0	0	0	0	0	0	0	0	0	0	0	0	0	0	0	0	0	0
Gm28478	0	0	0	0	0	0	0	0	0	0	0	0	0	0	0	0	0	0	0	0	0	0	0	0	0	0	0	0	0	0	0	0	0	0	0	0	0	0	0	0	0	0	0	0	0	0	0	0	0
Olfr1412	0	0	0	0	0	0	0	0	0	0	0	0	0	0	0	0	0	0	0	0	0	0	0	0	0	0	0	0	0	0	0	0	0	0	0	0	0	0	0	0	0	0	0	0	0	0	0	0	0
Gm44098	0	0	0	0	0	0	0	0	0	0	0	0	0	0	0	0	0	0	0	0	0	0	0	0	0	0	0	0	0	0	0	0	0	0	0	0	0	0	0	0	0	0	0	0	0	0	0	0	0
Olfr1411	0	0	0	0	0	0	0	0	0	0	0	0	0	0	0	0	0	0	0	0	0	0	0	0	0	0	0	0	0	0	0	0	0	0	0	0	0	0	0	0	0	0	0	0	0	0	0	0	0
Gm44099	0	0	0	0	0	0	0	0	0	0	0	0	0	0	0	0	0	0	0	0	0	0	0	0	0	0	0	0	0	0	0	0	0	0	0	0	0	0	0	0	0	0	0	0	0	0	0	0	0
Olfr1410	0	0	0	0	0	0	0	0	0	0	0	0	0	0	0	0	0	0	0	0	0	0	0	0	0	0	0	0	0	0	0	0	0	0	0	0	0	0	0	0	0	0	0	0	0	0	0	0	0
Olfr12	0	0	0	0	0	0	0	0	0	0	0	0	0	0	0	0	0	0	0	0	0	0	0	0	0	0	0	0	0	0	0	0	0	0	0	0	0	0	0	0	0	0	0	0	0	0	0	0	0
Cops9	882	697	1480	1215	1063	816	1487	1059	982	856	2041	1198	857	751	2153	1715	521	789	1874	1388	1037	739	2085	1799	549	664	1383	1739	1176	865	909	1760	1121	1120	1130	1364	879	639	2485	5066	563	708	1218	1199	671	850	1868	4021	752
Otos	1	1	0	3	0	1	0	2	0	0	0	0	0	1	3	1	0	0	0	0	0	0	0	0	0	0	0	1	0	1	0	0	2	0	0	4	0	1	2	0	1	1	0	0	3	0	0	0	1
Gm29483	0	0	0	0	0	0	0	1	0	1	0	0	0	0	0	0	0	0	4	0	0	0	0	0	0	0	0	0	0	0	0	0	0	0	0	0	0	0	0	0	0	0	0	0	0	0	0	0	0
Gm29482	0	0	0	0	0	0	0	0	0	1	0	0	0	0	0	0	0	0	0	0	0	0	0	0	0	0	0	0	0	0	0	0	0	0	0	0	0	0	0	0	0	0	0	0	0	0	0	0	0
Gm29481	0	0	0	0	0	0	0	0	0	0	0	0	0	0	0	0	0	0	0	0	0	0	0	0	0	0	0	0	0	0	0	0	0	0	0	0	0	0	0	0	0	0	0	0	0	0	0	0	0
Gpc1	92	40	22	111	92	111	33	36	108	113	29	16	161	99	26	52	12	66	34	54	82	83	2	51	38	60	66	40	85	138	16	33	62	73	35	59	118	67	22	36	96	58	59	36	99	63	29	57	103
Gm29480	1	0	0	0	0	0	0	0	1	0	2	0	0	0	1	0	0	0	0	0	0	1	1	0	2	0	0	0	1	1	0	0	0	2	0	0	1	0	0	0	0	0	3	1	1	1	0	0	0
Mir149	0	0	0	0	0	0	0	0	0	0	0	0	0	0	0	0	0	0	0	0	0	0	0	0	0	0	0	0	0	0	0	0	0	0	0	0	0	0	0	0	0	0	0	0	0	0	0	0	0
Ankmy1	4	2	1	2	3	4	0	0	2	1	3	3	1	0	2	1	0	3	0	0	3	0	0	1	2	2	2	0	1	2	1	3	3	1	1	2	5	1	1	0	2	2	2	2	5	0	0	0	4
AC131059.1	0	0	0	0	0	0	0	0	0	0	0	0	0	0	0	0	0	0	0	0	0	0	0	0	0	0	0	0	0	0	0	0	0	0	0	0	0	0	0	0	0	0	0	0	0	0	0	0	0
Dusp28	120	116	164	164	159	135	139	113	116	138	133	162	113	112	201	138	42	109	109	168	112	135	128	193	121	141	144	179	166	138	66	171	186	110	115	182	112	81	172	185	124	109	111	137	108	153	157	231	133
5033417F24Rik	26	8	15	9	9	25	6	4	12	23	2	5	19	8	7	14	1	11	4	8	9	9	3	10	7	7	14	15	5	26	3	6	6	9	7	13	16	20	2	14	15	18	4	13	15	13	3	11	16
Rnpepl1	2498	1745	1901	1675	1942	1966	844	1372	1330	1941	922	1425	1520	1667	942	1252	689	1989	1048	1652	1951	1746	388	887	1455	1621	1308	879	1784	1688	792	1302	1229	1233	1142	1999	1629	1677	755	626	1449	1609	1168	1251	1694	1424	811	697	1824
9430060I03Rik	7	12	7	2	11	5	1	3	5	12	5	4	7	4	1	3	2	5	3	6	8	4	2	8	9	9	0	5	10	15	2	6	6	14	2	8	15	5	2	9	7	6	2	8	8	7	0	8	12
Capn10	491	379	503	368	427	425	264	276	341	384	300	326	341	431	325	363	103	442	187	340	381	377	131	411	331	431	300	380	427	446	230	492	348	383	277	449	446	419	397	358	399	370	347	387	408	335	231	386	394
Gpr35	682	653	344	316	364	516	165	345	317	703	226	237	542	449	169	315	103	615	76	291	416	438	62	280	226	491	304	178	434	635	157	175	248	556	287	375	606	595	155	187	420	514	315	326	654	467	130	174	733
Gm18697	0	0	0	0	0	2	0	0	0	2	2	0	0	1	0	0	0	0	0	0	0	0	0	0	0	0	0	0	0	0	0	0	0	0	0	1	1	0	0	0	0	0	0	1	0	0	0	0	4
Aqp12	1	7	3	11	2	3	6	3	0	11	5	9	3	6	5	4	1	6	2	10	0	15	2	5	4	5	3	2	3	2	1	11	4	4	2	3	1	2	9	1	2	4	5	6	2	2	11	4	7
Kif1a	184	43	16	139	63	182	21	24	87	287	36	6	226	81	30	53	12	42	79	67	131	90	3	56	29	140	156	56	65	304	39	24	80	74	64	116	214	74	14	19	104	100	64	46	134	88	34	53	218
Gm28086	0	0	0	0	1	0	0	0	0	0	0	0	0	0	0	0	0	0	0	0	1	0	0	0	0	1	0	0	0	0	0	0	0	0	0	0	0	0	0	1	0	0	0	0	0	0	0	0	0
Agxt	6	2	5	1	9	2	5	2	1	3	5	0	3	2	5	4	0	6	4	6	6	11	0	2	5	9	0	2	4	0	8	4	10	1	0	5	4	3	3	5	7	8	3	0	4	5	3	2	3
Mab21l4	188	226	128	142	191	146	79	132	120	192	108	99	190	126	84	163	54	139	116	199	185	135	34	101	119	211	87	60	148	137	92	128	185	132	115	247	165	97	72	70	166	153	102	98	145	148	49	117	174
Crocc2	0	3	1	6	4	4	1	0	0	8	1	0	4	3	5	2	0	1	0	1	8	7	1	1	3	3	0	1	3	3	1	5	1	4	0	3	2	4	3	1	6	5	2	2	1	8	2	0	4
Sned1	262	145	26	86	31	132	11	34	63	174	15	8	127	83	16	47	8	56	10	25	123	68	3	82	56	146	55	28	103	162	31	23	63	87	25	133	238	102	10	19	79	90	49	34	209	103	12	20	195
Mir6901	0	0	0	0	0	0	0	0	0	0	0	0	0	0	0	0	0	0	0	0	0	0	0	0	0	0	0	0	0	0	0	0	0	0	0	0	0	0	0	0	0	0	0	0	0	0	0	0	0
Mterf4	286	245	242	258	328	238	197	195	285	222	238	103	288	279	232	257	69	277	157	263	349	257	82	283	144	244	203	210	353	279	115	205	271	274	113	301	316	255	282	280	225	246	191	188	269	314	149	290	308
Gm28535	1	0	1	1	1	1	0	0	1	0	0	0	2	2	0	1	0	0	1	0	0	1	0	0	0	1	0	4	0	0	0	0	0	0	0	4	1	0	1	0	1	0	0	1	0	1	1	3	2
Gm7867	28	17	19	25	15	34	24	20	17	24	34	16	18	10	34	17	4	19	21	19	31	9	25	35	12	18	9	24	26	20	15	38	39	8	9	28	20	11	20	48	22	10	15	22	23	16	8	56	30
Pask	91	120	47	53	56	90	19	25	72	101	43	12	81	116	26	46	12	73	12	33	81	72	7	54	41	89	39	65	79	84	30	39	51	114	28	95	113	106	26	32	96	71	30	53	113	76	15	32	132
Ppp1r7	885	801	707	701	792	878	375	448	688	910	370	369	769	694	501	577	199	646	347	645	933	691	180	558	553	704	433	539	779	875	269	478	838	786	345	802	890	804	337	424	935	738	385	521	848	603	406	442	1010
Mir6902	0	0	0	0	0	0	0	0	0	0	0	0	0	0	0	0	0	0	0	0	0	0	0	0	0	0	0	0	0	0	0	0	0	0	0	0	0	0	0	0	0	0	0	0	0	0	0	0	0
Mir6345	0	1	0	0	1	1	0	0	0	0	0	0	0	0	0	0	0	0	0	0	0	0	0	0	0	0	0	0	0	0	0	0	0	0	0	1	0	0	0	0	0	0	0	0	0	0	0	0	0
Gm26446	2	0	0	0	1	0	0	0	0	1	0	0	0	0	0	0	0	2	0	0	0	0	0	0	0	1	0	0	0	0	0	0	1	0	0	0	0	1	0	0	0	0	1	1	1	1	0	1	0
Ano7	553	381	53	268	168	301	57	78	231	475	105	28	340	275	59	107	42	370	71	153	405	197	12	123	186	371	72	78	224	308	73	82	185	263	35	272	433	289	18	71	222	210	88	114	309	266	27	86	429
Hdlbp	8979	5690	6320	5455	4488	7129	2318	3402	4840	6711	1772	3183	5899	5581	2746	3055	967	6615	1778	3911	6584	5218	727	3389	4104	5609	2762	3601	5302	7574	1612	3243	5220	6141	2249	5677	6981	8186	1961	1696	8231	5931	2551	4104	7337	4976	2452	2470	8062
Gm17415	245	193	169	199	237	146	225	122	222	160	215	54	174	224	210	204	22	176	94	196	180	197	141	303	234	233	87	282	262	155	111	211	199	202	73	221	236	202	221	471	268	215	104	227	226	192	129	633	235
Septin2	3422	2703	1772	2033	2201	2645	1380	1846	2916	2993	1782	1222	2895	2655	1807	1994	591	2535	777	2200	2914	2133	446	2577	1491	2762	2102	2056	3532	3402	1252	1616	2699	3436	1125	2777	3576	2615	1649	2408	2731	2527	1900	1814	3156	2911	1214	2008	3770
Farp2	939	560	669	528	206	586	180	265	372	623	79	137	427	415	185	240	53	567	63	425	378	454	24	362	364	534	293	175	433	811	163	218	327	384	254	484	679	802	112	133	755	616	267	473	673	492	180	143	733
Gm37250	0	1	0	0	0	0	2	0	2	0	0	1	2	1	0	1	1	3	2	0	0	0	1	1	0	2	1	1	0	1	4	0	0	1	2	0	1	0	0	0	2	1	0	3	0	2	1	1	0
Stk25	8456	7897	4528	4003	4488	5038	3004	5175	4150	6026	4183	5615	5118	6007	3236	4166	2460	7549	1849	5187	6573	5231	1824	3701	3110	5682	5587	3701	5875	6624	2890	4820	5183	7814	5158	6977	6389	4340	5016	4108	4168	4224	5910	4007	5854	6600	3409	3339	6839
Gm28536	4	4	1	2	1	2	1	0	3	3	0	1	4	1	1	1	1	4	3	0	0	4	0	2	1	5	3	0	4	5	1	0	2	3	0	11	2	1	0	0	0	5	4	1	4	7	2	0	3
Bok	196	362	166	287	232	153	264	492	227	253	547	733	153	254	291	595	154	343	523	407	258	247	213	746	178	614	295	284	537	194	340	825	462	212	116	589	368	95	461	400	137	143	240	187	251	448	200	581	204
Thap4	1697	1475	1693	1350	1613	1183	1713	1427	1536	1335	1757	1181	1376	1363	2055	1930	647	1424	1054	1601	1920	1329	1386	2044	1016	1536	1478	1725	1919	1432	909	1861	1356	1739	913	1617	1583	1293	2469	2255	1266	1133	1288	1398	1427	1598	1220	2506	1284
Gm10550	6	0	3	0	7	3	1	1	8	3	0	0	1	0	2	0	3	1	1	1	2	1	0	0	3	0	6	3	0	6	0	1	1	1	2	2	0	3	0	7	4	4	0	3	1	0	0	8	2
Atg4b	1687	1276	1579	1194	1280	1436	780	1039	1104	1497	791	1284	1244	1114	876	1034	428	1400	439	1017	1355	1169	444	1118	996	1195	1122	1009	1221	1592	608	1061	1132	1268	868	1269	1444	1491	990	820	1452	1189	1000	1106	1513	1157	1021	1075	1530
Dtymk	441	357	287	479	579	424	303	231	435	445	519	155	430	376	391	555	57	393	229	294	448	347	185	622	338	372	289	556	566	438	195	570	441	523	148	604	497	429	279	814	371	426	268	447	449	414	214	855	626
Ing5	441	459	270	336	344	488	158	233	393	582	251	136	402	342	188	270	46	423	119	306	319	306	57	371	293	431	233	190	441	431	164	261	465	454	167	435	442	441	115	242	537	401	187	190	488	329	124	205	650
Gm22089	0	0	0	0	0	0	0	0	0	0	0	0	0	0	0	0	0	0	0	0	0	0	0	0	0	0	0	0	0	0	0	1	0	0	0	0	0	0	0	0	0	0	0	0	0	0	0	0	0
D2hgdh	185	553	188	349	125	206	91	261	154	219	208	162	413	337	62	260	24	456	112	230	451	364	25	212	107	417	111	99	325	208	125	178	260	337	86	375	441	189	154	109	228	210	244	141	541	344	172	95	220
Gal3st2	1228	911	481	941	256	861	315	718	396	1104	705	394	1116	338	316	539	194	420	1143	2607	2047	704	260	1032	503	905	397	192	1004	1373	721	344	1575	380	526	2214	1119	876	282	566	640	759	1128	493	985	1091	566	719	687
Gm18666	85	73	66	57	58	75	26	27	56	73	7	20	62	59	30	31	7	66	9	33	51	65	6	28	32	75	53	32	69	93	17	23	24	41	34	47	73	81	15	11	98	100	21	61	94	45	19	29	62
Gal3st2b	2414	2150	1083	1941	547	1916	725	1491	920	2363	1351	1082	2630	856	687	1188	513	1084	2171	4793	4039	1896	678	2364	1173	2207	987	434	2162	2798	1363	918	2690	1003	1064	4556	2738	1730	597	1077	1240	1447	2436	1005	2279	2558	1325	1600	1278
Gm7889	76	46	73	39	46	99	31	24	63	95	5	15	42	28	35	21	6	63	0	26	30	44	6	37	37	47	48	59	44	85	9	16	15	43	22	30	56	91	10	12	117	96	13	56	70	44	13	41	103
Gal3st2c	18116	20212	12050	9215	7217	18197	6527	11701	6020	15214	8683	11891	16426	5481	4475	5067	3214	5736	1692	9514	10514	20081	3540	10251	7219	16117	15106	2594	13901	23054	6802	5641	4613	9159	18255	11429	17108	12956	4085	6455	9939	12665	18045	8876	11450	20406	11464	2884	9249
Neu4	110	57	37	9	35	79	21	27	23	58	52	24	68	15	14	19	18	13	4	13	51	53	12	42	25	61	80	4	32	83	33	36	18	16	155	40	43	70	10	15	48	64	59	24	45	77	17	8	53
Pdcd1	4	6	3	11	35	13	10	9	20	25	0	10	16	15	4	3	1	20	5	10	11	3	1	3	5	4	7	23	5	20	1	4	36	36	3	6	11	15	1	4	13	5	17	9	30	13	2	42	34
Gm7891	2	0	1	1	0	1	0	1	0	1	2	0	5	1	0	0	0	2	2	1	0	2	0	5	1	6	1	0	0	4	1	1	1	1	1	0	0	2	0	3	1	0	0	1	3	3	1	0	2
Gm7895	290	281	268	211	171	261	100	201	205	339	93	174	312	297	147	118	51	268	67	198	239	235	30	196	155	311	148	131	237	353	72	140	200	299	150	257	328	295	115	118	317	281	166	194	336	263	130	118	398
Gm23389	0	0	0	0	0	0	0	0	0	0	0	0	0	0	0	0	0	0	0	0	0	0	0	0	0	0	0	0	0	0	0	0	0	0	0	0	0	0	0	0	0	0	0	0	0	0	0	0	0
4930440C22Rik	0	0	0	0	0	0	0	0	0	0	0	0	0	0	0	0	0	0	0	0	0	0	0	0	0	0	0	0	0	0	0	0	0	0	0	0	0	0	0	0	0	0	0	0	0	0	0	0	0
Gm23181	0	0	0	0	0	0	0	0	0	0	0	0	0	0	0	0	0	0	0	0	0	0	0	0	0	0	0	0	0	0	0	0	0	0	0	0	0	0	0	0	0	0	0	0	0	0	0	0	0
Gm5264	0	0	0	0	0	1	0	0	0	0	0	0	0	1	0	0	1	0	0	0	0	0	0	1	0	0	0	0	0	0	0	0	0	0	0	0	0	0	1	0	0	0	0	0	0	1	0	0	0
Fam174a	448	365	268	478	457	373	551	432	437	472	447	283	322	313	523	578	83	278	206	585	318	330	207	557	297	347	474	443	461	429	296	524	425	293	323	622	383	294	505	908	324	406	451	475	330	410	413	927	417
BC055308	13	2	1	1	0	9	1	6	8	21	2	1	6	15	0	7	1	17	0	1	5	8	1	5	7	14	6	2	8	18	2	3	10	15	1	14	16	8	0	4	15	10	8	5	19	9	2	5	23
Gm15427	7098	6739	8456	8012	9982	7716	8083	5224	8090	7239	7950	3849	6990	6207	9589	9186	3323	6421	8404	7115	8446	5832	6112	11056	8894	7125	5409	8808	8697	6188	4371	9718	10539	6447	3272	10288	9212	6550	7031	13555	8195	5958	5972	8688	8615	5943	6561	17536	8439
AC102483.1	0	0	0	0	0	0	0	0	0	0	0	0	0	0	0	0	0	0	0	0	0	0	0	0	0	0	0	0	0	0	0	0	0	0	0	0	0	0	0	0	0	0	0	0	0	0	0	0	0
St8sia4	91	98	18	159	115	142	100	107	151	263	58	27	137	201	78	80	11	143	11	216	116	57	6	91	70	48	52	200	115	184	42	73	296	286	14	104	210	143	53	120	180	110	105	102	355	108	43	318	290
Gm37642	0	0	0	0	0	1	0	0	0	0	0	0	0	0	0	0	0	0	0	0	0	0	0	0	0	0	0	0	0	0	0	0	0	0	0	1	0	0	0	0	0	0	0	0	0	0	0	0	0
4930598F16Rik	0	0	0	0	0	0	0	0	0	0	0	0	0	0	0	0	0	0	0	0	0	0	0	0	0	0	0	0	0	0	0	0	0	0	0	0	0	0	0	0	0	0	0	0	0	0	0	0	0
Gm37761	0	0	0	0	0	0	0	0	0	0	0	0	0	0	0	0	0	0	0	0	0	0	0	0	0	0	0	0	0	0	0	0	0	0	0	0	0	0	0	0	0	0	0	0	0	0	0	0	0
AC158229.1	0	0	0	3	0	0	0	1	0	2	0	0	0	0	0	1	0	0	1	0	0	0	1	0	1	0	0	0	0	1	0	0	1	1	0	1	1	0	0	0	1	1	0	1	1	0	0	0	0
1700063A18Rik	0	0	0	0	0	0	0	0	0	0	0	0	0	0	0	0	0	0	0	0	0	0	0	0	0	0	0	0	0	0	0	0	0	0	0	0	0	0	0	0	0	0	0	0	0	0	0	0	0
Gm37076	0	0	0	0	0	0	0	0	0	0	0	0	0	0	0	0	0	0	0	0	0	0	0	0	0	0	0	0	0	0	0	0	0	0	0	0	0	0	0	0	0	0	0	0	0	0	0	0	0
Gm29601	0	0	0	0	0	0	0	0	0	0	0	0	0	0	0	0	0	0	0	0	0	0	0	0	0	0	0	0	0	0	0	0	0	0	0	0	0	0	0	0	0	0	0	0	0	0	0	0	0
4930533P14Rik	0	0	0	0	0	0	0	0	0	0	0	0	0	0	0	0	0	0	0	0	0	0	0	0	0	0	0	0	0	0	0	0	0	0	0	0	0	0	0	0	0	0	0	0	0	0	0	0	0
AC124172.1	0	0	0	0	0	0	0	0	0	0	0	0	0	0	0	0	0	0	0	0	0	0	0	0	0	0	0	0	0	0	0	0	0	0	0	0	0	0	0	0	0	0	0	0	0	0	0	0	0
Gm1833	99	92	201	86	99	83	69	110	79	123	55	73	91	72	108	47	44	108	16	163	132	110	36	85	43	85	101	78	63	91	45	62	72	63	83	106	67	117	93	58	113	115	82	62	130	71	180	81	112
Gm26078	0	0	0	0	0	0	0	0	0	0	0	0	0	0	0	0	0	0	0	0	0	0	0	0	0	0	0	0	0	0	0	0	0	0	0	0	0	0	0	0	0	0	0	0	0	0	0	0	0
Slco4c1	2	1	0	2	1	1	1	0	2	6	0	0	1	0	0	0	0	1	0	1	1	0	0	2	0	2	1	2	2	4	0	0	1	1	2	1	3	5	0	1	2	0	2	6	0	3	0	1	6
Panct2	27	4	8	8	25	32	9	3	41	37	3	1	6	9	5	4	0	5	5	1	4	1	1	2	5	1	16	19	4	38	0	3	3	10	4	1	9	42	0	28	7	26	1	24	11	11	0	13	60
Slco6b1	0	0	0	0	0	1	0	0	0	0	0	0	0	0	0	0	0	0	0	0	0	0	0	0	0	0	0	0	0	0	0	0	0	0	0	0	0	0	0	0	0	0	0	0	0	0	0	0	0
Gm9499	0	0	0	0	0	0	0	0	0	0	0	0	0	0	0	0	0	0	0	0	0	0	0	0	0	0	0	0	0	0	0	0	0	0	0	0	0	0	0	0	0	0	0	0	0	0	0	0	0
Gm28901	209	143	156	162	95	184	69	66	149	234	38	61	201	179	45	83	6	187	16	76	192	116	15	108	132	136	59	117	166	196	36	97	146	251	50	151	249	227	45	57	249	155	68	128	267	107	55	91	269
Gm6430	311	253	285	246	240	330	138	157	257	302	92	111	312	278	133	192	22	261	57	218	321	257	41	204	152	211	199	183	345	339	78	173	272	300	97	248	365	308	108	145	367	260	159	224	323	253	138	158	324
Slco6c1	0	0	0	0	0	0	0	0	0	0	0	0	0	0	0	0	0	0	0	0	0	0	0	0	0	0	0	0	0	0	0	0	0	0	0	0	0	0	0	0	0	0	0	0	0	0	0	0	0
Gm7133	0	0	0	0	0	0	0	0	0	0	0	0	0	0	0	0	0	0	0	0	0	0	0	0	0	0	0	0	0	0	0	0	0	0	0	0	0	0	0	0	0	0	0	0	0	0	0	0	0
Gm7135	4	3	1	1	2	4	1	3	0	5	2	1	3	1	3	2	2	1	0	3	2	4	0	2	2	7	6	3	1	8	0	3	2	4	3	4	4	3	3	3	3	2	6	2	5	3	2	3	3
Gm37171	0	2	2	0	0	0	0	0	2	4	0	0	2	0	1	0	0	1	0	0	0	0	0	0	0	3	1	0	1	0	2	0	0	0	0	0	0	1	1	0	0	1	1	0	0	3	1	0	1
Macir	3121	2669	2432	1701	1909	2381	1702	2615	1874	3109	2013	2259	2300	1805	2276	1938	921	2383	586	2456	2222	2244	1128	1966	1586	1959	2354	1565	2181	2947	1284	1545	1761	2628	2296	2626	2130	2400	2289	2394	2271	2023	2522	2190	2290	2481	1858	1814	3117
Gm53038	0	0	0	0	0	1	0	0	0	0	0	0	0	0	0	0	0	0	0	0	0	0	0	1	0	0	0	0	0	0	0	1	0	0	0	0	0	0	0	0	0	0	1	0	0	0	0	1	0
Ppip5k2	1867	1298	595	1117	1008	1286	489	970	1306	1975	645	407	1466	1578	897	1134	206	1640	160	1223	1595	1185	88	1271	881	1767	563	790	1633	1755	599	714	1236	1722	342	1937	1935	1354	670	813	1740	1648	849	923	1784	1371	308	931	2329
Gin1	167	126	103	145	172	149	91	105	172	191	126	75	193	140	136	173	21	149	49	141	175	122	50	200	151	154	115	168	156	187	90	145	168	187	49	215	212	153	93	229	190	159	132	124	179	174	61	252	196
Pam	1452	746	624	917	1008	1262	339	505	1210	1670	364	581	1523	787	659	509	230	743	429	1011	1292	859	125	654	664	896	964	534	847	1914	321	450	1143	1170	563	1080	1433	1114	237	547	1261	1131	608	597	1255	815	374	708	1580
Gm37140	1	0	1	0	0	0	0	0	1	1	1	0	0	0	0	0	0	0	0	0	0	0	0	0	0	0	1	0	0	1	1	2	0	1	1	1	0	0	0	0	0	0	0	0	0	1	0	0	2
Btf3-ps1	3215	2639	3697	2809	3081	2933	2956	3100	2886	2829	3512	2483	2636	2727	4262	3620	727	2665	2197	3549	3014	2563	2784	3993	2395	2723	2667	3674	3335	2791	1831	3461	3181	2817	2253	4048	3293	2369	4208	5631	2962	2542	2656	2998	2940	2819	2830	6039	3287
B230216N24Rik	37	23	6	4	19	28	5	17	18	43	14	12	35	11	12	16	8	30	10	16	31	16	1	17	12	26	31	6	17	45	7	9	26	37	16	37	30	35	7	15	14	27	20	14	36	36	6	12	54
AC157923.1	0	0	0	0	0	0	0	0	0	0	0	0	0	0	0	0	0	0	0	0	0	1	0	0	0	0	0	0	0	0	0	0	0	3	0	0	0	0	0	0	0	0	0	0	0	0	0	0	0
1810006J02Rik	7	4	3	9	4	9	9	6	6	12	5	3	7	6	7	4	0	7	2	10	17	3	0	12	6	7	1	5	15	5	5	5	13	6	9	4	19	4	4	15	5	2	5	3	7	8	4	4	8
Gm29461	3	2	0	2	9	6	7	1	5	11	0	0	2	2	0	0	0	0	0	14	0	0	0	2	1	0	1	1	0	10	3	0	3	9	0	0	0	10	0	0	2	0	7	1	6	4	0	8	16
Gm7952	0	0	0	0	0	0	0	0	0	0	0	0	0	0	0	0	0	0	0	0	0	0	0	0	0	0	0	0	0	0	0	0	0	0	0	0	0	0	0	0	0	0	0	0	0	0	0	0	0
Gm29462	48	39	49	38	36	54	36	47	38	44	39	41	38	48	40	33	14	61	29	57	48	30	16	35	35	46	26	45	46	38	30	55	55	40	27	40	54	42	47	29	52	40	31	28	45	29	24	48	34
Slco6d1	0	0	0	0	0	0	0	0	0	0	0	0	0	0	0	0	0	0	0	0	0	0	0	0	0	0	0	0	0	0	0	0	0	0	0	0	0	0	0	0	0	0	0	0	0	0	0	0	0
Gm3555	184	117	151	88	75	148	42	58	91	135	23	67	101	171	38	78	14	129	6	45	64	96	8	109	59	138	71	139	73	171	41	98	79	112	51	100	131	167	53	35	185	102	54	120	128	66	34	44	233
Gm7967	3	1	0	2	1	4	0	0	3	3	0	2	1	2	1	0	1	2	0	1	3	1	0	1	0	1	2	3	1	3	0	1	12	0	5	2	2	0	5	0	3	1	3	1	2	1	1	4	8
Gm29460	0	0	0	0	0	0	0	0	0	0	0	0	0	0	0	0	0	0	0	0	0	1	0	0	0	0	0	0	0	0	0	0	0	0	0	0	0	0	0	0	0	0	0	0	0	0	0	0	0
Gm23434	0	0	0	0	0	0	0	0	0	0	0	0	0	0	0	0	0	0	0	0	0	0	0	0	0	0	0	0	0	0	0	0	0	0	0	0	0	0	0	0	0	0	0	0	0	0	0	0	0
Gm18248	0	0	0	0	0	0	0	0	0	0	0	0	0	0	0	0	0	0	0	0	0	0	0	0	0	0	0	0	0	0	0	0	0	0	0	0	0	0	0	0	0	0	0	0	0	0	0	0	0
Cntnap5b	1	0	0	0	0	0	0	0	0	0	0	0	0	0	0	0	0	0	0	0	0	0	0	0	0	0	0	0	0	2	0	0	0	0	0	1	3	0	1	1	0	0	0	0	0	0	0	0	1
Prdx2-ps1	477	209	510	488	404	456	221	163	404	415	217	386	238	384	457	425	177	431	157	371	265	195	101	227	112	197	385	420	247	438	118	456	363	437	291	243	228	393	389	417	355	286	172	386	397	207	194	484	413
Gm37877	0	0	0	0	0	0	0	0	0	0	0	0	0	0	0	0	1	0	0	1	1	0	0	0	1	0	0	0	0	0	0	0	0	0	0	1	0	0	0	0	0	0	0	0	0	0	0	0	0
Gm19029	0	0	1	1	1	2	0	0	1	0	1	1	4	0	1	2	0	0	0	0	1	0	0	0	1	3	1	0	0	1	0	0	3	0	0	0	0	0	0	0	0	0	0	0	2	0	1	2	1
Gm23602	0	0	0	0	0	0	0	0	0	0	0	0	0	0	0	0	0	0	0	0	0	0	0	0	0	0	0	0	0	0	0	0	0	0	0	0	0	0	0	0	0	0	0	0	0	0	0	0	0
Gm29668	12	8	20	10	7	5	7	10	7	6	8	21	4	8	7	4	4	21	8	6	13	4	3	8	5	10	11	5	19	11	4	11	6	7	10	10	9	8	9	2	9	9	12	13	2	6	10	11	12
Gm29667	2	0	2	2	2	0	1	0	2	0	0	0	0	1	0	0	0	2	0	0	2	2	0	0	0	0	0	0	0	2	0	1	1	2	0	0	3	2	2	0	1	3	0	2	1	0	0	0	1
Gm18700	5	7	1	4	5	4	4	6	7	6	3	2	11	5	3	4	0	4	0	3	5	2	0	5	7	14	2	3	3	9	2	1	8	4	1	9	7	2	2	3	5	7	6	7	5	2	2	0	8
Gm18185	0	0	0	0	0	0	0	0	0	0	0	0	0	0	0	0	0	0	0	0	0	0	0	0	0	0	0	0	0	0	0	0	0	0	0	0	0	0	0	0	0	0	0	0	0	0	0	0	0
Gm29334	0	0	0	0	0	0	0	0	0	0	0	0	0	0	0	0	0	0	0	0	0	0	0	0	0	0	0	0	0	0	0	0	0	0	0	0	0	0	0	0	0	0	0	0	0	0	0	0	0
Gm20268	0	0	0	0	0	0	0	0	0	0	0	0	0	0	0	0	0	0	0	0	0	0	0	0	0	0	0	0	0	0	0	0	0	0	0	0	0	0	0	0	0	0	0	0	0	0	0	0	0
Gm28801	0	0	0	0	0	0	0	0	0	0	0	0	0	0	0	0	0	0	0	0	0	0	0	0	0	0	0	0	0	0	0	0	0	0	0	0	0	0	0	0	0	0	0	0	0	0	0	0	0
Psmb6-ps2	19	21	4	8	5	13	11	9	2	32	23	9	7	29	7	8	1	24	0	5	19	9	3	6	7	6	9	6	17	14	3	15	2	15	5	21	16	3	15	12	4	2	10	7	5	18	4	5	5
AC164418.1	0	0	0	0	0	0	0	0	0	0	0	0	0	0	0	0	0	0	0	0	0	0	0	0	0	0	0	0	0	0	0	0	0	0	0	0	0	0	0	0	0	0	0	0	0	0	0	0	0
Gm18969	42	44	47	57	45	34	24	21	32	40	33	41	54	34	39	30	16	50	23	35	68	41	24	38	24	41	29	27	36	47	11	34	65	51	12	41	32	40	27	37	43	30	20	27	41	30	27	29	22
Gm28188	3	1	1	0	3	2	0	0	2	3	0	0	0	2	3	2	0	0	0	0	0	0	0	0	0	0	1	2	0	0	0	0	5	0	0	1	0	1	0	0	5	2	1	1	3	0	0	10	5
Gm28187	8	3	8	3	10	27	4	0	21	17	1	0	9	12	5	16	1	17	0	2	1	5	1	1	2	3	1	3	2	11	2	0	19	13	2	7	11	28	1	0	98	20	4	6	42	3	1	30	83
Gm24122	0	0	0	0	0	0	0	0	0	0	0	0	0	0	0	0	0	0	0	0	0	0	0	0	0	0	0	0	0	0	0	0	0	0	0	0	0	0	0	0	0	0	0	0	0	0	0	0	0
Gm28623	0	0	0	0	0	0	0	0	0	0	0	0	0	0	0	0	0	0	0	0	0	0	0	0	0	0	0	0	0	0	0	0	0	0	0	0	0	0	0	0	0	0	0	0	0	0	0	0	0
Gm23036	0	0	0	0	0	0	0	0	0	0	0	0	0	0	0	0	0	0	0	0	0	0	0	0	0	0	0	0	0	0	0	0	0	0	0	0	0	0	0	0	0	0	0	0	0	0	0	0	0
Gm53054	0	0	0	0	0	0	0	0	0	0	0	0	0	0	0	0	0	0	0	0	0	0	0	0	0	0	0	0	0	0	0	0	0	0	0	0	0	0	0	0	0	0	0	0	0	0	0	0	0
Gm20281	0	1	0	0	0	0	1	2	0	0	0	0	1	0	0	1	0	0	0	0	0	0	0	0	0	0	0	0	0	0	0	0	0	0	0	0	1	0	0	0	0	0	0	0	0	0	0	0	1
Gm22034	0	0	0	0	0	0	0	0	0	0	0	0	0	0	0	0	0	0	0	0	0	0	0	0	0	0	0	0	0	0	0	0	0	0	0	0	0	0	0	0	0	0	0	0	0	0	0	0	0
Gm18728	0	0	0	0	0	0	0	0	0	0	0	0	0	0	0	0	0	0	0	0	0	0	0	0	0	0	0	0	0	0	0	0	0	0	0	0	0	0	0	0	0	0	0	0	0	0	0	0	0
Gm23965	0	0	0	0	0	0	0	0	0	0	0	0	0	0	0	0	0	0	0	0	0	0	0	0	0	0	0	0	0	0	0	0	0	0	0	0	0	0	0	0	0	0	0	0	0	0	0	0	0
Gm29141	0	0	0	0	0	0	0	0	0	0	0	0	0	0	0	0	0	0	0	0	0	1	0	0	0	0	0	0	0	0	0	0	0	0	0	0	0	0	0	0	0	0	0	0	0	1	0	0	0
Gm37789	0	0	0	0	0	0	0	0	0	0	0	0	0	0	0	0	0	0	0	0	0	1	0	0	0	0	0	0	0	0	0	0	0	0	0	0	0	0	0	0	0	0	0	0	0	0	0	0	0
Gm18447	0	0	0	0	0	0	0	0	0	0	0	0	0	0	0	0	0	0	0	0	0	0	0	0	0	0	0	0	0	0	0	0	0	0	0	0	0	0	0	0	0	0	0	0	0	0	0	0	0
Gm29140	0	0	0	0	0	0	0	0	0	0	0	0	0	0	0	0	0	0	0	0	0	0	0	0	0	0	0	0	0	0	0	0	0	0	0	0	0	0	0	0	0	0	0	0	0	0	0	0	0
Gm5260	0	0	0	0	0	0	0	0	0	0	0	0	0	0	0	0	0	0	0	0	0	0	0	0	0	0	0	0	0	0	0	0	0	0	0	0	0	0	0	0	0	0	0	0	0	0	0	0	0
Gm29592	0	0	0	0	0	0	0	0	0	0	0	0	0	0	0	0	0	0	0	0	0	0	0	0	0	0	0	0	0	0	0	0	0	0	0	0	0	0	0	0	0	0	0	0	0	0	0	0	0
Gm29011	0	0	0	0	0	0	0	0	0	0	0	0	0	0	0	0	0	0	0	0	0	0	0	0	0	0	0	0	0	0	0	0	0	0	0	0	0	1	0	0	0	0	0	0	0	0	0	0	0
Cdh20	21	1	8	3	15	28	6	4	7	31	4	5	2	0	11	1	1	0	2	7	4	7	2	2	7	0	12	0	3	24	2	14	6	17	17	3	2	8	2	5	12	10	1	15	1	1	1	7	29
Gm38031	0	0	0	0	0	0	0	0	0	0	0	1	0	0	0	0	0	0	0	0	0	0	0	0	0	0	0	0	0	0	0	0	0	0	0	0	0	0	0	0	0	0	0	0	0	0	0	0	0
Gm36969	0	0	1	0	0	0	0	0	0	0	0	0	0	0	0	0	0	0	0	0	0	0	0	0	0	0	0	0	0	0	0	0	0	0	0	0	0	0	0	0	0	0	0	0	0	0	0	0	0
Gm15699	0	0	0	0	0	0	0	0	0	0	0	0	0	0	0	0	0	0	0	0	0	0	0	0	0	0	0	0	0	0	0	0	0	0	0	0	0	0	0	0	0	0	0	0	0	0	0	0	0
Gm29012	0	0	0	1	0	4	0	0	0	3	0	0	1	0	1	1	0	5	0	0	0	2	0	0	0	0	0	0	0	2	1	0	0	1	3	3	0	0	0	1	0	2	0	0	2	0	0	0	4
Gm29013	6	0	3	2	2	1	5	1	3	2	1	4	1	1	3	0	1	1	0	7	3	1	0	0	0	0	3	0	0	6	4	2	0	0	6	2	1	1	0	0	1	2	1	1	0	0	0	1	2
Rnf152	4484	3303	3816	2079	1837	3805	1291	3229	2061	5091	1080	4471	2606	2495	2031	1905	645	4019	753	2691	2432	3657	756	1897	1838	3383	3017	1441	2383	5026	1774	2593	1902	3196	3197	3334	2603	4014	1422	909	3317	3743	2682	2581	3083	3191	1791	1126	4189
Gm29014	0	0	0	0	0	1	0	0	1	3	0	0	0	0	1	0	0	0	1	0	0	0	0	0	0	0	0	0	0	0	0	0	0	1	6	1	0	2	0	0	0	0	0	4	1	0	0	0	0
Gm17634	32	18	44	26	27	44	65	25	20	22	63	42	24	12	88	58	19	16	20	42	24	38	38	62	13	41	75	30	48	30	30	56	15	12	64	42	28	21	52	107	14	19	42	38	30	27	42	64	21
Gm28403	2	1	0	1	0	0	0	2	0	1	2	1	0	0	1	0	0	1	0	1	1	0	0	1	0	2	0	0	0	0	0	2	0	2	0	0	1	0	0	0	0	1	1	1	0	0	0	1	1
AC124553.1	0	0	0	0	0	0	0	0	0	0	0	0	0	0	0	0	0	0	0	0	0	0	0	0	0	0	0	0	0	0	0	0	0	0	0	0	0	0	0	0	0	0	0	0	0	0	0	0	0
Capza1-ps1	4121	3323	3870	3834	3049	3319	2333	3448	3168	3993	2332	3391	3692	3972	3077	3503	764	4014	942	3260	3682	3353	1412	3981	2279	2844	2905	3401	4066	4482	1718	3361	3511	5750	2249	4510	4482	4029	3702	3590	3716	3224	3404	3193	4200	3644	2936	3768	4639
Pign	735	810	528	543	450	658	269	503	472	858	341	549	669	906	361	544	120	950	160	378	593	691	104	540	379	711	343	524	647	799	292	557	575	1085	305	741	919	713	387	323	848	731	447	511	834	664	331	337	1131
Gm28404	0	0	0	0	0	0	0	0	0	0	0	0	0	0	0	0	1	0	0	0	0	0	0	1	1	0	0	0	0	0	0	0	0	0	0	0	0	0	0	0	0	0	0	0	0	0	0	0	1
Gm20302	29	17	12	27	40	25	46	29	27	23	39	9	25	27	40	21	5	23	15	34	28	23	14	29	17	38	11	31	47	23	8	12	37	18	4	23	33	17	21	31	26	26	13	22	20	24	21	70	24
Gm8004	0	0	0	0	0	0	0	0	1	0	0	0	0	2	0	0	0	0	0	0	0	0	0	0	0	0	0	0	0	0	0	0	1	0	1	0	0	0	0	0	0	0	0	1	0	0	0	0	0
Relch	2885	2629	2116	1569	2208	2406	1145	2496	1980	3127	1469	1833	2264	2891	1697	1786	510	2693	493	1727	2053	2133	620	1593	1780	2687	2077	1488	2185	3315	1419	2055	1904	3017	1845	2887	2488	2181	1504	1702	2506	2681	2356	2111	3031	2515	1243	1190	3751
Gm37566	1	1	1	2	1	2	0	2	1	3	0	0	0	1	0	1	4	5	2	2	0	0	2	1	2	2	1	1	2	4	4	3	1	4	3	4	2	2	0	1	0	1	3	3	2	2	1	1	3
Gm10193	282	241	304	229	195	268	132	264	183	271	168	269	273	230	166	223	81	296	63	267	292	218	56	230	142	220	214	185	267	294	116	254	239	260	115	315	315	235	199	197	269	230	205	171	253	282	149	216	268
Tnfrsf11a	1417	1471	1219	716	1195	1220	562	967	774	1150	782	1090	1174	1706	877	983	403	1842	365	822	1449	1156	405	860	735	1562	833	632	1216	1143	646	1132	1472	1280	903	1152	1291	1125	728	530	1055	952	883	773	1434	1130	490	499	1344
Gm37779	0	0	0	0	0	0	0	1	0	0	0	2	0	0	0	0	0	0	0	0	0	0	0	0	0	0	0	0	0	0	0	0	0	0	0	0	0	0	0	0	0	0	1	0	0	0	0	0	0
AC132123.1	0	0	0	0	0	0	0	0	0	0	0	0	0	0	0	0	0	0	0	0	0	0	0	0	0	0	0	0	0	0	0	0	0	0	0	0	0	0	0	0	0	0	0	0	0	0	0	0	0
Gm18801	0	0	0	0	0	0	0	0	0	0	0	0	0	0	0	0	0	0	0	0	0	0	0	0	0	0	0	0	0	0	0	0	0	0	0	0	0	0	0	0	0	0	0	0	0	0	0	0	0
Gm7160	28	29	8	24	30	28	15	12	32	40	24	5	34	23	16	24	6	25	9	19	27	24	3	37	17	37	27	23	27	21	16	16	32	40	18	35	35	16	20	38	22	24	27	18	27	22	9	26	40
Zcchc2	602	501	297	316	406	550	143	244	404	608	174	225	521	447	153	216	88	498	103	263	423	368	43	264	276	585	268	182	426	516	128	174	653	526	188	420	600	540	168	148	474	481	253	231	685	482	114	153	821
Gm37372	1	0	0	1	0	1	0	0	1	3	0	0	0	0	0	0	0	0	1	0	0	0	0	0	0	0	0	0	0	0	0	0	0	0	2	0	0	0	0	0	0	0	1	1	2	0	0	0	0
Gm26509	0	0	0	0	0	2	0	0	0	0	0	0	0	0	0	1	0	1	0	0	0	0	0	0	0	1	0	1	0	0	1	0	1	1	0	0	0	0	0	0	0	0	0	1	0	2	0	0	2
Gm20753	2	0	0	0	0	3	0	2	0	1	0	2	0	1	0	1	0	2	3	0	0	1	0	1	1	1	1	2	3	0	0	0	1	2	1	0	0	2	2	4	0	0	1	2	1	2	0	1	1
Phlpp1	393	366	261	266	238	362	123	198	226	461	83	170	302	341	129	181	44	400	52	187	280	243	35	144	242	325	151	136	299	385	99	154	225	255	142	254	345	376	84	78	444	363	151	208	394	268	80	95	453
Gm38235	0	0	1	1	0	1	0	0	1	0	1	0	1	0	0	0	3	2	1	0	0	0	1	1	1	1	2	0	0	0	0	0	0	1	1	5	0	1	0	0	0	1	1	1	0	0	1	0	1
A530053M12Rik	0	0	0	0	0	0	0	1	0	0	1	0	1	0	0	0	0	0	0	0	0	0	1	0	0	0	0	0	1	0	0	0	0	0	0	0	0	0	0	1	0	0	0	0	0	0	0	0	0
Gm6651	0	0	0	1	0	0	0	1	0	0	0	0	0	0	0	0	0	0	0	1	0	0	0	1	1	1	0	0	0	0	0	0	0	0	0	0	0	1	0	1	0	0	1	1	0	0	0	2	1
Bcl2	267	156	75	207	229	255	83	122	306	430	91	49	270	196	131	131	51	168	86	255	198	159	25	135	134	186	144	166	245	352	92	76	328	262	57	215	269	231	94	139	224	220	145	127	381	248	53	200	458
D630008O14Rik	0	1	0	0	0	0	0	1	0	0	2	0	0	2	0	0	0	1	4	0	0	0	0	0	0	0	1	0	0	1	0	1	0	1	0	0	0	0	0	0	1	0	2	0	2	0	0	0	0
Mir3473f	0	0	0	0	0	0	0	0	0	0	0	0	0	0	0	0	0	0	0	0	0	0	0	0	0	0	0	0	0	0	0	0	0	0	0	0	0	0	0	0	0	0	0	0	0	0	0	0	0
Gm37053	1	0	0	0	0	1	0	0	0	1	1	0	0	0	0	0	0	0	1	0	0	0	1	0	0	1	0	0	0	1	0	0	1	0	0	0	0	0	0	0	0	0	0	1	0	0	0	1	1
Kdsr	637	524	362	422	574	577	247	362	527	615	376	200	665	479	335	422	203	525	127	397	699	413	120	446	403	560	370	318	518	583	207	271	552	445	192	546	573	452	241	459	582	466	314	329	576	449	222	349	698
Vps4b	4757	4100	3853	3685	3533	3978	2646	4495	3523	4735	2341	3901	4221	3949	3781	3383	1212	4400	783	4358	4144	3922	1389	3476	2857	3991	3570	2912	4159	4852	2424	3145	3985	4659	2776	5128	4725	4120	3869	3335	4452	4391	4185	3468	4834	4305	3687	3120	5248
Serpinb5	2697	1964	1605	1111	1439	1314	1500	2555	1754	2191	1223	1018	1865	2051	1516	1830	610	1850	502	1690	1812	1594	481	1860	834	1725	1936	1373	2216	2433	956	1248	1092	2908	910	2262	2133	1555	2304	1793	1282	1356	1599	1646	2089	2004	1384	1729	2376
Pou2f3-rs1	0	0	0	0	0	0	0	0	0	0	0	0	0	0	0	0	0	0	0	0	0	1	0	0	0	0	0	0	1	0	0	0	0	0	0	0	0	0	0	1	0	0	0	0	0	0	0	0	0
Serpinb12	0	3	0	0	1	0	0	0	0	0	0	1	0	0	0	0	0	0	0	0	1	1	0	1	0	1	0	0	1	1	0	0	0	1	0	0	0	1	0	0	0	0	0	0	1	0	0	0	0
Serpinb13	0	0	0	0	0	0	0	0	0	0	0	0	0	0	0	0	0	0	0	0	0	0	0	0	0	0	0	0	0	0	0	0	0	0	0	0	0	0	0	0	0	0	0	0	0	0	0	0	0
Gm8080	0	0	0	0	0	0	0	0	0	0	0	0	0	0	0	0	0	0	0	0	0	0	0	0	0	0	0	0	0	0	0	0	0	0	0	0	0	0	0	0	0	0	0	0	0	0	0	0	0
Serpinb3a	0	0	0	0	0	0	0	0	0	0	0	0	0	0	0	0	0	0	0	0	0	0	0	0	0	0	0	0	0	0	0	0	0	0	0	0	0	0	0	0	0	0	0	0	0	0	0	0	0
Serpinb3d	0	0	0	0	0	0	0	0	0	0	0	0	0	0	0	0	0	0	0	0	0	0	0	0	0	0	0	0	0	0	0	0	0	0	0	0	0	0	0	0	0	0	0	0	0	0	0	0	0
Gm15388	0	0	0	0	0	0	0	0	0	0	0	0	0	0	0	0	0	0	0	1	0	0	0	0	0	0	0	0	0	0	0	0	0	0	0	0	0	0	0	0	0	0	0	0	0	0	0	0	0
Serpinb3b	0	0	0	0	0	0	0	0	0	0	0	0	0	0	0	0	0	0	0	0	0	0	0	0	0	0	0	0	0	0	0	0	0	0	0	0	0	0	0	0	0	0	0	0	0	0	0	0	0
Gm8084	0	0	0	0	0	0	0	0	0	0	0	0	0	0	0	0	0	0	0	0	0	0	0	0	0	0	0	0	0	0	0	0	0	0	0	0	0	0	0	0	0	0	0	0	0	0	0	0	0
Gm15390	0	0	0	0	0	0	0	0	0	0	0	0	0	0	0	0	0	0	0	0	1	0	0	0	0	0	0	0	0	0	0	0	0	1	0	0	0	0	0	0	1	0	0	0	0	0	0	0	0
Serpinb3c	0	0	0	0	0	0	0	0	0	0	0	0	0	0	0	0	0	0	0	0	0	0	0	0	0	0	0	0	0	0	0	0	0	0	0	0	0	0	0	0	0	0	0	0	1	0	0	0	0
Gm8089	0	0	0	0	0	0	0	0	0	0	0	0	0	0	0	0	0	0	0	0	0	0	0	0	0	0	0	0	0	0	0	0	0	0	0	1	0	0	0	0	0	0	0	0	0	0	0	0	0
Serpinb11	0	0	0	0	2	0	0	0	0	1	0	0	0	0	0	1	0	1	0	0	0	0	0	0	0	0	0	0	0	1	0	0	0	0	0	0	0	0	0	0	0	0	0	0	0	0	0	0	0
Gm15391	0	0	0	0	0	0	0	0	0	0	0	0	0	0	0	0	0	0	0	0	0	0	0	0	0	0	0	0	0	0	0	0	0	0	0	0	0	0	0	0	0	0	0	0	0	0	0	0	0
Serpinb7	1	0	0	1	1	1	3	0	2	0	0	0	0	1	1	2	0	1	0	1	2	2	0	0	1	0	3	4	0	1	1	2	4	4	1	4	4	2	3	3	1	0	3	1	2	1	3	5	2
Gm24553	0	0	0	0	0	0	0	0	0	0	0	0	0	0	0	0	0	0	0	0	0	0	0	0	0	0	0	0	0	0	0	0	0	0	0	0	0	0	0	0	0	0	0	0	0	0	0	0	0
Serpinb2	0	0	0	1	1	4	0	0	0	0	0	0	0	0	0	0	0	1	0	0	0	0	0	0	1	0	0	0	0	1	0	0	0	2	0	1	1	1	0	1	10	1	0	0	0	0	0	5	0
Serpinb10	0	0	1	1	1	6	1	0	1	1	1	0	1	0	0	0	0	0	0	0	2	2	0	2	0	0	0	1	1	2	0	2	3	0	1	0	1	1	0	2	8	1	0	0	1	1	0	2	1
Serpinb8	29	17	10	43	21	30	7	12	17	22	3	2	22	25	14	15	4	27	3	11	22	17	7	12	14	6	19	28	20	28	3	8	37	25	6	13	39	26	11	20	47	19	17	12	27	18	5	25	19
Gm15389	0	0	0	0	0	0	0	0	0	0	0	0	0	0	0	0	0	0	0	0	0	0	0	0	0	0	0	0	0	0	0	0	0	0	0	0	0	0	0	0	0	0	0	0	0	0	0	0	0
AC110090.1	0	0	0	0	0	0	0	0	0	0	0	0	0	0	0	0	0	0	0	0	0	0	0	0	0	0	0	0	0	0	0	0	0	0	0	0	0	0	0	0	0	0	0	0	0	0	0	0	0
Gm22438	0	0	0	0	0	0	0	0	0	0	0	0	0	0	0	0	0	0	0	0	0	0	0	0	0	0	0	0	0	0	0	0	0	0	0	0	0	0	0	0	0	0	0	0	0	0	0	0	0
D830032E09Rik	0	0	0	0	0	0	0	0	0	0	0	0	0	0	0	0	0	0	0	0	0	0	0	0	0	0	0	0	0	0	0	0	0	0	0	0	0	0	0	0	0	0	0	0	0	0	0	0	0
Gm18448	0	0	0	0	0	0	0	0	0	0	0	0	0	0	0	0	0	0	0	0	0	0	0	0	0	0	0	0	0	0	0	0	0	0	0	0	0	0	0	0	0	0	0	0	0	0	0	0	0
Gm28282	1	0	0	0	0	0	0	0	0	1	0	0	0	0	0	0	0	0	0	1	0	0	0	0	0	0	0	0	0	0	0	0	0	0	0	0	0	0	0	0	0	0	0	0	0	0	0	0	1
Gm5702	5	7	1	2	8	1	1	0	3	4	1	4	7	5	8	2	1	3	3	2	8	5	4	1	1	3	2	5	2	3	3	2	3	1	2	4	7	0	3	7	2	6	3	5	7	3	3	7	5
Gm38212	0	0	0	0	0	0	0	0	0	0	0	0	0	0	0	0	0	0	0	0	0	0	0	0	0	0	0	0	0	0	0	0	0	0	0	0	0	0	0	0	0	0	0	0	0	0	0	0	0
Gm28283	0	0	0	0	0	0	0	0	0	0	0	0	0	0	0	0	0	0	0	0	0	0	0	0	0	0	0	0	0	0	0	0	0	0	0	0	0	0	0	0	0	0	0	0	0	0	0	0	0
Gm6679	0	1	0	0	0	0	0	0	0	1	0	1	0	0	0	0	0	1	0	0	0	1	0	0	0	0	0	1	1	2	0	0	0	0	0	0	0	1	0	0	3	1	0	2	1	0	0	0	0
Gm17847	2	2	3	1	2	1	0	1	3	2	5	1	1	2	3	0	0	1	0	3	3	1	0	1	4	3	2	6	4	4	4	2	4	3	1	0	1	1	2	2	2	1	0	1	3	4	1	0	4
Gm28281	0	0	0	0	0	0	0	0	0	0	0	0	0	0	0	0	0	0	0	0	0	0	0	0	0	0	0	0	0	0	0	0	0	0	0	0	0	0	0	0	0	0	0	0	0	0	0	0	0
Gm22159	0	0	0	0	0	0	0	0	0	0	0	0	0	0	0	0	0	0	0	0	0	0	0	0	0	0	0	0	0	0	0	0	0	0	0	0	0	0	0	0	0	0	0	0	0	0	0	0	0
Gm8141	99	58	70	51	49	63	38	35	68	73	31	15	58	60	33	36	17	69	21	43	84	38	19	46	52	50	33	26	90	69	18	30	79	125	22	51	88	77	35	43	62	43	29	46	99	48	23	49	109
Cdh7	0	0	0	2	1	0	0	0	0	2	2	0	1	2	0	1	0	0	0	0	0	0	0	2	0	0	1	0	0	0	1	0	2	2	2	1	2	0	0	1	0	1	0	0	1	0	0	2	2
Gm18552	0	0	0	0	0	0	0	0	0	0	0	0	0	0	0	0	0	0	0	0	0	0	0	0	0	0	0	0	0	0	0	0	0	0	0	0	0	0	0	0	0	0	0	0	0	0	0	0	0
Gm3332	0	0	0	0	0	0	0	0	0	0	0	0	0	0	0	0	0	0	0	0	0	0	0	0	0	0	0	0	0	0	0	0	0	0	0	0	0	0	0	0	0	0	0	0	0	0	0	0	0
Gm6693	0	0	1	0	0	0	0	0	0	0	0	0	0	0	0	0	0	1	0	0	0	0	0	0	0	0	0	0	1	0	0	0	0	0	0	0	1	0	0	0	1	0	0	0	0	0	0	0	0
Cdh19	53	39	4	60	30	58	23	30	67	157	29	4	126	39	17	70	7	22	17	92	112	40	1	89	36	87	114	30	84	130	31	11	73	71	15	115	171	33	16	68	31	63	57	33	83	89	14	91	119
Gm38255	0	0	0	0	0	0	0	0	0	6	0	0	1	0	0	0	1	0	1	0	1	0	0	3	0	0	1	0	2	0	0	0	0	1	1	1	3	1	0	0	0	1	1	0	0	2	0	0	2
Gm36944	0	0	0	0	0	0	0	0	0	1	0	0	0	0	0	0	0	0	0	0	0	0	0	0	0	1	0	0	0	0	0	0	0	1	1	1	0	0	0	0	0	1	1	0	1	0	0	0	2
Gm29088	0	0	0	0	0	0	0	0	0	1	0	0	0	0	0	0	0	0	0	0	0	0	0	0	0	0	0	0	0	1	0	0	0	0	0	0	0	0	0	0	0	0	0	0	0	0	0	0	0
Gm19927	0	0	0	0	0	0	0	0	0	0	0	0	0	0	0	0	0	0	0	0	0	0	0	0	0	0	0	0	0	0	0	0	0	0	0	0	0	0	0	0	0	0	0	0	0	0	0	0	0
Gm8173	5	7	3	4	16	9	2	2	3	6	1	1	7	2	6	2	1	4	1	5	9	5	2	6	9	4	4	0	13	8	6	2	10	6	1	4	4	6	2	2	7	8	2	9	10	5	0	2	6
Gm37934	0	0	0	0	0	0	0	0	0	0	0	0	0	0	0	0	0	0	0	0	0	0	0	0	0	0	0	0	0	0	0	0	0	0	0	0	0	0	0	0	0	0	0	0	0	0	0	0	0
Dsel	152	69	30	105	79	129	43	61	139	165	38	27	139	62	89	54	6	37	16	101	105	33	11	158	69	118	97	70	126	210	57	56	63	181	33	145	185	126	18	111	144	93	47	70	67	104	26	153	190
Gm6028	7	5	5	6	4	5	10	4	9	4	8	1	6	4	11	4	0	4	9	6	5	3	6	8	3	7	4	9	11	6	5	10	7	2	3	5	7	1	5	18	5	8	4	8	5	5	7	29	4
Gm17752	7	3	2	3	1	4	0	0	3	11	0	4	4	8	0	2	1	5	0	1	4	1	0	5	4	5	1	6	2	9	0	2	0	5	1	6	12	7	1	0	8	1	1	1	10	2	0	1	9
Gm6717	0	0	0	0	1	0	0	0	0	0	0	0	0	0	0	0	0	0	0	0	2	0	0	0	0	0	0	0	1	0	0	0	0	1	0	0	0	0	0	0	0	0	0	0	0	0	0	0	0
Gm19086	2	1	2	2	1	2	0	0	0	1	0	0	1	1	0	2	0	0	0	0	1	1	0	0	1	2	0	1	1	0	0	2	0	2	1	0	0	1	1	1	1	2	0	0	1	0	2	1	0
Gm18406	0	0	0	0	0	0	0	0	0	0	0	0	0	0	0	0	0	0	0	0	0	0	0	0	0	0	0	0	0	0	0	0	0	0	0	0	0	0	0	0	0	0	0	0	0	0	0	0	0
Gm22331	0	0	0	0	0	0	0	0	0	0	0	0	0	0	0	0	0	0	0	0	0	0	0	0	0	0	0	0	0	0	0	0	0	0	0	0	0	0	0	0	0	0	0	0	0	0	0	0	0
Gm8204	0	0	0	0	0	0	0	0	0	0	0	0	0	0	0	0	0	0	0	0	0	0	0	0	0	0	0	0	0	0	0	0	0	0	0	0	0	0	0	0	0	0	0	0	0	0	0	0	0
Gm28190	0	0	0	0	0	0	0	0	0	0	0	0	0	0	0	0	0	0	0	0	0	0	0	0	0	0	0	0	0	0	0	0	0	0	0	0	0	0	0	0	0	0	0	0	0	0	0	0	0
Gm28189	0	0	0	0	0	0	0	0	0	0	0	0	0	0	0	0	0	0	0	0	0	0	0	0	0	0	0	0	0	0	0	0	0	0	0	0	0	0	0	0	0	0	0	0	0	0	0	0	0
Gm17946	0	0	0	0	0	0	0	0	0	0	0	0	0	0	0	0	0	0	0	0	0	0	0	0	0	0	0	0	0	0	0	0	0	0	0	0	0	0	0	0	0	0	0	0	0	0	0	0	0
Gm18181	0	0	0	0	0	0	0	0	0	0	0	0	0	0	0	0	0	0	0	0	0	0	0	0	0	0	0	0	0	0	0	0	0	0	0	0	0	0	0	0	0	0	0	0	0	0	0	0	0
9330185C12Rik	0	0	0	0	0	0	0	1	0	0	0	0	0	0	0	0	0	0	0	0	0	0	0	0	0	0	0	0	0	0	0	0	0	0	0	0	0	0	0	0	0	0	0	0	1	0	0	0	0
Gm4854	4	0	3	0	0	1	0	1	3	1	0	0	0	1	3	0	0	2	0	1	0	0	0	0	0	0	1	1	0	2	0	0	1	0	0	0	0	3	0	0	2	0	0	0	1	1	0	0	2
Gm17916	0	1	0	0	0	0	0	0	0	0	0	0	0	0	0	0	0	0	0	0	0	0	0	0	0	0	0	0	0	0	0	0	0	0	0	0	0	0	0	0	0	0	0	0	0	0	0	0	0
Cntnap5a	11	8	2	4	7	12	3	5	11	18	4	1	18	5	2	4	3	4	8	6	14	6	1	11	2	8	18	3	11	31	4	4	11	5	8	16	18	3	3	12	11	7	7	4	14	3	2	7	19
Gm28263	0	1	0	0	0	0	0	0	0	0	0	0	0	0	0	0	0	0	0	0	0	0	0	0	0	0	0	0	0	0	0	0	0	0	0	0	0	0	0	0	0	0	0	0	0	0	1	0	0
Gm19965	0	1	0	0	0	1	0	0	1	0	1	0	0	1	0	0	0	0	0	0	0	0	0	0	0	0	0	0	0	0	0	0	1	0	0	0	0	0	0	0	0	0	0	0	0	1	0	1	0
Gm17777	0	0	0	0	1	0	0	0	0	0	0	0	0	0	0	0	0	0	0	0	0	0	0	0	0	0	0	0	0	0	0	0	0	0	0	0	0	0	0	0	0	0	0	0	0	0	0	0	0
Gm24030	0	0	0	0	0	0	0	0	0	0	0	0	0	0	0	0	0	0	0	0	0	0	0	0	0	0	0	0	0	0	0	0	0	0	0	0	0	0	0	0	0	0	0	0	0	0	0	0	0
Gm28361	0	0	1	0	0	0	0	0	0	0	0	0	0	0	0	0	0	0	0	0	0	0	0	0	0	0	0	0	0	0	0	0	0	0	0	0	1	0	0	0	0	0	2	0	0	0	0	0	0
Zfp813-ps	0	0	0	0	0	0	0	0	0	0	0	0	0	0	0	1	0	0	0	0	0	0	0	1	0	1	0	0	0	0	0	0	1	0	0	0	1	0	1	0	2	0	0	0	0	0	0	0	0
Gm28362	0	0	0	0	0	0	0	0	0	0	0	0	0	0	0	0	0	0	0	0	0	0	0	0	0	0	0	0	0	0	0	0	0	0	0	0	0	0	0	0	0	0	0	0	0	0	0	0	0
Gm28363	0	0	0	0	0	0	0	0	0	0	0	0	0	0	0	0	0	0	0	0	0	0	0	0	0	0	0	0	0	0	0	0	0	0	0	0	0	0	0	0	0	0	0	0	0	0	0	0	0
Gm28359	0	0	0	0	0	0	0	0	0	0	0	0	0	0	0	0	0	0	0	0	0	0	0	0	0	0	0	0	0	0	0	0	0	0	0	0	0	0	0	0	0	0	0	0	0	0	0	0	0
Gm18182	0	0	0	0	0	1	0	0	0	0	0	0	0	0	0	2	0	0	0	0	0	0	0	0	0	0	0	0	0	0	0	0	0	0	0	1	0	0	0	0	0	0	0	0	0	0	0	0	0
B020011L13Rik	0	0	0	0	0	0	0	0	0	0	0	0	0	0	0	0	0	0	0	0	0	0	0	0	0	0	0	0	0	0	0	0	1	0	0	0	0	0	0	0	1	0	0	0	0	0	0	0	0
Gm28360	0	0	0	0	0	0	0	0	0	0	0	0	0	0	0	0	0	0	0	0	0	0	0	0	0	0	0	0	0	0	0	0	0	0	0	0	0	0	0	0	0	0	0	0	0	0	0	0	0
Gm28169	13	17	27	9	12	14	16	25	17	22	7	15	23	10	12	17	0	11	3	8	16	22	3	28	12	15	17	18	29	17	9	6	15	12	5	31	27	9	15	16	8	20	10	8	23	25	24	11	20
Gm7195	0	0	0	0	0	0	0	0	0	0	0	0	0	0	0	0	0	0	0	0	0	0	0	0	0	0	0	0	0	0	0	0	0	0	0	0	0	0	0	0	0	0	0	0	0	0	0	0	0
Gm28168	0	0	0	0	0	0	0	0	0	0	0	0	0	0	0	0	0	0	0	0	0	0	0	0	0	0	0	0	0	0	0	0	0	0	0	0	0	0	0	0	0	0	0	0	0	0	0	0	0
Gm7145	0	0	0	0	0	0	0	0	0	0	0	0	0	0	0	0	0	0	0	0	0	0	0	0	0	0	0	0	0	0	0	0	0	0	0	0	0	0	0	0	0	0	0	0	0	0	0	0	0
Gm28358	0	0	0	0	0	0	0	0	0	0	0	0	0	0	0	0	0	0	0	0	0	0	0	0	0	0	0	0	0	0	0	0	0	0	0	0	0	0	0	0	0	0	0	0	0	0	0	0	0
Gm29489	0	0	0	0	0	0	0	0	0	0	0	0	0	0	0	0	0	0	0	0	0	0	0	0	0	0	0	0	0	0	0	0	0	0	0	0	0	0	0	0	0	0	0	0	0	0	0	0	0
Gm29490	0	0	0	0	0	1	0	0	0	0	0	0	0	0	0	0	0	0	0	0	0	0	0	1	0	0	0	0	0	0	0	0	1	0	0	0	0	1	0	0	0	0	0	0	0	0	0	0	0
Gm29104	0	0	0	0	0	0	0	0	0	0	0	0	0	0	0	0	0	0	0	0	0	0	0	0	0	0	0	0	0	0	0	0	0	0	0	0	0	0	0	0	0	0	0	0	0	0	0	0	0
Gm29106	3	2	0	1	1	2	0	2	2	2	1	1	5	4	7	2	1	0	1	1	6	1	0	4	1	0	1	0	1	3	2	11	6	1	0	3	2	0	0	2	3	1	1	0	2	3	1	6	1
Gm7200	13	18	16	26	12	14	10	9	15	24	5	7	16	10	9	7	1	11	3	12	26	16	1	13	2	10	10	5	19	26	5	11	16	27	3	19	24	16	11	12	16	18	6	18	17	9	10	12	21
Tsn	1312	1166	919	1198	1136	1216	578	676	1154	1314	660	589	1369	1122	829	774	320	1101	415	957	1408	969	250	1045	738	1135	719	900	1389	1373	433	746	1261	1409	498	1140	1310	1097	628	691	1319	1028	702	824	1256	1162	617	945	1464
Nifk	780	592	599	690	905	728	492	516	969	763	523	203	727	754	742	667	111	647	338	683	919	678	294	760	539	707	400	740	1021	765	238	492	907	966	259	854	874	742	566	693	806	761	391	521	847	777	319	865	1102
Gm28867	0	0	0	0	1	0	0	0	0	0	0	0	0	0	0	0	0	0	0	0	0	0	0	0	1	0	0	0	1	0	0	0	0	0	0	0	0	0	0	1	0	0	0	0	0	0	0	0	0
Clasp1	1355	1007	1213	756	683	1222	342	760	653	1343	387	916	1203	962	322	474	216	1440	159	599	744	1118	113	413	419	960	658	365	807	1469	303	404	575	934	737	859	1103	1365	304	227	1204	1360	675	544	1493	1038	574	242	1397
Gm26080	0	0	0	0	0	0	0	0	0	0	0	0	0	0	0	0	0	0	0	0	0	0	0	0	0	0	0	0	0	0	0	0	0	0	0	0	0	0	0	0	0	0	0	0	0	0	0	0	0
2900060B14Rik	0	1	2	2	3	2	4	3	1	2	2	2	0	1	4	0	0	1	1	1	1	3	2	0	1	1	0	1	1	2	1	3	0	1	3	0	2	2	3	7	0	1	1	2	1	2	1	11	2
Rnu4atac	0	0	0	0	0	0	0	0	0	0	0	0	0	0	0	0	0	0	0	0	0	0	0	0	0	0	0	0	0	0	0	0	0	0	0	0	0	0	0	0	0	0	0	0	0	0	0	0	0
Gm28466	0	2	0	0	1	0	0	0	0	0	0	0	0	0	0	0	0	0	0	0	0	0	0	0	0	0	0	0	0	1	1	0	0	0	0	1	0	0	0	0	0	0	0	0	0	1	0	0	0
Tfcp2l1	5775	6493	3150	3091	2935	4251	956	4014	3071	5081	1881	5069	6011	3742	1202	2922	1888	6096	831	3466	4957	4789	808	1825	2420	4688	3150	1089	3952	7257	1477	2851	4337	5447	3780	5287	6206	4363	1380	756	4429	7562	3926	1521	6614	5046	2166	1000	4857
Gm28882	0	0	0	0	0	0	0	1	1	0	0	0	0	0	0	0	0	1	0	0	0	0	0	1	0	0	0	0	0	0	0	0	0	0	0	3	1	0	0	0	0	2	2	0	0	0	0	0	1
Gm23497	0	0	0	0	0	0	0	0	0	0	0	0	0	0	0	0	0	0	0	0	0	0	0	0	0	0	0	0	0	0	0	0	0	0	0	0	0	0	0	0	0	0	0	0	0	0	0	0	0
Gm28467	0	0	0	0	0	0	0	0	0	0	0	0	0	0	1	0	0	0	0	0	0	0	0	0	0	0	0	0	0	0	0	0	0	0	0	0	0	0	0	0	0	0	0	0	0	0	0	0	0
Gli2	31	20	2	25	27	44	7	3	33	45	13	4	36	27	12	13	2	13	7	20	28	21	1	15	11	30	24	20	32	59	9	9	20	20	6	25	44	23	3	4	39	20	18	8	40	25	3	14	31
Mir6346	0	0	0	0	0	0	0	0	0	0	0	0	0	0	0	0	0	0	0	0	0	0	0	0	0	0	0	0	0	0	0	0	0	0	0	0	0	0	0	0	0	1	0	0	0	0	0	0	0
Gm26831	1	0	0	0	0	0	0	1	0	0	0	0	0	0	0	0	0	0	0	0	1	0	0	0	0	0	1	0	0	0	0	0	0	0	0	0	0	0	0	0	0	0	1	0	0	0	0	0	0
Gm8321	0	0	0	0	0	0	0	0	0	0	0	0	0	0	0	1	0	0	0	0	0	0	0	0	0	0	0	0	0	0	1	0	0	0	0	0	0	0	0	0	0	0	0	0	0	0	0	0	0
Gm3508	0	2	3	2	1	3	3	5	1	0	1	0	2	3	1	3	0	3	0	3	3	4	0	0	1	1	0	1	1	1	1	0	2	2	1	3	6	1	3	2	2	1	1	0	4	2	0	7	2
Gm29456	0	0	0	0	0	0	0	0	0	0	0	0	0	0	0	0	0	0	0	0	0	0	0	0	0	0	0	0	0	0	0	0	0	0	0	0	0	0	0	0	0	0	0	0	0	0	0	0	0
Gm29455	0	0	0	0	0	0	0	0	0	0	0	0	0	0	0	0	0	0	0	0	0	0	0	0	0	1	0	0	0	0	0	0	0	0	0	0	0	0	0	0	0	0	0	0	0	0	0	0	0
Inhbb	32	18	6	65	16	25	3	21	20	33	5	8	42	13	5	20	5	24	11	28	51	17	0	20	9	27	23	20	38	35	15	8	21	29	2	17	30	19	2	16	19	12	18	8	36	40	9	21	51
Ralb	1695	1221	1775	1498	1702	1716	973	1319	1568	1543	1137	1694	1383	1507	1281	1147	582	1422	771	1671	1343	1598	763	1404	1254	1309	1281	1108	1734	1556	718	1467	1788	1516	1244	1609	1501	1338	1309	1422	1536	1678	1248	1164	1456	1562	1112	1266	1502
Gm29454	0	2	0	1	0	0	0	0	0	1	0	0	0	0	0	0	1	0	0	0	0	0	0	0	0	1	0	0	0	0	0	1	0	0	0	1	0	0	0	0	0	0	0	0	0	0	0	0	0
Gm27184	10	16	4	6	14	12	2	7	8	9	19	3	7	4	3	7	2	15	5	8	12	8	6	7	12	11	12	5	8	7	4	13	6	4	15	13	4	0	5	14	6	6	6	2	12	7	5	6	11
Tmem185b	432	321	214	252	328	410	145	230	244	367	250	201	338	208	174	170	67	284	95	282	266	301	75	210	214	275	231	117	290	339	151	194	301	269	195	336	325	253	150	176	290	270	227	179	301	284	155	172	350
3830432H09Rik	0	1	0	0	1	0	0	3	2	0	0	0	0	0	0	1	0	0	0	1	0	2	2	0	0	1	1	1	0	0	0	1	0	0	0	0	1	0	0	0	0	0	1	0	0	1	0	0	0
Gm25322	0	0	0	0	0	0	0	0	0	0	0	0	0	0	0	0	0	0	0	0	0	0	0	0	0	0	0	0	0	0	0	0	0	0	0	0	0	0	0	0	0	0	0	0	0	0	0	0	0
Epb41l5	462	428	324	323	335	475	181	298	362	467	219	265	413	390	325	303	95	382	96	368	487	348	109	283	242	450	288	274	397	492	191	369	382	405	180	478	485	360	314	255	486	338	342	210	457	396	241	228	573
Gm37219	0	0	0	0	0	0	0	0	0	0	0	0	0	0	0	0	0	0	0	0	0	0	0	0	0	0	0	0	0	0	1	0	0	0	0	0	0	0	0	0	0	0	0	1	0	0	2	0	0
Ptpn4	423	367	128	437	299	394	173	299	442	623	214	115	425	483	222	380	53	406	45	340	318	328	44	465	307	469	237	292	476	600	207	268	365	655	99	580	619	498	160	319	469	464	250	285	574	523	117	315	726
Gm3851	229	163	110	182	196	200	112	118	253	216	106	50	218	161	154	159	24	185	42	155	258	157	52	206	121	210	105	202	298	205	75	103	222	285	71	235	268	202	121	209	208	214	94	149	241	236	77	275	268
Gm37745	0	0	0	0	0	0	0	0	1	1	0	0	1	0	1	1	1	2	0	0	1	0	2	3	0	1	1	0	0	0	0	1	0	1	0	1	0	1	0	0	0	0	0	0	1	0	0	0	2
Gm29657	0	0	0	0	0	0	0	0	0	0	0	0	0	0	0	0	0	0	0	0	0	0	0	0	0	0	0	0	0	0	0	0	0	0	0	0	0	0	0	0	0	0	0	0	0	0	0	0	0
Gm8338	0	0	0	0	0	0	0	0	0	0	0	0	0	0	0	0	0	0	0	0	0	0	1	0	0	0	0	0	0	0	0	0	0	0	0	0	0	0	0	0	0	0	0	0	0	0	0	0	1
Gm29658	0	0	0	0	0	0	0	0	0	0	0	0	0	0	0	0	0	0	0	0	0	0	0	0	0	0	0	0	0	0	0	0	0	0	0	0	0	0	0	1	0	0	0	0	0	0	0	0	0
Gm3551	0	2	0	0	0	1	0	0	0	1	0	0	0	0	0	0	0	1	0	0	0	0	0	0	0	0	0	0	0	0	0	0	0	0	0	0	2	0	0	0	0	0	0	0	0	0	1	0	0
Gm28209	0	0	0	0	0	0	0	0	0	0	0	0	0	0	0	0	0	0	0	0	0	1	0	0	0	0	0	0	0	0	0	0	0	0	0	0	0	0	0	0	0	1	0	0	0	0	0	1	0
Tmem177	246	203	208	195	190	204	105	124	167	184	164	103	219	171	148	158	36	198	87	160	273	170	50	131	136	191	131	124	225	202	63	150	191	162	116	226	210	188	113	122	232	164	118	166	205	179	91	137	198
Cfap221	0	3	0	0	0	0	1	0	0	1	1	0	1	4	0	1	0	0	1	0	0	0	0	1	0	0	0	1	1	0	0	0	2	2	0	3	2	0	1	0	3	1	2	0	2	2	0	0	0
Gm17973	0	0	0	0	0	0	0	0	0	0	0	0	0	0	0	0	0	0	0	0	0	0	0	0	0	0	0	0	1	0	0	0	0	0	0	0	0	0	0	0	0	0	0	0	1	0	0	0	0
Sctr	9	11	4	7	21	11	3	8	15	10	7	4	10	2	4	22	5	7	10	7	17	3	2	3	5	11	17	4	5	14	2	6	5	6	3	14	10	4	1	9	8	24	9	5	12	10	5	10	16
Tmem37	256	25	359	314	297	237	162	73	117	179	86	280	94	250	544	236	244	286	182	527	267	118	343	264	312	207	178	306	113	124	176	355	326	77	165	704	69	110	292	197	170	144	46	256	101	74	62	570	227
Dbi	7691	7283	8688	8199	9070	6163	4809	7312	6432	6258	8195	6228	7694	6118	8266	7737	2883	5737	7304	6918	9981	6485	4388	6505	4118	6201	7262	6825	7821	6824	4472	5855	7175	7821	5591	7801	6940	6013	8675	9293	7042	6190	7939	5551	6959	6330	6592	8276	6544
3110009E18Rik	76	25	56	49	62	74	37	19	57	68	23	7	25	50	56	25	11	62	14	47	38	54	20	52	41	34	55	29	31	70	26	19	30	34	31	28	30	45	39	65	53	51	17	42	31	20	33	65	97
Steap3	702	493	509	517	451	637	216	185	366	568	235	83	618	376	204	384	62	414	121	307	594	335	47	291	332	545	247	255	520	605	178	232	347	354	119	421	616	528	167	219	516	385	213	327	618	509	136	182	563
C1ql2	0	0	0	0	0	0	0	0	1	0	0	0	1	0	0	0	0	0	0	0	0	0	0	0	0	0	0	0	0	0	0	0	7	0	0	0	0	0	0	0	0	1	0	0	0	0	1	0	1
1700012E03Rik	0	0	0	0	0	0	0	0	0	0	0	0	0	0	0	0	0	0	0	0	0	0	0	0	0	0	0	0	0	0	0	0	0	0	0	0	0	0	0	0	0	0	0	0	0	0	0	0	0
Marco	8	1	0	187	2	3	1	1	0	0	0	0	2	2	0	0	21	3	3	0	3	1	2	3	2	1	4	17	0	2	0	0	553	2	1	2	2	1	0	1	0	0	1	2	6	0	2	7	0
En1	0	0	0	0	0	0	0	0	0	0	1	0	0	0	0	0	0	0	0	0	0	0	0	0	0	0	0	0	0	0	0	0	0	0	0	0	0	0	0	0	0	0	0	0	0	0	0	0	0
2610027F03Rik	0	0	0	0	0	0	0	0	0	0	1	0	0	0	0	0	0	0	0	0	0	0	0	0	0	0	1	0	0	0	0	0	0	0	0	0	0	0	0	0	0	0	0	0	0	0	0	0	0
Gm29346	0	0	0	0	0	0	0	0	0	0	0	0	0	0	0	0	0	0	0	0	0	0	0	0	0	0	0	0	0	0	0	0	0	0	0	0	0	0	0	0	0	0	0	0	0	0	0	0	0
Gm29345	0	0	0	0	0	0	0	0	0	0	0	0	0	0	0	0	0	0	0	0	0	0	0	0	0	0	0	0	0	0	0	0	0	0	0	0	0	0	0	0	0	0	0	0	0	0	0	0	0
Gm29344	0	0	0	0	0	0	0	0	0	0	0	0	0	0	0	0	0	0	0	0	0	0	0	0	0	0	0	0	0	0	0	0	0	0	0	0	0	0	0	0	0	0	0	0	0	0	0	0	0
Gm29348	0	0	0	0	0	0	0	0	0	0	0	0	0	0	0	0	0	0	0	0	0	0	0	0	0	0	0	0	0	0	0	0	0	0	0	0	0	0	0	0	3	0	0	0	0	0	0	0	0
Gm29347	0	0	0	0	0	0	0	0	0	0	0	0	0	0	0	0	0	0	0	0	0	0	0	0	0	0	0	0	0	0	0	0	0	0	0	0	0	0	0	0	0	0	0	0	0	0	0	0	0
Gm37043	0	0	0	0	0	0	0	0	0	0	0	0	0	0	0	0	0	0	0	0	0	0	0	0	0	0	0	0	0	0	0	0	0	0	0	0	0	0	0	0	0	0	0	0	0	0	0	0	0
Celrr	0	0	0	0	0	0	0	0	0	0	0	0	0	0	0	0	0	0	0	0	0	0	0	0	0	0	0	0	0	0	0	0	0	0	0	0	0	0	0	0	0	0	0	0	0	0	0	0	0
Gm29359	0	0	0	0	0	0	0	0	0	0	1	0	0	0	0	0	0	1	0	0	0	0	0	0	0	0	0	0	0	0	0	0	0	0	1	0	0	0	0	0	0	0	0	0	0	0	0	0	0
Gm38283	0	0	0	0	0	0	0	0	1	1	0	0	0	0	0	0	0	0	0	0	0	0	0	1	0	0	0	0	1	1	0	0	0	0	0	0	0	1	0	0	0	0	0	0	0	0	0	0	0
Insig2	1901	1252	1370	1490	1093	1510	826	1279	1089	1579	1211	1594	1196	1372	1557	1209	494	1692	634	1912	1252	1372	695	1766	869	1483	1805	988	1296	1979	1114	983	1440	1524	1620	1663	1469	1375	1433	1605	1149	1189	1554	1357	1130	1292	1228	1495	1604
Gm37174	28	25	4	11	20	28	4	13	19	29	8	6	32	22	11	20	6	36	1	12	8	13	2	19	18	45	22	10	17	34	9	10	27	16	21	27	22	14	11	20	20	35	14	14	26	19	6	16	40
2210011K15Rik	70	1	14	34	27	24	6	2	21	13	4	4	0	43	49	0	5	87	3	29	4	32	12	38	13	52	21	13	2	28	23	1	3	1	34	6	1	21	27	19	16	17	3	20	1	2	1	39	20
Ccdc93	1367	1509	923	667	823	1083	355	1105	822	1451	554	970	1379	952	472	804	321	1237	315	706	1195	994	135	656	575	1253	667	423	1135	1491	373	624	850	2055	592	1293	1564	1225	428	377	1126	1134	1117	619	1940	1413	311	392	1600
Gm15392	2	0	0	0	1	0	0	0	0	0	0	0	1	0	0	1	0	1	1	0	0	0	0	0	0	3	0	0	0	0	0	0	0	0	0	1	0	0	0	0	2	1	1	0	1	0	0	0	2
Gm15393	3	0	0	0	1	0	2	4	1	1	2	0	1	4	1	2	1	0	0	6	1	0	0	3	0	0	1	1	2	1	2	0	0	0	0	2	0	0	3	4	0	0	2	1	0	1	0	6	0
Htr5b	0	0	0	0	0	0	0	1	0	0	0	0	0	0	0	1	0	0	0	0	0	0	0	0	0	0	0	0	0	0	1	0	0	0	0	0	0	0	0	0	0	0	0	0	0	1	0	0	0
Gm8217	0	1	0	0	0	0	0	0	0	1	0	0	0	0	0	0	0	1	0	1	0	0	0	0	0	0	0	0	1	0	0	0	0	0	0	1	0	0	0	0	0	1	0	0	0	1	0	1	1
Ddx18	227	232	144	188	273	284	90	110	241	253	110	47	236	279	100	166	30	223	61	152	320	166	31	142	182	192	95	164	304	229	68	121	323	272	56	238	284	239	102	117	285	226	112	119	316	225	71	157	330
Gm28591	0	0	0	0	0	0	0	0	0	0	0	0	0	0	0	0	0	0	0	0	0	0	0	0	0	0	0	0	0	0	0	0	0	0	0	0	0	0	0	0	0	0	0	0	0	0	0	0	0
Gm37920	0	0	0	0	0	0	0	0	0	0	0	0	0	0	0	0	0	0	0	0	0	0	0	0	0	0	0	0	0	0	0	0	0	0	0	0	0	0	0	0	0	0	0	0	0	0	0	0	0
Gm15394	0	0	0	0	0	0	0	0	0	0	0	0	0	0	0	0	0	0	0	0	0	0	0	0	0	0	0	0	0	0	0	0	0	0	0	0	0	0	0	0	0	0	0	0	0	0	0	0	0
Gm8392	133	91	93	88	86	99	56	90	72	123	51	63	91	95	76	61	16	95	27	90	104	103	20	77	115	89	45	102	109	97	55	81	89	96	34	113	121	107	73	47	105	81	55	53	119	101	55	79	116
Gm28590	0	0	0	0	0	0	0	0	0	0	0	0	0	0	0	0	0	1	0	0	0	0	0	0	0	0	0	0	0	0	0	0	0	0	0	0	0	0	0	0	0	0	0	0	0	0	0	0	0
Gm24547	0	0	0	0	0	0	0	0	0	0	0	0	0	0	0	0	0	0	0	0	0	0	0	0	0	0	0	0	0	0	0	0	0	0	0	0	0	0	0	0	0	0	0	0	0	0	0	0	0
Gm36982	0	0	0	0	0	0	0	0	0	0	0	0	0	0	0	0	0	0	0	0	0	0	0	0	0	0	0	0	0	0	0	0	0	0	0	0	0	0	0	0	0	0	0	0	0	0	0	0	0
Gm25771	0	0	0	0	0	0	0	0	0	0	0	0	0	0	0	0	0	0	0	0	0	0	0	0	0	0	0	0	0	0	0	0	0	0	0	0	0	0	0	0	0	0	0	0	0	0	0	0	0
Gm29192	0	0	0	0	0	0	0	0	0	0	0	0	0	0	0	0	0	0	0	0	0	0	0	0	0	0	0	0	0	0	0	0	0	0	0	0	0	0	0	0	0	0	0	0	0	0	0	0	0
Gm37970	0	0	0	0	0	0	0	0	0	0	0	0	0	0	0	0	0	0	0	0	0	0	0	0	0	0	0	0	0	0	0	0	0	0	0	0	0	0	0	0	0	0	0	0	0	0	0	0	0
Gm8403	0	0	0	0	0	0	0	0	0	0	0	0	0	0	0	0	0	0	0	0	0	0	0	0	0	0	0	0	0	0	0	0	0	0	0	0	0	0	0	0	0	0	0	0	0	0	0	0	0
Gm28911	391	347	616	504	668	414	517	553	476	429	899	552	425	339	980	630	292	400	1215	650	417	388	809	637	403	455	457	618	563	366	310	794	503	321	364	610	375	316	657	913	380	398	471	458	404	413	582	1245	418
Gm20058	0	0	0	0	0	0	0	0	0	0	0	0	0	0	0	0	0	0	0	0	0	0	0	0	0	0	0	0	0	0	0	0	0	0	0	0	0	0	0	0	0	0	0	0	0	0	0	0	0
Gm28912	0	0	0	0	0	0	0	0	0	0	0	1	0	0	0	0	0	0	0	0	0	0	1	0	0	0	0	0	0	0	0	0	0	0	0	1	0	0	0	0	0	0	0	0	0	1	0	0	0
Dpp10	92	23	9	87	24	66	24	12	53	86	15	3	76	27	56	47	6	28	92	78	83	59	9	74	24	67	58	48	69	85	34	36	144	41	23	86	94	39	9	25	42	45	10	38	40	28	38	76	84
Gm37478	0	0	0	0	0	0	0	0	1	0	0	0	0	0	0	0	0	0	0	0	0	0	0	0	0	0	0	0	0	1	0	0	0	0	0	2	0	1	0	0	3	0	0	1	0	0	0	0	1
Gm37221	0	0	0	0	0	0	0	0	0	0	0	0	0	0	0	0	0	0	0	0	0	0	0	0	0	0	0	0	0	0	0	0	0	0	0	0	0	0	0	0	0	0	0	0	0	0	0	0	0
Gm24791	0	0	0	0	0	0	0	0	0	0	0	0	0	0	0	0	0	0	0	0	0	0	0	0	0	0	0	0	0	0	0	0	0	0	0	0	0	0	0	0	0	0	0	0	0	0	0	0	0
Gm37066	0	0	0	0	0	0	0	0	0	0	0	0	0	0	0	0	0	0	0	0	0	0	0	0	0	0	0	0	0	0	0	0	0	0	0	0	0	0	0	0	0	0	0	0	0	0	0	0	0
Gm37781	0	0	0	0	0	0	1	0	0	0	0	0	0	0	0	0	0	0	0	0	0	0	0	0	0	0	0	0	0	0	0	0	0	0	0	0	0	0	0	0	0	0	0	0	0	0	0	0	0
Gm37396	0	0	0	0	0	0	0	0	0	0	0	0	0	0	0	0	0	0	0	0	0	0	0	0	0	0	0	0	0	0	0	0	0	0	0	0	0	0	0	0	0	0	0	0	0	0	0	0	1
Gm38263	0	0	0	0	0	0	0	0	0	0	0	0	0	0	0	0	0	0	0	0	0	0	0	0	0	0	0	0	0	0	0	0	0	0	0	0	0	0	0	0	0	0	0	0	0	0	1	0	0
Gm28929	0	0	0	0	0	0	0	0	0	0	0	0	0	0	0	0	0	0	0	0	0	0	0	0	0	0	0	0	0	0	0	0	0	0	0	0	0	0	1	0	0	0	0	0	0	0	0	0	0
Gm18875	0	0	0	0	0	0	0	0	0	0	0	0	0	0	0	0	0	0	0	0	0	0	0	0	0	0	0	0	0	0	0	0	0	0	0	0	0	0	0	0	0	0	0	0	0	0	0	0	0
Gm37551	0	0	0	0	0	0	0	0	0	0	0	0	0	0	0	0	0	0	0	0	0	0	0	1	0	0	0	0	0	1	0	0	0	0	0	0	0	0	0	0	0	0	0	0	0	0	0	0	0
Gm38073	0	0	0	0	0	0	0	0	0	0	0	0	0	0	0	0	0	0	0	0	0	0	0	0	0	0	0	0	0	0	0	0	0	0	0	0	0	0	0	0	0	0	0	0	0	0	0	0	0
Gm25578	0	0	0	0	0	0	0	0	0	0	0	0	0	0	0	0	0	0	0	0	0	0	0	0	0	0	0	0	0	0	0	0	0	0	0	0	0	0	0	0	0	0	0	0	0	0	0	0	0
Gm28299	0	0	0	0	0	0	0	0	0	0	0	0	0	0	0	0	0	0	0	1	0	0	0	0	1	0	0	0	1	0	0	0	0	1	0	0	0	0	0	1	0	0	0	0	0	0	0	1	0
Gm37717	0	0	0	0	0	0	0	0	0	0	0	0	0	0	0	0	0	0	0	0	0	0	0	0	0	0	0	0	0	0	0	0	0	0	0	0	0	0	0	0	0	0	0	0	0	0	0	0	0
1700121L03Rik	0	0	0	0	0	0	0	0	0	0	0	0	0	0	0	0	0	0	0	0	0	0	0	0	0	0	0	0	0	0	0	0	0	0	0	0	0	0	0	0	0	0	0	0	0	0	0	0	0
Actr3	7365	8650	5892	5513	5942	5379	4965	10456	5601	7378	6599	8702	8751	5470	5366	7113	2438	6299	2664	7599	8549	5955	2233	5032	3708	5337	5616	4773	8793	7306	3446	7249	8180	10571	4442	10627	8672	5595	6093	6131	5341	5425	9765	4500	8376	8847	5626	5289	7023
Gm28706	1	3	0	0	1	0	1	2	0	0	2	1	0	0	0	3	1	0	1	1	0	0	0	1	0	2	1	0	4	0	0	1	5	4	0	7	5	0	0	3	0	0	4	0	0	2	0	0	0
Slc35f5	5116	5943	6144	3818	2725	4447	3663	4879	3333	4806	3062	4825	4234	4118	3942	3881	1153	4587	1026	4709	3695	4434	1537	5300	2772	4331	4616	2935	4733	5675	3179	3247	4143	4391	4424	4976	4977	4923	4642	4475	4060	3642	4941	5146	4152	4901	4194	3696	4240
Gm18444	0	0	0	0	0	0	0	0	0	0	0	0	0	0	0	0	0	0	0	0	0	0	0	0	0	0	0	0	0	0	0	0	0	0	0	0	0	0	0	0	0	0	0	0	0	0	0	0	0
Gpr39	388	253	317	189	166	321	143	243	188	336	137	260	266	234	151	173	87	331	76	220	237	294	99	196	129	294	230	178	223	396	109	118	193	321	219	192	252	304	152	111	371	232	189	153	273	236	193	100	400
Lypd1	8	7	3	4	3	7	1	3	2	4	1	0	7	2	1	6	2	3	4	0	7	7	0	5	1	9	4	2	7	13	1	1	7	14	6	5	4	5	2	4	11	3	6	3	3	6	1	1	9
Nckap5	229	53	22	51	47	91	18	73	38	138	32	26	118	38	23	35	26	67	34	141	163	63	13	91	50	152	92	23	82	190	50	30	66	57	85	189	120	45	12	32	55	100	115	60	99	124	24	32	107
Gm37161	4	2	0	0	0	3	0	0	2	11	0	0	6	1	0	0	1	2	0	1	1	0	0	5	2	6	4	0	1	9	4	2	1	5	3	6	3	0	0	0	0	3	3	1	5	1	1	0	8
Gm37936	0	0	0	0	0	0	0	0	0	1	0	0	0	0	0	0	0	0	0	0	0	0	1	1	0	0	1	0	0	0	0	0	0	0	0	0	2	0	0	0	0	0	0	0	0	0	0	0	0
Gm38177	0	0	0	0	0	0	0	0	0	0	1	0	0	0	0	0	0	0	0	0	0	0	0	0	0	2	0	0	0	0	0	0	0	0	0	0	0	0	0	0	0	0	0	0	0	0	0	0	0
4930599A14Rik	0	0	0	0	0	0	0	0	0	0	0	0	0	0	0	0	0	0	0	0	0	0	0	0	0	0	0	0	0	0	0	0	0	0	0	0	0	0	0	0	0	0	0	0	0	0	0	0	0
Gm5261	0	0	0	0	0	0	0	0	0	0	0	0	0	0	0	0	0	0	0	0	0	0	0	0	0	0	0	0	0	0	0	0	0	0	0	0	0	0	0	0	0	0	0	0	0	0	0	0	0
Mgat5	2724	1873	2088	1625	1050	2200	621	1388	1376	2687	675	1449	2018	1996	989	1050	463	2646	521	1380	1825	1417	365	1108	1073	2028	1234	1010	1590	2602	669	1068	1617	1942	1146	1551	1996	2211	755	563	2208	1739	1077	1162	2126	1719	596	664	2767
Gm37772	0	2	0	0	1	2	0	0	0	2	0	0	1	0	0	0	2	1	0	0	2	1	0	0	0	1	0	0	2	3	1	0	1	0	4	2	0	0	0	1	0	1	2	0	0	0	0	0	2
Gm37510	12	6	3	9	15	8	7	18	14	10	7	6	6	6	32	6	19	13	24	17	5	8	7	7	0	5	14	7	6	11	6	2	3	11	15	11	5	5	26	1	6	5	12	1	5	17	12	3	7
Gm8451	60	51	71	147	137	88	133	94	142	98	190	67	55	83	169	186	27	60	194	159	59	81	166	286	169	107	97	194	151	52	74	194	80	49	49	215	101	54	154	472	66	102	78	138	65	102	92	385	80
Gm23370	0	0	0	0	0	0	0	0	0	1	1	0	0	0	0	0	0	0	0	0	1	0	0	0	0	0	0	0	0	0	0	0	0	0	1	0	0	0	0	0	0	0	0	0	0	0	0	0	0
Gm23734	0	1	0	0	0	0	4	0	1	1	0	0	0	0	0	0	0	0	1	0	0	0	1	0	0	0	0	0	0	0	0	0	0	0	0	0	0	0	0	0	0	0	0	0	0	0	0	0	2
Gm38301	0	0	0	0	0	0	0	0	0	1	0	0	0	0	0	0	0	1	0	0	0	0	0	0	0	0	0	0	0	0	0	0	0	0	0	0	0	0	0	0	0	0	0	1	1	1	0	0	0
Tmem163	3	3	1	7	10	5	1	4	4	7	2	1	12	4	1	1	3	7	2	8	2	1	2	2	2	3	0	8	2	1	1	5	14	5	0	0	3	8	1	7	8	1	7	1	14	8	1	10	8
Acmsd	1	0	0	0	0	1	0	0	2	0	0	0	0	0	0	1	0	1	0	0	0	0	0	0	1	2	0	0	0	1	0	0	0	1	0	0	1	0	0	0	0	2	0	0	0	0	0	0	0
2900009J06Rik	1	0	1	0	0	0	0	0	0	0	0	0	2	0	0	0	0	1	0	2	1	0	0	1	1	0	1	0	0	0	0	1	0	0	2	1	0	0	1	1	0	0	0	0	0	1	0	0	0
Ccnt2	1827	1509	627	651	1130	1471	416	784	1216	1973	803	394	1494	1282	580	820	257	1451	231	714	1175	1038	125	957	875	1528	1018	476	1415	1812	552	667	1360	1653	613	1630	1716	1257	468	811	1207	1297	929	762	1907	1647	394	562	2424
Map3k19	1	5	2	0	2	0	0	6	4	2	0	0	10	0	1	1	1	3	0	3	2	1	1	1	1	3	1	0	0	2	1	1	3	24	3	4	7	0	1	0	1	3	10	2	66	5	2	2	4
Rab3gap1	1738	1476	1236	1130	881	1518	594	979	1196	1831	717	823	1367	1163	738	982	228	1462	372	1055	1215	1254	227	984	755	1483	1036	783	1306	1801	573	762	1127	1477	811	1345	1550	1452	600	681	1620	1336	1072	814	1733	1367	655	673	1896
Zranb3	101	243	66	75	58	265	94	26	119	142	82	11	137	61	50	64	19	55	21	53	125	72	15	102	72	128	65	45	137	95	38	34	129	68	35	120	212	116	14	113	105	92	40	92	167	194	34	58	223
Gm28800	1	2	2	1	3	3	2	1	2	4	2	0	5	2	2	2	1	3	0	0	4	1	0	5	1	3	1	1	3	1	0	1	3	2	0	4	9	1	0	1	2	2	1	0	5	9	0	0	4
Gm38248	4	11	0	2	0	15	1	1	6	12	0	0	4	2	1	5	0	3	2	1	1	2	1	10	2	14	2	1	3	12	2	2	6	7	1	12	21	12	0	1	10	7	3	6	20	9	0	0	34
Rpl28-ps1	6396	5282	8536	6692	9441	7152	6864	4073	7040	5576	6628	3008	5959	5009	9330	6520	3154	5137	7284	6122	7400	5088	5113	8680	6866	5749	3785	7100	7225	4895	2763	6931	9423	5073	2458	7286	6936	5781	6025	12206	7748	5599	3574	6330	6266	4834	4393	14322	7089
Gm37625	1	0	0	1	0	0	0	0	1	0	0	0	0	0	0	0	0	0	0	0	0	0	0	0	0	1	0	0	0	1	0	0	0	1	0	1	0	3	0	0	0	1	0	0	1	0	0	0	1
Gm38026	0	0	0	0	0	0	1	0	0	0	0	0	0	0	0	0	0	1	0	0	0	0	0	1	0	0	1	0	0	0	0	0	0	0	1	0	0	0	0	0	0	1	0	0	2	0	0	0	0
R3hdm1	1130	924	568	515	493	1138	253	364	616	1065	401	394	858	629	329	447	152	921	142	417	812	573	121	461	429	836	541	277	692	1108	309	312	717	741	397	823	991	1037	298	341	806	785	494	452	1132	807	269	267	1482
Gm29383	0	0	0	0	0	0	0	0	0	0	1	0	0	0	0	0	0	0	0	0	0	1	0	0	0	0	0	0	0	1	0	0	0	0	0	0	0	0	0	0	0	1	0	0	0	0	1	0	0
Gm37588	0	0	0	0	0	0	1	0	0	0	0	0	0	0	0	0	0	1	1	0	1	0	0	0	0	0	1	0	0	1	0	0	0	0	0	0	0	1	0	0	0	0	0	3	0	0	1	0	0
Gm37868	0	1	0	0	2	0	0	1	0	1	0	0	1	1	0	0	0	0	0	0	1	0	0	3	0	0	0	0	0	0	1	0	0	0	0	0	1	0	0	0	0	0	0	2	0	1	0	0	0
Gm37407	0	1	1	0	0	0	0	0	1	0	0	0	0	0	1	1	0	1	1	0	0	0	1	0	0	1	0	0	0	1	0	0	0	0	0	1	1	0	0	0	2	0	0	0	2	0	1	0	1
Mir128-1	0	0	0	0	0	0	0	0	0	0	0	0	0	0	0	0	0	0	0	0	0	0	0	0	0	0	0	0	0	0	0	0	0	0	0	0	0	0	0	0	0	0	0	0	0	0	0	0	0
Ubxn4	1646	1284	1034	1098	1159	1321	596	862	1146	1459	760	898	1372	1297	688	940	331	1378	479	1005	1425	1294	248	968	956	1302	930	761	1520	1551	479	776	1488	1513	735	1371	1425	1407	638	768	1481	1315	798	863	1496	1334	680	710	1870
Lct	16	9	1	0	0	1	0	8	2	2	17	0	3	6	0	11	7	29	6	15	17	4	0	6	1	1	17	10	2	13	2	3	2	3	3	9	5	2	0	14	4	2	6	1	4	2	0	14	0
Mcm6	921	1073	372	885	1215	1117	496	244	1256	899	437	101	1279	1122	329	767	139	766	182	425	1706	761	61	662	531	913	149	1007	1576	965	185	829	1240	1782	83	1147	1674	1114	195	495	1296	931	318	676	1570	1018	233	597	1620
Dars	1088	1114	693	924	881	1119	837	950	1101	1107	596	354	1107	1078	782	1178	163	836	281	713	1468	977	231	866	762	919	622	897	1628	998	360	898	1113	1514	314	1437	1619	1027	721	911	1052	936	772	803	1347	1268	667	992	1395
Gm23902	0	0	0	0	0	0	0	0	0	0	0	0	0	0	0	0	0	0	0	0	0	0	0	0	0	0	0	0	0	0	0	0	0	0	0	0	0	0	0	0	0	0	0	0	0	0	0	0	0
Gm29598	0	0	0	0	0	0	0	0	0	0	0	0	0	0	0	0	0	0	0	0	0	0	0	0	0	0	0	0	0	0	0	0	0	0	0	0	0	0	0	0	0	0	0	0	0	0	0	0	0
Gm29597	0	0	0	0	0	0	0	0	0	0	0	0	0	0	0	0	0	0	0	0	0	0	0	0	0	0	0	0	0	0	0	0	0	0	0	0	0	0	0	0	0	0	0	0	0	0	0	0	0
Gm25384	0	0	0	0	0	0	0	0	0	0	0	0	0	0	0	0	0	0	0	0	0	0	0	0	0	0	0	0	0	0	0	0	0	0	0	0	0	0	0	0	0	0	0	0	0	0	0	0	0
Gm6170	1089	945	753	828	766	1043	612	428	925	992	524	222	882	875	635	720	89	843	259	636	1109	632	263	1469	1305	1008	338	1004	962	931	347	813	1130	1068	198	1181	1652	1148	505	1565	1968	888	435	1279	1482	715	352	1646	1453
Cxcr4	90	83	17	130	318	180	112	126	274	354	31	48	191	100	36	43	25	102	12	315	102	23	5	50	87	37	80	96	31	310	52	48	268	313	12	37	110	238	10	39	205	116	129	83	483	93	41	211	462
Gm29599	0	0	0	0	0	0	0	0	0	0	0	0	0	0	0	0	0	0	0	0	0	0	0	0	0	0	0	0	0	0	0	0	0	0	0	0	0	0	0	0	0	0	0	0	0	0	0	0	0
Gm26686	0	0	0	0	1	0	0	0	0	0	0	0	0	0	0	0	0	0	0	0	0	0	0	0	0	0	0	0	0	0	0	0	0	0	0	0	0	1	0	0	0	1	1	0	0	0	0	0	0
Gm23056	0	0	0	0	0	0	0	0	0	0	0	0	0	0	0	0	0	0	0	0	0	0	0	0	0	0	0	0	0	0	0	0	0	0	0	0	0	0	0	0	0	0	0	0	0	0	0	0	0
Thsd7b	9	2	0	6	1	9	1	2	4	13	1	0	13	2	5	9	1	2	2	6	7	6	1	4	8	3	4	5	3	8	1	0	7	6	4	5	9	0	2	4	4	3	0	0	7	2	3	12	13
Gm38240	0	0	0	0	0	0	0	0	0	1	0	0	0	0	0	0	0	0	0	0	0	0	0	0	0	0	0	0	0	0	0	0	0	0	0	0	0	0	0	0	0	0	0	0	0	0	0	0	0
Gm38330	0	0	0	0	0	0	0	0	0	0	0	0	0	0	0	0	0	0	0	0	0	0	0	0	0	0	0	0	0	0	0	0	0	0	0	0	0	0	0	0	0	0	0	0	0	0	0	0	0
Gm36951	0	0	0	0	0	0	0	0	0	0	0	0	0	0	0	0	0	0	0	0	0	0	0	0	0	0	0	0	0	0	0	0	0	0	0	0	0	0	0	0	0	0	0	0	0	0	0	0	0
Gm15790	50	45	35	45	55	79	26	29	64	58	25	17	77	60	14	27	9	41	8	45	67	36	3	48	51	51	29	44	82	59	14	42	85	60	13	64	82	65	17	31	69	49	24	35	72	45	18	37	78
Rpl31-ps9	949	851	1136	1219	1223	1122	1246	631	1100	972	867	464	1003	676	1442	1465	372	741	938	983	1315	587	1051	2240	1005	919	876	1443	1195	996	359	1574	2055	887	288	1538	1568	724	1094	2616	1183	764	641	1510	1210	803	904	3317	1253
Gm37479	0	0	0	0	0	0	0	0	0	0	0	0	0	0	0	0	0	0	0	0	0	0	0	0	0	0	0	0	0	0	0	1	0	0	0	0	0	0	0	0	0	0	0	0	0	0	0	0	0
[truncated: 51,600 more rows]
[truncated: 31 more columns]
