# Supplementary material for: Integrative analysis of the mouse cecal microbiome across diet, age, and weight in the diverse BXD population
Source: Microbiome. 2026 May 12;14:144. doi: 10.1186/s40168-026-02369-x (PMC13173809; doi:10.1186/s40168-026-02369-x)
Supplement: Supplementary file 9 — Supplementary Material 8. Table S1. Individual mouse metadata for all cecal samples. Table S2. Raw RNA-Seq counts of cecal tissue mRNA expression. Table S3. Log-transformed TPM values (TPM + 1) of cecal tissue mRNA expression. Table S4. Relative bacterial abundances by taxonomic rank for MG measurements of cecal contents, via the MetaPhlAn 4 pipeline. Table S5. Relative bacterial abundances by taxonomic rank for MT measurements of cecal contents, via the MetaPhlAn 4 pipeline. Table S6. Functional pathway analysis of MG measurements of cecal contents, via the HUMAnN 3.8 pipeline. Table S7. Functional pathway analysis of MT measurements of cecal contents, via the HUMAnN 3.8 pipeline. Table S8. Cross-reference table for bacteria taxonomic names between the MetaPhlAn4, SGB_ID, and GTDB databases. Table S9. Raw counts of bacterial abundances by taxonomic rank for MG measurements of cecal contents, by the Kraken2 pipeline. [file 40168_2026_2369_MOESM8_ESM.zip › TableS3_mRNA_cecum_TPMLog2_zy.txt]

gene	C023	C085	C074	C035	C093	C016	C059	C036	C051	C008	C078	C083	C071	C009	C040	C041	C053	C043	C033	C084	C067	C068	C015	C025	C092	C052	C063	C044	C042	C029	C048	C032	C022	C045	C057	C091	C088	C054	C031	C046	C026	C081	C047	C021	C018	C080	C058	C020	C060
Gm7341	0.65	1.34	0.66	1.92	0.27	1.1	0	0.77	0.34	0.64	0.3	0.38	0.35	0.79	1.66	0.73	0.28	1.21	0.73	0.71	0.97	1.14	0.59	1.76	0	0	1.34	0.56	0.94	1.1	0.4	1.15	0.96	0.43	0.29	0.82	1.48	0.18	1.41	0.66	1.34	0.13	0.45	1.45	0.75	0.14	1.51	1.35	0.65
Sox17	0.72	0.45	0.27	0.64	0.38	0.54	0.06	0.74	0.19	0.72	0.32	0.34	0.38	0.79	0.6	0.68	0.18	0.34	0.31	1.05	0.76	0.2	0.38	0.14	0.2	0.2	0.33	0.18	0.61	0.36	0.49	0.75	0.49	0.49	0.22	0.62	0.56	0.19	0.74	0.22	0.44	0.59	0.32	0.76	0.52	0.6	0.04	0.43	0.36
Gm7357	2.04	1.18	0.96	1.66	1	0.55	1.04	1.43	0.76	1.65	1.1	0.39	1.25	0.62	1.72	1.39	0.78	2.35	2.46	1.6	1.32	0.86	1.59	2.24	0.59	0.44	1.51	1.13	1.51	2.12	1.21	1.22	2.16	1.11	0.89	0.65	1.78	0.11	1.66	0.8	1.74	0.18	1.39	1.87	1.27	1.61	1.37	1.82	0.73
AC129937.1	0	2.58	0	3.56	2.66	2.79	1.98	0	0	1.95	3.31	2.31	0	2.05	2.17	0	1.9	0	2.15	2.91	3.35	0	2.41	2.21	0	2.16	1.86	2.03	0	3.6	2.7	2.87	2.83	2.82	0	2.73	1.89	2.15	2.1	2.8	2.2	2.53	3.03	3.4	1.97	1.86	0	0	2.22
Gm6085	3.5	3.34	3.44	3.61	3.22	3.47	2.91	3.43	3.74	3.73	3.4	3.52	3.24	3.65	3.71	3.55	3.4	3.25	3.16	4	3.34	3.24	4.48	2.4	2.73	2.93	3.4	2.43	3.27	2.69	2.74	3.03	3.26	2.55	3.55	3.3	3.69	3.21	3.4	2.78	2.88	3	2.85	3.3	2.89	3.43	2.2	3.33	2.77
Gm6119	0.51	0.37	0.12	0.27	0.21	0.23	0.12	0.15	0	0	0	0.16	0.5	0.24	0.27	0.26	0.21	0.15	0	0	0.12	0	0	0	0.14	0.14	0.11	0.24	0.16	0	0	0.24	0.34	0	0	0.11	0.48	0	0.36	0.23	0	0.1	0.1	0.35	0.42	0.11	0.17	0.37	0
Gm6123	5.87	5.38	5.04	5.8	5.23	5.65	4.79	5.66	4.86	5.63	5.28	4.51	5.37	5.77	5.95	5.44	4.82	5.76	5.84	5.3	5.98	5.18	5.54	5.86	5.08	4.68	5.69	5.55	5.65	5.7	5.07	5.68	5.66	4.96	5.11	5.41	5.39	3.61	5.75	5.1	5.83	4.5	5.39	5.7	5.11	5.31	4.95	5.67	5.16
Mrpl15	3.87	3.86	3.69	3.97	3.62	4.15	4.06	3.86	3.4	3.94	3.81	3.46	3.7	3.86	3.81	4.03	3.81	4.09	4.09	4.09	3.69	3.61	3.58	4.11	3.08	4.02	3.78	3.51	3.88	3.99	3.89	3.69	3.97	3.71	3.54	3.73	3.79	3.44	3.79	3.91	3.86	3.85	3.95	3.75	3.81	3.96	3.26	3.92	3.62
Gm37144	0.74	0.82	0.13	1.07	0.73	0.86	1.23	0.64	0.14	1.37	0.54	0.08	1.07	0.83	1.05	1.24	0.32	0.85	1.3	1.2	0.73	0.14	0.48	0.64	0	1.12	0.49	0.46	0.79	1.31	1.07	0.66	1.02	0.25	0.44	0.23	0.12	1.24	1.08	0.13	0.41	0.52	0.52	1.51	0.44	1.14	0.34	0.27	0.64
Lypla1	5.43	6.11	5.7	6.02	5.64	5.96	5.78	5.51	5.58	5.72	5.73	4.97	6.08	5.9	6.16	6.06	5.22	5.88	5.93	6.02	6.12	5.12	5.32	5.94	4.91	5.46	5.53	5.12	5.93	6.05	5.66	5.44	5.96	4.75	5.61	5.17	5.05	3.54	5.35	5.33	5.56	5.89	6.03	5.93	5.25	6.2	3.99	5.87	5.91
Tcea1	5.47	5.78	5.49	5.54	5.57	5.93	5.2	5.51	5.39	5.28	5.71	5.49	5.37	5.72	5.77	5.79	5.22	5.36	5.52	5.91	5.62	5.32	5.56	5.79	5.38	5.46	5.35	5	5.6	5.74	5.68	5.32	5.8	5.15	5.13	5.48	5.41	4.66	5.45	5.41	5.64	5.71	5.85	5.63	5.6	5.78	4.66	5.75	5.37
Gm6104	3.9	3.51	2.12	3.47	3.03	4.03	1.5	3.96	2.27	3.26	3.53	2.86	2.04	3.54	3.81	3.26	2.2	3.5	3.96	3.61	3.55	2.41	4.25	4.26	2.35	2.82	3.66	2.39	3.87	3.83	2.41	3.66	4.07	2.07	2.75	3.37	3.5	2.21	3.92	2.35	4.15	2.92	4.01	3.58	3.31	3.7	1.67	4.14	1.81
Gm37277	0.16	0.11	0	0.3	0	0.25	0	0.16	0.52	0.13	0.13	0	0.16	0.26	0.41	0.28	0	0.31	0.52	0.14	0.37	0	0.35	0.3	0	0.15	0	0.26	0.17	0.16	0.12	0	0.57	0.47	0.24	0	0	0	0	0.13	0.65	0.2	0.11	0.27	0.13	0.12	0	0.28	0
Gm17100	0.69	0.5	0	0	0	0	0.57	0	0	0	0	0	0	0.61	0	0	0	0	0	0	0.6	0.65	0	0	0	0.66	0.53	0	0	0	1.25	0	0	0	0	0	0.93	0	0	1	0	0.48	0	0	0.57	0	0	0	0
Atp6v1h	3.81	3.67	3.81	3.85	3.77	4.04	3.54	3.74	3.47	3.96	3.52	3.2	3.99	3.96	3.95	3.9	3.48	3.64	3.76	3.77	4.01	3.51	3.71	3.83	3.56	3.48	3.93	3.76	3.96	4.02	3.68	3.92	3.89	3.8	3.69	3.78	3.63	3.08	3.8	3.74	3.71	3.27	3.82	3.91	3.73	3.93	3.4	3.83	3.93
Oprk1	0.13	0.04	0.32	0.11	0.3	0.08	0.07	0.21	0.04	0.09	0.12	0.45	0.14	0.28	0.3	0.07	0.26	0	0.15	0.4	0.09	0	0.04	0.28	0.09	0.05	0.12	0.09	0.12	0.18	0.19	0.59	0.33	0.18	0.25	0.27	0.19	0.15	0.29	0.09	0.04	0.05	0.08	0.25	0.13	0.18	0.15	0.08	0.15
Rb1cc1	3.81	3.58	3.66	3.68	3.75	3.7	2.95	4.07	2.94	2.92	2.72	2.71	3.91	3.54	3.94	4.12	2.94	3.7	3.69	4.05	3.56	2.85	3.41	3.88	3.54	3.06	3.36	3.66	3.93	4.23	3.35	4.18	4.33	3.71	3.74	3.44	2.93	1.73	3.71	3.22	3.74	2.87	3.84	4.13	3.34	3.93	3.3	3.7	3.85
4732440D04Rik	1.41	1.35	0.49	1.15	1.46	1.24	0.39	1.8	0.42	0.87	0.41	0.57	0.96	1.6	1.76	1.85	0.46	1.23	1.43	1.67	0.89	0.51	1.53	1.59	1.15	1.61	1.16	1.23	1.7	1.71	0.96	1.76	2.04	1.46	1.07	1.19	0.52	0.42	1.62	0.73	1.13	0.97	1.27	1.88	1.43	1.81	0.87	1.3	1.18
Gm2147	3.6	3.28	3.15	3.74	3.16	3.46	3.41	3.41	2.63	2.28	2.99	3.01	2.78	3.22	3.91	3.32	2.76	2.79	3.1	3.42	3.44	3.62	3.37	3.93	3.33	2.34	3.5	3.4	3.83	3.64	3.18	3.74	4.1	3.42	2.89	3.35	3.16	0.68	3.69	2.64	4.06	3.33	3.76	3.81	2.83	3.38	3.55	3.37	3.05
Gm19026	0.52	0.2	0.21	0.4	0.11	0.39	0	0.57	0.11	0.15	0.09	0.06	0.11	0.28	0.47	0.27	0.09	0.38	0.59	0.31	0.54	0.24	0.21	0.83	0.04	0.07	0.3	0.16	0.67	0.41	0.09	0.48	0.67	0.15	0.17	0.25	0.14	0.14	0.45	0.09	0.59	0.03	0.17	0.63	0.18	0.39	0.18	0.53	0.22
St18	0.34	0.5	0.35	0.37	0.25	0.31	0.24	0.4	0.12	0.18	0.24	0.14	0.31	0.37	0.28	0.28	0.12	0.62	0.38	0.44	0.34	0.1	0.34	0.4	0.1	0.08	0.33	0.29	0.41	0.66	0.35	0.48	0.69	0.32	0.2	0.04	0.19	0.05	0.37	0.09	0.45	0.1	0.24	0.5	0.28	0.48	0.18	0.41	0.27
Gm37108	5.74	5.72	5.68	5.65	5.55	5.66	5.54	6.1	6.12	5.9	5.93	6.01	5.13	5.51	5.79	5.85	5.65	5.96	5.38	5.84	6.16	5.12	6.79	5.54	5.13	5.93	5.98	4.83	5.66	5.68	5.65	5.67	6.2	5.31	4.94	5.38	5.96	5	5.52	5.64	5.16	6.42	5.98	5.92	6.34	5.99	3.22	6.03	5.22
Pcmtd1	4.4	4.21	3.76	4.04	4.24	4.15	3.07	4.59	3.44	3.34	3.4	3.18	3.81	4.17	4.35	4.6	3.36	4.1	4.29	4.47	3.64	3.27	4.12	4.71	3.86	3.41	3.98	3.98	4.46	4.5	3.76	4.75	4.85	4.27	3.98	3.94	3.66	2.23	4.5	3.53	4.48	3.39	4.28	4.72	4.08	4.29	3.68	4.39	4.11
Gm26983	7.39	7.57	4.71	7.24	4.84	5.21	5.14	7.21	6.87	7.76	5.16	7.79	7	7.71	7.43	5.14	7.5	4.34	4.13	7.51	6.86	4.6	2.58	4.02	4.48	4.09	6.12	6.31	3.93	4.3	4.89	4.58	4.63	4.4	6.04	4.91	6.73	6.93	5.51	4.82	5.75	6.45	4.93	4.61	5.1	4.63	3.21	6.98	4.17
Gm38372	1.13	0.64	0	0.68	0.6	0.37	0	1.03	0.04	0.1	0.14	0.2	0.24	0.28	0.91	1.35	0.13	1.3	1.16	1.38	0.6	0.23	0.28	1.74	0.4	0.08	0.29	0.69	1.45	1.45	0.22	1.98	1.87	0.54	0.25	0.81	0.47	0.08	0.78	0.23	1.56	0.11	0.8	1.81	0	0.91	0.59	1.06	0.57
Gm9826	7.54	8.11	6.82	7.93	6.95	7.56	7.32	7.93	7.45	7.38	7.08	7.25	7.6	7.47	8.14	7.59	6.9	7.8	7.43	7.62	7.72	7.84	8.15	8.04	7.37	6.49	8.15	7.71	7.44	7.62	5.96	7.92	7.84	6.46	7.04	7.73	8.1	5.07	8.25	7.68	8.34	7.07	7.29	8.38	7.04	7.07	7.24	8.57	7.14
Gm26901	0.36	0.43	0.27	0.26	0.14	0.43	0.13	0.33	0.11	0.37	0.1	0.09	0.12	0.55	0.38	0.4	0.25	0.12	0.28	0.68	0.19	0.15	0.26	0.36	0.11	0.57	0.29	0.28	0.55	0.3	0.28	0.57	0.6	0.38	0.39	0.26	0.17	0.18	0.52	0.5	0.35	0.29	0.31	0.4	0.4	0.29	0.09	0.27	0.23
Gm30414	0.56	1.12	0.21	0.3	0.47	0.62	0.25	0.61	0.12	0.46	0.3	0.3	0.41	0.66	0.4	0.7	0.36	0.13	0.85	1.22	1.09	0.24	0.29	0.07	0.18	0.79	0	0.27	0.75	0.79	0.84	0.27	0.4	0.87	0.75	0.6	0.36	0.12	0.17	0.39	0	0.28	1.3	0.41	0.3	0.76	0	0.23	0.13
Gm16284	1.51	0.32	0.93	1.49	0.62	1.48	0.92	1.99	1.62	1.3	0.68	1	1.82	0.97	1.64	1.78	0	1.87	1.92	2.31	0.7	0.76	0	0.45	0.43	1.26	0.85	0.39	2.33	1.7	1.08	2.27	0.39	0	1.11	0	1.07	0.43	1.58	0.68	2.09	1.14	1.66	0.98	1.12	1.98	1.47	0.42	1.08
Gm15452	7.12	7.03	6.66	6.71	7.15	7.37	6.27	7.43	6.22	6.97	6.76	6.37	6.84	7.07	7.06	7.06	6.17	7.13	6.93	6.97	7.31	6.43	6.44	7.2	6.72	6.85	6.73	6.46	7.09	7.45	6.63	6.92	7.14	6.49	7.09	7	6.76	6.05	6.91	6.57	6.74	7.06	7.42	7.14	6.99	7.02	6.14	6.99	6.91
Gm36964	4.21	3.26	3.29	3.53	3.92	3.92	3.58	4.05	4.39	4.58	4.32	4.24	3.64	4.01	4.07	4.33	3.89	3.9	4.27	4.45	4.42	4.27	3.89	4.54	4.27	4.93	4.46	3.82	4.25	3.89	3.9	3.85	4.41	4.7	4.28	4.51	4.72	4.12	4.57	4.76	4.39	4.5	4.37	4.63	4.5	4.16	3.36	4.16	3.97
Gm7493	1.21	0.2	0.44	0.72	0.21	0.77	0.23	1.07	0.27	0.75	0.77	0.31	0.51	0.65	0.7	0.5	0.58	0.29	0	0.66	0.8	0	0.33	0	0	0	0.56	0	0.31	0.29	0	0.46	0.63	0	0.43	0.42	0.41	0	0.67	0.24	0.72	0.36	0.51	0.47	0.43	0.21	0	0.48	0.29
Gm7512	0.91	0.92	0.44	0.72	0.57	0.53	0.61	0.91	0.14	0.52	0.92	0.62	0.98	0.46	0.88	0.6	0.41	0.42	0.87	0.67	0.45	0.87	0.72	0.73	0.39	0.14	0.78	0.25	0.31	0	0.5	0.47	0.54	0.54	0.43	0.59	0.8	0	0.67	0.44	0.62	0.36	0.59	0.74	0.61	0.78	0.18	0.38	0.41
Rrs1	4.87	4.18	3.64	4.2	3.68	4.78	3.01	4.68	3.6	4.64	3.96	2.86	3.55	4.75	4.64	4.48	3.27	4.4	4.45	4.35	4.44	3.36	4.16	4.38	3.4	3.77	4.37	3.77	4.31	4.4	3.48	4.12	4.79	3.72	3.9	4.31	4	3.02	4.12	3.76	4.24	3.35	4.23	4.43	3.96	4.21	2.66	4.41	3.56
Adhfe1	1.89	1.96	1.85	2.6	1.97	2.43	1.16	2.1	1.04	1.72	2.12	1.33	1.69	2.13	2.3	1.94	1.65	1.98	1.37	2.05	2.15	1.86	2.81	2.23	1.74	1.16	2.2	1.53	2.09	1.39	1.78	2.28	2.23	1.58	2.01	1.62	2.41	1.32	2.65	1.76	2.61	1.94	1.41	2.5	2.35	1.72	1.28	2.82	1.67
2610203C22Rik	0.48	0.14	0.32	0.1	0.45	0.11	0.47	0.35	0.19	0.11	0.14	0.46	0.1	0.2	0.16	0.07	0.36	0.27	0.38	0.06	0.17	0.19	0.16	0.35	0.49	0.19	0.39	0.91	0.18	0.2	0.2	0.56	0.3	0.71	0.56	0.08	0.1	0.1	0.56	0.11	0.34	0.53	0.2	0.26	0.35	0.19	0.34	0.18	0
Gm6161	4.6	4.45	3.34	4.21	4.3	4.4	2.91	4.66	3.41	4.23	4.03	2.76	3.46	4.65	4.26	4.42	3.17	4.12	4.46	3.98	4.45	3.35	4.89	4.77	3.77	3.21	4.16	3.6	4.71	4.68	3.27	4.48	4.96	3.72	4.08	3.87	3.98	2.1	4.46	3.85	4.77	2.4	4.81	4.6	4.47	4.3	3.02	4.71	3.44
Mybl1	1.24	0.94	0.53	0.74	1.18	1.19	0.28	1.42	0.88	1.25	0.6	0.76	0.92	2.13	1.41	1.87	0.25	1.26	1.46	0.84	1.06	0.17	0.69	1.94	0.91	0.47	0.59	1.06	1.16	1.09	1.8	1.6	2.26	2.31	1.1	0.98	0.71	0.15	1.31	0.49	2.09	0.68	1.44	2.03	0.94	0.9	0.38	1.25	1.42
Vcpip1	3.78	3.56	3.48	3.62	3.52	3.71	2.93	3.89	2.96	3.24	2.89	2.38	3.77	3.55	3.81	4.04	2.86	3.58	3.76	3.87	3.66	2.83	3.19	4.1	3.1	2.9	3.42	3.57	3.86	4	3.29	3.95	4.27	3.52	3.43	3.3	2.81	1.5	3.74	3.19	4.04	2.73	3.81	4.07	3.49	3.8	2.86	3.79	3.63
1700034P13Rik	0.4	0.43	0.48	0.16	0.33	0.47	0.43	0.4	0.25	0.13	0.22	0.45	0.21	0.35	0.38	0.15	0.27	0.32	0.29	0.48	0.52	0.38	0.51	0.31	0.61	0.34	0.3	0.62	0.28	0.22	0.54	0.73	0.26	0.52	0.53	0.28	0.37	0.25	0.44	0.33	0.48	0.6	0.42	0.23	0.25	0.33	0.19	0.33	0.44
Sgk3	1.07	0.77	0.85	0.54	0.82	1	0.24	0.77	0.62	0.74	0.69	0.78	0.67	1.19	1.08	1.02	0.33	0.81	0.77	0.9	1.14	0.43	0.63	1.01	0.53	0.45	0.81	0.79	0.86	0.79	0.97	1.22	1.35	1.03	0.74	0.72	0.69	0.58	1	0.43	0.92	0.67	0.84	1.37	0.99	0.92	0.2	1.02	0.89
Gm6195	5.04	5.46	4.94	4.64	5.11	5.52	4.74	5.53	5.03	4.83	5.59	5.51	4.37	5.37	5.03	4.92	4.86	4.94	5.19	5.31	5.4	4.48	5.16	5.42	5.43	5.16	4.95	5.17	5.57	5.63	5.19	5.4	5.92	4.82	4.9	5.3	5.47	4.15	5.12	5.12	5.17	5.87	5.92	5.75	5	5.47	4.55	4.86	4.69
Snhg6	4.16	4.77	3.82	4.27	4.09	4.64	3.81	4.21	4.46	4.89	4.76	4.38	4.53	4.63	4.5	4.46	4.29	3.61	3.9	4.86	4.89	3.26	4.68	3.67	3.59	5.07	4.01	3.65	4.4	4.03	4.73	4.12	4.61	4.04	4.1	4.48	4.41	4.77	4.19	4.34	3.59	4.79	4.54	4.34	4.39	4.63	3.24	4.3	4.19
Snord87	5.25	4.32	0	4.27	3.86	4.55	4.55	5.25	4.19	4.92	0	4.4	3.33	4.65	4.23	4.2	4.45	5.86	5.47	4.13	5.32	3.29	6.28	4.84	4.21	5.75	0	5.59	4.41	5.59	4.46	5.62	6.29	4.03	5.49	3.94	0	0	0	4.97	0	4.26	4.96	5.06	4.53	4.4	0	5.12	5.83
Tcf24	1.14	0.8	1.04	0.92	1.03	0.93	1.12	1.8	1.14	1.21	0.67	0.58	1.27	0.64	1.48	1.39	1.02	0.95	1.53	0.83	1.04	1.32	0.87	1.49	1.17	0.5	1.44	1.62	0.56	0.75	0.61	1.6	1.77	0.77	1.62	0.86	1	0.22	2.05	0.84	2.1	1.11	0.85	1.44	1.05	0.57	2.07	1.71	1.14
Cops5	5.41	5.65	5.37	5.38	5.36	5.53	5.49	5.45	5.17	5.63	5.64	5.42	5.52	5.43	5.45	5.52	5.58	5.36	5.44	5.55	5.67	5.41	5.5	5.49	5.33	5.6	5.37	5.3	5.54	5.61	5.73	5.33	5.51	5.37	5.38	5.4	5.55	4.88	5.48	5.54	5.45	5.56	5.77	5.58	5.36	5.52	4.92	5.57	5.38
Cspp1	2.07	1.63	1.14	2.11	1.6	1.89	0.84	2.52	1.19	1.55	1.06	0.79	1.55	1.84	2.36	2.25	0.95	2.26	2.1	2.25	1.79	1.01	1.95	2.44	1.28	1.7	1.79	1.74	2.24	2.4	1.25	2.51	2.6	1.88	1.71	1.51	1.24	0.81	2.27	1.51	2.45	1.04	1.8	2.44	1.85	1.97	2.01	2.25	1.82
Arfgef1	5.81	5.41	5.29	5.83	5.37	5.57	4.84	5.92	4.66	4.77	4.71	3.95	5.66	5.37	5.84	5.9	4.92	5.8	5.78	5.69	5.66	4.93	5.16	6.27	5.08	4.73	5.4	5.75	5.88	6.19	5.17	6.15	6.21	5.63	5.51	5.34	4.9	2.78	5.84	5.37	6.2	4.39	5.82	6	5.04	5.44	5.34	5.87	5.62
Cpa6	0.34	0.21	0.2	0.34	0.18	0.23	0.19	0.57	0.26	0.55	0.25	0.4	0.17	0.52	0.49	0.43	0.25	0.15	0.26	0.33	0.26	0.32	0.32	0.51	0.18	0.35	0.46	0.28	0.76	0.3	0.27	0.5	0.63	0.37	0.26	0.27	0.29	0.24	0.58	0.2	0.23	0.34	0.29	0.52	0.33	0.34	0.28	0.42	0.36
Gm15604	0.23	0.08	0.1	0.23	0	0.28	0.1	0.34	0.31	0.43	0.19	0	0.12	0.29	0.32	0.32	0.18	0.7	0.49	0.21	0.2	0.32	0.14	0.12	0	0.32	0	0.1	0.25	0.12	0.18	0.2	0.52	0.28	0	0.18	0	0.11	0.39	0	0.23	0.16	0.16	0.38	0.1	0.25	0.14	0.11	0.12
Gm15603	2.99	0.48	2.39	0.36	2.49	0	0	0	1.77	3.01	2.18	1.8	0	2.9	2.98	0	2.01	0	0	2.12	3.96	0	0	0	2.91	0	2.43	2.29	0	0	0	3.08	2.54	0.31	0	0	3.32	0	2.85	0	1.58	1.86	0	0.32	0	0	3.31	2.87	0.37
Gm28659	0.77	0.68	0.37	0.43	0.47	1.19	0.36	0.61	0.86	0.64	1	1.49	0.43	0.38	0.59	0.41	0.34	0.62	0.41	0.7	0.67	0.87	0.5	0.23	0.41	0.22	0.82	0.2	0.47	0.62	0.61	0.54	0.91	0.2	0.64	0.75	0.48	1.11	0.84	0.36	0.43	0.65	0.65	0.55	0.88	1.18	0	0.57	0.23
Prex2	0.8	0.49	0.51	0.47	0.56	0.77	0.2	0.66	0.33	0.43	0.39	0.39	0.52	0.88	0.76	0.98	0.2	0.47	0.64	0.98	0.63	0.19	0.67	0.91	0.24	0.21	0.63	0.33	0.82	0.89	0.43	1.02	0.97	0.52	0.46	0.55	0.35	0.18	0.81	0.22	0.77	0.44	0.62	1.15	0.61	0.66	0.11	0.72	0.42
Gm7560	5.17	5.7	5.25	5.6	5.15	5.52	4.93	5.38	4.99	5.36	5.34	4.44	5.21	5.34	5.83	5.13	5.12	5.16	5.3	5.48	5.69	5.05	5.58	5.46	4.25	4.46	5.48	4.76	5.51	5.32	4.51	5.4	5.01	4.33	4.86	5.27	5.25	3.18	5.6	5.09	5.61	4.47	5.3	5.46	5.22	5.38	3.93	5.64	4.44
AC161927.1	0	0	0	0	0	0	0	0	0	0	0	0	2.19	0	2.17	0	0	0	0	0	0	0	0	0	0	0	0	0	0	0	1.91	0	0	0	2.76	0	0	0	0	0	0	0	0	0	0	0	0	0	0
Gm2383	0.41	0.29	0.74	0.98	0.31	0.62	0.48	0.73	0	0.6	0.49	0.12	0.98	0.77	0.39	0.39	0.45	0.74	0.39	0.37	1.08	0.7	0	0.73	0.55	0.39	0.67	0.87	0	0	0	0.19	0.5	0.75	0.33	0.71	0.32	0.55	0.53	0.85	0.72	0.15	0.4	0.78	0	0.78	0.48	0.38	0.58
Sulf1	1.35	0.78	1.15	0.6	0.98	0.87	0.38	0.92	0.63	0.83	0.86	0.89	0.67	1.21	1.09	0.98	0.9	0.96	1.09	1.07	0.94	0.51	0.59	1.47	0.87	0.47	1.02	0.84	0.9	0.77	1.09	1.52	1.55	1.34	0.96	0.67	0.68	0.84	1.31	0.64	1.42	0.62	0.79	1.62	1.15	1.03	0.56	1.28	0.88
Prdm14	0.13	0.48	0.11	0.41	0.15	0.44	0.06	0.2	0.06	0.2	0.21	0.14	0	0.27	0.13	0.3	0.37	0.07	0.06	0.96	0.61	0	0.6	0.19	0.06	0.3	0.14	0.06	0.56	0.32	0.2	0.06	0.22	0.06	0.2	0.2	0.55	0	0.28	0.48	0.13	0.13	0.4	0.17	0.21	0.54	0.08	0.48	0.07
Ncoa2	3.23	2.98	3.03	3.39	2.54	2.96	1.91	3.55	2.22	2.59	2.2	1.62	3.2	2.78	3.58	3.39	2.24	3.38	3.4	3.35	3.29	2.61	3.13	3.82	2.25	2.09	3.14	2.99	3.7	3.7	2.32	3.84	3.87	2.75	3.06	2.75	2.58	1.08	3.53	2.72	3.95	1.8	2.95	3.71	3	3.3	2.89	3.58	3.22
Gm23169	0	0	0	0	0	0	0	0	0	0	0	0	0	0	0	0	0	0	0	0	0	0	0	0	0	0	0	0	0	0	0	0	1.87	0	0	0	0	0	0	0	0	0	0	0	0	0	0	0	0
Gm7593	0.71	0	0.43	1.03	0.39	0.6	0.23	1.04	0.26	0.41	0.23	0.16	0	1.07	0.27	0	0	0.9	0.26	0.25	0.24	0.26	0.32	0	0	0.26	0.38	0	0.94	0.89	0	0.45	0.91	0.43	0	0.22	0.39	0	0.96	0.23	1.03	0	0.76	0.64	0.74	0.69	0	0.82	0
Tram1	5.99	6.1	6.02	6.04	5.87	6.41	5.19	6.12	5.57	6.23	5.66	4.78	6.42	6.28	6.33	6.48	5.41	6.28	6	6.28	6.14	5.48	6.15	6.71	5.65	6.1	6.16	6.02	6.23	6.5	5.97	6.29	6.62	5.75	5.94	5.93	5.71	4.69	6.26	6.14	6.48	5.61	6.31	6.65	6.23	6.04	5.77	6.33	6.31
Lactb2	4.67	4.28	4.23	4.66	4.37	4.27	4.03	4.62	3.92	3.94	3.96	3.94	4.28	4.43	4.58	4.55	3.93	4.48	4.41	4.49	4.42	4.1	4.36	4.53	4.16	3.86	4.23	4.18	4.51	4.66	3.82	4.68	4.58	3.94	4.42	4.15	3.94	2.54	4.59	4.13	4.55	4.18	4.42	4.43	4.49	4.24	3.95	4.59	4.18
Gm38319	0.59	0.43	0	0.26	0.37	0.32	0	0.49	0	0	0	0.15	0.38	0.43	0.66	0.65	0.38	0.5	0.73	0.93	0.6	0	0.44	1	0.13	0	0.29	0.23	0.91	1.02	0.3	0.43	0.22	0.42	0	0.11	0.2	0	0.45	0.41	0.92	0	0.34	1.04	0.65	0.52	0.88	0.72	0.27
Xkr9	2.49	2.97	4.45	3.86	4.14	3.06	2.89	2.85	2.76	2.24	3.14	3.46	3.68	2.98	3.19	2.84	2.94	2.47	2.35	4.13	3.84	3.75	3.04	2.78	3.56	2.77	3.68	2.59	3.2	3.08	3.01	3.57	2.64	3.4	3.65	3.2	2.65	2.14	3.17	3.63	2.05	2.76	2.82	2.41	4.08	4.07	3.04	3.05	3.34
Gm5523	0	0.44	0.51	0.47	0.47	0.28	0.14	0.48	0	0.5	0.51	0.28	0.17	0.15	0.32	0	0	0.62	0.45	0.3	0.53	0	0.69	0.47	0.45	0.32	0.25	0	0.77	0.34	0	0.15	0.82	0.15	0	0.59	0.37	0.32	0.3	0.28	0.82	0.23	0.33	0.42	0.6	0.25	0.21	0.56	0.48
Msc	1.12	0.34	0.52	0.57	0.68	0.48	0.44	0.79	0.49	0.91	0.9	0.92	0.7	0.51	0.3	0.63	0.33	0.32	0.59	0.9	1.31	0.5	1.11	0.26	0.24	0.68	0.68	0.62	0.56	0.32	1.02	1.15	0.98	0.95	0.88	0.25	0.48	0.83	0.97	0.35	0.74	0.53	0.65	0.98	1.63	0.54	0.66	0.62	0.32
Smt3h2-ps4	6.86	6.74	6.08	6.05	6.32	6.61	6.17	6.81	6.45	6.41	6.33	6.37	5.78	6.6	6.44	6.9	5.91	6.47	6.66	6.56	6.13	5.51	6.25	6.3	5.8	5.34	6.4	5.55	6.2	6.59	5.94	6.35	6.81	5.56	5.81	6.13	5.79	4.78	6.31	5.54	6.22	6.31	6.81	6.66	6.29	6.03	5.3	6.82	5.62
Rpl5-ps1	9.54	9.6	9.25	9.15	9.53	9.66	9.15	9.57	9.57	9.52	9.71	10.22	9	9.58	9.37	9.42	9.48	9.08	9.38	9.79	9.49	9.61	10.06	9.48	9.32	9.84	9.42	9.07	9.58	9.34	9.53	9.44	9.77	9.23	9.22	9.8	9.95	8.77	9.53	9.37	9.4	10.56	9.75	9.63	9.9	9.55	8.28	9.67	8.99
Trpa1	0.57	0.23	0.22	0.77	0.51	1	0.27	0.58	0.37	0.6	0.16	0.27	0.62	0.7	0.73	0.81	0.28	0.64	0.52	0.65	0.28	0.22	0.53	0.43	0.15	0.5	0.81	0.55	1.07	0.77	0.56	0.88	0.86	0.59	0.18	0.51	0.23	0.18	0.89	0.51	0.86	0.42	0.46	0.85	0.38	0.52	0.1	0.86	0.3
Gm10566	0.18	0.62	0.62	0.6	0.25	0.4	0.28	0.34	0.89	0.87	0.28	0.19	0.17	0.54	0.46	0.8	0.37	1.23	0.89	0.43	0.91	0.69	0.69	1.12	0.45	0.32	0.81	0.53	0.65	0.34	0.14	0.54	0.63	0.41	0.69	0.49	0.26	0.17	0.67	0.71	0.47	0.42	0.23	0.75	0.39	0.25	0	0.31	0.18
Kcnb2	0.12	0.06	0.12	0.11	0.11	0.05	0.03	0.28	0.12	0.04	0.05	0.09	0.08	0.18	0.32	0.36	0.08	0.09	0.06	0.22	0.13	0.03	0.09	0.25	0.12	0.05	0.08	0.14	0.32	0.24	0.16	0.51	0.33	0.2	0.11	0.18	0.08	0.08	0.24	0.09	0.08	0.01	0.13	0.27	0.11	0.22	0.11	0.18	0.15
Gm6060	0.75	1.26	1.08	0.74	0.58	1.41	0	0.75	0	1.05	1.08	0.45	0.74	0	0.72	0.71	0	0	0	0.68	0.65	0	1.38	1.24	0	0	0.99	0.66	0.8	0	1.02	0	0	0	0	0.61	0.59	0	1.15	0.64	0.74	0.53	0.53	0.67	0	0.58	0	0.7	0.75
Terf1	3.7	3.15	3.11	3.36	3.57	3.36	3.04	3.55	2.8	3.02	2.92	3.15	2.62	3.18	3.05	3.27	2.83	3.46	3.79	3.08	3.01	2.5	2.79	3.08	3.16	2.83	2.87	3.07	3.06	3.15	2.96	3.27	3.27	3.17	3.26	2.83	2.77	1.97	3.12	2.44	2.95	3.05	3.33	3	3.11	3.05	2.68	2.99	2.72
Gm7634	0	0	0.69	0.8	0.94	0	0.68	1.01	0.3	0	0	0.63	0	0	0	0	0.46	1.49	0	0	0	0.31	0	0	1.13	0	0.45	0.28	0	0	0	0	0	0.7	0.84	0	0	0	0	0	0.8	0.86	0	0.29	0.26	0	0.93	0	0
Rpl7	8.24	8.4	8.03	7.89	8.4	8.47	8.37	8.41	8.49	8.36	8.61	8.83	8.04	8.37	8.13	8.24	8.42	7.85	8.1	8.49	8	8.18	8.3	8.12	8.19	8.07	8.02	7.79	8.11	8.2	8.23	8.11	8.26	8.09	8.02	8.27	8.42	7.73	8.05	8.05	7.95	8.82	8.51	8.28	8.45	8.32	7.15	8.38	7.79
Rdh10	4.77	4.08	4.48	4.57	4.3	4.18	4.35	4.76	3.74	4.2	3.68	3.63	4.46	3.94	4.34	4.28	3.9	4.9	4.69	4.65	4.61	3.67	4.67	4.65	4.04	4.18	4.32	4.56	4.34	4.5	4.51	4.72	4.87	4.95	4.33	4.08	3.86	2.73	4.12	4.03	4	3.55	4.35	4.44	4.21	4.47	4.65	4.46	4.67
Stau2	3.47	2.69	2.95	3.36	3.04	2.84	2.62	3.46	2.63	2.37	2.5	2.4	2.46	2.79	2.99	2.99	2.61	3.11	3.2	2.83	2.85	2.88	2.53	3.2	2.71	2.26	2.94	3.12	3.05	3.23	2.41	3.51	3.4	3.05	3.14	2.56	2.63	1.38	3.34	2.53	3.35	2.39	2.95	3.23	2.96	2.78	2.54	3.14	2.57
Ube2w	3.65	3.55	3.73	3.58	3.78	3.69	3.38	3.84	3.19	3.34	3.19	3.23	3.62	3.69	3.45	3.88	3.33	3.46	3.66	3.66	3.03	3.2	3.28	3.77	3.78	3.58	3.49	3.88	3.83	3.71	3.83	4.02	4.08	3.96	3.99	3.4	3.27	2.09	3.78	3.5	3.74	3.78	3.77	3.89	3.53	3.69	3.43	3.47	3.68
Eloc	5.09	5.39	5.31	5.07	5.49	5.39	5.46	5.02	5.26	5.27	5.27	5.21	5.27	5.24	5.04	5.24	5.33	5.05	5.08	5.2	5.14	5.14	4.97	5	5.45	5.54	4.91	5.21	5.24	5.25	5.72	5.1	5.27	5.42	5.44	5.01	4.99	4.61	5.07	5.34	5.08	5.35	5.62	4.98	5.26	5.29	5.01	5.04	5.33
Idi1-ps5	0	0.49	0.22	0.26	0.52	0.4	0	0	0.24	0.55	0.22	0.4	0.26	0.23	0.65	0.25	0	0	0.64	0.23	0	0.46	0	0	0.81	1.09	0	0	0.52	0.85	0.2	0.42	0.22	0.58	0.95	0	0	0.46	0.24	0.22	0	0.33	0.18	0.23	0	0	0.56	0	0.48
Tmem70	5.66	6.04	5.47	5.61	5.72	6.11	5.67	5.74	5.49	5.84	5.82	5.18	5.72	6.03	5.94	5.96	5.62	5.67	5.73	5.81	5.8	5.23	5.7	6.02	5.53	5.46	5.59	5.43	5.63	5.91	5.72	5.46	6.02	5.49	5.55	5.69	5.66	4.66	5.63	5.6	5.78	5.79	5.99	5.72	5.59	5.69	4.43	5.92	5.42
Ly96	2.93	4.21	2.7	2.67	3.3	3.92	3.61	2.61	3.53	3.75	3.98	2.91	4.23	3.57	3.47	4.03	3.41	2.89	2.82	4.35	3.72	2.08	4.25	3.86	3.1	4.1	3.24	2.96	3.85	3.98	5.03	2.75	3.95	3.38	2.93	3.84	4.08	3.05	2.87	4	2.91	3.58	4.5	3.77	3.07	4.13	2.97	3.01	4.29
Gm5828	1.91	0.79	1.35	1.97	1.02	0.68	0.9	1.63	1.09	1.15	1.31	0.7	1.51	1.33	1.84	1.01	0.2	1.12	1.01	0.97	2.2	1.14	2.15	1.31	1.3	0.33	1.41	1.58	1.35	1.44	1.01	2.19	2.4	1.3	1.19	1.62	1.14	0.25	2.14	1.35	2.29	0.34	0.73	1.75	1.5	0.98	1.03	2.17	0.56
Jph1	0.29	0.07	0.16	0.22	0.21	0.26	0.08	0.23	0.06	0.28	0.21	0.16	0.22	0.3	0.38	0.22	0.17	0.2	0.27	0.28	0.48	0.16	0.16	0.37	0.07	0.3	0.28	0.11	0.31	0.14	0.29	0.51	0.43	0.27	0.25	0.34	0.1	0.13	0.23	0.06	0.19	0.19	0.11	0.51	0.3	0.4	0.12	0.21	0.29
Gdap1	0.25	0.28	0.48	0.23	0.35	0.3	0.2	0.43	0.14	0.23	0.25	0.45	0.17	0.53	0.26	0.42	0.39	0.2	0.27	0.56	0.28	0.16	0.08	0.51	0.27	0.26	0.32	0.28	0.41	0.49	0.66	0.76	0.66	0.49	0.46	0.33	0.33	0.42	0.51	0.21	0.17	0.24	0.23	0.38	0.35	0.55	0.42	0.21	0.43
Gm5251	1.15	0.87	0.99	0.38	1.47	0.98	0.31	1.33	0.65	0.97	1.16	1.31	0.37	1.03	1.29	1.1	0.54	0.39	1.43	0.62	1.34	1.1	1.65	0.68	0.89	0.9	1.21	0.33	0	0.69	0.94	0.61	1.18	0.59	0.56	0.77	0.93	0	1.4	0.58	1.31	0.67	0.48	1.86	1.29	1.46	0	1.25	0.38
Rbm6-ps1	2.87	2.29	2.41	2.72	2.63	2.69	1.97	2.98	2.02	2.55	1.82	1.2	2.33	2.6	2.77	3.04	1.8	2.95	2.61	2.73	2.13	1.44	2.02	2.79	2.18	1.93	2.5	2.71	2.68	3.15	1.95	2.95	3.13	2.83	1.81	2.33	1.86	1.74	2.9	2.51	2.83	1.54	2.78	2.89	2.53	2.32	3.02	2.74	2.52
Pi15	0.53	0.12	0.12	0.23	0.28	0.56	0	0.36	0.09	0.38	0.21	0.3	0.07	0.43	0.38	0.41	0.13	0	0.22	0.29	1.03	0.12	0.37	0.4	0.2	0.07	0.31	0.2	0.28	0.05	0.18	0.37	0.39	0.18	0.32	0.23	0.09	0.16	0.53	0.1	0.16	0.24	0.21	0.42	0.37	0.25	0.06	0.6	0.19
Crispld1	0.11	0.24	0.24	0.31	0.11	0.39	0.03	0.15	0.04	0.23	0.12	0.2	0.07	0.25	0.42	0.04	0.06	0	0.17	0.2	0.16	0.04	0.17	0.15	0.04	0.24	0.13	0.13	0.2	0.25	0.14	0.33	0.42	0.12	0.06	0.12	0.19	0.07	0.48	0.06	0.31	0.21	0.3	0.1	0.12	0.23	0.09	0.2	0.15
Gm17969	0.07	0.41	0.06	0.31	0.15	0.35	0	0.13	0.06	0.54	0.21	0.04	0.13	0.37	0.13	0.4	0.1	0.14	0.18	0.23	0.45	0.19	0.23	0.25	0	0	0	0.06	0.34	0.26	0.15	0.17	0.49	0.06	0.21	0.05	0.15	0	0.23	0.16	0.36	0.04	0.17	0.17	0.05	0.19	0	0.24	0.13
Gm17837	0.84	0.24	0.28	0	0.25	0.28	0	0.61	0.17	0	0.28	0	0	0	0	0.32	0.26	0	0.17	0.31	0.53	0	0.39	0.18	0.17	0	0.13	0.29	0	0	0	0.16	0.15	0	0	0	0	0	0.44	0.15	0.18	0	0.23	0.43	0.51	0.25	0	0.45	0.34
Gm10075	2.42	2.99	2.32	2.26	2.35	2.76	2.23	3.12	1.42	2.59	2.18	1.55	1.46	3.01	2.37	2.65	2.22	2.64	2.34	2.29	2.29	1.55	2.55	3.07	2.05	1.3	2.34	1.56	1.81	2.37	1.89	2.5	2.66	2.14	1.39	2.36	1.63	1.42	2.42	1.97	2.33	2	2.55	2.67	1.95	2.39	1.34	2.24	2.03
Gm4849	2.43	1.82	1.35	2.25	1.43	2.18	0.99	2.13	1.23	1.99	1.72	0.76	1.51	2.37	2.38	2.04	0.87	2.22	2.57	2.19	2	0.88	2.03	2.6	1.07	0.71	2.13	1.06	2.07	2.46	0.91	2.16	2.63	1.13	1.21	1.59	1.73	0.14	2.46	1.35	2.09	0.63	2.26	2.08	1.66	1.64	0.9	2.51	0.69
Pkhd1	0.15	0.43	0.17	0.2	0.36	0.29	0.01	0.08	0.13	0.17	0.18	0.1	0.09	0.16	0.39	0.25	0.13	0.11	0.11	0.44	0.23	0.08	0.36	0.61	0.06	0.09	0.27	0.01	0.31	0.5	0.08	0.28	0.37	0.08	0.16	0.21	0.42	0.06	0.21	0.2	0.41	0.04	0.36	0.36	0.21	0.15	0.04	0.39	0.16
Il17a	0.53	0	0	0	0	0	0	0.15	0	0.12	0.62	0.08	0	0	0.14	0.14	0.32	0.42	0.69	0.13	0	0	0	0.52	0	0	0.21	0	0	0	1	0	0.24	0	0	0	0	0	0	0.12	0	0	0	0	0.12	0.11	0	0.49	0
Mcm3	4.4	3.79	3.09	3.59	3.38	4.2	2.82	3.98	2.87	3.95	3.7	2.49	2.9	4.1	3.75	4	2.73	4.26	4.48	3.48	3.8	2.81	3.32	4.69	2.57	3.27	3.83	3.13	4.28	4.37	3.43	4.16	4.68	3.83	2.86	3.79	3.44	2.17	4.21	3.13	4.26	2.76	3.96	4.29	3.83	3.69	1.81	4.31	2.91
6720483E21Rik	0.43	0.21	0	0.15	0.12	0.25	0.13	0.3	0.28	0.24	0	0	0.15	0.14	0.29	0.28	0	0.16	0.28	0.6	0.13	0	0	0.16	0.15	0.52	0.22	0.75	0.32	0.43	0	0.26	0.57	0	0.24	0.12	0.12	0.15	0.14	0.46	0	0.1	0.46	0.59	0	0.32	0	0.4	0.16
Paqr8	5.37	4.76	4.3	5.55	4.6	4.58	4.3	5.36	3.93	4.3	4.13	2.84	5.48	4.32	4.74	5.22	4.16	4.94	5.04	4.75	4.78	3.91	4.05	4.6	4.57	4.39	4.83	5.39	4.93	5.61	4.91	5.3	5.52	5.24	4.5	4.71	3.9	3.05	5.22	5.65	5.1	3.65	5.35	5.34	3.41	4.46	4.85	4.67	5.32
Gm24171	0	0	0	0	0	0	0	0	0	0	0	0	0	0	0	0	0	0	0	0	0	0	0	0	0	0	1.34	0	0	0	0	0	0	0	0	0	1.36	0	0	0	0	0	0	1.51	0	0	0	0	0
Gm28064	0.21	0.39	0.17	0.2	0	0.46	0	0.21	0	0.16	0	0	0.54	0.18	0.37	0.19	0	0.21	0	0.5	0.33	0.52	0.45	0.21	0	0	0.15	0	0	0.55	0.3	0.18	1.02	0	0	0.56	0	0	0.19	0.32	0.2	0	0.85	0	0	0.29	0.24	0.51	0.21
Efhc1	0.97	1.64	0.35	0.64	0.69	1.4	0.06	0.54	0.66	1.58	0.97	0.38	1.98	1.3	1.2	1.87	0.42	0.66	0.76	2.15	1.44	0.07	1.34	1.54	0.21	1.96	0.72	0.78	1.38	2.17	1.55	1.09	1.73	1.12	0.24	1.61	1.23	0.71	1.05	1.53	1.15	0.7	1.9	1.98	0.66	1.83	0.49	1.64	1.81
Tram2	1.86	0.95	1.04	1.47	1.07	1.24	0.45	1.46	0.56	1.5	0.89	0.51	0.98	1.4	1.68	1.53	0.55	1.3	1.94	1.67	1.58	0.46	1.57	1.91	0.59	0.82	1.57	1	1.77	1.65	1.01	2	1.95	1.13	1.2	1.07	1.07	1.32	1.91	1.11	2.11	0.48	1.25	1.76	1.99	1.61	0.46	1.91	1.16
Gm2693	0	0.22	0.26	0.31	0.23	0	0.26	0.31	0.29	0.65	0	0.34	0.78	0.5	0	0.3	0	0	0.3	0	0	0	0.9	0.31	0	0.3	0.23	0.69	0.61	0.8	0.63	0.7	0.49	0	0	0	0.24	1.24	0.28	0.48	0.56	0	0.21	0.51	0.47	0.23	0	0	0.57
Tmem14a	2.26	2.52	2.43	2.45	2.56	2.75	2.19	2.54	2.63	2.3	2.32	2.11	2.05	2.5	2.31	2.62	2.41	1.97	2.34	2.94	1.89	2.3	2.16	2.75	2.3	2.45	2.25	2.12	2.94	2.22	2.36	2.67	2.23	2.2	2.37	2.1	2.3	1.8	1.99	2.45	2.34	2.51	2.55	2.4	2.6	2.56	2.13	2.54	2.5
Gsta3	3.24	4.43	2.22	2.4	1.96	3.14	3.04	2.93	1.97	4.32	3.85	2.94	2.56	2.54	3.98	2.95	3.04	3.81	4	3.74	4	2.82	4.3	3.89	1.6	2.61	3.46	0.97	2.71	2.8	2.55	2.67	2.83	1.77	2.39	3.04	3.96	3.19	3.35	3.05	2.89	2.89	3.59	3.03	3.52	2.79	1.21	3.52	1.55
Gm7094	0.5	1.09	0	0.49	0	0	0.73	0.87	0.47	0.98	0	0.29	0	1.28	0.84	0.47	0	0.89	1.35	0	0.76	0.47	0.57	0.5	0	0.83	0.67	0	0.93	0.51	0.39	0	0.43	0.42	0.72	0.4	1.16	0	0	0	0.49	0.34	1.05	1.06	0.41	1.13	0.58	1.53	1.17
Gm4956	0	1.06	0.11	0	0.18	0.75	0	0.25	0.61	1.07	0.88	0	0.63	0.57	0.24	0.97	0	0.36	0.34	0.87	0.39	0.23	1.47	0.8	0	0.92	0.18	0	0.59	0.89	0.65	0.11	1.17	0.3	0	1.33	0.7	0.52	0.12	0.54	0.13	0.74	1.5	0.32	0	1.27	0.29	0.23	1.15
Khdc1a	0	0.33	0	0.17	0.06	0	0	0	0	0	0.07	0.05	0.17	0.15	0	0.16	0	0	0	1.8	0.28	0	0.1	0	0	0	0.06	0	0.1	0.17	0.74	0	0.21	0	0	0.07	0.19	0	0	0.14	0	0	0.11	0.15	0.07	0.3	0	0.08	0.25
Kcnq5	0.43	0.18	0.32	0.23	0.16	0.12	0.12	0.36	0.12	0.29	0.17	0.35	0.25	0.47	0.29	0.42	0.12	0.2	0.22	0.47	0.47	0.06	0.13	0.65	0.1	0.26	0.3	0.36	0.52	0.35	0.47	0.73	0.86	0.61	0.38	0.2	0.18	0.22	0.53	0.18	0.49	0.11	0.3	0.41	0.4	0.44	0.34	0.5	0.42
Gm7658	6.95	6.84	6.86	6.47	7.18	6.81	6.77	6.93	7.14	6.95	7.05	7.72	6.76	7.05	6.83	6.75	7.31	6.34	6.42	7.05	6.68	7.02	6.51	6.45	6.78	6.9	6.53	6.62	6.55	6.5	6.87	6.61	6.71	7.09	6.73	6.67	6.6	6.14	6.62	6.53	6.41	7.2	6.79	6.57	7.2	6.8	5.91	6.87	6.19
Gm5696	0.32	0.43	0	0	0.45	0.49	0.27	0.32	0.3	0	0.27	0	0	0.28	0.57	0	0	0	0	0	0.28	0.31	0	0	0	0	0.24	0.28	0	0	0	0	0.51	0	0	0.26	0	0	0.54	0	0.32	0.41	0.22	0.29	0.26	0	0	0.3	0
Rims1	1.52	1.52	1.03	1.82	1.24	1.68	0.94	1.98	1.08	1.4	1.5	1.34	1.14	1.7	1.79	1.6	1.01	0.84	1.79	1.79	1.7	1.41	1.27	2.56	0.88	1.41	1.67	1.16	2.41	1.78	1.5	2.26	2.56	1.82	1.58	1.34	1.73	1.33	2.12	0.94	1.51	1.03	1.41	2.02	1.51	2.09	0.7	1.76	1.51
Gm27028	1.08	2.18	0	1.3	1.39	1.76	0.38	1.69	1.03	1.3	0	0.26	0	1.83	1.8	1.63	0	1.54	0.76	0.99	0.95	0.77	1.21	1.31	1.04	0.77	1.05	1.17	2.08	1.53	0	1.55	1.8	1.16	1.46	1.84	0	0.76	1.41	1.14	1.5	0.98	1.14	2.08	0.92	1.77	0	1.75	1.32
Gm29107	0	0	0	0	0	0.78	0.44	0	0.5	1.78	0	0	0	0.82	1.18	0.87	0	0	0.87	0	0.46	0.5	1.85	0.53	0	0.5	0.4	0	0.57	0	0	0	0	0.45	0	0	0.41	0	1.13	0	0	0.37	0.37	0.82	0.44	0.4	0	0	1.22
Ogfrl1	2.51	1.27	1.64	1.94	1.71	1.54	1.5	2.14	1.39	2.11	1.16	1.83	1.42	2.23	2.07	1.59	1.45	1.73	2.18	1.4	1.95	1.67	1.7	1.91	1.2	1.07	1.64	1.55	1.69	1.3	1.79	2.22	1.98	2.02	1.72	1.43	1.76	1.28	2.18	1.71	2	1.66	1.38	2.08	2.07	1.42	1.32	2.25	1.73
B3gat2	0.9	0.8	0.31	0.99	0.67	0.71	0.21	1.36	0.24	0.67	0.25	0.32	0.49	0.94	0.76	1.13	0.37	0.96	1.09	0.83	0.75	0.35	0.76	0.94	0.82	0.79	0.74	0.89	1.44	1.24	0.39	0.97	1.19	0.94	0.97	0.78	0.32	0.03	1.02	0.72	0.78	0.27	0.71	1.02	0.92	1.19	0.69	0.79	0.92
Smap1	4.32	3.99	3.76	4.62	3.47	4.02	3.17	4.45	3.3	3.5	3.5	2.55	4.44	3.89	4.58	4.26	3.03	4.66	4.38	4.33	4.94	3.64	4.66	4.73	3.43	2.9	4.49	4.2	4.72	4.72	3.52	4.64	4.92	3.59	3.68	4.06	3.89	1.99	4.42	3.98	4.78	2.54	4.17	4.8	3.94	4.25	3.89	4.91	4.02
Sdhaf4	4.85	5.26	5.32	5.24	5.59	5.23	5.9	5.08	5.57	4.77	5.26	5.43	5.19	4.78	4.78	5.08	5.74	5.02	5.13	5.12	4.37	5.64	4.79	5.01	5.62	5.63	5.11	5.41	5.15	5.14	5.94	4.91	4.43	5.55	5.56	5.25	5.58	5.1	5.09	5.65	5.31	5.87	5.34	4.58	5.37	5.07	5.14	4.61	5.26
Gm26524	0	0	0	1.09	0	0	0	0	0	0	0	0	0.46	0.41	0	0.78	0	0	0.78	1.02	0	0	0.54	0	0	0	0.35	0	0	0	0	0	0.97	0.71	0.68	0	0	0	0	0	0	0	0	0.41	0.69	0.35	0.54	0.43	0.47
Fam135a	5.27	4.56	4.12	5.02	4.84	4.63	3.72	5.35	3.68	4	3.71	3.1	4.68	4.46	4.81	5.19	3.65	5.12	5.12	4.98	4.62	3.73	4.58	5.05	4.67	3.84	4.51	4.55	5.06	5.47	3.76	5.37	5.57	4.38	4.61	4.51	4	2.03	5.01	4.36	5.2	3.63	5.02	5.11	4.44	4.81	4.06	5.07	4.83
Tubb4b-ps2	3.96	3.48	3.32	3.97	3.1	3.89	3.09	3.62	3.23	3.62	3.7	1.98	3.6	3.47	3.87	3.84	2.55	4	3.79	3.43	4.84	3.42	2.89	3.77	2.76	2.98	3.91	3.18	3.89	3.79	2.45	3.53	3.44	2.52	2.75	3.63	3.5	2.02	3.59	3.04	3.61	2.19	3.78	3.47	2.81	3.57	3.13	3.43	3.76
Gm28439	8.11	8.26	8.38	8.49	8.27	7.64	7.09	8.17	7.64	6.88	7.71	6.74	7.77	7.64	8.41	8.2	7.13	7.99	8.17	8.37	8.81	7.5	9.02	8.96	7.66	7.24	8.25	7.09	8.42	8.83	7.09	9.09	9.16	7.38	8.25	8.02	7.75	5.44	8.44	7.4	8.52	6.99	7.62	8.85	7.85	8.69	8.37	8.64	8.07
Gm10222	6.46	6.94	7.1	7.37	6.92	5.7	5.3	6.93	5.37	5.27	6.4	5.35	6.11	5.52	7.6	6.95	5.64	6.76	6.75	6.91	7.49	6.26	7.1	7.62	6.91	7.04	7.31	6.19	6.81	7.3	5.92	8	7.95	6.66	6.72	6.51	7.35	5.91	7.12	6.03	7.23	5.05	6.07	7.39	6.52	7.56	8.61	7.2	6.86
Gm28438	6.7	7.73	7.85	7.63	7.91	6.53	6.92	6.98	6.89	6.74	7.6	7.39	7.01	6.61	8.36	7.6	7.15	6.72	6.72	7.16	8.42	7.6	8.4	7.27	7.26	8.14	8.05	7.27	7.23	7.31	7.87	7.69	8.34	7.62	7.77	7.29	7.57	6.76	7.39	7.22	7.05	7.27	6.99	7.78	7.96	8.32	7.86	7.2	7.42
Gm28437	9.2	9.87	9.75	9.62	9.92	9.25	10.22	9.44	10.25	9.18	9.77	10.06	10.06	9.26	9.51	9.42	10.33	9.34	9.3	9.91	9.43	9.88	10.01	10.07	10.45	10.24	9.29	9.51	9.46	9.55	10.22	9.61	9.86	10.08	10.03	9.59	9.8	8.33	9.48	10.03	9.74	9.91	9.55	9.92	9.71	9.6	9.85	9.63	9.4
Gm10925	9.65	10.02	10.23	9.73	10.09	9.52	9.81	9.79	10.13	9.44	9.95	9.78	10.22	9.45	9.85	9.79	10.18	9.61	9.51	10.27	10.2	10.02	10.34	10.25	10.63	9.83	9.6	9.57	9.81	10.14	10.11	10.45	10.59	10.38	9.85	9.87	10	7.97	10.04	9.96	10.06	9.69	9.74	10.08	9.96	10.02	10.45	10.12	9.72
Gm28661	10.55	10.82	11	10.72	10.9	10.62	11.16	10.67	11.16	10.31	11.01	10.42	10.95	10.52	10.64	10.64	11.08	10.72	10.78	10.9	10.93	11.04	12.17	11.11	11.45	10.91	10.62	10.56	11.09	11.08	11.31	11.18	11.35	11.47	11.55	10.84	11.15	9.65	10.93	11.23	11.04	10.5	10.84	10.99	10.88	10.89	11.46	11.06	10.63
Gm29216	11.36	12.19	12.29	12.01	12.04	11.71	12.31	11.86	12.53	11.51	11.74	11.59	12.12	11.4	11.62	11.84	12.36	11.85	11.62	12.09	11.04	11.87	12.16	11.75	12.15	11.65	11.13	11.2	11.1	11.58	11.31	11.7	11.67	11.69	11.66	11.2	11.71	10.53	11.7	11.51	11.78	11.38	11.01	11.49	11.76	11.29	12.78	11.61	11.38
Lmbrd1	5.24	5.3	5.5	5.47	5.37	5.2	4.93	5.61	5.05	5	4.69	4.4	5.64	5.19	5.58	5.61	4.77	5.26	5.22	5.38	5.27	5.16	5.41	5.66	5.52	4.76	5.54	5.6	5.61	5.72	4.95	5.88	5.71	5.32	5.35	5.28	4.96	3.64	5.71	5.21	5.7	4.52	5.51	5.7	5.41	5.46	5.63	5.64	5.61
Gm15702	0.41	0	0	0	0	0	0.34	0	0	0.33	0.34	0.23	0	0	0	0	0.32	0.42	0	0	0.35	0	0	0	0	0.69	0	0.63	0	0	0	0.36	0	0	0	0.32	0.57	0	0.37	0	0	0.28	0	0.36	0	0	0	0.67	0
Gm19028	0.49	0	0	0.09	0.07	0.15	0.28	0.26	0.09	0.07	0	0.05	0.18	0.3	0.25	0.39	0.07	0.1	0.17	0.16	0.23	0	0.31	0.26	0.25	0	0.07	0.23	0.2	0.49	0.33	0.3	0.69	0.08	0	0.07	0.07	0	0	0.35	0.09	0.06	0	0.3	0.08	0.13	0.21	0.24	0.09
Gm7846	5.33	5.82	4.81	4.52	5.67	5.53	4.57	5.45	4.94	5.33	5.41	5.34	4.55	5.7	5.15	5.32	5.03	4.82	4.95	5.06	5.38	4.35	4.92	4.98	5.18	5.23	5.13	4.45	5.59	5.59	5.51	5.15	5.27	5.13	4.45	5.47	5.31	4.95	4.78	5.3	4.52	5.66	6.07	5.34	5.34	5.79	3.27	4.8	4.76
Gm5697	0.72	0.86	0.54	0.84	0.6	0.92	0.68	1	0.55	1.32	0.72	0.49	0.87	1.06	0.61	0.92	0.68	1.02	0.81	0.74	0.63	0.6	0.56	0.63	0.56	1.03	0.52	0.78	0.58	0.44	1.04	0.93	0.91	1.14	0.63	0.83	0.5	0.69	0.86	1.04	0.48	0.64	0.89	0.94	1.31	0.81	0.62	1.04	0.85
Gm5525	1.7	1.87	1.42	2.18	2.09	1.97	1.64	1.78	2	2.18	1.82	2.13	1.44	2.15	2.02	1.76	1.92	1.48	2.04	2.08	2.04	1.64	1.38	1.65	1.51	1.77	1.7	1.53	2.1	2.06	1.92	1.75	1.94	1.97	0.69	1.97	2.23	1.35	2.02	2.09	2.15	2.34	1.9	2.08	1.92	1.79	1.63	2.21	1.18
Gm6473	3.25	2.65	2.04	3.18	2.24	3.1	1.96	3.26	2.62	2.94	2.36	2.17	2.11	2.96	2.86	3.1	2.01	2.93	3.15	2.93	2.3	2.85	3.05	3.17	2	2.71	2.85	2.69	3.37	3.1	2.02	2.93	3.42	2.41	2.55	2.54	3.32	1.37	3.52	2.99	3.51	2.27	2.69	3.37	2.74	2.7	2.41	3.43	2.03
Phf3	3.69	3.08	2.91	3.41	2.73	3.24	2.27	3.95	2.3	2.85	2.5	1.9	3.16	3.19	3.69	3.51	2.39	3.63	3.58	3.55	3.35	2.51	3.15	4.06	2.43	2.3	3.27	3.26	3.66	3.82	2.64	3.97	4.22	3.14	3.03	3.04	2.74	1.99	3.72	2.9	4.02	1.95	3.28	3.99	3.13	3.29	3.04	3.9	3.11
Ptp4a1	4.71	4.63	4.95	5.15	4.93	4.84	5.11	4.62	4.71	4.76	4.33	3.57	5.45	4.37	4.47	5.06	4.7	4.99	4.73	4.64	5.22	4.7	4.87	5	4.96	5.27	4.71	5.11	4.85	5	5.36	4.96	5.01	5.6	5.15	4.64	4.08	2.91	4.91	5.29	5.04	4.53	5.2	4.78	4.49	4.69	5.19	4.11	5.65
Gm9458	0	0.17	0	0	0	0.2	0.2	0	0.23	0.52	0.38	0	0	0.56	0.43	0	0.19	0.25	0.43	0	0.55	0.23	0.28	0.79	0	0.23	0	0.21	0.49	0.25	0.19	0	0.55	0.2	0	0	0	0.23	0	0.2	0	0	0.31	0.57	0	0.34	0.53	0	0
Gm28644	0.77	0.85	0.25	1.26	0.76	0	0.96	0.96	0.73	0.95	1.11	0.71	0.3	0.49	0	1.22	0.24	1.43	0.29	0.28	0.67	0.92	0.88	1.12	0.53	0.92	0	1.14	1.19	0.57	1.05	0.49	0.48	1.46	0.8	0.45	0.77	0	0.89	1.55	1.26	0.21	1.05	1.16	0.25	0.42	1.09	0.9	0.56
Gm19680	3.69	2.97	2.79	3.26	2.75	3.11	2.35	3.33	2.66	3.32	3.38	2.82	2.51	3.17	3.26	2.97	3.03	3.37	3.23	3.11	3.2	2.76	3.32	3.38	2.35	2.59	3.19	2.74	3.51	3.11	2.51	3.22	3.47	2.46	2.62	3.01	3.11	2.08	3.58	3.22	3.34	2.64	2.77	3.33	3.37	3.17	2.46	3.83	2.49
Gm7114	3.82	4.16	3.38	3.81	3.75	4.01	3.08	4.16	3.2	3.16	3.86	3.03	3.33	3.57	3.97	4.18	2.87	3.95	3.9	3.65	3.78	3.42	3.57	4.27	3.35	3.18	4.01	3.54	4.16	4.2	3.12	4.21	4.31	3.25	3.57	4.15	3.59	2.03	4.2	3.74	4.02	3.35	4.24	4.31	3.77	4	2.91	4.06	3.52
Gm4785	1.17	1.14	1.01	0.91	0.83	1.37	0.89	0.92	0.87	0.51	0.79	0.47	0.61	1.16	0.59	0.42	0.49	1.4	1.12	1.37	1.32	1.23	0.71	1.27	0.88	0.88	1.42	1.24	1.35	1.29	0.85	1.51	1.31	1.02	1.82	0.63	0.73	0.74	1.7	1.01	1.26	0.43	0.66	0.95	0.51	1.02	1.31	0.41	0.92
Gm7933	0.35	0.2	0.06	0.28	0.36	0.44	0.06	0.69	0.21	0.23	0.24	0.08	0.22	0.36	0.56	0.39	0	0.29	0.33	0.26	0.5	0.14	0.18	0.41	0.21	0.21	0.26	0.41	0.38	0.84	0.22	0.31	0.5	0.24	0.23	0.23	0.11	0.07	0.32	0.06	0.41	0.1	0.37	0.61	0.29	0.35	0.09	0.54	0.64
Prim2	2.23	1.79	1.22	1.4	1.48	1.86	0.67	2.3	1.25	1.6	1.77	1.28	1.05	1.89	1.77	1.6	0.98	1.83	1.78	1.6	2.59	1.32	1.83	2.21	1.1	1.31	1.74	1.17	1.93	2.05	1.46	1.8	2.04	1.29	1.26	1.54	1.82	0.92	2.04	1.32	1.96	1.35	1.89	1.97	1.85	1.53	0.65	2.24	1.01
Gm29228	1.04	1.76	1.28	1.25	2.02	0.89	1.57	0.77	1.72	1.25	1.44	1.22	1.25	1.14	0.74	1.4	2.14	1.06	0.41	1.52	0.67	1.87	0.87	0	0.99	0.74	1.47	0.92	1.72	1.28	1.51	0.68	2.17	1.6	1.68	0.86	1.03	1.57	0.7	1.72	1.02	1.38	1.25	0.94	0.64	1.01	0.88	1.83	1.27
1700001G17Rik	0.67	0.49	0.45	0.37	0.15	0.78	0.56	0.37	0.35	0.3	0.57	0.64	0.37	1.1	0.36	0.64	0.41	0.54	0.5	0.34	0.46	0.36	0.61	0.67	0	0.88	0.28	0.17	0.22	0	0.29	0	0.45	0	0.55	0.65	0.53	0.19	0.34	0	0.2	0.57	0.25	0.17	0.44	0.62	0	0.34	0.2
Rab23	1.99	1.38	1.23	1.47	1.23	1.76	0.85	1.8	1.01	1.5	1.13	0.88	1.09	1.37	1.57	1.84	0.91	1.38	1.67	1.57	1.22	1.07	1.23	1.92	0.98	1.4	1.55	1.16	1.89	1.77	1.25	2.03	2.18	1.38	1.38	1.27	1.29	1.13	2.04	1.13	1.88	1.04	1.5	1.94	1.57	1.46	1.24	1.77	1.16
Bag2	2.16	1.82	1.46	1.79	1.5	2.39	1.12	2.25	1.14	2.65	2.04	1.52	1.18	3	2.59	2.2	1.28	2.11	2.36	2.01	2.95	1.68	2.44	2.59	1.2	2.21	2.3	1.04	2.81	2.14	2.18	2.29	2.52	1.4	1.77	1.8	1.96	1.73	2.77	1.42	2.07	1.78	1.9	2	2.08	2.19	0.94	3.05	1.5
Zfp451	2.07	1.39	1.41	1.48	1.59	1.87	0.85	2.03	1.13	1.44	0.97	0.91	1.38	1.78	1.8	2.02	1.01	1.71	1.87	1.94	1.58	0.99	1.48	2.19	1.2	1.4	1.57	1.45	1.95	2.01	1.45	2.15	2.47	1.54	1.38	1.45	1.23	0.71	1.98	1.24	1.95	1.12	1.81	2.28	1.76	1.67	1.07	1.91	1.36
Gm15455	2.14	1.67	1.56	2.38	1.86	2.5	1.31	2.44	1.67	2.2	1.45	1.16	1.71	2.27	2.24	2.52	1.23	2.36	2.58	2.21	1.57	1.72	1.38	2.31	1.33	1.55	2.13	2.06	2.28	2.44	1.43	2.16	2.6	1.51	1.1	1.89	1.73	1.03	2.42	1.85	2.1	1.2	1.74	2.58	1.61	1.86	1.7	1.89	1.46
Bend6	0.37	0.45	0.53	0.15	0.48	0.34	0.23	0.19	0.14	0.12	0.5	0.39	0.15	0.39	0.27	0.31	0.18	0.15	0.23	0.37	0.2	0.09	0.42	0.44	0.09	0.35	0.21	0.17	0.44	0.24	0.38	0.67	0.54	0.44	0.42	0.26	0.25	0.65	0.29	0.3	0.28	0.19	0.41	0.39	0.57	0.55	0.23	0.18	0.45
Dst	4	3	2.54	3.9	2.79	3.18	2.03	4.09	2.04	2.51	2.66	1.51	3.75	3	3.99	3.97	1.94	4.15	4.18	3.78	3.56	2.39	2.63	4.33	2.42	2.13	3.43	3.33	4.1	4.48	2.56	4.44	4.63	3.11	2.66	3.1	2.68	1.06	3.77	2.72	3.98	1.62	3.83	4.42	2.33	3.39	3.35	3.72	3.47
Gm38157	0	0.2	0.17	0.1	0.08	0.08	0.24	0.38	0.27	0.16	0.08	0.16	0.45	0.17	0	0.43	0.42	0	0.19	0.18	0.09	0	0.12	0	0.28	0	0	0.09	0.31	0.2	0.36	0.17	0.25	0.09	0	0.23	0	0.43	0.26	0.45	0	0.07	0	0.09	0.08	0.4	0.12	0	0.2
Gm5266	0.15	0	0.24	0.41	0	0.12	0.24	0.53	0.39	0.12	0	0.5	0.28	0.13	0.15	0.14	0	0	0	0.26	0.25	0	0	0.15	0.27	0.14	0.11	0.13	0.45	0.42	0	0.25	0.24	0.13	0	0.23	0	0	0	0.12	0.28	0.1	0.1	0.13	0	0	0	0	0
Gm3052	0.74	0.23	0.46	0.58	0.74	0.97	0.23	0.63	0.44	1.13	0.23	0.18	0.46	0.76	0.88	1.15	0.17	0.12	0.4	0.42	0.05	0.11	0.14	0.46	0.81	0.64	0.31	0.68	0.67	0.42	0.62	1.14	1.33	0.88	0.61	0.44	0.17	0.11	1.04	0.31	0.77	0.71	0.35	0.94	0.3	0.31	0.14	0.16	0.88
Gm37233	0.47	0.25	0.15	0.49	0.34	0.38	0.04	0.61	0.03	0.15	0.17	0.14	0.18	0.59	0.8	0.89	0	0.21	0.52	0.37	0.2	0.08	0.03	0.86	0.22	0.15	0.33	0.43	0.92	0.65	0.08	1.07	1.42	0.27	0.13	0.44	0.37	0.03	0.52	0.09	1.04	0.19	0.19	1.3	0.11	0.17	0.22	0.56	0.54
Ccdc115	3.94	3.61	3.58	3.76	3.62	3.75	2.95	3.85	3.26	4.06	3.63	3.51	3.41	3.93	3.88	3.84	3.49	3.69	3.68	3.8	3.76	3.31	3.79	3.64	3.61	4.02	3.71	3.6	3.78	3.88	3.69	3.99	3.97	3.95	3.23	3.64	3.49	3.29	3.91	3.66	3.6	3.93	3.85	3.9	4.01	3.61	3.49	3.85	3.41
Gm28306	0.61	0.24	0	0.33	0.25	0.28	0	0.34	0	0.27	0	0.19	0	0	0.81	0	0	0.35	0	0	0.29	0	0	0	0	0	0	0.29	0	0	0	0.3	0.73	0	0.5	0	0.48	0	0.31	0	0.6	0.23	0	0.3	0.28	0	0	0.31	0
Imp4	3.66	3.07	2.81	3.4	2.76	3.36	2.47	3.43	2.59	3.37	2.66	2.13	2.77	3.24	3.29	3.28	2.47	3.44	3.52	3.16	3.43	2.72	3.26	3.72	2.56	2.69	3.3	2.89	3.32	3.56	2.51	3.49	3.68	2.81	2.69	2.96	3.11	2.15	3.68	2.76	3.64	2.33	3.11	3.61	3.27	2.86	2.49	3.84	2.7
Ptpn18	3.96	3.43	3.18	3.69	3.21	3.69	3.17	4.28	3.42	3.8	3.39	3.25	3.75	3.45	3.5	4.05	3.26	3.75	3.59	3.83	3.66	3.32	3.57	3.74	3.05	3.89	3.83	3.73	3.92	3.87	3.33	3.87	3.96	3.58	3.48	3.43	3.28	3.26	3.84	3.42	3.73	3.16	3.55	4.11	3.19	3.47	3.89	3.46	3.7
Gm28417	1.66	1.13	0.42	1.12	1.14	1.22	0.22	2.24	0.7	1.25	0.55	0.67	1.15	1.36	1.55	1.38	0.43	1.62	1.73	1.66	1.63	0.2	1.47	1.73	0.47	1.12	1.4	1.18	1.7	2	0.8	2.4	2.07	1.19	0.98	0.97	0.91	0.13	2.19	0.71	1.78	0.59	1.25	2.19	1.24	1.59	1.03	1.24	0.79
4930568A12Rik	0.37	0.18	0.31	0	0.36	0	0	0.14	0.13	0.21	0.21	0.07	0	0.33	0.25	0.24	0.37	0	0	0.34	0.22	0.13	0.16	0.26	0.35	0	0.19	0.12	0	0.59	0.38	0.23	0.22	0.22	0.55	0.3	0.1	0.35	0.61	0	0.25	0.09	0.09	0.43	0.31	0	0.67	0	0.14
Arhgef4	0.24	0.1	0.16	0.12	0.11	0.18	0.08	0.39	0.11	0.16	0.15	0.16	0.2	0.25	0.08	0.23	0.04	0.17	0.24	0.16	0.14	0.17	0.2	0.27	0.16	0.08	0.11	0.24	0.23	0.19	0.19	0.52	0.34	0.21	0.39	0.16	0.15	0.2	0.62	0.07	0.38	0.09	0.12	0.31	0.4	0.17	0.25	0.24	0.17
Gm38336	0.57	0.14	0	0.19	0.28	0.31	0.06	0.66	0	0.11	0	0.11	0.31	0.12	0.19	0.19	0.1	0.43	0.19	0.28	0.11	0.06	0.3	0.13	0.24	0.35	0.36	0.22	0	0.26	0.15	0.55	0.31	0.31	0.47	0.25	0.15	0.13	0.87	0.11	0.47	0.29	0	0.55	0.16	0.28	0.3	0.18	0.26
Fam168b	5.85	5.09	5.06	5.77	4.78	5.58	3.78	5.95	4.32	5.29	4.6	3.61	5.21	5.31	5.87	5.71	4.08	5.72	5.8	5.47	5.88	4.83	5.83	6.27	4.14	4.46	5.63	5.29	5.89	6	4.43	6.02	6.28	5.05	5.04	5.22	4.98	3.64	6.02	4.98	6.2	3.64	5.37	6.1	5.5	5.41	5.37	6.14	5.23
Gm37127	0.22	0.47	0	0.53	0.08	0.18	0.09	0.57	0.05	0	0.14	0.09	0.06	0.32	0.47	0.34	0.04	0.77	1.05	0.63	0.14	0	0.19	0.82	0.05	0.21	0.2	0.19	0.74	0.62	0.24	0.77	1.2	0.09	0	0.36	0.16	0.11	0.56	0.09	0.6	0	0.31	0.97	0	0.64	0.2	0.46	0.27
Plekhb2	6.93	6.82	6.59	7.26	6.63	6.84	6.45	7.05	6.36	6.35	6.3	5.15	7.05	6.53	7.03	7.17	6.12	7.3	7.27	6.71	6.89	6.94	6.88	7.64	6.61	6.43	7.14	7.45	7.47	7.53	6.74	7.25	7.4	7.06	7	6.79	6.71	4.88	7.36	7.02	7.72	5.64	6.99	7.25	6.6	6.88	7.51	7.22	7.25
Gm37670	6.93	7.01	6.77	6.87	6.82	6.68	6.86	6.83	6.52	6.43	6.74	6.41	6.94	6.85	7.01	7.02	6.39	7	6.74	6.58	6.84	6.62	6.63	7.5	6.95	6.36	6.97	7.01	7.17	7.44	6.86	6.91	6.89	7.12	6.8	6.78	6.45	5.44	6.92	7.12	7.1	6.93	7.31	7.23	6.63	6.88	6.86	7.25	6.84
Gm8009	0.74	0.54	0.63	0.41	0.79	0.34	0.62	0	0.39	0.34	0.35	0.24	0.72	0.36	0	0	0	0	0.39	0.67	0.88	0.39	0	0.73	0.96	0.4	0	0.36	0.45	0	0.59	0.66	0.64	0	0.61	0.6	0.8	0.39	0.38	0.63	0	0.52	0.28	0.9	0.85	0.31	0.48	0.68	0.42
Hs6st1	4.94	3.94	3.77	4.35	3.53	4.21	3.71	4.74	3.22	4.3	4.05	2.49	4.15	4.01	4.89	4.49	2.97	5.27	5.27	4.39	5.5	3.81	4.82	5.26	3.49	3	4.63	4.33	4.65	4.68	3.52	4.71	4.97	3.74	3.52	4.32	4.08	2.08	4.67	3.78	4.82	2.59	4.13	4.91	3.81	4.46	4.13	4.57	3.88
Gm33280	0.15	0.13	0.1	0.29	0.11	0.19	0.1	0.15	0.07	0.15	0.19	0.02	0.08	0.17	0.18	0.31	0.09	0.3	0.15	0.07	0.1	0.11	0.09	0.45	0.04	0	0.09	0.25	0.42	0.43	0.09	0.32	0.63	0.16	0.34	0.18	0.12	0.07	0.49	0.13	0.44	0.03	0.15	0.14	0.06	0.22	0.18	0.11	0.16
Uggt1	3.94	3.37	3.31	3.56	3.07	3.67	2.75	3.89	2.67	3.43	2.96	1.96	3.03	3.56	3.91	3.7	2.69	4.05	4.12	3.4	3.66	2.68	3.2	4.46	2.59	2.55	3.69	3.25	3.81	4.03	2.83	3.92	4.25	2.98	2.88	3.32	3.04	2.32	4.09	3.11	4.4	2.14	3.45	4.1	3.39	3.23	3.2	3.98	2.9
Neurl3	7.33	7.03	7.68	7.8	7	7.18	7.35	7.24	6.71	7.49	6.85	6.41	7.45	7.07	7.89	7.38	6.8	7.39	7.6	7.41	7.4	7.33	6.96	7.4	7.29	7.12	7.6	7.43	7.47	7.19	7.08	7.42	7.35	7.38	6.95	6.97	6.91	5.98	7.27	7.15	7.34	6.41	6.69	7.35	7	7.4	8	7.3	7.37
Arid5a	1.64	0.58	0.93	0.8	0.65	0.95	0.57	1.18	0.66	0.98	1.08	0.61	1.03	1.16	0.94	1.29	0.43	1.14	1.16	1.1	1.91	0.62	0.83	1.27	0.81	0.7	0.99	1.14	1.49	1.13	1.03	1.39	1.53	1.23	0.94	0.89	0.71	0.72	1.16	0.69	1.01	0.45	0.91	1.69	1.07	0.89	0.62	1.08	1.3
4930403P22Rik	0	0	0	0.25	0	0	0	0.25	0	0	0.21	0	0	0.22	0.78	0	0	0.47	0.23	0.22	0	0.24	0	0	0.24	0	0	0	1.02	0.25	0.19	0.57	0.7	0	0	0.37	0	0	0.23	0	0.24	0	0	0	0	0.63	0.29	0.43	0
Kansl3	4.87	4.2	4.15	4.89	4.03	4.74	3.01	5.31	3.53	4.4	3.64	2.84	4.54	4.44	5.02	5.04	3.37	4.88	4.71	4.92	4.65	3.9	4.66	5.13	3.66	3.95	4.7	4.6	5.03	5.08	3.6	5.1	5.22	4.48	4.35	4.23	4.03	3.21	5.2	4.02	5.14	3.18	4.4	5.14	4.54	4.62	4.8	5	4.63
Mir6898	0	0	0	0	0	0	0	0	0	0	0	0	0	0	0	0	0	0	0	0	0	0	0	0	0	0	0	0	0	0	0	0	5.11	0	0	0	0	0	0	0	0	0	0	0	0	0	0	0	0
Fer1l5	0.49	0.27	0.32	0.61	0.48	0.71	0.3	0.51	0.3	0.54	0.3	0.21	0.42	0.72	0.68	0.67	0.28	0.87	0.62	0.51	0.27	0.28	0.47	1.36	0.26	0.24	0.47	0.65	0.84	0.66	0.33	0.92	1.04	0.72	0.35	0.6	0.46	0.03	1	0.41	1.05	0.25	0.55	0.95	0.62	0.27	0.67	0.56	0.47
Lman2l	1.93	1.79	2.18	2.38	2.09	2.29	2.05	2.22	1.69	1.86	1.74	1.18	1.92	2.02	2.12	2.59	1.49	2.48	2.61	1.95	1.76	2.07	1.66	3	2.09	1.87	2.19	2.49	2.44	2.45	2.23	2.61	2.58	2.46	1.83	2.06	2.07	1.45	2.79	1.93	2.96	1.25	2.06	2.46	2.19	2.01	2.77	2.12	2.37
Cnnm4	7.1	6.35	6.93	7.39	6.35	6.9	5.77	7.17	5.67	6.89	5.64	4.45	7.2	6.65	7.43	7.23	5.53	7.38	7.25	6.8	6.61	6.38	6.48	7.36	6.52	5.91	7.23	7.29	7.53	7.42	6.2	7.5	7.36	6.6	6.45	6.73	6.19	5.13	7.4	6.64	7.57	5.19	6.62	7.57	6.45	6.73	7.03	7.09	7.1
Gm37909	1.26	0.67	1.16	1.06	0.78	0.88	0.64	0.95	0.52	1.21	0.41	0.43	1.34	0.89	1.55	1.17	0.38	1.09	1.56	1.51	0.52	1.31	0.97	1.07	0.41	0.82	1	1.24	1.5	0.96	0.57	1.41	1.11	1.14	0.79	0.89	0.79	0.46	0.65	0.92	1.09	0.46	0.9	1.59	0.83	1.42	1.21	1.15	1.36
Cnnm3	2.61	2.15	2.16	2.72	2.01	2.55	1.07	2.88	1.55	2.35	1.37	1.34	2.29	2.18	2.63	2.68	1.34	2.44	2.65	2.53	2.05	1.94	2.16	2.6	1.7	1.66	2.57	2.4	2.82	2.71	1.44	2.91	2.92	1.88	1.85	2.01	2.3	1.38	2.97	1.84	2.74	1.11	2.09	2.92	2.33	2.26	2.05	2.53	2.04
Ankrd23	0.5	0.04	0	0.4	0.18	0.29	0.1	0.4	0	0.33	0	0.14	0.12	0.11	0.39	0.18	0.05	0.07	0.23	0.32	0.21	0	0.35	0.54	0.23	0.23	0.22	0.11	0.38	0.41	0	0.6	0.72	0.16	0.1	0.1	0	0	0.41	0	0.54	0.12	0.2	0.53	0.37	0.3	0	0.27	0.19
Ankrd39	1.18	1.17	0.74	0.95	0.87	1.13	0.63	1.32	0.75	1.15	0.93	0.99	0.83	1.05	1.37	1.25	0.82	1.08	1.31	1.2	1.03	1.03	1.34	1.26	0.74	1.05	1.11	0.64	1.08	0.99	0.88	1.35	1.53	0.82	1.03	1.12	1.15	0.63	1.22	0.6	1.13	1.02	0.74	1.16	0.96	1.24	0.7	1.29	0.9
Sema4c	2.23	0.98	1.12	1.42	1.08	1.38	0.54	2.04	0.72	1.53	1.23	0.84	0.92	1.77	1.67	1.84	0.49	1.71	1.66	1.88	2.16	0.59	1.52	1.62	0.81	0.81	1.7	0.88	2.07	1.65	0.9	2.08	2.06	1	1.15	1.31	1.22	0.54	2.38	0.61	1.62	0.62	1.26	1.9	1.71	1.7	0.87	2.06	0.85
D430040D24Rik	0.52	0.34	0.36	0.23	0.5	0.36	0	0.52	0.27	0.73	0.51	0.31	0.17	0.96	0.17	0.41	0.34	0.24	0.5	0.63	0.41	0.17	0.6	0.18	0.06	0.27	0.43	0.24	0.47	0.49	0.34	0.5	0.66	0.28	0.1	0.38	0.33	0.17	0.7	0.15	0.23	0.19	0.23	0.69	0.64	0.56	0.14	0.81	0.18
Gm6428	6.02	6.08	6.51	6.63	6.01	6.28	5.69	5.84	5.5	6.37	5.84	5.31	6.45	6.03	6.13	6.07	5.77	6.03	5.84	6.12	6.03	5.89	5.11	5.68	5.74	6.46	6.14	6.22	5.84	5.5	6.13	5.98	6.15	6.38	5.47	5.65	5.94	5.59	6.14	5.95	5.98	5.62	5.98	5.43	5.79	5.79	6.66	5.49	6.08
Cox5b	8.21	8.43	8.15	8.51	8.15	8.64	8.61	8.42	8.37	8.74	8.21	7.76	8.54	8.51	8.36	8.21	8.2	8.51	8.47	8.05	8.4	8.59	8.89	7.9	8.41	8.83	8.53	8.11	8.12	7.73	7.9	7.83	7.8	7.76	8.57	8.29	8.42	7.87	7.83	7.95	8.02	8.19	7.83	7.81	7.47	8.24	7.96	7.68	8.68
Actr1b	6.23	6.17	5.76	6.36	5.54	6.36	5.74	6.35	5.76	6.23	5.79	4.98	5.96	6.08	6.39	6.43	5.47	6.54	6.44	6.11	6.04	6.14	6.21	6.69	5.38	5.79	6.4	6.06	6.55	6.51	5.42	6.3	6.57	5.48	5.84	6.26	6.15	4.7	6.55	5.94	6.65	5.4	6.05	6.64	5.78	6.19	5.79	6.7	6
Zap70	1.43	0.84	1.45	0.69	0.41	0.74	0.09	0.7	0.85	1.36	1.25	0.83	0.68	0.92	0.67	1.35	0.49	0.92	1.26	0.77	1.19	0.55	0.75	0.96	0.21	0.44	1.21	0.79	1.09	0.81	1.06	1.36	1.48	1.18	0.6	1.08	0.61	0.92	1.31	0.68	0.82	0.31	0.74	1.24	1.59	0.41	0.58	0.84	0.9
Tmem131	5.02	4.01	4.23	4.95	3.81	4.17	2.65	5.03	3.2	3.57	3.33	2.35	4.92	3.94	4.63	4.72	3.06	5.15	4.7	4.77	5.36	3.65	4.23	5.17	3.28	2.83	4.75	4.48	5.06	5.26	3.52	5.36	5.3	3.98	4.09	4.21	3.64	2.51	5.01	4.1	5.3	2.12	4.67	4.99	4.14	4.49	3.89	5.05	4.2
Gm37506	0	0	0	0	0	0	0	0	0	0	0	0	0	0	0	0	0	0	0	1.36	0	0	0	0	0	0	0	0	0	0	0	0	0	0	0	1.23	0	0	0	0	0	0	0	0	0	0	0	0	0
Rpl12-ps1	1.83	1.73	0.95	1.26	1.03	1.51	0.54	1.44	1.87	1.08	1.11	1.72	1.42	1.79	0.63	0.85	2.07	0.66	1.87	1.33	1.76	2.08	1.01	0.65	1.53	1.23	0.86	1.29	1.8	0.66	2.08	0.58	1.53	1.94	2.33	1.46	1.99	2.24	1.83	1.51	1.56	1.92	1.77	1.31	2.14	1.16	1.01	1.49	1.95
AC122872.1	0	0	0	0	0	0	0	0	0	0	0	1.29	0	1.73	0	0	0	1.91	0	0	0	0	0	0	0	1.82	0	0	0	0	0	1.73	0	0	0	0	0	3.47	0	0	0	0	0	0	1.65	0	2.07	0	0
Vwa3b	0.43	0.56	0.71	0.29	0.78	0.48	0.41	0.81	0.52	0.35	0.62	0.47	0.72	0.55	0.39	0.66	0.45	0.53	0.43	0.7	0.68	0.78	0.62	0.49	1.07	0.7	0.44	0.54	0.83	0.75	0.67	0.53	0.46	0.99	0.63	0.51	0.66	0.41	0.73	0.55	0.7	0.55	0.73	0.73	0.53	0.75	0.93	0.52	0.6
Cnga3	0.36	0.17	0.14	0.42	0.15	0.32	0.2	0.61	0.16	0.17	0.3	0.22	0.04	0.37	0.47	0.37	0.07	0.29	0.3	0.22	0.96	0.16	0	0.52	0.16	0.2	0.29	0.11	0.69	0.53	0.19	0.79	0.53	0.33	0.26	0.28	0.24	0.3	0.5	0.17	0.35	0.03	0.61	0.38	0.29	0.34	0.53	0.26	0.32
Inpp4a	2.55	1.24	1.5	1.67	1.76	1.72	0.59	2.63	0.9	1.57	0.96	0.9	1.82	1.54	2.01	1.92	1.24	1.79	1.93	1.96	1.82	1.55	1.48	2.27	1.2	1.58	2.1	1.9	2.06	1.98	1.58	2.69	2.18	1.61	1.63	1.43	1.21	1.17	2.65	1.16	2.37	1.02	1.44	2.01	2.15	1.84	1.99	1.62	1.56
Coa5	5.61	5.76	5.11	6.01	5.06	5.63	5.11	5.7	4.89	5.21	5.29	4.24	5.47	5.43	5.94	5.89	4.94	5.98	5.93	5.52	5.77	5.41	5.83	6.32	5.08	5.31	5.74	5.59	6.15	6.2	5.11	5.78	6.17	5.5	5.5	5.52	5.69	4.28	5.82	5.93	6.48	4.7	5.88	6.07	5.28	5.66	5.63	6.36	5.79
Unc50	5.95	5.93	6.06	5.82	6.09	6.01	5.66	6.15	5.66	6.01	5.65	5.54	6.05	5.88	5.91	6.08	5.93	5.97	5.86	5.84	6.01	5.93	6.33	6.03	6.16	6.19	6.02	6.06	6.04	6.01	5.9	6.07	6.02	6.01	6.28	5.9	5.75	5.19	6.08	5.84	6.01	5.88	6.01	6.04	6.18	5.97	6.13	6.07	6.24
Mgat4a	5.38	4.35	4.88	5.04	4.91	4.62	4.35	5.25	3.76	4.42	4.13	3.35	4.89	4.46	4.98	4.79	4.47	5.42	5.42	5.57	5.16	3.95	4.89	5.91	4.38	4.02	4.83	4.97	4.74	5.56	4.69	5.57	5.77	5.24	4.8	4.72	4.44	3.68	5.21	4.72	5.29	3.21	5.07	5.29	4.78	5.03	5.02	4.83	4.5
Cracdl	3.51	3.3	3.31	3.49	3.17	3.63	2.2	3.94	2.44	3.31	2.41	2.07	3.14	3.34	3.67	3.67	2.41	3.64	3.75	3.71	3.57	2.71	3.56	3.93	2.33	2.66	3.63	2.76	3.78	3.63	2.08	3.75	3.88	2.52	2.94	3.41	3.26	2.35	3.8	2.59	3.6	1.96	2.99	3.66	3.17	3.8	2.58	3.66	2.67
4930556I23Rik	0.99	0.88	0	1.3	0.79	1.14	0	1.16	0	0.83	0	0.18	0.31	0.28	0.96	0.95	0	1.01	1.39	1.47	0	0	1.46	0.99	0	0.77	0.62	0	1.06	1.47	0	1.32	1.29	0.5	0.83	0.47	0.45	0	1.36	0.27	0.79	0.22	0.22	0.9	1.37	0.78	0.37	0.75	0
Tsga10	1.78	1.42	1.35	1.8	2.04	1.66	1.38	1.55	1.6	1.19	0.81	1.03	2.13	2.09	1.98	2.11	1.19	1.93	1.53	1.29	0.67	1.73	0.67	1.84	2.15	1.09	1.52	2.29	1.95	1.52	1.62	2.32	2.22	2.08	1.28	1.46	1.24	0.47	2.08	1.45	2.31	1.56	1.3	2.13	0.9	0.96	1.43	1.23	1.88
Lipt1	2.59	1.73	1.63	1.98	2.09	2.36	1.74	2.64	1.37	2.33	1.53	1.23	1.93	2.34	2.38	2.36	1.59	2.41	1.77	2.2	2.06	1.8	2.13	2.47	1.62	2.14	2.15	2	2.41	2.51	1.62	2.67	2.7	2.15	1.64	1.95	2.24	1.21	2.59	1.84	2.78	1.74	2.13	2.41	2.73	1.91	1.67	2.53	1.84
Mitd1	4.1	3.82	3.91	3.73	4.06	4.18	3.57	4.4	3.52	3.96	3.27	3.24	4.08	4.09	4.01	4.35	3.35	4.04	3.82	4.05	3.21	3.34	3.65	4	4.11	3.79	3.83	3.98	4.18	4.19	3.69	3.98	4.41	3.95	4.04	3.8	3.49	2.65	4.15	3.49	4	3.99	4.05	4.31	4.6	3.93	3.79	3.84	3.96
Mrpl30	5.32	5.54	5.13	5.32	5.45	5.59	5.72	5.28	5.54	5.53	5.52	5.55	5.29	5.42	5.32	5.34	5.6	5.2	5.3	5.41	5.27	5.64	5.58	5.32	5.54	5.65	5.36	5.33	5.37	5.39	5.51	5.33	5.36	5.21	5.33	5.37	5.65	5.16	5.32	5.38	5.32	5.8	5.56	5.3	5.52	5.34	4.8	5.32	5.2
Txndc9	4.35	4.29	4.06	4.29	4.21	4.41	4.34	4.2	3.88	4.17	4.27	3.65	4.22	4.23	4.32	4.5	3.88	4.42	4.37	4.35	4.24	3.78	4.18	4.27	3.92	3.97	4.12	4.1	4.27	4.43	4.19	4.24	4.48	4.21	3.92	4.05	4.05	2.63	4.06	4.18	4.21	3.66	4.5	4.3	4.1	4.19	3.88	4.32	4.22
Eif5b	4.86	4.4	4.16	4.66	4.12	4.84	4.28	4.74	4	4.61	3.9	3.03	4.52	4.71	4.71	4.89	4.39	4.85	4.78	4.34	4.29	3.29	3.91	4.59	3.08	3.18	4.17	4	4.31	4.72	3.5	4.59	4.94	4.11	3.69	3.91	3.48	3	4.51	3.87	4.56	2.57	4.3	4.64	4.32	4.05	3.75	4.52	3.88
Rev1	1.94	1.27	1.55	1.88	1.19	1.6	0.38	2.08	0.8	1.27	0.99	0.84	1.03	2.04	2.51	1.86	0.58	1.82	1.79	1.99	1.83	1.13	1.99	2.59	1.06	0.98	2.07	1.43	2.35	1.53	1.04	2.49	2.61	1.58	1.34	1.69	1.29	0.46	2.15	0.92	2.14	0.95	1.37	2.63	1.91	1.81	1.22	2.12	1.52
Gm37062	0.47	0.48	0	0.65	0.36	0	0.21	0.66	0	0.2	0	0.14	0.25	0.22	1.19	0.24	0.19	0.67	0.24	1.14	0.57	0.63	0.75	0.82	0	0	0.87	0.57	0.88	0.48	0.37	0.41	0.85	0.21	0	0.8	0	0	0.43	0.39	0	0.17	0.46	0.22	0.55	0.5	0	0.77	0.47
Aff3	1.03	0.47	0.98	0.5	0.42	0.31	0.27	0.72	0.41	1.07	0.65	0.71	0.94	1.09	0.51	0.91	0.25	0.71	0.78	0.65	1.24	0.27	0.58	1.21	0.29	0.37	0.55	1.05	1.08	0.46	1.16	1.95	1.77	1.75	0.78	0.66	0.56	0.29	1	0.46	1.36	0.19	0.72	1.91	1.35	0.28	0.26	1.03	1.05
Lonrf2	0.3	0.17	0.16	0.36	0.18	0.27	0.11	0.46	0.18	0.14	0.14	0.19	0.07	0.53	0.34	0.38	0.1	0.2	0.33	0.35	0.25	0.02	0.16	0.65	0.15	0.19	0.4	0.33	0.44	0.34	0.43	0.89	0.67	0.39	0.27	0.32	0.15	0.26	0.52	0.16	0.25	0.05	0.3	0.44	0.33	0.41	0.41	0.36	0.32
Chst10	0.48	0.11	0.39	0.18	0.14	0.11	0.01	0.11	0.18	0.22	0.15	0.3	0.24	0.21	0.09	0.14	0.1	0.22	0.29	0.17	0.12	0.14	0.07	0.3	0.07	0.08	0.15	0.59	0.23	0.1	0.69	0.85	0.6	0.89	0.17	0.14	0.14	0.17	0.44	0.11	0.38	0.12	0.24	0.42	0.47	0.1	0.08	0.28	0.4
Gm6621	0	0	0	0	0	0	0	0.6	0	0.18	0.19	0.13	0.23	0	0	0	0.47	0	0.22	0.39	0.2	0.22	0.27	0	0	0	0	0.2	0	0.23	0.18	0.2	0	0.19	0	0	0	0.22	0.21	0.19	0	0.29	0.15	0	0.19	0	0.27	0.21	0
Pdcl3	5.08	5.36	5.23	5.19	5.33	5.31	5.19	5.23	5.08	5.04	5.12	4.9	5.22	5.17	5.18	5.39	5.04	5.11	5.11	5.32	5.16	4.95	5	5.18	5.19	4.9	5.02	5.18	5.4	5.42	5.37	5.11	5.15	5.14	5.31	5.06	4.79	4.47	5.2	5.12	5.07	4.78	5.46	5.2	5.03	5.43	4.92	5.24	5.46
Gm37309	1.47	1.53	0.25	1.53	1.2	1.46	0.32	1.92	0.52	0.63	0.46	0.22	0.93	1.41	1.71	2.01	0.23	1.65	1.9	2.17	1.16	0.28	1.19	1.82	0.52	0.85	1.19	0.67	2.23	2.2	0.81	2	1.91	1.3	1.22	1.28	0.89	0.1	1.83	0.91	1.53	0.38	1.24	1.93	1.44	1.92	0.87	1.42	1.11
Npas2	2.68	3.72	2.63	3.4	2.7	3.08	2.17	3.82	2.12	2.78	2.11	1.23	3.21	2.02	3.08	3.63	2.54	4.3	3.92	2.97	2.68	2.59	3.66	3.96	2.42	2.79	2.96	3.58	3.34	3.69	2.73	2.83	3.3	2.94	3.89	2.25	2.77	2.16	3.7	2.88	3.76	1.32	3.27	3.24	3.69	3.3	4.38	3.8	3.16
Gm3617	0.81	0.89	0.5	0.8	0.63	1.01	0.85	0.32	1.12	0.84	0.69	1.06	0.58	0.28	0.56	1.12	1.32	0.6	1.4	0.92	0.71	0.56	0.67	0	0.77	0.96	0.24	0.89	1.24	0.59	0.81	0.28	0.7	1.03	0.48	0.66	0.46	1.12	0	0.69	0.8	0.41	0.22	0.91	0.68	0.44	2	0.94	0.81
Rpl31	7.39	7.7	7.49	7.09	7.92	7.67	7.69	7.3	8.03	7.67	8.05	8.53	7.3	7.58	7.27	7.22	8.06	6.73	7.22	7.81	7.25	8.06	7.64	7.16	8.18	8.2	7.26	7.37	7.43	6.98	7.93	7.05	7.16	7.28	7.53	7.74	7.9	7.74	7.25	7.45	7.2	8.53	7.75	7.05	7.79	7.51	6.46	7.02	7.13
Tbc1d8	2.35	1.79	1.99	2.2	1.78	2.29	1.13	2.55	1.28	2.03	1.65	1.44	1.92	2.25	2.07	2.56	1.27	2.03	2.29	2.61	2.42	1.28	2.46	2.87	1.48	1.85	2.34	1.96	2.65	2.38	1.83	2.84	3.05	1.83	1.76	2.02	1.88	1.4	2.48	1.41	2.41	1.36	1.91	2.79	2.44	2.57	1.75	2.57	1.7
Gm24826	0	0	0	0	0	1.25	0	0	0.85	0	0	0	0	0	0	0	0	0.91	0	0	0	1.39	0	0	0	1.78	0	0	0	0	0	0	0	0	0	0	0.71	0	0.82	0	0	0	0	0.8	0	0	0	0	0
Cnot11	4	3.83	3.95	3.98	3.48	4.12	3.44	4.07	3.19	3.94	3.35	2.69	3.62	3.96	4.11	4.15	3.3	4.02	4.18	3.83	4.23	3.47	4.16	4.28	3.44	3.56	4	3.86	4.18	4.16	3.48	4.11	4.29	3.98	3.53	3.68	3.59	2.95	4.19	3.66	4.22	3.09	3.87	4.29	4.21	3.99	3.65	4.44	3.71
Gm15832	1.07	1.34	0.29	1.56	0.96	1.22	0.58	1.4	0.6	0.86	0.29	0.6	1.23	1.2	1.8	2.01	0.65	1.54	1.19	0.98	1.45	0.72	1.09	1.54	0.98	1.32	1.25	1.36	1.08	1.08	0.95	1.41	1.38	1.24	1.39	0.61	0.82	0.54	1.38	1.26	1.63	1.36	0.66	1.6	1.14	0.92	1.49	1.09	1.21
Snord89	2.12	2.47	1.9	0	2.56	3.19	0	4.15	2.86	2.65	2.69	0	2.1	1.96	4.73	4.06	0	0	2.05	2	0	0	0	3.46	2.06	3.4	3.05	0	2.22	2.14	1.82	3.95	2.72	0	0	3.13	0	0	2.81	0	2.1	2.92	2.42	2.77	1.88	2.54	0	0	2.95
Rnf149	5.31	5.1	4.53	5.34	4.8	5.06	4.42	5.37	4.61	4.71	4.58	4.16	5.02	5.02	5.32	5.22	4.46	5.08	5.16	5.21	5.13	4.75	5.18	5.3	4.3	4.37	5.2	4.68	5.1	5.22	4.24	5.2	5.49	4.58	4.48	4.81	5.03	3.06	5.36	4.93	5.51	4.35	4.87	5.46	4.9	5	4.9	5.6	4.92
Gm23722	2.41	1.3	0	2.39	0	0	0	1.66	0	0	0	1.11	0	0	1.61	2.33	0	2.44	2.33	1.55	0	1.6	0	1.65	0	0	1.35	1.5	1.74	1.67	0	2.24	2.2	0	0	0	1.38	0	1.55	0	2.38	0	0	2.73	2.98	1.35	0	1.57	0
Creg2	0.4	0.17	0.34	0.26	0.21	0.13	0.11	0.33	0.1	0.21	0.11	0.33	0.08	0.16	0.13	0.36	0.12	0.24	0.18	0.34	0.22	0.05	0.1	0.42	0.18	0.11	0.23	0.27	0.38	0.29	0.24	0.79	0.47	0.38	0.17	0.28	0.14	0.15	0.42	0.07	0.19	0.06	0.3	0.19	0.48	0.25	0.19	0.22	0.24
Map4k4	3.21	2.32	2.61	2.94	2.2	2.71	1.36	2.96	1.92	2.67	2.25	1.73	2.49	2.67	3.15	2.88	1.93	2.98	2.91	3.1	3.12	2.18	2.84	3.12	1.64	1.79	2.84	2.65	2.9	2.78	2.31	3.53	3.62	2.72	2.56	2.49	2.43	2.24	3.32	2.01	3.34	1.53	2.44	3.48	3.05	2.89	2.56	3.32	2.42
Il1r2	1.04	1.02	0.62	0.6	0.31	0.51	0.4	0.26	0.63	1.2	1.32	0.89	0.6	0.75	0.76	0.58	0.92	1.19	0.94	0.91	2.13	0.32	0.76	0.34	0.39	0.58	0.89	0.78	0.52	0.68	1.72	0.75	1.07	1.43	0.27	0.44	0.42	0.58	0.87	0.34	0.93	0.28	0.82	0.89	1.36	0.51	0.56	0.88	0.61
Il1r1	3.98	4	2.4	3.33	3.11	3.88	2.34	4.75	2.7	3.05	3.2	2.35	2.93	3.25	3.35	4.06	2.59	3.59	3.82	3.38	3.86	2.4	4.07	4.15	2.75	3.16	3.26	3.32	4.06	4.51	2.8	3.68	4.47	2.6	3.5	2.96	3.07	1.99	4.05	3.31	4.17	2.68	4.05	4.09	3.69	3.16	2.67	4.34	2.79
Il1rl2	0.98	0.29	0.25	0.75	0.36	0.62	0.28	0.42	0.2	0.62	0.4	0.31	0.51	0.64	0.75	0.68	0.25	0.53	0.65	0.73	0.51	0.2	0.55	0.51	0.38	0.37	0.63	0.65	0.73	0.68	0.6	1.01	0.85	0.74	0.26	0.47	0.28	0.28	0.86	0.16	1.03	0.38	0.51	0.94	0.66	0.54	0.25	1.01	0.26
Il1rl1	2.5	1.52	0.89	1.81	1.93	1.84	0.82	2.18	0.77	0.94	1.04	1.34	1.77	2.08	1	2.15	0.87	1.77	1.44	1.74	1.83	0.66	0.5	1.03	1.39	1.22	0.89	1.6	1.66	2.41	2.16	1.94	1.81	1.24	0.9	1.36	0.55	0.45	1.11	1.36	1.54	0.98	2.48	1.32	0.7	0.65	1.04	1.38	1.3
Il18r1	1.74	0.96	1.14	1.67	1.83	1.24	0.47	1.29	0.69	1.04	1.18	1.11	1.13	1.29	0.98	1.42	1.02	1.15	0.65	1.62	0.94	0.47	1.42	1.23	1.29	1.11	1.12	0.99	1.51	1.52	1.28	1.65	1.66	1.11	1.09	0.61	1.25	1.13	1.5	1	1.21	0.73	1.4	1.53	1.89	1.77	1.51	1.45	1.2
Il18rap	1.02	0.33	0.29	0.53	0.38	0.4	0.27	0.54	0.05	0.53	0.77	0.52	0.36	0.51	0.27	0.56	0.18	0.29	0.35	0.6	0.46	0.25	0.82	0.62	0.16	0.37	0.35	0.26	0.65	0.49	0.41	0.66	0.77	0.52	0.39	0.34	0.36	0.33	0.62	0.31	0.44	0.23	0.35	0.94	1.25	0.45	0.31	0.67	0.28
Slc9a4	0.65	0.43	0.79	0.34	0.65	0.52	0.2	0.67	0.23	0.3	0.18	0.23	0.56	0.41	0.36	0.32	0.38	0.11	0.26	0.56	0.4	0.07	0.53	0.34	0.54	0.49	0.37	0.42	0.72	0.6	0.67	0.48	0.32	0.32	0.33	0.58	0.62	0.07	0.5	0.48	0.31	0.19	0.61	0.46	0.75	0.64	0.53	0.58	0.52
Slc9a2	6.77	7.08	7.58	7.51	6.91	6.93	6.52	7.47	6.67	6.72	6.16	5.49	7.72	6.64	7.4	7.43	6.7	7.26	6.91	7.09	7.18	7.26	7.12	7.14	7.27	6.71	7.52	7.71	7.62	7.55	6.79	7.76	7.32	7.5	7.37	6.96	6.72	5.75	7.53	7.19	7.71	6.1	6.91	7.41	7.07	7.32	7.98	7.49	7.77
Gm37623	0.99	0.74	0.49	1.1	0.68	1.22	0.34	1.87	0.69	0.48	0.18	0.78	1.39	0.78	1.37	1.26	0.58	1.24	0.95	1.02	0.98	1.44	1.12	1.4	0.21	0.56	1.66	1.49	1.49	2.12	0.58	1.52	1.62	1.25	0.61	1.1	0.58	0	1.22	1.06	1.2	0.4	0.9	1.45	0.34	1.28	1.13	1.33	0.58
Gm37915	0.25	0.3	0.46	0.42	0.38	0.35	0.13	0.54	0.1	0.16	0.13	0.11	0.15	0.41	0.45	0.58	0.23	0.21	0.36	0.34	0.29	0.19	0.49	0.38	0.36	0.15	0.29	0.4	0.41	0.51	0.26	0.51	0.36	0.46	0.5	0.12	0.19	0.19	0.46	0.21	0.33	0.17	0.2	0.55	0.65	0.32	0.67	0.57	0.3
Mfsd9	2.35	2.13	2.25	2.42	1.82	2.27	1.39	2.7	1.59	1.45	1.6	1.18	2.45	2.07	2.69	2.18	1.76	2.08	2.59	2.29	2.26	2.4	2.58	2.91	1.99	0.98	2.65	2.28	2.99	2.82	1.53	2.89	2.53	1.67	2.15	2.37	2.21	0.53	2.62	1.88	2.87	1.44	2.11	2.8	2.02	2.58	2.16	2.67	2.15
Tmem182	1.3	1.61	1.54	1.66	2.01	1.67	0.41	1.65	1.13	1.35	1.38	0.78	0.66	1.55	1.76	1.3	1.11	1.57	1.32	1.44	1.21	1.44	1.3	1.47	1.47	0.83	1.64	0.73	1.2	1.17	1.14	1.3	1.58	0.72	0.9	1.59	1.74	0.28	1.86	1.16	2.14	1.95	1.33	2.01	1.14	1.06	0.22	1.44	0.79
Gm5267	0.17	0.33	0.27	0	0.24	0	0	0.17	0	0.13	0	0.09	0	0	0.31	0	0.25	0	0	0	0.14	0.16	0.91	0.17	0.3	0.16	0.12	0.14	0	0.17	0	0.28	0.27	0.14	0.26	0.25	0.13	0.16	0.29	0.49	0.31	0.11	0.11	0.41	0.26	0.12	0	0	0.17
Pou3f3	0.23	0.12	0.36	0.23	0.13	0.22	0.12	0.63	0.08	0.17	0.22	0.08	0.04	0.49	0.2	0.29	0.15	0.13	0.24	0.29	0.26	0.18	0.08	0.17	0.06	0.2	0.24	0.07	0.14	0.29	0.38	0.55	0.47	0.33	0.14	0.31	0.19	0.14	0.29	0.14	0.15	0.15	0.17	0.29	0.14	0.23	0.18	0.18	0.29
Mrps9	4.27	4.15	3.55	4.31	3.9	4.27	3.54	4.35	3.49	4.41	3.79	3.39	3.92	4.21	4.43	4.3	3.58	4.23	4.21	4.23	4.39	3.63	4.2	4.15	3.36	4.09	4.02	3.64	4.18	4.17	3.51	4.11	4.32	3.65	3.79	3.91	3.8	3.75	4.09	3.96	4.08	3.76	3.97	4.34	3.86	4.14	3.48	4.39	3.97
Tgfbrap1	3.21	2.42	2.31	2.98	2.26	2.69	1.81	3.05	1.69	2.55	2.13	1.48	2.51	2.65	3.16	3.05	1.71	3.12	3.13	2.88	3.2	2.43	2.98	3.5	2.03	2.19	3.02	2.71	3.46	3.21	2.15	3.44	3.54	2.57	2.53	2.65	2.36	1.67	3.34	2.32	3.42	1.47	2.64	3.39	2.72	2.86	2.62	3.34	2.5
8430432A02Rik	0.78	0.36	0.51	0.49	0.92	0.8	0.41	0.78	0.47	0.4	0.22	0.83	0.38	0.34	0.67	0.9	0.82	0.61	0.57	0.54	0.43	0.13	0.57	0.86	1.24	0.47	0.45	0.6	0.74	0.7	0.47	0.77	0.6	0.42	0.98	0.4	0.38	0	0.64	0.5	0.68	0.49	0.34	0.44	1.1	0.2	0.32	0.95	0.78
AI597479	3.76	3.42	3.14	3.65	3.4	3.75	3.08	3.92	3.01	3.09	3	2.76	3.2	3.38	3.73	3.7	2.85	3.63	3.65	3.45	3.41	2.92	3.49	4.09	3.02	3.29	3.46	3.33	3.66	4.07	3.41	3.82	4.09	3.37	3.12	3.41	3.14	2.56	3.78	3.28	3.86	3.04	3.62	3.83	3.51	3.54	3.05	3.76	3.27
Fhl2	4.72	3.31	4.23	3.64	4.19	4	2.83	4.28	2.76	3.67	3.37	3.98	3.68	4.07	3.34	4.16	3.72	3.78	3.42	4.67	4.95	3.03	4.26	3.43	3.64	4.36	3.96	3.68	4.58	4.56	4.49	4.32	4.49	4.67	4.18	4.4	3.06	3.92	3.86	3.72	3.04	3.82	4.42	3.85	4.32	4.37	2.79	3.69	3.72
Gm8210	8.49	6.97	6.66	7.78	6.93	7.27	6.44	7.47	7.59	8.45	7.1	8.29	6.5	8.41	8.2	6.81	7.84	6.96	7.29	7.29	8.18	7.71	7.16	7.95	6.41	6.53	7.57	7.34	6.84	6.59	5.63	6.59	6.95	7.14	6.02	6.7	8.41	5.89	7.48	6.21	7.42	7.14	6.59	8.3	8.5	6.81	4.9	8.17	6
Gm29041	0.48	1.05	0.4	0.47	1.72	0.71	1.18	0	0.79	0	1.55	0.89	1.73	0.75	0.81	0.8	0.37	1.39	1.31	1.64	0.73	1.31	0	0.83	1.08	1.08	0.36	1.22	0	0.49	1.31	1.02	0.73	0.99	0	0.68	0.91	0.45	0.77	1.38	1.35	0.33	0.33	0.43	0.39	0.65	0.56	0	0.84
Nck2	4.84	4.78	4.37	5.08	4.25	4.82	4.13	5.14	4.05	4.89	4.07	3.45	4.71	4.67	5.12	5.04	4.07	4.89	5.13	4.93	5.15	4.48	5.42	4.58	4.28	4.55	4.78	4.49	4.85	4.84	3.87	4.69	4.8	4.44	4.77	4.7	4.26	3.27	4.96	4.52	4.81	3.92	4.63	4.78	4.5	4.86	4.99	5.08	5.13
Gm38228	1.31	0.74	0	1.05	0.52	0.57	0.48	1.62	0.45	0.21	0.64	0.28	0.57	0.6	1.58	1.26	0.46	1.15	1.6	2.15	1.62	0.8	0.43	1.98	0.64	0.55	0.51	0.66	2.15	2.01	0.29	1.8	1.9	0.8	0.39	0.69	0.45	0	1.56	0.57	2	0.09	1.07	1.66	0.31	1.1	0.67	1.58	0.67
Ecrg4	0.37	0.38	0.16	0.89	0.51	0.16	0.43	0.66	0.18	0.54	0.87	0.31	0.51	0.59	0.76	0.86	0.15	0.53	0.5	0.47	0.45	0.19	0	0.79	0.87	0.19	0.28	0.45	0.4	0.37	0.53	0.46	0.57	0.31	1.25	0.54	0.62	0.18	0.48	0.16	0.51	0	0.25	0.47	0.43	0.61	0.23	0.18	0.52
Gm29155	1.36	1.05	1.84	1.66	1.1	0.33	0.81	1.94	1.46	0.58	1.02	0.89	1.34	1.06	0.68	1.61	1.27	0.98	0.91	1.42	1.04	1.31	0.46	0.95	1.47	1.13	0.75	1.64	0.42	1.38	1.28	1.78	1.63	0.6	1.99	1.14	1.26	1.31	1.57	1.02	1.16	1.02	0.5	1.07	1	0.29	2.95	0.65	0.7
Gm29157	0.74	0	0	0.53	0.58	0.79	0	1.09	0	0.44	0	0.31	0.29	0.47	0	0.28	0	0	0	0.26	0.25	0.28	0	0.29	0.28	0	0.4	0.46	0	0.3	0	0.83	0.46	0.64	0	0.23	0	0	0.49	0	0.73	0.37	0.52	0.48	0.24	0	1.38	0.27	0.29
Gm29156	1.43	0.47	1.39	1.26	0.87	0.76	0.3	2.74	0.84	1.08	0.3	0.69	2.52	0.32	1.53	0.85	1.54	1.97	1.05	0.81	1.65	1.77	1.42	1.27	1.52	1.05	1.79	2.12	1.16	1.45	0.89	1.98	1.41	1.4	1.48	1.21	1.82	0.85	1.6	0.55	1.92	0.8	0.94	1.16	1.6	1.28	2.24	2.12	1.1
Uxs1	4.36	4.37	5.01	4.26	4.47	4.08	3.85	5.19	4.22	4	3.57	3.82	5.15	3.91	4.24	4.3	4.25	4.08	3.96	3.95	4.07	4.67	4.34	3.97	4.91	4.26	4.44	5.23	4.15	4.27	3.95	4.8	4.11	5	5.36	3.87	4.45	3.35	4.6	4.35	4.72	4.31	4.08	4.25	4.26	3.98	5.44	4.23	4.73
Gm16103	0.85	0.69	0.58	0.99	0.37	0.57	0.49	0.49	0.46	1.07	0.72	0.08	0.91	0.52	0.9	0.13	0.1	0.94	0.73	0.44	1.33	0.36	0.87	1.37	0.36	0.46	0.52	0.75	1.14	1.08	0.29	1.3	0.74	0.87	0.56	0.3	0.29	0	1.29	0.58	0.99	0	0.33	0.69	0.4	0.44	0.78	1.13	0.49
Gm19587	7.23	6.69	6.42	6.95	6.43	6.68	6.01	7.09	6.01	6.39	6.36	5.59	6.47	6.91	7.14	6.81	5.76	7.24	6.92	6.8	7.12	5.97	6.68	7.06	5.62	4.54	6.75	6.32	6.59	6.94	5.74	6.73	7.02	5.84	5.66	6.5	6.23	4.11	6.72	6.2	6.88	5.33	6.86	7.11	6.72	6.42	6.07	7.19	5.95
Tpp2	4.23	3.67	3.33	3.68	3.51	3.89	2.91	4.08	2.89	3.38	3.17	2.53	3.8	3.86	4.01	3.95	2.94	3.95	4.21	3.83	4.22	2.74	3.63	4.31	3.37	2.95	3.63	3.8	3.93	4.27	3.35	4.14	4.47	3.38	3.45	3.54	3.2	1.63	3.97	3.35	4.11	2.65	4.05	4.27	3.56	3.66	2.75	4.13	3.53
Tex30	3.42	3.21	2.82	2.74	3.4	3.53	2.85	2.96	2.89	3.23	3.65	3.12	2.81	3.36	3.25	3.11	2.34	2.85	3.3	3.21	3.52	2.37	2.53	3.28	2.93	3.4	2.65	2.8	2.96	3.22	3.26	2.65	3.12	2.45	3	3.17	2.63	1.5	2.67	2.95	2.73	3.88	3.58	3.14	2.59	3.21	1.4	2.73	3
Poglut2	2.68	1.98	1.62	2.32	2.27	2.75	1.28	2.67	1.37	1.95	2	1.42	1.57	2.36	2.35	2.45	1.19	2.19	2.48	2.39	2.1	1.36	2	2.93	1.8	1.86	2.44	1.66	2.55	2.45	1.84	2.6	2.78	1.67	1.67	2.06	2.24	0.93	2.77	1.75	2.22	1.76	2.56	2.69	2.12	2.27	1.43	2.24	1.86
Bivm	3.52	3.05	3.24	2.97	3.56	3.36	2.47	3.77	2.89	2.8	2.6	2.92	3.22	3.08	3.18	3.35	2.79	3.06	2.97	3.42	2.81	2.93	2.76	3.57	3.41	3.14	3.15	3.53	3.4	3.42	3.04	3.61	3.42	3.23	3.36	3.07	3.04	2.12	3.59	2.94	3.79	3.4	3.31	3.45	3.4	3.29	3.13	3.15	3.04
Ercc5	2.9	2.57	2.45	2.72	2.69	2.9	2.14	3.16	2.04	2.62	2.28	2.01	2.66	2.84	2.89	3.09	2.1	2.64	2.86	2.93	3.05	2.08	2.71	3.16	2.26	2.52	2.72	2.77	2.97	3.01	2.52	3.18	3.17	2.89	2.83	2.66	2.37	2.05	2.98	2.53	2.97	2.05	2.87	3.07	2.82	2.8	2.63	3.05	2.48
Txn-ps1	8.34	8.34	8.26	8.11	8.32	8.12	8.51	8.23	8.02	8.52	8.46	7.95	8.58	7.77	8.28	8.19	8.56	8.17	8.1	8.48	8.62	8.05	8.12	8.2	8.19	8.17	8.29	8.62	8.3	8.26	8.5	8.17	8.33	8.31	8.37	8.22	8.03	7.8	8.3	8.46	8.06	7.8	8.51	8.49	8.15	8.21	7.85	8.18	8.16
Gulp1	1.55	2.74	1.52	2.36	1.91	2.94	2.28	1.71	1.44	1.63	1.72	1.65	1.02	2.17	2.18	2.73	1.06	2.34	3.43	1.99	1.36	1.08	2.32	3.26	1.08	1.39	1.99	0.78	2.38	2.7	2.81	2.07	2.7	1.06	1.64	1.95	1.52	0.35	2.01	1.22	1.78	1.8	2.44	2.63	1.74	2.63	0.26	1.93	2.07
Gm16102	0	0.31	0.36	0	0	1.09	0.64	0	0	0.63	0	0.25	0	0	0.41	0	0.34	0.78	0.41	0.39	0.37	0	0	0.76	0	0.73	0.32	0.91	0.46	1.04	1.21	0.93	0	0.66	0.63	0.62	0.33	0.41	0.96	0.36	0	0.3	0.3	0.68	0.35	0.59	0	0.4	0
Gm19480	1.01	0.5	1.22	0.26	1.03	0.99	0.22	0.69	0.25	0	0.22	0.29	0.48	1.64	0.47	0.47	0.38	0.5	0.65	0.45	1.44	1.1	1.29	1.39	1.34	1.23	1.39	1.14	1.22	2.17	1.25	1.55	1.01	1.42	1.38	1.6	1.24	0	1.3	1.41	1.48	1.45	1.87	1.47	0.98	1.02	0.98	1.42	1.6
Gm5268	0.19	0.46	0	0.35	0.59	0.29	0.29	1.17	0.33	0.91	0.65	0.1	0.35	0.44	0.48	0.48	0	1	0.48	1	0.86	0.18	0.73	0.19	0	0.18	0	0.16	0.2	0.36	0	0.16	0.76	0.16	0.29	0.4	0	0	0.46	0.16	0.18	0.13	0.63	0.57	0.41	0.38	0	0.33	0.36
Col3a1	5.7	3.96	3.35	4.37	4.82	4.92	3.19	4.76	3.96	4.86	4.17	4.44	3.98	5.05	4.93	4.76	3.81	4.26	5.11	4.39	3.49	3.87	4.19	4.51	3.55	3.6	4.61	3.6	5.02	4.88	4.37	4.8	5.07	3.63	3.51	4.09	4.03	3.39	5.61	3.33	5.36	4.38	4.62	5.01	3.72	4.34	2.41	5.47	3.68
Col5a2	3.17	1.55	1.45	1.95	2.36	2.38	1.02	2.69	1.31	2.31	1.52	1.64	1.73	2.6	2.54	2.23	1.3	2.07	2.57	2.15	1.79	1.06	1.74	2.45	1.58	1.29	2.13	1.36	2.37	2.17	1.78	2.65	2.58	1.91	1.57	1.72	1.59	1.31	3	1.1	2.58	1.49	1.89	2.53	1.72	1.88	1.18	2.69	1.4
Wdr75	3.78	3.29	2.89	3.26	3.02	3.71	2.11	3.61	2.41	3.42	2.94	2.55	2.6	3.54	3.38	3.49	2.53	3.23	3.62	3.35	3.46	2.43	3.55	3.66	2.28	3.25	3.15	2.63	3.62	3.52	2.83	3.45	3.94	2.95	2.73	3.17	2.78	2.27	3.48	2.75	3.36	2.61	3.55	3.69	3.37	3.25	2.31	3.62	2.6
Gm5526	10.43	10.31	10.77	10.36	10.63	10.66	11.13	10.41	10.72	10.65	10.78	10.88	10.75	10.67	10.32	10.47	10.78	10.21	10.54	10.37	10.42	11.16	10.58	10.54	11.3	11.4	10.66	10.97	10.99	10.65	11.43	10.48	10.34	11.16	10.99	10.7	10.46	11.3	10.37	10.83	10.32	11.1	10.72	10.41	10.48	10.81	10.98	10.2	11.27
Gm5269	0.62	0.31	0	0	0	0	0	0.24	0	0.36	0.37	0.37	0.23	0.39	0.42	0	0.18	0.24	0.22	0	0.38	0	0.51	0	0	0	0	0.2	0	0.24	0.34	0.39	0.2	0.2	0	0	0.18	0	0	0.2	0.43	0	0.3	0	0.36	0.6	0	0.41	0.24
Slc40a1	4.07	4.77	4.05	4.19	2.95	3.25	3.51	3.53	3.4	4.11	2.94	3.02	4.29	3.48	4.28	3.51	3.72	3.29	4.52	4.15	3.56	3.38	4.52	3.85	3.08	2.83	4.01	4.23	3.56	4.17	4.84	3.6	4.39	3.81	4	5.07	2.99	1.89	3.61	4.42	4.06	3.55	3.56	4.53	3.57	3.86	3.76	3.81	3.79
Gm9496	0.11	0.22	0.54	0.55	0.3	0.33	0	0.4	0.1	0.09	0	0.12	0.39	0	1.04	0.53	0.08	0.49	0.2	0.44	0.09	0.38	0.36	0.11	0.2	0.1	0.23	0.26	0.43	0.4	0	0.56	0.41	0.26	0.32	0.09	0.08	0	0.51	0.4	0.3	0.07	0.14	0.35	0.09	0.36	0	0.28	0.31
Rpl23a-ps1	3.02	2.82	2.53	1.5	2.27	2.58	2.63	2.41	2.56	2.36	2.76	3.37	2.01	2.66	1.98	1.73	2.76	2.06	2.42	2.1	2.44	3.15	2.52	2.56	3.48	3.1	2.5	2.57	2.12	2.05	2.87	3.08	3.08	2.55	2.14	3.11	2.98	3.44	2.37	2.76	2.21	2.39	2.73	2.25	3.23	2.98	1.07	2.53	3.23
Gm3852	2.27	1.45	2.04	2.73	2.49	2.94	1.34	2.6	1.47	1.58	1.84	0.43	2.04	1.07	2.82	2.92	0.97	1.85	2.92	2.47	3.25	2	3.21	2.87	1.48	2.21	2.59	1.38	2.16	2.46	0.97	2.1	2.77	0.61	2.81	2.67	2.1	1.76	2.32	1.03	2.42	1.96	2.11	1.91	1.82	2.22	1.71	2.34	2.06
Gm18849	1.32	1.23	1.5	0.31	1.18	0.85	1	0.8	0.76	1.12	1.01	0.95	0.98	1.19	1.65	0.95	1.32	0.59	0.76	1.07	1.63	0.55	1.46	0.58	1.27	1.4	1.39	0.88	0.86	1.18	1.09	0.72	1.02	0.87	0.83	1.1	1.41	0.95	0.53	1.01	1.15	0.98	0.85	0.28	0.84	1.17	1.47	1.09	1.32
Gm8326	6.01	5.25	6.32	5.83	5.98	6.26	6.17	5.69	5.74	5.88	5.12	5.39	6.01	6.1	5.69	6.12	5.8	5.92	6.16	5.82	5.38	5.98	5.57	6.19	6.05	5.93	5.94	6.14	5.57	5.84	6.06	6.33	6.17	6.32	5.51	6.14	5.34	6.14	6.26	5.75	6.06	5.81	5.69	5.79	5.84	5.84	6.29	5.64	5.98
Slc39a10	2.49	1.62	1.54	1.68	2.06	2.42	0.89	2.27	1.39	2	1.68	1.56	1.47	2.28	2.17	2.32	1.35	2.14	2.46	2.24	2.91	1.34	1.78	3.34	1.42	1.23	1.92	1.7	2.18	2.42	1.76	2.35	2.82	1.71	1.71	1.91	1.71	0.59	2.37	1.25	2.32	1.7	2.74	2.57	1.86	1.72	0.82	2.67	1.64
Gm28151	2.01	1.7	1.23	1.78	1.85	1.78	0.73	2.73	1.34	2.09	0.29	1.59	1.05	1.9	2.05	2.12	1.46	1.35	1.49	2.47	0.86	1.2	1.48	1.67	1.85	2.26	1.58	1.83	1.63	2.12	1.8	2.77	2.45	1.99	1.93	0.89	1.15	1.35	2.38	1.16	1.78	1.99	1.57	2.53	2.24	1.76	1.31	1.81	0.87
Gm28527	1.39	1.3	1.87	0	0	0.52	0.52	1.06	0	0.51	0.53	1.97	1.04	0.95	0.6	0.59	0.86	1.41	1.01	0.97	1.9	2.02	1.54	1.39	0	0	1.36	1.25	0.67	0.63	0.86	1.52	1.23	0.53	1.44	1.81	0.49	0.59	0.98	1.47	0.61	0	0.44	0	1.66	0.47	1.2	1.79	0
Gm28825	2.78	2.17	1.77	1.96	0	0.67	0.67	2.93	0.75	0	1.76	0.48	2.41	1.82	3.24	2.36	1.41	2.25	3.1	2.3	1.8	0	0.9	3.39	0.76	0	1.87	2.04	3.17	2.8	1.08	2.6	2.83	1.5	0	1.43	1.67	0	2.93	2.2	3.27	0.57	1.54	2.46	0	3.07	0.91	3.38	1.98
Gm4852	1.31	1.46	1.7	1.67	1.93	1.76	1.39	1.76	1.02	0.66	1.03	1.32	2.15	1.46	1.46	1.14	1.07	1.71	0.9	1.49	2.09	1.54	1.2	1.68	1.78	0.76	1.22	1.52	1.38	1.61	1.17	1.95	1.72	1.34	1.45	1.43	1.24	0.6	1.31	1.41	2.02	0.44	1.66	2.02	1.8	1.87	1.57	1.67	1.77
Gm8337	7.77	6.97	7.54	7.46	7.3	7.81	7.4	7.54	7.16	7.37	6.6	6.75	7.31	7.61	7.6	7.9	6.9	8.04	7.76	7.51	7.12	6.86	7.33	7.74	6.8	6.56	7.48	7.02	7.12	7.55	6.96	7.73	8.13	7.2	6.55	7.44	6.65	6.72	7.61	6.84	7.49	6.74	7.23	7.72	7.32	7.12	6.74	7.57	6.8
Tmeff2	0.37	0.21	0.12	0.65	0.64	0.47	0.06	0.39	0.09	0.17	0.6	0.23	0.28	0.38	0.19	0.76	0.15	0.22	0.16	1.22	0.45	0.1	0.38	0.46	0.25	0.5	0.51	0.4	0.35	0.7	0.37	0.7	0.57	0.12	0.33	0.56	0.35	0.48	0.18	0.31	0.19	0.37	0.66	0.34	0.38	1.16	0.38	0.26	0.6
Gm28322	0.33	0.23	0	0.23	0.17	0	0	0.23	0	0	0	0	0	0.1	0.22	0.11	0	0.12	0.11	0.47	0.2	0	0.14	0	0.11	0.22	0.09	0	0.25	0.61	0	0.38	0.65	0.19	0	0.18	0	0	0	0.19	0	0.08	0.29	0	0	0.7	0.14	0.11	0.33
Cavin2	3.75	4.03	4.49	4.17	4.92	4.94	3.13	4.44	3.13	3.75	4.64	4.13	3.78	4.47	4.04	4.6	3.53	3.41	3.82	4.56	4.21	3.51	3.98	4.56	3.84	3.32	4.34	2.92	4.25	3.48	4.32	4.49	4.49	3.86	3.78	4.05	3.88	4.08	4.59	2.84	3.6	4.21	3.75	4.53	4.64	4.52	3.04	4.15	3.65
Nabp1	2.51	2.09	2.31	2.29	2.53	2.52	1.64	2.34	1.56	1.99	1.81	1.73	2.2	2.25	2.44	2.46	1.45	2.07	2.31	2.48	1.64	1.31	1.2	2.31	2.14	1.69	1.98	2.19	2.25	2.34	2.13	2.61	2.71	2.21	1.91	2.07	1.98	0.85	2.25	1.78	2.05	1.91	2.3	2.6	2.1	2.06	1.49	2.08	2.33
Myo1b	3.42	3.02	2.57	2.81	2.97	3.09	2.39	3.39	2.57	3.12	2.81	1.85	2.51	3.05	3.17	3.21	2.51	2.93	3.61	2.99	3.06	1.99	3.06	3.64	2.21	2.09	2.84	2.46	3.05	3.56	2.9	3.14	3.68	2.62	2.59	2.78	2.84	1.45	3.31	2.79	3.43	1.99	3.36	3.62	2.87	2.78	2.27	3.42	2.51
Gm8419	0.44	0	0	0.43	0	0	0	0.44	0.41	0.64	0	0.25	0	0.39	0.42	0.42	0.34	0	0.42	0	0	0	0	0	0.42	0.75	0.33	0	0	0	0.34	0	0.38	0	0	0.35	0	0.42	0.4	0	0	0	0.3	0	0.65	0	0	0	0
Gm8420	6.61	0.21	6.28	6.04	0.22	0.46	0	6.35	5.89	6.26	0.46	7.55	0.54	6.29	6.34	0.9	6.83	0.31	0	0.86	6.36	0	0	0	0.52	0	5.19	6.04	0	0.3	0.23	0.48	0.25	0.25	6.62	0	0.42	1.06	4.35	0.64	5.48	6.21	0.38	0.49	0.45	0.41	0	6.3	0.3
Stat4	0.92	0.5	0.77	0.39	0.35	0.47	0.21	0.36	0.47	0.91	0.74	0.44	0.58	0.84	0.6	0.7	0.22	0.64	1.09	0.72	1.17	0.2	0.71	1.01	0.38	0.24	0.4	0.76	0.76	0.29	0.86	1.33	1.43	1.19	0.43	0.53	0.25	0.24	0.6	0.45	1.06	0.2	0.87	1.85	1.42	0.24	0.2	0.46	1.1
Gm3940	0	0	0.63	0	0	0.63	0.86	0.74	0.96	0.34	0	0	0.73	0	0	0.71	0.81	0.43	0.4	0.68	0.89	0.71	1.37	0	0.4	0.4	0.31	0.36	1.07	0.75	0.33	0.91	0.88	0.36	0.61	0.33	0.81	0.4	0.38	0.35	0.41	0.91	1.07	0.67	0.62	0.31	0	0.94	1.01
Gm31812	0.29	0.61	0.99	0.28	0.4	0	0.12	0.63	0.39	0.6	0.62	0.44	0.52	0.46	0.14	0.7	0.5	0.42	0.78	0.67	0.13	0.6	0	0.99	0.5	0.96	0.4	0.46	0.88	0.42	0.41	0.96	0.54	0.54	0.23	0.12	0.8	0.69	1.25	0.62	0.72	0.44	0.36	0.47	0.61	0.48	0.84	0.49	0.53
Stat1	2.87	2.55	3.13	2.9	2.56	2.75	2.65	2.75	2.47	3.35	3.24	1.85	2.46	2.85	2.75	3.07	2.28	2.64	3.15	2.86	2.17	2.52	2.34	3.02	2.34	2.43	3.06	2.83	2.65	2.96	2.95	2.9	3.15	3.29	2.48	2.46	2.23	1.91	3.02	3.01	3.34	1.84	2.61	3.34	4.36	2.44	2.59	2.78	2.78
Gls	4.53	3.77	4.4	4.21	4.42	4.32	2.75	4.65	2.86	3.39	3.13	3.39	4.32	4.35	4.42	4.38	3.38	3.82	3.85	5.23	4.13	2.6	4.09	4.29	3.64	3.5	4.15	4.13	4.39	4.58	3.59	4.95	5.03	4.08	4.38	4.27	3.18	3.44	4.23	3.68	4	3.4	4.24	4.53	4.37	4.99	3.5	4.12	3.94
Nab1	5.74	5.31	5.01	5.37	5.14	5.6	5.33	5.65	4.9	5.03	5.16	4.57	5.58	5.6	5.65	5.67	5.02	5.79	5.67	5.43	5.65	4.99	5.23	5.61	5.3	4.98	5.27	5.59	5.67	5.77	5.33	5.68	6	5.21	5.24	5.37	4.96	3.07	5.54	5.22	5.67	5.1	5.83	5.74	5.1	5.34	4.76	5.5	5.35
Gm5976	0.94	1.33	0.81	1.02	1.44	1.59	0.8	1.5	0.79	0.5	0.97	0.51	1.72	1.01	0.91	1.63	0.58	1.31	1.07	1.04	0.91	1.31	0.55	1.43	2.12	1.32	1.03	2.07	2.05	2.11	1.06	1.49	1.81	1.06	1.16	1.9	1.05	0.17	1.84	1.74	1.88	1.39	1.93	1.66	0.95	1.33	0.7	0.88	1.5
Rps27a-ps1	0.7	0	1.47	0.69	1.89	1.17	1.58	1.52	1.6	1.68	1.47	1.33	0.93	1.05	1.62	1.46	1.92	0.97	0.66	1.68	0.61	1.3	0.45	0.69	1.3	0.91	0.53	0.61	0.74	1.18	0.77	0.62	0.6	1.48	1.56	0.31	0.94	0.66	1.56	1.18	1.15	1.39	0.85	0.62	0.8	0.92	0.8	0.65	0.7
Gm53065	0.47	0.33	0	0	0	0.21	0.21	0.25	0	0	0	0.14	0.46	0.22	0.45	0.44	0	0	0.24	0	0	0	0.3	0.25	0	0	0.5	0.22	0	0	0.2	0.22	0.21	0.4	0	0.2	0.19	0	0.23	0	0.25	0	0	0	0.21	0	0	0.23	0
Gm5527	3.18	3.11	2.93	2.43	2.75	3.52	1.83	3.28	2.52	3.25	2.54	2.8	2.58	3.27	3.19	3.1	1.89	2.99	3.26	3.41	3.06	2.63	2.7	2.87	2.54	3.15	2.8	2.59	3.39	3.36	2.79	3.21	3.64	3.1	2.12	3.04	3.15	2.26	3.23	2.71	3.05	2.88	3.49	3.66	2.83	3.23	2.01	3.1	2.71
Nemp2	1.71	1.15	1.15	1.15	1.07	1.34	0.51	1.58	0.58	1.41	1.06	0.87	1.49	1.45	1.46	1.55	0.56	1.63	1.9	1.41	1.46	0.72	1.5	1.95	0.78	1.15	1.08	1.6	1.38	1.73	1.42	2.21	2.33	2	1.19	1.08	0.93	0.54	1.7	0.93	1.89	0.88	1.2	2.17	1.97	1.26	1.08	1.59	1.4
Mfsd6	5.94	5.38	5.23	5.86	5.21	5.38	5.33	5.72	4.74	5.22	4.88	3.67	5.92	5.38	5.99	5.79	4.75	6.2	6.12	5.4	5.97	5.11	5.28	5.94	5.11	4.66	5.65	5.84	5.92	6.06	5.5	5.96	6.13	5.71	5.24	5.28	4.91	3.29	5.64	5.48	6.05	3.95	5.56	6.04	4.82	5.35	5.71	5.81	5.58
Inpp1	2.97	2.43	2.86	1.99	2.44	2.56	1.84	2.94	1.95	2.25	2.34	1.48	2.66	2.29	2.58	2.89	1.96	2.1	2.94	2.78	2.84	1.49	3.07	2.71	2.13	1.87	2.66	2.38	3.09	2.97	2.27	3.31	3.41	2.37	2.34	2.57	2.08	1.54	2.91	1.9	2.67	1.82	2.51	3.39	2.9	2.82	2.34	2.68	2.34
Hibch	3.79	3.86	3.2	3.77	3.72	3.9	3.35	3.87	3.47	3.56	3.91	3.42	3.34	3.74	3.9	3.73	3.48	3.88	3.98	3.85	3.51	3.4	3.5	4.13	3.44	2.88	3.44	3.08	3.49	3.71	3.32	3.52	3.93	3.16	3.23	3.5	3.78	1.8	3.75	3.36	3.91	3.4	3.75	3.9	3.27	3.28	2.24	3.91	3.11
1700019D03Rik	2.13	1.57	1.86	1.4	2.06	1.85	1.39	1.99	1.34	1.81	2.09	1.47	1.2	1.9	1.93	1.81	1.59	1.76	2.46	1.9	2.26	1.09	2.09	1.99	1.4	1.49	1.81	1.27	1.7	1.87	1.28	2.15	1.98	1.91	1.25	1.83	1.83	0.89	1.89	1.35	1.7	1.57	1.89	1.84	1.63	1.77	0.94	2.11	1.37
Pms1	1.14	1.03	0.64	0.76	0.8	0.99	0.49	1.16	0.67	0.8	0.84	0.7	0.45	1.01	1.17	1.16	0.55	0.93	1.2	1.09	0.92	0.28	0.91	1.27	0.53	0.51	0.84	0.62	0.88	0.78	0.61	1.06	1.21	0.62	0.44	0.87	0.82	0.2	1.19	0.44	0.98	0.59	0.86	1.17	1.1	0.92	0.53	1.02	0.51
Ormdl1	3.38	3.65	3.58	3.35	3.8	3.76	3.44	3.39	3.41	3.25	3.31	3.53	3.31	3.48	3.43	3.54	3.35	3.24	3.28	3.42	3.36	3.28	3.15	3.6	3.6	3.75	3.33	3.6	3.42	3.42	3.74	3.49	3.57	3.48	3.46	3.43	3.15	1.77	3.62	3.46	3.54	3.95	3.81	3.55	3.46	3.45	3.18	3.3	3.43
Osgepl1	2.2	2.19	1.74	1.85	1.93	1.99	1.36	2.39	1.65	1.84	1.85	1.99	1.53	2.02	2.1	2.2	1.63	1.91	1.68	2.27	2.11	1.69	2.23	2.19	1.84	2.03	2.06	1.68	2.25	2.21	1.92	2.51	2.54	1.93	2.02	2.15	2.03	1.24	2.2	1.9	2.16	2.19	2.36	2.39	2.28	2.22	1.33	2.1	1.76
Gm28551	0.21	0.08	0.09	0.11	0.16	0.09	0.04	0.48	0.1	0.39	0.09	0.09	0.16	0.14	0.1	0.15	0.04	0.11	0.1	0.23	0.18	0.05	0.07	0.26	0.15	0.05	0.33	0.09	0.38	0.11	0.16	0.31	0.14	0.09	0.25	0.08	0.04	0	0.15	0	0.16	0.07	0.21	0.31	0.49	0.33	0.07	0.19	0.11
Asnsd1	2.9	2.72	3.05	2.99	2.89	2.93	2.99	3	2.92	2.84	2.82	2.81	2.86	2.9	2.69	2.88	3.06	2.73	2.66	2.85	2.62	3.05	3.02	2.73	2.72	3.39	2.87	2.92	2.68	2.75	3.13	2.98	3.17	3.63	3.23	2.66	3.05	3.18	2.88	3.06	3.16	3.18	3.01	2.84	3.29	2.95	3.14	2.89	2.98
Stk17b	5.32	6.21	6.77	6.51	6.36	5.71	5.04	6.03	5.68	5.14	5	5.15	6.68	5.67	6.01	6.09	5.46	5.69	5.02	6.28	5.77	5.69	5.88	5.88	6.43	5.56	6.17	6.29	5.76	6.05	5.71	6.41	6.3	6.07	6.31	6.04	5.2	4.54	6.01	6.12	5.9	5.16	5.61	6.44	6.47	6.27	6.19	6.08	6.57
Hecw2	0.24	0.17	0.18	0.2	0.18	0.26	0.05	0.29	0.14	0.09	0.04	0.15	0.09	0.21	0.22	0.29	0.08	0.22	0.14	0.4	0.19	0.07	0.35	0.33	0.1	0.12	0.25	0.1	0.19	0.38	0.21	0.42	0.32	0.17	0.16	0.2	0.06	0.1	0.39	0.08	0.24	0.09	0.2	0.38	0.27	0.31	0.05	0.28	0.1
Gtf3c3	3.27	2.96	2.9	2.91	2.84	3.15	2.23	3.3	2.36	3.07	2.44	2.08	2.72	3.05	3.3	3.28	2.45	3.11	3.12	3.04	3.14	2.24	3.03	3.39	2.41	2.66	2.99	2.66	3.41	3.58	2.77	3.57	3.63	2.84	2.8	2.76	2.38	1.88	3.36	2.73	3.37	2.54	3.08	3.44	3.17	2.85	2.27	3.68	2.75
Pgap1	3.68	2.78	2.14	2.92	2.6	2.71	2	3.52	1.71	1.88	2.06	1.65	3.32	2.64	2.79	3.14	2.14	4.02	3.04	2.81	4.03	1.73	2.61	3.13	2.82	2.17	2.37	2.82	3.25	3.85	2.94	3.55	3.43	2.77	2.89	2.59	1.84	1.32	2.78	2.9	3.01	1.58	3.63	3	2.25	2.91	2.28	2.91	2.81
Gm19637	0.31	0	0	0	0.43	0.25	0	0.31	0.29	0	0	0.18	0	0	0.3	0	0	0.32	0.29	0	0.26	0	0	0.31	0	0	0	0.27	0	0	0	0.27	0.48	0	0.46	0.24	0	0	0.28	0.26	0	0.21	0.21	0.27	0	0	0	0	0.31
Ankrd44	2.67	2.15	2.2	2.54	2.01	2.15	1.71	2.45	1.63	2.09	1.69	1.25	2.65	2.16	2.67	2.83	1.55	2.71	2.62	2.25	3.03	1.94	2.07	2.63	1.9	1.79	2.41	2.79	3.03	2.84	2.4	3.22	3.29	3.04	2.19	2.07	1.69	0.86	2.61	2.07	3.03	1.44	2.36	3.09	2.34	2.3	2.25	2.73	2.77
Sf3b1	6.18	5.49	5.33	5.9	5.74	5.88	4.76	6.4	4.64	5.55	4.84	4.44	5.67	5.91	6.12	6.35	4.84	6.11	6.1	6.07	6	4.64	5.99	6.31	5.5	5.34	5.72	5.88	6.23	6.37	5.31	6.54	6.71	6.02	5.64	5.61	4.89	4.03	6.07	5.35	6.08	4.75	5.92	6.43	6.04	6.01	5.64	6.03	5.97
E330011M16Rik	0.82	0.93	0.8	0.92	0.98	0.89	0.23	1.13	0.54	0.95	0.54	0.38	1.44	0.51	1.14	0.48	0.61	0.84	0.55	0.7	0.96	0.95	1.11	0.76	1.04	1.14	0.93	1.01	0.62	0.58	1.22	0.93	0.86	1.33	1.22	0.86	0.87	1.08	0.7	0.8	0.81	0.75	0.63	0.98	0.92	0.77	0.81	0.77	0.77
Coq10b	4.82	4.43	5.55	5.26	4.97	4.8	4.68	4.66	4.49	4.53	3.83	3.85	5.57	5.02	5.3	5.1	4.05	4.89	4.48	4.9	4.85	4.94	4.72	4.83	5.27	4.83	5.39	5.31	5.16	5.12	5.03	5.55	5.1	5.67	4.67	5.14	4.05	2.36	4.95	5.13	4.83	4.93	5.11	5.12	4.49	4.86	4.9	4.72	5.78
Gm17971	2.05	1.42	0.85	1.78	1.6	1.58	0.84	1.93	1.16	1.2	0.34	1.17	1.29	2.09	3.01	2.45	0.8	2.01	1.26	2.08	1.86	1.17	1.97	1.72	2.19	1.07	2.53	1.81	2.59	2.42	0.9	2.58	2.79	2	2.29	1.82	1.37	0.21	2.04	1.53	1.63	1.39	1.44	2.78	1.81	2.11	1.47	1.77	2.05
Hspd1	7.55	7.29	6.35	7.35	7.03	7.53	6.7	7.42	6.33	7.24	6.73	6.05	6.49	7.45	7.54	7.4	6.5	7.56	7.6	6.92	7.29	6.23	6.77	7.55	6.21	6.42	6.99	6.6	7.12	7.54	6.67	7.18	7.63	6.61	6.67	6.96	6.78	5.76	7.22	6.98	7.38	6.11	7.25	7.27	6.67	6.77	5.74	7.56	6.49
Hspe1	6.41	6.48	6.14	6.34	6.82	6.82	6.63	6.22	6.44	6.74	6.72	6.69	6.1	6.74	6.2	6.42	6.49	6.36	6.59	6.34	6.15	6.4	5.91	6.23	6.5	7.05	6.05	6.42	6.4	6.42	6.91	6.31	6.49	6.49	6.59	6.44	6.27	5.92	6.3	6.55	6.3	7.08	6.74	6.09	6.16	6.12	5.35	6.05	6
Gm5147	0.59	0.65	0	0.22	0.17	0.35	0.18	0.22	0.39	0.34	0.49	0.35	0.41	0.37	0.4	0.7	0.46	0.43	0.21	0.38	0.19	0.56	0	0	0.21	0.84	0.31	0.36	0.63	0.23	0.59	0.37	0.5	0	0	0.72	0.32	0.56	0.54	0.35	0.73	0.41	0.41	0.2	0.49	0.16	0.26	0.54	0.59
Gm16581	3.42	3.04	3.28	3.79	2.63	3.42	1.37	3.96	1.68	3.95	2.43	1.4	2.84	3.14	3.79	3.65	1.13	3.82	3.63	3.63	3.76	1.69	3.3	3.52	1.99	2.9	3.37	3	4.08	3.97	1.84	4.25	4.04	2.71	2.81	3.05	2.41	1.38	3.91	2.81	3.61	1.25	3.33	3.87	3.37	3.29	3.42	3.42	2.74
Mob4	5.3	5.28	5.43	5.26	5.59	5.43	5.24	5.22	5.18	4.82	5.06	5.13	5.44	5.11	5.07	5.46	5.16	5.26	5.17	5.38	4.82	5.06	4.99	5.32	5.6	5.11	4.94	5.37	5.18	5.36	5.52	5.39	5.42	5.52	5.22	5.16	4.79	4.69	5.16	5.31	5.2	5.57	5.4	5.29	5.07	5.33	5.3	5.01	5.34
Gm6822	1.02	0	0.51	0.59	0.81	1.63	0.5	1.84	1.55	2.09	0.51	0.88	0.59	1.48	3.38	1.78	0.83	1.04	1.3	1.91	2.91	0.57	2.22	1.35	1.3	0	0	1.21	1.09	1.04	0	2.77	1.45	2	0.86	0	0.82	0.57	1.26	0.51	1.33	0	1.23	1.89	1.16	1.08	0.69	1.75	1.03
Rftn2	1.19	0.95	1.46	1.03	1.28	1.24	0.63	1.51	0.98	1.1	0.91	0.98	1.18	1.28	1.07	1.43	0.94	0.87	1.18	1.39	1.01	0.77	1.32	1.44	0.94	1.22	1.2	0.78	1.65	1.46	1.19	1.86	1.47	1.22	1.08	1.26	1.09	1.08	1.31	0.79	1.17	1.01	1.45	1.51	1.55	1.21	0.8	1.37	1.02
Gm10561	0.66	0.34	0.71	0.4	0.77	0.5	0.21	0.66	0	0.64	0.07	0.54	0.25	0.64	0.32	0.84	0.52	0.61	0.38	0.3	0.41	0.57	0.69	0.77	0.45	0.24	0.46	0.63	0.51	0.61	0.57	1.04	0.67	0.34	0.69	0.53	0.7	0.31	0.71	0.21	0.59	0.63	0.71	0.69	0.82	0.55	0.3	0.67	0.33
Mars2	2.63	2.03	1.73	2.02	2.01	2.67	1.23	2.76	1.25	1.85	1.38	1.1	1.95	2.4	2.38	2.6	1.36	2.45	2.33	2.44	1.87	1.3	1.91	2.7	1.39	1.57	2.02	1.75	2.54	2.83	1.4	2.59	2.88	1.55	1.8	2.01	1.65	0.58	2.31	1.83	2.2	1.29	2.42	2.76	1.9	2.33	0.99	2.27	1.96
Gm8292	2.95	3.61	3.92	3.55	4.21	3.93	3.8	3.74	4.31	3.25	4.38	5.13	3.35	3.99	3.26	3.84	3.86	3.35	2.38	4.06	3.3	3.35	3.42	2.87	3.92	3.96	3.05	3.35	3.32	3.23	4.66	3.73	3.75	4.2	3.61	3.89	3.6	5.06	3.18	3.91	3.4	4.54	4.1	3.47	4.64	3.99	3.1	3.4	3.27
Btf3-ps17	0.91	0.92	0.44	0.52	1.55	0.44	0.77	0	0.5	0.43	0.78	0.78	1.2	0	0.51	0.5	0.73	0	0.5	0.84	0.45	1.8	0	1.21	0.87	1.42	0.4	0.8	1.29	0.92	1.41	1.33	1.07	0	1.26	1.24	0.73	0	0.84	0.44	0.9	0.9	0.65	0.47	1.26	0	0	0	0.53
Plcl1	0.73	0.54	0.7	0.72	0.52	0.95	0.1	0.78	0.44	0.56	0.47	0.42	0.38	0.82	0.88	0.85	0.32	0.57	0.72	0.59	0.5	0.35	0.6	0.87	0.23	0.43	0.77	0.4	0.84	0.82	0.58	1.21	1.01	0.64	0.63	0.55	0.59	0.41	1.05	0.29	0.73	0.31	0.56	0.87	0.71	0.65	0.23	0.71	0.56
Gm38056	0.69	0.58	0.66	0.59	0.42	0.44	0.37	0.5	0.42	0.43	0.4	0.44	0.63	0.44	0.3	0.54	0.41	0.38	0.61	0.56	0.62	0.52	0.71	0.59	0.35	0.94	0.58	0.75	0.48	0.6	1.06	0.57	0.57	0.66	0.39	0.29	0.43	0.67	0.46	0.52	0.52	0.58	0.45	0.65	0.37	0.8	0.37	0.24	0.48
9130227L01Rik	3.26	2.55	1.87	2.92	2.64	2.65	2.25	3.14	2.37	4.02	2.65	2.33	2.66	3.35	3.96	2.98	2.2	2.41	2.95	2.4	3.05	2.05	2.17	2.86	2.51	2.51	2.64	2.96	3.09	3.1	2.39	2.74	2.88	2.49	2.4	2.41	2.65	0.68	2.99	2.8	3.47	3.04	2.97	3.6	1.66	2.46	2.54	3.17	2.62
Gm36986	2.63	2.35	2.18	4.3	2.35	1.63	2.37	2.82	3.18	3.14	0.77	1.63	2.6	2.24	3.65	2.65	2.97	2.85	2.34	2.39	2.1	2.83	3.2	2.52	1.95	2.46	2.98	3.89	3.96	3.08	1.98	3.81	2.41	2.96	2.53	1.87	3.12	2.08	4.38	3.58	4.81	2.39	2.13	3.58	1.91	1.8	4.04	3.96	3.34
1700003I22Rik	4.67	4.3	3.84	4.82	4.42	4.61	4.14	4.44	5.09	5.66	4.12	4.07	4.5	4.52	5.31	3.75	5.31	4.19	3.92	3.71	3.58	5.08	3.28	4.72	4.71	5.52	4.71	5.38	4.77	3.56	3.93	4.07	4.11	4.91	4.55	3.46	5.87	3.04	5.5	4.71	5.68	5.15	4.39	5	2.57	4.35	3.85	4.99	4.61
Gm28900	8.99	9.04	8.43	8.62	8.95	8.8	8.35	9.08	9.03	8.95	8.94	8.98	8.47	8.99	8.88	8.75	8.68	8.52	8.44	8.87	8.39	7.72	8.56	8.26	8.38	7.91	8.6	7.84	8.63	8.33	8.5	8.75	9.16	8.33	7.97	8.82	8.84	7.71	8.58	8.75	8.35	8.12	9.22	8.87	9.42	8.78	5.65	8.34	7.71
Satb2	5.72	5.03	4.85	5.58	4.67	5.45	3.43	5.9	4.06	5.23	3.84	2.87	5.53	5.12	6.12	5.99	3.89	5.61	5.62	5.2	4.98	3.85	4.53	5.83	4.51	4.35	5.34	5.57	6.17	6.12	4.29	6.02	6.07	4.64	4.84	4.9	4.71	2.62	6	5.22	6.45	3.66	5.27	6.09	4.64	4.92	5.45	5.58	5.34
9130024F11Rik	3.08	2.87	2.33	2.74	2.13	2.44	1.44	3.45	1.82	3.03	1.99	1.86	2.7	2.52	3.31	2.74	2.32	2.21	2.37	2.91	3.18	1.98	3.58	2.43	1.75	2.41	2.74	2.06	2.85	2.65	1.64	3.12	2.81	1.86	2.47	2.23	2.27	0.93	2.83	2.26	2.45	2.35	2.21	2.96	2.32	3	1.92	3.21	2.5
Gm4081	1.58	1.02	0.22	1.05	0.58	1.11	0.53	1.32	0.82	0.67	0.29	0.45	0.9	0.67	1.21	1.11	0.14	0.82	1.02	0.84	0.66	1.07	0.31	0.91	0.54	0.6	0.84	0.99	1.4	1.12	0.39	1.09	1.06	0.7	0.28	0.8	0.9	0.47	1.23	0.83	1.46	0.58	0.92	1.21	0.28	0.62	1.1	0.81	0.87
Gm5254	0.34	0.54	0.52	0.61	0	0.4	0.89	0	0.32	0.14	0.52	0	0.94	0.43	0.17	0.17	0.49	0.63	0.81	0.44	0	0.17	0.21	0	0.32	0.17	0	0	0.37	0.18	0.38	0.55	0.29	0	0	0.14	0.14	0	0.16	0.28	0.34	0.43	0.12	0.16	0	0	0	0.17	0.49
4930558J18Rik	0.17	0.41	0.07	0.24	0.24	0.07	0.32	0.24	0.3	0.13	0.38	0.09	0.08	0.45	0.16	0.36	0.13	0.32	0.36	0.08	0.5	0	0.1	0.79	0	0.23	0.12	0.21	0.55	0.17	0	0.21	0.33	0.27	0	0.25	0.35	0	0.15	0.07	0.31	0.06	0.31	0.34	0.2	0.18	0	0.35	0.32
1700066M21Rik	2.8	2.66	2.2	2.31	2.8	3.11	2.39	2.85	2.41	2.57	2.46	2.23	2.02	3.09	2.74	2.81	2.05	2.8	2.81	2.47	2.48	2.18	2.36	3.02	2.46	2.48	2.38	2.38	2.82	2.89	2.68	2.7	2.94	2.21	2.43	2.67	2.35	0.97	2.86	2.18	2.84	2.8	3.06	2.94	2.41	2.69	1.59	2.7	2.36
Tyw5	2.57	2.7	2.66	2.63	2.99	2.8	2.57	2.82	2.33	2.61	2.51	2.38	2.57	2.64	2.3	2.85	2.54	2.78	2.79	2.55	2.57	2.27	2.45	2.42	2.72	2.54	2.41	2.39	2.58	2.93	2.93	2.8	2.95	2.9	2.83	2.42	2.37	1.75	2.77	2.42	2.49	2.61	2.9	2.62	2.85	2.76	2.02	2.48	2.54
Maip1	2.46	2.61	2.54	2.51	2.47	2.5	2.44	2.5	2.31	2.64	2.33	2.25	2.5	2.44	2.52	2.59	2.51	2.49	2.42	2.41	2.73	2.32	2.79	2.3	2.11	2.52	2.43	2.49	2.43	2.39	2.82	2.49	2.6	2.7	2.36	2.38	2.37	2.05	2.48	2.56	2.34	2.62	2.65	2.46	2.79	2.39	2.24	2.71	2.24
Spats2l	1.27	0.93	1.96	1.31	1.66	1.69	0.69	1.46	0.85	1.12	1.44	0.81	0.88	1.29	1.11	1.59	1.09	1.4	1.61	1.82	1.26	0.64	1.33	1.42	0.87	0.97	1.78	0.87	1.73	1.39	1.38	1.55	1.79	1.06	1.44	1.46	0.77	1.32	1.28	0.86	1.01	0.67	1.05	1.42	2.47	1.97	0.87	1.06	1.16
Kctd18	1.29	1.35	0.97	1.33	1.15	1.12	0.63	1.7	0.66	1.24	0.75	0.49	1.03	1.17	1.36	1.47	0.59	1.33	1.21	1.49	1.54	0.94	1.69	1.39	0.79	0.92	1.21	1.03	1.58	1.41	0.76	1.68	1.78	1.08	1.09	1.03	0.93	0.64	1.54	0.78	1.62	0.66	1.12	1.61	1.57	1.36	1.1	1.74	1.13
Sgo2a	1.32	1.41	0.54	1.18	0.97	1.28	0.36	1.1	0.66	1.05	1	0.56	0.85	1.12	1.24	1.01	0.54	1.23	1.38	1.07	1.42	0.53	0.8	1.46	0.88	0.84	0.79	0.6	1.21	1.33	0.74	1.15	1.37	0.56	0.84	0.83	0.88	0.46	0.91	0.62	1.31	0.73	1.35	1.49	0.86	1.24	0.25	1.3	0.78
Aox1	0.42	0.37	0.31	0.8	0.57	0.53	0.18	0.8	0.13	0.38	0.56	0.27	0.4	0.5	0.74	0.67	0.31	0.57	0.45	0.75	0.64	0.34	0.69	0.77	0.32	0.25	0.65	0.25	0.63	0.41	0.31	0.9	0.85	0.35	0.39	0.46	0.73	0.29	0.94	0.1	0.72	0.33	0.31	0.95	0.6	0.62	0.12	0.71	0.49
Aox2	0.28	0.44	0.14	0.22	0.15	0.1	0.23	0.37	0.21	0.24	0.05	0.13	0.39	0.1	0.11	0.19	0.15	0.56	0.4	0.05	0.1	0.21	0.29	0.09	0.14	0.11	0.33	0.38	0.22	0.28	0.21	0.17	0.17	0.1	0.34	0.16	0.36	0.14	0.42	0.23	0.46	0.08	0.13	0.22	0.22	0.15	0.77	0.45	0.2
Gm37607	1.3	0.77	0.3	1.37	1.14	1.29	0.38	1.46	0.77	1.03	0.51	0.36	1.01	1.04	1.18	1.8	0.74	1.51	1.52	1.4	0.26	0.34	0.59	1.32	0.66	1.26	0.75	0.91	0.95	1.52	0.68	1.31	1.88	1.07	0.8	1.09	0.43	0.24	1.21	0.83	1.44	0.82	0.94	1.51	0.93	1.26	1.13	0.68	1.36
Bzw1	7.26	7.17	6.6	6.99	6.88	7.19	6.68	7.13	6.25	6.53	6.75	6.09	7.14	6.85	6.85	7.2	6.51	7.32	7.19	6.98	7.16	6.29	6.93	7.14	6.7	6.6	6.84	7.08	7.13	7.48	7.05	7.07	7.44	6.73	6.78	6.82	6.59	5.13	6.91	7.01	7.16	6.36	7.41	7.29	6.84	7.03	6.41	7.07	6.92
Clk1	5.51	5.18	4.55	5.31	5.55	5.52	4.25	5.87	4.62	5.04	3.84	4.12	5.13	5.3	5.69	5.94	4.03	4.99	5.16	5.76	4.67	3.58	5.29	5.56	5.34	5.29	5.15	5.27	5.63	5.79	4.82	5.89	5.98	5.61	5.78	4.8	4.53	3.32	5.75	4.83	5.26	4.89	5.27	5.89	5.39	5.66	5.32	5.29	5.5
Ppil3	2.87	2.88	2.48	2.61	2.83	3.13	2.53	2.82	2.75	2.84	3	3.12	2.39	2.98	2.81	2.88	2.67	2.28	2.64	2.88	2.55	2.43	2.47	2.83	2.73	2.86	2.59	2.41	2.76	2.95	2.95	2.93	3.04	2.46	2.45	2.81	2.6	2.06	2.82	2.7	2.72	2.94	3.1	3.01	2.71	2.71	2.13	2.66	2.43
Nif3l1	2.72	2.53	2.31	2.59	2.41	2.81	2.15	2.6	2.1	2.61	2.41	2.06	2.26	2.55	2.62	2.75	2.13	2.73	2.82	2.58	2.51	2.46	2.55	3.02	2.08	1.99	2.56	2.06	2.84	2.73	2.26	2.67	2.85	2.21	2.13	2.59	2.63	1.53	2.79	2.26	2.97	1.92	2.63	2.68	2.68	2.46	1.76	2.76	1.94
Orc2	2.97	2.97	2.53	2.79	2.79	3.32	2.18	3.01	2.02	2.84	2.82	2.38	2.45	3.12	2.99	3.08	2.06	2.97	3.32	2.82	3.23	2.37	2.8	3.17	2.56	2.13	2.75	2.49	3.16	3.2	2.8	3.27	3.34	2.89	2.18	2.77	2.78	2.06	3.16	2.38	3.02	2.54	3.21	3.23	3.21	3.11	2.11	3.03	2.4
AC118698.1	0	0	0	2.2	0	0	0	0	0	1.95	0	0	0	0	0	2.15	0	2.25	2.97	2.09	0	0	0	0	0	0	0	2.03	2.32	2.24	0	2.06	3.34	0	0	0	0	0	2.92	0	0	0	0	2.88	1.97	0	0	0	0
Gm15834	0.21	0.3	0.09	0.07	0.26	0.03	0.06	0.34	0.1	0.25	0	0.14	0.14	0.06	0.2	0.14	0.08	0.08	0.26	0.1	0.21	0.14	0.21	0.07	0.04	0.11	0.08	0.09	0.08	0.18	0.06	0.48	0.34	0.15	0.37	0.09	0.08	0.14	0.34	0.03	0.18	0.07	0.12	0.3	0.44	0.13	0.09	0.39	0
Fam126b	2.45	2.13	2.35	2.3	2.36	2.38	1.47	2.64	1.49	1.46	1.65	1.56	1.84	2.1	2.61	2.72	1.62	2.2	2.3	2.74	2.3	1.39	2.2	2.95	1.65	1.42	1.97	1.66	2.69	2.65	1.57	2.79	2.84	1.73	2.27	2.11	1.77	0.88	2.25	1.71	2.65	1.73	2.33	2.71	2.06	2.66	1.19	2.4	2.03
Ndufb3	7.28	7.49	7.6	7.5	7.69	7.48	7.6	7.42	7.26	7.49	7.34	7.03	7.82	7.31	7.33	7.62	7.55	7.25	7.23	7.4	7.49	7.46	7.28	7.35	7.6	7.81	7.45	7.89	7.47	7.69	7.87	7.6	7.46	8.08	7.93	7.35	7.48	7.56	7.45	7.97	7.44	7.5	7.64	7.56	7.49	7.59	7.96	7.52	7.9
Cbx3-ps7	4.85	4.65	4.1	4.46	4.29	5.08	2.94	5.35	3.47	4.35	4.16	3.52	3.23	5.11	5.18	4.88	3.13	4.8	5.04	4.61	4.78	2.75	4.53	5.1	3.46	2.94	4.41	3.54	4.96	4.73	3.4	4.86	5.23	3.67	3.28	4.41	4.76	2.46	4.95	3.52	5.11	3.26	5.08	5.12	4.64	4.72	3.53	5.07	3.41
Flacc1	0.79	1.31	2.03	1.1	1.73	1.21	0.71	1.23	0.91	0.87	0.91	1.82	1.21	0.96	0.93	1.02	1.15	0.33	0.59	2.02	1.05	0.75	0.96	0.62	1.29	0.53	1.27	0.96	1.49	0.97	0.66	1.4	1.2	1.02	1.25	1.34	1.15	1.65	1.12	1.07	0.75	1.32	0.67	0.89	1.15	1.96	1.12	0.61	0.91
Gm20257	3.49	3.09	3.61	3.33	3.5	3.42	3.4	3.34	2.88	3.57	3.4	2.51	3.27	3.2	3.13	3.86	2.78	3.72	3.59	3.51	4.28	2.71	3.78	3.7	3.83	3.29	3.78	3.76	3.45	4.23	3.64	3.68	4.37	3.96	2.89	3.82	2.92	3.04	3.56	3.62	3.6	2.94	4	4.22	4.05	3.65	3.94	3.6	4.05
Cflar	4.14	3.41	3.44	4.11	3.35	3.72	2.54	4.22	2.75	3.31	2.8	2.24	3.7	3.72	4.23	4.13	2.55	3.98	3.98	3.92	3.99	2.94	3.34	4.35	3.06	2.84	3.8	3.73	4.12	4.17	3.17	4.43	4.47	3.64	3.4	3.48	2.91	2.2	4.07	3.22	4.36	2.46	3.68	4.32	3.51	3.59	3.44	4.14	3.9
Gm3841	1.19	0.52	0.61	0.39	0.76	0	0.82	0.4	0.92	0.32	0.33	0.23	0.39	0.35	0.69	0.68	0.31	0.73	1.14	1.1	0.34	0	0	0.97	0.38	1.15	0	0.35	0	0	0.57	0.35	0.34	0	1.01	0.58	0.78	0.38	0.36	0.61	0.39	0.7	0.7	0	0.59	0.3	0.82	0.37	0.4
Casp8	6.87	6.6	6.89	6.87	7	6.71	6.99	6.7	6.31	6.43	6.71	5.81	7.23	6.54	6.61	7.01	6.24	6.97	7.13	6.73	7.19	6.46	6.77	7.13	7.02	5.98	6.58	6.65	6.72	7.11	6.7	6.98	7.24	6.77	6.48	6.88	6.21	5.41	6.68	6.58	6.87	5.99	6.94	7.04	6.72	6.67	6.68	6.5	6.8
Gm37760	0.4	0.43	0.24	0.43	0.36	0.39	0.21	0.44	0.16	0.38	0.14	0.16	0.43	0.47	0.42	0.78	0.25	0.76	0.68	0.51	0.88	0.2	0.34	0.74	0.35	0.42	0.33	0.22	0.54	0.48	0.34	0.71	0.51	0.61	0.27	0.32	0.13	0.2	0.55	0.33	0.39	0.2	0.35	0.72	0.47	0.66	0.43	0.34	0.5
Gm28802	0.35	0.96	1.17	0.63	1.08	1.08	0	0.5	0.18	0.73	0.42	1.48	0.49	0.68	1.04	0.6	0.6	0.36	0.33	0.9	0.95	0.73	1.21	0.5	0.84	0.34	0.38	0.43	0.2	0.51	0.5	0.88	0.86	0.55	0.91	0.62	0.5	1.56	0.58	0.65	0.35	0.63	0.24	0.45	0.53	1.26	0.58	0.59	0.76
Trak2	4.8	4.59	4.32	5.22	4.02	4.83	3.73	5.31	3.72	4.26	4.02	3.26	4.72	4.57	5.36	5.1	3.89	5.72	4.86	5.01	4.47	4.17	4.74	5.17	3.74	4.31	4.93	4.82	5.11	5.31	4.33	5.29	5.37	4.53	4.6	4.41	4.17	3.41	5.28	4.66	5.47	3.69	4.7	5.31	4.4	4.75	4.87	5.72	4.86
Stradb	2.95	2.98	2.92	3.36	2.61	2.9	2.3	3.21	2.5	2.59	2.22	1.98	2.87	2.82	3.33	3.12	2.44	2.97	2.86	3.04	2.67	2.75	3.05	3.23	2.54	2.64	3.06	3.16	3.14	3.09	2.54	3.45	3.19	2.99	2.83	2.6	2.86	1.73	3.41	3.12	3.51	2.3	2.65	3.25	2.76	2.69	3.02	3.37	3.2
Tmem237	1.55	0.91	1.88	1.56	1.57	1.65	0.74	1.76	0.94	1.66	1.81	1.32	1.34	1.97	2.06	2.06	1.14	1.49	1.63	1.81	1.86	1.16	1.31	1.67	1.09	1.22	1.63	1.1	2.16	1.64	1.22	2.13	2.03	1.49	1.26	1.53	1.41	0.53	1.76	1.13	1.45	1.06	1.65	1.71	1.77	1.84	1.08	1.75	1.27
G730003C15Rik	0.34	0.37	0.29	0.21	0.11	0.48	0.28	0.4	0.14	0.47	0	0.37	0.07	0.41	0.55	0.27	0.4	0.22	0.14	0.47	0.58	0.33	0.33	0.15	0.27	0.27	0.43	0.06	0.44	0.22	0.22	0.55	0.29	0.29	0.33	0.27	0.68	0.59	0.42	0.23	0.07	0.32	0.32	0.46	0.6	0.63	0.09	0.48	0.22
Gm29017	0.16	0	0.13	0.23	0.18	0.25	0.07	0.08	0	0	0	0.13	0.3	0.07	0.08	0.15	0.12	0.09	0.22	0.34	0.07	0.08	0.1	0.08	0.08	0	0.18	0.07	0.41	0	0	0.27	0.48	0.07	0.13	0.24	0.12	0	0.4	0.07	0.3	0.06	0.06	0.33	0.25	0.47	0.28	0.28	0.16
Als2	1.6	0.85	1.77	2.38	1.41	1.18	0.4	1.35	0.73	1.19	1.07	1.15	1.09	1.78	2.14	1.34	0.72	1.13	1.32	2.3	1.6	1.12	1.26	1.71	0.68	0.58	2.18	1.09	1.88	1.36	0.88	2.24	1.91	1.22	1.03	1.71	1.35	0.58	1.97	1.65	1.81	0.49	1.18	1.7	1.53	2.27	1.23	1.88	0.76
Fzd7	2.47	1.75	2.23	2.39	2.2	2.72	1.06	2.87	1.28	2.05	1.75	1.51	1.64	2.73	2.54	2.44	1.54	1.96	2.21	2.58	1.86	1.44	2.18	2.57	1.35	1.81	2.52	1.66	2.75	2.4	1.94	2.83	3.09	1.91	1.95	2.17	1.97	1.52	2.65	1.69	2.16	1.57	2.07	2.52	2.51	2.62	1.27	2.65	1.73
Gm26813	0.31	0.19	0.26	0.27	0.17	0.08	0.15	0.27	0.05	0.57	0.36	0.15	0.3	0.27	0.3	0.33	0.5	0.14	0.13	0.24	0.71	0.22	0.82	0	0.13	0.26	0.23	0.43	0.64	0.27	0.21	0.62	0.33	0.45	0.28	0.4	0.17	0.63	0.32	0.29	0.05	0.24	0.26	0.24	0.73	0.56	0.11	0.73	0.31
Sumo1	5.9	6.44	6.61	6.08	6.67	6.3	6.71	6.03	6.62	5.97	6.39	6.4	6.44	6.12	6.12	6.4	6.5	6.08	6.14	6.25	5.76	6.49	6.2	6.59	6.78	6.38	6.11	6.38	6.15	6.23	6.7	6.26	6.16	6.51	6.4	6.44	6.08	4.94	6.26	6.3	6.32	7.01	6.62	6.23	6.39	6.35	6.2	6.06	6.39
D430013B06Rik	1.05	0.3	0.15	0.79	0.37	0.81	0.22	1.56	0.25	0.4	0.35	0.1	0.34	0.61	1.41	1.53	0.2	1.33	1.33	1.32	0.59	0.4	1.18	1.45	0.33	0.33	0.57	0.84	1.67	1.43	0.33	1.54	1.72	0.69	0.61	0.74	0.26	0.25	0.97	0.22	1.33	0.18	0.61	1.46	0.4	1.2	0.4	1.11	0.8
Gm29596	0.47	1.04	0	0	0.65	0.7	0	0.83	0.44	0	0	0.5	0	0	0.8	0.79	0	0.48	0	0.43	0	0.45	0.54	0	0	0	0.64	0.41	0.88	0	0	0.42	1.2	0.4	0	0.92	0	0	0.43	0	0.46	0.33	0	0.42	0.69	0.36	0.55	0.44	0.47
Nop58	4.34	3.95	3.32	3.83	3.9	4.24	2.76	4.08	3.32	3.78	3.87	3.31	3.28	4.21	4.2	4.13	3.33	3.91	3.96	3.85	3.95	2.91	3.69	3.87	3.5	3.28	3.66	3.2	3.95	4.19	2.9	3.85	4.43	3.36	3.12	3.57	3.43	2.35	3.89	3.29	3.83	2.88	4.14	4.08	3.81	3.64	2.91	4.05	3.14
Snord70	0	0	0	0	0	0	0	0	0	0	0	0	0	4.09	3.3	0	0	0	0	0	3.14	0	0	0	3.29	0	0	0	0	0	0	0	0	0	0	0	0	0	0	0	3.34	0	2.82	3.18	3.07	0	0	0	0
Gm26287	5.15	0	0	4.16	5.27	4.85	0	4.19	0	3.86	3.91	0	0	5.92	4.13	0	0	0	5.06	5.56	0	0	5.38	5.14	4.11	0	3.75	3.96	4.3	5.74	0	3.99	6.67	4.88	0	3.84	0	0	5	0	4.16	3.61	3.61	5.52	3.88	3.75	0	5.02	0
Snord11	3.71	0	3.44	0	3.29	0	0	0	0	0	0	0	0	0	0	0	0	0	0	0	0	0	0	0	0	0	0	0	0	0	0	3.51	4.4	0	0	3.36	0	0	0	0	0	0	0	0	0	0	0	0	4.66
Bmpr2	3.06	2.82	2.94	2.89	2.88	2.81	2.32	3.31	2.3	2.56	2.32	1.89	3.05	2.83	3.2	3.36	2.59	3.1	3.03	3.25	3.02	2.18	2.59	3.59	2.35	2.21	2.75	2.76	3.12	3.19	2.69	3.53	3.63	2.92	2.88	2.61	2.06	1.68	3.19	2.56	3.48	2.03	3.1	3.33	2.87	3.12	2.48	3.06	2.9
Fam117b	3.85	3.36	3.55	3.86	3.36	3.58	2.69	4.19	2.93	3.65	2.93	2.22	3.51	3.7	4.06	3.74	3.16	4.22	3.85	3.52	4.28	3.23	3.66	4.23	3.04	3.2	3.57	3.62	3.92	3.83	3.14	3.87	4.05	3.58	3.68	3.27	3.16	2.52	4.02	3.5	4.32	2.59	3.52	3.82	3.46	3.61	3.65	4.08	3.66
Ica1l	0.21	0.19	0.36	0.15	0.26	0.1	0.22	0.27	0.25	0.19	0.1	0.29	0.12	0.31	0.38	0.17	0.07	0.19	0.12	0.32	0.57	0.09	0.15	0.49	0.2	0.23	0.2	0.16	0.4	0.46	0.48	0.48	0.52	0.34	0.4	0.26	0.07	0.38	0.45	0.13	0.12	0.14	0.29	0.5	0.43	0.37	0.22	0.17	0.27
Wdr12	1.76	1.19	0.89	1.19	1.24	1.52	0.79	1.58	0.92	1.47	1.29	1.11	0.66	1.59	1.37	1.38	1.04	1.33	1.49	1.36	1.48	0.87	1.36	1.6	0.61	1.25	1.22	0.88	1.5	1.53	1	1.38	1.85	1.01	0.81	1.32	1.23	0.89	1.42	1.01	1.54	1.05	1.48	1.4	1.47	1.27	0.69	1.62	0.81
Carf	1.04	0.75	0.56	0.83	0.8	0.89	0.33	1.23	0.23	0.81	0.41	0.36	0.59	0.82	1.07	1.13	0.55	0.81	0.93	1	0.82	0.26	0.75	1.22	0.41	0.68	0.58	0.63	0.9	0.97	0.48	1.22	1.11	0.77	0.79	0.5	0.48	0.37	0.85	0.67	0.89	0.46	0.69	1.13	0.9	0.94	0.43	0.98	0.58
Gm15464	1.23	1.1	1.91	0.73	1.57	2.1	1.89	1.43	2.26	2.32	1.4	2.65	1.87	1.86	1.2	1.54	2.6	0.43	1.37	1.77	1.1	1.19	1.38	1.01	1.38	2.46	1.68	1.1	1.5	1.44	2.42	1.3	1.82	2.03	0.62	2.04	2	1.54	1.15	1.55	1.22	2.31	1.68	0.37	1.88	0.98	1.59	1.16	1.6
Nbeal1	3.59	3.37	2.94	3.55	3.32	3.43	2.37	4.02	2.51	2.58	2.49	2.01	3.63	3.44	4.12	3.95	2.46	3.59	3.47	3.81	3.27	2.64	2.91	4.18	3.09	2.65	3.03	3.49	4.09	4.13	2.79	4.11	4.17	3.14	3.49	3.07	2.69	1.03	3.61	3.17	4.16	2.48	3.63	4.06	2.54	3.52	2.65	3.67	3.68
Cyp20a1	3.67	3.05	2.62	3.3	3.15	3.29	2.18	3.3	2.44	3	3.15	2.7	2.38	3.32	3.18	3.29	2.76	3.16	3.22	3.18	3.74	2.54	3.06	3.63	2.19	2.6	3.42	2.38	3.07	3.43	2.9	3.48	3.66	2.77	2.4	3.01	3.15	2.39	3.46	2.91	3.32	2.86	3.34	3.32	3.28	3.03	2.33	3.75	2.43
Abi2	1.74	1	1	1.52	1.26	1.22	0.6	1.7	0.63	1.01	1.2	0.91	1.14	1.2	1.52	1.52	1.01	1.71	1.5	1.79	2.61	0.65	1.68	1.74	0.82	0.94	1.16	1.06	1.67	1.52	1.34	2.09	1.92	1.73	1.3	1.06	1.03	0.88	1.59	0.8	1.42	0.72	1.43	1.8	1.5	1.85	0.91	1.93	1.08
Raph1	3.83	3.04	3.21	3.97	3.05	2.9	2.29	3.66	2.32	2.64	2.48	1.85	3.58	2.95	3.73	3.43	2.58	3.78	3.55	3.82	3.77	2.78	3.3	3.9	2.88	2.48	3.44	3.52	3.99	3.89	3.04	4.09	4	3.56	3.09	3.06	2.81	1.53	3.76	3.16	3.94	2.08	3.44	3.74	2.81	3.49	3.16	3.82	3.48
Gm11575	1.36	2.53	1.83	1.73	2.62	1.82	3.1	1.74	2.92	2.23	2.75	2.79	1.72	2.82	2.24	2.62	2.35	0.85	1.68	2.38	1.21	1.31	2.49	2.29	1.31	2.24	1.71	1.58	1.44	0.84	3.12	1.89	2.09	2.63	1.16	2.01	2.34	0.79	1.64	2.07	1.72	3.03	1.6	2.35	2.42	2.6	0.95	0.78	0.84
Gm11578	0.39	0.51	0.6	0.39	0	0.33	0.32	0.39	0	0.32	0.33	0.88	0	0.35	0	0.91	0	0.72	0.37	0.36	0.34	0	0	0	0	0	0.54	0.34	0.42	0.4	0.31	1.53	0.61	0.6	0.58	0	0	0	0	0	0.39	0.27	0.27	0.86	0.32	0.29	0	0	0
Eif4a-ps4	9.84	9.42	9	9.42	9.13	9.81	8.87	9.47	8.81	9.55	9.36	8.88	9.07	9.62	9.69	9.5	8.67	9.6	9.77	9.32	9.72	9.05	9.32	9.87	8.91	8.95	9.56	8.94	9.71	9.84	8.99	9.52	9.72	8.77	8.58	9.43	9.33	7.6	9.61	8.97	9.64	8.93	9.81	9.7	9.31	9.43	8.45	9.91	8.96
Cd28	1.59	0.64	0.62	0.82	0.57	0.37	0.4	0.24	0.62	1.19	1.14	0.75	0.67	1.01	1.11	0.61	0.22	1.07	1.63	0.58	1.77	0.18	1.11	1.36	0.18	0.16	0.7	0.71	0.83	0.65	1.27	1.63	1.34	1.04	0.43	0.56	0.52	0	1.01	0.39	1.09	0.27	1.11	1.16	1.95	0.5	0.13	1.53	0.68
Gm11581	0	0.31	0	0.23	0.17	0.19	0.19	0.23	0.22	0.19	0.36	0.13	0	0	0.59	0.22	0.18	0	0.41	0.21	0.53	0.41	0.27	0.23	0.22	0	0.17	0	0.25	0.62	0.18	0	0	0.2	0	0	0.18	0	0.56	0	0.43	0	0.16	0.54	0.19	0.17	0	0.4	0
Ctla4	1.65	0.56	0.57	0.66	0.63	0.43	0.12	0.28	0.68	1.26	1.2	0.88	0.79	1.2	0.59	0.63	0.4	1.11	1.75	0.86	3.43	0.07	1.1	1.35	0.44	0.27	0.39	0.86	1.11	1.33	1.84	1.46	1.54	1.76	0.51	0.54	0.6	0.26	0.7	0.94	0.92	0.35	1.24	1.54	2.08	0.39	0.59	1.27	0.85
Rpl18-ps1	8.92	8.72	8.65	8.48	8.91	8.73	8.53	8.73	8.81	8.93	8.81	9.15	8.49	8.92	8.5	8.36	8.97	8.02	8.63	8.79	8.23	8.74	8.83	7.57	8.71	9.2	8.29	7.86	8.21	7.3	7.56	8.06	8.04	7.32	8.51	8.78	8.95	9.27	8.23	8.1	7.35	8.58	7.88	8.08	7.81	8.46	7.79	7.69	8.25
Gm11582	0	0.59	0	0	0	0	0	0	0	0.66	0	0	0	0	0.77	0	0	0	0	0.73	0.7	0	0	0	0.77	1.27	0.62	0	0.86	0	0	0	0	0	1.12	0	0	0	0	0	0.79	0	0.98	0.72	0	0.62	0	0	0.8
Icos	1.46	0.64	0.79	0.47	0.56	0.63	0.16	0.24	0.55	0.95	1.41	0.75	0.86	0.99	0.72	0.59	0.34	0.83	1.21	0.63	1.52	0.18	0.75	1.55	0.66	0.46	0.42	1.09	0.98	1.16	1.76	1.45	1.85	1.54	0.54	0.5	0.54	0.22	0.75	0.69	1.09	0.28	1.22	1.49	1.5	0.45	0.17	0.84	1.01
Rpl17-ps1	0.59	0	0	0	0	0.27	0.27	0	0.3	0.26	0.27	0.35	0.32	0.28	0	0	0.25	0	0.56	0	0	0.56	0	0.32	0.31	0.31	0	0.51	0	0	0	0.52	0.88	0.7	0	0.26	0	0.56	0	0.27	0.32	0.73	0	0.53	0.26	0	0	0.3	0.59
Pard3b	2.33	1.57	1.46	1.92	1.34	1.64	0.76	2.26	0.86	1.43	1.15	0.89	1.36	1.77	2.13	1.75	1.17	2.08	1.7	2.26	2.25	0.96	1.89	2.11	1.01	0.78	1.82	1.47	2.09	2.29	1.04	2.37	2.38	1.36	1.29	1.7	1.34	0.91	2.09	1.51	2.11	0.64	1.57	2.08	1.58	1.84	1.06	2.37	0.94
Gm11599	6.91	6.89	6.53	6.31	6.7	7.05	6.69	6.84	6.91	7.08	7.62	8.22	6.4	6.84	6.72	6.28	7.27	6.25	6.74	6.95	6.85	7.27	6.55	6.77	6.74	7.19	6.69	6.52	6.64	6.35	6.54	6.14	6.37	5.98	6.66	7.24	7.7	6.67	6.71	6.48	6.33	7.75	6.84	6.73	6.53	7.02	5.24	6.81	6.14
Nrp2	3.39	2.51	2.25	2.34	2.25	2.95	1.4	3.31	1.93	2.79	1.76	1.37	1.75	3.23	3.74	3	2.03	2.14	2.83	2.56	2.15	1.99	2.3	3.6	1.66	1.95	3.38	2.66	2.82	2.69	1.8	4.02	4.25	2.18	1.85	2.51	2.67	1.73	4.26	1.85	3.81	1.63	2.22	4.2	2.77	2.16	2.41	3.31	1.75
Gm37121	0.75	0.09	0	0.07	0	0.11	0	0.62	0.18	0.05	0.06	0	0	0.22	0.91	0.5	0	0.07	0.4	0.28	0.06	0.13	0	0.83	0	0.13	0.36	0	0.56	0.2	0.05	1.06	1.41	0.11	0.21	0.25	0.44	0.06	0.76	0	0.74	0.09	0.4	1.34	0.05	0.23	0.08	0.34	0
Ino80d	2.8	2.23	2.1	2.82	2.04	2.36	1.16	3.13	1.37	2.18	1.52	1.19	2.26	2.36	2.99	2.95	1.45	2.61	2.77	2.96	2.89	1.48	2.29	3.24	1.88	1.89	2.42	2.42	3.07	3.07	1.87	3.33	3.48	2.55	2.38	2.23	1.85	1.23	2.94	2.02	3.13	1.29	2.49	3.15	2.33	2.55	2.48	2.81	2.48
Rps27-ps1	1.63	3.26	2.62	2.98	3.2	2.96	3.48	3.12	3.67	3.45	4.08	3.22	2.7	2.01	3.18	3.15	2.76	1.95	2.1	2.98	0	1.87	1.8	1.26	2.8	2.5	1.6	2.36	1.72	0.78	2.53	1.15	1.97	1.11	1.07	2.41	2.04	2.79	2.87	1.44	2.15	2.59	1.9	2.02	2.12	1.33	0.88	1.54	0.77
Ino80dos	1.25	0.97	0.54	0.98	0.88	0.95	0.39	1.47	0.26	0.91	0.36	0.27	0.63	1.05	1.28	1.45	0.33	1.04	1	1.3	0.82	0.17	0.73	1.02	0.89	0.95	0.97	0.9	0.95	1.21	0.41	1.71	1.62	0.97	0.8	0.9	0.53	0.45	1.32	0.82	1.28	0.59	0.72	1.54	0.78	1.26	0.9	1.04	0.86
Gm20342	1.09	0.65	0.47	1.11	0.85	1.05	0.47	1.57	0.34	0.95	0.35	0.41	0.82	1.09	1.31	1.39	0.71	1.09	1.05	1.37	0.61	0.45	0.98	1.34	0.6	1.14	0.84	1	1.21	1.2	0.8	1.4	1.66	1.1	1.1	0.66	0.44	0.75	1.29	0.66	1.26	0.53	0.71	1.6	0.95	1.06	0.97	1.03	0.89
Ndufs1	5.99	5.71	5.19	6.01	5.52	5.77	5.27	6.14	4.84	5.71	5.32	4.2	5.85	5.84	6.08	5.95	5.11	6.09	6	5.55	5.99	4.98	5.48	6.13	5.19	4.87	5.67	5.78	5.77	6.23	5.29	6.03	6.13	5.57	5.6	5.46	5.29	3.9	5.84	5.7	6.03	4.26	5.86	6.11	5.2	5.5	5.11	6.21	5.67
Eef1b2	8.58	8.72	8.67	8.41	8.57	8.68	8.79	8.6	8.96	8.68	9.08	9.56	8.56	8.69	8.44	8.55	9.03	8.06	8.33	9.03	8.58	8.97	8.86	8.22	8.26	9.04	8.58	8.59	8.56	8.32	8.98	8.49	8.74	8.91	8.66	8.85	9.01	8.89	8.41	8.96	8.18	9.52	8.57	8.45	8.85	8.85	7.88	8.62	8.31
Gm26457	7.25	6.37	4.68	5.91	6.79	7.2	0	8.38	5.84	7.38	6.22	6.05	5.91	6.31	7.66	7.42	0	6.55	5.85	7.08	7.26	4.88	6.75	5.93	4.88	5.86	7.04	4.73	6.64	7.27	6.11	5.73	8.12	7.24	5.6	0	6.09	0	6.77	6.23	7.22	5.91	6.89	7.31	7.76	7.04	5.21	4.83	7.25
Snora41	4.14	4.38	2.14	3.94	3.87	4.4	1.42	3.96	2.28	3.64	2.96	2.95	2.83	3.56	4.24	3.67	3.58	3.25	2.78	4.14	3.52	2.78	3.98	4.13	3.15	4.62	3.7	3	4.42	4.47	2.51	4.5	4.85	2.62	2.92	3.17	2.49	2.29	4.43	2.14	3.73	3.19	2.96	4.11	4.38	4.25	2.58	4.01	1.63
Gm11605	7.03	7.16	6.97	7.28	6.91	6.97	7.08	7.1	6.61	7.07	6.87	6.71	7.07	6.87	6.98	6.91	6.71	7.07	7.02	7.07	6.91	6.37	7.03	6.36	6.64	6.61	6.75	6.84	6.8	6.77	6.81	6.58	6.75	6.29	6.87	6.61	6.58	6.47	6.43	6.79	6.53	5.97	6.76	6.5	6.56	6.71	6.21	6.62	6.56
Adam23	1.07	0.36	0.64	0.53	0.57	0.67	0.15	0.93	0.23	0.48	0.34	0.54	0.47	0.7	0.61	0.7	0.24	0.44	0.54	0.65	0.67	0.25	0.47	0.9	0.37	0.48	0.6	0.53	0.8	0.85	0.69	1.36	1.14	0.72	0.58	0.59	0.35	0.5	0.8	0.26	0.66	0.3	0.6	0.9	0.62	0.58	0.37	0.62	0.68
Fastkd2	3.4	3.31	2.45	2.92	3.08	3.52	2.54	3.18	2.67	2.88	3.21	2.65	2.51	3.38	3.13	3.34	2.56	2.97	3.39	3.13	3.27	2.57	3.19	3.48	2.51	3.12	2.96	2.45	3.46	3.64	2.82	3.13	3.55	2.59	2.48	3.02	3.01	2.13	3.26	2.76	3.31	3.3	3.68	3.38	3.15	3.01	1.8	3.55	2.35
Klf7	2.63	1.45	1.45	1.9	1.5	1.97	1.02	2.5	0.91	1.7	1.77	0.99	1.58	2.15	2.47	2.19	1.16	2.21	2.61	2.25	3	0.91	2.19	2.97	1.05	1.15	1.81	1.73	2.68	2.79	1.49	3.09	3.32	1.88	1.68	1.77	1.73	1.28	2.53	1.29	2.57	0.95	2.16	2.74	1.99	2.26	1.33	2.73	1.6
Gm13750	6.57	6.92	6.4	6.58	6.88	6.97	6.5	6.55	6.32	7	6.92	6.56	6.65	6.89	6.67	6.65	6.47	6.16	6.28	6.57	6.9	6	5.64	6.27	6.21	6.11	6.66	5.92	6.18	6.71	6.64	6.37	6.01	6.39	5.79	6.56	6.66	5.37	6.42	6.74	6.36	6.13	6.91	6.61	6.58	6.83	4.89	6.7	5.8
Gm28980	0	4.66	0	3.82	0	3.38	0	3.66	2.5	0	0	0	3.97	0	0	3.75	0	0	0	0	0	0	2.56	0	0	3.02	1.49	0	2.68	1.82	0	3.03	0	0	2.64	3.72	3.27	2.86	2.64	3.3	2.34	1.39	3.01	0	0	3.14	1.99	0	2.37
Creb1	3.26	2.76	2.74	3.03	3.04	3.29	1.94	3.44	2.37	2.65	2.2	1.95	2.77	3.09	3.29	3.34	2.2	3.09	3.08	3.31	2.73	2.17	2.6	3.55	2.68	2.56	2.91	2.96	3.27	3.48	2.8	3.52	3.76	2.9	2.6	2.84	2.32	1.26	3.12	2.62	3.37	2.32	3.25	3.6	2.79	3.01	2.35	2.91	2.93
Mettl21a	3.13	2.79	2.51	2.84	2.91	2.92	2.51	2.88	2.32	2.91	2.44	2.49	2.72	2.82	2.83	2.91	2.6	2.65	2.9	2.94	2.58	2.41	2.79	2.78	2.69	3.07	2.87	2.86	3.05	2.85	2.89	3.09	3.22	2.88	2.55	2.62	2.62	2.51	3.18	2.57	2.86	2.85	2.66	2.96	2.95	2.92	2.8	2.73	2.79
Gm28982	0	0.95	0	0	0	0	0.53	0.35	0	0.28	0	0	0	0	0	0.33	0.5	0.65	0.33	0.32	0.55	0	0	0.35	0	0.33	0.48	0	0.38	0	0	0	0	0	0.52	0	0.27	0	0	0	0.34	0	0	0	0.73	0	0.73	0.32	0
2810408I11Rik	0.85	0.9	0.38	0.75	1.06	0.76	0.64	1.19	0.2	0.74	0.87	0.78	0.33	1.16	0.77	0.58	0.31	0.99	1.14	0.51	0.74	0.43	0.91	1.04	0.72	0.77	0.58	0.7	0.95	0.81	0.91	0.91	0.92	0.69	0.94	0.73	0.71	0.26	0.42	0.83	0.88	0.76	1.08	0.84	0.63	1.08	0.09	0.83	0.76
Ccnyl1	3.83	3.26	3.46	3.68	3.53	3.77	3.1	3.84	2.59	3.24	2.86	2.65	3.58	3.41	3.76	3.89	2.95	3.7	3.45	3.77	3.94	3.29	3.61	3.62	3.36	3.13	3.71	3.62	3.8	4.07	3.48	4.07	3.95	3.48	3.63	3.39	2.66	2.62	3.66	3.38	3.62	2.66	3.72	3.94	3.71	3.89	3.33	3.74	3.57
Fzd5	4.96	4.68	5.23	5.31	4.89	5.16	3.79	5.51	4.01	4.54	3.34	3.2	5.28	4.74	5.15	5.38	4.27	5.39	4.63	5.25	4.38	4.31	4.72	4.84	4.49	4.2	5.25	5.24	5.48	5.7	4.5	5.69	5.53	5.22	4.97	4.87	4.29	3.79	5.3	4.91	5.26	3.5	5.03	5.34	4.91	5.25	5	4.98	5.23
Plekhm3	1.17	1.35	1.38	1.34	0.78	1.08	0.56	1.64	0.74	0.77	0.68	0.54	1.52	0.79	1.18	1.79	0.5	1.31	0.98	1.7	1.07	0.72	1.53	1.61	0.73	0.95	1.38	1.13	1.94	1.92	0.94	2.05	1.78	1.33	1.08	1.15	0.79	0.66	1.76	1.17	1.93	0.5	1.39	1.94	1.06	1.78	0.65	1.36	1.84
Rpl10a-ps1	9.53	9.33	9.14	9.12	9.26	9.52	9.16	9.46	9.58	9.63	9.7	10.22	8.97	9.53	9.2	9.1	9.53	8.76	9.19	9.65	9.51	9.83	10.3	9.01	9.05	10.07	9.44	9.06	9.62	8.93	9.17	9.26	9.37	8.81	9.44	9.65	10.02	9.42	9.33	9.15	9.03	10.35	9.27	9.32	9.5	9.64	7.98	9.31	8.81
Akr1cl	0.27	0	0.22	0.04	0	0.07	0.07	0.08	0.18	0.21	0.22	0.19	0.19	0.23	0.22	0.04	0.21	0.27	0.08	0	0.23	0.15	0	0.23	0.04	0	0.03	0.17	0.13	0	0.41	0.23	0.37	0.52	0.19	0.03	0.12	0	0.14	0.07	0.12	0.05	0.03	0.33	0.43	0	0.14	0.04	0.47
Gm7329	5.19	5.79	5.04	6.07	4.75	4.58	5.96	4.96	4.78	5.6	5.32	4.23	6.43	4.84	5.85	5.26	5.15	7.38	6.48	4.58	6.24	5.97	5.23	6.53	4.96	3.1	6.04	4.92	4.47	4.81	6.07	5.85	4.9	5.69	4.71	4.89	6.6	4.83	5.83	6.2	6.54	4.93	4.72	5.72	4.52	3.64	6.1	5.48	5.36
D630023F18Rik	0.19	0.33	0	0.24	0.18	0.2	0.05	0.36	0.12	0.6	0.2	0.07	0	0.36	0.29	0.23	0.23	0.36	0.28	0.32	0.35	0.48	0.35	0.35	0.06	0.48	0.22	0.16	0.33	0.25	0.05	0.26	0.63	0.16	0.6	0.19	0.43	0.06	0.55	0.05	0.3	0.17	0.38	0.36	0.53	0.45	0.22	0.78	0
Idh1	8.51	8.08	7.62	7.84	7.86	8.12	7.76	8.54	7.47	8.19	8.07	7.25	7.52	8.27	8.38	8.1	7.8	7.81	8.45	8.08	8.2	7.66	8.23	8.54	7.43	7.91	7.9	7.85	8.09	8.32	7.7	8.55	8.87	7.8	7.94	7.76	7.79	6.77	8.38	7.81	8.37	7.84	8.28	8.66	7.94	8.07	7.25	8.62	7.47
Pikfyve	2.05	1.74	1.62	1.92	1.68	1.94	1.03	2.29	1.03	1.58	1.09	0.81	1.7	1.96	2.08	2.37	1.03	1.93	2.11	2.12	1.83	0.91	1.79	2.47	1.45	1.5	1.62	1.89	2.38	2.41	1.39	2.51	2.58	1.99	1.72	1.6	1.06	0.62	2.11	1.37	2.22	1.25	1.98	2.4	1.86	1.98	1.44	2.01	2.06
Gm28927	0	0	0	0	0	0.58	0.57	0	0	0	0.58	0.41	0	0	0	0	0	0	0	0.63	0	0	0	0	0	0	0	0	0	0	0	0.61	0	0	0	0	0	0.65	0	0	0.68	0	0	0	0	0	0.79	0	0
Gm28728	1.07	0	0	0	0.61	0	0	0.45	0	0	0.37	0.67	0	0	0	0	0	0	0	0.72	0	0.43	0	0	0.43	0	1.21	0.69	0	0	0	0	0.38	0	0	0	0	0	0	0	0	0.31	0	0	0	0	0	0	0
Gm8805	2.18	1.61	2.1	1.8	1.84	1.95	2.45	2.6	2.1	2.62	2.46	2.27	2.79	1.67	1.96	2.11	2.26	2.36	2.11	2.78	1.19	2.53	2.53	1.32	1.28	2.41	1.83	1.65	0.63	1.61	1.87	1.85	2.38	1.97	1.76	2.04	2.13	3.25	2.06	1.8	0	1.57	0.73	1.21	1.77	1.97	1.77	1.51	1.33
Gm15659	1.24	0.39	0	0	0.99	0.79	0	0.54	0	0	0	0.79	0	0.47	0.52	0	0	0	0.51	0	0.46	0	0.62	0.92	0	0.51	0	0	0.58	0	0.42	0.83	0.46	0.46	0	0.76	0	0	0.86	0.45	0.53	0.67	0.91	0.48	1.29	1.2	0	0	0.54
Gm8812	0.78	1.3	1.46	0.77	1.03	0.66	0.36	1.05	0.41	0.64	0.9	0.66	0.76	1.66	1.24	0.74	0	1.3	1.88	0	1.49	0.42	0.88	2.18	1.01	1.23	1.94	1.64	1.56	1.06	0.62	1.16	1.99	1.47	0.64	1.25	0.84	0	0.97	0.37	1.26	1.26	1.26	1.17	1.28	0	1.19	1.56	1.28
Map2	0.75	0.27	0.49	0.58	0.48	0.5	0.19	0.95	0.29	0.41	0.34	0.46	0.19	0.79	0.67	0.52	0.4	0.52	0.58	0.45	0.7	0.16	0.26	0.9	0.42	0.35	0.41	0.33	0.75	0.43	0.56	1.31	1.15	0.57	0.42	0.47	0.48	0.41	0.83	0.14	0.73	0.27	0.39	0.84	0.62	0.48	0.39	0.59	0.55
Gm25411	0	0	0	0	0	0	0	0	0	0	0	0	0	1.23	0	0	1.12	0	0	0	0	0	0	0	0	0	0	1.22	0	0	0	0	0	0	0	0	0	0	0	0	0	0	0	0	0	0	2.24	0	0
Unc80	0.31	0.12	0.36	0.27	0.2	0.19	0.08	0.44	0.04	0.16	0.14	0.17	0.1	0.33	0.25	0.32	0.18	0.11	0.21	0.34	0.23	0.1	0.1	0.48	0.11	0.14	0.2	0.21	0.37	0.2	0.33	0.85	0.71	0.31	0.23	0.17	0.1	0.15	0.32	0.06	0.08	0.06	0.19	0.44	0.31	0.32	0.26	0.33	0.27
Rpe	5.34	5.1	4.78	5.44	5.75	5.22	5.33	5.31	4.86	4.52	5.42	4.9	4.59	5.49	5.47	5.06	5.01	5.52	5.56	5.02	5.07	4.92	4.43	5.95	5.25	4.36	4.89	5.12	4.99	5.1	5.19	5.24	5.4	4.71	5.29	5.12	5.03	2.96	5.41	4.74	5.38	4.91	5.27	5.41	4.81	4.83	4.2	5.33	4.8
Kansl1l	1.88	1.11	1.22	1.89	1.67	1.2	0.88	1.76	0.94	1.28	1.04	0.97	0.99	1.71	2.32	1.58	0.78	1.87	1.82	1.72	1.75	0.99	1.4	2.31	1.3	0.6	1.38	1.37	1.56	1.24	1.55	1.81	2.35	1.61	1.32	1.21	1.59	0.31	1.9	0.98	1.8	0.97	1.39	2.05	1.58	1.3	1.12	2.02	1.18
Gm37570	0.21	0.35	0.09	0.35	0.3	0.05	0.09	0.21	0.2	0.09	0.13	0.06	0.06	0.31	0.46	0.42	0.12	0.53	0.33	0.36	0.26	0.1	0.3	0.93	0.25	0.25	0.16	0.22	0.68	0.17	0	0.81	0.55	0.22	0.09	0.24	0.16	0.1	0.15	0.05	0.43	0	0.14	0.43	0.25	0.36	0.31	0.33	0.21
Gm38387	0.31	0	0.21	0.13	0	0.11	0	0.37	0	0	0.06	0.14	0.13	0.22	0.24	0.24	0.1	0.32	0.4	0.6	0.17	0	0.23	0.42	0.06	0.06	0.1	0.06	0.39	0.13	0.1	0.58	0.36	0.16	0.11	0.1	0.1	0	0	0.06	0.31	0	0	0.27	0.11	0.23	0.08	0.23	0.13
Gm38162	0.49	0.03	0	0.21	0.21	0.09	0.03	0.25	0.14	0.09	0.12	0.12	0.07	0.13	0.41	0.26	0.03	0.32	0.41	0.36	0.21	0.1	0.09	0.48	0.04	0.04	0.16	0.06	0.33	0.15	0.08	0.43	0.46	0	0.22	0.17	0.08	0	0.13	0.09	0.27	0.05	0.17	0.6	0.35	0.16	0.09	0.47	0.11
Gm15789	0.36	0.09	0	0.13	0.1	0.2	0.1	0	0.43	0	0.11	0	0	0.4	0.24	0.23	0.1	0.25	0.34	0.32	0.21	0.12	0.15	0.25	0.12	0.12	0.09	0.31	0.27	0.13	0.1	0.49	0.56	0.55	0.37	0	0.1	0.23	0.33	0.11	0	0	0.38	0.73	0.46	0.35	0	0.33	0.13
Gm37285	0.29	0.3	0.25	0.15	0	0.35	0	0.15	0.28	0	0.13	0	0.15	0	0.15	0.97	0.23	0	0.15	0.68	0.13	0	0.18	0.42	0	0	0.32	0.13	1.16	0.94	0.12	0	0.36	0.36	0.44	0.12	0.12	0	0.27	0.13	0.74	0.2	0.2	0.58	0.12	0.57	0	0.6	0.42
Gm37755	0.89	0.11	0	0.64	0.37	0.07	0.06	0.43	0	0.18	0.07	0.17	0	0.07	0.22	0.28	0.06	0.5	0.28	0.33	0.61	0.08	0.18	0.75	0.08	0	0.06	0.2	0.17	0	0.12	1.06	0.78	0.19	0.24	0.12	0	0	0.39	0	0.29	0.15	0.05	0.54	0.63	0.27	0.42	0.45	0
Acadl	8.23	7.76	7.93	8.32	7.65	7.66	7.44	8.46	7.05	7.94	7.27	6.76	8.47	7.56	8.19	7.93	7.41	8.1	7.93	8.08	8.35	7.3	8.27	8.06	7.3	7.42	8.01	8.08	7.6	8.1	7.55	8.52	8.73	7.89	7.64	7.53	7.53	6.82	8.16	7.74	8	6.9	7.71	8.44	8.05	7.89	7.38	8.45	7.8
Gm15793	2.48	2.5	2.38	2.13	3.09	2.3	2.3	2.69	2.66	2.46	2.38	3.18	2.72	2.57	2.57	2.61	3.02	1.74	2.08	2.67	2.28	3.1	1.75	1.58	2.26	3.24	2.63	2.05	2.5	2.34	2.47	2.57	2.04	2.84	2.06	2.75	2.45	2.67	1.49	2.44	1.82	3.11	2.91	2.64	2.79	2.62	0.42	2.05	2.41
Myl1	0.16	0.62	1.34	0.62	0.84	1.38	0.26	0.51	0.15	0.25	0.58	0.26	0.31	0.33	0.16	1.17	0.29	0.46	0.29	0.81	0.27	0.36	0.65	0.44	0.8	0.3	0.38	0.27	0.89	0.58	0.83	0.92	0.44	0.68	0.46	0.91	0.82	1.05	0.46	0.26	0.56	0.63	0.56	0.51	0.57	0.69	0.28	0.29	0.89
Rpl31-ps14	2.31	3.05	2.63	1.56	2.63	2.28	2.36	2.88	2.11	3.09	3.23	3.23	1.56	2.45	2.37	2.24	2.67	2.34	2.45	2.18	2.22	2.64	2.25	2.31	2.55	3.21	1.1	1.74	2.52	1.59	2.29	2.45	2.41	1.21	2.43	2.48	2.79	1.99	2.3	2.38	1.74	3.09	2.56	1.91	3.15	2.24	1.75	2.68	2.32
Lancl1	2.62	2.19	1.89	2.57	1.95	2.47	1.64	2.46	1.81	2.49	2.02	1.65	1.67	2.31	2.6	2.41	1.7	2.27	2.57	2.29	2.63	2.16	2.58	2.63	1.43	2.15	2.48	2.05	2.47	2.2	1.92	2.56	2.74	1.91	1.85	2.21	2.51	1.81	2.84	1.94	2.77	1.68	2.14	2.79	2.63	2.32	1.67	2.82	1.77
Cps1	5.43	3.68	3.89	5.18	5.01	5.42	2.54	5.05	3.49	3.97	4.37	4.12	1.72	5.58	5.37	4.12	4.27	4.57	4.46	5.63	5.14	3.52	4.72	5.86	3.66	3.18	4.65	3.27	4.77	4.76	2.24	4.35	5.1	2.74	4.02	4.72	4.68	3.79	5.35	3.74	5.62	3.77	4.31	5.08	4.85	4.55	1.78	5.64	2.14
Gm8840	0.83	0	0	0.46	1.43	0.39	1.52	0	1.06	0.69	0	1.42	1.33	1.59	0.45	0.45	1.6	1.13	0.79	0	1.2	0	1.71	0.82	0.79	0	0	1.4	0	0	1.3	0.42	0.4	0	0	0.67	0.9	2.42	0.76	1.37	0.81	0.59	0	2.01	0	0	0	0	0
Pced1c-ps	0.62	0.79	0.2	1.36	0.18	0.66	1.1	0.44	0.87	1.08	1.01	0.13	0.76	0.69	1.96	0.42	0.49	1.75	0.88	0.4	0.81	1.75	0.71	0.91	0.59	0.42	0.93	0	0.98	0.79	0.34	0.55	0.2	0.2	1.09	0.5	1.37	0	1.29	0.9	1.78	0.66	0.16	0.55	0	0.6	1.91	0.41	0.44
Gm28497	0.65	0.58	0.18	0.57	0.53	0.61	0.58	0.86	0.69	0.37	0.26	0.26	0.44	0.36	0.3	0.85	0.35	0.5	0.82	0.82	0.23	0.39	0.61	0.95	0.47	0.62	0.5	0.57	0.81	0.84	0.32	0.47	1.02	0.62	0.33	0.13	0.28	0.11	0.91	0.41	0.6	0.54	0.48	0.86	0.48	0.69	1.02	0.15	0.5
Ikzf2	3.51	3.61	2.52	3.45	3.08	3.29	2.46	4.04	2.53	2.65	2.19	1.54	3.5	3.2	3.79	4.13	2.09	3.72	4	3.46	2.99	2.15	2.95	4.23	3.31	2.56	2.95	3.29	4	4.15	2.81	3.99	4.18	3.22	3.37	2.9	2.31	0.69	3.79	2.78	4.13	2.31	3.36	4.22	2.75	3.49	2.93	3.2	3.36
Gm28580	3.26	0	0	3.24	2.86	2.99	0	0	0	0	0	0	0	0	0	0	0	3.3	0	0	0	0	0	0	0	0	2.85	3.96	0	3.29	0	0	0	3.02	0	0	0	0	0	3.01	0	0	2.73	0	0	2.85	0	3.15	0
Bard1	1.54	1.22	0.55	1.24	0.84	1.06	0.55	1.58	0.47	1.22	0.9	0.33	0.73	1.18	1.2	1.24	0.2	1.22	1.64	1.16	1.36	0.43	0.86	1.77	0.51	0.93	0.98	0.71	1.47	1.62	0.82	1.52	1.78	0.98	0.83	0.76	0.8	0.06	1.44	0.66	1.57	0.4	1.27	1.44	0.87	1.2	0.27	1.27	0.72
Abca12	5.17	4.58	4.56	5.64	4.52	4.19	4.44	5.33	4.08	4.11	4.41	2.54	5.46	4.4	5.41	5.1	4.45	5.49	5.38	4.45	5.34	4.21	4.26	5.76	4.74	3.65	5	5.49	5.46	5.96	4.63	5.55	5.6	5.4	4.89	4.24	4.52	2.53	5.41	5.19	5.93	2.78	5.33	5.32	3.95	4.37	5.87	5.5	5.52
Gm6947	0	0	0	4.94	0	0	0	0	0	0	0	0	0	0	0	0	0	0	0	0	0	0	0	0	0	0	0	0	0	0	0	0	0	0	0	0	0	0	0	0	4.93	0	0	0	0	0	0	0	0
Atic	4.54	4.05	3.22	4.08	3.51	4.31	3.31	4.27	3.29	4.16	3.82	2.77	3.24	4.17	4.21	4.17	3.18	4.29	4.61	3.85	4.08	3.25	3.89	4.63	2.61	3.02	4.19	3.26	4.45	4.54	3.21	4.2	4.7	3.38	3.13	3.83	3.86	2.22	4.47	3.58	4.45	2.55	4.18	4.48	3.84	3.84	2.53	4.63	3.02
Fn1	4.03	2.88	1.98	3.92	2.36	3.06	2.31	3.88	2.03	3.67	2.83	2.34	2.94	3.23	4.04	3.05	2.26	3.57	3.8	3.39	3.76	2.43	2.67	4.31	1.74	2.88	3.95	2.23	4.12	3.29	2.94	3.92	4.53	3.24	2.61	2.6	2.66	3.13	4.17	2.59	3.68	2.32	2.81	3.73	2.82	3.56	1.59	4.66	2.73
Gm5829	6.51	7.14	7.19	7.14	6.96	6.88	7.21	6.85	6.9	6.66	6.69	6.59	7.28	6.55	6.83	7.08	6.98	6.91	6.85	6.93	6.23	6.57	5.7	6.71	6.69	6.37	6.8	6.82	6.17	6.86	6.71	6.58	6.54	6.77	6.16	6.7	6.68	5.72	6.74	6.83	6.7	6.92	6.85	6.46	6.67	6.52	6.92	6.71	6.71
Gm5256	7.32	7.1	6.97	7.28	6.81	7.18	6.66	7.37	6.75	7.21	6.79	6.37	6.96	7.11	7.44	6.91	6.6	7.43	7.45	7.14	7.46	6.9	7.7	7.71	6.47	6.47	7.36	6.81	7.22	7.21	6.35	7.34	7.37	6.27	7.03	7.01	7.1	5.58	7.29	6.75	7.51	6.33	6.96	7.26	6.99	7.2	6.12	7.49	6.56
Gm5528	7.78	7.87	7.42	7.49	7.61	7.99	7.33	7.83	7.76	8.07	7.72	7.79	7.14	8.02	7.71	7.8	7.46	7.36	7.53	7.96	7.46	6.85	7.25	7.7	7.39	6.79	7.59	7.02	7.64	7.81	7.44	8	8.52	7.4	6.52	7.72	7.58	6.77	7.67	7.45	7.58	7.53	8.3	7.85	8.57	7.82	6.25	7.89	6.89
Gm8885	6.79	6.06	6.59	6.29	6.44	6.44	6.22	6.87	6.85	6.81	6.62	7.91	5.92	6.79	6.61	5.8	7.16	5.65	5.59	6.4	7.14	6.92	6.13	6	6.81	6.67	6.89	6.67	6.54	6.29	6.8	6.47	6.34	6.74	6.41	7.05	7.28	6.62	6.65	6.95	6.36	7.7	7.11	6.54	7.36	6.99	5.05	7.22	5.78
Mreg	1.17	0.6	1.81	1.32	2.16	1.32	0.23	0.82	0.86	1.05	0.7	1.04	0.81	1.64	1.24	0.94	1.4	0.88	1.12	1.76	1.57	0.33	1.42	1.06	0.33	0.6	1.05	0.76	1.21	0.92	1.31	1.35	1.75	1.42	1.62	1.04	1.07	1.83	1.3	1.17	1.05	0.58	1.14	1.76	2.71	1.57	0.67	1.2	0.91
AC120136.2	2.36	4.04	2.13	3.02	2	0.87	2.11	1.02	4.47	3.42	2.38	3.84	1.59	4.01	1.98	0	3.25	1.04	0	1.51	2.16	4.87	1.78	1.02	1.97	0.98	0	3.14	1.09	0	2.29	0.92	0.9	3.7	2.91	1.37	1.72	4.6	0	3.47	1.6	3.47	1.59	1.89	1.4	0	3.07	0	1.62
AC120136.3	1.02	3.23	1.43	3.48	2.81	2.58	3.45	2.62	7.31	3.72	2.38	4.88	2.6	6.6	2.79	1.55	3.56	3.53	3.41	3.79	2.42	4.91	0	0	4.28	3.78	0	5.42	2.13	1.63	2.85	1.88	2.15	7.1	5.77	4.81	3.24	7.9	1.51	3.77	4.26	5.22	1.88	2.46	3.55	3.07	5.38	1.53	4.51
AC120136.4	0	0	0	0	0	0.87	0.87	0	0	0	0.88	1.42	1.01	0.92	0.99	0	1.35	0	0	0.94	0	2.77	1.15	0	1.56	0	0	1.85	0	0	0	0	0	0.89	2.09	0	0.82	2.96	0	1.42	0	1.23	0	0	0.87	0	2.23	0	1.62
AC120136.1	1.02	1.63	1.43	1.01	0.81	0	2.76	0	4.19	1.78	0.88	1.92	1.59	3.55	1.57	0.98	0.83	1.64	0.98	0	0	3.13	2.22	0	1.97	2.3	0	2.83	1.7	0	1.35	0	0.9	3.25	2.91	2.53	0.82	2.96	0	2.95	0	1.88	0.74	1.48	0.87	1.69	2.84	0	2.04
Pecr	3.54	3.07	3.52	3.24	3.23	3.27	2.19	3.22	2.65	3.64	2.85	3.02	2.48	3.46	3.48	3.18	2.91	2.97	3.06	3.65	3.52	2.58	3.98	3.32	2.33	2.88	3.75	2.5	3.4	2.8	2.2	3.2	3.46	2.48	2.49	3.2	3.52	3.44	3.56	3.01	3.4	2.64	3.09	3.55	3.75	3.48	1.63	3.61	2.15
Tmem169	0.27	0.11	0.3	0.31	0.08	0.09	0	0.17	0.05	0.17	0.09	0.09	0.35	0.14	0.05	0.2	0.2	0.17	0.2	0.05	0.14	0.05	0.07	0.11	0.05	0.21	0.12	0.14	0.12	0.32	0.24	0.23	0.49	0.34	0.09	0.13	0.08	0.25	0.41	0.05	0.35	0.14	0.28	0.15	0.18	0.08	0.13	0.29	0.22
Xrcc5	4.53	4.29	3.91	3.96	3.79	4.2	3.55	4.5	3.87	4.15	3.94	3.84	3.84	4.29	4.47	4.4	3.98	4.12	4.15	4.26	3.85	3.86	4.44	4.61	3.32	3.79	4.37	3.7	4.46	4.39	3.64	4.57	4.67	3.82	3.63	3.9	4.42	3.54	4.55	4.1	4.58	3.58	4.15	4.55	4.27	4.07	3.29	4.63	3.52
Marchf4	0.11	0.13	0.21	0.28	0.06	0.12	0.03	0.31	0.1	0	0.09	0.1	0.18	0.16	0.21	0.27	0.03	0.19	0.27	0.1	0.13	0	0.09	0.31	0.04	0.07	0.18	0.1	0.16	0.15	0.19	0.36	0.15	0.24	0.06	0.14	0.19	0.32	0.34	0.06	0.11	0.07	0.05	0.19	0.15	0.23	0.25	0.2	0.18
Gm15843	0.61	0.78	0.28	0.83	0.47	0.72	0.71	1.04	1.16	0.7	0.9	1.36	0.83	0	0	0.58	0.26	1.24	0.8	0.96	0.92	1	0.7	0.34	0.59	1.71	1.1	1.08	0.66	0.85	0.68	1.1	0.91	1.57	1.17	1.15	0.67	1	0.31	0.9	1.03	1.25	0.6	0.94	1.18	0.65	0.96	0.79	0.62
Smarcal1	2.82	2.3	2.22	2.86	2.25	2.49	1.97	2.85	2.03	2.78	2.15	1.58	2.16	2.6	2.93	2.72	2.08	2.84	2.68	2.42	2.49	2.18	2.34	3.01	1.82	2.12	2.67	2.39	2.78	2.72	2.14	2.94	3.17	2.63	2.14	2.47	2.36	1.51	3.23	2.17	2.95	1.54	2.35	2.85	2.51	2.42	2.43	2.91	2.24
Gm39662	0.38	0.35	0.22	0.58	0.2	0.4	0	0.14	0.13	0.11	0.11	0	0	0.12	0.36	0.13	0.46	0.14	0.46	0.34	0.51	0.46	0.16	0.38	0.13	0.46	0.37	0.42	0.15	0.14	0.1	0	0.12	0.32	0.21	0.11	0.29	0.25	0.53	0.11	0.37	0.18	0.48	0.12	0.56	0.59	0.16	0	0
Rpl37a	6.42	6.61	6.87	6.47	6.8	6.73	6.78	6.65	6.97	6.78	6.91	7.07	6.84	6.57	6.3	6.63	7.17	5.97	6.29	6.76	6.45	7.12	6.36	5.95	6.63	7.31	6.62	6.93	6.51	6.39	7.1	6.44	6.47	7.28	6.54	6.91	7.1	7.57	6.61	7.15	6.37	7.32	6.89	6.61	7.07	6.83	6.3	6.58	6.71
Igfbp2	1.11	1.79	1.29	1.9	1.1	1.88	1.59	1.36	1.5	2.33	1.71	0.97	0.9	1.34	1.53	1.38	2.46	0.76	1.51	0.89	0.43	1.67	1.43	1.27	0.82	2.08	2.05	0.6	2.52	1.37	1.86	1.61	1.27	1.49	1.5	1.07	2.56	3.53	2.16	2.38	1	0.98	0.74	1.05	1.06	0.67	2.45	1.87	1.32
Igfbp5	4.7	3.17	3.04	3.61	3.31	3.92	1.64	4.2	2.51	3.99	3.35	3.24	2.72	4.25	4.08	3.99	2.69	3.01	3.94	4.62	4.99	2.43	3.81	4.28	2.78	2.74	4.04	2.71	4.33	3.94	3.18	4.65	4.68	3.04	3.4	3.57	3.39	2.75	4.72	2.41	3.94	2.33	3.7	4.3	3.91	3.87	2.19	5.15	3.46
Tns1	3.22	2.53	2.3	3.49	1.71	2.93	0.8	3.37	1.37	2.76	2.23	1.43	2.12	2.98	3.27	3.14	1.38	2.63	2.97	2.92	3.43	1.95	2.23	4.06	1.04	1.86	3.17	2	3.78	3.1	2.2	3.88	3.92	2.55	2.37	2.45	2.73	2.65	3.71	1.8	3.07	1.43	2.11	3.61	2.74	3.21	1.79	3.62	2.28
Rufy4	0.34	0.59	0.34	1.18	0.8	0	0.12	0.28	0	0.28	1.15	0.68	0.07	0.35	0	0.07	0.49	1.14	0.26	0.25	0.82	0.38	1.33	0	0.73	0	0.51	0.29	0	0.15	0.45	1.01	0.39	0.06	0	0.37	1.84	0	1.14	0.38	0.27	0.36	0	0.13	1.44	0.11	0.4	0.47	0.08
Arpc2	8.7	8.52	8.69	8.54	8.42	8.54	8.2	8.64	8.21	8.33	8.14	7.85	8.79	8.3	8.51	8.54	8.09	8.7	8.55	8.51	8.95	8.54	8.79	8.64	8.44	8.2	8.78	8.64	8.66	8.86	8.54	8.76	8.84	8.43	8.44	8.62	8.41	7.05	8.61	8.49	8.62	8	8.81	8.75	8.75	8.66	8.04	8.65	8.47
Aamp	6.31	5.92	6.08	6.25	5.86	6.15	6.01	6.39	5.78	6.23	5.79	5.3	5.99	6.05	6.11	6.2	5.75	6.34	6.31	5.95	5.85	6.04	5.7	6.31	5.5	6.04	6.21	6.27	6.06	6.31	5.81	6.22	6.11	5.87	6.01	5.87	5.86	5.56	6.37	6.13	6.12	5.26	5.73	6.25	5.86	5.86	6.52	6.32	6.1
Pnkd	2.79	3.15	3.09	2.89	3.22	3.25	3.41	3.08	3.31	3.05	3.15	3.19	2.77	2.99	2.78	2.91	3.28	3.04	2.94	2.97	2.72	3.18	2.6	2.9	3.22	3.26	2.84	2.96	2.92	2.84	3	2.85	2.7	2.59	3.14	3.17	3.23	2.58	2.99	3.07	2.81	3.25	3.15	2.8	2.86	2.9	2.98	2.89	3.08
Gm37503	1.98	1.74	2.82	1.29	1.95	1.76	1.75	1.98	1.91	1.55	0.85	2.24	2.54	1.83	1.27	2.08	2.23	1.33	1.51	2.84	3.01	2.09	1.11	1.3	1.73	1.93	1.8	2.68	2.4	1.32	2.35	1.83	2.46	2.83	1.35	1.33	0.45	0.55	1.22	1.14	2.13	1.96	2.18	1.84	1.91	1.27	1.12	2.2	2.31
Tmbim1	5.28	4.61	5.12	5.07	4.86	4.95	5	5.2	4.56	4.83	4.53	3.81	5.47	4.61	4.78	5.2	4.73	5.34	5.19	4.98	5.31	5.19	4.99	5.41	5.24	5.13	5.09	5.85	5.54	5.5	5.58	5.43	5.55	5.82	5.23	4.96	4.65	4.73	5.24	5.21	5.47	4.37	5.14	5.34	5.14	5.15	5.64	5.13	5.51
Catip	0.23	0.11	0.07	0.08	0.27	0.24	0	0.54	0.07	0.44	0	0.28	0.22	0.31	0.34	0.15	0.17	0.16	0.15	0.32	0.25	0.15	0.18	0.22	0.21	0.15	0.32	0.25	0.09	0.36	0.23	0.31	0.25	0	0.12	0.18	0.12	0	0.27	0.06	0.53	0.15	0.37	0.37	0.58	0.41	0.18	0.44	0.23
Slc11a1	1.24	1.12	0.57	0.75	0.75	1.01	0.25	0.9	0.92	1.03	1.33	1.25	0.48	0.87	0.94	0.58	0.48	0.53	1.28	1.62	1.51	0.52	1.1	1.09	0.65	0.43	1.21	0.53	1.16	1.15	0.81	0.76	1.02	0.55	0.45	0.76	0.97	0.55	1.37	0.25	0.98	1.03	1.62	1.54	1.74	0.95	0.4	1.35	0.38
Ctdsp1	5.88	5.55	5.93	5.95	5.45	5.88	5.08	5.92	5.15	5.71	5.14	4.57	5.65	5.65	5.8	5.88	4.96	5.67	5.84	5.8	5.65	5.53	5.85	5.86	5.06	4.91	6.07	5.69	6.16	6.03	5.35	6.15	6.09	5.58	5.63	5.67	5.62	5.09	6	5.53	5.91	4.21	5.58	6.13	5.78	5.94	5.69	5.99	5.7
Mir26b	5.08	3.08	0	0	0	0	0	0	3.49	3.27	4.23	0	0	0	5.02	3.5	0	0	3.49	0	4.84	0	3.8	0	3.5	3.51	4.07	3.36	4.64	3.6	3.21	4.88	0	3.33	5.15	3.24	3.19	0	0	3.31	0	0	3.03	3.4	0	3.15	0	4.95	0
Vil1	9.21	8.82	9.53	9.79	8.95	9.06	8.17	9.24	8.28	8.72	8.39	7.2	9.54	8.88	9.42	9.38	8.16	9.33	9.17	9.2	9.18	8.55	8.52	9.55	8.65	7.89	9.53	9.47	9.58	9.73	8.35	9.59	9.43	8.88	8.76	9.11	8.51	8.05	9.37	9.17	9.7	6.98	8.88	9.52	8.93	9.26	8.65	9.31	9.31
Usp37	3.31	2.86	3.76	3.7	3.22	3.17	2.73	3.31	2.37	3.45	2.55	2.05	3.54	3.14	3.46	3.35	3.01	3.27	3.11	3.05	3.41	2.55	3.18	3.26	3.31	3.02	3.32	3.69	3.39	3.48	3.27	3.63	3.73	3.61	3.39	2.92	2.58	3.05	3.35	3.36	3.41	2.2	2.99	3.49	3.52	3.3	3.22	3.3	3.54
Cnot9	4.65	4.12	4.24	4.53	4.07	4.49	3.38	4.63	3.35	4.37	3.67	2.79	4.14	4.44	4.48	4.37	3.56	4.69	4.62	4.17	4.46	3.58	4.23	4.84	3.79	3.9	4.33	4.27	4.73	4.78	4.01	4.7	4.72	4.28	4.26	4.18	3.91	3.47	4.67	4.2	4.78	3.13	4.31	4.57	4.54	4.41	4	4.81	4.33
Plcd4	0.05	0.19	0.1	0.09	0.16	0.39	0.06	0.45	0.37	0.11	0.08	0.03	0.61	0.14	0.09	0.39	0.11	0.05	0.13	0.4	0.02	0.11	0.03	0.63	0	0.22	0.32	0.1	0.59	0.51	0.07	0.29	0.18	0.12	0.32	0.02	0.12	0.05	0.17	0.04	0.53	0.11	0.29	0.51	0.1	0.19	0.09	0.09	0.29
Zfp142	1.24	0.59	0.43	0.99	0.5	1.14	0.06	1.33	0.21	0.71	0.39	0.19	0.62	0.82	1.24	1.35	0.1	1.01	1.1	1.19	0.77	0.34	0.78	2.15	0.29	0.38	1.14	0.69	1.66	1.69	0.23	1.43	1.71	0.48	0.61	0.74	0.7	0.16	1.46	0.37	1.69	0.17	1.06	1.85	0.73	1.02	0.44	1.11	0.55
Bcs1l	3.68	3.28	2.68	3.32	3.04	3.78	2.57	3.48	3	3.36	3.23	2.72	2.08	3.69	3.4	3.16	2.57	3.32	3.62	3.41	2.78	2.91	3.44	4.26	2.32	2.6	3.62	2.68	3.47	3.42	2.53	3.26	3.79	2.57	2.46	3.28	3.35	1.81	3.9	2.83	3.88	2.61	3.41	3.66	3.42	3.03	1.97	4.03	2.24
Rnf25	4.55	3.93	4.11	4.31	3.97	4.27	3.75	4.4	3.54	4.58	3.65	3.24	3.8	4.19	4.26	4.34	3.59	4.34	4.43	4.05	4.04	3.85	4.34	4.68	3.66	4.24	4.29	4.21	4.49	4.39	3.51	4.51	4.5	3.99	3.84	4.22	3.94	3.52	4.63	3.71	4.41	3.44	3.98	4.42	4.53	4.1	4.03	4.46	4.04
Stk36	0.13	0.04	0.09	0.03	0.1	0.06	0.02	0.16	0.05	0.16	0.02	0.1	0.08	0.14	0.15	0.21	0.08	0.16	0.17	0.09	0.11	0.15	0.03	0.32	0.03	0.03	0.13	0.07	0.19	0.18	0.16	0.16	0.19	0.09	0.12	0.16	0.12	0.07	0.51	0.07	0.22	0	0.12	0.26	0.24	0.1	0.06	0.31	0.05
Ttll4	2.85	1.82	1.48	2.38	1.88	2.27	1.17	2.93	1.25	1.98	1.49	1.07	1.88	2.22	2.61	2.63	1.26	2.53	2.68	2.63	2.45	1.3	2.25	3.18	1.28	1.74	2.29	2.05	2.7	2.63	1.44	2.85	3.08	1.97	1.88	1.82	1.69	1.18	2.74	1.66	2.93	1.19	2.18	2.88	2.29	2.21	1.86	2.64	1.72
Cyp27a1	3.65	3.97	4.45	4.25	3.63	3.68	2.68	4.12	3.31	3.55	2.58	2.96	2.9	3.48	3.94	3.86	3.17	2.62	3.35	4.7	4.03	3.57	4.24	4.5	2.74	3.33	4.28	2.9	4.04	3.72	2.57	3.83	3.95	2.88	3.33	2.95	3.89	3.25	4.56	2.82	4.1	2.43	2.87	3.71	4.91	4.85	4.52	4.47	2.83
Prkag3	0.14	0.13	0.32	0.05	0.07	0.11	0.04	0.34	0.09	0.07	0.18	0.08	0	0.04	0.09	0.25	0.1	0	0	0.44	0.22	0.13	0.16	0.05	0.09	0.29	0.31	0.04	0.2	0.05	0.14	0.3	0.15	0.04	0.28	0.14	0.07	0.32	0.04	0.04	0.22	0.03	0.12	0.23	0.37	0.39	0.16	0.09	0.22
Wnt6	0.65	0.47	0.88	0.64	0.22	0.76	0.13	0.85	0.4	0.39	0.13	0.49	0.83	0.37	0.68	0.46	0.33	0.49	0.07	0.69	0.52	0.46	0.34	0.15	0.28	0.46	0.45	0.07	0.58	0.37	0.12	0.32	0.36	0.41	0.7	0.48	0.59	0.97	0.55	0.3	0.42	0.38	0.33	0.43	0.63	0.83	0.8	0.14	0.6
Cdk5r2	0.39	0.2	0.41	0.18	0.29	0.44	0.15	0.48	0.11	0.43	0.15	0.13	0.12	0.65	0.23	0.27	0.14	0.13	0.22	0.44	0.33	0.17	0.33	0.48	0.06	0.32	0.4	0.15	0.47	0.12	0.42	0.69	0.53	0.2	0.5	0.27	0.26	0.5	0.4	0.15	0.12	0	0.27	0.3	0.32	0.25	0.28	0.26	0.34
Fev	0.48	0.34	0.47	0.47	0.23	0.17	0	0.39	0.1	0.58	0.09	0.06	0.21	0.42	0.46	0.2	0	0.4	0.2	0.35	0.48	0.1	0.8	0.47	0	0	0.36	0.09	0.33	0	0.08	0.49	0.33	0	0.17	0.08	0.08	0	0.51	0.25	0.62	0	0.33	0.18	0.64	0.42	0.25	0.36	0.11
Cryba2	0.62	0.37	0.53	0.4	0.56	0.33	0.12	0.28	0.38	0.67	0.34	0.61	0.28	0.36	0.39	0.14	0	0.53	0.38	0.25	0.63	0.14	0.33	0.4	0.27	0.39	0.47	0.24	0.16	0	0.32	0.64	0.44	0.24	0.42	0.41	0.57	0.49	0.47	0.23	0	0	0.19	0.36	0.6	0.21	0.33	0.26	0.15
Cfap65	0.23	0.21	0.11	0.51	0.14	0.19	0.1	0.25	0.14	0.48	0.14	0.09	0.11	0.23	0.81	0.22	0.14	0.61	0.25	0.19	0.38	0.22	0.6	0.42	0.18	0.08	0.41	0.41	0.31	0.17	0.1	0.57	0.49	0.32	0.1	0.24	0.29	0.02	0.94	0.3	0.97	0.07	0.13	0.22	0.48	0.15	0.77	0.89	0.15
Ihh	6.31	5.91	6.68	6.73	5.86	6.49	5.34	6.62	6	6.34	5.19	4.22	6.7	6.34	6.46	6.65	5.5	6.06	5.89	6.06	5.53	6.3	5.65	6.08	6.21	6.22	6.78	6.78	6.83	6.43	5.28	6.43	6.24	6	6.23	6.2	5.95	5.15	6.86	6.3	6.72	5.04	5.8	6.38	5.62	6.07	6.99	6.2	6.85
Nhej1	3.13	2.9	3.01	3.1	3.04	3.36	2.76	3.63	2.87	3.15	3.23	2.9	2.92	3.06	3.04	3.13	2.69	2.85	2.94	3.4	3.25	2.75	3.16	3.15	2.96	3.15	3.38	3.12	3.43	3.57	3.04	3.14	3.2	2.81	2.94	3.13	3.18	2.42	3.28	2.78	2.96	2.77	3.43	3.21	2.23	2.78	2.64	3.42	3.13
Slc23a3	2.08	2.41	1.68	1.13	2.14	1.92	1.6	2	2.04	2.06	2.29	2.29	1.7	1.67	1.86	2.23	2.05	1.92	1.87	2.49	2.2	1.45	2.25	1.61	1.94	2.3	2.07	1.72	2.03	1.69	1.76	2.08	2.01	1.74	1.49	1.89	2.1	1.97	1.82	1.57	1.46	2.49	2.2	2.21	2.41	2.85	1.29	1.86	1.85
Cnppd1	4.67	4.28	4.79	4.8	4.32	4.63	3.55	4.95	3.86	4.81	3.62	3.44	4.66	4.37	4.85	4.75	3.78	4.36	4.39	4.91	4.61	4.08	4.83	4.51	3.99	4.42	4.71	4.65	5.02	4.73	4.07	5.02	4.9	4.51	4.57	4.3	4.17	4.28	4.88	4.22	4.48	3.32	4.23	4.98	4.68	4.85	4.83	4.86	4.52
Retreg2	5.53	5.56	5.9	5.86	5.52	5.79	4.99	5.95	5.39	5.64	4.88	4.49	5.55	5.32	5.66	5.7	5.1	5.61	5.72	5.71	5.24	5.98	6	6.11	5.23	5.49	5.94	5.98	6.04	5.8	5.33	5.96	5.85	5.83	5.68	5.56	5.68	5.59	6.22	5.72	6.26	4.61	5.45	5.92	5.8	5.8	6.29	5.93	5.77
Zfand2b	5.16	5.24	5.26	5.15	5.16	5.22	5.18	5.16	5.17	5.38	5.25	5.1	4.81	5.2	5.24	5.13	5.04	5.09	5.12	5.19	5.49	5.75	5.68	5.11	5.23	5.34	5.22	5.06	5.2	4.94	4.53	4.98	4.81	4.36	5.11	5.43	5.33	4.73	5.31	4.96	5.1	5.27	4.87	5.1	5.08	5.36	4.84	5.39	5.03
Abcb6	2.02	2.5	2.4	2.79	2.11	2.17	2.44	2.17	2.41	2.33	2.1	1.39	2.69	2.01	2.47	2.44	2.22	2.46	2.36	2.08	1.73	2.66	1.94	2.41	2.08	2.19	2.5	2.83	2.39	2.14	2.12	2.17	2.14	2.48	2.5	2.25	2.3	1.33	2.77	2.5	3.07	1.8	1.98	2.38	1.82	1.96	2.33	2.54	2.29
Atg9a	4.05	3.62	3.41	4.21	3.04	3.51	2.41	4.11	2.58	3.13	2.96	1.93	3.89	3.23	4.31	3.92	2.2	4.32	4.02	4.03	4.18	3.38	3.86	4.46	2.71	1.8	4.25	3.8	4.23	4.21	2.41	4.46	4.32	2.78	3.52	3.67	3.58	1.54	4.31	3.32	4.55	1.47	3.34	4.44	3.29	4.09	3.18	4.44	3.43
Ankzf1	3.22	2.73	2.47	3.48	2.77	3.15	1.58	3.7	2.11	2.8	2.05	1.69	2.89	2.87	3.61	3.36	1.86	3.47	3.3	3.46	3.11	2.07	2.84	3.34	2.27	2.66	3.27	2.89	3.36	3.38	1.81	3.59	3.67	2.7	2.88	2.78	2.85	1.64	3.63	2.37	3.27	1.64	2.69	3.51	3.06	3.28	3.05	3.37	2.74
Glb1l	1.19	0.98	0.75	0.98	0.83	1.1	0.53	1.41	0.39	0.79	0.62	0.62	0.82	0.91	0.98	1.26	0.46	1.01	1.18	1.14	1.02	0.75	1.05	1.29	0.83	0.59	1.21	0.86	1.58	1.58	0.81	1.55	1.41	1.02	0.75	0.86	1.03	0.53	1.27	0.64	1.38	0.53	1.11	1.35	1.02	1.15	0.78	1.29	0.72
Stk16	4.57	4.34	4.32	4.52	4.56	4.79	4.45	4.67	4.23	4.38	4.39	4.08	4.14	4.46	4.32	4.66	4.14	4.76	4.67	4.48	4.38	4.63	4.23	4.96	4.58	4.72	4.64	4.7	4.58	4.7	4.51	4.66	4.57	4.26	4.56	4.68	4.61	3.27	4.68	4.48	4.75	4.81	4.62	4.45	4.22	4.44	4.19	4.34	4.36
Tuba4a	5.93	5.09	5.67	5.43	5.37	5.89	5.29	5.54	4.74	5.55	5.41	4.12	5.6	5.6	5.28	5.82	4.81	6.29	5.97	5.45	6.37	5.47	5.15	6.26	5.27	5.15	5.64	5.61	6	6.17	5.24	5.89	5.85	5.21	5.1	5.64	5.16	4.86	5.64	5.34	5.84	4	5.83	5.65	5.68	5.7	5.26	5.57	5.58
A630095N17Rik	0.3	0.21	0.25	0.29	0	0.13	0.13	0	0.15	0.35	0	0.46	0.29	0.14	0.15	0.4	0	0.16	0.28	0.39	0.37	0.15	0	0.16	0.52	0.28	0.22	0.13	0.17	0.55	0.23	0.38	0.57	0	0.45	0	0.33	0	0.5	0	0.54	0.1	0.2	0	0.45	0.58	0.19	0.61	0
Dnajb2	3.95	3.26	3.74	3.95	3.67	3.91	3.17	4.07	3.26	3.62	2.68	2.49	3.42	3.81	3.92	4.07	2.93	4	3.73	3.71	3.42	3.33	3.07	4.15	3.45	3.45	3.81	3.81	3.8	3.9	3.07	3.97	3.94	3.4	3.38	3.42	3.38	3.2	4.12	3.45	4.06	2.59	3.34	3.79	3.33	3.36	4.43	3.56	3.75
Ptprn	1.32	1	1.36	1.54	1.08	1.41	0.33	1.6	0.57	1.28	0.97	0.75	0.51	1.38	1.44	1.15	0.7	0.5	1.15	1.26	1.24	0.82	0.94	1.79	0.38	0.93	1.52	0.85	1.66	1	1.12	2.3	2	1.27	1.03	1.75	1.23	1.79	2.04	0.83	0.86	0.27	0.96	1.54	1.21	1.52	1.68	1.26	1.39
Resp18	2.33	2.17	3.29	2.35	2.99	2.37	1.55	2.53	1.52	2.34	2.13	2.69	1.51	2.66	2.35	1.89	2.42	1.79	2.55	1.97	1.91	1.94	2.33	2.36	1.65	2.08	2.13	1.87	2.39	1.93	3.01	2.99	2.52	2.54	1.76	2.66	2.13	3.48	2.61	1.29	1.79	1.36	1.4	2.54	3.02	2.8	2.96	1.95	2.18
Dnpep	5.25	4.99	5.06	5.22	5.08	5.21	4.66	5.28	4.67	5.27	4.95	4.49	5.11	4.97	5.2	5.13	4.58	5.09	5.24	5.19	5.36	4.91	5.26	5.19	4.89	4.78	5.42	5.07	5.26	5.2	4.91	5.21	5.05	4.47	4.85	5.39	5.05	4.04	5.3	5.02	5.06	4.14	4.97	5.32	4.93	5.31	4.44	5.28	4.91
Des	6.61	6.66	5.64	7.35	5.7	6.91	6.14	7.22	5.97	7.06	6.38	5.54	5.8	6.63	6.65	6.41	6.48	6.44	6.47	6.08	5.78	6.48	5.95	6.98	4.92	6.88	6.76	5.23	7.76	6.38	6.39	6.72	7.23	6.47	6.03	5.78	6.79	7.94	7.1	6.52	6.2	5.51	5.35	6.61	6.17	6.7	5.95	7.23	6.43
Speg	1.25	0.88	0.53	1.11	0.78	1.17	0.36	1.45	0.5	1.14	0.78	0.63	0.51	1.32	1.28	1.26	0.64	0.74	1	1.05	0.72	0.84	0.59	0.97	0.57	0.84	1	0.69	1.26	0.91	0.71	1.33	1.4	0.89	0.58	1.01	0.8	0.87	1.38	0.69	0.75	0.53	0.53	1.03	0.61	1.13	0.67	0.99	0.76
Gm15178	2.12	2.36	0	2.92	2.03	0	1.67	0	1.43	2.34	1.57	1.86	0	1.36	2.34	0.65	2.21	1.67	1.27	0	2.19	2.48	1.48	0	2.4	0	2.02	2.49	0.41	0	1.99	2.76	1.92	2.76	0	1.74	1.97	0	2.49	2.79	2.52	0.99	0	0.34	2.28	0	2.91	2.77	0
Gmppa	5.79	5.46	4.87	5.66	5.01	5.13	4.7	5.35	4.75	5.84	5.09	4.14	4.72	5.41	5.73	5.12	4.63	5.81	5.75	5.24	5.7	5.12	5.74	5.63	4.69	4.63	5.66	5.47	5.41	5.3	4.52	5.66	5.5	4.68	4.88	5.45	5.51	3.73	6	5.52	5.63	4.03	4.77	5.41	5.14	5.02	5.51	5.72	4.75
Asic4	0.35	0.17	0.05	0.12	0.05	0.24	0.05	0.3	0	0.28	0.29	0.34	0.06	0.35	0.18	0.17	0.31	0	0.12	0.36	0.34	0.23	0.08	0.18	0.06	0.28	0.26	0.21	0.32	0.45	0.19	0.48	0.38	0.29	0.28	0.4	0.18	0.82	0.22	0.05	0	0.04	0.2	0.21	0.28	0.54	0.08	0.11	0.4
Chpf	2.7	1.78	1.99	2.28	1.93	2.49	1.41	2.35	1.59	2.36	2.05	1.26	1.67	2.38	2.26	2.37	1.75	2.68	2.78	2.17	2.52	1.63	2	1.66	1.32	1.49	2.23	1.47	1.99	1.56	1.2	2.2	2.1	1.4	1.89	2.26	1.86	2.2	2.23	1.08	1.79	1.27	1.56	1.75	1.25	2.03	2.11	1.67	2.21
Obsl1	0.44	0.16	0.18	0.33	0.26	0.39	0.07	0.47	0.09	0.23	0.23	0.21	0.14	0.33	0.3	0.48	0.1	0.22	0.25	0.44	0.27	0.08	0.21	0.31	0.18	0.11	0.33	0.09	0.25	0.23	0.18	0.42	0.36	0.19	0.09	0.24	0.17	0.2	0.43	0.13	0.23	0.05	0.14	0.43	0.24	0.39	0.19	0.14	0.3
Tmem198	0.92	0.46	0.45	0.48	0.63	0.82	0.21	0.63	0.59	0.39	0.27	0.22	0.47	0.72	0.69	0.84	0.29	0.78	0.68	0.48	0.66	0.36	0.43	0.53	0.36	0.56	0.59	0.55	0.67	0.26	0.2	1.08	0.5	0.45	0.39	0.82	0.29	0.3	0.92	0.11	0.26	0.4	0.37	0.56	0.35	0.59	0.31	0.79	0.76
Inha	0.43	0.23	0.28	0.42	0.09	0.5	0	0.52	0	0.35	0.27	0.19	0	0.53	0.5	0.72	0.09	0.23	0.31	0.69	0.45	0.11	0.49	0.23	0.11	0.65	0.32	0.2	0.25	0.77	0.47	0.46	0.52	0.19	0.63	0.41	0.4	0.49	0.62	0.19	0.33	0.08	0.42	0.29	0.43	0.39	0	0.77	0.52
Stk11ip	2.74	2.16	2.47	2.47	1.7	2.53	1.21	3.08	1.56	2.49	1.63	1.12	2.54	2.18	2.4	2.77	1.46	2.46	2.35	2.62	2.57	1.97	2.62	2.83	1.33	2.34	2.68	2.18	3.09	2.83	1.85	3.02	2.71	2.45	2.52	2.11	2.14	1.72	2.86	2.08	2.78	1.04	2.23	3.13	2.12	2.6	2.44	2.85	2.6
Slc4a3	0.82	0.37	0.42	0.85	0.31	0.7	0.18	0.85	0.28	0.55	0.39	0.32	0.29	0.62	0.79	0.78	0.34	0.48	0.47	0.6	0.71	0.29	0.38	0.73	0.18	0.5	0.56	0.3	0.87	0.53	0.27	0.86	0.82	0.26	0.6	0.42	0.3	0.63	0.87	0.11	0.41	0.09	0.29	0.77	0.2	0.8	0.36	0.65	0.55
Gm5257	0	0.16	0.5	0	0.45	0.49	0	0.42	0.21	0.18	0.35	0.35	0.22	0	0.22	0.21	0.33	0.23	0.21	0.2	0	0.56	0	0.42	0	0.21	0	0.19	0	0.23	0.59	0	0.36	0	0.61	0.33	0	0.56	0.2	0.35	0.22	0.15	0.15	0.2	0.18	0.45	0	0.21	0.42
Epha4	1.55	1.37	1.04	0.85	1.14	1.7	0.8	2.13	0.72	1.12	0.83	0.55	1.03	1.56	1.46	1.78	0.76	1.32	1.86	1.51	1.56	0.35	1.15	1.5	0.75	1.04	1.36	0.79	1.99	2.05	0.93	1.69	2.18	0.72	1.18	1.11	0.89	0.53	1.54	0.68	1.51	0.84	1.8	1.72	1.24	1.6	0.42	1.86	0.83
Sgpp2	6.19	5.34	5.78	6.05	5.72	5.94	5.52	6.18	4.74	5.72	5.28	3.77	6.06	5.61	6.1	6.28	5.15	6.72	6.7	5.85	6.27	4.9	5.8	6.76	5.3	5.16	5.85	6.2	6.43	6.49	5.81	6.4	6.57	6.18	5.59	5.76	5.18	3.98	5.98	5.49	6.39	4.19	5.75	6.37	5.69	5.8	5.76	5.98	5.82
Farsb	5.31	4.88	4.08	5.17	4.64	5.45	3.9	5.32	4.06	5.06	4.7	3.52	4.02	5.21	5.08	5.22	4.02	5.2	5.43	4.72	5.17	4.17	4.93	5.65	3.69	4.43	4.9	4.38	5.34	5.54	4.06	5.32	5.61	4.29	4.25	4.73	4.83	3.2	5.37	4.71	5.59	3.46	5.23	5.38	4.9	4.7	3.7	5.43	4.09
Gm28995	0.72	0	0	0	0	0	0	0	0	0	0	0	0	1.08	0.69	0.68	0	0	0	0	0.63	0	0	0	0	0	0	0	0.77	0	0.57	0.64	0.62	0	0	0.58	0	0	0	0	0	0	0	0	0	0	0	0	0
4833412K13Rik	0.43	0.23	0	0.12	0.09	0.19	0	0.6	0	0	0.1	0.13	0	0	0.41	0.4	0	0.12	0.11	0.39	0.19	0.11	0.59	0.6	0.11	0.22	0.64	0.2	0.25	0	0	0.6	0.78	0	0.18	0.09	0.17	0	0.55	0	0	0.22	0.15	0.98	0.63	0.25	0	0.63	0.23
Mogat1	0.11	0.47	0.48	0.56	0.31	0.34	0.09	0.65	0.2	0	0.26	0.48	0.48	0.1	0	0.38	0.24	0.81	0	0.1	0.27	0.39	0.13	0.22	0.39	0.39	0.5	0.1	0.12	0.22	0.45	0.1	0.35	0.09	0.17	0.17	1.1	0.54	0.52	0.26	0.21	0.15	0.15	0.19	0.33	0.16	0.47	0.2	0.32
5730419F03Rik	1.76	2.66	2.35	3.43	2.23	2.72	1.57	2.71	2.46	1.48	1.38	1.55	2.59	1.96	2.42	3.53	2.02	2.45	1.23	2.19	1.24	2.83	1.88	1.99	3.21	3.31	2.56	2.38	2.68	3.36	2.26	2.62	2.38	2.54	2.89	2.19	1.86	1.16	3.34	3.26	2.98	2.66	2.92	2.6	1.54	1.81	3.58	2.25	3.29
FO082332.1	0	2.65	0	0	0	0	0	0	0	0	0	0	0	0	2.24	3.58	0	2.32	3.05	0	2.1	0	0	0	3.06	0	0	2.1	2.39	2.31	0	2.12	0	0	0	2	0	0	2.17	0	2.27	1.82	1.82	0	0	1.93	0	0	0
Acsl3	7.15	7.83	7.57	8.06	7.44	7.72	6.58	8.24	7.05	6.61	6.28	5.75	7.95	7.5	7.64	8.45	6.58	7.31	6.83	7.85	6.84	7.33	7.42	7.71	7.72	7.67	7.74	7.67	7.9	8.42	7.03	8.17	7.99	7.89	7.91	7.06	6.77	4.51	7.86	7.59	7.78	6.5	7.99	8.06	6.99	7.67	8.67	7.82	8.63
Utp14b	4.04	4.59	3.91	5.21	3.86	4.3	3.06	4.81	3.44	3.46	2.85	2.28	4.34	4.18	4.89	5.16	3.09	4.39	3.8	4.53	3.21	4.06	4.04	4.81	3.95	3.64	4.32	4.04	4.82	4.73	3.39	4.95	5.11	4.02	3.98	3.64	3.44	1.54	4.81	3.88	4.95	2.77	4.3	4.88	3.32	4.14	4.92	4.52	4.99
Gm6159	2.96	2.44	1.79	2.57	2.09	2.42	1.4	2.51	1.7	2.31	2.32	1.47	1.69	2.98	2.97	2.5	1.28	3.06	2.85	2.35	2.44	1.45	2.31	3.25	1.37	0.76	2.38	2.07	2.47	2.86	1.41	2.66	3.41	1.87	1.45	2.4	2.33	0.81	2.85	1.32	3.03	1.39	2.36	2.89	2.76	1.92	0.9	2.99	1.34
Kcne4	1.87	1.51	1.32	1.07	0.78	1.92	0.84	1.84	0.56	1.82	1.02	1.53	0.67	1.47	1.81	1.32	0.85	0.93	1.1	1.39	1.91	1.16	1.87	1.54	1.04	1.01	1.58	0.74	1.72	1.65	1.14	1.77	1.58	1.3	0.6	1.54	0.98	1.21	1.88	0.75	1.19	1.25	1.42	1.62	1.76	1.59	0.96	2.05	0.84
Gm5830	2.48	2.11	2.07	2.54	1.76	1.21	1.21	2.91	2.02	1.84	1.04	0.77	1.83	2.67	2.25	2.4	1.79	2.51	3.06	2.34	1.91	0.39	2.28	2.29	1.16	1.35	1.85	1.25	2.07	1.73	1.45	1.82	2.91	1.39	1.02	1.59	1.78	0.39	1.98	1.38	2.95	0.51	1.74	1.94	1.95	1.64	0.47	1.48	1.21
Scg2	3.49	2.98	3.9	3.33	3.35	3.6	2.41	3.63	2.39	3.1	3.21	3.52	1.96	3.85	3.43	3.56	3.29	2.17	3.03	3.72	2.91	2.39	2.71	3.72	2.26	3.02	3.4	2.58	3.86	3.37	3.94	4.5	4.08	3.93	3.49	3.57	3	4.25	3.87	2.43	2.58	2.19	3.22	3.56	3.74	4.04	3.9	3.39	3.51
Ap1s3	5.68	4.01	4.54	4.39	5.07	4.08	3.55	4.51	4.17	5.15	4.37	4.06	5.04	5.49	5.59	4.71	4.66	5.12	4.5	3.86	5.53	5.16	5.09	5.4	5.17	3.6	4.99	5.67	4.4	4.58	4.06	5.65	5.24	5.26	4.1	4.82	4.48	1.76	5.13	4.98	5	4.01	4.62	5.39	5.39	3.96	5.01	5.18	4.68
Gm37886	0.42	0.08	0	0	0.09	0.09	0	0.32	0	0.26	0.1	0.18	0.22	0.1	0.49	0	0	0.33	0.21	0.1	0.51	0	0.26	0.32	0.11	0	0.24	0.19	0.54	0.51	0.09	0.72	0.36	0.35	0	0.18	0.32	0	0.29	0.27	0	0	0.15	0.52	0.09	0.31	0.26	0.3	0.22
Wdfy1	5.38	3.21	2.92	3.54	5.14	3.48	2.29	5.86	4.04	4.78	4.68	4.21	3.65	5.13	5.46	4.11	4.9	3.63	3.43	3.86	5.02	5.23	5.31	5.7	5.31	3.49	4.66	5.69	4.01	3.98	2.96	5.75	5.58	5.41	5.71	5.19	4.88	2.05	5.5	5.4	5.04	4.12	3.34	5.69	5.02	3.59	5.64	5.48	3.8
Gm10555	0.28	0.07	0.16	0.27	0.39	0.42	0.15	0.43	0	0	0	0.11	0.57	0.31	0.26	0.55	0.07	0.37	0.41	0.25	0.08	0.34	0.11	0.27	0.55	0.34	0.33	0.31	0.62	0.51	0.4	0.51	0.08	0.23	0.53	0.08	0.14	0.18	0.32	0	0.27	0.3	0.19	0.57	0.36	0.27	0.5	0.33	0.51
Mrpl44	5.38	5.19	5.15	5.42	5.11	5.52	4.84	5.45	4.82	5.46	4.96	4.46	5.16	5.49	5.43	5.43	5.04	5.22	5.39	5.17	5.1	5.07	5.32	5.54	4.85	5.33	5.33	5.37	5.46	5.43	5.18	5.37	5.5	5.02	5.23	5.3	5.14	4.24	5.48	5.34	5.46	5.09	5.22	5.53	5.28	5.04	4.86	5.61	5.1
Serpine2	1.25	0.67	1.4	0.99	1.08	1.24	0.76	1.36	0.97	0.84	1.05	0.98	0.46	1.05	1.01	1.07	0.95	0.76	0.85	1.33	1.61	0.69	0.99	1.27	0.61	1.05	1.1	0.91	1.4	0.99	1.25	1.49	1.33	1.32	1.09	1.11	1.05	1.76	1.24	0.73	0.88	0.72	0.97	1.08	1.29	1.28	0.96	1.04	1.04
Gm5529	5.77	5.72	5.73	5.78	5.48	5.63	5.37	5.66	5.31	5.69	5.82	5.12	5.68	5.49	5.95	5.58	5.15	5.75	5.64	5.82	5.5	5.32	5.69	5.65	5.12	4.77	5.61	5	4.97	5.19	4.48	5.2	5.16	4.48	5.03	5.22	5.47	3.82	5.47	4.77	5.47	4.65	5.14	5.31	5.01	5.42	4.16	5.27	4.67
Gm28071	4.37	4.24	3.92	4.79	3.62	4.24	3.73	4.51	3.84	3.87	4.03	3.18	3.67	3.85	4.39	4.11	3.32	4.65	4.73	4.09	3.81	3.74	3.88	4.11	3.48	2.96	4.12	3.74	4.38	3.84	2.87	4.06	3.69	3.31	3.87	3.84	3.95	2.3	4.22	3.94	4.43	2.97	3.77	3.91	3.82	4.08	3.08	4.34	3.4
AC083817.1	3.05	0	0	0	0	1.98	0	0	0	0	0	0	0	0	0	0	0	0	0	0	0	0	0	0	0	0	0	0	0	0	0	0	0	2.01	0	0	0	0	0	0	0	1.76	0	0	0	0	0	0	0
Cul3	6.25	6.01	5.84	6.26	5.92	6.12	5.31	6.23	5.49	5.74	5.54	5.05	6.14	6.13	6.39	6.27	5.59	6.16	6.02	5.97	6.35	5.55	6.24	6.39	5.74	5.48	6.05	6.08	6.17	6.4	5.83	6.42	6.63	6.04	5.9	5.78	5.68	4.1	6.39	5.96	6.52	5.33	6.3	6.44	5.88	5.86	5.71	6.55	6.07
Gm37902	1.03	0.9	0.09	0.45	0.82	0.63	0	1.09	0.57	0.44	0.31	0.27	0.45	0.83	1.48	0.88	0.42	0.94	0.83	0.85	0.59	0.28	0.85	1.63	0.89	0.1	0.62	0.87	2.12	1.29	0.48	1.65	2.11	0.75	0.44	0.99	0.35	0	1.23	0.69	1.65	0.26	0.95	2	0.83	1.42	0.7	1.44	0.93
Dock10	1.6	0.67	1.16	0.73	0.55	0.69	0.19	0.71	0.65	1.03	0.73	0.76	1.04	1.26	1.01	1.39	0.16	1.37	1.61	1.05	1.1	0.28	0.69	1.75	0.34	0.4	0.79	1.42	1.4	1.01	1.34	2.25	2.38	1.75	0.82	1.02	0.47	0.31	1.45	0.39	1.82	0.39	1.09	2.46	1.45	0.66	0.35	1.32	1.53
Gm5530	5.99	6.03	6.22	6.26	5.66	5.75	5.36	5.8	5.48	5.29	5.17	5.15	6.36	5.75	5.9	5.9	5.49	5.26	5.32	5.29	6.86	6.55	5.76	5.87	5.52	5.06	5.79	6.13	6.09	6.04	5.13	6.26	5.82	5.65	5.78	5.86	5.84	4.72	6.29	6.43	6.22	4.98	5.89	5.94	5.82	5.79	6.39	6.15	5.87
Gm7516	1.54	0.83	0.55	0.25	0.35	0.39	0.69	1.1	0.77	1.04	0.7	1.29	0.95	0.73	0.93	1.05	1.19	0	0.44	1.02	0.85	0.62	1.09	0	0.78	1.06	0.5	0.98	1.17	0.47	0.66	0.58	1.08	0.4	0.93	0.2	0.99	1.28	0.89	0	0.95	0.8	0.58	1	0.69	0.5	0	0.76	0.47
Irs1	0.2	0.09	0.11	0.23	0.16	0.23	0.03	0.39	0.02	0.07	0.15	0.04	0.11	0.23	0.24	0.19	0	0.06	0.2	0.26	0.12	0.07	0.09	0.07	0.05	0.02	0.14	0.08	0.4	0.11	0.11	0.35	0.35	0.06	0.17	0.17	0.26	0.07	0.28	0.03	0.29	0.04	0.1	0.26	0.06	0.19	0	0.27	0.06
Rhbdd1	3.15	2.88	2.93	3.21	2.45	2.82	2.07	3.31	2.41	2.59	2.27	1.8	2.81	2.71	3.1	3.11	2.38	3.08	2.89	2.91	3.19	2.81	3.11	3.38	2.67	2.56	3.36	3.05	3.63	3.46	2.6	3.4	3.49	3.03	3.04	2.6	2.6	1.66	3.44	3.06	3.59	2.08	3.06	3.4	3.21	3.16	3.07	3.65	3.08
Col4a3	0.1	0.02	0.15	0.1	0.21	0.15	0.03	0.21	0.03	0.05	0.1	0.15	0.13	0.18	0.16	0.14	0.13	0.14	0.17	0.22	0.13	0.06	0.19	0.23	0.13	0.13	0.17	0.11	0.15	0.2	0.05	0.14	0.28	0.17	0.21	0.1	0.08	0.05	0.27	0.12	0.24	0.09	0.11	0.27	0.24	0.19	0.2	0.14	0.12
C430014B12Rik	0.08	0.16	0.3	0.22	0.14	0.1	0.24	0.33	0.04	0.26	0.13	0.19	0.11	0.2	0.34	0.46	0.12	0.16	0.04	0.26	0.54	0.11	0.3	0.26	0.15	0.28	0.19	0.1	0.32	0.16	0.2	0.37	0.33	0.36	0.18	0.12	0.12	0.28	0.27	0.13	0.38	0.22	0.39	0.32	0.4	0.36	0.14	0.52	0.08
Mff	4.03	4.2	4.14	4.19	4.19	4.14	3.99	4.3	3.8	3.78	3.87	3.79	4.08	3.97	4.08	4.35	3.86	4.21	4.06	4.25	3.91	4.07	4.16	4.29	4.22	4.31	4.02	4.24	4.25	4.27	4.37	4.41	4.36	4.21	4.19	4.05	3.84	3.12	4.3	4.12	4.23	4.35	4.38	4.21	4.2	4.21	3.94	4.07	4.29
Gm28941	1.48	0.97	0.14	0.91	0.72	1.02	0	1.67	0.31	0.14	0.27	0.57	0.7	0.83	1.15	1.29	0.36	1.36	1.6	1.9	0.62	0.45	0.54	2.02	0.45	0	0.8	0.81	1.69	1.74	0.37	1.82	2.48	0.97	0.68	0.67	0.46	0.16	1.18	0.27	1.81	0.22	0.94	2.04	0.27	1.51	0.69	1.58	1.02
Tm4sf20	8.37	8.75	8.45	8.58	8.81	8.35	9.73	8.6	9.37	8.39	9.2	8.37	8.49	8.29	8.7	8.47	9.31	8.17	9.04	8.96	8.16	8.52	8.07	8.61	8.76	8.53	8.28	8.75	8.51	8.67	8.81	8.18	8.86	8.64	8.79	8.15	8.71	7.34	8.74	8.71	8.58	8.1	9.02	8.42	8.1	8.57	9.29	8.51	8.61
Gm47791	0	0.31	0.36	1.02	0	0	1.42	0.43	0.41	0.63	1.27	0.25	0.75	0	1	0	0.34	1.48	1.4	0	0.67	0	1.16	0	0.41	0.73	0.32	0	0	0	0	0	0	0	1.07	0.34	0.33	0.41	0.39	0	0.42	0	0.75	0	0	0	1.41	0.4	0.43
Gm28942	0	0.64	0.42	0.49	0	0.42	0	0.5	0	0.41	0.74	0	0	0	0.48	0.47	0	0.51	1.11	0	0	0	0	0.87	0	0.84	0.38	0.43	0	0	0.39	0	0	0.75	0.73	0	0.39	0.83	0.46	0	0	0	0.34	0	0	0	0	0	0
Gm17764	0	0.6	0	0	0	1.16	0.69	0.82	0	1.14	1.35	0.69	0.46	0.99	0.79	0.44	0	0	0.78	0.42	0	0	0	0.81	1.05	0	0.87	0.4	0.87	0.47	0.65	1.21	1.37	0.71	0	0.67	0	0.44	0.75	0.39	0.46	0	0.8	0.41	0.68	0.35	0	0.43	0.47
Agfg1	4.06	3.84	4.11	4.22	3.83	3.93	3.47	4.27	3.34	3.67	3.35	2.85	3.98	3.81	4.07	4.14	3.4	4.19	3.98	4.17	4.2	3.63	4.09	4.36	3.68	3.56	4.08	4.08	4.28	4.3	3.84	4.51	4.48	4.17	4.13	3.83	3.36	2.37	4.28	3.92	4.43	3.17	4.09	4.32	4.14	4.06	3.87	4.13	4.08
A030005L19Rik	0.73	0.29	0.34	0	0.16	0.74	0	0.58	0.82	0.18	0.49	0	0.4	0.19	0.21	0.95	0	0.42	0.55	1.22	1.25	0	0	0	0.39	1.17	0.16	0.64	0.44	0.74	0.32	0.36	1.16	0.75	1.2	0.47	0.17	0	0.8	0.74	0.72	0.15	0.28	0.78	0.73	0.78	0.99	0.54	0.22
Gm7553	2.25	1.26	1.34	2.11	1.59	1.49	1.1	1.98	1	1.67	1.45	0.97	1.26	1.79	2.17	1.59	1.23	1.59	2.06	1.65	1.8	1.47	1.04	1.65	1.33	0.51	1.67	1.53	1.74	1.62	0.68	1.97	1.62	1.17	0.99	1.51	1.84	0.22	1.66	0.59	1.67	0.55	1.66	1.67	1.05	1.7	1.19	1.48	1.23
Gm7539	0	0.53	0.44	0	0	0.23	0.23	0	0	0.42	0	0	0.28	0.25	0.27	0.27	0.57	0.29	0.69	0.47	0	0.49	0	0.28	0	0.27	0.21	0.45	0	0.29	0.22	0	0	0	0	0	0.22	0	0.83	0.24	0.28	0.19	0	0	0.23	0.39	0	0.99	0
Ccl20	3.58	3.59	4.54	2.87	3.16	2.79	3.05	2.88	4.74	4.22	4.01	4.47	3.17	3.76	3.53	3.48	4.5	3.36	3.21	3.41	4.8	3.83	2.58	3.6	3.47	4	3.61	5.19	3.84	3.3	5.57	4.21	4.2	5.07	4.39	3.07	3.65	2.12	4.6	3.92	4.73	4.28	3.64	4.22	3.96	2.21	5.45	3.91	5.12
Gm29519	0.46	0.59	0	0	0.63	0	0.38	0.46	0.43	0.37	0	0.85	0	0	0.44	0	0	0	0	0.73	0	0.43	0	0	0	0.44	0.34	0	0.49	0.46	0	0	0	0.94	0	0.36	0.35	0	0.42	0.38	0	0.57	0.31	0	0.67	0	0.53	0.75	0
Sphkap	0.14	0.21	0.27	0.1	0.12	0.19	0.17	0.3	0.05	0.14	0.17	0.25	0.05	0.27	0.21	0.19	0.17	0.07	0.1	0.25	0.19	0.03	0.08	0.54	0.07	0.16	0.24	0.1	0.35	0.4	0.44	0.68	0.53	0.31	0.21	0.17	0.12	0.31	0.37	0.04	0.02	0.08	0.26	0.19	0.15	0.3	0.29	0.17	0.4
Gm6374	2.18	2.11	1.96	2.22	1.84	2.63	1.39	1.33	1.88	1.45	1.25	1.67	1.32	2.02	2.19	1.76	1.47	1.7	2.35	2.16	1.58	1.62	2.2	2.42	0.85	2.02	1.83	1.78	2.39	2.09	1.01	1.86	2.7	1.7	1.65	1.68	1.96	1.45	2.01	1.68	2.22	1.58	2.03	2.13	1.46	1.37	0.85	1.85	1.34
Pid1	0.99	0.76	0.86	0.94	0.87	1.08	0.44	0.85	0.58	0.83	1.04	0.99	0.52	1.05	0.94	0.82	0.66	0.37	0.68	1.1	0.84	0.56	0.77	0.87	0.81	0.42	1.24	0.41	0.91	0.6	1.03	1.12	0.86	0.77	0.48	0.94	0.91	0.89	1.24	0.56	0.86	0.82	0.94	0.94	1.07	0.87	0.55	1.19	0.75
Dner	0.44	0.25	0.91	0.56	0.52	0.48	0.34	0.6	0.22	0.55	0.35	0.3	0.14	0.59	0.45	0.63	0.57	0.14	0.49	0.63	0.31	0.23	0.24	0.98	0.23	0.29	0.51	0.31	0.83	0.45	0.61	1.19	0.71	0.85	0.57	0.44	0.63	0.78	0.66	0.42	0.17	0.18	0.3	0.34	0.61	0.62	0.51	0.48	0.52
Trip12	4.94	4.4	4.33	4.91	4.26	4.59	3.8	5.1	3.68	4.26	3.86	3.05	4.89	4.47	5.14	5	3.83	5.03	4.8	4.8	4.89	3.95	4.28	5.27	4.07	3.93	4.67	4.73	4.97	5.22	4.31	5.21	5.41	4.69	4.38	4.34	4.01	2.93	4.97	4.36	5.34	3.27	4.81	5.26	4.63	4.65	4.48	5.1	4.69
Fbxo36	2.45	2.6	2.31	2.58	1.68	2.44	1.84	2.36	2.03	2.25	1.85	1.77	1.74	1.75	2.2	2.56	2.08	2.39	2.15	1.95	1.88	2.61	2.39	2.58	1.55	2.05	2.47	1.52	2.47	2.15	1.83	2.25	2.15	2.18	2.01	1.75	2.52	1.37	2.66	2.38	2.97	1.98	1.73	2.42	2.55	2.47	1.92	2.58	1.86
Gm15433	0.55	0.11	0.25	0.42	0.12	0.13	0	0.3	0.28	0.13	0.81	0.64	0.29	0.48	0.29	0	0	0.31	0	1.02	0.91	0.15	0	1.25	0	0.15	0.12	0.47	0	0.3	0.33	0.38	0.82	0.56	0	0	0.43	0	0.5	0	0.65	0	0.38	1	0.79	0.32	0.19	1.11	0.3
Gm29284	2.66	0.93	0.63	0	0.57	0.62	0	1.22	0	1.03	2.09	1.49	0.72	0	0	0	0.58	1.9	0.7	0.67	1.08	0.7	0	2.49	0.7	0	0.57	1.43	0	1.23	2.18	1.45	1.42	0.63	1.04	0	0.99	0.7	0.68	0	0.73	0	1.2	0.66	2.24	1.29	1.37	0	0
C130026I21Rik	0.6	0.26	0.11	0.17	0	0	0.04	0.22	0.16	0.2	0.53	0.59	0.29	0.19	0.13	0.08	0.1	0.67	0.35	0.46	0.43	0.04	0.34	0.6	0.04	0.09	0.13	0.18	0.05	0	0.5	0.32	0.43	0.34	0	0.17	0.25	0	0.4	0.14	0.21	0.06	0.3	0.56	0.6	0.03	0.05	0.4	0.33
Rpl19-ps1	8.77	8.59	8.57	8.32	8.7	8.61	8.76	8.67	9.05	8.77	9.19	9.69	8.43	8.73	8.58	8.38	9.09	8.31	8.61	8.99	8.84	9.24	9.31	8.59	8.78	9.17	8.77	8.62	8.64	8.44	8.85	8.44	8.6	8.4	8.77	8.99	9.21	8.77	8.57	8.71	8.41	9.85	8.91	8.76	9.08	8.76	7.69	8.96	8.36
Gm53056	0.55	0.4	0.47	0	0	0	0.46	0	0	0.8	0	1.18	1.25	0	0	0.53	0.44	0.57	0	0	1.57	0	0	0	0	0	0	0.48	0	0	0.77	0.86	0.48	0.47	0.8	0	0	0	0	0	0.94	0	0	0.86	0.46	0	0	1.65	0
Gm2389	2.38	1.65	0	1.02	0	1.43	0	0	0.98	2.76	1.44	2.31	1.02	1.49	1	0.99	0	2.9	1.57	0	2.44	0.99	0	2.37	0	0	0	0	1.1	1.05	1.75	0.93	1.46	3.28	0	0	0	0	0	1.44	2.03	0	1.61	1.5	2.94	0.81	0	1.54	1.04
Gm18342	1.65	0.73	0.97	0.97	0.77	1.07	0.21	1.9	1.18	1.72	0.56	0.28	1.1	1.51	2.24	1.19	0.37	1.92	2.27	0.6	1.31	1.07	0.94	1.35	0	0.24	1.09	1.21	1.18	1.25	1.21	2.55	1.85	1.84	1.15	1.32	0.37	0.24	2.17	0.84	2.15	0	1.47	1.68	1.35	0.88	0.76	2.34	0.98
A530032D15Rik	0.77	0.22	0.33	0	0.08	0.17	0.09	0.31	0.37	0.32	0.71	0.55	0.21	0.35	0.38	0.2	0.08	0.49	0.53	0.77	0.61	0	0.25	0.56	0	0.1	0.08	0.79	0.23	0	0.97	0.42	0.48	0.89	0	0.57	0	0.29	0.28	0.4	0.62	0.07	0.27	0.43	0.76	0.16	0.13	0.36	0.56
Gm10553	0.57	0.53	0.48	0.48	0.08	0	0.26	0	0.38	1.06	0.99	0.97	0.21	0.57	0	0.3	0.51	0.74	0.68	0.28	0.81	0	0.36	1.14	0.47	0	0.37	0.75	0.34	0.32	1.15	0.36	0.56	1.42	0.17	0.09	0.62	0	0.28	0.34	1.02	0	0.71	1.09	1.39	0.16	0.25	0.86	0.49
A530040E14Rik	1.47	0.82	0.69	0.34	0.26	0.38	0.47	0	0.85	1.36	1.23	1.53	0.84	1.62	0.82	1	0.26	1.49	1.27	0.82	1.15	0.38	1.37	1.79	0.27	0.27	0.73	1.37	0.77	0.68	1.76	1.58	1.86	2.21	0.42	0.84	0.81	0.14	0.86	0.77	1.66	0.1	1.26	2.03	2	0.43	0.17	1.15	1.2
Gm16038	1.6	0.76	1.41	1.58	0.8	1.4	0.86	0	0.96	1.76	1.4	1.07	1.58	0	0	0.96	0.82	1.03	1.54	0.93	1.44	0.97	1.14	2.01	0.97	1.55	0	1.44	0	1.02	1.34	2.43	2.13	2.78	0	1.36	0	0.96	0.93	1.41	0	0	1.21	2.84	3.05	1.3	1.14	1.51	1.01
Gm6264	1.35	0.72	0.19	0.42	0.53	0.19	0.19	0.33	0.72	1.01	1.13	0.68	0.67	1.18	0.5	0.49	0.18	1.27	0.72	1	1.01	0.11	0.59	1.35	0.22	0.11	0.64	0.73	0.95	0.69	0.98	1.03	1.05	1.51	0.18	0.73	0.4	0.11	0.83	0.58	1.13	0.36	1.01	1.37	1.82	0.32	0.6	1.36	0.9
Gm7609	1.11	0.4	0.65	0.69	0.23	0.32	0.09	0.39	0.28	0.57	0.53	0.7	0.75	0.9	0.29	0.45	0.3	0.64	0.79	1.02	1.12	0.1	0.63	1.43	0.2	0.1	0.29	0.61	0.22	0.39	1.15	0.8	1.07	1.31	0	0.44	0.43	0.1	0.7	0.53	0.93	0.14	0.73	1.06	1.74	0.08	0	1.31	0.47
Gm16028	0.53	0.38	0.16	0	0	0	0	0	0	0.16	0.31	0.64	0.19	0	0	0.19	0	0.68	0.35	0	0.46	0	0.23	0.79	0	0	0	0	0	0	0.15	0	0	0.32	0.55	0	0.41	0	0	0	0	0	0.13	0.33	0.16	0.28	0	0.49	0
Gm16026	0.45	0.06	0.2	0.08	0.09	0.04	0	0.09	0.08	0.2	0.48	0.14	0.2	0.25	0.12	0.08	0.03	0.43	0.26	0.15	0.18	0.04	0.1	0.45	0.08	0.04	0.06	0.21	0.05	0.21	0.19	0.31	0.33	0.33	0.07	0.1	0.06	0.04	0.11	0.23	0.44	0.03	0.26	0.43	0.37	0.06	0.05	0.42	0.45
Gm7281	0	0.23	0.28	0.59	0.25	1.03	0.27	0.83	0.31	0	0.27	0	0.32	0.29	0.32	0.57	0	0	0	0.94	0.28	0	0	0.82	0.31	0.57	0	0	1.08	0.83	0	0.92	0.72	0	0.49	0.26	0	0	0.3	0	0.81	0.22	0.59	0.74	1.02	0.25	0.69	0.3	0.33
Gm2427	0.53	0.38	0.17	0	0	0.16	0	0	0.35	0.44	0.89	0.22	0.37	0.47	0.51	0.19	0.15	0.21	0.36	0.49	0.17	0	0	0.67	0	0	0.15	0.71	0	0.38	0.42	0	0.46	0.58	0	0.3	0.53	0.19	0.34	0.17	0.67	0	0.47	0.83	0.67	0	0	0.75	0.38
Gm7592	1.35	0.6	0.56	0.8	0.05	0.15	0.15	0.53	0.22	0.85	0.69	0.68	0.52	0.97	0.37	0.7	0.34	0.4	0.5	0.99	0.77	0.32	0.45	1.39	0.22	0.27	0.47	0.61	0.31	0.58	0.9	0.65	0.86	1.1	0.27	0.23	0.7	0	0.56	0.24	1.12	0.12	0.58	1.35	1.73	0.36	0.14	1.36	0.53
Sp110	1.15	0.51	1.02	0.46	0.29	0.71	0.08	0.59	0.81	1.33	1.06	0.81	0.81	1.08	0.66	1.18	0.27	0.96	1.2	0.78	0.8	0.25	0.53	1.27	0.42	0.27	0.69	1.2	1.01	0.82	1.43	1.65	1.75	1.78	0.36	0.64	0.62	0.2	1.18	0.61	1.56	0.26	0.95	2.07	2.13	0.56	0.45	1.16	1.05
Gm16094	1.02	0.3	0	0	0	0	0.35	0.42	0.4	0.85	0	0.64	0	0	0.41	0.71	0.33	0.43	0.97	0.69	0.66	0.4	0	0.75	0	0	0.32	1.29	0	0	0.6	0.67	0.65	1.27	0	0.61	0.33	0	0	0	0.42	0	0.92	1.32	1.06	0	0	0.95	0.43
Sp140	2.49	1.44	1.57	1.25	0.88	1.03	0.73	1.2	1.7	2.12	2.5	1.99	1.36	2.26	1.74	1.97	0.76	2.11	2.04	1.59	1.61	0.93	1.73	2.55	0.93	0.64	1.51	1.9	1.47	1.37	2.42	2.31	2.48	2.74	0.81	1.23	1.58	0.7	1.95	1.28	2.54	0.77	1.86	2.82	2.67	1.17	0.73	2.14	1.76
Gm17017	0.14	0.05	0.12	0.07	0.05	0	0	0.07	0	0.11	0.06	0.15	0	0.24	0.07	0.37	0.05	0.21	0.42	0.07	0.28	0	0	0.27	0.07	0	0.2	0.29	0.29	0.21	0.3	0.53	0.47	0.06	0.22	0.06	0.25	0	0.46	0.06	0.2	0.05	0.31	0.78	0.27	0.15	0.17	0.19	0.07
Sp100	2.56	2.45	2.95	2.13	2	2.29	1.92	2.82	2.34	2.93	2.16	1.83	2.46	2.65	2.78	2.98	1.47	2.37	3.03	2.75	2.03	1.87	2.27	2.97	1.83	1.89	2.71	3	3.19	2.77	3.01	3.59	3.65	3.49	2.27	2.3	1.96	1.24	2.87	2.17	3.5	1.71	2.39	4	4.03	2.78	2.64	2.76	3.12
A630001G21Rik	2.06	0.85	1.3	0.78	0.62	0.49	0.37	0.63	1.11	2.12	1	1.44	1.92	2.12	1.57	1.65	0.57	1.64	1.84	0.96	1.53	0.76	0.57	2.35	0.56	0.68	0.79	2.33	1.38	0.84	2.5	3.01	3.32	3.03	1.37	1.64	1.04	0.23	1.89	0.84	2.41	0.34	1.37	3.26	2.26	0.64	0.35	1.42	2.14
Cab39	6.99	6.87	7.01	7.14	6.86	6.9	6.8	7.09	6.37	6.54	6.38	5.89	7.31	6.75	7.05	7.12	6.69	7.38	6.97	6.79	7.22	6.86	6.95	7.07	6.98	6.56	6.94	7.11	7.24	7.27	6.87	7.18	7.07	7.01	6.99	6.78	6.24	5.6	6.89	6.89	7.15	6.17	7.07	7.04	6.94	7.04	7	7.16	7.2
Itm2c	5.72	5.51	5.63	5.24	5.29	5.44	4.96	5.68	5.7	5.54	5.69	5.25	5.11	5.52	5.31	5.56	5.46	5.25	5.59	5.63	5.4	5.82	5.56	5.83	4.95	5.31	5.76	5.38	5.75	5.46	5.38	5.84	5.9	5.4	5.42	5.5	5.69	5.44	6.15	5.42	5.88	4.83	5.5	5.78	6.07	5.68	6.3	5.73	5.47
Gpr55	1.19	0.82	1.66	1.26	0.94	1.35	0.64	0.7	0.9	1.05	1.11	0.36	0.96	1.02	0.98	1.5	0.84	1.19	1.71	1.37	0.83	0.61	0.89	1.06	0.95	0.36	1.12	0.81	1.31	1.51	1.38	1.54	1.22	1.6	0.7	0.71	0.76	0.85	0.96	0.46	1.16	0.4	1.14	1.12	1.76	0.78	0.84	0.93	1.09
Gm28100	0.56	0	0	0.3	0	0.25	0.65	0	0	0.8	0.25	0.17	0.76	0.27	0	0	0	0	0.53	0	0	0	0.36	0	0	0	0.23	0	0.6	0.31	0	0.5	0	0.26	0	0.45	0.23	0.53	0	0.26	0	0	0	0.27	0.25	0.23	0	0	0
Gm18180	2.25	1.03	1.49	1.33	1.88	1.62	1.25	1.8	1.13	1.23	1.49	1.17	1.46	1.9	2.17	1.34	1.38	1.86	2.15	2.05	1.11	1.47	1.27	2.22	1.77	0.79	1.24	1.2	1.56	1.15	1.35	1.31	1.97	1.43	1.23	1.64	1.57	0.11	1.62	0.7	1.37	1.33	1.51	2.17	1.64	1.41	0.94	1.4	1.08
2810459M11Rik	4.62	4.82	4.93	4.89	4.26	4.88	3.93	5.41	4.24	4.76	3.68	3.37	4.9	4.33	4.92	4.94	4.05	4.5	4.55	4.6	4.42	4.68	5.18	4.86	4.17	4.5	5	4.73	4.89	5	3.93	4.96	4.71	4.66	4.62	4.17	4.4	3.77	5.02	4.53	5.26	3.81	4.39	5.01	4.68	4.49	5.09	5.13	4.79
Psmd1	5.21	4.79	4.26	4.8	4.2	4.78	3.97	5.04	3.96	4.62	4.7	3.52	4.44	4.88	5.23	4.88	4.1	5.01	5.16	4.54	5.43	4.21	4.57	5.18	3.64	3.55	4.93	4.35	4.96	5.23	3.89	5.03	5.19	4.04	4.2	4.57	4.46	3.11	5.01	4.34	5.21	3.11	4.81	5.26	4.49	4.65	4.06	5.35	4.29
Gm22786	0	1.44	0	0	0	0	0	0	0	0	0	0	0	0	0	1.75	0	0	0	0	0	0	0	0	0	0	0	0	0	0	0	0	0	0	0	0	0	0	0	0	0	0	1.4	0	0	0	0	0	0
Htr2b	1.04	1.31	1.52	1.57	1.39	1.58	0.85	2	1.1	1.14	1.31	1.37	0.65	1.36	0.83	1.82	1.24	0.38	1.31	1.63	1.03	0.69	0.98	1.63	1.38	1.08	1.29	0.72	2.13	1.54	2.08	1.84	1.88	1.38	1.69	1.51	1.57	2.03	1.8	0.78	1.45	1.18	1.08	1.45	1.89	1.71	0.98	1.65	1.27
Gm37914	0.13	0.29	0	0.06	0.09	0.2	0	0.13	0.06	0	0	0.14	0	0.11	0.34	0.23	0	0.07	0.28	0.41	0.06	0.12	0.08	0.13	0.12	0	0.05	0.11	0.59	0.51	0.05	0.6	0.47	0.05	0.2	0.15	0.19	0.28	0.17	0	0.35	0	0.08	0.49	0.2	0.26	0.22	0.42	0.07
Armc9	0.86	0.48	0.3	0.57	0.36	0.71	0.21	0.74	0.37	0.7	0.44	0.29	0.35	0.64	0.73	0.64	0.48	0.53	0.75	0.53	0.47	0.3	0.66	0.91	0.18	0.36	0.61	0.41	0.79	0.62	0.35	0.87	1.14	0.5	0.42	0.59	0.66	0.25	0.95	0.34	1.01	0.31	0.45	0.88	0.68	0.56	0.35	0.85	0.49
Gm16341	0.84	0	0.98	0	0.66	0	0.4	0.85	0	0.7	0	0.72	0	0	0	0.46	0	0	0	0.77	0.74	0.46	0	0.48	0	0	0.65	1.01	0	0	0.68	0.76	1.58	1.57	0	1.34	0	0	1.05	0	1.74	0	0	2.04	0	0	0.56	0	0.85
B3gnt7	2.17	0.34	1.25	1.04	1.19	1.11	0.34	0.87	0.29	2.58	2.91	0.84	0.58	1.31	1.54	0.69	2.13	1.91	3.19	1.3	3.83	0.15	3.7	2.61	0.45	0.23	1.96	0.35	0.77	0.48	0.6	0.96	1.83	0.53	1.05	1.63	1.35	1.34	1.38	2.02	0.99	0.08	0.7	1.79	1.22	1.54	1.43	1.13	0.27
Ncl	6.59	6.11	5.6	5.87	5.63	6.36	4.72	6.42	5.34	6.38	5.81	5.5	5.28	6.37	6.48	6.14	5.45	6.04	6.22	6.24	6.48	5.21	6.26	6.21	4.75	5.38	6.03	5.05	6.1	6.25	5.3	6.2	6.63	5.68	5.16	5.82	5.79	5.01	6.2	5.35	6	4.91	6.22	6.36	6.28	6.05	4.63	6.59	5.09
Mir3535	1.41	0	0	0	1.14	0	0	1.41	0	0	1.23	0	0	2.75	2.52	2.04	0	2.13	1.35	1.31	1.26	0	0	1.4	0	0	0	0	0	2.59	0	0	2.36	0	2.63	0	0	0	1.99	0	2.08	1.05	0	2.41	0	1.13	0	0	0
C130036L24Rik	0.3	0.33	0.13	0.29	0.15	0.42	0.09	0.42	0.17	0.31	0.15	0.1	0.27	0.28	0.28	0.36	0.21	0.26	0.34	0.25	0.31	0.1	0.18	0.2	0.24	0.52	0.24	0.19	0.32	0.16	0.1	0.2	0.45	0.19	0.2	0.23	0.14	0.21	0.25	0.09	0.27	0.1	0.12	0.18	0.24	0.24	0.24	0.21	0.23
Nmur1	0.38	0.14	0.09	0.37	0.08	0.24	0	0.2	0	0.23	0.16	0.06	0.1	0.09	0.1	0.27	0	0.47	0.1	0.09	0.17	0	0.23	0.2	0	0.19	0.52	0	0.11	0.29	0.15	0.4	0.46	0	0	0.3	0	0.19	0.26	0	0.2	0.13	0.13	0.26	0.37	0.15	0	0	0
Ptma	9.42	9.51	9.54	9.24	9.4	9.51	9.07	9.35	9.18	9.72	9.63	9.24	9.22	9.53	9.34	9.39	9.46	9.17	9.34	9.36	9.49	9	9.25	9.24	8.51	9.33	9.09	8.98	9.46	9.57	9.82	9.45	9.67	9.13	9.15	9.34	9.13	7.88	9.06	9.42	9.08	9.56	9.53	9.39	9.5	9.83	7.07	9.24	9.06
Pde6d	3.57	3.77	4.05	3.89	3.71	4.04	3.58	3.84	3.82	3.75	3.58	3.66	3.53	3.61	3.55	3.97	3.23	3.82	3.55	3.75	3.68	4.26	3.58	3.87	3.82	3.83	3.85	3.69	3.89	3.85	3.81	3.68	3.67	3.85	3.99	3.59	3.87	3.29	3.77	3.39	3.85	4.02	4.14	3.7	3.96	4.1	3.54	3.53	3.75
Cops7b	2.57	2.45	2.14	2.57	2.42	2.76	1.93	2.73	1.87	2.41	2.04	1.55	2.17	2.61	2.5	2.73	1.66	2.74	2.83	2.64	2.21	2.18	2.52	3.11	2	2.5	2.51	2.56	2.98	2.94	2.06	2.66	2.91	2.26	2.38	2.19	2.33	1.41	2.84	2.12	2.89	1.92	2.56	2.76	2.44	2.43	2.18	2.46	2.44
Dis3l2	2.43	2.06	2.06	2.37	1.63	2.1	1.36	2.5	1.56	2.04	1.81	1.08	1.84	2.01	2.48	2.31	1.65	2.35	2.26	2.19	2.38	1.81	2.43	2.57	1.31	1.63	2.24	1.74	2.39	2.23	1.41	2.39	2.33	1.58	1.91	1.74	1.96	1.5	2.52	1.91	2.46	1.05	1.81	2.48	2.04	2.17	1.78	2.57	1.93
Gm38021	0.11	0.35	0.26	0.56	0	0	0.72	0.22	0.2	0.53	0.41	0.06	0.31	0.43	0.21	0.2	0.45	0.32	0.2	0.28	0.18	0.21	0	0.22	0.3	0.11	0.23	0.1	0.23	0.41	0.24	0.43	0.09	0.96	0.33	0.09	0.08	0.11	0.1	0.48	0.4	0.07	0.07	0.1	0.33	0.23	0.66	0.1	0.32
Gm6136	7.67	7.6	6.89	7.14	7.18	7.69	6.81	7.68	7.28	7.67	7.42	7.66	6.5	7.69	7.65	7.27	7.12	7.26	7.16	7.54	7.71	7.04	8.03	7.6	6.61	6.94	7.54	6.62	7.46	7.45	6.94	7.4	8.02	6.57	6.65	7.56	7.75	6.7	7.58	7.06	7.33	7.84	7.61	7.86	7.96	7.5	5.71	8.15	6.48
Gm37447	0.28	0.19	0.05	0.37	0.04	0.18	0.05	0.47	0	0.05	0.1	0.1	0.22	0	0.45	0.31	0	0.38	0.16	0.46	0.24	0	0	0.27	0.06	0.16	0.31	0.15	0.55	0.28	0.13	0.37	0.65	0.32	0.09	0.22	0.09	0.06	0.3	0.05	0.41	0.04	0.15	0.53	0.27	0.24	0.26	0.59	0.12
Akp-ps1	1.29	0.69	1.25	1.24	0.91	1.02	0.42	1.52	0.88	0.77	0.75	0.57	1.59	0.83	1.07	0.59	1.06	1.16	0.23	1.41	2.15	0.65	1.71	1.54	0.65	0.36	1.82	1.58	1.54	1.34	0.45	1.79	1.36	0.81	1.16	1.92	0.99	0.23	1.2	1.47	1.16	0.26	0.77	1.94	0.97	1.52	0.44	1.31	1.22
Alppl2	0.15	0.1	0.67	0.08	0.53	0.44	0.29	0.73	0.07	0.12	0.29	0.31	0.46	0.13	0.21	0.5	0.17	0.23	0.21	0.32	0.6	0.21	0.33	0.35	0.14	0.21	0.16	0.19	0.38	0.36	0.5	0.82	0.5	0.06	0.52	1.02	0.17	0.74	0.48	0.58	0.08	0.1	0.1	0.19	0.53	0.21	0.18	0	0.08
Alpi	6.18	5.87	7.07	6.12	6.46	5.56	5.1	6.58	5.07	5.24	5.21	5.61	6.83	5.82	6.16	5.81	6.01	6.42	4.98	7.01	7.32	5.92	7.17	6.43	6.03	4.83	6.98	6.9	5.96	5.88	5.4	7	5.98	5.82	6.57	7.43	6.07	6.6	6.31	7.08	6.65	4.6	4.94	6.49	6.09	6.69	5.65	5.7	6.48
Akp3	0.83	0.76	1.12	2.63	0.9	0.66	0.13	0.88	0.35	0.55	0.9	0.47	1.36	1.82	1.21	0.69	0.7	0.89	0.69	1.19	1.89	0.74	1.64	1.09	0.59	0.08	1.47	1.04	0.88	0.63	0.18	1.54	1.13	0.53	0.81	1.72	1.13	0.74	1.12	1.33	1.63	0.26	0.55	1.32	0.78	1.3	0.71	0.94	0.68
Eif4e2	4.59	4.24	4.33	4.48	4.26	4.59	4.13	4.53	4.09	4.5	4.11	3.89	4.33	4.32	4.56	4.5	4.07	4.52	4.42	4.41	4.75	4.48	4.37	4.64	4.13	4.33	4.62	4.53	4.68	4.8	4.39	4.6	4.75	4.34	4.12	4.42	4.34	3.68	4.6	4.31	4.84	4.3	4.6	4.75	4.51	4.39	4.01	4.71	4.27
Efhd1	1.08	0.53	0.97	1.15	0.64	0.82	0.25	1.2	0.73	0.94	0.7	0.82	0.23	0.69	0.74	0.83	0.81	0.38	0.35	0.7	0.48	1	1.34	0.61	0.41	0.64	1.21	0.32	1.06	0.83	0.57	1.15	1.06	0.79	0.45	0.35	0.8	1.35	0.92	0.9	0.85	0.51	0.58	0.78	1.37	0.82	0.71	1.32	0.44
Gigyf2	3.71	3	2.66	3.6	2.76	3.26	2.07	3.89	2.23	2.88	2.34	1.65	3.16	3.23	3.74	3.62	2.21	3.64	3.58	3.46	3.06	2.57	2.95	4.07	2.26	2.37	3.4	2.98	3.66	3.91	2.33	3.86	4.07	2.76	2.84	3.08	2.72	1.55	3.7	2.85	4.01	2.1	3.13	3.95	2.94	3.2	2.79	3.85	3.05
AC158961.1	0	0	0	0	0	0	0	0	0	0	0	0	0	0	0	0	0	0	0	0	0	0	0	0	0	0	0	0	0	0	0	0	2.02	0	3.65	0	0	0	0	0	0	0	0	0	0	0	0	0	2.22
Kcnj13	0.14	0	0	0.76	0.1	0	0	0	0.25	0	0	0.22	0	0.12	0.37	0.13	0.2	0.27	0.13	0.12	0	0	0	0.38	0	0	0.45	0	0.15	0	0.11	0.12	0.22	0.22	0.21	0.11	0.29	0.13	0.13	0.41	0.48	0	0	0.23	0	0.37	0	0.35	0.14
Ngef	5.12	4.53	4.5	5.13	4.13	4.77	4.02	5.05	4.27	4.72	4.01	3.57	4.63	4.76	5.25	4.83	3.76	4.9	4.74	4.98	4.9	4.83	4.75	5.06	3.97	4.27	5.04	4.7	5.04	4.93	3.9	5.12	4.95	4.03	4.35	4.67	4.56	3.51	5.34	4.42	5.16	3.87	4.31	5	4.17	4.64	4.56	5.14	4.54
Neu2	1.2	0.33	0.8	0.77	0.73	1	0.47	0.66	0.7	1.07	0.35	0.47	0.36	1.14	1.33	0.7	0.48	0.58	0.58	1.11	0.75	0.49	1.31	1.54	0.45	0.58	0.95	0.49	1.1	0.47	0.24	1.14	0.97	0.56	0.93	0.8	1.17	0.24	1.37	0.8	1.09	0.59	0.49	1.09	1.34	0.63	0.43	1.31	0.37
Gm17181	6.27	6.34	5.79	6.42	6.22	6.62	5.54	6.23	5.05	6.14	6.02	5.21	6.46	6.72	6.77	6.27	5.02	6.44	6.08	5.96	6.84	6.36	6.31	6.73	6.36	5.58	6.6	7.02	7.36	7.11	6.58	6.8	6.91	6.5	6.22	6.69	6.1	3.65	6.45	6.77	7.43	5.42	7.13	6.64	6.2	6.2	6.38	6.57	6.41
Gm6153	0.99	1.41	0.38	0.88	1.17	1.19	0	0.69	0.42	1.04	0.58	0.26	1.06	1.37	0.66	0.85	0.45	1.25	1.25	1.21	1.02	0.86	1.6	1.62	1.11	0.3	0.98	1.03	1.14	1.46	0.24	1.25	1.22	0.94	1.45	0.56	0.93	0.3	1.07	0.58	1.42	0.57	0.64	1.32	0.83	0.84	0.52	0.83	0.9
Inpp5d	2.39	1.17	1.88	1.34	0.77	1.19	0.6	1.21	1.08	2.17	1.48	1.18	1.71	2.09	1.67	1.87	0.66	1.88	2.11	1.55	2.5	0.46	1.41	2.44	0.72	0.8	1.44	2.18	2.14	1.75	2.06	2.8	3.14	2.75	1.15	1.37	1.05	0.72	2.03	1.02	2.65	0.44	1.57	3.36	1.92	1.11	1.15	2.22	1.99
Atg16l1	3.02	2.36	2.36	2.76	2.36	2.88	1.66	3.17	1.91	2.66	1.9	1.66	2.48	2.67	2.78	2.89	1.78	2.66	2.72	2.94	2.85	2.28	2.87	3.07	2.29	2.85	2.82	2.73	3.16	3.16	2.37	3.1	3.21	2.67	2.66	2.57	2.28	2.38	3.03	2.38	3.2	2.06	2.58	3.26	2.74	2.82	2.47	2.9	2.57
Gm25395	0	0.5	0.58	1.14	0.92	1.31	0.57	1.78	2.74	0	0.58	2.79	0.67	2.52	0.66	0	2.07	0	0.65	0.63	1.83	0.65	0	0	1.1	1.73	0	2.74	1.58	0.69	0.94	0	0.59	3.18	1.55	0.96	0.93	2.48	0.63	0.58	0	1.37	0.84	1.64	1.56	0	3.48	0	2.02
Scarna6	0	0	0	1.16	1.25	0.59	0	0	2.36	0	0	0.42	0	1.4	1.49	1.13	0	0	1.47	0	0	0	0	0	1.13	0	0	1.05	0	1.19	0	0.63	0.61	1.36	0	0.57	0.56	1.75	0	0.6	0.7	0	0.5	1.07	0	0	0	0.66	1.54
Dgkd	5.3	4.98	5.73	5.75	5.19	5.29	3.72	5.68	3.95	4.74	4.17	3.75	5.67	5.01	5.6	5.49	3.9	5.79	5.43	5.59	5.57	5.02	5.2	5.51	4.76	4.46	5.54	5.38	5.95	5.84	4.59	5.81	5.59	5.25	5.18	5.18	4.67	4.43	5.55	4.8	5.69	3.78	5.07	5.59	5.46	5.47	5.44	5.49	5.64
Usp40	2.41	2.27	1.81	2.55	2.05	2.51	1.28	2.89	1.42	1.88	1.46	1.2	2.04	1.95	2.48	2.7	1.35	2.3	2.44	2.58	1.66	1.83	1.89	2.88	1.66	2.02	2.19	1.84	2.7	2.88	1.62	2.64	2.76	2.24	2.04	1.9	1.75	1.17	2.69	1.71	2.87	1.49	2.25	2.63	2.23	2.24	1.89	2.45	2.26
Gm5832	0.4	0.22	0.34	0.39	0.16	0.66	0.25	0.91	0.1	0.32	0.54	0.12	0.21	0.92	0.21	0.46	0	0.5	1.04	0.36	0.42	0.46	0.13	0.71	0.2	0.2	0.37	0.18	1.71	0.57	0.38	0.7	0.68	0.48	0.59	0.39	0.38	0	0.84	0.09	1.27	0.33	0.7	0.57	0.4	0.6	0.82	0.1	0.57
Gm15375	0	0.14	0	0	0	0	0	0.21	0	0	0	0	0.2	0.18	0.8	0	0.16	0.71	0.91	0	0.18	0	0.24	0	0	0	0.29	0.18	0	0.4	0	0.34	0	0	0	0.16	0.3	0	0.64	0.33	0.38	0.14	0.14	0.35	0	0	0.64	0.89	0
Ugt1a10	2.23	0	0	0.08	0	0.12	2.48	0	1.46	1.93	2	1.21	0	1.81	2.97	0	2.09	2.88	2.92	0	1.93	0	2.09	2.55	0	0	1.93	1.79	0	0.08	0	2.43	2.18	0	0	1.96	2.45	0	2.51	2.13	1.89	0.81	0.05	2.51	0	0	1.96	2.6	0
Ugt1a9	0.7	0.05	0	0.22	0.06	0.13	0.24	0	0.4	0.39	0.41	0.32	0	0.26	0.82	0.08	0.6	1	0.89	0.14	0.42	0	0.42	0.54	0	0	0.58	0.47	0.09	0.08	0	0.62	0.36	0	0	0.48	1.24	0	0.78	0.41	0.15	0.15	0.1	0.67	0.18	0.11	0.63	0.83	0.08
Ugt1a8	3.07	0.2	0	0.29	0.06	0	2.78	0.08	1.74	2.62	2.83	1.35	0	2.9	3.97	0.14	2.67	3.62	3.31	0.07	3.05	0	2.98	3.79	0	0	2.91	2.42	0.09	0	0	3.44	3.49	0	0	2.74	3.51	0	3.56	3.74	3.43	1.12	0.15	3.5	0	0	2.72	4.09	0.22
Ugt1a7c	5.89	6.56	5.3	6.92	5.1	6.03	5.58	6.17	5.77	5.51	5.44	4.17	6.01	5.44	6.83	6.18	5.56	6.68	6.31	6.08	5.92	6.49	6.3	6.94	4.48	4	6.87	5.71	6.15	6.68	5.07	6.54	6.29	4.96	5.06	5.7	6.36	2.84	6.73	6.5	7.56	4.2	6.02	6.4	5.8	5.53	5.73	7.2	5.36
Gm15373	0	0	0	0	0	0	0.76	0	0.85	0	0	0	0	0	0	0	0	0.91	0	0	0	0	0	0	0	0	0	0.79	0	0	0	0.8	0	0	1.24	0.73	0	0	0	0	0	0	0	0.81	0	0.7	2.62	0	0
Ugt1a6b	5.25	4.16	2.76	4.36	2.41	3.7	5.17	3.68	4.2	4.87	4.76	2.89	3.89	4.65	6.13	3.83	4.2	5.88	5.94	3.36	5.11	3.55	5.28	6.13	1.91	1.94	5.29	5.1	3.74	3.93	2.41	6.19	5.82	2.67	2.7	5.19	5.49	0.71	6.05	5.03	6.03	2.79	3.34	6.02	2.75	3.33	4.52	6.18	3.14
Gm15372	1.69	0.28	0.18	0.39	0.43	0.17	2.38	0.56	1.55	2.13	2.16	1.57	0.39	2.05	2.88	0.38	2.8	2.67	2.19	0.77	2.47	0.81	1.21	2.93	0.2	0.2	2.57	2.37	0.43	0	0.16	2.7	2.35	0.61	0.81	2.65	3.58	0.2	3.51	3.76	2.82	0.7	0.14	2.68	0	0.94	2.86	3.44	0.4
Gm15370	0	0	0	0.73	0	0	0	0	0	0	0.63	0	0	0	0.72	0	0	0	1.18	1.77	0	0	0	0.74	0	0	0.98	0	0	0	0	0.66	0.64	0	0	0	0	0	0	0	0	0.53	0	0.67	0	0	1.38	0.69	0
Ugt1a6a	3.01	2.84	1.22	3.16	2.48	2.78	1.69	3.24	1.76	2.65	1.88	1.58	2.31	2.46	3.75	3.15	1.84	3.16	3.2	3.24	2.16	1.79	3.3	3.36	2.31	2.3	3.08	2.62	2.75	2.85	1.7	3.49	3.35	2.14	2.37	2.44	2.13	0.67	3.61	2.39	3.5	2.17	2.18	3.12	2.6	3.05	2.63	3.35	2.38
Gm15369	0	0	0	0	0	0	0.38	0	0	0	0.69	0	0.45	0.72	0	0	0	0.47	0	0	0.71	0.77	0	0.46	0	0.44	0.35	0.71	0.5	0	0.36	0.98	0.39	0.95	0	0.37	0	0.77	0	0	0	0.58	0.32	0.41	0	0.63	1.48	0	0
Gm15374	3.69	0.51	0	0.55	0.16	0	3.71	0	2.89	3.49	3.62	2.76	0	3.14	4.77	0.67	3.65	4.38	4.05	0.76	3.76	0.37	3.22	3.82	0.37	0.2	3.65	3.22	0	0	0	4.05	3.21	0.18	0.32	3.61	4.39	0.2	4.2	4.23	3.39	1.74	0.14	4.17	0	0.29	3.63	4.55	0
Gm15371	0	0	0	0	0	0	0	0	0	0.18	0.19	0	0	0.2	0.57	0.21	0	0	0.21	0.2	0.51	0.4	0	0.59	0	0.4	0.32	0.19	0.24	0.43	0	1.12	0.51	0.51	0	0	0.32	0	0	0.19	0.58	0	0	0.53	0	0.32	0.49	0.21	0
Ugt1a5	0.29	0.25	0.07	0.42	0.11	0.06	0	0.15	0.07	0.12	0.19	0.24	0.15	0.42	0.94	0.46	0	0.16	0.28	0.2	0.61	0.21	0.34	0.42	0.08	0.28	0.22	0.42	0.32	0	0.12	0.32	0.46	0.51	0.34	0.38	0	0	0.44	0	0.58	0.1	0.2	0.53	0.12	0.17	0.62	0.6	0.3
Gm52972	0	0	0	0	0	0	0	0	0	0	0	0	0	0	3.04	0	2.73	3.13	0	0	0	3.02	0	3.09	0	3.03	0	0	0	0	0	0	3.76	0	0	0	0	4.47	0	0	3.07	0	0	2.92	0	0	0	0	0
Gm15368	4.45	5.08	4.52	5.41	4.46	4.55	4.31	5.06	4.1	4.59	3.94	4.42	4.96	4.58	5.86	4.97	4.44	5.21	4.9	4.61	4.94	5.83	5.82	5.24	5.02	4.38	5.23	5.25	5.07	5.18	3.89	5.33	4.5	4.71	5.15	4.58	4.8	3.74	5.55	4.9	5.72	4.29	4.38	5.23	5.35	5.01	5.07	6.05	4.88
Gm15376	1.01	0.66	0	0.42	0	0.35	0.18	0.6	0.21	0.34	0	0.13	1.11	0.2	2.03	0.97	0.33	0.9	1.28	0.81	0.89	1.09	1	1.33	0.4	0	0.58	0.9	1.99	0.76	0.33	1.47	0.89	0.77	0.62	0.61	0.71	0.4	0.69	0.35	1.87	0	0.29	2.14	0.35	1.57	1.78	2.19	0.75
Ugt1a2	0.48	0.51	0.13	0.47	0	0	0.06	0.84	0.07	0	0.24	0.24	0.29	0.42	1.5	0.45	0.17	1.11	0.66	0.81	0.82	0.34	0.34	0.69	0.21	0.08	0.61	0.74	1.07	0.71	0.12	0.98	1.12	0.51	0.62	0.33	0.37	0	0.27	0.5	1.44	0.05	0.2	1.44	0.06	1.01	0.8	1.29	0.15
Dnajb3	1.24	0.88	1.27	1.3	1.06	0.48	0.38	1.16	0.16	0	0.85	1	0.45	0.62	1.94	1.19	0.55	1.82	0.76	1.58	1.17	1.03	0.66	1.44	0.43	0.16	1.05	1.36	1.53	1.65	0.72	1.87	2.33	0.78	1.24	1.03	0.72	1.32	1	0.77	1.87	0.49	0.49	1.66	0.37	1.65	0.8	1.97	0.8
Ugt1a1	4.46	4.6	5.18	5.16	3.84	4.19	3.17	4.89	3.61	3.73	3.36	2.95	4.74	3.87	5.06	4.39	3.79	4.1	4.07	4.92	4.54	4.67	5.57	5.72	3.4	2.97	5.46	4.41	4.86	5.04	3.57	5.84	5.06	3.64	4.45	4.84	4.77	2.19	5.45	4.45	5.39	2.88	4.22	4.97	5.38	5.2	5.35	5.27	4.36
Mroh2a	1.06	1.13	0.64	1.29	0.69	1.32	0.43	1.33	0.43	1.19	0.77	0.31	0.86	1.22	1.48	1.53	0.29	1.5	1.57	1.53	1.58	0.38	0.99	2.01	0.38	0.75	1.17	0.69	1.92	1.8	0.65	1.36	1.92	0.68	0.8	0.74	0.95	0.36	1.61	0.65	1.8	0.45	1.26	1.62	1.01	1.39	0.69	1.85	0.9
Hjurp	3.76	4.03	2.63	4.62	2.99	4.36	2.52	3.74	2.38	4.52	3.26	1.74	3.9	4.41	5.01	4.72	2	4.51	4.77	4.79	4.8	2.45	3.92	4.88	2.38	4.06	4.18	3.05	4.93	5	3.43	3.98	5.21	3.09	2.73	3.14	3.76	2.64	4.36	3.04	4.52	2.5	4.17	4.94	3.67	4.43	2.6	5.21	3.71
Arl4c	1.4	0.85	1.15	0.99	0.69	0.87	0.42	0.78	0.98	1.08	1.27	0.91	0.89	1.31	0.87	1.31	0.45	1.16	1.42	1.05	1.12	0.27	0.77	1.2	0.53	0.57	1.11	1.06	1.43	1.28	1.38	1.73	1.75	1.2	0.58	1	0.57	0.64	1.32	0.71	1.12	0.55	1.11	1.6	2.14	0.8	0.97	1.25	0.94
Gm18699	1.65	0	0	0.77	0.6	0	0	0.78	0	0	0.66	0.47	0	0	0	0	0.62	1.68	1.59	0	0	0	0	0.77	0	0	0	0	0	1.29	0	0	1.48	0	0	0.63	0	0	0.71	0	0	0	0	1.17	1.1	1.02	0	1.2	0
Sh3bp4	3.01	2.12	2.42	2.12	2.33	3.11	2.42	3.16	1.84	2.86	2.63	1.73	2.55	2.81	2.65	3.23	2.34	3.12	3.35	2.86	4.07	1.89	3.37	3.49	1.75	2.2	2.48	2.37	3.03	3.35	2.53	3.22	3.62	1.77	2.46	3.23	2.18	2.27	3.03	1.96	2.75	1.63	2.92	3.26	2.82	3.2	2.16	2.95	2.57
Gm38312	0.19	0.2	0.16	0.1	0.07	0.37	0.08	0.28	0	0	0.23	0	0.19	0.09	0.43	0.42	0	0.97	0.42	0.33	0.17	0	0.12	0.1	0.1	0.35	0.07	0	0.11	0.2	0.15	0.09	0.38	0.38	0	0.22	0.08	0.18	0.09	0	0	0	0.19	0.09	0.43	0.21	0	0.18	0.52
Agap1	2.4	2.16	2.39	2.74	2.06	2.41	1.35	2.69	1.66	2.09	1.65	1.08	2.2	2.28	2.64	2.67	1.69	2.45	2.4	2.47	2.39	1.92	2.46	2.84	1.74	1.75	2.51	2.31	2.7	2.57	1.7	2.87	2.71	2.2	2.41	2.19	1.92	1.72	2.94	2.19	2.71	1.06	2.08	2.57	2.21	2.25	2.41	2.71	2.22
Ackr3	2.48	1.62	1.56	1.89	2.11	2.72	1	1.97	1.53	2.13	1.95	1.78	1.41	2.31	2.4	2.4	1.47	1.49	2.29	2.02	2.44	1.59	2.73	2.45	1.52	1.46	2.56	1.34	2.29	2.14	1.59	2.2	2.47	1.81	1.73	1.84	1.8	1.54	2.73	1.18	2.11	2.02	2.25	2.41	2.38	2.12	1.01	2.88	1.33
Gm28723	0.48	0.23	0.15	0.17	0.13	0.28	0	0.48	0.17	0.69	0	0.1	0	0.74	0.17	0.57	0	0.74	0.31	0.55	0	0	0	0.33	0.17	0.58	0.46	0	0.65	0.18	0.26	0.29	0.9	0.15	0.27	0	0.13	0	0.3	0.15	0.17	0.33	0.89	1.17	0.14	0.13	0	0.16	0
Cops8	3.97	3.57	3.66	3.92	3.72	3.99	3.35	3.93	3.22	3.88	3.39	2.98	3.45	3.79	3.9	4.01	3.31	3.9	3.92	3.58	4.03	3.67	4.04	4.2	3.09	3.45	4.03	3.76	4.27	4.15	3.66	4.1	4.21	3.94	3.85	3.77	3.75	3.18	4.2	3.72	4.2	2.91	4	4.04	4.06	3.83	3.77	4.15	3.87
Col6a3	2.09	1.39	0.92	2.07	1.76	2.03	0.85	1.96	1.06	1.63	1.36	1.38	1.51	1.83	2.04	2.28	1.28	1.43	2.19	2.04	1.34	1.11	1.37	2.31	1.01	1.54	1.87	1.48	2.32	2.08	1.88	2.19	2.64	1.86	1.26	1.56	1.32	1.39	2.55	1.38	2.37	1.33	1.75	2.2	1.47	1.72	1.08	2.29	1.62
Mlph	4.98	4.09	3.97	4.14	3.69	4.49	3.43	4.92	3.31	4.11	3.79	2.97	3.96	4.1	4.28	4.81	3.05	5.25	4.84	4.57	4.63	3.02	4.26	4.71	3.03	3.52	4.39	3.94	4.81	5.14	3.57	4.76	5.04	3.7	3.32	4.32	3.87	2.14	4.44	3.67	4.45	2.61	4.54	4.83	4.03	4.12	3.34	4.29	3.44
Prlh	0.68	0	0.57	0.67	0	0	0	0	0	0	0	0	1.12	0.6	0	1.08	0	0	0	0	0	0	0	0	0	1.09	0	0	0.72	0	0	0	0	0	0	0	0.53	0	0	0	0.66	0	0	0	0	0.52	0	0	0
Rab17	4.78	5.44	6.21	5.7	5.59	5.42	5.48	5.53	5.34	5.21	5.2	5.52	5.5	5	5.38	5.29	5.54	4.92	4.97	5.95	5.42	5.9	5.75	5.06	5.33	5.87	5.74	5.51	5.24	5.3	5.49	5.44	5.04	5.64	5.75	5.39	5.59	6.06	5.34	5.54	5.17	5.59	4.79	4.97	5.54	5.7	6.57	5.31	5.78
Lrrfip1	5.89	4.83	4.81	4.95	4.94	5.02	4.53	5.38	4.22	4.92	4.87	3.74	5.53	5.23	5.31	5.62	4.31	5.67	5.52	5.14	5.69	4.13	4.91	5.49	5.26	4.23	4.93	5.38	5.44	5.65	5.14	5.68	6	5.38	4.79	5.04	4.32	3.2	5.2	4.61	5.21	3.91	5.36	5.79	4.6	5.26	4.51	5.28	5.26
Gm7776	4.96	4.92	5.32	4.67	4.55	4.98	4.59	5.1	4.8	5.46	5.38	4.32	4.94	4.94	5.03	5.16	4.59	4.36	4.78	4.82	4.63	4.65	4.68	4.28	4.54	4.94	5.26	4.73	4.68	4.39	4.61	4.64	4.45	4.56	4.56	4.89	4.65	4.99	4.68	4.72	4.47	4.61	4.71	4.38	5.46	4.8	4.2	4.01	4.73
Ramp1	3.82	4.02	4.56	3.42	4.53	4.28	3.25	3.93	3.97	3.27	3.81	4.67	3.07	3.98	2.83	3.84	4.22	3.77	3.83	4.39	2.77	3.6	4.05	3.59	3.66	4.46	3.87	3.18	3.98	3.5	3.66	3.86	3.54	3.49	4.12	4.13	3.93	5.09	3.59	3.11	2.81	4.65	3.57	3.62	4.47	4.16	3	3	3.33
Ube2f	3.57	3.38	3.73	3.62	3.46	3.78	3.43	3.84	3.23	3.33	3.07	2.68	3.92	3.42	3.33	3.85	2.96	3.71	3.43	3.42	3.4	3.43	3.44	3.9	3.9	3.85	3.66	3.98	3.75	4.01	3.67	3.86	3.77	3.74	3.81	3.67	3.05	2.74	3.65	3.52	3.85	3.46	3.88	3.72	3.48	3.41	3.9	3.35	4.01
Gm7785	4.62	4.31	4.2	4.19	4.37	4.33	4.29	4.35	3.92	4.43	4.68	4.42	3.58	4.73	4.39	4.16	4.07	4.59	4.73	4.53	5.09	3.96	4.33	4.67	4.01	3.76	4.12	4.13	4.12	4.34	3.99	4.37	4.64	4.07	3.3	4.23	4.06	2.44	4.33	3.72	4.39	4.12	4.34	4.64	4.61	3.93	3.32	4.89	3.68
Scly	2.95	2.38	2.37	2.95	2.26	2.66	1.82	2.54	2.22	2.79	2.4	1.88	2.21	2.62	2.85	2.73	2.03	2.98	2.92	2.48	2.49	2.22	2.63	3.15	1.72	1.91	2.8	2.49	2.65	2.51	2.25	2.63	2.87	2.16	2.02	2.6	2.79	1.61	3.08	2.46	3.01	1.69	2.26	2.88	2.6	2.47	1.9	2.79	2.06
Gm17090	0	0	0	0.36	0	0	0	0.37	0	0	0	0	0	0	0.64	0	0	0	0.35	0	0	0	0.75	0	0	0	0.7	0	0	0	0	0.59	0.31	0	0	0.29	0.9	0	0.6	0.56	0	0.46	0.25	0	0.55	0	0.43	0	0.37
Klhl30	0.4	0.32	0.26	0.77	0.23	0.54	0.25	0.49	0.15	0.36	0.3	0.36	0.06	0.35	0.38	0.57	0.28	0.27	0.34	0.36	0.18	0.25	0.56	0.21	0.15	0.34	0.37	0.14	0.61	0.45	0.2	0.6	0.77	0.18	0.46	0.21	0.41	0.54	0.69	0.26	0.35	0.21	0.11	0.5	0.36	0.43	0.31	0.52	0.36
Erfe	1.95	1.13	0.55	1.17	1.02	1.61	0.23	1.68	0.54	1.35	1.24	0.78	0.64	1.24	1.3	1.29	0.84	1.32	1.83	1.45	1.53	0.41	1.72	1.48	0.37	0.74	1.35	0.29	1.17	1.63	0.26	1.17	1.74	0.2	0.5	1.5	1.61	0.37	1.43	0.62	1.4	0.63	1.43	1.56	1.42	1.49	0.07	1.78	0.29
Ilkap	3.87	3.63	3.35	3.92	3.64	3.8	3.07	4.12	3.3	3.94	3.19	3.12	3.37	3.79	3.8	3.89	3.3	3.75	3.76	3.89	3.31	3.19	3.77	3.83	3.21	3.58	3.7	3.6	3.96	3.65	3.26	3.9	4.07	3.66	3.55	3.36	3.4	3.52	4.14	3.28	3.87	3.11	3.36	4.05	3.97	3.76	4.1	3.96	3.57
Hes6	4.78	4.22	4.43	4.54	4.26	4.83	3.44	4.76	4.16	4.84	3.76	4.52	3.27	4.76	4.63	4.16	3.9	4.42	4.27	4.88	4.09	3.86	4.54	3.92	3.76	4.22	4.86	3.88	4.22	3.84	3.42	4.15	4.29	3.42	3.75	4.59	4.53	3.91	4.5	3.63	4.28	4.11	3.84	4.56	4.53	4.7	3.75	4.34	3.44
Per2	3.08	1.36	3.16	2.92	1.86	2.65	0.9	2.31	1.29	2.51	0.73	1.34	2.96	3.16	3.97	3.41	0.57	2.59	2.37	3.74	2.17	2.02	2.33	3.95	1.89	2.22	3.89	2.35	3.77	1.97	1.42	4.2	3.53	2.9	1.15	3.49	1.57	0.67	3.2	1.62	2.83	2.04	1.47	3.63	1.63	3.58	1.65	2.14	3.04
Traf3ip1	3.05	2.09	1.82	2.31	1.88	2.8	1.01	2.82	1.22	2.32	1.39	1.27	1.48	2.4	2.55	2.61	1.6	2.26	2.55	2.68	1.72	1.09	1.87	2.97	1.44	1.84	2.42	1.87	2.64	2.39	1.45	2.66	3.02	1.64	1.33	2.02	1.79	0.95	2.96	1.61	2.84	1.53	1.93	2.76	2.33	2.2	1.7	2.51	1.43
Asb1	2.03	1.2	1.44	1.72	1.22	1.62	0.87	1.85	0.89	1.36	1.32	0.86	1.41	1.49	1.69	1.86	0.85	1.51	1.84	1.74	1.8	1.24	1.64	2.27	1.34	1.25	1.79	1.41	2.11	2.03	1.51	2.14	1.98	1.41	1.37	1.23	1.42	0.97	1.98	1.04	2.08	0.71	1.54	2.16	1.95	1.71	1.14	1.91	1.23
Hdac4	2.21	1.52	1.73	1.9	1.39	1.96	0.93	2.34	1.05	1.5	1.05	0.75	1.76	1.65	2.33	2.07	1.06	2.26	2.2	1.95	1.68	1.27	1.79	2.54	1.02	1.31	1.93	1.64	2.29	2	1.3	2.5	2.53	1.55	1.58	1.68	1.47	1.28	2.4	1.51	2.56	0.78	1.59	2.37	1.97	1.7	1.95	2.18	1.48
Ndufa10	7.01	6.67	6.56	7.19	6.24	6.9	6.49	6.97	6.3	7	6.45	5.9	6.85	6.75	7.04	6.67	6.34	6.95	6.88	6.51	7.22	6.64	7.22	7.03	5.99	6.41	7.07	6.84	6.86	6.99	6.58	6.88	6.99	6.64	6.42	6.65	6.91	6.11	7.03	6.86	7.16	6.13	6.63	6.97	6.85	6.55	6.09	7.27	6.41
Cops9	5.84	6.55	6.6	5.97	6.74	6.35	7.41	5.84	6.89	6.16	6.91	7.53	6.47	6.18	5.86	6.1	7.11	5.68	5.92	6.3	6.11	6.94	5.8	5.71	7.05	7.36	6.09	6.97	6.21	5.95	7.96	5.99	5.76	7.15	6.93	6.66	6.72	7.23	5.98	7.09	5.66	8.13	6.77	5.66	6.26	6.4	6.85	5.47	6.71
Gpc1	1.84	0.93	1.03	1.55	0.98	1.39	0.5	1.28	0.79	1.44	0.82	0.79	0.88	1.68	1.21	1.26	0.55	1.24	1.68	1.04	1.15	0.68	1.05	1.33	0.37	0.72	1.33	0.71	1.8	1.06	0.89	1.73	1.6	0.8	0.68	1.11	0.93	0.81	1.75	0.73	1.33	0.64	0.8	1.61	1.12	1.01	0.99	1.62	1.27
Dusp28	3.51	3.9	3.84	3.8	3.76	3.81	3.85	3.88	3.76	3.72	3.92	3.72	3.56	3.42	3.48	3.9	3.97	3.62	3.49	3.77	3.63	4.19	3.9	3.22	3.53	3.73	3.87	3.46	3.13	3.32	3.5	3.66	3.56	3.39	3.47	3.67	4.09	3.45	3.68	3.64	3.55	3.67	3.3	3.34	3.95	3.78	3.84	3.58	3.56
5033417F24Rik	1.14	0.36	0.55	0.7	0.82	0.36	0.15	0.58	0.48	0.58	0.89	0.5	0.35	0.79	1.14	0.89	0.45	0.59	0.61	0.65	0.37	0.26	0.66	0.99	1	0.18	0.86	1.05	0.88	0.89	0.4	1.26	0.96	0.3	0.41	0.9	0.5	0.34	1.37	0.55	0.87	0.72	0.59	0.94	0.42	0.73	0.67	0.97	0.36
Rnpepl1	4.37	3.84	4.2	4.53	3.76	4.29	3.13	4.45	3.47	4.36	3.35	2.54	4.19	3.98	4.37	4.18	3.33	4.34	4.4	4.22	4.29	3.95	4.53	4.43	3.39	3.61	4.61	4.16	4.5	4.11	3.41	4.49	4.36	3.69	4.09	4.15	4.18	3.77	4.56	3.76	4.33	2.64	3.55	4.32	3.76	4.28	4.21	4.17	4
9430060I03Rik	0.29	0.44	0.45	0.37	0.22	0.68	0.16	0.74	0.1	0.72	0.38	0.4	0.29	0.4	0.51	0.58	0.08	0.62	0.36	0.34	0.17	0.28	0.84	0.46	0.58	0.44	0.4	0.53	0.86	0.3	0.48	0.83	0.81	0.17	0.3	0.08	0.41	0.27	0.42	0.51	0.6	0.52	0.62	0.6	0.44	0.52	0.24	0.56	0.2
Capn10	3.37	3.2	3.15	3.52	3.32	3.42	3.32	3.72	2.99	3.39	3.28	2.78	3.11	3.22	3.46	3.3	2.98	3.51	3.63	3.32	3.51	3.22	3.59	3.61	3.28	3.17	3.42	3.4	3.36	3.47	2.69	3.37	3.36	2.76	3.49	3.3	3.32	2.57	3.56	3.18	3.67	2.92	3.21	3.46	3.14	3.34	3.37	3.49	3.44
Gpr35	3.71	2.99	2.81	3.57	2.95	3.3	2.05	3.75	2.29	3.04	2.22	1.76	3.26	2.99	3.75	3.6	2.07	3.43	3.54	3.55	3.06	2.54	2.96	3.76	2.48	2.68	3.36	3.36	3.87	3.84	2.68	4.03	4.04	3.27	2.86	2.98	2.88	1.49	3.67	3.12	3.99	2.03	3.09	3.95	2.59	2.97	3.27	3.42	3.17
Aqp12	0.16	0.85	0.98	1.46	0.6	0.37	0.89	0.67	0.74	0.25	0.26	0.33	0.43	0	0.54	0.29	0.53	0.79	0.74	0.4	0.14	1.42	0.64	0.56	0.15	0.65	0.43	0.26	0.72	0.31	0.34	1.09	0.76	0.99	0.25	0.13	1.1	0.29	0.4	0.47	0.86	0.11	0.39	0.27	0.46	0.33	0.36	0.28	0.67
Kif1a	0.99	0.7	0.78	1.11	0.5	0.75	0.2	1.5	0.33	0.72	0.67	0.46	0.39	0.98	1.17	1.05	0.37	0.61	0.99	1.1	0.98	0.4	0.53	1.63	0.27	0.53	1.04	0.6	1.34	1.1	0.68	2.08	1.75	1.05	0.85	0.97	0.73	0.97	1.65	0.39	0.83	0.22	0.8	1.33	0.87	1.06	1	1.16	0.88
Agxt	0.2	0.2	0.45	0.85	0.52	0.31	0.24	0.74	0.43	0.61	0.16	0.11	0.2	0.09	0.65	0.43	0.35	0.11	0.19	0.26	0.64	0.19	0.52	0.37	0.1	0.44	0.57	0.25	0.57	0.29	0.36	0.25	0.25	0.24	0.95	0.36	0.22	0.35	0.18	0.45	0.1	0.31	0.42	0.33	0.67	0.34	0	0.56	0.29
Mab21l4	2.94	2.75	3.26	3	2.51	2.87	2.01	3.6	2.28	3.15	1.83	2.11	2.96	2.69	3.12	3.05	2.11	2.89	2.85	3.34	3.08	2.9	3.07	2.94	2.1	2.67	3.15	2.6	3.31	3.12	2.29	3.28	3.11	2.84	3.11	2.91	2.85	2.75	2.98	2.61	2.79	1.77	2.32	2.93	3.13	3.37	3.04	3.16	2.67
Sned1	0.98	0.54	0.34	0.89	0.7	1.05	0.14	1.52	0.18	0.39	0.37	0.19	0.51	0.76	1.07	1.16	0.21	0.68	1	1.22	0.8	0.15	0.89	1.35	0.34	0.24	1.05	0.63	1.57	1.39	0.35	1.55	1.62	0.56	0.7	0.88	0.49	0.16	1.33	0.27	1.19	0.21	0.91	1.74	0.72	1.16	0.47	0.94	0.7
Mterf4	2.54	2.51	2.58	2.78	2.62	2.93	2.64	2.74	2.39	2.8	2.31	2.21	2.44	2.75	2.69	2.97	2.33	2.78	2.82	2.67	2.28	2.28	2.31	2.96	2.53	2.64	2.59	2.43	2.84	2.75	2.45	2.45	2.8	2.55	2.38	2.74	2.38	2.14	2.57	2.32	2.76	2.39	2.74	2.69	2.59	2.59	2.05	2.53	2.45
Gm7867	2.35	2.32	2.31	1.7	2.12	2.67	2.35	2.49	2.75	2	2.58	3.13	2.59	2.25	1.78	2.27	2.91	1.86	1.76	2.74	2.57	2.66	2.21	2.54	2.35	3.21	2.49	2.98	2.37	2.37	3.49	2.66	2.89	2.88	2.82	2.47	2.57	2.59	3.14	2.43	3	3.17	2.32	2.61	3.16	2.62	1.9	2.61	2.28
Pask	1.12	0.91	0.45	0.96	0.68	0.89	0.36	1.13	0.31	0.67	0.77	0.3	0.41	0.88	0.93	0.97	0.34	0.95	1.3	0.9	0.98	0.33	0.72	1.44	0.34	0.63	0.7	0.64	1.06	1	0.5	1.12	1.31	0.4	0.71	0.71	0.75	0.2	1.06	0.49	1.24	0.36	0.83	1.21	0.63	0.94	0.53	1.12	0.49
Ppp1r7	3.14	2.86	2.83	3.15	2.64	3.05	2.05	3.19	2.33	3.04	2.6	1.91	2.6	2.98	3.19	2.92	2.42	3.09	3.09	2.86	3	2.5	3.1	3.4	2.13	2.34	3.05	2.6	3.24	3.32	2.53	3.34	3.43	2.53	2.56	2.86	2.94	2.25	3.34	2.87	3.37	2.07	2.96	3.26	3.13	2.94	2.53	3.44	2.45
Mir6345	0	1.33	0	0	0	0	0	0	0	1.46	0	0	0	0	0	0	0	0	0	1.58	0	0	0	0	0	0	0	0	0	0	0	0	0	0	0	0	0	0	1.59	0	1.67	0	0	0	0	1.38	0	0	0
Gm26446	0	0	0	0	0	0	0	2.37	0	2.09	0	1.7	0	0	0	2.29	0	0	0	2.24	3.52	0	0	2.36	0	0	0	2.17	2.47	0	0	2.2	0	0	0	0	0	0	0	2.14	2.34	0	1.89	2.21	2.11	0	0	0	2.37
Ano7	3.22	2.09	2.28	2.8	2.54	2.72	0.53	3.64	1.4	2.34	1.56	1.28	1.75	2.84	2.84	3.12	1.24	2.74	3.16	3.5	2.87	1.13	2.96	3.11	1.7	2.03	3.06	2.13	3.32	3.26	1.51	3.77	3.59	1.65	2.19	2.94	2.48	1.61	3.22	1.78	2.95	1.28	2.32	3.22	2.47	2.82	1.19	2.86	1.9
Hdlbp	5.95	5.33	5.14	5.81	5.03	5.55	4.16	5.94	4.59	5.28	5.02	3.94	5.2	5.52	5.95	5.67	4.53	5.95	5.83	5.63	6.01	4.82	5.73	6.38	4.37	4.25	5.77	5.22	5.92	6.11	4.31	5.98	6.19	4.62	4.82	5.49	5.43	4.24	6.12	5.28	6.44	3.69	5.37	6.12	5.51	5.49	4.9	6.35	4.83
Gm17415	5.51	5.32	4.81	5.07	4.72	5.2	4.95	5.33	5.18	5.02	5.31	5.87	4.4	5.06	5.15	4.97	4.79	5.07	5.19	5.42	4.92	5.49	5.57	5.26	4.46	5.14	4.91	4.64	4.98	4.8	4.33	4.6	5.09	4.07	4.93	5.01	5.36	3.99	4.53	4.41	4.89	5.72	4.89	5.1	4.79	4.8	3.97	5.4	4.22
Septin2	5.41	4.99	4.83	5.04	5.14	5.48	4.41	5.43	4.37	4.78	4.73	4.13	4.84	5.3	5.24	5.41	4.44	5.17	5.28	5.18	5	4.35	4.8	5.55	4.82	4.74	4.83	4.94	5.37	5.51	4.77	5.34	5.61	4.84	4.96	4.73	4.38	3.6	5.22	4.65	5.41	4.64	5.38	5.42	5.08	4.98	4.42	5.28	4.91
Farp2	3.18	2.75	3.19	3.51	2.82	3.2	1.63	3.75	2.3	2.26	2.11	1.49	2.82	3.09	3.88	3.56	2.09	3.34	3.33	3.5	2.8	2.67	3.47	4.11	1.97	1.46	3.17	3.27	3.87	3.76	1.76	3.76	3.93	2.26	2.81	3.34	3.07	1.25	3.73	2.57	4.34	1.6	2.88	3.88	2.83	3.19	3.01	4.09	2.86
Stk25	6.96	6.46	6.49	6.77	6.71	6.65	6.42	6.91	5.9	6.23	6.01	5.28	6.75	6.25	6.42	7.03	5.7	7.15	6.9	6.74	6.67	6.13	6.29	7.04	6.73	6.4	6.62	6.95	6.72	7.1	6.7	6.79	6.92	6.98	6.6	6.42	5.83	5.23	6.59	6.24	6.47	5.84	6.65	6.76	6.46	6.74	7.03	6.34	6.97
Gm28536	0.13	0.18	0	0.47	0.36	0.39	0	0.57	0.12	0.11	0	0	0	0.32	0.55	0.71	0.1	0.14	0.13	0.52	0.32	0	0.16	0.37	0	0	0.28	0.11	0.4	0.67	0.1	0.32	0.31	0.31	0.21	0.29	0	0.35	0.23	0.48	0.25	0	0.4	0.42	0.21	0.82	0	0	0.47
Bok	4	4.78	4.57	4.14	4.04	4.94	4.72	5.43	4.15	3.75	4.07	4.49	5.08	3.85	3.37	4.89	3.99	5.19	4.11	5.23	4.22	4.45	3.94	3.78	3.98	5.19	3.71	3.45	3.17	4.44	4.63	3.99	3.66	4.29	5.23	3.71	3.65	5.11	3.38	3.43	2.98	4.23	4.22	3.99	4.71	4.91	3.38	3.25	4.12
Thap4	4.58	4.95	4.67	4.67	4.92	4.91	5.25	4.9	4.95	4.63	4.77	4.72	4.76	4.69	4.41	4.86	4.9	4.69	4.64	4.79	4.19	4.64	4.55	4.64	4.8	5.01	4.47	4.72	4.61	4.78	4.75	4.5	4.39	4.57	4.8	4.73	4.69	4.28	4.38	4.8	4.32	4.83	4.88	4.6	4.41	4.51	4.42	4.5	4.65
Gm10550	0.95	0	0.15	0.18	1.05	0	0	0	0.17	0.79	0.4	0.65	0.18	0.94	0.59	0	0.26	0	0	0.44	0.92	0	0.56	0	0.46	0	0.25	0.53	0	0	0.26	0.43	0.29	0	0	1.02	0.48	0.17	0.44	0.62	0.18	0.68	0	0.16	0.15	0.25	0.4	0.57	0
Atg4b	4.16	3.84	3.73	4.16	3.6	3.95	3.67	4.22	3.55	3.98	3.71	3.25	4	3.91	4.14	4.08	3.41	4.24	4.03	3.93	4.05	4.1	4.19	4.39	3.76	3.59	4.15	4.06	4.15	4.21	3.47	4.32	4.3	3.7	3.91	3.99	3.79	2.82	4.32	3.88	4.46	3.15	4	4.35	3.83	3.85	4.02	4.35	3.98
Dtymk	4.6	4.28	3.63	4.09	4.2	4.5	3.53	4.21	3.84	4.49	4.48	4.51	3.54	4.23	4.34	4.27	3.89	4.08	4.14	4.15	4.34	4.01	4.31	4.27	3.91	4.6	4.26	3.93	4.48	4.25	4.24	4.26	4.68	3.76	3.95	4.52	4.47	3.48	4.24	4.04	4.11	4.7	4.36	4.28	4.14	4.43	3.22	4.08	3.77
Ing5	3.54	3.03	2.9	3.14	2.51	3.35	1.76	3.61	2.27	3	2.32	1.95	2.79	3.29	3.45	3.17	2.22	3.09	3.22	3.41	3.42	2.69	3.32	3.55	2.35	2.84	3.23	2.82	3.54	3.66	2.34	3.81	3.91	3.14	2.94	2.8	2.71	1.96	3.63	2.68	3.45	2.35	3.2	3.59	3.41	3.19	2.62	3.77	2.55
D2hgdh	2.5	3	2.68	3.49	1.84	3.09	2.18	3.7	1.78	1.93	1.73	1.3	3.06	2.27	2.75	3.36	1.22	3.08	3.33	3.24	2.51	2.71	2.21	3.72	1.39	2.73	3.07	1.9	3.39	3.75	2.38	2.68	2.65	2.82	2.73	2.16	2.31	2	2.66	2.05	3.47	1.6	2.89	3.86	2.79	3.13	1.98	2.8	3
Gal3st2	3.86	4.55	6.44	4.85	4.82	5.08	3.34	5.23	3.68	3.19	2.87	4.06	4.88	3.89	4.92	5.4	3.4	3.33	3.78	5.74	4.57	4.79	4.64	4.75	4.24	4.81	5.06	3.62	5.61	5.08	3.92	5.3	4.59	4.58	5.55	4.63	4.29	5.47	5.01	4.3	5.15	3.99	4.74	5.15	5.69	6.03	4.72	4.62	5.54
Gm18666	3.36	2.77	2.23	3.28	2.23	3.11	1.4	3.49	2.11	2.85	2.19	1.65	2.2	2.93	3.81	2.76	2.03	2.78	3.09	2.94	3.16	2.28	2.62	3.23	2.16	0.93	3.13	2.63	3.07	3.54	1.16	3.26	3.01	1.17	2.22	2.89	2.94	1.1	3.35	2.64	3.28	0.98	2.45	3.61	1.85	2.49	2.71	3.72	1.95
Gal3st2b	4.9	6.23	7.47	6.41	5.95	6.32	4.5	6.65	4.98	4.35	4.08	5.32	6.06	5.2	5.98	6.77	4.6	4.95	5.22	6.94	5.77	5.96	5.99	6.16	5.51	5.88	6.29	4.86	6.95	6.68	4.98	6.54	5.62	5.57	6.61	5.9	5.54	6.54	6.3	5.59	6.6	5.03	6.18	6.5	6.61	7.22	5.86	5.7	6.8
Gm7889	3.47	2.32	1.96	2.79	2.78	2.55	1.07	2.89	2.3	2.57	2.92	2.01	2.07	3.07	3.76	2.73	2.2	2.34	2.2	2.58	3.41	2.16	2.8	2.93	2.32	0.72	2.89	2.78	2.76	2.94	1.23	3.61	3.67	1.55	1.55	3.27	3.25	0	3.71	2.48	3.97	1.05	2.07	3.22	1.4	1.98	2.2	3.96	1.47
Gal3st2c	5.71	7.43	6.63	7.96	6.45	7.15	5.4	7.67	6.27	6.18	4.78	4.36	7.18	6.05	7.26	7.92	5.43	6.1	6.03	7.08	5.38	6.3	6.76	6.83	6.7	6.71	6.88	6.45	7.5	7.76	5.72	7.38	6.61	6.35	7.08	6.18	6.56	4.39	7.69	7.02	7.84	5.75	7.11	6.98	5.56	6.71	8.1	6.84	7.84
Neu4	0.43	0.59	0.36	1.25	0.71	0.75	0.28	1.39	0.6	0.79	0.12	0.16	0.76	0.61	1.39	1.54	0.35	0.57	0.46	0.99	0.42	0.56	0.83	0.86	0.68	1.2	1.24	0.83	0.9	0.96	0.33	1.22	1.12	0.65	1.25	0.34	0.82	0.14	1.52	0.95	1.47	0.33	0.5	1.03	0.46	0.82	2.56	1.11	1.36
Pdcd1	1.2	0.48	0.61	0.25	0.13	0.34	0.07	0.33	0.68	1.48	1.15	1.31	0.65	1.08	0.39	0.84	0.26	0.34	0.93	0.99	1.46	0.24	0.47	1.07	0.24	0	0.3	0.91	0.51	0.55	1.81	1.26	1.51	1.7	0.14	0.63	0.47	0.38	0.81	0.76	1.06	0.23	0.75	1.43	1.52	0.36	0.3	0.82	1.07
Gm7891	0	0.51	0.17	0.39	0.3	0	0	0.96	0	0	0	0	0.21	0	0	0.53	0	0.22	0.2	0.19	0.18	0.2	0.25	0.21	0	0.38	0	0.18	0.89	0.4	0	0.18	0.34	0	0.32	0	0.16	0.37	0.19	0.17	0.39	0.39	0.6	0.5	0.17	0	0.25	0.19	0
Gm7895	4.63	4.32	4.23	4.72	4.09	4.46	3.48	5.14	3.49	3.98	3.67	3	4.5	4.35	4.93	4.81	3.71	4.64	4.98	4.55	4.56	3.85	4.4	5.14	3.79	3.42	4.53	4.43	4.81	5.05	3.8	5.05	5.23	4.12	3.75	4.25	4.06	2.98	4.74	4.26	5.09	3.24	4.61	5.05	4.21	4.41	4.37	5.03	4.27
Fam174a	3.34	3.55	3.72	3.21	3.45	3.39	3.5	3.3	3.81	3.34	3.35	3.78	3.56	3.41	3.44	3.43	3.46	2.88	3.08	3.59	3.36	3.77	3.31	3.11	3.19	3.56	3.62	3.38	3.23	2.93	3.44	3.51	3.3	3.17	3.69	3.36	3.41	2.56	3.25	3.42	3.17	4.01	3.17	3.06	3.27	3.63	3.43	3.09	3.65
BC055308	0.32	0.26	0.06	0.47	0.19	0.4	0	0.75	0.06	0	0.11	0.18	0.36	0.42	0.55	0.5	0	0.59	0.76	0.69	0.06	0	0.49	0.62	0.45	0.13	0.44	0.27	0.67	0.53	0.24	0.92	0.96	0.11	0.21	0.2	0.15	0	0.48	0.21	0.61	0.17	0.17	0.86	0.48	0.58	0.08	0.74	0.48
Gm15427	10.86	10.74	10.59	10.56	10.79	10.86	10.54	10.88	10.96	11.02	10.88	11.29	10.4	10.85	10.55	10.52	10.89	10.21	10.58	10.9	10.82	11.02	11.44	10.6	10.77	10.96	10.92	10.47	10.83	10.59	10.5	10.69	10.86	10.37	10.83	11.08	11.21	11.02	10.84	10.74	10.42	11.19	10.81	10.95	11.11	10.93	10.01	10.95	10.63
St8sia4	0.96	0.72	1.05	0.42	0.5	0.64	0.33	0.37	0.64	0.63	0.99	1.02	0.71	0.84	0.71	0.69	0.44	0.76	1.09	0.82	0.72	0.38	0.58	0.94	0.34	0.41	0.51	0.79	0.73	0.54	1.23	1.24	1.3	1.14	0.48	0.6	0.39	0.09	0.82	0.33	1.07	0.56	0.9	1.52	1.28	0.54	0.14	0.99	0.71
AC158229.1	0	0	0	0	0	0	0	0	0	0	0	0	2.19	0	2.17	0	0	0	0	0	0	0	2.41	2.21	0	0	0	2.03	0	2.24	1.91	2.87	0	0	0	1.93	0	2.15	0	1.99	2.2	0	0	2.06	1.97	1.86	0	2.11	0
Gm1833	3.99	4.06	4.78	4.49	3.87	3.47	3.98	4.16	3.78	4.04	3.76	3.27	4.48	3.86	4.51	3.83	4.09	3.65	3.85	3.85	4.02	4.24	3.47	4.52	4.22	3.5	4.56	4.46	3.91	4.21	2.8	4.46	4.29	3.77	3.91	4.13	3.98	1.99	3.98	4.29	4.39	3.09	3.72	4.55	3.63	4.01	4.37	4.42	4.11
Panct2	0.73	0.11	0.03	0.04	0.2	0.13	0	0.04	0.32	0.67	0.55	0.27	0.12	1.04	0.8	0.39	0.15	0.09	0.32	0.07	0.32	0.04	0.23	0.37	0.12	0.12	0.52	0.44	0.26	0.16	0.06	0.97	1.32	0.07	0	0.5	0.66	0.19	0.89	0.13	0.77	0.63	0.18	0.36	0.1	0.03	0.19	0.25	0.04
Gm28901	5.74	5.2	4.3	5.14	4.55	5.37	3.57	5.39	4.35	4.56	4.89	3.98	4.36	5.31	5.51	4.97	3.48	5.06	5.69	5.07	5.75	4.73	5.59	6.29	3.93	3.57	5.5	5	5.71	5.74	4.44	5.95	6.1	4.46	4.18	5.15	5.1	2.47	5.67	4.4	6.2	3.61	5.76	6.15	5.17	5.08	4.25	6.12	4.43
Gm6430	4.79	4.65	4.27	4.75	4.28	4.89	3.31	4.5	3.83	4.35	4.03	3.29	4.07	4.57	4.73	4.67	3.49	4.62	4.79	4.35	4.67	4.08	4.28	5.2	3.88	3.32	4.9	4.28	4.82	4.9	3.56	4.8	4.85	4.19	3.77	4.47	4.33	2.7	4.97	4.13	5.14	3.42	4.68	4.9	4.54	4.27	3.69	5.14	4.12
Gm7135	0.47	0.1	0.18	0.28	0.26	0.06	0.18	0.47	0.07	0.12	0.18	0.12	0.22	0	0.14	0.21	0.17	0.15	0.07	0.2	0.3	0.14	0.18	0.29	0.33	0.14	0.16	0.3	0.31	0.08	0.22	0.31	0.19	0.3	0	0.33	0.17	0	0.26	0.35	0.22	0.15	0.32	0.31	0.12	0.21	0.26	0.2	0.41
Macir	2.66	2.77	2.78	2.9	2.82	2.62	2.67	2.75	2.49	2.43	2.24	1.95	3.08	2.52	2.73	2.96	2.58	2.77	2.57	2.61	2.43	2.54	2.7	2.62	2.91	2.72	2.79	3.28	2.8	2.88	2.93	3.15	3.1	3.09	2.79	2.69	2.38	1.38	2.86	3.07	2.88	2.48	2.81	2.77	2.35	2.71	3.17	2.82	3.07
Ppip5k2	3.86	3.39	3.24	3.44	3.36	3.6	2.47	3.99	2.27	2.94	2.68	2.39	3.17	3.39	3.83	3.57	2.74	3.73	3.75	3.81	3.61	2.4	3.29	3.92	2.51	2.62	3.24	2.91	3.71	4.03	2.82	3.94	4.12	2.98	3.16	3.16	2.79	1.18	3.42	3.18	3.58	2.45	3.68	3.82	3.22	3.67	2.15	3.84	3.03
Gin1	2.07	1.79	1.73	1.77	1.91	1.83	1.33	2.04	1.44	1.9	1.91	1.91	1.62	2	2.02	2.1	1.61	1.79	1.87	2.03	2.03	1.5	2.2	2.09	1.66	1.77	1.77	1.68	2.09	2.19	1.89	2.11	2.1	1.89	1.95	1.81	1.75	0.95	1.89	1.7	1.76	2.01	2.21	2.05	1.89	2.05	1.12	2.17	1.88
Pam	3.67	2.38	3.24	3.27	2.94	3	1.56	3.34	2.08	3.18	2.44	2.29	2.6	3.54	3.59	3.14	2.6	2.82	3.09	2.94	3.58	2.32	3.17	3.49	2.45	2.18	3.42	2.76	3.37	3.11	2.85	3.98	3.85	2.88	2.62	3.04	2.66	2.35	3.65	2.55	3.43	2.21	2.69	3.6	3.36	3.16	2.97	3.67	2.85
Btf3-ps1	9.66	9.8	9.72	9.52	9.56	9.61	9.94	9.63	9.65	9.46	9.76	9.89	9.79	9.5	9.46	9.59	9.86	9.41	9.54	9.84	9.46	9.8	9.68	9.4	9.5	9.92	9.49	9.74	9.6	9.46	9.89	9.47	9.64	9.77	9.71	9.64	9.79	9.23	9.58	9.68	9.4	10.06	9.74	9.54	9.53	9.73	9.61	9.62	9.6
B230216N24Rik	0.54	0.19	0.35	0.41	0.35	0.36	0.16	0.63	0.13	0.39	0.14	0.18	0.43	0.41	0.62	0.77	0.25	0.49	0.28	0.62	0.36	0.21	0.37	0.48	0.26	0.35	0.43	0.49	0.42	0.67	0.29	0.83	0.96	0.43	0.3	0.33	0.17	0.26	0.61	0.23	0.41	0.27	0.3	0.73	0.52	0.64	0.48	0.34	0.5
AC157923.1	0	0	0	2.2	0	0	0	0	0	0	0	0	0	0	0	0	0	0	0	0	0	0	0	0	0	0	0	0	0	0	0	0	0	0	0	0	0	0	0	0	2.2	0	0	0	0	0	0	0	0
1810006J02Rik	0.62	0.49	0.63	0.26	0.57	0.85	0.28	0.55	0.64	0.27	0.35	0.19	0.48	0.43	0.17	0.59	0.43	0.19	0.46	0.44	0.22	0.25	0.56	0.34	0.17	0.4	0.57	0.15	0.37	0.49	0.14	0.76	0.53	0.41	0.61	0.21	0.32	0.17	0.62	0.28	0	0.72	0.18	0.49	0.76	0.25	0.78	0.38	0.42
Gm29462	4.49	4.33	4.77	4.14	4.12	4.46	4.48	4.75	4.31	4.08	4.43	3.96	4.75	4.28	4.49	4.03	4.16	3.89	4.72	4.56	4.54	4.37	4.6	5.11	4.54	4.45	4.33	4.46	4.41	4.51	4.17	4.49	4.09	4.43	4.79	4.17	4.61	4.03	4.82	4.67	4.63	3.54	4.28	4.53	4.68	4.11	4.26	4.79	4.21
Gm3555	3.62	3.07	2.12	3.27	3.04	2.67	2.29	3.77	2.19	2.67	3.5	1.66	2.63	3.03	3.31	2.73	1.85	3.52	3.97	3.21	3.31	2.12	2.88	4.1	2.34	1.58	2.91	3.04	3.27	3.76	2.11	3.54	4.23	2.8	2.79	2.71	2.76	0.6	3.71	2.35	3.98	1.62	3	3.48	2.75	2.92	2.71	4.03	2.57
Prdx2-ps1	6.19	5.4	6.15	5.5	6.14	5.56	6.19	5.54	5.6	6.21	6.32	5.94	5.24	6.35	6	5.52	6.32	6.12	6.39	6.13	6.25	6.59	4.98	6.46	6.19	5.6	5.96	6.72	5.51	5.53	6.72	6.39	6.33	6.45	5.46	5.44	6.61	5.13	6.58	5.66	6.19	5.99	5.25	6.34	6.08	5.37	6.34	6.24	5.35
Gm19029	0	0.22	0	0	0	0	0	0.8	0	0.26	0	0.34	0	0.28	0	0	0.24	0	0	0.29	0	0.3	0.37	0.32	0	0.3	0.44	0	0	0.58	0	0	0.27	0	0	0.25	0.24	0	0.53	0	0.79	0	0.21	0.51	0.67	0	0	0	0
Gm29668	2.32	2.53	1.79	1.57	2.22	3.12	2.21	2.59	2.09	1.91	1.6	1.99	2.56	2.01	2.41	1.93	1.86	1.02	2.25	2.77	2.95	2.63	1.98	3.39	2.11	2.26	2.09	2.26	2.42	1.6	2.74	1.85	2.59	0.87	2.05	2.49	2.8	2.25	1.7	2.46	3.22	0.72	1.72	0.9	1.76	2.2	2.8	2.35	2.81
Gm29667	0.37	0	0	0.65	0.28	0	0.55	0	0.34	0.54	0	0	0	0.59	0.87	0	0	0	0.35	0	0	0	0	0.37	0	0	0.27	0	0	0	0	0	0.31	0.57	0	0	0	0	0	0.56	0.36	0	0	0.32	0.3	0	0	0.34	0
Gm18700	1.47	1.02	0.69	0.58	1.19	0.69	0.49	2.18	0.95	0.99	0.69	0	1.31	1.33	1.42	0.56	0.65	1.02	1.12	0.92	0.71	0.31	1.62	1.46	0.56	0.78	0.93	0.71	1.54	1.02	0.46	1.2	1.42	1.17	0.84	0.66	0.46	0	0.93	0.27	1.16	0.58	0.99	1.07	1.38	1.4	0.38	1.1	1.33
Psmb6-ps2	0.47	1.68	0.83	1.43	1.17	1.86	1.72	1.1	1.56	0.81	0.95	0.6	1.42	0.41	0.45	2.08	1	1.36	2.63	0.6	0.57	0.93	1.37	0.25	0	2.37	1.62	1.09	2.42	1.65	1.79	2.65	0.85	0.96	0.93	0.67	0.89	0	1.69	1.06	1.43	1.32	1.85	0.87	0.38	1.96	1.1	0.76	1.54
Gm18969	2.23	2.21	2.65	3.07	2.25	2.67	2.32	3.09	2.35	2.91	2.33	1.96	2.26	2.6	2.65	2.63	2.67	2.93	2.78	2.15	2.72	3.08	2.63	2.92	2.22	2.76	3.08	2.91	3.2	2.88	3.01	2.88	2.13	2.97	2.07	2.83	2.84	2.31	2.73	3.41	3.3	2.44	2.73	2.92	3.4	2.68	1.86	3.04	2.23
Gm28188	1.69	0	0	0	0	0	0	0	0	1.46	1.14	2.33	0	1.19	1.28	0	1.42	0.82	1.26	0	1.53	0	0	0.8	0	0	0	1.81	0	0	0.64	1.55	2.04	2.03	0	0	0	0	1.22	0.68	0.79	0	0.57	1.56	1.99	0.62	0	2.13	0.8
Gm28187	2.35	0.06	0.13	0.36	0.17	0.13	0.07	0.23	0.28	0.55	0.19	0.96	0	1.04	1.08	0.22	0.29	0.88	0.73	0.33	1.06	0	0.19	1.71	0.15	0.08	0.06	1.31	0.33	0.5	0.18	0.9	2.34	1.21	0.24	0.06	0.23	0	1.27	0.19	0.85	0	0.05	1.65	0.92	0.37	0.19	2.64	0.3
Cdh20	0.45	0.09	0.23	0.28	0.15	0.1	0.07	0	0.23	0.44	0	0.16	0.16	0.24	0.37	0.04	0.33	0.04	0	0.58	0.04	0.04	0.33	0.17	0.16	0.16	0.26	0.27	0.09	0.09	0.24	0.86	0.8	0.07	0.13	0.25	0.45	0.08	0.82	0.49	0.57	0.14	0.08	0.04	0.2	0.09	0.7	0.42	0.04
Gm29012	0	0.27	0	0.68	0.29	0	0	0	0	0	0	0	0	0	0.66	0	0.3	0	0	0.63	0.33	0	0	0.93	0	0	0.53	0	0	0.95	0	0.84	1.01	0	0.57	0.56	0	0	1.07	0.32	0	0.26	0.26	0.62	0	0.73	1.07	0	0
Gm29013	1.31	0	2.39	0.79	0.62	0	0	0	2.15	1.11	0	0.49	0.79	1.54	1.27	0	1.41	0.81	0.76	1.86	1.17	0	0	0.8	0	0.77	1.05	1.81	0	0	1.69	1.19	1.16	0	2.5	1.1	0.63	0	0.73	1.14	1.29	0	0	0	0	1.05	2.65	0.74	0.8
Rnf152	5.17	5.26	5.02	5.71	4.87	4.83	4.11	5.62	4.18	4.43	4.15	3.27	5.53	4.72	5.7	5.45	4.51	4.97	5.1	5.55	4.81	4.43	5	5.91	4.57	3.96	5.16	5.57	5.52	5.53	4.45	5.99	5.67	4.93	5.35	4.8	4.71	3.47	5.64	5.29	6.15	3.24	4.89	5.3	4.5	5.14	5.79	5.46	5.3
Gm29014	0	0	0	0	0	0	0	0	0	0	0	0	0	0.5	0	0	0.44	0.58	0	0.89	0	0	0	0	0	0	0	1.15	0	0	0.44	1.16	0	0	0	0	0	0.53	0.52	0	0.95	0	0.39	0.5	0	0.43	2.15	0	0
Gm17634	1.68	2.19	1.86	1.94	2.35	1.98	2.07	2.05	2.49	1.39	1.52	1.86	1.52	1.21	1.25	1.55	2.59	1.27	0.89	1.6	0.97	1.72	1.12	0.87	2.52	2.47	1.47	1.58	1.77	1.52	1.84	1.29	1.22	1.44	2.2	1.56	2.21	1.28	2	1.75	1.82	2.66	1.53	1.58	0.93	1.73	2.77	0.98	2.08
Capza1-ps1	7.19	7.05	6.86	7.17	7.15	7.16	7.02	6.96	6.57	6.71	6.92	6.48	7.2	6.9	7.07	7.22	6.66	7.21	7.34	6.96	7.36	6.9	6.88	7.51	7.41	6.6	6.95	7.24	7.29	7.48	7.34	7.23	7.4	7.23	6.89	7.02	6.71	5.29	7.02	7.03	7.44	6.68	7.48	7.32	6.93	7.15	6.87	7.21	7.22
Pign	2.78	2.46	1.91	2.82	2.36	2.5	1.92	2.88	1.69	2.06	2.26	1.39	2.43	2.21	2.85	2.71	1.77	3.02	3.1	2.58	2.6	1.99	2.32	2.98	2.33	1.96	2.3	2.35	2.79	3.16	2.34	2.93	3.23	2.48	2.35	2.14	1.99	1.23	2.65	2.06	3.16	1.53	2.69	2.9	2.35	2.53	2.09	2.98	2.32
Gm20302	4.42	2.99	4.14	3.86	3.95	4.57	3.47	4.57	4.74	4.31	4.01	4.57	4.17	3.91	3.99	3.86	4.25	3.52	4.02	4.71	3.18	3.81	3.71	3.31	3.62	4.54	3.45	3.41	3.25	3.58	3.57	3.69	3.7	3.52	3.1	4.02	4.17	3.24	3.85	3.62	3.74	3.72	3.43	3.52	4.22	3.45	1.95	3.93	3.14
Relch	5.17	4.55	4.25	4.8	4.49	4.56	4.04	5.15	3.87	4.54	4.04	3.21	5.01	4.52	5.08	4.96	4.11	5.13	5.16	4.92	4.74	3.87	4.8	5.07	4.4	4.23	4.46	4.95	4.92	5.21	4.57	5.15	5.36	4.92	4.89	4.41	4.05	2.79	4.84	4.42	5.04	3.93	4.68	5.12	4.35	4.79	4.87	4.92	4.97
Gm10193	7.56	7.5	7.4	7.37	7.21	7.38	6.95	7.41	6.58	6.89	6.86	6.5	7.64	6.93	7.41	7.67	6.59	7.46	7.38	7.32	7.54	7.03	7.02	7.5	7.29	6.95	7.63	7.23	7.46	7.63	6.67	7.5	7.43	6.97	7.14	7.49	7.39	5.53	7.54	7.05	7.6	6.64	7.65	7.41	7.2	7.45	6.73	7.56	7.31
Tnfrsf11a	4.24	4.4	3.88	4.6	4.03	4.39	3.69	5.04	3.55	4.33	3.52	2.7	4.34	3.87	4.29	4.5	3.85	5.07	5.07	4.05	3.67	3.9	4.23	5.04	3.95	4.01	4.15	4.44	4.67	4.91	3.95	4.41	4.58	4.33	4.44	3.62	3.73	3	4.54	4.22	4.86	3.01	4.43	4.73	4.64	4.16	4.52	4.36	4.25
Gm7160	1.57	1.3	1.26	1.64	1.85	1.57	1.29	2.11	1.17	1.64	1.42	1.18	1.04	1.8	1.61	1.51	1.06	1.6	1.55	1.86	1.41	1.18	1.49	1.84	1.47	1.61	1.76	1.61	1.86	1.75	1.57	2.04	2	1.59	1.71	1.68	1	0.81	1.7	1.17	1.64	1.69	1.33	1.64	1.72	1.71	1.55	1.49	1.78
Zcchc2	3.28	2.45	2.28	2.91	2.31	2.85	1.78	3.53	1.76	2.75	1.87	1.31	2.41	2.86	3.21	3.19	1.62	3.06	3.09	2.97	2.7	1.98	2.78	3.5	1.73	1.99	2.87	2.74	3.27	3.09	1.94	3.39	3.74	2.57	2.21	2.6	2.17	1.45	3.31	2.08	3.39	1.45	2.56	3.55	3.37	2.69	2.33	3.13	2.48
Gm20753	0.33	0.43	0	0.32	0.25	0.7	0.5	0.33	0	0	0.5	0.19	0.59	0	0	0.57	0	0.34	0.31	0.3	0.52	0.57	0.38	0	0	0	0.45	0.28	1.08	0.6	0.25	0.29	0.28	0	0	0.26	0.25	0.78	0.76	0.5	0	0.74	0.22	0.29	0.27	0	0.38	0	0.33
Phlpp1	2.65	2.05	1.91	2.41	1.67	2.42	1.15	2.78	1.62	2.13	1.58	0.95	2.17	2.18	2.86	2.47	1.46	2.53	2.76	2.59	2.66	1.6	2.62	3.15	1.42	1.28	2.56	2.3	2.79	2.69	1.54	3.03	2.97	1.85	1.93	2.16	2.18	0.91	2.78	1.91	3.14	0.94	2.06	2.85	2.08	2.11	2.02	3.05	1.9
Gm6651	0.69	0	0.59	0	0.53	0	0	0.69	0	0	0	0.73	0.68	0	0	0	0	0	0	1.67	0.6	0	0.78	1.15	0.66	0	0.53	0	0	0	0	0	0.6	0	0	0	1.5	0	0	0	0	0.48	0.48	0	0	0	0	0	0.69
Bcl2	2.34	1.16	1.91	1.62	1.54	1.86	1	1.8	1.02	1.76	1.48	1.28	1.37	2.17	1.92	2.03	1.2	1.41	1.78	1.86	1.88	0.94	1.63	2.14	0.99	1.1	1.6	1.7	2.01	1.7	1.64	2.57	2.6	2.27	1.55	1.55	1.32	1.05	2.01	1.48	1.8	1.14	1.63	2.43	2.16	1.61	0.93	1.89	1.55
Kdsr	3.12	2.33	2.55	2.82	2.76	2.86	1.96	3.23	2.15	2.95	2.28	1.93	2.65	2.96	2.93	2.87	2.25	2.7	2.95	2.94	2.77	2.08	3.02	3.16	2.47	2.66	2.74	2.54	3.06	3.02	2.33	3.16	3.28	2.55	2.55	2.45	2.33	1.47	3.13	2.21	3.13	2.45	2.65	3.09	2.92	2.78	2.14	3.16	2.51
Vps4b	5.73	5.7	5.63	5.75	5.65	5.55	5.44	5.8	5.12	5.28	5.06	4.59	5.93	5.41	5.86	5.81	5.31	5.79	5.69	5.62	5.67	5.32	5.56	5.77	5.6	4.97	5.63	5.83	5.74	5.96	5.52	5.83	5.93	5.76	5.73	5.44	5.14	3.46	5.64	5.65	5.88	4.94	5.77	5.87	5.47	5.69	5.53	5.82	5.87
Serpinb5	6.13	5.9	5.98	6.16	6.31	6.35	6.4	6.3	6	5.7	5.68	5.43	6.83	6.11	5.89	6.42	5.71	6.06	6.45	6.16	6.1	5.29	5.5	6.01	6.28	5.73	6.05	6.34	6.26	6.5	6.63	6.43	6.5	6.35	6.11	6.16	5.43	4.47	5.76	5.86	5.98	5.75	6.38	6.38	5.33	6.22	5.64	5.75	6.2
Serpinb8	0.71	0.47	0.3	0.51	0.5	0.5	0.29	0.21	0.22	0.51	0.66	0.43	0.38	0.46	0.55	0.52	0.34	0.42	0.68	0.42	0.38	0.34	0.51	0.73	0.13	0.1	0.58	0.33	0.5	0.27	0.43	0.57	0.49	0.61	0.16	0.44	0.42	0.1	0.76	0.37	0.85	0.41	0.55	0.68	0.81	0.31	0.24	1.07	0.52
Gm5702	0.44	0.31	0.11	0.32	0.37	0.11	0.17	0.2	0.07	0.4	0.27	0.25	0	0.18	0.37	0.19	0.38	0.14	0.31	0.39	0.12	0.25	0.08	0.43	0.13	0.07	0.33	0	0.35	0.33	0	0.23	0.27	0.06	0.31	0.26	0.05	0.19	0.06	0.17	0.07	0.3	0.14	0.39	0.16	0.2	0.16	0.13	0.2
Gm17847	0.75	0.3	0.36	0.15	0.22	0.45	0.24	0.43	0	0.24	0.64	0	0.15	0.37	0.15	0.52	0.33	0.56	0.28	0	0.47	0.15	0.62	0.3	0.15	0.63	0.22	0	0.17	0.43	0.43	0.26	0.47	0.25	0.78	0.12	0.12	0	0.14	0	0.54	0.2	0.38	0.38	0.45	0	0.18	0.27	0
Gm8141	2.1	1.53	1.84	1.9	1.85	2.66	1.61	2.22	1.84	1.93	1.35	1.55	1.81	2.4	2	2.1	1.49	1.94	2.35	2.28	1.91	1.8	2.46	2.75	1.37	1.66	2.1	1.77	2.45	2.39	1.85	2.49	2.94	1.99	1.62	2.29	1.74	1.29	2.36	1.86	2.28	1.61	2.32	2.87	2.49	1.88	1.55	2.36	1.65
Cdh19	1.37	1.06	1.66	1.09	1.63	1.56	0.45	1.81	0.69	0.75	0.76	1.27	0.88	1.41	1.45	1.76	0.45	0.47	1.03	1.68	0.97	0.72	1.15	1.71	0.75	0.84	1.29	0.96	1.95	1.41	1.34	2.29	1.94	1.56	1.26	1.15	0.69	0.54	1.32	0.62	0.77	1.18	1.24	1.62	1.42	1.76	0.6	0.86	1.4
Gm8173	0.76	0.23	0.33	0.39	0.19	0.74	0.14	0.33	0.16	0.85	0	0.1	0.17	0.22	0.57	0.38	0.36	0.54	0.16	0.48	0.51	0.31	0.74	0.32	0.24	0.08	0.4	0.28	0.5	0.6	0.25	0.41	0.4	0.34	0.68	0.2	0.56	0.08	0.6	0.21	0.58	0.11	0.37	0.63	0.59	0.24	0.11	0.49	0.17
Dsel	1.49	0.91	1.46	0.75	1.72	1.66	0.39	1.81	0.89	1.21	1.14	1.46	1.18	1.83	1.53	1.62	1.27	0.45	1.16	2.21	1.66	0.71	1.45	0.9	0.93	0.82	1.29	1.33	1.59	1.54	1.48	2.01	2.12	1.16	1.54	1.58	1.27	0.4	1.79	1.01	1.27	1.34	1.66	1.16	1.05	1.68	0.88	1.92	1
Gm6028	0.79	1.98	1.13	0.77	0.91	1.65	0.98	1.43	1.7	0.81	1.47	2.26	0.96	1.52	1.51	1.09	1.58	0.99	0.93	1.66	0.69	1.1	0.89	1.14	1.37	1.5	1.26	0.86	0.84	0.32	1.07	0.87	0.85	0.68	1.54	0.8	1.66	1.6	1.06	0.67	1.53	1.94	1.07	1.04	1.23	0.9	0.9	1.07	0.98
Gm19086	0	0.19	0	0.26	0.38	0.22	0.22	0.49	0	0.21	0.22	0.15	0	0	0.47	0	0	0	0.25	0.45	0	0	0.31	0	0	0	0	0.23	0	0.27	0.39	0.23	0	0	0	0	0	0	0.45	0	0.49	0.18	0	0.24	0	0	0.31	0.25	0
Gm4854	0.31	0	0.26	0	0.23	0	0	0	0	0	0.26	0	0.31	0.7	0	0.29	0.63	0	0.29	0	0.49	0	0	0.57	0	0	0.23	0.27	0	0	0	0.27	0.49	0	0	0	0	0	0.28	0.26	0	0	0	0.28	0.25	0	0	0.53	0
Gm28169	2.85	2.55	1.97	3.41	3.59	3.51	2.67	2.94	2.93	2.38	2.91	1.87	3.57	2.91	3.25	3.52	2.32	3.2	2.37	2.71	2.81	2.87	2.87	2.93	3.02	1.98	3.07	3.09	3.48	3.82	2.82	3.24	3.07	3.07	2.87	3.36	2.58	1.17	2.72	3.11	3.57	2.5	3.62	3.31	2.66	3.45	1.87	2.09	2.45
Gm7200	1.22	1.45	1.06	1.45	1.03	1.43	0.98	1.08	1.02	1.03	0.54	0.78	0.98	1.28	1.54	0.95	0.81	1.24	1.03	1.13	1.02	1.03	0.34	1.47	1.03	0.61	1.51	0.81	1.61	1.65	1.12	1.72	1.56	1.25	0.9	1.29	1.05	0.39	1.26	0.71	1.39	0.9	1.25	1.4	1.27	1.33	0.48	1.39	0.74
Tsn	3.94	3.64	3.53	3.79	3.39	4.01	2.96	4.02	3.04	3.7	3.44	2.97	3.31	3.85	3.83	3.97	3.23	3.92	3.92	3.72	3.85	3.02	3.67	4.06	2.89	3.23	3.75	3.46	3.88	4.1	3.46	4.02	4.12	3.69	3.35	3.65	3.64	2.64	3.97	3.57	4.03	2.82	3.86	3.97	3.86	3.59	3.17	4.1	3.39
Nifk	5.96	5.42	5.19	5.44	5.39	5.74	4.91	5.53	4.92	5.54	5.3	4.94	5.05	5.76	5.57	5.57	5.19	5.43	5.53	5.44	5.33	4.85	5.38	5.51	4.75	5.03	5.34	5.06	5.56	5.59	4.97	5.43	5.9	5.18	4.64	5.36	5.13	4.41	5.42	5.27	5.35	4.9	5.71	5.59	5.56	5.33	4.37	5.58	4.7
Clasp1	2.53	2.14	1.89	2.83	1.64	2.21	1.23	2.66	1.47	1.99	1.4	0.79	2.36	2.04	3.03	2.68	1.23	2.67	2.58	2.37	2.2	1.78	1.9	3.22	1.52	1.6	2.52	2.24	2.93	2.92	1.56	2.89	2.9	2.02	1.87	1.96	1.96	0.87	2.82	1.97	3.43	0.86	2.24	3.04	1.82	2.15	2.55	2.82	2.25
2900060B14Rik	0.53	0.81	0.24	0.73	0	0.24	0.62	0.29	0.87	0.61	0.24	1.22	0.73	0.25	0.28	0.5	0.74	0.3	0.27	0.26	0.46	1.42	0.34	0.29	0.7	0.51	0	1.21	0.57	0	0.42	0.47	0.46	0.94	0.43	0.43	0.22	0.27	0.48	0.63	0.28	1.01	0.2	0.26	0	0	0.84	0	0.29
Tfcp2l1	5.43	5.4	5.23	5.95	4.91	5.4	3.93	5.94	3.64	4.94	3.63	2.99	5.69	5.14	6.55	5.95	3.66	6.42	5.53	5.55	6.76	5.19	5.24	6.88	4.31	4.58	5.89	5.38	5.85	6.33	4.46	5.85	5.73	5.65	4.95	5.16	4.48	3.46	5.65	5.07	6.22	2.88	5.38	6.23	5.51	5.65	5.88	5.73	5.69
Gm28882	0	0	0	0	0	0	0	0	0	0	0	0	0.58	0.52	0.97	0	0	0	0	0.53	0	0.56	0	1	0	0	0	0.51	0	0	0	0	0.5	0	0	0	0.46	0	0	0	0.58	0	0	0	0	1.06	0	0	1.01
Gli2	0.63	0.23	0.37	0.45	0.38	0.54	0.06	0.62	0.16	0.46	0.37	0.18	0.07	0.59	0.42	0.5	0.21	0.22	0.54	0.45	0.55	0.05	0.3	0.8	0.3	0.29	0.66	0.14	0.66	0.48	0.28	0.76	0.54	0.32	0.32	0.33	0.21	0.16	0.77	0.14	0.5	0.07	0.37	0.69	0.36	0.4	0.17	0.71	0.4
Mir6346	0	0	0	0	0	0	0	0	0	0	0	0	0	0	4.13	0	0	0	0	0	0	0	0	0	0	0	0	0	0	0	0	0	0	0	0	0	0	0	0	0	0	0	0	0	0	0	0	0	0
Gm3508	0.74	0.3	0.5	0.73	0.17	0.18	0.49	0.22	0.56	0.18	0.18	0.71	0.87	0.2	0.21	0.4	0.17	0.23	0.56	0.68	0.19	0	0.26	0.42	0	0.21	0.31	0.51	0	0.23	0.71	0	0.36	0.76	0.34	0.33	0.17	0	0.54	0.35	0	0.29	0.15	0.66	0.34	0.45	0.26	0.39	0.22
Inhbb	0.9	0.5	0.73	0.57	0.44	0.92	0.07	0.83	0.11	0.45	0.55	0.41	0.67	0.58	0.41	1.06	0.15	0.37	0.43	0.87	1.68	0.41	0.39	0.54	0.28	0.18	0.58	0.26	0.49	0.43	0.48	0.87	1.16	0.61	0.75	0.72	0.66	0.38	0.72	0.36	0.42	0.38	0.59	0.93	0.57	0.44	0.1	0.58	0.6
Ralb	5.32	4.92	5.13	5.32	4.83	5.16	4.76	5.07	4.56	5.1	4.55	4.17	5.05	5.11	5.35	5.22	4.64	5.18	5.17	4.9	5.27	5.33	5.24	5.26	4.8	4.8	5.32	5.2	5.01	5.11	4.7	5.09	5	4.94	4.86	5.08	4.64	4.24	5.3	5.15	5.33	4.59	4.89	5.02	5.19	4.9	5.24	5.16	5
Gm27184	0.75	1.66	1.31	1.47	1.21	1.3	0.93	1.8	0.51	1.8	0.94	0.79	1.35	1.36	1.2	1.31	0.59	1.26	0.89	1.86	0.96	0.71	2.07	0.93	1.19	2.34	0.73	1.44	1.16	0.94	1.24	1.46	1.62	1.21	1.28	1.26	0.88	1.04	1.78	0.94	1.69	1.62	1.54	1.75	1.06	1.64	2.34	1.16	1.24
Tmem185b	3.53	3.16	3.47	3.8	3.23	3.5	2.65	3.71	2.79	3.62	2.37	2.34	3.44	3.36	3.62	3.66	2.75	3.2	3.26	3.5	2.93	3.01	3.6	3.69	2.98	3.51	3.66	3.44	3.88	3.79	2.99	3.9	3.79	3.47	3.52	3.13	2.81	2.29	4.1	3.33	3.84	2.59	3.41	3.64	3.53	3.54	3.49	3.65	3.46
Epb41l5	1.99	1.8	1.8	1.93	1.83	1.86	1.62	2.23	1.25	1.66	1.5	1.01	1.76	1.83	1.87	2.02	1.59	1.95	2	1.93	1.89	1.49	1.74	2.11	1.74	1.44	1.66	1.82	1.95	2.19	1.52	2.11	2.3	1.75	1.8	1.7	1.31	0.8	2.17	1.64	2.03	1.24	1.83	2.09	1.81	1.94	1.47	2.21	1.93
Ptpn4	2.62	2.12	1.99	2.16	2.26	2.36	1.25	2.59	1.45	1.82	1.83	1.5	2.05	2.35	2.52	2.65	1.48	2.14	2.55	2.5	2.33	1.47	2.29	2.79	1.53	1.67	1.98	1.86	2.46	2.51	1.77	2.76	2.91	1.97	2.17	1.97	1.73	0.54	2.26	1.68	2.41	1.69	2.37	2.67	2.04	2.45	1.18	2.48	1.88
Gm3851	6.51	6.64	5.99	6.27	6.23	6.91	5.62	6.71	5.72	6.27	6.36	6.22	5.86	6.77	6.67	6.79	5.86	6.52	6.24	6.56	6.4	5.81	6.16	6.69	5.63	5.66	6.32	5.71	6.4	6.69	5.87	6.54	6.8	5.81	5.89	5.88	6.15	4.35	6.49	5.75	6.49	6.1	6.82	6.71	6.47	6.4	5.42	6.56	5.57
Tmem177	2.78	2.75	2.54	2.84	2.55	2.95	2.12	3.01	2.2	2.7	2.24	1.9	2.45	2.66	2.76	2.85	2.35	2.89	2.79	2.78	2.37	2.36	2.79	3.37	2.22	2.75	2.55	2.6	2.94	2.93	2.34	2.78	2.83	2.54	2.22	2.67	2.86	2	2.96	2.74	3.3	1.98	2.66	2.92	2.73	2.81	2.61	3.14	2.42
Sctr	0.25	0.63	0.44	0.24	0.58	0.32	0.07	0.75	0.23	1.02	0.27	0.42	0.57	0.85	1.28	0.66	0.25	0.53	0.16	0.92	0.7	0.72	0.45	1.04	0.5	0.5	0.54	0.4	0.27	0.53	0.3	0.62	0.87	0.78	0.26	0.61	0.24	0.66	0.69	0.14	0.24	0.45	0.36	0.72	0.32	0.7	0.29	0.54	0.64
Tmem37	4.34	3.52	5.43	3.62	4.45	3.31	4.58	4.41	3.97	4.57	4.66	4.95	2.99	3.44	3.85	2.96	5.35	4.26	4.58	5.29	5.96	4.1	5.21	4.44	2.88	3.16	4.35	3.84	2.3	3.2	3.89	4.01	4.28	3.13	4.81	4.87	4.6	4.14	4.44	3.99	3.67	3.76	3.09	3.26	4.72	5.66	4.33	4.01	2.46
Dbi	8.96	9.07	8.99	9.16	9.51	9.15	9.29	9.12	8.65	9.32	8.96	8.65	9.33	8.96	9.05	9.06	9.12	8.93	9.01	8.96	9.08	8.95	8.77	8.98	9.49	9.44	8.81	9.42	8.94	9.22	9.61	8.92	8.93	9.42	9.3	8.84	9.03	9.26	8.95	9.56	9.13	9.09	9.31	9.09	9	8.98	9.22	9.17	9.48
3110009E18Rik	2.06	1.1	1.57	1.89	1.08	1.19	1.38	1.46	1.47	1.81	1.14	1.48	0.97	1.82	1.81	0.97	1.66	1.79	1.77	1.65	1.49	0.9	1.8	1.18	0.98	1.08	1.64	1.9	1.04	0.83	1.33	2	2.36	1.34	1.63	1.77	1.59	0.74	2.14	1.72	1.61	1.67	1.09	1.25	1.15	1.02	1.53	1.8	0.91
Steap3	3.13	3.14	2.67	3.01	2.32	3.32	1.95	3.66	2.41	3.1	2.44	1.63	2.28	2.96	3.15	3.49	2.09	2.8	3.09	2.84	2.3	2.51	3.23	3.35	1.95	2.53	3.32	2.58	3.62	3.45	1.93	3.52	3.46	2.31	2.81	3.17	2.9	1.78	3.73	2.62	3.74	2.02	2.95	3.65	2.79	2.9	2.01	3.47	2.48
Marco	0.41	0.73	0	0.09	0	0	0	0.09	0.08	0.14	0.93	0.32	0.09	0	0	0	0	0.26	0.17	0.9	1.43	0.09	0.21	0.18	0	0	0.3	0.08	0	0.09	0	0	0	0.08	0	0.32	0.2	0.24	0.23	0.15	0.33	0.06	0.23	0.42	4.89	0.13	0.11	0	0.09
Insig2	5.39	5.16	5.82	5.61	5.75	5.25	5.39	5.75	4.82	4.98	4.88	4.89	5.51	5.1	5.37	5.46	5.41	5.6	5.54	5.59	5.32	4.94	5.23	5.46	5.51	5.38	5.33	5.84	5.42	5.75	5.5	5.63	5.6	5.63	5.98	5.39	5.17	4.47	5.62	5.78	5.54	5.25	5.73	5.17	5.38	5.44	6.12	5.25	5.82
Gm37174	1.17	0.82	0.48	0.6	0.56	0.64	0.44	1.5	0.2	0.71	0.41	0.43	0.6	0.73	1.23	0.78	0.42	0.84	0.87	1.08	0.59	0.25	0.89	0.75	0.54	0.39	0.61	0.63	0.53	0.58	0.28	1.01	1.23	0.8	0.65	0.81	0.48	0.05	1.01	0.61	0.9	0.61	0.45	0.94	0.9	0.84	1.01	0.8	0.65
2210011K15Rik	2.21	0.07	1.44	1.71	0.21	0.16	1.36	2.25	0.49	1.34	0.82	1.34	0.19	1.21	1.12	0.18	1.87	1.55	1.97	2.38	1.73	0	1.08	0	0.27	0.35	1.1	1.59	0.21	0.29	0.41	0.86	1.14	0.24	1.86	1.39	1.58	0.27	1.36	1.85	0.51	0.92	0.25	0.09	0.23	0.39	1.98	1.04	0.28
Ccdc93	3.62	3.19	2.83	3.51	3.46	3.42	2.22	3.84	2.17	2.98	2.22	1.7	3.64	3.09	3.64	3.91	2.25	3.59	3.39	3.31	3.4	2.46	3.04	4.2	3.2	2.72	3.21	3.21	4.1	4.22	3.15	3.84	3.92	3.52	2.85	3	2.55	2.05	3.5	2.86	4	1.85	3.6	4.24	3.03	3.44	3.09	3.57	3.69
Gm15393	0	1.43	2.35	0	1.78	1.23	1.59	0	1.35	0.73	0.75	1.89	2.09	0.78	0	0.83	0.7	0.89	2.04	1.31	0	0.84	0	0.87	1.75	1.37	0	0	0	0.88	0.7	0.78	0	0	1.86	0	0	0	0	1.6	0	1.66	0.62	0	0	1.14	0	0	1.42
Ddx18	3.82	3.22	2.85	3.2	3.08	3.73	2.35	3.41	2.38	3.55	2.94	2.39	2.68	3.51	3.56	3.53	2.25	3.4	3.82	3.4	3.45	2.48	3.56	3.78	2.31	2.64	3.55	2.53	3.74	3.67	2.64	3.58	3.89	2.96	2.67	3.27	3.12	1.95	3.78	2.79	3.59	2.27	3.58	3.89	3.8	3.26	2.12	3.81	2.73
Gm8392	4.02	3.85	3.66	4.09	3.71	3.9	3.36	3.92	3.21	3.55	3.82	2.96	3.9	3.44	3.73	4	3.33	3.94	3.92	3.92	4.06	3.44	4.49	3.91	3.61	3.11	3.41	3.48	4.36	4.59	3.25	4.16	4.03	3.23	3.88	3.26	3.54	2.33	3.92	3.31	3.89	2.55	4.11	4.12	3.61	3.8	2.89	4.01	3.28
Gm28911	10.2	10.09	10.54	10.06	10.36	10.32	10.53	10.32	10.4	10.53	10.46	10.88	10.57	10.17	10.06	10.09	11.01	9.74	9.8	10.46	10.23	10.97	10.38	9.42	10.41	11.22	10.28	10.47	10.1	9.65	10.5	10.02	9.93	10.47	10.42	10.38	10.66	11.64	10.03	10.66	9.68	10.71	9.96	9.95	10.14	10.27	10.25	9.92	10.37
Dpp10	0.27	0.21	0.53	0.49	0.49	0.48	0.07	0.56	0.21	0.18	0.35	0.37	0.11	0.4	0.38	0.24	0.37	0.13	0.24	0.45	0.35	0.15	0.26	0.78	0.13	0.14	0.27	0.22	0.23	0.33	0.35	0.61	0.58	0.24	0.46	0.44	0.27	0.68	0.5	0.17	0.11	0.16	0.2	0.32	0.85	0.52	0.25	0.34	0.1
Actr3	7.22	7.65	7.37	7.28	7.67	7.56	7.03	7.15	6.95	6.96	6.7	6.26	8.09	7.01	7.11	7.79	6.75	7.28	7.09	7.06	7.29	7.25	6.87	7.53	7.61	7.38	7.32	7.45	7.65	7.96	7.79	7.41	7.29	7.9	7.18	7.11	6.48	6.07	7.01	7.3	7.43	6.74	7.84	7.6	7.44	7.67	7.14	7.02	8.02
Gm28706	0.52	0.66	0.43	0	1.17	1.26	0	0.89	0.49	0.42	0	0	0.88	0	0	0.85	0	0	0	0	0	0.49	0	0	0.86	0.86	0	0	1.52	1.67	0.72	0	0	0.77	0	0.41	0	0.49	0	0.43	0	0.88	1.08	0	1.44	1.66	0	0	1.44
Slc35f5	6.89	7.72	7.34	7.52	7.43	7.33	7.29	7.51	7.17	6.5	6.66	6.4	7.65	6.92	7.2	7.6	6.96	7.01	7.34	7.26	6.83	7.48	7.11	7.55	7.71	6.94	7.28	7.6	7.49	7.66	7.27	7.45	7.22	7.46	7.72	7.12	7.02	5.37	7.39	7.31	7.69	6.94	7.39	7.25	7.12	7.24	7.79	7.28	7.7
Gpr39	3.66	2.92	3.07	3.68	2.6	3.07	2.59	3.71	2.69	2.67	2.79	1.68	3.43	2.94	3.33	3.33	2.5	3.16	3.32	3.19	3.84	3.07	2.86	3.35	3.06	2.66	3.52	3.49	3.67	3.76	2.67	3.69	3.88	2.88	3.01	3.15	2.87	1.97	3.68	3.37	3.83	1.99	3.39	3.43	2.87	2.74	3.55	3.89	3.13
Nckap5	0.42	0.56	1.11	0.7	1.03	0.73	0.13	1.34	0.22	0.45	0.25	0.23	0.78	0.41	0.97	1.12	0.23	0.22	0.44	1.06	1.17	0.24	0.67	0.49	0.54	0.38	0.96	0.7	1.27	0.84	0.38	1.13	0.92	0.54	0.84	0.78	0.35	0.4	0.86	0.47	0.57	0.27	0.7	0.9	0.61	1.24	1.01	0.59	1.11
Mgat5	4.46	3.73	3.84	4.12	3.52	4.01	3.03	4.64	2.97	3.43	3.42	2.39	4.09	3.91	4.36	4.32	3.29	4.34	4.53	4.39	4.59	3.23	4	4.84	3.33	3.1	3.98	4.19	4.38	4.59	3.25	4.83	4.82	3.83	3.75	3.95	3.39	2.76	4.6	4.02	4.78	2.42	4.06	4.51	4.02	3.83	4.1	4.63	3.78
Gm37510	0.14	0.07	0.44	0.27	0.25	0.17	0.62	0.17	0.22	0.38	0.2	0.06	0.54	0.39	0.17	0.5	0.69	0.18	0.19	0.32	0.15	0.07	0	0.41	0.2	0.23	0.1	0.09	0.15	0.24	0.45	0.29	0.2	0.86	0.31	0.16	0.11	0.66	0.24	0.46	0.27	0.02	0.09	0.15	0.09	0.27	0.55	0.19	0.39
Gm8451	5.24	5.33	5.43	4.74	5.45	5.34	5.36	5.15	5.36	5.16	5.7	6.09	4.94	5.34	5.02	5	5.39	4.69	4.71	5.63	5.59	5.67	6.03	4.01	5.55	5.89	5.51	4.12	4.81	3.75	4.39	4.83	4.5	3.85	5.27	5.69	5.82	5.9	4.73	4.64	3.9	6.65	4.54	4.27	4.43	5.67	4.31	4.35	4.72
Gm23370	0	0	0	0	0	0	0	0	0	0	0	0	0	0	0	0	0	0	0	0	0	0	0	0	0	1.6	0	0	0	0	0	1.52	0	0	0	0	0	0	0	0	0	0	0	0	0	0	1.84	0	0
Gm23734	0	0	0	0	0	0	0	0	3.79	0	0	0	0	1.99	0	0	0	0	0	0	0	0	0	0	2.09	0	0	1.97	0	0	0	1.99	2.75	3.26	0	0	0	2.08	0	1.93	0	0	0	0	0	0	0	0	0
Tmem163	0.08	0.18	0.25	0.04	0.09	0.07	0.03	0.12	0.04	0.29	0.25	0.21	0.15	0.14	0.04	0.28	0.03	0.2	0.15	0.04	0.28	0.11	0.09	0.08	0.08	0.08	0.11	0.23	0.13	0.08	0.28	0.23	0.25	0.51	0.06	0.12	0.06	0.08	0.17	0.13	0.39	0.18	0.2	0.43	0.4	0	0	0.27	0.26
Ccnt2	3.77	3.15	2.75	3.46	3.3	3.61	2.23	4	2.27	3.28	2.26	1.99	3.09	3.5	3.72	4.02	2.4	3.61	3.68	3.8	3.12	2.36	3.48	3.9	2.95	3.08	3.3	3.38	3.95	4.04	2.83	4.15	4.38	3.58	3.26	3.28	2.52	1.65	3.81	2.9	3.77	2.63	3.44	4.12	3.54	3.65	3.03	3.56	3.34
Rab3gap1	3.81	3.44	3.31	3.78	3.05	3.57	2.58	4.03	2.75	3.03	2.92	2.25	3.45	3.55	3.83	3.83	2.75	3.72	3.62	3.58	3.71	3.22	3.35	3.88	2.68	3.01	3.59	3.57	3.88	4.04	2.97	4.12	4.12	3.4	3.37	3.25	3.13	2.2	3.92	3.25	3.98	2.48	3.4	4.05	3.36	3.46	3.46	4.02	3.6
Zranb3	0.94	0.87	0.66	0.96	0.74	1.31	0.2	1.44	1.12	0.69	0.58	0.51	0.42	1.25	1.12	1.78	0.59	0.64	0.82	1.37	0.6	0.84	1.1	1.21	0.53	1.03	0.95	0.87	1.26	1.14	0.61	1.4	1.8	0.81	0.85	0.83	0.91	0.34	2.07	0.49	1.24	0.99	0.91	1.56	1.25	1.11	0.64	1.19	0.62
Gm38248	0.12	0.18	0.02	0.06	0.02	0.07	0	0.37	0.03	0	0.02	0	0.03	0.15	0.19	0.24	0.02	0.06	0.06	0.44	0.17	0	0.07	0.37	0	0	0.13	0.1	0.38	0.31	0.02	0.29	0.68	0.07	0.09	0.11	0.04	0.06	0.36	0	0.5	0.02	0.08	0.45	0.14	0.24	0.04	0.25	0.09
Rpl28-ps1	11.06	10.92	10.79	10.79	10.88	11.02	10.75	11	11.15	11.36	11	11.42	10.47	11.07	10.89	10.65	11.28	10.56	10.7	11.01	10.89	11.24	11.49	10.69	10.78	11.12	11.07	10.76	10.98	10.67	10.72	10.74	11.03	10.48	10.59	11.11	11.51	11.24	11.15	10.98	10.87	11.46	10.91	10.92	11.38	10.86	10.02	11.29	10.31
R3hdm1	1.75	1.41	1.21	1.66	1.25	1.65	0.94	2.07	0.93	1.32	0.9	0.64	1.24	1.6	1.96	1.97	0.96	1.82	1.71	1.72	1.66	1.15	1.56	2.45	1.06	1.3	1.66	1.55	2.02	2.14	1.23	2.18	2.52	1.5	1.52	1.37	1.21	0.6	2.3	1.3	2.48	0.89	1.6	2.26	1.68	1.71	1.49	1.93	1.54
Ubxn4	5.21	4.64	4.5	5.11	4.53	5.06	3.86	5.14	3.96	4.64	4.11	3.47	4.54	4.76	5.09	5.08	3.87	5.16	5.04	4.8	5.17	4.35	4.94	5.22	4.27	4.32	4.98	4.67	5.07	5.11	4.3	5.09	5.39	4.7	4.38	4.65	4.4	3.68	5.01	4.53	5.25	3.83	4.76	5.14	5.01	4.75	4.59	5.19	4.46
Lct	0.08	0.04	0.3	0.1	0.32	0.04	0	0.03	0	0	0.21	0.19	0.2	0.05	0.05	0.05	0	0	0.15	0.02	0.05	0.03	0.03	0.03	0.83	0.39	0.08	0.09	0.2	0.13	1.19	0.05	0	0.68	0.08	0.16	0.02	0.15	0.02	0.09	0.03	0.23	0.09	0.09	0.04	0.17	0.1	0.1	0.16
Mcm6	4.98	4.86	3.34	4.37	4.31	5.11	2.35	4.64	3.72	4.71	4.49	3.24	2.86	4.88	4.61	4.7	2.9	4.62	4.84	4.13	4.49	3.32	4.13	5.54	3.44	3.57	4.51	3.04	4.9	5.18	3.81	4.42	5.19	3.76	3.11	4.45	4.17	2.45	4.77	3.5	4.98	3.24	4.89	5.21	4.75	4.5	1.85	5	3.23
Dars	4.88	5.14	4.12	4.81	4.91	5.25	4.11	4.75	4.52	4.36	4.43	4.01	4.76	4.79	4.71	5.11	4.13	4.65	4.88	4.63	4.4	4.35	4.72	5.21	4.36	4.08	4.7	3.98	4.99	5.1	4.48	4.8	5.08	4.38	4.08	4.44	4.37	3.07	4.87	4.15	4.93	4.15	5.14	5.09	4.7	4.91	3.53	4.81	4.51
Gm6170	6.6	6.11	5.61	5.86	5.61	6.18	5.26	6.55	5.74	5.81	6.25	6.37	5.3	6.22	6.3	5.97	5.48	5.91	6.25	6.46	6.55	5.92	7.15	6.93	5.15	5.54	6.35	5.47	6.32	6.4	5.44	6.32	6.81	5.29	5.68	6.18	6.42	4.54	6.44	5.53	6.51	6.57	6.31	6.9	6.39	6.31	4.5	7.37	5.36
Cxcr4	3.92	2.26	4.24	1.36	1.55	1.46	0.64	1.84	3.05	4.2	2.68	3.16	3.26	4.13	3.12	2.82	1.53	2.57	2.91	2.16	4.41	1.54	3.03	3.79	2.08	1.61	2.09	3.92	3.16	2.2	4.04	4.48	4.8	4.84	2.74	3.27	2.49	0.83	3.61	2.04	3.7	1.47	3.06	4.92	3.99	1.51	1	3.81	3.32
Gm15790	2.96	2.29	2.25	2.21	2.45	2.96	1.26	2.64	1.8	2.44	2.22	1.61	1.97	2.74	2.53	2.41	1.05	2.26	2.76	2.48	2.78	1.69	2.84	2.7	1.45	1.78	2.38	1.91	3.12	2.79	1.59	2.62	2.94	1.86	1.7	2.48	2.17	0.82	3.05	1.88	2.64	1.62	2.88	2.89	2.99	2.52	1.37	2.9	1.79
Rpl31-ps9	8.29	8.6	8.32	7.84	8.66	8.59	8.45	8.52	8.85	8.58	8.87	9.48	7.94	8.56	8.18	8.23	8.75	7.92	7.98	8.69	8.48	8.47	8.88	8.48	8.97	8.35	8.52	8.12	8.63	8.5	9.01	8.38	8.7	8.5	7.82	9.03	9.12	8.45	8.65	8.6	8.39	9.4	9.15	8.71	9.35	8.78	7.1	8.74	8
Cd55b	2.25	1.28	2.05	1.47	2.67	1.26	0.16	1.71	1.04	0.96	1.3	2.18	2.32	1.85	1.29	1.39	1.63	3.4	1.47	2.69	2.37	0.58	1.43	1.83	1.97	0.72	1.87	1.54	1.92	1.42	2.1	2.65	2.53	1.42	1.65	2.36	1.57	0.58	1.6	1.31	1.22	1.02	1.89	2.18	2.02	2.6	1.12	1.93	1.33
Cd55os	1.37	0.35	0.5	0.43	1.06	0.58	0	0.73	0.13	0.21	0.11	0.55	1.03	0.94	0.52	0.7	0.21	2.22	0.56	2.13	0.86	0.07	0.97	0.9	0.25	0.2	0.6	0.96	0.87	0.99	0.59	2.23	2.05	0.92	0.57	0.8	0.34	0.13	0.83	0.32	0.77	0.09	0.55	2.12	0.79	1.45	0.09	0.6	0.69
Gm15675	2.16	0.88	1.49	1.37	1.81	1.61	0.22	1.52	0.88	1.37	0.63	1.47	1.93	1.36	1.19	1.8	1.12	3.08	1.15	2.9	1.65	0.53	2.34	1.57	1.71	1.63	1.47	1.89	1.5	1.08	1.92	3.2	2.77	2.68	2.09	1.55	0.9	1.07	1.77	0.97	1.72	0.8	1.49	2.83	2.6	2.38	0.71	1.47	1.62
Cd55	3.99	2.7	4.24	2.99	4.5	3.38	2	3.22	2.65	3.1	2.92	3.77	3.91	3.37	2.97	2.91	3.56	5.47	2.89	4.42	3.88	2.01	3.33	3.45	3.84	2.64	3.28	3.59	3.66	3.12	4.62	4.43	4.52	4.09	3.48	3.71	2.9	3.11	3.41	2.84	3.18	2.6	3.66	4.12	4.09	4.26	3.35	3.28	3.18
C4bp	0.26	0.39	0.84	0.4	0.64	0.34	0.18	0.33	0.09	0.31	0.31	0.25	0.34	0.48	0.39	0.42	0.44	0.86	0.25	0.59	0.43	0.07	0.23	0.48	0.39	0.27	0.3	0.47	0.52	0.43	0.67	0.57	0.35	0.57	0.36	0.49	0.49	0.44	0.13	0.6	0.38	0.18	0.24	0.31	0.67	0.44	0.4	0.46	0.45
Gm29427	0.26	0.06	0	0.26	0.31	0.21	0.07	0.18	0.17	0.07	0.08	0	0	0.3	0.32	0	0.2	0.18	0.17	0.08	0.35	0	0.21	0.18	0.09	0.25	0.19	0	0	0.26	0.14	0.54	0.52	0.08	0.14	0.14	0	0	0.31	0.08	0.25	0	0.23	0.23	0.07	0.13	0.56	0.24	0.34
C4bp-ps1	0	0	0	0.25	0	0.55	0	0.25	0	0	0	0	0.46	0.22	0.63	0.44	0.19	0	0.24	0.75	0	0	0	0.65	0.24	0.45	0	0.57	0	0	0	0.41	0.21	0.4	0	0.2	0.51	0	0.23	0.21	0.46	0	0.32	0.58	0	0.5	0.93	0.23	0.25
Pfkfb2	2.75	2.3	2.11	2.82	2.62	2.59	1.52	3.38	1.45	1.84	1.65	1.14	2.65	2.49	2.94	3.32	1.34	3.37	3.06	2.9	2.51	1.78	2.29	3.43	2.54	2	2.6	2.97	3.41	3.32	2.06	3.44	3.44	2.48	2.81	2.44	1.86	0.8	2.97	2.12	3.3	1.61	2.28	3.22	2.29	2.89	2.81	2.78	2.97
Yod1	2.46	1.85	2.23	2.13	2.32	2.58	1.53	2.79	1.42	1.89	1.32	1.18	2.28	2.54	2.7	2.76	1.64	2.48	2.33	2.59	2.8	1.5	2.38	2.62	2.23	2.12	2.32	2.31	2.52	2.64	1.91	2.72	2.81	2.29	2.39	1.99	1.44	0.79	2.63	1.92	2.48	1.81	2.28	2.52	2.47	2.32	2.08	2.52	2.54
AA986860	5.1	4.59	6	5.68	5	5.23	4.22	5.81	4.31	4.71	4.29	3.27	5.74	4.97	5.49	5.56	4.43	5.35	5.16	5.55	5.5	5.23	5.26	5.71	5.09	4.71	5.98	5.81	5.76	5.71	4.93	5.8	5.77	5.45	5.36	5.15	4.45	4.72	5.53	5.01	5.06	3.58	4.79	5.57	5.78	5.65	5.62	5.71	5.61
Gm28857	0.43	0.95	0.36	0	0.81	0.87	0.35	2.15	0.4	0.62	0.36	0.8	1.23	0	1.4	1.84	0.33	1.04	0.98	1.79	1.11	0.4	0.86	1.9	1.85	0.72	0.8	0.9	2	1.78	0	2.19	2.05	1.28	1.06	1.04	0	0.4	1.35	0.64	1.01	0.53	1.08	1.76	1.07	2.08	0	1.53	1.25
Fcamr	2.67	1.33	1.09	1.55	1.13	1.25	0.61	2.01	1.62	1.46	1.22	0.71	1.11	2.06	1.81	2.36	0.84	2.31	2.57	1.93	1.93	0.99	1.7	3.27	0.58	0.75	1.38	2.32	2.05	2.32	1.84	3.06	3.56	2.15	0.87	1.82	1.8	0.09	2.42	1.16	3.4	0.56	1.44	3.36	1.5	1.46	0.21	2.22	3.29
Gm15848	3.15	2.29	2.13	2.08	2.74	1.83	2.11	2.01	2.28	3.29	2.45	1.86	2.15	2.59	2.53	2.82	2.24	2.85	3.17	2.5	1.79	1.18	2.01	3.09	1.91	2.08	1.75	2.59	2.39	2.48	3.31	3.12	3.33	4.05	1.72	1.86	2.66	1.31	2.45	1.88	3.7	1.79	2.75	3.13	2.57	2.11	1.45	2.8	3.31
Pigr	11.59	10.45	9.79	10.91	10.16	10.16	10.81	10.76	9.94	10.4	10.65	8.65	9.3	10.58	10.98	10.29	10.85	11.67	11.78	10.72	10.54	9.46	10.27	11.84	9.09	9.21	10.57	10.23	10.35	11.5	10.69	10.79	11.25	10.65	9.41	10.24	11.08	8.57	11.12	10.61	11.38	8.6	10.94	10.74	10.19	10.06	9.95	11.26	9.35
Fcmr	3.31	1.37	4.03	0.51	0.34	0.37	0.55	0.28	3.02	3.96	1.7	2.37	3.21	3.37	1.97	2.73	0.47	2.69	2.67	0.93	2.22	1.61	0.89	3.26	0.87	0.43	0.61	4.11	3.02	1.17	3.3	4.9	4.62	4.6	2.29	2.97	1.82	0.09	3.34	1.92	4.17	0.46	2.53	4.89	3.89	0.34	0.52	3.2	3.84
Il10	0.48	0.18	0.11	0.25	0.19	0.11	0.11	0.26	0	0.21	0.48	0.28	0.25	0.33	0.13	0.13	0.1	0.26	0.87	0.33	1.05	0	0.55	0.66	0.13	0.13	0.28	0.41	0.4	0.67	1.22	0.12	0.49	0.49	0	0.1	0.1	0.45	0.34	0.21	0.25	0.09	0.71	0.59	0.77	0.1	0.16	0.24	0.13
Mapkapk2	6.02	5.58	5.81	5.78	5.38	5.72	5.33	5.99	5.3	5.71	5.65	5.07	5.52	5.66	5.77	5.77	5.49	5.84	6.02	5.81	6.11	5.66	5.79	6.02	5.11	5.37	5.81	5.79	6.03	5.92	5.45	6	6.13	5.49	5.75	5.77	5.68	5.43	6.12	5.7	5.96	4.87	5.54	5.94	5.9	5.82	5.68	6.11	5.58
Gm25549	0	0	0	0	0	0	0	0	0	0	0	0	0	0	2.76	0	0	0	0	0	0	0	0	0	0	0	0	0	0	0	0	0	0	0	0	0	0	0	0	0	0	0	0	0	0	0	0	2.7	0
Dyrk3	0.95	0.68	0.29	0.47	0.72	0.89	0.28	0.92	0.37	0.84	0.53	0.57	0.2	0.9	0.71	0.41	0.16	0.75	0.76	0.64	1.27	0.1	0.54	1.37	0.53	0.53	0.53	0.3	0.98	0.6	0.5	0.49	0.78	0.47	0.32	0.56	0.6	0.1	0.64	0.33	0.97	0.27	0.59	0.66	1.16	0.81	0.07	1.25	0.16
Eif2d	3.72	3.45	3.06	3.58	3.09	3.52	2.93	3.55	3.15	3.48	3.43	2.89	2.85	3.39	3.65	3.51	2.85	3.6	3.65	3.48	3.39	3.28	3.45	3.6	2.71	2.87	3.43	3.2	3.75	3.49	2.92	3.56	3.71	2.92	3.2	3.29	3.71	2.43	3.85	3.3	3.69	2.96	3.28	3.67	3.16	3.39	3.03	3.8	3.04
Rassf5	2.56	1.28	2.17	1.43	0.89	1.36	0.72	1.01	1.28	2.16	1.83	1.65	1.62	2.21	1.61	1.92	0.5	1.65	2.3	1.53	2.35	1.11	1.57	2.24	0.93	0.86	1.57	2.14	2.35	1.63	2.33	3	3.04	2.85	1.73	1.67	1.19	0.99	2.13	1.04	2.43	0.9	1.87	3.11	2.81	1.33	0.94	2.34	2.17
Ikbke	4.07	3.11	3.3	3.75	2.92	3.48	2.91	3.74	2.8	3.41	2.86	2.36	3.15	3.35	3.74	3.6	2.64	4.55	4.13	3.97	3.28	2.82	3.08	3.99	2.63	2.76	3.54	3.53	3.66	3.83	2.89	4.02	4.04	3.29	2.97	3.33	3.49	1.88	3.86	3.23	3.81	2.2	3.22	3.89	3.1	3.5	3.55	3.7	3.05
Gm28914	0.27	0.19	0	0.85	0.37	0.58	0	0.69	0	0.21	0.22	0.15	0	0.61	0.83	0.65	0	0.7	0.25	1.06	0	0	0	0.49	0	0	0	0.43	0.29	0.87	0	0.61	0.59	0.22	0	0.7	0.2	0	0.45	0	0.68	0	0	0.77	0	0.37	0.31	0	0.27
Gm28913	1.41	1.43	0.42	1.15	1.33	2.12	0	2.94	0.83	0.99	0.42	0.29	1.6	1.66	2.31	2.86	0.7	2.89	2.5	1.85	1.04	0.84	1.31	2.93	2.05	0.48	2	1.93	2.47	3.17	0.7	2.9	3.42	1.25	1.21	1.83	1.16	0.47	2.72	1.01	2.91	0	1.53	2.84	1	2.1	1.31	1.33	0.88
Srgap2	1.61	0.81	0.73	0.89	0.76	1.11	0.41	1.31	0.46	1.06	0.72	0.53	0.7	1.21	1.29	1.31	0.51	1.38	1.54	1.27	1.45	0.4	1.14	1.68	0.48	0.64	1.01	0.92	1.22	1.31	0.93	1.58	1.77	0.84	0.59	0.87	0.72	0.54	1.4	0.54	1.52	0.52	1.11	1.6	1.46	1.01	0.34	1.57	0.63
Fam72a	1.17	0.95	0.8	0.29	0.97	0.98	0.4	0.65	0.97	0.99	0.95	0.82	0.48	1.19	0.86	0.97	0.71	0.82	0.89	1.05	1.34	0.57	0.68	0.84	0.72	1.23	1.02	0.82	1.12	0.95	1.47	0.88	1.25	1.12	0.99	0.88	0.92	0.51	0.86	0.84	0.88	0.83	1.29	0.67	0.9	0.62	0.18	0.7	0.54
Gm8532	4.84	2.65	2.72	2.77	3.73	2.4	2.09	3.33	2.26	3.7	3.02	2.89	3.3	4.14	4.63	3.33	3.2	3.82	2.65	3.04	4.83	4.26	3.68	4.38	3.71	0.92	3.88	4.24	3.08	3.52	2.02	4.37	4.62	3.97	2.44	3.99	3.54	0	4.18	3.45	4.25	2.7	3.09	4.3	3.31	2.68	3.69	4.15	3.14
Ctse	2.85	1.1	2.58	0.91	1.06	0.49	0.46	0.55	1.82	2.55	1.81	2.04	0.62	2.61	1.71	0.7	0.72	1.98	2.59	1.45	2.77	0.37	1.84	1.33	1.5	0.64	1.46	2.57	1.41	1.61	1.54	3.44	3.41	1.29	1.47	2.01	1.77	0.24	2.18	1.35	2.36	0.47	1.65	1.39	1.83	0.59	0.41	2.72	0.67
Rab7b	1.46	0.86	0.38	0.65	0.81	0.96	0.25	0.78	0.53	0.74	0.9	0.61	0.7	0.88	0.75	1.03	0.31	0.55	0.96	1.03	0.89	0.68	0.76	1.18	0.46	0.91	1.34	0.34	1.39	1.14	0.96	0.94	1.09	1.14	0.32	0.69	0.67	0.94	1.13	0.45	1.17	0.98	1.12	1.36	1.31	1.16	0.29	1.39	0.95
Pm20d1	3.89	2.1	5	4.91	2.97	2.34	3.42	4.84	2.6	3.84	3.31	2.64	1.81	3.94	4.66	2.33	3.82	4.28	4.23	4.59	4.17	1.64	4.56	2.77	1.84	1.56	4.11	4.46	2.41	2.77	1.8	5.08	4.67	2.18	4.62	4.37	4.15	1.92	4.89	4.61	4.18	2.05	2.13	2.32	2.85	2.87	4.49	4.7	2.12
Slc41a1	2.93	1.66	1.95	1.99	1.55	2.18	1.12	2.35	1.3	2.41	1.48	1.21	1.45	2.4	2.64	2.19	1.25	2.22	2.59	2.3	2.96	1.23	2.33	3	1.15	0.96	2.44	1.96	2.67	2.43	1.64	2.98	3.24	1.94	1.61	2.13	1.94	1.26	3.02	1.48	2.86	1.03	2.01	3.15	2.36	2.12	1.21	2.86	1.55
Rab29	3.84	4.12	4.09	3.81	4.08	4.45	4.17	4.17	3.98	3.95	3.84	3.7	4.14	4.01	3.89	4.38	3.72	3.87	3.97	3.87	3.45	4.15	3.59	4.24	3.99	3.99	4.02	4.42	4.34	4.02	4.53	4.3	4.16	4.45	3.88	4.07	3.87	3.33	4.13	3.9	4.28	4.4	4.03	4.34	4.06	3.87	4.34	3.7	3.88
Nucks1	4.75	4.72	4.37	4.69	4.48	4.83	3.91	4.85	3.8	4.65	4.2	3.58	4.27	4.74	4.82	4.85	4.16	4.65	4.86	4.49	4.67	3.88	4.33	4.85	3.87	4.36	4.29	4.33	4.82	4.96	4.73	4.96	5.08	4.61	4.79	4.14	4.07	3.64	4.6	4.54	4.87	3.86	4.84	4.74	4.83	4.57	3.64	4.81	4.37
Slc45a3	2.6	2.86	2.81	1.41	2.73	2.63	2	2.98	1.42	2.41	1.36	1.12	2.49	2.31	1.78	3.23	1.58	3.25	2.98	2.58	3.58	2.51	2.48	2.37	3.07	2.58	2.27	2.69	3.06	3.59	2.57	3.15	2.57	3.14	2.36	2.53	1.6	1.05	2.36	1.97	1.69	1.48	3.28	2.79	2.34	2.49	2.06	2.5	3.13
Elk4	3.79	3.12	3.65	3.71	3.34	3.52	2.49	4.16	2.5	3.76	2.72	2.38	3.8	3.53	3.76	3.98	2.97	3.72	3.77	3.93	4.24	2.72	3.75	3.85	3.08	3.79	3.43	3.78	3.93	4.03	3.64	4.49	4.38	4.42	3.98	3.19	2.68	3.64	3.87	3.49	3.91	2.38	3.53	4.14	4	3.62	4.19	3.86	3.9
Mfsd4a	3.32	2.41	3.13	2.72	2.59	2.96	1.15	3.65	1.26	2.45	2.04	1.87	2.46	2.65	2.89	2.95	2.24	3.46	3.36	3.96	3.41	1.57	3.46	3.51	1.86	1.86	2.72	2.12	3.21	3.39	2.7	3.66	3.73	2.45	2.59	2.92	2.28	1.84	3.09	1.9	2.82	1.48	3.35	3.41	3.02	2.9	2	3.03	2.05
Cdk18	3.95	3.87	4.49	4.55	3.95	4.04	2.71	4.58	3.13	3.84	2.98	2.41	4.32	3.55	4.29	4.26	3.2	4.41	4.16	4.45	4.33	4.04	4.52	4.76	3.52	3.55	4.53	4.12	4.44	4.66	2.98	4.63	4.38	3.84	4.01	4.12	3.74	3.47	4.88	4.33	4.71	2.05	4.35	4.41	4.41	4.29	4.58	4.14	3.98
Gm29629	0	0	0	0	0	0	0	0	0	0.38	0.39	0.88	0	0	0	0.45	0.66	0	0	0	0.72	0.79	0	0	0	0.45	0	0.41	0	0.48	0	0.42	0	0	0	0	0	0	0.43	0	0	0.32	0	0	0	1.08	0	0	0
Gm7241	4.42	4.22	4.09	4.04	4.2	4.57	4.31	4.37	3.78	4.65	3.79	4.39	3.92	4.53	4.01	3.51	3.85	4.43	4.71	4.75	4.49	4.25	4.01	3.64	4.56	4.59	4.16	4.16	3.94	3.81	3.72	3.83	4.23	3.58	4.1	4.2	4.05	3.91	3.85	3.22	3.71	4.86	3.95	3.92	3.9	3.92	3.72	4.01	4.34
Klhdc8a	1.23	1.11	1.21	0.77	1.17	1.58	0.57	1.25	0.91	1	1.18	0.83	0.64	1.27	0.89	1.2	1.25	1.12	1.16	0.74	1.03	0.88	1.13	1.3	0.75	0.9	1.27	0.59	1.21	1.04	0.97	1.4	1.1	0.82	0.75	1.61	1.22	1	1.15	0.79	0.88	0.81	0.97	1.14	1.45	0.72	0.66	1.11	0.58
Nuak2	5.15	5.43	5.96	6.1	5.28	5.26	4.28	6.14	5.01	5.12	4.32	3.37	5.73	5.07	5.78	5.88	4.18	5.6	5.39	5.61	3.92	5.1	5.65	5.41	5.43	4.91	6.04	5.92	5.81	5.55	4.27	5.83	5.69	5.39	5.52	5.03	4.91	3.56	6.12	5.46	5.95	4.23	4.86	5.64	5.68	5.18	6.62	5.62	5.86
F730311O21Rik	0.68	0.17	0.49	0.12	0.07	0.1	0.03	0.12	0.22	0.36	0.15	0.27	0.39	0.55	0.4	0.28	0	0.33	0.51	0.06	0.08	0	0.18	0.46	0	0.03	0.07	0.88	0.48	0.1	0.33	1.07	1.55	0.46	0.15	0.27	0.09	0	0.72	0.03	0.75	0.02	0.1	1.4	0.36	0.05	0.15	0.39	0.24
Tmcc2	0.86	0.51	0.59	0.67	0.46	0.93	0.23	0.93	0.6	0.77	0.66	0.58	0.48	0.85	0.8	0.93	0.42	0.39	0.55	0.77	0.71	0.45	0.52	0.75	0.19	0.57	0.67	0.35	0.93	0.57	0.51	0.96	0.94	0.73	0.59	0.7	0.58	0.73	0.89	0.36	0.2	0.53	0.46	1.02	0.77	0.78	0.52	0.91	0.52
Dstyk	2.22	1.76	1.67	2.02	1.6	2.05	0.88	2.32	1.04	1.48	1.13	0.95	1.81	1.83	2.21	2.46	1.02	1.83	1.89	2.08	1.95	1.15	1.98	2.33	1.31	1.21	2	1.86	2.53	2.48	1.35	2.68	2.6	1.9	1.91	1.6	1.35	0.6	2.36	1.34	2.33	1.02	1.78	2.69	2.09	2.24	1.91	2.32	1.79
6030442K20Rik	0.22	0.43	0.06	0.15	0.06	0.18	0	0.08	0.07	0.18	0.24	0.35	0.35	0.07	0.28	0.34	0.17	0.16	0.21	0.2	0.19	0.15	0.26	0.22	0.15	0.4	0.11	0.25	0.17	0.36	0.06	0.2	0.46	0.13	0.12	0.12	0.27	0.28	0.38	0.3	0.41	0.24	0.29	0.2	0.44	0.45	0.09	0.44	0.08
Rbbp5	4.04	3.56	3.53	3.97	3.35	3.93	2.5	4.11	2.86	3.28	2.95	2.33	3.51	3.61	3.96	4.02	2.56	3.81	3.9	3.8	3.63	3.16	3.67	4.42	3.13	3.15	3.98	3.78	4.28	4.4	3.24	4.37	4.5	3.76	3.35	3.39	3.31	2.2	4.19	3.43	4.54	2.49	3.71	4.43	3.61	3.71	3.57	4.22	3.59
Tmem81	2.28	1.9	2	2.26	2.07	2.06	1.58	2.58	1.6	2.58	1.33	0.98	2.2	2.37	2.09	2.39	1.73	2.23	2.31	2.27	2.08	2.04	2.2	2.67	1.43	2.36	2.2	2.59	2.6	2.31	1.74	3.1	2.67	2.87	2.27	2.04	1.48	1.68	2.59	1.69	2.9	1.74	1.89	2.73	2.96	1.97	2.61	2.47	2.12
Nfasc	0.56	0.19	0.27	0.42	0.15	0.12	0.05	0.42	0.08	0.33	0.26	0.18	0.18	0.37	0.35	0.25	0.05	0.23	0.24	0.4	0.41	0.12	0.13	0.74	0.08	0.16	0.26	0.27	0.44	0.37	0.22	0.76	0.8	0.38	0.27	0.24	0.19	0.16	0.49	0.17	0.35	0.04	0.17	0.59	0.3	0.33	0.24	0.5	0.28
Lrrn2	0.56	0.41	0.36	0.49	0.38	0.66	0.19	0.84	0.17	0.49	0.42	0.39	0.34	0.75	0.41	0.33	0.33	0.28	0.8	0.74	0.55	0.51	0.27	0.99	0.18	0.47	0.74	0.37	0.74	0.39	0.39	1.09	0.8	0.26	0.52	0.64	0.41	1.13	1.03	0.26	0.45	0.24	0.53	0.47	0.41	0.8	0.73	0.7	0.69
Mdm4	4.07	3.35	2.48	3.83	3.43	3.67	1.99	4.59	2.27	3.16	2.29	2.04	3.34	3.67	4.08	4.41	2.12	4.09	3.93	4.19	3.61	2.18	3.58	4.51	3	3.23	3.56	3.65	4.27	4.35	2.76	4.64	4.86	3.76	3.46	3.28	2.75	1.93	4.26	2.95	4.34	2.24	3.52	4.66	3.85	3.9	3.52	3.99	3.59
Gm29257	8.14	8.4	8.12	8.25	8.05	8.11	8.43	8.38	8.6	8.67	8.55	9.03	8.1	8.35	8.37	8.03	8.73	7.96	7.78	8.51	8.28	8.4	7.96	7.79	7.52	8.22	8.26	8.12	7.98	7.75	8.44	7.95	8.05	8.57	7.71	8.45	8.41	8.53	8.22	8.59	7.58	9.08	8.26	8.24	8.86	8.29	7.42	8.45	7.48
Pik3c2b	3.62	2.73	3.16	3.52	2.73	3	2.11	3.85	1.96	3.19	2.16	1.5	3.15	3.03	3.9	3.55	2.19	3.73	3.86	3.61	2.96	2.26	3.27	4.25	2.35	2.56	3.28	3.51	4.06	4.03	2.78	4.13	3.91	3.3	3.21	2.96	2.7	1.81	3.7	2.98	4.06	1.57	2.91	3.99	3.13	3.42	3.63	3.52	3.28
Gm28609	0	0	0	0	0	0	0	0	0	0	0	0	0	0.34	0.92	0	0	0	0.9	0.87	0	0	0	0	0	0.37	0	0	0	0.39	0	0.85	0	0.33	0.98	0	0	0	0.35	0	0.38	0	0	0.34	0	0	0.45	0	0
Gm26616	1.18	0.86	1.22	1.31	1.22	0.97	0.21	1.54	0.29	0.81	0.51	0.49	1.35	1.02	1.27	0.98	0.24	0.69	0.77	0.77	0.82	0.87	1.02	0.78	0.98	0.93	1.25	0.77	1.6	1.67	0.68	1.42	1.28	1.06	0.7	0.39	0.67	0.5	0.92	0.98	1.19	0.74	1.4	1.47	1.01	1.21	0.73	1.2	1.5
Ppp1r15b	6.49	5.79	6.32	6.52	6.03	6.16	5.55	6.31	5.33	5.92	5.46	4.56	6.52	6.01	6.43	6.55	5.42	6.63	6.42	6.18	6.43	5.73	5.77	6.8	6.05	5.7	6.29	6.64	6.59	6.7	6.03	6.59	6.64	6.58	6.03	6.03	5.35	4.84	6.27	6.24	6.61	5.02	6.26	6.58	6.1	6.26	6.59	6.21	6.68
Plekha6	5.45	4.7	4.25	5.43	4.26	5.08	3.47	5.82	3.72	4.75	3.76	2.66	4.97	4.74	5.41	5.55	3.47	5.6	5.41	5.28	5.35	3.95	4.93	5.57	3.7	4.26	5.26	5.07	5.55	5.79	4.02	5.58	5.87	4.67	4.56	4.69	4.43	2.87	5.59	4.67	5.62	2.97	4.91	5.67	4.55	4.93	5.06	5.2	4.92
Gm19461	0.52	0.26	0.16	0.36	0.07	0.12	0	0.66	0.05	0.04	0.08	0.05	0.05	0.04	0.35	0.46	0.11	0.2	0.56	0.71	0.24	0.18	0.06	0.75	0.05	0.1	0.3	0.24	0.52	0.45	0.08	0.58	0.57	0.04	0.29	0.32	0.11	0	0.26	0.12	0.74	0.03	0.22	0.49	0.12	0.42	0.43	0.37	0.24
Golt1a	2.62	2.9	3.09	3.12	2.98	2.84	2.68	3.02	2.68	2.94	2.58	1.78	2.84	2.68	3.17	2.7	2.72	2.83	2.81	2.93	3.01	2.76	3.3	2.91	2.82	2.38	2.9	3.23	3.05	3.14	2.33	3.11	2.96	3.06	2.86	2.56	2.94	2.11	3.32	2.91	3.02	2.29	2.76	2.93	2.91	3.05	3.16	2.96	3.06
Ren1	0.11	0.07	0.64	0.29	0.08	0.17	0.09	0	0.19	0.68	0.46	0.17	0.1	0.34	0.37	0.19	0.08	0.7	0.28	0.63	0.82	0.19	0.7	0.2	0	0	0.53	0.47	0.22	0	0	1.04	0.87	0	0.31	0.23	0.36	0.28	0.56	0	0.61	0.38	0.07	0.26	0	0.08	1.18	0.19	0.21
Etnk2	0.4	0.13	0.61	0.51	0.11	0.2	0.23	0.43	0.26	0.46	0.48	0.28	0.18	0.35	0.47	0.17	0.66	0.5	0.46	0.63	0.37	0.04	0.65	0.11	0.07	0.11	0.3	0.27	0.27	0.08	0.22	0.64	0.53	0.18	0.28	0.48	0.66	0.17	0.84	0.61	0.53	0.07	0.12	0.19	0.17	0.28	0.44	0.69	0.25
Sox13	3.18	3.27	3.87	3.55	3.35	3.55	1.63	3.91	2.19	3.35	2.04	1.89	3.5	3.03	3.45	3.53	2.29	3.23	3.22	3.89	3.79	3.22	4.1	3.82	2.57	2.63	3.81	3.14	3.81	3.28	2.35	3.88	3.5	3.18	3.53	3.63	3.05	3.55	3.77	2.79	3.35	1.64	2.66	3.5	4.1	4.08	3.14	3.65	3.26
Snrpe	5.75	6.18	6.15	5.61	6.29	6.14	6.44	5.85	6.21	6.08	6.49	6.95	6	5.91	5.73	6.04	6.54	5.47	5.79	6.22	5.99	6.29	5.87	5.52	6.33	7.02	5.58	6.16	5.95	6.03	7.19	5.97	5.96	6.54	6.58	6.19	6.03	6.42	5.62	6.26	5.24	7.22	6.38	5.69	6.03	6.31	6.12	5.63	6.24
Zc3h11a	2.71	1.92	0.98	2.19	1.75	2.04	0.35	2.98	0.89	0.7	0.89	0.77	1.94	1.88	2.79	2.58	0.63	2.54	2.45	2.68	2.89	0.98	2.18	3.01	1.14	0.71	2.1	1.5	2.63	2.84	0.9	2.87	3.18	1.2	1.98	1.83	1.1	0.16	2.43	1.03	2.76	0.65	2.08	2.86	1.73	2.58	1.03	2.4	1.75
Gm38394	3.72	2.87	1.33	3.14	2.35	2.47	0.83	3.97	1.14	0.46	1.63	1.46	2.78	2.51	3.96	3.63	1.03	3.57	3.41	3.82	4.01	1.4	2.56	4.18	1.89	0.63	2.65	2.71	3.9	4	1.66	4.13	4.41	2.3	2.48	2.7	2.13	0.52	3.25	1.91	3.98	1.1	2.87	4.19	1.62	3.6	2.22	3.82	2.59
Lax1	3.91	2.02	2.67	2.14	1.41	1.8	1.74	1.33	2.22	3.65	2.66	2.51	2.93	3.28	2.63	2.94	0.95	3.04	3.65	2.23	3.24	1.22	2.38	3.05	1.55	1.45	2.22	3.25	2.85	2.14	3.59	3.95	3.92	4.29	1.64	2.37	2.34	1.15	3.02	1.77	3.48	1.11	3.02	4.23	4.1	1.65	0.72	3.13	3.37
Atp2b4	3.21	2.65	2.48	3.38	2.22	3.19	1.34	3.97	1.64	2.55	2.18	1.53	2.73	3.07	3.33	3.85	1.75	2.64	3.14	3	2.31	2.45	2.3	3.89	1.83	2.6	3.15	2.84	4.21	3.57	2.76	4.3	4.53	3.24	2.98	2.68	2.41	2.27	4.07	2.21	3.62	1.79	2.53	3.95	2.84	3.32	2.31	3.7	3.13
Optc	2.54	2.33	1.83	3.13	1.93	2.67	2.46	2.51	2.17	2.82	2.39	2.42	1.88	2.36	2.9	2.22	2.54	2.27	2.54	2.18	1.96	3.06	2.11	2.56	1.92	2.85	2.78	1.56	3.62	2.34	3.02	2.54	2.92	2.77	2.26	1.99	2.55	3.84	2.71	2.45	1.73	2.39	1.73	2.21	2.14	2.43	1.45	2.88	2.28
Prelp	3.35	2.36	3.42	3.31	2.86	3.29	1.19	3.44	2.2	2.96	2.85	1.78	2.65	3.44	3.24	3.31	1.58	2.23	3.09	3.06	3.15	2.32	2.76	4.25	2.43	2.05	4.2	2.58	3.75	3.28	2.9	4.6	4.31	2.73	2.8	3.84	3.01	1.93	4.36	2.11	3.62	2.66	2.97	4.66	3.45	3.17	1.76	3.92	2.55
Fmod	1.42	0.49	0.84	0.6	0.49	0.51	0.12	0.46	0.64	0.96	0.84	0.72	0.85	1.09	0.65	0.61	0.32	1.08	0.98	0.52	0.53	0.77	0.48	1.59	0.68	0.32	1.28	0.76	0.61	0.34	0.36	1.25	1.58	0.85	0.91	0.85	0.47	1.01	1.71	0.31	1.72	0.29	0.52	1.36	1.48	0.46	0.06	1.43	0.5
Btg2	6.74	6.63	6.74	6.6	6.58	6.41	6.73	6.91	6.14	6.27	5.82	5.5	6.8	6.22	6.67	6.84	5.7	7.36	7.02	6.51	6.42	6.17	6.72	6.99	6.73	6.29	6.74	6.67	6.9	7.13	6.35	7.07	6.91	6.49	6.6	6.74	6.14	4.8	6.86	6.64	6.79	5.52	6.89	6.91	6.39	6.38	7.26	6.58	6.74
Gm8618	2.43	2.59	2.36	1.58	2.93	2	3.83	2.34	3.09	2.77	3.25	4.07	2.65	2.17	2.08	2.35	3.66	2.26	2.16	3.04	2.14	3.11	2.32	1.74	2.45	2.82	2.72	2.68	2.62	2.03	3.19	2.07	1.82	2.72	2.39	2.44	2.59	3.3	1.9	2.76	2.31	3.16	2.31	1.47	2.17	2.21	2.44	1.91	2.52
Chil1	1.72	0.16	0.41	0.38	0.22	0.28	0.28	0.34	0.83	2.57	1.66	0.95	0	1.2	1.23	0.27	0.9	0.54	1.58	0.74	2.11	0.12	0.61	1.07	0.17	0.27	0.87	0.86	0.07	0.24	0.82	0.91	1.68	0.24	0.64	0.83	0.78	0.37	1.58	0.55	0.8	0.3	0.26	0.59	0.4	1.34	0.34	1.99	0.24
Adora1	0.78	0.44	0.62	0.56	0.45	0.64	0.09	0.57	0.31	0.89	0.89	0.46	0.37	0.65	0.59	0.64	0.38	0.45	0.6	0.81	0.6	0.4	0.58	0.99	0.35	0.21	0.7	0.28	0.72	0.38	0.56	0.85	0.75	0.49	0.41	0.59	0.96	0.54	0.68	0.25	0.75	0.38	0.43	1.12	0.96	0.53	0.26	0.87	0.44
Ppfia4	1.5	0.86	0.7	0.82	0.69	0.73	0.29	1.12	0.55	1.2	0.95	0.97	0.5	1.02	1.11	0.72	0.45	0.69	1.32	1.19	1.01	0.45	1.16	1.09	0.41	0.71	1.02	0.87	1.09	1.1	0.85	0.92	1.1	0.84	0.69	0.64	0.89	0.54	1.26	0.71	0.93	0.42	1.04	1.34	1.11	1.02	0.44	1.32	0.74
Tmem183a	6.34	6.52	6.52	6.51	6.62	6.65	6.61	6.64	6.19	6.11	6.29	6.1	6.42	6.32	6.32	6.63	6.37	6.49	6.57	6.58	6.65	6.53	6.51	6.62	6.6	6.71	6.44	6.74	6.77	6.89	6.79	6.67	6.67	6.67	6.88	6.45	6.26	5.99	6.46	6.63	6.65	6.64	6.8	6.58	6.45	6.78	6.56	6.59	6.69
Cyb5r1	2.74	2.26	1.77	2.49	2.19	2.94	1.57	2.76	1.83	2.52	2.19	1.73	1.55	2.75	2.58	2.75	1.46	2.42	2.89	2.36	2.5	1.88	2.18	3.05	1.69	2.13	2.62	2.16	3.02	2.94	2.07	2.93	3.13	1.94	1.73	2.53	2.43	1.18	3.05	1.81	2.99	2.13	2.73	3	2.46	2.18	1.44	2.66	1.83
Adipor1	6.55	6.6	6.61	6.54	6.34	6.58	6.6	6.67	6.42	6.25	6.35	5.98	6.67	6.22	6.55	6.64	6.31	6.71	6.64	6.6	6.69	6.9	6.64	6.8	6.47	6.47	6.85	6.75	6.78	6.81	6.6	6.72	6.69	6.74	6.58	6.52	6.6	5.57	6.72	6.56	6.78	6.26	6.61	6.78	6.43	6.7	6.92	6.66	6.8
Gm37935	0.18	0.12	0.15	0.61	0.47	0.28	0.15	0.18	0	0.14	0.52	0.1	0.48	0	0	0.32	0.14	0.18	0.32	0.31	0.42	0.17	0	0.61	0.17	0.17	0	0.15	0.37	0.49	0.14	0.16	0	0	0.27	0.27	0	0.17	0.16	0	0	0.33	0.33	0.16	0	0.74	0	0.16	0.18
Klhl12	2.1	2.12	1.84	2.15	1.98	2.42	1.39	2.39	1.54	2.06	1.63	1.23	1.94	2.04	2.25	2.49	1.67	2	2.23	2.11	2.13	1.91	2.12	2.59	1.71	2.17	2.19	1.93	2.53	2.55	2.05	2.46	2.45	2.29	2.04	1.87	1.86	1.6	2.35	1.92	2.65	1.59	2.32	2.6	2.35	2.21	1.94	2.25	2.02
Rabif	4.67	4.68	4.47	4.45	4.61	4.86	4.05	4.64	4.01	4.52	4.07	3.65	4.8	4.45	4.68	4.97	3.93	4.7	4.75	4.41	4.73	4.4	4.37	5.21	4.57	4.13	4.7	4.44	4.91	5.14	4.38	4.68	4.74	4.6	4.04	4.31	4.1	3.39	4.62	4.19	4.98	3.84	4.83	5.04	4.9	4.91	4.26	4.71	4.61
Gm25612	0	2.05	0	0	0	1.52	0	1.73	0	0	0	0	1.71	0	1.68	3.57	0	1.76	1.67	2.36	0	1.67	2.7	1.72	1.67	0	1.42	0	0	1.75	0	1.59	0	1.55	0	0	1.45	0	0	1.53	0	0	1.33	3.18	2.23	2.12	0	1.64	3
Gm15454	7.32	3.35	3.2	6.39	4.18	4.14	3.14	4.31	5.93	7.4	4.35	7	3.86	7.15	6.78	3.56	6.67	3.53	4.14	4	7.3	7.3	4.03	6.35	4.25	4.28	6.2	6.05	4.29	3.18	2.26	3.52	3.91	5.32	3.99	4.26	7.03	3.89	5.09	3.08	4.9	6.17	3.24	6.69	6.02	3.78	3.57	6.18	4.11
Tuba5-ps	0	0	0	0	0.16	0.33	0	0	0.37	0.17	0	0.12	0	0	0	0.2	0	0.22	0.38	0.19	0.18	0	0	0.56	0.2	0	0.3	0	0.23	0.4	0	0.19	0.18	0.18	0	0	0	0.2	0.36	0.18	0.39	0	0.14	0.19	0.17	0.16	0	0.19	0
Kdm5b	3.29	2.53	2.77	3.36	2.32	2.71	2.37	3.72	2.16	2.68	2.18	1.39	2.82	2.77	3.17	3.18	2.16	3.51	3.31	3.08	3.31	2.11	3.03	3.55	2.22	2.06	2.87	3.14	3.08	3.48	2.27	3.48	3.63	2.49	2.74	2.77	2.49	1.83	3.56	2.94	3.74	1.59	2.72	3.2	2.61	2.64	3.04	3.46	2.86
Syt2	0.42	0.94	0.23	0.43	0.71	1.46	0.07	0.42	0.18	0.26	0.16	0.04	0.77	0.34	0.57	1.32	0.07	0.28	0.26	0.62	0.22	0.52	0.18	0.83	0.26	0.64	0.75	0.25	1.57	1.6	0.56	0.73	0.62	0.98	0.23	0.36	0.32	0.27	0.47	0.29	0.49	0.3	0.94	1.16	0.63	1.16	0.23	0.38	0.93
Ppp1r12b	3.26	2.36	1.8	3.36	1.84	2.85	1.03	3.5	1.45	2.43	2.23	1.44	2.01	2.94	3.26	3.04	1.53	2.6	3.02	2.64	2.68	1.91	2.41	3.8	1.17	2.19	3.09	1.91	4	3.18	2.39	3.8	3.97	2.69	2.49	2.33	2.41	2.82	3.74	1.79	2.87	1.32	2.12	3.45	2.53	3.11	2.12	3.64	2.27
Ube2t	1.36	1.26	0.54	1.12	1.45	1.66	0.74	1.51	0.89	1.24	1.29	1.15	0.48	1.33	1.32	1.35	0.69	1.37	1.37	1.15	1.52	0.52	1.12	1.43	1	1.2	1.11	0.86	1.36	1.45	1.14	1.14	1.31	0.9	1.4	1.22	1.37	0.8	1.32	0.87	1.23	1.57	1.25	1.43	1.2	1.29	0.2	1.32	0.8
Ptprv	0.54	0.07	0.26	0.12	0.04	0.06	0.04	0.17	0.05	0.32	0.24	0.21	0.02	0.43	0.28	0.14	0.07	0.44	0.3	0.27	0.56	0	0.19	0.35	0.02	0.09	0.19	0.5	0.16	0.12	0.13	0.8	0.7	0.16	0.29	0.18	0.19	0.02	0.59	0.12	0.35	0	0.16	0.33	0.12	0.12	0.22	0.55	0.07
Ptpn7	1.08	0.81	0.89	0.6	0.34	0.55	0.37	0.4	0.82	1.19	1.03	0.76	1.01	1.11	0.85	1.09	0.33	0.71	1.14	0.6	0.67	0.46	0.71	1.11	0.36	0.56	0.68	1.43	0.87	0.84	1.67	1.6	1.69	1.94	0.53	0.87	0.69	0.42	0.92	0.48	1.23	0.45	0.98	1.74	1.31	0.38	0.42	1.21	1.2
Arl8a	4.81	4.17	4.88	4.4	4.49	4.72	3.37	4.65	3.93	4.33	3.79	3.45	4.69	4.51	4.61	4.75	3.63	4.3	4.55	4.75	4.87	4.41	4.52	5.22	4.16	3.93	4.74	4.53	5.01	4.93	4.4	5.17	4.91	4.42	4.41	4.18	3.84	4.23	5.08	3.92	4.78	3.13	4.42	5	4.89	4.75	4.58	4.47	4.67
Gm15445	0	0.7	0	0.29	0.87	0.8	0	0.54	0.28	0.44	0.45	0.17	0.29	0.26	0.73	1.05	0.23	0.77	0.71	0.86	1.1	0	0.34	1.24	0	0	0.73	0	1.32	1.11	0.43	1.13	1.22	0.25	0	0.23	0	0	1.02	0.25	0.74	0	0.67	0.99	0.79	1.1	0	1.03	0
Gpr37l1	1.6	0.95	1.97	1.76	1.64	1.71	0.84	1.68	0.94	1	1.71	1.24	0.67	1.69	1.21	1.46	0.99	0.64	1.13	1.3	1.04	1.29	1.12	1.62	0.79	1.14	1.33	1.44	1.84	1.45	1.5	1.91	1.91	1.5	1.2	1.6	1.42	1.64	1.6	1.11	1.02	0.75	0.98	1.54	1.63	1.48	1.86	1.14	2.09
Gm4204	7.05	6.41	5.96	6.14	5.96	6.62	4.81	6.5	6.04	6.74	6.6	6.68	5.42	7.07	6.87	6.6	5.62	6.39	6.56	6.29	6.83	5.17	6	6.6	5.1	4.84	6.25	5.63	6.36	6.4	6.17	6.72	7.28	6.62	5.07	6.15	6.28	4.75	6.53	5.34	6.64	5.79	6.47	7.04	6.51	5.96	4.31	7.14	5.43
Gm26642	1.02	0.74	0.15	0.57	0.78	0.87	0.15	1.05	0.41	0.77	0.24	0.1	0.65	0.88	1.16	1.15	0.05	0.71	0.97	1.21	0.54	0.17	1.11	1.54	0.67	0.46	1	0.2	0.98	1.26	0.49	0.88	1.27	0.41	0.28	0.66	0.45	0.27	0.91	0.28	1	0.27	0.71	1.54	1.09	0.97	0.56	0.76	0.39
Elf3	8.32	7.87	8.65	8.39	7.92	8.52	7.84	8.81	7.86	8.49	7.6	6.06	8.71	8.09	8.69	8.67	7.2	8.54	8.62	8.28	8.31	7.52	8.54	8.81	7.8	7.93	8.74	9.16	8.55	8.81	7.88	8.27	8.74	8.12	7.91	8.21	7.59	6.79	8.83	8.22	8.55	6.6	8.12	8.93	8.34	7.72	9.67	8.29	8.61
Rnpep	3.75	3.63	3.25	3.49	3.55	4.28	2.44	3.85	2.95	3.51	2.92	1.81	3.5	3.46	3.51	4.13	2.39	3.66	4.09	3.52	3.46	2.98	3.29	4.49	2.97	3.35	3.96	3.34	4.23	4.5	3.51	3.46	3.86	3.4	3.12	3.47	3.16	2.91	3.87	3.15	3.98	2.3	3.9	4.11	3.75	3.77	2.97	3.39	3.64
Timm17a	4.06	3.82	3.8	4.02	3.58	3.77	3.5	3.97	3.38	4.06	3.65	2.98	3.94	3.71	3.99	3.9	3.63	4.07	3.8	3.6	4.32	3.54	3.8	3.92	3.17	3.68	3.92	3.84	3.97	4.36	3.8	4	4.02	3.85	3.45	3.72	3.77	3.09	3.94	4.11	4	3.39	4.19	4.02	3.91	3.84	3.47	4.36	3.67
Lmod1	3.44	3.32	2.64	3.85	2.74	3.57	2.42	3.86	2.36	3.54	2.87	2.6	2.39	3.65	3.66	3.44	2.49	3	3.48	3.11	3.05	2.69	2.8	4.24	1.87	2.87	3.4	2.34	3.97	3.41	3.11	3.92	4.11	3.12	2.38	2.73	3.11	3.54	4.03	2.55	2.89	2.33	2.94	3.36	3.29	3.45	2.51	3.93	2.92
Shisa4	0.91	0.64	0.91	0.44	0.9	1.34	0.66	0.83	0.56	0.95	0.7	0.61	0.32	0.81	0.84	1.01	0.47	0.4	0.9	0.63	0.38	0.52	0.74	0.82	0.42	0.83	0.77	0.97	1.33	1.07	1.01	1.22	1.32	1.21	0.79	1.02	0.79	1.5	1.23	0.67	0.68	0.59	0.52	1.39	0.96	0.67	0.94	0.81	1.26
Ipo9	3.31	2.4	2.36	3.05	2.08	2.95	1.31	3.37	1.66	2.82	2.11	1.39	2.02	2.74	3.12	2.91	1.79	2.93	3.19	2.81	3.06	1.79	2.9	3.43	1.46	1.7	2.94	2.25	3.14	3.01	1.79	3.41	3.63	2.26	2.11	2.46	2.55	1.44	3.49	2.2	3.36	1.38	2.57	3.29	2.77	2.49	2.19	3.46	1.83
Nav1	1.29	0.66	0.49	1.19	0.72	1.22	0.42	1.14	0.53	1.07	0.56	0.32	0.58	1.09	1.49	1.35	0.5	1.17	1.23	1.05	0.9	0.6	0.92	1.96	0.49	0.76	1.14	0.61	1.49	1.23	0.69	1.28	1.61	0.8	0.54	0.62	0.87	0.64	1.61	0.41	2.06	0.38	0.86	1.78	1.2	0.99	0.59	1.67	0.68
Gm37333	0	0.05	0.35	0.47	0.11	0	0.34	0.35	0.07	0.18	0.24	0.16	0.08	0.13	0.34	0.21	0.27	0.16	0	0.14	0.07	0.07	0	0	0.07	0.07	0.06	0.41	0	0	0	0.07	0.3	0.06	0.12	0.17	0	0.14	0.07	0.24	0.08	0	0.1	0	0.06	0	0.18	0.32	0
Csrp1	8.08	7.27	7.21	8.21	7.09	7.96	6.99	8.24	6.92	8.22	8.09	7.89	7.06	8.22	7.9	7.47	7.46	7.23	7.73	7.61	7.53	7.78	7.36	7.89	6.48	7.91	7.99	6.82	8.82	7.41	8.05	8.27	8.58	7.8	7.5	7.43	7.97	8.45	8.24	7.35	7.29	7.61	6.92	7.88	7.73	8.19	6.84	8.38	7.34
Phlda3	2.45	2.35	3	2.82	3.09	3.37	2.05	2.36	2.41	2.9	2.85	2.76	2.34	3.15	2.44	2.68	2.48	2.68	1.99	2.6	2.5	2.79	2.54	2.72	3.14	2.6	3.38	2.23	2.64	1.83	3.01	2.6	2.4	2.6	2.52	2.49	3.29	3.57	2.93	2.19	2.43	3.05	2.12	2.96	3.02	2.54	2.04	2.61	2.71
Tnni1	2.48	5.18	2.87	3.74	2.29	3.08	4.44	2.27	3.86	3.91	3.29	2.49	4.2	2.55	3.51	3.61	4.01	4.09	3.52	2.94	1.16	4.57	3.65	4.22	2.47	4.07	3.94	3.34	3.64	3.2	3.47	2.5	2.53	2.93	1.73	3.06	4.61	3.27	3.56	4.95	3.93	4.11	2.76	3.88	3.28	2.95	3.67	3.86	3.11
Lad1	7.91	7.06	7.25	7.61	6.44	7.23	6.73	7.73	6.46	7.7	7.19	5.49	7.21	7.13	7.53	7.2	6.52	8.08	8.08	7.5	8.01	6.73	7.93	7.57	5.76	6.02	7.54	7.3	7.31	7.53	6.35	7.65	7.92	6.4	6.86	7.48	7.4	5.88	7.81	7.2	7.57	5.14	6.97	7.4	7.29	7.09	7.09	7.93	6.49
Tnnt2	0.38	0.32	0.88	0.49	0.53	0.45	0.27	0.7	0.2	0.66	0.41	0.42	0.26	0.67	0.54	0.32	0.67	0.22	0.45	0.81	0.57	0.31	0.53	0.55	0.14	0.42	0.46	0.2	0.33	0.36	0.25	0.65	0.46	0.39	0.4	0.46	0.34	1.87	0.45	0.3	0.5	0.19	0.18	0.3	0.92	0.68	0.54	0.79	0.46
Gm28883	5.52	5.12	4.94	5.54	4.47	5.3	4.23	5.74	4.81	5.64	4.58	3.3	4.82	4.87	5.22	5.51	4.3	5.42	5.16	5.23	5.9	4.42	5.46	5.55	4.17	4.79	5.14	5.02	5.45	5.64	4.26	5.3	5.47	4.48	4.84	4.91	4.93	4.06	5.86	5.37	5.7	3.79	5.23	5.57	5.83	5.09	4.99	5.87	4.89
Pkp1	3.91	3.39	2.34	3.61	3.02	4.01	2	3.65	2.04	3.77	2.59	1.64	2.78	3.63	4.17	3.77	2.04	3.64	3.83	3.01	3.49	2.73	3.28	4.31	2.34	2.77	3.57	2.64	4.32	4.17	2.51	3.92	4.16	2.79	2.14	3.07	2.98	2.07	3.69	2.49	4.21	2.07	3.67	4.34	3.4	3.5	1.83	4.06	2.62
Tmem9	3.37	2.83	2.82	2.78	2.69	3.32	2.19	3.36	3.26	3.77	3.47	3.32	2.31	3.24	3.37	3.3	2.9	2.68	3.06	2.96	3.26	3.68	3.42	3.35	2.38	3.26	3.48	2.18	3.57	2.9	2.77	3.11	3.27	2.51	2.64	3.11	3.67	2.89	3.77	2.26	3.58	3.4	3.06	3.3	3.96	3.38	2.2	3.53	2.61
Gm15850	0.17	0.17	0	0.24	0.18	0.2	0.07	0.17	0	0.07	0.07	0	0.16	0.07	0.08	0.23	0	0.09	0	0.15	0	0	0	0.45	0.37	0.23	0.12	0	0.62	0.09	0.19	0	0.33	0.14	0.25	0.13	0.13	0.08	0.08	0	0.31	0.06	0.11	0	0.2	0.18	0.45	0.22	0.24
Kif21b	3.62	3.03	3.12	3.84	2.36	2.91	2	4.45	2.11	3.19	2.37	1.52	3.44	3.13	4.44	3.82	1.88	4.16	4.21	3.99	4.12	2.64	3.78	4.41	1.95	1.95	3.63	3.81	3.9	3.71	2.02	4.35	4.31	2.64	3.28	3.27	3.04	1.48	4.28	2.73	4.56	1.31	2.63	4.12	3.15	3.41	3.94	4.1	3.1
Mroh3	2.27	1.98	1.02	2.62	2.34	2.73	1.55	2.8	1.49	2.15	1.3	0.96	1.84	2.13	2.88	3.16	1.3	2.94	2.63	2.68	2.47	1.31	2.09	3.52	2.27	2.61	2.42	2.7	2.94	3.23	2.1	2.85	2.83	2.74	2.24	1.88	1.89	1.19	2.79	1.81	3.08	1.72	2.4	3.06	2.03	2.68	2.87	2.41	2.67
Inava	5.4	4.66	4.82	5.24	4.53	5.27	4.06	5.56	4.21	5.1	4.27	2.76	5.13	4.76	5.31	5.46	3.72	5.73	5.73	5.18	5.59	4.52	5.53	5.08	4.33	4.55	5.42	4.93	5.32	5.2	4.23	5.17	5.14	4.72	4.57	5.05	4.87	3.66	5.26	4.39	5.12	3.05	4.5	5.03	4.68	5.05	5.23	4.71	5.14
Camsap2	1.72	1.16	1.1	1.3	1.49	1.59	0.72	1.66	1.02	1.31	1.14	0.9	1.63	1.64	1.84	1.81	0.96	1.18	1.46	1.54	1.48	1.28	1.05	2.2	0.94	1.11	1.61	1.1	1.99	1.64	1.24	2.12	2.31	1.78	1.16	1.21	1	0.87	1.82	0.61	2.11	0.88	1.56	2.52	1.83	1.74	1	1.79	1.55
9230116N13Rik	0.35	0.38	0.19	0.14	0.41	0.19	0.04	0.27	0.13	0.25	0.32	0.45	0.18	0.31	0.26	0.25	0.21	0.05	0.37	0.35	0.3	0.09	0.31	0.49	0.13	0.54	0.14	0.12	0.42	0.14	0.14	0.31	0.12	0.16	0.08	0.28	0.07	0.47	0.13	0.19	0.09	0.24	0.58	0.41	0.58	0.29	0	0.43	0.23
Ddx59	2.53	1.72	1.99	2.05	1.5	1.92	1.27	2.49	1.56	2.36	2.42	1.97	1.55	2.33	2.61	1.94	1.88	2.06	2.56	2.45	2.83	1.84	2.8	2.18	0.67	1.46	2.28	1.78	2.4	1.85	1.71	2.47	2.48	1.66	1.73	2.06	2.63	0.99	2.7	1.93	2.28	1.53	2.13	2.34	2.35	1.78	1.63	2.98	1.33
Kif14	0.98	0.96	0.29	0.78	0.59	1.13	0.09	1.01	0.38	0.71	0.5	0.17	0.24	0.72	1.27	1.02	0.14	0.86	1.22	0.71	0.96	0.25	0.65	1.44	0.34	0.45	0.75	0.39	1.24	1.4	0.57	1.02	1.2	0.6	0.47	0.6	0.84	0.26	1.08	0.5	1.29	0.29	0.94	1.39	0.78	0.9	0.12	1.16	0.37
Gm29486	0.49	0	0.41	0	0	0	0.41	0.49	0.46	0.71	0	0	0	0	0	0	0.93	0	0	0	0	0	0	0	0	0	0	0.42	0	0	0.94	0.43	0	0.74	0	0	0	0	0	0.41	0	0	0	0.44	0	0.37	0.57	0	0
Gm29485	2.99	2.87	2.64	3.34	2.5	2.92	1.26	2.88	2.08	3.13	2.63	1.93	1.43	3.46	2.11	2.8	1.67	2.19	2.8	2.63	2.14	2.27	2.97	2.63	2.1	2.1	3.02	1.3	2.6	2.18	1.21	2.46	2.66	2.12	2.48	2.45	2.9	0.63	3.14	1.75	2.32	1.87	2.82	2.71	2.99	2.37	0.76	2.77	1.46
Zfp281	2.95	2.12	2.72	2.26	2.45	2.64	1.94	2.55	2.21	2.39	2.25	2.23	2.39	2.77	2.78	2.66	2.01	2.22	2.58	2.88	2.51	1.78	2.23	2.95	2.02	2.12	2.56	2.3	2.73	2.51	2.43	3.07	3.26	2.82	2.39	2.56	1.97	1.23	2.8	2.31	2.71	1.98	2.45	3.24	2.48	2.55	1.69	2.54	2.34
Gm19705	0.72	0.15	0.26	0.11	0.77	0.67	0.54	0.65	0.38	0.4	0.55	0.61	0.21	0.51	0.55	0.75	0.09	0.42	0.69	0.66	0.56	0.11	0.57	0.4	0.47	0.69	0.37	0.57	0.34	0.41	0.45	0.71	0.49	0.96	0.47	0.52	0.24	0.3	0.52	0.34	0.21	0.46	0.4	0.65	0.66	0.23	0.26	0.53	0.49
Mif-ps1	0.93	0.95	1.52	1.23	0.41	1.84	0.45	0.93	0.89	0.44	0.8	0.8	0.53	1.12	0.52	1.65	0.75	0.55	0.51	1.15	1.1	0.89	0	0	0.89	1.66	0.41	0.82	0.58	0.94	1.02	1.12	1.71	0	1.28	1.04	1.43	2.14	0.86	1.08	1.23	1.75	0.92	1.13	1.06	0.73	0	0.87	0.54
Gm29718	4.72	5	4.2	4.41	4.51	4.84	4.27	4.81	4.26	5.03	5.04	4.62	4.1	4.72	4.98	4.46	4.34	4.93	5.14	4.45	4.9	4.61	4.71	4.84	3.89	4.6	4.54	4.49	4.45	4.38	4.17	4.27	4.64	3.54	4.17	4.73	5.06	3.96	5.04	4.58	4.45	4.91	4.49	4.23	4.34	4.21	3.41	4.6	4.36
Nr5a2	3.1	2.93	3.63	3.37	3.24	3.33	1.78	3.5	2.1	2.91	2.27	1.84	2.63	3.08	3.7	3.1	2.45	2.98	3.08	3.43	3.51	2.36	2.75	3.82	2.31	2.32	3.19	2.66	3.37	3.43	2.67	3.62	3.43	2.31	2.8	3.34	2.77	2.78	3.5	2.85	3.64	2.09	3.01	3.24	3.48	3.18	2.88	3.25	2.76
D130019J16Rik	0	0.06	0.25	0.08	0.06	0.13	0.35	0.3	0.22	0.13	0.25	0.13	0	0.14	0.15	0.15	0.43	0.31	0.15	0.21	0.07	0.08	0	0	0.22	0.22	0.06	0.13	0	0	0.28	0.32	0.2	0.36	0.13	0.24	0	0.35	0.07	0.51	0	0.15	0.1	0.07	0.13	0.22	0.1	0.07	0.23
Mir181a-1hg	0.28	0.14	0.2	0.15	0.34	0.2	0.16	0.29	0.14	0.43	0.16	0.11	0.1	0.36	0.35	0.39	0.08	0.15	0.14	0.13	0.04	0	0.12	0.1	0.27	0.05	0.24	0.17	0.06	0.37	0.19	0.56	0.6	0.16	0.16	0.42	0.11	0.1	0.34	0.16	0.19	0.07	0.22	0.4	0.3	0.24	0.06	0.26	0.2
Ptprc	3.06	1.68	2.77	1.54	1.38	1.68	1.14	1.24	1.93	2.4	2.04	2.01	2.5	2.84	1.92	2.89	0.87	2.47	3.03	2.07	2.06	1.11	1.37	3.05	1.25	1.13	1.49	2.82	2.7	2.35	3.31	3.74	3.94	3.76	1.87	2.19	1.27	0.4	2.67	1.48	3.22	1.23	2.58	3.92	3.15	1.42	0.77	2.36	3.18
A130071D04Rik	0.14	0.17	0.44	0.14	0.22	0.09	0.28	0.03	0.26	0.62	0.23	0.17	0.55	0.5	0.16	0.48	0.46	0.15	0.26	0.2	0	0	0.04	0.2	0.08	0.11	0.02	0.17	0.15	0.12	0.72	0.54	0.21	1.56	0.22	0.25	0.02	0.08	0.05	0.29	0.11	0.09	0.09	0.31	0.22	0.1	0.4	0	0.25
Nek7	4.7	4.39	4.15	4.25	4.18	4.5	3.68	4.63	3.97	4.16	3.94	3.63	4.48	4.57	4.72	4.72	3.63	4.53	4.5	4.36	4.9	4.1	4.38	4.71	4.1	4.08	4.46	4.33	4.77	4.88	4.4	4.72	4.99	4.39	4	3.99	4.07	2.92	4.59	3.75	4.9	3.91	4.86	4.95	4.35	4.45	3.74	4.66	4.5
2310009B15Rik	2.85	2.98	2.56	2.88	2.63	2.77	3.4	2.86	3.02	2.83	2.97	3.13	3	2.47	2.61	2.88	3.26	2.66	2.39	3.01	2.55	3.32	3.08	1.95	2.79	3.82	2.85	2.31	2.61	1.83	2.65	1.99	2.08	2.12	2.69	2.7	3.14	3.11	2.53	2.57	2.01	3.6	2.47	2.43	2.31	3.03	2.74	2.14	2.97
Gm37045	0.49	1.02	0.41	0.76	0.91	0.32	0.36	0.73	0.6	0.26	0.22	0.28	0.53	0.43	0.13	0.77	0.42	0.45	0.46	0.4	0.06	0.25	0.31	0.49	0.7	0.47	0.52	0.68	0.78	0.86	0.5	0.61	0.28	0.7	0.31	0.35	0.15	0.46	0.58	0.41	0.58	0.41	0.79	0.39	0.4	0.79	0.78	0.3	1.01
Dennd1b	2.88	3.04	2.82	3.02	2.86	2.81	2.07	3.2	2.1	2.43	1.87	1.65	3.13	2.54	3.36	3.29	2.18	3.07	2.75	3.2	2.96	2.07	3.34	2.96	2.62	2.29	2.82	2.89	3.04	3.32	2.74	3.48	3.38	2.98	2.76	2.51	2.04	1.4	3.02	2.56	3.23	1.89	2.82	3.2	2.67	2.94	2.92	2.9	3.2
4930596I21Rik	0.39	1.18	0	0	1.37	1.01	0	0.39	0.66	0	0	0	1.65	0	0	1.12	0	0.4	0	0	0	1.47	0	0.39	1.47	1.62	1.23	0	2.52	2.26	1.4	0.34	0.33	1.02	0	0	0	1.74	0.36	0.33	0.69	0.27	1.5	0.35	1.58	1.7	0.46	0	1.67
Gm16305	0.32	0.59	0.49	0.58	0.24	0	0.49	0.32	0.3	1.12	0.86	0.86	0	0.28	0.78	0	0.46	0.33	0.95	0.53	0.71	1.53	1.98	0.8	0	2.03	0.62	0.51	0.63	0.33	0.65	0.72	0.5	0.7	1.37	0	0.64	0.77	0.54	0.69	0.99	0.86	0	0.73	1	0.78	0.68	0.54	0.59
Gm37718	0.46	0.13	0	0.19	0.1	0.05	0.16	0.25	0	0.29	0.05	0.11	0	0	0.24	0.48	0.05	0.37	0.12	0.59	0.31	0	0.29	0.6	0.06	0.12	0	0.16	0.44	0.47	0	0.57	0.56	0.26	0.53	0.28	0.1	0.06	0.06	0.21	0.5	0.04	0.04	0.45	0	0.46	0.15	0.23	0.19
Zbtb41	3.3	2.76	2.49	2.73	2.73	3.08	1.8	3.39	2.07	2.46	2.36	2.02	2.47	3.01	3.3	3.1	2.2	2.95	3.12	3.05	3.25	1.88	2.68	3.44	2.11	2.42	2.76	2.39	3.14	3.26	2.34	3.18	3.49	2.47	2.67	2.58	2.35	0.98	3.06	2.35	3.15	2.41	3.18	3.48	2.64	3.03	1.49	3.23	2.48
Aspm	1.85	1.43	0.64	1.35	1.28	1.72	0.45	1.58	0.77	1.32	1.07	0.64	0.61	1.56	1.96	1.69	0.63	1.66	1.85	1.34	1.89	0.63	0.96	1.97	0.61	0.72	1.11	0.8	1.93	1.95	0.98	1.57	1.98	0.88	0.89	1.24	1.46	0.43	1.55	0.91	1.9	0.67	1.96	1.96	1.07	1.52	0.22	1.74	0.77
Cfhr2	0.28	0.1	0	0.21	0.39	0.12	0	0.22	0.14	0.12	0.48	0.23	0	0.07	0.39	0.32	0.11	0.29	0.07	0.47	0.29	0	0.96	0.28	0.14	0.14	0.39	0	0.37	0.15	0.06	0.3	0.12	0.12	0	0.11	0.26	0.2	0.25	0	0.07	0.05	0.27	0.36	0.17	0.51	0	0.83	0.08
Gm16332	1.03	0.45	0.14	0.11	0.6	0.71	0.05	0.7	0.3	0.22	0.91	0.24	0.06	0.52	0.75	0.7	0.32	0.42	0.26	0.98	0.96	0.21	1.16	1.22	0.39	0	1.1	0.05	0.58	0.55	0.29	0.62	1.03	0.31	0.18	0.17	0.67	0.26	1.01	0.09	0.49	0.28	0.41	0.99	0.48	0.97	0.26	1.46	0.32
Gm5837	3.9	3.37	2.59	3.22	2.99	3.91	2.4	3.52	2.55	3.84	3.43	2.71	2.13	3.85	3.67	3.2	2.36	3.65	3.73	3.39	3.57	2.36	3.23	3.9	2.12	2.61	3.58	2.84	3.15	3.39	2.58	3.31	3.88	2.7	2.31	2.99	3.16	2.08	3.68	2.66	3.61	2.49	3.51	3.66	3.35	2.96	1.64	3.39	2.64
Cfh	2.26	1.83	1.21	1.27	2.47	2.03	0.86	1.76	1.46	1.2	2.59	2.56	0.73	1.83	1.66	2.02	1.52	0.84	1.4	2.41	2.24	1.12	2.42	2.36	2.14	0.7	2.5	0.77	1.85	1.8	2.08	1.95	1.78	1.18	1.82	1.19	1.58	1.19	2.57	0.72	1.45	2.13	2.46	1.86	2.69	2.83	0.64	2.78	1.22
Kcnt2	0.27	0.12	0.33	0.33	0.52	0.45	0.06	0.47	0.13	0.17	0.21	0.28	0.05	0.41	0.24	0.28	0.23	0.05	0.28	0.49	0.27	0.02	0.17	0.62	0.14	0.2	0.37	0.08	0.42	0.28	0.34	0.72	0.37	0.14	0.5	0.23	0.09	0.09	0.39	0.08	0.12	0.23	0.3	0.33	0.43	0.6	0.14	0.31	0.38
Gm4845	0.32	0.22	0	0	0	0	0.26	0	0	0.26	0	0.18	0	0.28	0	0	0.25	0	0.55	0	0	0.3	0	0	0.3	0	0.44	0	0	0.32	0	0	0	0	0	0	0.24	0	0.29	0	0.98	0	0	0.52	0	0	0	0	0
Gm37599	1.97	2.12	1.54	2.75	2.75	2.68	1.83	2.34	1.06	2.54	1.94	1.68	1.71	2.76	2.11	2.27	1.57	2.1	2.09	2.13	1.88	0.87	1.25	2.56	2.1	1.68	1.53	1.68	2.6	2.72	1.95	2	2.29	2.41	1.5	1.88	1.66	0.63	2.13	2.33	1.94	1.71	2.26	2.1	1.73	2.54	1.78	2.39	1.46
Gm28724	0.52	0.13	0.16	0.19	0.14	0.16	0	0.19	0.18	0	0.16	0	0.19	0.17	0.35	0	0	0	0.18	0	0.31	0	0	0	0.18	0	0.14	0.16	0	0.37	0.28	0.58	0.16	0	0.29	0.29	0.15	0	0.33	0	0.19	0	0	0.32	0	0.14	0.23	0	0.19
Gm37796	0	0	0	0	0	0	0	0	1.52	0	0	1.06	0	0	0	0	0	0	0	0	0	0	0	0	1.53	0	0	1.43	0	0	0	0	0	0	0	0	0	0	0	0	1.57	0	0	0	0	0	0	0	0
Gm5835	7.51	7.21	6.93	7.14	7.14	7.44	6.65	7.39	7.1	7.12	7.45	7.52	6.66	7.33	7.35	7.14	6.93	6.88	7.14	7.53	7.47	7.42	7.68	7.53	6.87	7.29	7.31	6.88	7.62	7.25	6.92	7.37	7.52	6.87	7.14	7.42	7.6	6.4	7.59	7.04	7.53	7.64	7.41	7.53	7.68	7.22	5.67	7.8	6.51
Cdc73	2.79	2.53	2.35	2.64	2.5	2.74	1.7	2.9	1.87	2.21	1.95	1.58	2.39	2.72	2.77	2.97	1.8	2.73	2.69	2.74	2.62	1.8	2.4	3.11	2.05	1.82	2.55	2.26	2.69	2.89	2.1	2.98	3.21	2.17	2.23	2.37	2.03	0.89	2.8	2.02	2.86	2.03	2.75	2.93	2.46	2.76	1.58	2.67	2.24
B3galt2	1.29	1.34	1.23	1.23	1.42	1.76	0.41	1.64	0.63	0.58	1.69	0.83	0.78	1.22	0.77	1.57	0.68	1.26	1.16	1.86	0.19	0.48	1.08	1.15	0.96	0.55	0.84	0.33	1.02	0.96	1.1	1.3	2.13	0.58	0.96	1.34	1.32	0.5	1.26	0.55	0.79	1.4	1.26	1.75	1.55	1.05	0.25	0.81	0.6
Gm6397	5.64	5.27	4.12	5.03	5	5.49	3.46	5.64	4.29	4.84	4.98	3.62	4.56	5.5	5.45	5.34	4.2	5.43	5.33	5.01	5.23	3.24	4.47	5.28	3.92	3.25	4.56	3.76	4.83	5.16	3.64	5.29	5.47	3.91	3.55	4.62	4.42	2.9	5.07	3.98	5.24	2.5	5.36	5.13	4.79	4.66	3.18	5.18	3.68
Glrx2	2.92	2.62	2.67	2.78	2.71	2.96	2.58	3.09	2.42	2.74	2.47	2.23	2.63	2.82	2.95	3.03	2.56	2.94	2.77	2.81	2.68	2.62	2.8	2.95	2.54	2.77	2.82	2.62	2.78	2.8	2.72	2.95	3.11	2.55	2.69	2.52	2.49	2.15	2.97	2.51	2.95	2.67	2.59	2.84	2.78	2.82	2.41	2.8	2.57
Ro60	2.68	2.03	2.35	2.26	2.44	2.46	1.74	2.63	1.87	1.85	1.88	1.91	2.25	2.38	2.37	2.75	1.86	1.87	2.3	2.7	2.03	1.66	1.72	2.76	1.88	1.86	2.05	2.12	2.66	2.47	2.34	2.75	2.91	2.28	2.11	2.07	1.83	1.06	2.61	1.99	2.41	2.1	2.58	2.67	2.17	2.65	1.7	2.39	2.06
Uchl5	4.61	4.64	4.54	4.27	4.69	4.75	4.24	4.57	4.08	4.62	4.4	4.24	4.35	4.69	4.59	4.62	4.34	4.68	4.57	4.65	4.48	4.01	4.31	4.53	4.4	4.49	4.25	4.24	4.4	4.68	4.62	4.46	4.55	4.39	4.36	4.36	4.23	3.44	4.14	4.12	4.3	4.29	4.77	4.55	4.42	4.61	3.92	4.32	4.19
Gm29170	0.56	0.35	0.41	0.48	0.32	0.49	0.15	0.59	0.21	0.43	0.11	0.17	0.18	0.46	0.6	0.46	0.26	0.53	0.39	0.41	0.39	0.04	0.35	0.45	0.29	0.36	0.28	0.33	0.37	0.42	0.27	0.3	0.81	0.29	0.21	0.36	0.23	0.32	0.31	0.22	0.41	0.12	0.52	0.43	0.34	0.45	0.11	0.39	0.42
Rgs2	4.65	4.16	4.83	4.22	4.66	4.87	3.79	4.09	3.75	4.53	4.09	4.82	4.19	4.85	4.23	4.63	3.84	3.43	4.34	5.03	4.57	3.41	4.01	4.2	3.86	4.13	4.25	3.77	4.82	4.53	4.81	4.67	4.68	4.66	4.29	4.55	3.85	4.79	4.53	4	3.58	4.29	4.2	4.15	4.6	5.16	3.79	4.22	4.06
Rgs13	2.24	3.21	3.71	3.04	2.39	3.08	2.39	2.05	3.69	2.62	2.68	3.47	2.51	3.35	2.24	3.1	1.74	2.94	2.92	2.53	2.24	1.78	0.78	2.33	2.86	2.06	1.93	3.05	2.84	2.89	4.31	1.99	3.5	4.18	1.96	2.64	2.28	0.28	2.03	1.39	3.26	3.61	3.01	2.98	3.22	2.74	1.86	2	3.28
Rbm6-ps2	0.11	0.36	0.18	0.11	0.44	0.42	0.18	0.41	0.21	0.09	0.18	0.06	0	0.19	0	0.39	0.17	0.42	0.3	0.37	0.35	0.11	0.13	0.5	0.3	0.21	0.38	0.27	0.12	0.81	0.09	0.28	0.63	0	0.48	0.59	0.17	0.11	0.1	0.09	0.4	0.08	0.22	0.52	0.41	0.67	0.26	0.54	0.66
Rgs1	1.67	2.09	1.65	1.79	2.06	1.76	1.37	2.26	1.14	2.25	1.88	1.62	1.37	2.18	2.09	2.04	1.05	1.38	2.08	1.8	2.71	1.45	1.89	2.3	2.01	1.74	1.79	1.12	2.57	1.84	2.28	1.86	2.06	2.02	2.27	1.85	1.12	1.94	2.36	1.28	1.11	1.45	1.92	1.71	2.46	2.65	1.31	1.71	1.69
Gm7266	8.73	9.09	8.4	8.25	8.66	8.88	8.68	8.67	9.09	8.94	9.37	9.92	8.06	8.89	8.81	8.49	9.06	8.15	8.45	9.13	8.76	8.83	8.95	8.76	8.54	8.69	8.94	8.27	8.61	8.73	9.04	8.51	8.95	8.49	7.98	9.24	9.54	8.38	8.81	8.81	8.63	10.01	9.34	8.94	9.61	9.06	7.11	9.28	7.86
Rgs18	0.32	0.17	0.77	0.16	0.7	0.38	0.14	0.52	0.55	0.57	0.59	0.9	0.45	0.8	0.08	0.81	0.3	0.17	0.37	0.29	0.33	0.08	0.28	0.58	0.61	0.55	0.66	0.91	0.8	0.76	1.17	0.67	0.82	0.44	0.75	0.65	0.13	0.08	0.64	0.2	0.68	1.14	0.91	0.98	0.48	0.34	0.1	0.42	0.8
Gm5263	2.54	3.23	2.51	2.73	2.63	3.36	2.58	2.84	2.51	3.32	3.14	2.71	3.14	3.33	2.96	2.72	2.94	2.51	3.12	2.46	2.92	2.47	1.99	2.88	1.66	3.07	2.93	2.64	2.75	2.67	3.01	3.28	2.98	2.9	2.31	2.73	3.44	2.4	3	2.76	3.18	2.86	3	2.32	2.88	2.79	2.86	2.59	2.48
Gm15583	2.66	1.89	1.58	2.31	1.68	2.48	1.05	2.38	1.16	1.57	1.85	1.18	1.88	2.27	2.58	2.39	0.92	2.51	2.33	2.31	2.38	1.5	1.7	3.21	1.39	1.07	2.26	1.95	2.6	2.63	1.37	2.74	2.72	1.6	1.58	2.23	1.83	0.48	2.52	1.74	2.88	1.29	2.44	2.83	1.58	2.14	1.35	2.62	1.43
Gm4034	0.38	0.27	0.98	0.37	0.9	0.97	0.56	0.38	0.64	0.77	0	0.57	0.37	0.6	0.36	0.64	0.74	0	0.64	0.61	0	0.64	0.43	0	0.36	0.88	0.28	0.32	0	0.68	0	0.33	0.32	0.58	0	0	0	0.64	0	0	0	0.47	0.26	0	0.31	0	0.44	0.35	0.38
Gm15443	2.03	1.73	1.87	1.46	2.39	1.85	1.28	1.91	1.33	0.92	1.44	1.67	1.28	1.63	2.23	2.07	1.15	1.93	1.64	1.85	1.79	1.05	1.95	1.77	1.05	0.82	1.52	0.63	1.64	1.86	1.07	2.45	2.52	1.52	0.59	1.46	1.61	1.04	1.73	1.21	1.46	1.73	2.06	1.7	2.12	1.52	0.66	2.18	1.39
Pla2g4a	3.52	3.4	2.42	2.5	3.15	3.57	1.59	3.32	2.48	2.81	2.78	2.38	2.48	3.42	3.27	3.17	1.83	2.96	3.62	3.27	2.79	2.02	3.22	3.43	2.4	2.5	3.16	1.85	3.31	3.58	2.6	3.24	3.62	2.1	2.03	2.84	2.59	1.15	3.4	1.89	3.14	2.88	3.49	3.59	2.83	3.06	1.3	3.41	1.85
Ptgs2	1.8	0.97	0.86	1.19	1.69	1.77	0.6	1.92	0.74	1.15	1	0.89	2.1	1.57	1.36	2.14	1.07	1.81	1.5	1.54	0.96	1.32	1.03	1.54	0.81	1.82	1.3	1.29	1.79	2.19	2.05	2.3	2.16	1.82	1.87	1.37	0.75	0.46	1.58	0.85	1.33	1.72	2.17	1.87	0.87	1.81	0.25	1.33	1.07
Gm9687	1.1	0.95	1.78	1.23	1.32	2.39	0.24	0.94	1.54	1.74	1.92	1.24	0.74	0.67	1.67	2.15	1.61	0.77	1.05	1.28	1.11	1.05	2.26	1.24	1.56	2.95	1.31	0.97	2.85	1.26	1.14	0.99	2.38	0.96	1.06	0.61	2.44	1.32	0.86	1.32	1.59	3.05	1.32	1	1.59	2.53	0.35	0.87	1.91
Ptgs2os2	0.52	0.71	0.44	0.58	0.56	0.81	0.23	0.66	0.49	0.6	0.56	0.63	0.36	0.75	0.5	0.62	0.52	0.37	0.56	0.83	0.38	0.81	0.6	0.52	0.63	0.56	0.33	0.51	0.7	0.53	0.77	0.95	0.78	1.09	0.65	0.69	0.28	0.42	0.54	0.16	0.1	0.77	0.36	0.32	0.49	0.33	0.23	0.61	0.66
Rbm3-ps	7.88	7.67	7.46	6.99	6.69	7.29	6.49	7.6	6.57	7.71	7.91	8.2	7.35	7.31	7.96	7.28	7.16	7.05	7.21	7.91	8.15	7.23	7.63	6.8	6.5	6.79	7.63	6.35	7.18	7.26	7.02	7.47	7.3	7.22	6.4	7.33	7.72	6.51	6.9	6.78	6.73	7.29	7.58	7.94	7.79	8.19	6.08	7.74	6.52
Odr4	4.47	4.49	4.03	4.49	4.49	4.46	3.73	4.55	3.7	3.84	3.85	3.51	4.17	4.22	4.48	4.68	3.79	4.39	4.4	4.54	4.38	3.93	4.28	4.39	4.2	3.92	4.14	3.84	4.49	4.67	4.16	4.5	4.54	4.35	4.03	3.91	3.91	2.76	4.26	3.8	4.38	3.74	4.46	4.52	4.28	4.54	3.94	4.52	4.33
Tpr	4.87	4.3	3.6	4.53	3.93	4.53	3	4.95	3.13	4.09	3.55	2.79	4.05	4.49	4.82	4.71	3.27	4.66	4.71	4.48	4.52	3.22	4.08	5.06	3.04	3.03	4.3	3.83	4.7	5.05	3.48	4.94	5.25	3.93	3.76	3.96	3.76	2.69	4.75	3.61	4.91	2.61	4.55	5.09	4.19	4.25	3.51	4.94	3.87
Prg4	0.19	0.43	0.28	0.26	0.22	0.19	0.19	0.4	0.28	0.4	0.25	0.17	0.29	0.56	0.41	0.25	0.15	0.53	0.46	0.55	0.47	0.15	0.49	0.23	0.18	0.11	0.3	0.23	0.32	0.2	0.31	0.35	0.39	0.41	0.12	0.21	0.06	0.18	0.5	0.13	0.22	0.2	0.15	0.32	0.4	0.68	0.14	1.22	0.26
Ska2l-ps	2.49	1.95	2.04	1.41	2.41	1.9	1.24	1.98	2.05	2.11	2.03	1.9	0.5	2.32	2.08	2.19	0.71	2.16	2.06	2.13	1.27	0.48	1	2.49	1.76	0.85	1.5	1.48	2.8	2	1.83	2.69	2.18	1.92	1.58	1.2	2.15	0.48	1.71	1.62	1.96	1.91	2.36	1.98	1.88	1.9	1	2.28	0.51
Hmcn1	0.21	0.23	0.07	0.32	0.23	0.2	0.01	0.19	0.12	0.08	0.08	0.09	0.32	0.13	0.16	0.28	0.02	0.12	0.22	0.3	0.07	0.02	0.12	0.32	0.1	0.06	0.23	0.09	0.34	0.31	0.29	0.35	0.29	0.24	0.14	0.1	0.05	0.04	0.23	0.07	0.36	0.1	0.21	0.28	0.18	0.13	0.11	0.2	0.2
Gm10138	0.87	1.07	0.75	0.72	0.65	1.11	0.47	1.52	0.57	0.87	0.65	0.53	0.71	0.93	0.62	0.96	0.44	0.78	1.04	0.7	1.09	0.58	1.09	0.52	0.66	0.73	1	0.41	0.93	0.77	0.76	0.68	0.82	0.69	0.92	0.88	0.75	0.99	0.48	0.8	0.51	0.67	0.82	0.85	0.6	0.89	0.87	0.44	0.97
Ivns1abp	7.14	7.39	6.56	6.61	7.13	7.67	5.95	8.02	6.32	6.01	5.74	5.83	7.36	6.89	6.06	8.03	5.62	6.82	7.02	7.73	6.17	5.61	6.81	6.64	7.07	7.19	6.64	6.97	7.46	8.08	7.02	7.61	8.04	7.33	7.44	6.98	5.23	4.81	6.93	6.47	6.54	6.85	7.74	7.36	6.99	7.2	6.22	6.02	7.44
Swt1	2.55	2.17	1.99	2.31	2.25	2.39	2.07	2.82	1.98	2	1.96	1.64	2.52	2.36	2.54	2.78	1.67	2.37	2.48	2.59	1.87	1.67	1.86	2.72	2.33	2.01	2.31	2.4	2.51	2.75	1.88	2.5	2.71	2.04	2.48	2.13	1.67	1.15	2.5	1.92	2.71	1.97	2.52	2.63	2.02	2.42	1.91	2.29	2.34
Trmt1l	2.89	2.64	2.68	3.18	2.87	3.2	1.81	3.57	2.21	2.51	1.93	1.57	2.9	2.77	3.14	3.44	1.93	2.79	2.87	3.19	2.16	1.8	1.98	3.47	2.74	2.95	3.24	3.1	3.34	3.6	2.78	3.28	3.52	3.06	2.64	2.92	2.38	2.42	3.24	2.59	3.25	2.19	2.98	3.46	2.89	2.98	3.05	2.58	3.26
Gm37893	2.02	1.32	0.42	1.79	1.48	1.41	0.32	2.7	0.82	0.61	0.7	0.38	1.35	1.1	2.39	2.3	0.25	1.79	1.8	2.24	0.75	0.37	1.14	2.42	0.97	0.75	1.65	1.88	2.06	2.24	0.86	2.71	2.6	1.71	1.43	1.66	1.12	0.47	1.89	0.84	2.68	0.55	1.38	2.64	1.32	2.03	1.37	1.96	1.53
Rnf2	4.58	4.38	4.52	4.52	4.5	4.49	4.26	4.64	4.3	4.21	4.02	3.67	4.61	4.51	4.67	4.61	4.08	4.47	4.52	4.44	4.26	3.96	4.13	4.67	4.41	3.93	4.27	4.55	4.42	4.68	4.22	4.66	4.85	4.45	4.52	4.3	3.98	2.49	4.53	4.14	4.76	3.97	4.53	4.82	4.3	4.49	3.77	4.67	4.7
Gm19503	9.95	10.5	9.87	9.84	10.28	10.08	10.6	9.95	10.21	9.95	10.19	10.25	10.2	9.99	10.02	10.08	10.4	10.04	9.94	9.97	9.53	9.49	9.12	9.37	10.5	9.86	9.34	9.58	9.58	9.3	9.99	9.6	9.33	9.52	10.38	9.96	9.79	8.47	9.57	9.9	9.41	9.63	10.08	9.59	9.32	9.69	8.7	9.28	9.64
Niban1	4.65	3.69	3.64	4.32	3.81	3.91	3.37	3.95	2.82	3.99	4.11	2.67	4.36	4.11	4.54	4.08	3.31	4.48	4.97	3.38	4.62	3.43	3.73	5.06	3.68	3.21	4.02	4.2	4.74	4.52	4.43	4.94	5.1	4.13	3.68	3.71	3.81	3.19	4.37	3.14	4.41	2.88	4.04	4.8	3.9	4.03	3.42	4.81	3.86
2810414N06Rik	1.25	1.78	1.28	1.58	1.59	1.85	0.8	1.64	1.4	1.34	0.98	1.13	1.39	1.5	1.32	1.91	0.93	1.83	1.54	1.79	1.11	1.67	1.72	1.5	1.78	1.71	1.82	1.22	1.68	1.37	1.49	1.76	1.85	1.2	1.21	1.28	2.03	1.03	2.05	1.41	1.99	0.88	0.88	1.9	1.78	1.85	1.68	1.82	1.6
Edem3	5.33	4.75	4.84	4.95	4.93	4.95	4.17	5.39	3.81	4.15	4.24	3.59	4.86	4.77	5.29	5.36	4.21	5.41	5.44	5.27	5	3.95	4.46	5.78	4.35	3.78	4.74	4.69	5.12	5.61	4.32	5.35	5.54	4.63	4.67	4.7	4.09	2.68	4.95	4.37	5.36	3.68	5.08	5.42	4.67	5.01	4.45	5.24	4.88
1700025G04Rik	1.62	1.05	1.42	1.29	1.25	1.61	0.68	1.45	0.81	1.47	1.34	1.13	0.72	1.55	1.47	1.39	1.02	1.23	1.73	1.8	1.56	0.83	1.43	1.84	0.56	0.98	1.47	1.02	1.6	1.47	1.11	1.89	2.03	1.11	0.87	1.36	1.27	1.27	1.82	1	1.83	0.89	1.42	1.85	1.6	1.69	0.7	1.84	0.92
Tsen15	1.83	1.71	1.68	1.49	1.62	1.89	1.25	1.93	1.46	1.71	1.56	1.56	1.18	1.78	1.59	1.97	1.44	1.49	1.84	1.66	1.57	1.25	1.65	1.78	1.35	1.98	1.57	1.55	1.81	1.41	1.94	2	2.09	1.72	1.58	1.49	1.38	1.93	1.78	1.19	1.55	1.92	1.81	1.92	1.81	1.72	1.03	1.56	1.25
Colgalt2	0.55	0.16	0.31	0.36	0.35	0.51	0.1	0.86	0.31	0.24	0.19	0.43	0.26	0.65	0.35	0.6	0.26	0.2	0.57	0.39	0.42	0.11	0.35	0.49	0.11	0.22	0.61	0.32	0.43	0.37	0.41	0.87	0.83	0.72	0.4	0.37	0.31	0.28	0.87	0.19	0.51	0.29	0.32	0.77	0.38	0.37	0.35	0.71	0.27
Rgl1	1.82	1.17	1.18	1.4	1.18	1.46	0.5	1.28	0.95	1.3	1.42	1.07	0.84	1.48	1.49	1.51	0.81	1.19	1.5	1.55	1.2	0.71	1.54	1.75	0.83	0.72	1.58	1.04	1.57	1.44	1.39	1.89	1.94	1.33	1.13	1.15	1.21	1.26	2.04	0.73	1.84	0.98	1.34	1.88	1.94	1.26	0.74	1.93	1.19
Gm7278	3.27	3.53	3.06	3.54	3.18	3.57	3.14	2.97	2.81	3.05	3.8	3.31	3.29	3.52	3.3	3.28	2.98	3.58	3.41	3.11	3.86	3.63	2.62	3.76	2.86	2.65	3.54	3.08	3.43	3.81	3.32	3.47	3.62	3.03	3	3.06	3.48	1.68	3.23	3.05	3.41	3.57	3.55	3.33	3.25	3.44	2.09	3.77	2.92
Arpc5	8.29	8.32	8.32	8.34	8.6	8.3	8.11	8.17	7.9	7.91	7.82	7.49	8.8	8.06	8.01	8.46	7.85	8.2	8.24	8.34	8.34	8.23	8.22	7.89	8.64	8.39	8.2	8.4	8.33	8.44	8.75	8.16	8.25	8.79	8.23	8.25	7.55	7.38	7.85	8.39	8.05	8.11	8.44	8.07	8.34	8.45	8.23	7.75	8.8
Ncf2	2.09	1.79	1.64	1.55	1.72	1.79	1.26	1.65	1.56	1.98	2.08	1.81	1.55	1.79	1.66	1.58	1.3	1.41	2	2.07	1.89	1.34	1.72	1.8	1.38	1.21	1.71	1.4	1.86	1.87	2.4	1.64	2.06	2.07	1.22	1.83	1.54	1.33	1.45	1.35	1.66	1.44	1.91	2.18	2.05	1.65	0.89	1.75	1.52
Smg7	4.46	3.51	3.78	4.42	3.57	4.12	2.59	4.61	2.68	3.68	3	1.9	4	3.96	4.43	4.4	2.51	4.58	4.48	4.09	4.5	3.06	4.11	4.97	3.48	3.6	4.21	4.38	4.68	4.83	3.59	4.82	5.1	4.22	4.07	3.7	3.33	2.87	4.67	3.69	4.95	2.44	4.19	4.85	4.24	4.05	4.15	4.62	4.3
Gm8976	0.47	1.12	1.07	0.25	0.88	0.55	0.55	0.66	0.44	0.54	0.7	1.03	0	0.22	0.94	0	0.78	0.48	0	0.42	0.4	0.63	0	0.25	0.63	0.63	0.98	0.22	0.88	0	0.52	0.58	0.21	0	0.38	0.67	0.51	0.24	0.43	0.21	0.25	0.59	0.58	0.59	0.38	0.98	0	0.43	0.47
Nmnat2	2.48	1.38	1.84	1.91	1.16	1.94	1.08	2.86	1.25	2.15	1.6	1.08	1.19	2.24	2.51	2.22	1.33	2.46	2.09	1.42	0.92	1.24	1.5	2.29	1.1	1.62	2.22	1.94	2.16	1.95	0.93	2.95	2.88	0.97	1.65	1.01	2.43	0.69	3.09	1	2.94	1.29	1.54	2.74	1.42	1.39	1.58	2.71	1.09
Gm28960	0	0	0	0	0	0	0	2.54	0	0	0	0	0	0	0	0	0	0	0	0	0	0	0	0	0	0	0	0	0	0	0	0	0	0	0	0	0	0	0	0	0	0	0	0	0	0	0	0	0
Lamc2	4.43	2.67	3.86	2.85	3.13	3.38	2.27	4.11	2.46	3.24	2.56	2.83	4.14	3.17	3.43	3.67	3.11	2.98	3.01	4.05	5.07	2.87	3.6	2.94	3.33	3.26	3.4	4.13	3.73	4.02	4.01	4.4	4.26	3.75	3.32	3.37	2.56	2.66	3.64	2.79	3.31	2.35	3.73	4.08	3.72	3.86	3.34	3.78	3.44
Lamc1	3.23	2.05	2.34	2.55	1.8	2.57	1.11	3.25	1.65	2.49	2.1	1.48	1.83	2.67	3.21	2.79	1.56	2.85	2.92	2.69	3.22	1.45	2.54	3.45	1.29	1.58	3.15	2.12	2.96	2.84	1.86	3.56	3.63	1.83	2.21	2.3	2.32	2.07	3.71	1.58	3.43	1.16	2.27	3.57	2.53	2.51	1.77	3.63	1.98
Gm8818	1.64	1.95	1.5	1.3	1.96	1.63	1.72	1.85	1.32	1.51	1.54	1.42	2.05	1.88	1.65	1.78	1.47	2.02	1.19	2.22	2.12	1.33	1.54	1.24	2.21	0.56	2.17	1.17	1.78	1.71	1.15	1.32	1.66	1.34	0.83	1.68	1.31	1.39	1.42	1.27	1.56	1.74	1.74	1.45	1.37	1.88	1.75	1.75	1.85
E330020D12Rik	0.95	0.1	0.81	0.34	0.16	0.39	0.18	0.15	0.49	0.82	0.39	0.87	0.34	1.18	0.5	0.55	0	0.48	0.98	0.42	0.83	0.27	0.17	0.98	0.5	0.33	0.21	1.33	0.72	0.35	1.21	1.68	1.69	0.78	0.75	0.63	0.4	0.44	1.12	0.29	0.93	0.15	0.48	1.93	0.33	0.35	0.09	0.72	0.91
Gm25588	0	0	0	0	0	0	0	0	0	0	0	0	0	0	0	0	0	0	0	0	0	0	0	0	0	0	0	0	0	0	0	0	0	1.33	0	0	0	0	0	0	0	0	0	0	1.3	0	1.67	0	1.5
Dhx9	5.36	4.7	4.08	4.8	3.87	4.89	2.65	5.39	3.51	4.31	4.05	2.61	4.28	4.88	5.19	5.05	3.24	5.09	5.39	4.75	5.02	3.43	4.79	5.58	2.98	3.3	5.01	4.15	5.2	5.48	3.17	5.48	5.86	3.85	4.02	4.4	4.13	1.96	5.35	3.99	5.66	2.64	4.74	5.63	4.51	4.71	3.67	5.58	4.16
Npl	2	1.45	0.97	0.99	0.89	1.03	0.93	0.97	0.89	1.31	2.08	1.57	0.49	1.13	1.08	0.8	0.73	0.82	1.67	1.13	0.88	0.52	1.19	1.37	0.48	0.31	0.93	0.58	0.75	0.78	1.05	1.01	1.1	0.82	0.48	0.47	1.04	0.48	1.34	0.53	1.02	1.15	1.24	1.38	1.05	0.68	0.58	1.29	0.46
Gm6652	4.76	4.73	5.39	4.83	3.73	5.36	3.52	4.63	3.8	3.37	5.13	3.67	2.43	4.16	4.7	4.71	3.35	4.94	5.3	5.8	4.14	4.7	4.7	5.92	2.51	3.71	4.98	2.68	5.43	4.78	4.06	5.38	5.27	3.82	3.8	4.58	6.11	3.21	5.51	3.26	5.43	4.44	4.78	5.16	5.28	5.73	3.79	5.23	3.05
Rgs16	3.66	1.91	2.84	1.63	1.48	2.55	1.51	2.49	1.9	3.55	1.4	2	2.34	3.43	3.88	2.28	1.11	2.64	2.73	2.65	3.66	1.89	1.91	2.81	0.89	1.3	3.43	2	2.46	2.41	0.72	2.69	3.34	1.27	2.65	2.6	2.74	1.1	3.73	1.18	2.43	1.72	1.67	3.53	2.55	3.06	1.51	3.09	1.52
Rnasel	6.51	6.49	6.07	6.93	6.56	6.51	5.18	6.79	5.19	5.41	5.4	4.26	7.12	5.75	6.6	7.23	4.71	7.03	6.69	7.1	6.97	5.57	6.51	6.71	6.34	5.63	6.44	6.33	7.05	7.57	6.43	7.13	7.29	6.61	5.96	6.82	5.24	4.07	6.21	6.25	6.53	4.92	6.67	7	6.33	6.86	6.15	6.09	6.74
Gm28512	3.8	3.51	3.39	3.46	3.4	3.29	2.73	3.65	2.44	2.67	2.74	2.4	4.26	2.69	3.74	4.19	2.49	4.01	3.5	4.12	4.57	2.73	3.77	3.76	3.61	3.03	3.04	3.51	3.68	4.27	4.01	4.09	4.18	3.5	3.38	4.05	2.78	2.72	3.07	3	3.67	2.8	3.22	4.04	3.62	4.21	3.95	3.4	3.83
Teddm2	0.14	0.27	0.03	0.14	0.26	0.24	0.06	0.1	0.1	0.08	0.19	0.09	0.2	0.18	0.1	0.33	0.08	0.14	0.07	0.29	0.14	0.16	0.37	0.2	0.28	0.41	0.15	0.17	0.35	0.33	0.23	0.12	0.14	0.3	0.06	0.21	0.05	0.43	0.12	0.14	0.07	0.13	0.22	0.26	0.16	0.34	0.24	0.1	0.17
Glul	7.35	6.97	6.58	6.1	6.09	6.78	6.33	7.27	5.85	6.16	6.09	5.3	7.22	6.22	6.16	7.21	5.9	7.86	7.22	6.98	7.14	5.87	6.64	6.95	6.15	6.61	6.71	7.1	7.3	7.6	6.67	7.34	7.46	6.82	6.53	6.7	6.12	5.64	6.65	6.35	6.79	5.64	7.09	7.4	6.58	7.18	5.77	6.41	6.82
Cacna1e	0.39	0.25	0.13	0.31	0.22	0.17	0.11	0.63	0.07	0.41	0.19	0.18	0.32	0.57	0.48	0.39	0.19	0.29	0.34	0.48	0.44	0.04	0.26	0.85	0.24	0.21	0.29	0.17	0.61	0.35	0.37	0.95	0.73	0.59	0.41	0.32	0.12	0.28	0.66	0.17	0.35	0.05	0.29	0.49	0.44	0.5	0.26	0.57	0.41
Gm29282	0	0	0.8	0	0	0	0.31	0	0	0	0.8	0	0	0	0	0	0.29	0.39	0	0.34	0	0	0.44	0.68	0	0	0	0	0	0.39	0	0.33	0.32	0	0.97	0	0.29	0	0.35	0	0.37	0	0	0	0	0	0.44	0	0
Gm9530	1.11	1.49	1.98	0.86	0.66	0.6	1.64	1.33	0.71	0.44	2.14	2.15	0.37	0.3	0.36	0.8	2.61	1.73	1.39	0.42	0.5	0.24	0.57	1.76	0.89	0.92	1.12	1.77	0.76	0.79	0.84	0.96	1.09	0.83	2.66	0.4	1.52	0.36	1.01	0.66	1.12	0.69	0.73	0.86	0.54	0.65	1.92	0.72	0.84
Ier5	5.04	5.49	5.4	5.09	5.36	5.26	5.56	5.49	5.11	5.16	5.11	3.98	5.23	4.74	4.84	5.45	5.28	5.63	5.44	5.14	6.44	4.45	5.69	5.13	5.42	5.16	4.67	5.19	4.54	5.31	5.31	4.45	4.96	5.43	5.61	4.97	4.54	4.28	4.64	5.02	4.93	4.32	5.23	4.7	5.46	5.18	5.54	5.47	5.61
Mr1	1.57	1.16	0.86	1.05	1.16	1.09	0.59	1.1	0.74	1.23	1.28	1.24	0.71	1.39	1.27	1.05	0.53	1.09	1.36	1.17	1.08	0.94	1.44	1.65	0.66	0.64	1.24	0.92	1.25	0.98	0.97	1.66	1.79	1.05	0.97	1.02	1.19	1.15	1.8	0.52	1.59	0.94	1.07	1.84	1.66	1.25	0.29	1.72	0.69
Stx6	2.97	2.44	2.46	2.66	2.26	2.59	2.3	2.68	2.15	2.6	2.35	1.9	2.41	2.61	2.62	2.66	2.08	2.61	3	2.53	2.75	2.4	2.9	3.04	2.2	2.3	2.78	2.37	2.95	2.79	2.18	2.85	2.93	2.5	2.47	2.5	2.56	1.84	2.89	2.22	2.89	2.06	2.47	2.92	2.6	2.67	2.56	2.87	2.36
Gm8850	0	0.21	0	0.3	0.23	0.46	0.25	1.12	1.07	0.8	0.25	0.33	0.3	0.49	0.53	0.73	0	0.57	0.53	0.88	1.25	0.29	0.35	0.55	0	0	0.75	0.26	1.02	0.78	0.24	0.49	0.83	0.26	0.8	0.45	0.43	0	0.71	0	1.1	0.39	0.69	0.86	0.25	0.59	0	0.51	0.56
BC034090	0.52	0.23	0.12	0.37	0.18	0.28	0.08	0.45	0.1	0.39	0.15	0.17	0.14	0.36	0.29	0.31	0.12	0.3	0.35	0.4	0.34	0.08	0.14	0.5	0.13	0.19	0.37	0.12	0.4	0.35	0.14	0.57	0.6	0.13	0.33	0.03	0.36	0.22	0.64	0.12	0.27	0.13	0.18	0.37	0.18	0.39	0.12	0.4	0.22
Xpr1	2.94	2.94	3.14	3.23	2.73	2.93	2.34	3.58	2.44	2.25	2.17	1.6	3.11	2.56	3.19	3.41	2.57	3.23	3.26	3.22	2.95	2.75	2.92	3.79	2.46	2.25	3.09	3.04	3.57	3.49	2.56	3.79	3.77	3.01	3.01	2.89	2.66	1.67	3.49	2.87	4.03	1.59	3.05	3.54	2.85	3.27	3.11	3.33	3.1
Acbd6	2.47	2.61	2.48	2.5	1.9	2.5	2	2.83	2.41	2.75	2.27	2.13	2.24	2.44	2.62	2.13	2.53	2.28	2.36	2.58	2.63	2.43	2.9	2.07	1.57	2.28	2.76	1.89	2.26	2.02	1.94	2.34	2.37	2.21	2.44	2.37	2.83	3.08	2.46	2.25	2.22	1.73	1.91	2.18	2.33	2.59	2.45	2.38	2.21
Gm37089	3.29	3.51	3.76	1.66	1.38	0	3.53	3.58	2.83	2.98	3.75	3.39	2.4	3.1	3.52	0	2.57	3.86	3.49	4.22	3.07	3.21	0	4.02	0	0	1.37	3.07	1.76	3.31	4.13	3.83	4.27	3.05	2.16	2.96	2.91	0	4.23	0	3.55	3.46	1.95	4.58	3	2.06	3.14	3.46	1.68
Qsox1	3.58	2.89	2.97	3.48	3.63	4.06	1.7	3.43	2.74	3.73	2.88	2.57	2.87	3.86	3.61	3.79	2.77	3.37	3.26	3.47	4.17	2.86	4.23	3.63	2.79	3.51	3.8	2.26	4.17	3.75	2.84	3.47	3.36	2.98	2.81	3.95	3.01	3.82	3.79	3.02	3.31	2.65	3.21	3.3	4.27	4.03	2.3	3.68	2.88
Gm37539	0	0	0	0	0	0.68	0	0	0	0	0	0	0	0	0	0.77	0	0	0	0.74	0	0	0	0	0	0	1.39	0	0	0	0	0.72	0	0	0	0	0	0	0	0	0.79	0	0	0.72	0	0	0	0	0
Cep350	3.58	2.96	2.81	3.71	2.88	2.99	1.76	3.82	1.98	2.64	2.25	1.5	3.45	3.06	3.94	3.7	2.04	3.4	3.34	3.67	3.41	2.4	2.53	4.07	2.51	2.25	3.25	3.18	3.93	4.07	2.49	4.08	4.24	3.06	2.93	2.99	2.52	1.76	3.51	3.01	4	1.59	3.35	4.04	2.68	3.31	3.07	3.6	3.24
Gm38038	0.72	0	0	0	0	0.61	0	1.2	0	0	0.61	0	0	0	0	0.69	0	1.59	0.69	1.11	0	0	0.82	1.2	0	0	0	0	0.77	0.73	0.58	1.09	1.4	0	1.02	0	0.57	1.15	1.12	0	0.71	0	0	0	0	1.53	0.83	1.13	0
Gm36934	1.03	0.44	0	1.02	0	0	0	0.6	0	0	0	0.36	0	0.53	0.58	0.57	0	0.62	0.98	0.95	0.91	0	0	1.62	0	0	0.46	0	0	0.61	0	0	1.45	0.52	0	0.85	0	0	0.95	0	1.01	0.42	0	0.93	0	0	0	0.56	0
Gm23744	0	0	0	0	0	0	0	0	0	0	0	0	0	0	0	0	0	0	0	0	0	0	0	0	0	0	0	0	0	0	0	0	0	0	0	2.19	0	0	0	0	0	0	0	0	0	0	0	0	0
Gm9694	0.41	0.1	0.23	0	0.21	0.12	0.33	0.52	0.26	0.33	0.12	0.37	0.15	0.25	0.14	0.38	0.11	0.53	0.38	0.83	0	0	0.33	0.52	0.27	0.5	0.11	0.54	0.3	0	0.22	0.88	0.62	0.12	0.23	0.12	0	0	0.47	0.12	0.28	0.19	0.19	0.65	0.23	0.21	0.83	0.26	0
Tor1aip1	3.9	3.5	3.59	4.03	3.55	3.79	2.58	3.99	2.91	3.76	3.1	2.69	3.83	3.79	4.18	4.06	2.87	3.57	3.74	3.69	4.07	3.45	3.92	3.95	3.29	3.37	3.99	3.75	4.17	4.2	3.83	4.16	4.25	4.05	3.39	3.63	3.29	3.18	4.11	3.82	4.2	2.84	3.77	4.3	4.26	3.81	3.65	4.28	3.87
9430034N14Rik	0.22	0.26	0.07	0.21	0.03	0.04	0.04	0.41	0.04	0.21	0.07	0.03	0.13	0.08	0.32	0.35	0	0.26	0.24	0.27	0.32	0.09	0.3	0.37	0	0	0.25	0.19	0.44	0.3	0.14	0.39	0.52	0.25	0.14	0.17	0.07	0.17	0.3	0.07	0.09	0.12	0.17	0.54	0.3	0.38	0.3	0.24	0.18
Tor1aip2	5.76	5.69	5.8	6.37	5.82	5.86	5.34	6.26	5.25	5.49	5.01	4.31	6.32	5.6	6.29	6.44	5.19	6.07	5.95	5.88	6.43	5.61	5.93	6.33	5.93	5.42	5.9	5.97	6.27	6.69	5.7	6.17	6.21	5.86	5.94	5.72	5.21	4.49	6.14	5.93	6.46	4.72	6.12	6.18	6.17	6.17	6.06	6.48	6.27
Fam163a	0.36	0.15	0.58	0.25	0.3	0.33	0.11	0.53	0.08	0.38	0.14	0.29	0.04	0.58	0.45	0.5	0.16	0.13	0.2	0.26	0.54	0.04	0.29	0.7	0.27	0.24	0.47	0.37	0.81	0.44	0.54	1.36	1.04	0.63	0.54	0.13	0.16	0.24	0.8	0.14	0.13	0.03	0.32	0.53	0.44	0.47	0.5	0.52	0.43
Axdnd1	0.51	0.38	0.14	0.21	0.12	0.18	0.2	0.61	0.16	0.15	0.09	0.16	0.14	0.07	0.11	0.08	0.15	0.25	0.4	0.46	0.1	0.08	0.1	0.49	0.13	0.11	0.1	0.37	0.18	0.09	0.02	0.42	0.54	0.12	0.13	0.07	0.29	0.08	0.31	0.02	0.31	0.06	0.13	0.7	0.07	0.25	0.42	0.08	0.06
Gm2000	10.5	10.78	10.65	10.3	10.88	10.66	10.89	10.65	11.12	10.84	11.19	11.65	10.34	10.74	10.47	10.55	11.18	10.2	10.29	10.91	10.65	10.83	10.92	10.06	10.69	11.07	10.48	10.32	10.38	10.19	10.8	10.21	10.54	10.54	10.38	10.73	10.85	11.26	10.18	10.63	9.78	11.59	10.78	10.4	10.93	10.78	9.71	10.42	10.23
Soat1	3.33	2.34	2.49	2.94	2.37	2.67	1.9	2.93	2.33	2.73	2.14	1.7	3.05	2.97	2.97	3.28	2.59	3.22	3.01	2.76	2.68	2.38	2.6	3.77	2.43	2.09	2.89	3.32	2.83	3.12	2.57	3.41	3.74	2.94	2.14	2.58	2.61	1.21	3.62	2.42	3.83	1.8	2.55	3.49	3	2.28	3.31	3.45	2.88
Gm37648	0.66	0.45	0	0.07	0.19	0.11	0.11	0.47	0	0.05	0.21	0.14	0.19	0	0.24	0.54	0.15	0.96	0.4	0.52	0.17	0	0	1.04	0.24	0	0.19	0.17	0.34	0.8	0.29	0.67	0.95	0.26	0.62	0.15	0.19	0	0.48	0.06	0.78	0.04	0.43	0.74	0.05	0.23	0.55	0.18	0.31
Csnk2a1-ps3	5.98	5.49	5.52	6.07	5.42	5.71	4.34	6.19	4.46	4.96	4.65	4.14	5.52	5.61	6.2	5.99	4.57	5.94	5.89	5.73	5.8	4.92	5.69	6.42	5	4.72	5.73	5.73	6.25	6.22	4.94	6.37	6.39	5.42	5.69	5.51	5	3.87	6.14	5.37	6.56	4.35	5.58	6.2	5.16	5.72	5.54	6.19	5.71
Abl2	3.21	2.34	1.94	3.38	2.06	2.44	1.36	3.2	1.58	2.07	1.78	1.12	3.03	2.5	3.07	3.18	1.61	2.82	2.46	2.72	3.2	2.21	2.55	2.86	2.12	2.13	2.75	2.98	3.53	3.54	2.18	3.55	3.4	3.14	2.48	2.44	1.98	1.13	2.97	2.71	3.23	1.18	2.94	3.29	2.11	2.73	1.9	3.52	3.15
Tor3a	4.97	4.57	4.81	3.81	3.44	3.84	4.71	5.16	4.07	3.9	4.24	3.6	3.54	3.71	3.78	4.19	4.25	5.82	5.04	4.67	3.42	3.54	3.94	4.94	3.7	3.48	4.44	5.13	3.83	4.15	3.8	5.12	5.23	3.87	4.41	3.6	4.54	2.7	4.96	3.66	5.07	3.66	3.71	5.09	4.17	3.56	5.03	4.05	3.9
Fam20b	5.44	5.25	5.19	5.86	4.99	5.39	4.72	5.69	4.73	4.75	4.77	4.04	5.37	5.15	5.85	5.66	4.58	5.6	5.51	5.45	5.43	5.39	5.59	5.99	4.85	4.55	5.69	5.36	5.92	5.91	4.7	5.99	6.01	5.12	5.14	5.3	5.11	3.26	5.81	5.35	6.2	4.53	5.37	5.91	5.19	5.58	5.44	5.99	5.38
Gm15428	5.39	5.35	3.8	4.92	5.05	5.75	3.47	5.36	3.94	4.61	5.63	4.4	3.63	5.54	5.78	5.04	4.23	4.87	5.7	4.65	5.05	4.46	3.71	5.81	3.64	3.36	4.82	3.88	5.17	5.3	4.04	4.83	4.8	3.65	3.4	4.52	5.76	2.83	4.96	4.38	5.72	4.52	5.53	4.99	4.2	4.85	1.41	5.28	3.37
Ralgps2	4.03	3.64	3.93	3.74	3.24	3.46	3.04	4.34	2.9	3.35	3.04	2.85	4.02	3.41	3.72	3.77	3.06	4.17	3.88	3.86	3.87	3.28	3.52	4.09	3.23	3.31	3.75	4.06	3.81	3.93	3.47	4.57	4.56	3.88	3.98	3.28	3.33	2.61	4.02	3.28	4.04	2.82	3.41	4.43	3.48	3.67	4.04	3.74	4.05
Gm28693	0.25	0.25	0	0.07	0.05	0	0.11	0.13	0.06	0.05	0	0.11	0.06	0.06	0.29	0.23	0.05	0.13	0.23	0.32	0.16	0.12	0	0.3	0.18	0.29	0.09	0.16	0.27	0	0.15	0.49	0.48	0.16	0.2	0.1	0.1	0.23	0.06	0	0.24	0.04	0	0.54	0.1	0.18	0.42	0.12	0.19
Angptl1	1.09	0.72	0.92	0.72	1.26	0.8	0.58	1.23	0.61	0.95	0.86	0.85	0.68	1.06	1.03	0.76	0.89	0.49	0.99	0.83	0.49	0.5	0.65	1.54	0.58	0.66	1.09	0.7	1.1	0.61	0.76	1.41	1.48	1.18	0.97	0.85	0.47	0.69	0.9	0.51	0.82	0.57	0.67	1.1	0.67	1.25	0.55	0.94	0.97
Gm37802	0.25	0.09	0	0.07	0.05	0	0	0.13	0.12	0.05	0.16	0.07	0	0	0.12	0.12	0.05	0.13	0.18	0.22	0.31	0.06	0.35	0.07	0.18	0.12	0.09	0.16	0.27	0.07	0	0.27	0.44	0.47	0.2	0.05	0.14	0	0.12	0.11	0.3	0.09	0.04	0.27	0.34	0.31	0.08	0.12	0.25
4930439D14Rik	0	1.1	0.43	0.87	0.94	1.02	0.42	1.64	0.84	1.22	1.25	1.1	1.17	0.45	1.15	0.48	0.4	1.66	1.13	0.81	1.05	1.38	1	0.88	0.85	0.49	1.15	1.48	0.94	0.89	0.97	2.1	1.27	1.46	0.74	1.4	0.96	1.37	0.82	0.76	0	1.25	0.63	1.68	1.01	1.78	0.59	0.82	0.51
Gm10531	0.22	0.05	0.29	0	0	0	0	0	0.07	0	0	0.04	0	0.07	0	0.07	0	0.15	0.38	0.07	0	0	0	0.46	0	0	0.06	0.54	0	0	0	1.09	1.06	0	0.12	0	0.22	0	0.37	0	0.15	0	0	1.24	0	0	0.09	0	0
Rasal2	1.61	1.02	0.87	1.08	0.78	1.23	0.53	1.74	0.59	0.81	0.57	0.38	0.61	1.11	1.43	1.5	0.45	1.32	1.44	1.38	1.21	0.41	0.85	1.81	0.51	0.32	1.15	1.07	1.49	1.31	0.6	1.94	2.06	0.72	0.98	0.94	0.53	0.35	1.39	0.5	1.59	0.48	1	1.83	0.92	1	0.76	1.28	0.68
Gm6058	0	0.32	0.68	0	0	0	1.48	0	0.43	0	0.38	0	1.67	0	0	0.43	0.64	0.82	0	0.41	0.39	0	0	0	0.43	1.04	0	1.36	0	0	1.7	0	0	2.64	0	0	0	2.55	0	1.9	0	0	0.31	0.4	0	0.34	3.3	0	1.99
2810025M15Rik	3.45	3.3	3	3.15	3.19	3.36	2.75	3.06	3.33	3.75	3.81	3.62	2.9	3.58	3.53	3.26	3.15	2.49	3.23	3.44	3.14	3.13	3.38	3.17	2.8	3.28	3.19	3.03	3.18	3.09	3.25	2.81	3.35	2.82	2.97	3.37	3.75	3.61	3.36	3.01	3.34	3.52	3.37	3.43	3.41	3.45	1.8	3.28	2.64
Cryzl2	1.75	0.93	1.11	2.11	1.81	2.11	0.99	1.25	1.99	2.17	1.05	0.82	1.57	2	2.48	2.34	0.73	1.59	1.72	1.1	1.38	1.81	1.96	1.56	1.44	1.81	1.95	1.32	2.05	1.51	1.53	1.97	1.64	1.76	1.11	2.11	1.89	1.93	2.12	1.49	2.45	1.36	1.41	1.74	1.92	1.49	1.16	1.59	1.68
Sec16b	3.6	3.19	3.21	3.32	3.01	3.06	1.84	3.94	2.08	2.65	2.37	1.97	2.79	2.78	3.51	3.24	2.01	3.38	3.49	3.71	3.54	2.01	3.42	3.97	2.15	2.5	3.45	3.39	3.57	3.67	2.46	4	3.93	2.78	3.34	3.24	2.79	2.38	3.75	2.86	3.52	1.88	2.96	3.93	3.23	3.43	3.07	3.65	2.82
Gm37713	0	1.22	2.06	0	1.64	0	0.83	0.98	1.89	1.34	0.84	1.86	0.97	0.88	0.95	1.9	1.67	1.58	1.5	1.45	0	0.94	1.72	0	0.94	1.51	0	0.87	0	1.99	0	1.42	2.09	0.85	1.34	0	1.96	0	0	2.06	0	0	0	0	1.35	1.26	0	0.92	0.98
Gm38213	0	0.87	0	0	0	0	0	0	0	0	0.99	2.31	0	0	0	0	1.5	0	0	1.67	0	0	0	1.14	0	0	0	0	0	0	0	1.04	0	0	2.27	0	1.89	0	0	0	0	0.84	0	1.64	0	0	0	0	0
Brinp2	0.31	0.21	0.24	0.22	0.13	0.09	0.06	0.38	0.05	0.21	0.18	0.13	0.09	0.25	0.16	0.18	0.07	0.57	0.19	0.17	0.41	0.16	0.11	0.34	0.07	0.14	0.19	0.08	0.18	0.23	0.17	0.57	0.26	0.27	0.21	0.13	0.15	0.18	0.23	0.02	0.17	0.09	0.17	0.37	0.18	0.34	0.11	0.3	0.31
Astn1	0.96	0.7	0.62	0.72	0.34	0.34	0.24	1.19	0.19	0.46	0.47	0.41	0.18	0.82	0.71	0.41	0.37	0.58	0.62	0.71	0.66	0.25	0.18	1.07	0.17	0.51	0.58	0.55	0.66	0.61	0.82	1.5	1.24	0.63	0.72	0.38	0.45	0.53	0.86	0.16	0.53	0.1	0.28	0.83	0.49	0.44	0.8	0.95	0.72
Gm4953	0.37	0.49	0.31	0	0.52	0	0	0	0.35	0.76	0	0	0.66	0.33	0.64	0	0.29	0.93	0.63	0	0	0	0	0	0.35	1.08	0.28	0.58	0.4	0.38	0.53	0	0	0.32	0.95	0	0.29	0.63	0.34	0.57	0.66	0.25	0.25	0.33	0.3	0.71	0	0.62	0.37
Cop1	2.84	2.95	3.12	3.04	3.1	3.12	2.86	3.04	2.83	2.68	2.63	2.55	3.02	2.93	2.95	3.17	2.8	2.96	2.82	3.01	2.72	2.96	3	2.99	3.15	2.9	2.82	3.25	3.07	3.15	3.02	3.12	3.09	3.14	3	2.89	2.61	2	2.89	2.87	3.07	2.9	3.09	2.99	2.77	3.03	3.04	2.82	3.1
Gm37088	1.06	0.58	0.38	0.44	0.61	0	0	1.06	0	0	0	0	0.44	1.17	0.43	1.02	0	0.46	0.42	1.2	0.94	0	0.89	1.06	0	0	0.61	0.69	1.91	1.84	0	1.81	0.68	0.93	0	0.88	0.34	0	1.2	0	1.48	0	1.13	1.18	0.66	1.85	0	0.99	1.07
4930523C07Rik	1.27	0.52	1.02	0.82	0.66	0.92	0.3	0.69	0.84	0.99	0.7	0.77	0.85	1.21	0.7	1.04	0.45	0.77	1.1	0.76	0.91	0.49	0.99	1.12	0.58	0.57	0.63	1.16	1.09	0.81	1.32	1.81	1.96	1.64	0.82	0.93	0.47	0.62	0.99	0.55	1.38	0.42	0.86	1.9	1.6	0.76	0.28	1.07	1.09
Mrps14	5.1	5.41	5.2	4.82	5.15	5.06	5.58	5.09	5.19	5.16	5.64	5.62	4.69	5.19	5.07	4.73	5.5	4.97	5.01	5.11	5.06	4.8	4.17	5.02	4.89	4.95	4.89	5.08	4.79	4.86	5.62	5	5.01	4.67	5.23	4.91	5.17	4.3	4.99	4.95	4.74	5.52	5.27	5.04	4.8	4.81	4.31	4.92	4.7
Cacybp	5.31	5.21	5.28	5.29	5.75	5.98	5.87	5.2	5.24	4.98	5.44	5.46	5.09	5.64	4.99	5.9	5.06	5.5	5.64	5.35	5.14	4.97	5.34	5.44	5.47	5.48	4.94	5.33	5.42	5.54	5.85	5.19	5.64	5.51	5.11	5.61	4.84	4.02	5.11	5.32	5.22	5.85	6.02	5.25	5.44	5.48	4.27	5.01	5.24
4933417C20Rik	0.42	0.24	0.29	0.18	0.07	0.15	0.15	0.62	0.09	0.14	0.15	0.33	0	0.37	0.77	0.32	0.07	0.19	0.53	0.78	0.29	0.09	0.31	0.85	0.17	0.25	0.37	0.15	0.1	0.18	0.27	0.71	0.96	0.29	0.28	0.21	0.14	0.53	0.44	0.15	0.48	0.34	0.38	0.81	0.4	0.31	0	0.32	0
Rabgap1l	3.23	2.69	2.58	2.67	2.21	2.17	2	3.25	1.81	2.29	2.22	1.95	2.27	2.74	2.96	2.55	2.08	2.9	3.2	3.2	3.19	1.54	2.25	3.52	1.77	1.71	2.35	2.72	2.5	2.6	2.6	3.48	3.69	2.46	2.78	2.04	2.14	0.91	2.98	1.84	2.96	1.61	2.43	3.55	2.28	2.47	1.78	3.17	2.29
Mir1927	0	0	0	0	0	0	0	0	0	0	0	0	0	0	0	0	0	0	0	0	0	0	0	0	0	0	0	0	0	0	0	0	0	0	0	1.87	0	0	0	0	0	0	0	2	0	0	0	0	0
Gm37529	0.12	0.13	0.16	0.19	0.03	0.03	0.3	0.04	0.07	0.18	0.07	0.15	0.22	0.13	0	0.04	0.53	0	0.25	0.04	0.03	0.08	0	0	0.04	0.18	0.06	0.13	0.28	0.04	0.43	0.17	0.07	0.81	0.06	0.03	0.03	0.67	0	0.3	0	0.1	0.05	0.1	0.13	0.06	0.46	0.04	0.3
Gpr52	0.39	0.14	0.25	0.3	0.48	0.09	0.32	0.47	0.19	0.24	0	0.06	0	0.41	0.37	0.28	0.3	0.31	0.37	0.5	0.47	0	0.35	0.3	0.1	0.1	0.35	0.41	0.22	0.21	0	0.68	0.25	0.77	0.69	0.44	0.16	0.1	0.64	0.09	0.46	0	0.14	0.42	0.17	0.29	0.45	0.36	0.21
Gm37328	0	0.37	0.43	0	0.55	0.43	0.23	0.28	0.26	0.42	0	0.16	0.88	0.24	0.49	0.49	0	0	0.26	0.96	0	0.49	0	0.28	0.49	0.27	0	0.24	0.3	0	0.85	0.24	0.77	0.91	1.01	0.22	0	0	0.25	0.61	0.7	0.19	0.5	0.25	0.23	0.55	0.33	0	1.05
Gm38329	2.03	2.24	1.81	1.23	2.45	2.36	0.63	2.97	1.18	2.61	0.87	1.31	2.51	2.36	2.48	1.55	1.48	2.38	1.7	2.76	2.41	0.72	1.59	2.61	1.96	2.38	2.07	2.33	1.52	1.62	2.85	2.66	2.47	2.23	2.79	1.64	1.34	1.96	2.13	2.45	1.23	1.69	1.79	2.28	2.35	2.3	2.45	2.04	2.91
Gm37083	0.25	0	0	0.25	0.35	0.54	0	0.25	0	0.2	0.21	0	0	0	0.24	0	0	0.26	0.24	0	0.4	0	0.29	0.25	0.44	0.78	0.18	0.21	0.27	0.25	0	0.22	0.21	0	0	0	0	0	0.23	0	0.25	0	0	0	0.54	0	0	0.6	0
Gm6177	0.94	1.9	0.32	1.15	1.6	0.81	1.58	1.66	1.45	0.98	1.46	1.94	1.33	1.38	0.67	0.37	1.62	1.54	0	1.25	1.35	1.46	1.3	0.39	1.73	1.86	1.36	0.61	0.42	1.17	1.52	1.05	1.02	0.82	1.3	1.54	1.1	1.73	1.41	1	0.68	1	1.77	0.34	0.99	0.92	0.45	1.09	0.69
Rc3h1	3.97	3.21	3.36	3.75	3.46	3.77	2.48	4.25	2.62	3.19	2.56	2.09	3.74	3.39	4.25	4.17	2.55	3.83	3.82	3.97	3.64	2.52	2.97	4.23	3.05	3	3.63	3.6	3.8	4.27	3.17	4.32	4.41	3.75	3.5	3.17	2.78	1.98	3.89	3.1	4.14	2.4	3.77	4.29	3.23	3.65	3.18	3.68	3.66
Serpinc1	0.26	0.11	0.13	0.21	0.13	0.36	0.06	0.42	0.09	0.22	0.02	0.05	0.26	0.14	0.47	0.42	0.08	0.23	0.16	0.2	0.35	0.11	0.09	0.33	0.18	0.23	0.28	0.19	0.34	0.32	0.13	0.52	0.29	0.4	0.15	0.22	0.09	0.06	0.19	0.17	0.29	0.15	0.2	0.47	0.2	0.4	0.29	0.16	0.28
Zbtb37	1.09	0.72	0.41	0.72	0.59	0.69	0.19	1.11	0.34	0.38	0.38	0.29	0.56	0.62	1.12	1.23	0.22	0.74	0.83	1.09	0.73	0.35	0.71	1.12	0.43	0.27	0.75	0.54	1.68	1.34	0.44	1.43	1.57	0.71	0.58	0.68	0.49	0.12	0.97	0.44	1.28	0.22	0.87	1.32	0.7	1.12	0.39	1.04	0.68
Gm37362	0	0.2	0	0.28	0.39	0	0	0.28	0.49	0	0	0.16	0	0	0.5	0.68	0.4	0.29	0	0.47	0	0.27	0.33	1.05	0	0	0.55	0.24	0.55	0.52	0	0.46	0.92	0.24	0.42	0	0	0.49	0	0	0	0.51	0.19	0.46	0	1.16	0.33	0.26	0.52
Gas5	5.36	5.03	4.73	4.93	5.98	5.88	4.44	5.53	5.08	5.62	4.51	4.82	5.36	5.32	5.29	5.93	4.96	4.87	5.1	5.59	4.86	5.21	6.21	4.87	5.55	5.97	5.07	4.7	5.61	5.53	4.88	5.46	5.58	6.1	5.13	5.29	4.48	5.89	5.15	5.71	5.11	5.16	5.6	5.29	6.28	5.76	4.61	5.1	5.28
Dars2	3.48	3.58	2.9	3.49	3.15	3.77	2.75	3.64	2.98	3.4	3.27	2.41	2.89	3.36	3.71	3.63	2.65	3.56	3.65	3.39	3.19	3.11	3.11	4.02	2.85	2.63	3.42	2.88	3.66	3.8	2.93	3.52	3.74	3.07	2.94	3.32	3.46	1.46	3.76	3.03	3.78	2.63	3.52	3.83	3.12	3.42	2.62	3.76	2.85
Cenpl	2.29	2.47	1.97	2.02	2.36	2.49	2.07	2.66	1.94	2.24	2.48	2	2.05	2.41	2.25	2.2	1.68	2.23	2.57	2.16	2.49	1.71	2.19	2.73	2.28	2.12	2.2	1.94	2.19	2.63	2.37	2.3	2.49	1.86	2.44	2.12	2.17	1.41	2.16	2	2.31	2.14	2.61	2.46	2.41	2.48	1.53	2.46	2.09
Klhl20	1.62	1.23	1.02	1.3	1.28	1.75	0.57	1.88	0.68	1.07	0.76	0.5	1.34	1.32	1.43	1.79	0.53	1.52	1.47	1.47	1.49	0.95	1.69	1.82	0.88	1.11	1.47	1.23	2.12	1.99	0.79	1.93	2.14	1.35	1.13	1.29	1.06	0.34	1.7	1.16	2.02	0.67	1.49	1.86	1.59	1.68	0.95	1.8	1.15
Ankrd45	0.09	0.09	0.11	0.18	0.22	0.04	0.07	0.22	0.04	0.07	0.15	0.08	0.09	0.19	0.29	0.13	0.17	0	0.09	0.08	0.12	0	0	0.26	0.09	0.17	0.22	0	0.05	0.22	0.29	0.26	0.19	0.38	0.33	0.17	0.17	0.09	0.31	0.15	0.05	0.06	0.12	0.19	0.14	0.28	0.21	0.04	0.26
Gm6185	0.17	0.28	0.24	0.81	0.16	0.39	0.27	0.43	0.24	0.38	0.11	0.02	0.21	0.22	0.93	0.44	0.07	0.54	0.41	0.23	0.28	0.12	0.29	0.36	0.34	0.24	0.32	0.34	0.43	0.51	0.31	0.32	0.48	0.59	0.38	0.13	0.41	0.04	0.54	0.21	0.73	0.39	0.44	0.41	0.24	0.43	0.54	0.49	0.5
Prdx6	8.75	10.13	9.33	10.82	8.82	8.98	9.85	9.25	9.89	10.03	8.86	7.8	9.37	9.36	10.57	9.14	9.81	10.13	9.51	8.83	8.95	10.55	9.36	10.48	9.28	9.26	10.31	10.21	9.58	9.63	8.78	9.27	8.99	9.46	9.27	8.74	10.33	8.06	10.98	10.3	11.07	8.78	9.29	9.63	9.23	8.84	11.59	10.69	9.59
Gm15429	6.52	6.62	6.53	6.71	6.24	6.53	6.38	6.64	6.26	6.23	6.57	6.11	6.56	5.88	6.73	6.48	5.78	6.31	6.68	6.65	6.59	6.81	6.47	6.84	5.94	5.85	6.99	6.47	6.78	6.99	6.26	6.68	6.55	6.18	6.3	6.76	6.61	4.41	6.58	6.46	6.92	5.8	6.67	6.77	6.43	6.71	5.8	6.83	6.3
Gm5049	0.11	0.15	0.33	0.21	0.16	0.25	0.33	0.4	0.2	0.09	0.18	0.12	0.21	0.27	0.11	0.1	0.44	0.49	0	0.28	0	0.1	0	0.4	0.1	0	0.49	0.34	0.12	0	0	0.57	0.41	0.09	0.32	0	0.44	0	0.84	0	0.55	0	0.14	0.64	0.25	0.16	0.13	0.28	0.11
Fasl	0.18	0.34	0.28	0.09	0.25	0.39	0.07	0.18	0.31	0.64	0.96	0.67	0.25	0.36	0.32	0.63	0.2	0.18	0.31	0.81	0.28	0.09	0.3	0.4	0	0.24	0.55	0.29	0.64	0.34	0.37	0.88	0.34	0.28	0.39	0.38	0.25	0.17	0.43	0.21	0.4	0.42	0.59	0.59	1.43	0.25	0.21	0.37	0.47
Suco	3.69	3.54	3.72	3.71	3.69	3.59	2.88	3.78	2.88	3.12	2.82	2.53	3.49	3.44	3.8	3.9	2.78	3.36	3.49	3.74	3.69	2.74	3.3	3.78	3.3	2.96	3.4	3.56	3.77	4	3.17	4	4.04	3.61	3.46	3.34	2.79	2.18	3.7	3.19	3.88	2.76	3.75	3.97	3.59	3.69	3.42	3.74	3.69
Gm7496	0.32	0.23	0.14	0.17	0.24	0.38	0.14	0.46	0	0	0.14	0.09	0	0.28	0.44	0	0.13	0.47	0.16	0.29	0.28	0.16	0.67	0.58	0.31	0.31	0.13	0.51	0.63	0.47	0.36	0.28	0.7	0.6	0.67	0.13	0.36	0.31	0.54	0	0.17	0.32	0.22	0.29	0.38	0.54	0.2	0.43	0.46
Pigc	3.78	3.99	4.18	4.2	3.7	3.71	3.71	4.19	3.51	3.89	3.34	3.14	3.88	3.75	3.81	3.72	3.52	3.74	3.82	4.04	3.98	3.2	3.48	4.08	3.42	3.62	3.95	4.27	3.77	3.91	4.06	4.4	4.33	3.95	3.9	3.57	3.61	3.38	4.09	3.63	4.17	3.62	3.67	4.21	3.69	3.71	4.34	3.98	3.73
Dnm3	0.23	0.13	0.15	0.13	0.1	0.12	0.05	0.24	0.05	0.15	0.12	0.07	0.05	0.21	0.15	0.16	0.05	0.13	0.17	0.16	0.15	0.07	0.14	0.28	0.07	0.1	0.15	0.09	0.26	0.23	0.21	0.32	0.33	0.29	0.14	0.19	0.08	0.1	0.3	0.09	0.17	0.03	0.15	0.33	0.25	0.24	0.15	0.21	0.11
Dnm3os	0.5	0.24	0.12	0.08	0.36	0.4	0.04	0.45	0.06	0.24	0.1	0.27	0.28	0.23	0.27	0.44	0.13	0.29	0.28	0.24	0.63	0.02	0.59	0.6	0.18	0.18	0.34	0.07	0.32	0.46	0.19	0.5	0.57	0.16	0.13	0.05	0.08	0.26	0.54	0.07	0.26	0.14	0.38	0.55	0.66	0.33	0.05	0.46	0.11
Eef1aknmt	1.52	1.03	0.92	1.44	1.03	1.5	0.63	1.57	0.62	1.43	0.71	0.59	0.72	1.6	1.72	1.4	0.75	1.33	1.51	1.55	1.27	0.9	1.13	1.57	0.55	1.06	1.38	0.8	1.66	1.31	0.64	1.49	1.84	0.96	0.72	1.11	1.17	0.79	1.66	0.9	1.63	0.62	1.27	1.65	1.54	1.19	0.56	1.54	0.79
Vamp4	3.7	3.56	3.97	3.37	4.06	3.98	3.84	3.96	4.03	3.56	3.73	3.51	3.87	3.93	3.55	4.19	3.53	3.78	3.8	3.67	3.41	3.47	3.37	4.09	4.21	3.84	3.51	4.23	3.93	4.25	4.7	4.06	4.22	4.39	4	3.81	3.5	2.16	3.92	3.6	3.86	4.22	4.55	4.01	4.02	3.58	3.52	3.54	4.2
Myoc	0.08	0.11	0.2	0.37	0.18	0.42	0	0	0.08	0.07	0.62	0.09	0.31	0.14	0	0.29	0.4	0	0.15	0	0	0.16	0.65	0.44	0.08	0.08	0.28	0	0.34	0.39	0.18	0.5	0	0.07	0.13	0.07	0.12	0.08	0.41	0.14	0	0.31	0.16	0.21	0.47	0.28	0.1	0.29	0.24
Prrc2c	3.96	3	2.68	3.57	2.84	3.18	1.88	4.08	2.06	2.76	2.39	1.67	3.33	3.22	3.94	3.85	2.21	3.87	3.77	3.92	3.78	2.17	3.15	4.59	2.31	2.48	3.37	3.26	4.22	4.16	2.68	4.37	4.72	3.29	3.06	3.14	2.54	1.49	4	2.94	4.53	1.78	3.54	4.49	3.18	3.52	2.77	4.15	3.14
Fmo4	0.79	0.69	2.06	1.84	3.57	2.94	0.15	1.38	1.33	0.5	0.57	1.2	2.62	0.96	0.96	3.05	1.36	0.66	0.32	3.94	1.39	1.96	2.71	1.17	2.76	2.96	2.36	0.48	3.26	3.63	0.32	1.68	1.02	2.95	1.53	2.87	0.92	3.43	1.07	3.22	2.66	1.45	3.02	0.63	3.55	4.05	0.74	0.98	3.21
Fmo1	1.51	1.14	1.12	1.74	2.52	2.98	0.77	1.2	1.76	1.34	1.9	1.1	2	1.55	1.84	3.15	1.28	1.62	0.97	2.99	1.38	2.91	2.97	2.76	2.2	2.75	2.71	1.17	3.32	3.25	0.87	1.33	1.19	2.58	0.96	2.35	2.37	1.75	1.7	2.66	3.64	1.67	2.82	1.75	3.07	2.87	0.43	2.22	2.61
Fmo2	3.44	3.56	3.94	3.71	2.52	2.47	2.31	3.86	2.13	3.01	3.43	2.85	1.64	3.37	3.93	2.81	2.94	2.94	3.3	3.27	4.2	2.15	4.23	4.85	2.43	1.74	3.94	2.77	2.49	2.33	2.35	4.04	3.86	2.17	3.64	2	3.49	3.35	4.03	1.31	3.23	2.08	2.57	3.79	3.75	3.79	2.82	3.99	2.15
Prrx1	0.22	0.12	0.38	0.36	0.24	0.46	0.09	0.35	0.07	0.18	0.29	0.24	0.23	0.16	0.17	0.41	0.11	0.17	0.06	0.41	0.14	0.13	0.18	0.23	0.2	0.06	0.36	0.1	0.24	0.21	0.2	0.42	0.23	0.13	0.23	0.44	0.25	0.37	0.24	0.19	0.15	0.37	0.21	0.68	0.49	0.28	0.04	0.21	0.11
Gorab	3.92	3.4	3.48	3.65	4.06	4.14	3.07	3.81	3.18	3.57	3.32	2.87	3.68	3.66	3.73	4.14	2.98	3.86	3.78	4.05	3.53	3.32	4.01	3.88	3.68	3.65	3.68	3.61	4.32	4.35	3.19	4	3.87	3.55	3.3	3.88	3.14	1.46	3.77	3.49	3.93	3.53	4.25	3.91	3.86	3.97	2.71	3.76	4.14
Gm24940	0	0	0	0	0	0	0	0	0	0	1.65	0	0	0	0	0	0	0	0	0	0	0	0	0	0	0	0	0	0	0	1.57	0	0	0	0	0	0	0	1.75	0	0	0	0	0	1.63	0	2.04	0	0
Rpsa-ps1	6.42	6.46	6.27	6.1	6.32	6.31	6.43	6.11	6.9	6.58	7.01	7.41	6.04	6.48	6.18	6.1	6.8	5.79	6.28	6.77	6.45	7.08	6.7	6.06	6.08	6.8	6.38	6.14	6.16	5.64	6.29	6.25	5.82	6.13	5.76	6.86	7.12	6.61	6.32	6.49	5.94	6.77	6.33	6.32	6.78	6.28	4.45	6.31	5.55
Gm2343	1.64	0.51	0.38	1.23	0.79	1.14	0.85	1.17	0.43	0.48	0.68	0.68	1.37	0.72	0.87	1.04	0.64	0.6	1.12	0.64	1.11	0.77	1.22	1.08	0.96	0.67	0.62	1.48	1.24	0.71	0.81	1.55	1.1	0.7	0.99	0.47	0.64	0.16	1.48	0.49	1.44	0.98	0.98	1.13	0.99	0.85	0.92	1.02	1
Kifap3	3.24	3.13	2.96	3.33	3.38	3.45	2.66	3.42	2.85	2.76	2.78	2.18	2.92	3.28	3.21	3.68	2.64	2.77	2.96	3.42	2.77	3	2.98	3.45	3	2.8	3.33	3.04	3.63	3.92	3.15	3.7	3.64	3.62	3.09	3.18	2.74	2.1	3.58	3.31	3.42	2.54	3.56	3.46	3.21	3.19	3.13	3.39	3.46
Scyl3	3.79	3.25	2.86	3.47	2.87	3.17	2.35	3.75	2.49	3.27	2.71	2.28	3.12	3.22	3.69	3.36	2.41	3.63	3.62	3.2	3.71	2.79	3.56	3.77	2.72	2.59	3.44	3.1	3.57	3.58	2.75	3.78	3.8	2.93	3.19	3.14	2.93	1.73	3.69	2.65	3.67	2.43	3.13	3.91	3.56	3.44	2.77	3.86	2.98
BC055324	1.9	1.47	0.75	1.13	1.17	1.65	0.69	1.74	0.55	1.51	1.78	0.57	0.58	1.51	1.74	1.38	0.57	2.03	1.97	1.43	1.69	0.61	1.18	2.24	0.39	0.69	1.24	0.89	1.66	1.75	1.17	1.8	2.02	0.8	0.68	1.17	1.67	0.44	1.5	0.83	1.76	0.55	1.67	2.02	1.23	1.33	0.8	1.79	0.53
Mettl18	3.05	3.04	2.77	2.74	2.6	2.95	2.56	3.01	2.55	2.95	3.03	2.74	2.77	3.04	2.9	2.93	3.11	3.01	3.36	3.23	2.82	2.46	2.69	3.53	2.46	2.88	2.87	2.69	2.67	2.92	3.22	3.08	3.38	2.98	2.8	2.9	3.17	2.39	2.87	2.74	3.06	2.5	3.08	3.25	3.07	3.1	3.02	3.22	2.65
Sele	0.98	0.16	0.1	1.12	0.04	0	1.2	0.17	0.11	0.42	0.98	0.13	0.12	0.15	0.45	0.11	0.25	1.94	1.48	0.05	0.19	0	0.14	1.36	0.11	0.06	0.13	0.24	0.07	0.12	1.27	0.49	1.04	0.32	0.26	0.09	1.03	0	0.25	0.05	0.17	0	0.26	0.57	0.18	0.13	0.59	0.76	0
Sell	2.13	0.97	2.46	0.17	0.08	0.22	0.24	0.25	1.85	2.36	1.06	2.17	2.28	2.39	1.24	1.55	0.21	1.31	1.96	0.91	1.81	0.73	0.57	1.74	0.73	0.28	0.67	2.61	2.06	0.67	2.81	3.67	3.54	3.02	2.11	2.08	0.68	0.21	2	0.88	2.64	0.27	1.54	3.8	3.21	0.5	0.07	2.14	2.7
Selp	0.69	0.2	0.03	0.22	0.09	0.44	0	0.26	0	0.26	0.18	0.2	0.04	0.44	0.43	0.14	0.06	0.3	0.5	0.32	0.43	0.04	0.58	0.69	0.14	0.18	0.38	0.13	0.13	0.48	0.2	0.25	0.53	0.22	0.29	0.17	0.34	0.07	0.65	0.06	0.47	0.17	0.31	0.59	0.46	0.31	0	0.66	0.08
F5	0.44	0.69	0.43	0.17	0.16	0.16	0.18	0.37	0.37	0.16	0.16	0.06	0.25	0.15	0.23	0.37	0.23	0.29	0.35	0.29	0.17	0.39	0.49	0.33	0.39	0.3	0.59	0.19	0.4	0.24	0.18	0.36	0.41	0.36	0.18	0.19	0.44	0.13	0.48	0.25	0.64	0.15	0.23	0.53	0.26	0.37	0.11	0.49	0.5
Slc19a2	3.7	3.62	3.58	4.15	3.53	3.51	3.34	4.18	2.93	3.02	2.83	2.25	4.29	2.93	3.66	3.94	3.1	3.91	3.91	3.96	3.84	2.37	3.72	4.13	3.44	3.32	3.62	3.8	3.74	3.96	3.14	3.97	4.24	3.35	3.84	3.3	3.24	1.74	3.71	3.39	3.83	2.93	3.54	4.18	3.16	3.63	3.99	3.66	3.87
Ccdc181	3.67	3.79	3.55	4.02	3.49	3.64	3.66	4.18	3.44	3.56	3.24	2.91	3.53	3.56	3.9	3.84	3.45	4.42	3.95	3.86	3.32	3.54	3.71	4.56	3.33	3.41	3.6	3.62	3.78	3.51	3.51	4.05	4.01	3.72	3.49	3.59	3.64	2.44	4.31	3.45	4.11	3.37	3.81	3.94	3.65	3.5	4.24	3.89	3.49
Blzf1	3.68	3.15	3.24	3.49	3.09	3.12	2.83	3.48	2.71	3.14	2.86	2.32	3.38	3.24	3.49	3.25	2.73	3.44	3.29	3.25	3.37	2.68	3.12	3.65	3.09	2.58	3.35	3.18	3.3	3.62	2.94	3.52	3.76	3.07	2.95	2.97	2.9	1.95	3.35	2.89	3.47	2.46	3.42	3.73	3.11	3.23	2.85	3.52	3.17
Nme7	2.47	2.05	1.8	2.14	1.99	1.94	2.12	2.58	1.94	2.92	2.4	1.88	1.99	2.36	2.53	2.28	1.88	2.4	2.59	1.8	2.48	1.7	1.93	2.46	2.02	1.65	2.25	2.21	2.32	2.44	2.03	2.37	2.63	1.87	1.97	1.93	2	1.13	2.49	1.54	2.4	1.85	2.34	3.05	1.98	1.95	1.67	2.61	2.09
Atp1b1	9.15	8.77	9.72	9.58	8.9	9.08	8.72	9.57	8.5	8.95	8.18	7.49	9.46	9.25	9.7	9.26	8.31	9.2	9.45	9	9.65	8.76	8.82	9.8	8.61	8	9.51	9.54	9.43	9.5	8.89	9.83	9.53	8.96	9.23	9.06	8.84	6.59	9.58	8.88	9.79	7.86	9.04	9.61	9.09	9.14	9.39	9.25	9.26
Gm32391	3.09	2.87	3	3.75	2.81	3.67	1.62	3.91	2.13	3.06	2.13	1.92	3.34	3.1	3.96	3.35	2.34	3.12	3.57	3.45	3.14	2.29	3.76	3.9	1.3	3.15	3.05	3.22	3.68	3.71	2.18	3.76	3.1	2.4	3.54	3.17	2.49	1.97	3.66	2.79	3.19	1.33	3.02	3.45	3.95	3.26	3.56	3.1	2.29
Gm37732	0	0	0.49	0.99	0	0	0.49	0.58	0.55	0	1.15	0.34	0.57	1.44	1.54	0.55	0.46	1.02	0	0.92	1.98	0.56	0	0.99	0.56	0	0	1.42	0	1.01	0	0.52	1.41	0	0	0	0.45	0.55	0.92	0	0.57	0	0	1.2	0.48	0	0.67	1.9	0
Gm26685	0.39	0.81	1.18	2.55	0.71	0.77	0.48	2.26	0.81	0.37	0.77	0.14	0.93	0.51	0.82	0.99	0.07	0.71	2.25	0.73	0.39	1.04	0.66	3.23	0.49	0.56	1.65	0.39	1.35	0.81	1.24	2.21	0.6	0.33	0.98	0.42	2.44	0.3	2.04	0.38	1.7	1.14	0.45	1.06	1.06	0.78	0.53	0.29	0.52
D630023O14Rik	0.85	0.57	0.44	2.81	0.4	0.4	0.33	3.8	0.92	0.09	0.66	0.06	0.86	0.63	0.69	0.34	0.24	1.15	3.1	0.94	0.45	0.78	1.4	4.35	0.15	0.42	2.2	0.09	0.65	0.68	0.81	3.29	0.58	1.06	1	0.17	2.92	0.2	3.03	0.37	2.59	0.53	0.33	1.66	0.97	0.78	0.78	0.76	0.57
Gm37184	0.27	0	0.42	0	0	0	0	0.5	0	0	0.23	0	0	0.24	0.26	0	0	0	0.48	0.25	0.23	0	0	0.7	0	0.26	0.2	0.23	0	0.28	0	0.24	0.23	0	0	0	0.21	0	0.46	0	0	0	0.18	0.24	0	0.2	0	0.47	0
Gm36945	2.62	1	1.96	1.6	1.6	1.71	1.2	2.85	1.48	2.05	2.59	2.2	0.9	2.64	1.76	1.07	2.22	1.33	2.61	1.04	2.58	0.88	1.26	2.75	1.42	0.98	1.25	1.58	1.38	1.4	2	1.48	2.3	0.17	2.16	1.37	1.62	2.06	2.11	0.97	0.9	1.77	1.55	2.28	1.2	1.25	0.91	2.37	0.37
Dpt	5.46	4.9	4.76	4.87	6.19	6.21	4.18	4.81	5.12	4.74	5.5	5.96	4.16	5.33	4.98	5.52	4.96	4.54	5.02	5.39	4.15	4.89	5.64	5.25	5.42	5.15	5.83	4.15	5.49	5.1	5.64	5.1	5.2	5.33	4.3	5.64	4.71	6.14	5.72	4.74	5.21	5.89	5.43	5.11	5.61	5.28	3.89	5.42	4.94
Xcl1	1.77	1.67	3.19	1.04	3.14	2.47	2.41	1.77	2.52	3.42	1.77	2.07	2.31	2.99	2.84	3.01	1.69	0.63	2.01	1.42	1.09	2.47	0.71	1.77	2.77	2.67	2.23	2.41	2.95	2.18	3.65	2.95	2.67	2.32	1.99	2.36	1.58	3.4	2.05	0.73	1.86	3	2.33	3	3.35	1.89	1.55	1.79	2.74
Gm16550	4.85	4.71	5.05	4.08	4.72	4.43	3.61	3.66	4.35	4.63	4.78	4.9	2.97	4.76	4.39	3.81	0	3.39	4.97	3.75	2.78	3.82	3.58	4.28	3.29	4.52	4.28	4.22	4.97	3.92	4.86	4.4	4.81	5.07	2.22	4.6	4.75	3.81	5.1	3.83	4.7	4.37	4.57	4.41	4.84	4.61	4.14	3.77	4.73
Sft2d2	6.5	6.38	5.86	6.17	6.31	6.44	5.82	6.22	5.6	5.67	5.89	4.99	5.91	5.58	6.38	6.79	5.7	7.03	6.73	6.69	6.64	6.43	6.95	7.05	6.24	6.06	6.48	6	7	7.2	5.99	6.48	6.53	6.61	5.98	6.44	6.14	4.6	6.35	6.44	7.04	5.42	6.64	6.46	6.52	6.75	6.33	6.55	6.69
Tiprl	4.1	3.97	4.05	4.05	4.06	4.18	3.75	4.18	3.63	3.87	3.72	3.44	3.93	4.09	4.17	4.32	3.7	4.42	4.16	4.11	4.23	3.98	4.05	4.25	3.95	4.03	4	4.15	4.29	4.41	3.89	4.19	4.4	4.24	4.14	3.99	3.81	3.39	4.05	3.95	4.26	3.7	4.17	4.22	3.98	4.22	4.29	4.16	4.52
Gm38190	1.21	0.49	0.09	0.62	0.5	0.44	0.06	1.33	0.19	0.14	0.3	0.26	0.46	0.44	1.06	1.08	0.13	1.06	0.96	1.18	0.64	0.1	0.42	1.47	0.34	0.1	0.79	0.54	0.99	0.9	0.13	1.29	1.66	0.33	0.53	0.42	0.3	0.07	1.05	0.28	1.19	0.16	0.52	1.2	0.27	0.89	0.21	0.79	0.45
Gpr161	0.93	0.27	0.14	0.48	0.52	0.7	0.1	0.77	0.18	0.62	0.39	0.28	0.27	0.61	0.71	0.62	0.26	0.3	0.7	0.66	0.27	0.2	0.48	0.85	0.16	0.36	0.68	0.34	0.99	0.57	0.45	0.85	1.02	0.32	0.35	0.3	0.48	0.44	1.03	0.19	0.53	0.31	0.4	0.81	0.46	0.56	0.27	0.77	0.38
Dcaf6	3.47	2.72	3.2	3.31	2.96	3.17	2.3	3.79	2.25	2.86	2.63	2.32	2.88	3.16	3.42	3.36	2.72	3.42	3.45	3.36	3.43	2.42	3.34	3.75	2.6	2.62	3.03	2.97	3.3	3.46	2.98	3.76	3.73	2.92	3.34	2.85	2.83	2.67	3.62	2.68	3.54	2.46	3.01	3.64	3.43	3.38	2.93	3.62	2.92
Gm24637	0	0	0	0	0	0	0	0	0	0	0	0	0	0	0	3.5	0	0	0	0	0	0	0	0	0	0	0	0	0	0	0	0	0	0	0	0	0	0	0	0	0	0	0	0	0	0	0	0	0
Mpc2	4.27	4.71	4.78	4.23	4.85	4.73	5.17	4.58	4.72	4.51	4.78	4.72	4.91	4.53	4.32	4.46	5.05	4.37	4.41	4.38	4.87	4.75	4.41	4.12	4.89	5.09	4.58	4.69	4.32	4.35	5.26	4.3	4.15	4.71	5.02	4.73	4.85	4.42	4.11	4.69	4	5.23	4.78	4.22	4.41	4.69	4.38	3.96	4.68
Gm37860	0.7	0.33	0	0	0.24	0.27	0.14	0.46	0	0	0	0.18	0	0.28	0.44	0.44	0	0.47	0.44	0.92	1.11	0.31	0	0.58	0	0.16	0.45	0.15	0.63	0.17	0	0.63	0.7	0	0	0.13	0	0.16	0.42	0.5	0.45	0.32	0.11	0.15	0	0.12	0	0.54	0.17
Mpzl1	4.12	3.5	3.33	3.21	3.52	3.73	3.12	4.13	2.92	3.74	3.32	2.88	2.89	3.67	3.71	3.79	3.06	3.64	4.37	3.83	4	2.59	3.91	4.43	2.87	3.34	3.53	2.82	3.74	3.96	3.25	3.83	4.32	2.77	3.07	3.37	3.55	3.08	4.25	2.65	4.07	3.1	3.54	4.19	3.81	3.71	2.57	4.01	2.82
Gm37559	0	0	0	0	0.16	0	0.17	0.21	0.2	0	0	0.33	0	0	0	0	0	0.72	0.53	0	0.62	0	0	0.71	0	0.2	0	0.18	0.23	0.22	0	0.63	0.48	0.34	0	0.17	0	0	0	0	0.21	0	0	0	0	0	0	0	0
Gm18407	0.22	0	0	0.22	0	0	0	0.22	0	0	0	0.24	0.41	0.2	0.4	0	0	0.23	0.4	0	0.77	0	0.26	0.22	0.21	0	0	0	0	0.6	0.59	0.52	0.19	0.19	0.34	0	0.32	0.21	0.54	0	0.41	0	0.15	0.91	0	0.17	0	0	0
Rcsd1	1.55	0.93	1.45	0.8	0.68	0.87	0.4	0.84	0.88	1.64	1.08	1.17	1.23	1.53	1.14	1.4	0.59	1.12	1.31	1.09	1.43	0.61	1.24	1.72	0.52	0.76	1.2	1.47	1.39	1.11	1.48	2.08	2.29	2.06	0.83	1.08	0.84	0.5	1.43	0.55	1.66	0.41	0.99	2.36	1.99	0.79	0.49	1.54	1.46
Creg1	5.37	5.52	5.61	5.6	5.63	5.47	6.01	5.52	5.8	5.63	5.85	5.45	5.21	5.4	5.77	5.25	5.97	5.81	5.6	5.4	5.43	5.68	5.67	5.98	5.15	5.12	5.79	5.32	5.06	5.16	5.51	5.37	5.59	5.18	5.38	5.2	6.11	5.36	6.14	5.3	5.85	5.22	5.5	5.41	5.73	5.58	6.31	6	4.96
Gm16565	0.08	0.11	0.07	0.36	0.17	0.19	0.06	0.36	0	0.12	0.25	0.13	0.29	0	0.08	0.28	0.06	0.08	0.08	0.07	0	0.08	0.27	0.3	0	0.22	0.06	0.07	0.25	0.16	0.18	0.32	0.07	0.07	0.12	0.06	0.12	0.08	0.14	0	0.22	0.1	0.1	0.2	0.24	0.37	0.1	0.33	0
Cd247	0.89	0.28	0.79	0.18	0.16	0.46	0.29	0.3	0.68	0.93	1.02	0.72	0.34	0.58	0.36	0.72	0.12	0.51	0.9	0.56	0.68	0.15	0.44	0.77	0.31	0.33	0.52	0.64	0.65	0.6	0.95	1.08	0.94	0.86	0.28	0.58	0.23	0.31	0.78	0.27	0.84	0.27	0.66	1.1	1.43	0.32	0.19	0.96	0.5
Pou2f1	1.91	1.53	1.14	1.62	1.16	1.31	0.93	1.91	0.77	1.31	1.11	0.7	1.49	1.31	1.95	1.78	0.93	1.95	1.82	1.82	2.08	0.93	1.67	2.44	1.02	1.01	1.38	1.67	2.11	2.09	1.32	2.32	2.43	1.67	1.48	1.3	1.2	0.89	1.94	1.28	2.39	0.86	1.59	2.33	1.54	1.74	1.11	2.2	1.41
Gm7626	0	0.67	0	0.51	0.4	0.76	0.43	0	0.49	0.42	1.04	0.3	0	0	0	0.49	0.72	0	0	1.11	0.45	0.86	0.6	0	0.49	0.5	0	0.45	0	0.53	0	0	0	0	0	0.41	0.4	0.49	0.83	0.44	0.51	0.65	0.64	0	0.43	0	0.6	0.48	0.52
Dusp27	0.42	0.17	0.38	0.27	0.12	0.07	0.26	0.13	0.23	0.22	0.1	0.18	0.12	0.24	0.43	0.16	0.32	0.25	0.26	0.28	0.04	0.12	0.24	0.31	0.12	0.08	0.18	0.07	0.22	0.13	0.16	0.27	0.41	0.14	0	0.13	0.37	0.04	0.58	0.14	0.59	0.19	0.28	0.37	0.16	0.03	0.28	0.56	0.09
Gpa33	8.78	8.64	8.79	8.97	8.35	8.62	7.91	8.98	8.39	8.57	8.2	6.95	8.78	8.45	8.95	8.88	8	8.87	8.85	8.64	8.58	8.68	8.72	9.16	8.18	7.56	9.13	8.98	9.2	9.23	7.84	9.12	9.05	8.23	8.43	8.67	8.73	7.06	9.27	8.63	9.37	6.69	8.77	9.17	8.77	8.65	8.93	9.16	8.67
Ildr2	0.18	0.31	0.07	0.18	0.62	0.48	0.13	0.27	0.19	0.22	0.67	0.15	0.02	0.16	0.29	0.29	0.34	0.06	0.15	0.49	0.38	0.19	0.41	0.55	0.5	0.12	0.62	0.04	0.25	0.29	0.37	0.36	0.39	0.24	0.5	0.28	0.43	0.32	0.6	0.16	0.28	0.18	0.35	0.17	0.56	1.08	0.34	0.91	0.29
Gm15853	0.72	0.14	0.31	0.31	0.05	0	0.11	0.2	0.06	0.21	0	0.18	0.13	0.42	0.36	0.35	0.15	0.27	0.3	0.23	0.27	0.07	0.16	0.07	0.13	0.07	0.1	0.12	0.46	0.32	0.42	0.6	0.32	0.22	0.11	0.2	0.15	0.07	0.57	0.06	0.26	0.22	0.05	0.38	0.31	0.32	0.08	0.39	0.07
Tada1	2.21	1.81	1.67	1.84	1.82	2.27	0.88	2.24	1.31	1.8	1.45	1.19	1.61	1.97	2.08	2.19	1.02	1.58	2.12	2.26	2.03	1.44	2.03	2.42	1.37	1.4	2.24	1.88	2.39	2.56	1.19	2.09	2.31	1.67	1.81	1.94	1.95	0.84	1.93	1.44	2.49	1.14	2.06	2.41	1.78	2.09	1.19	2.33	1.8
Pogk	2.16	1.43	1.71	1.89	1.48	2	0.86	2.16	1.19	1.21	1.33	0.91	1.11	1.86	1.71	2.03	1.26	1.9	2.04	2.03	1.5	1.13	1.55	2.48	1.1	1.15	1.68	1.43	2.12	2.13	1.48	2.56	2.82	1.47	1.51	1.54	1.55	1.18	2.49	1.2	2.33	0.93	1.9	2.43	1.99	1.66	1.51	2.18	1.22
Gm16418	9.82	10.05	9.79	9.62	10.22	10.18	10.63	9.65	10.26	10.13	10.44	10.71	10.1	10.13	9.63	9.58	10.5	9.52	9.78	9.65	9.62	10.24	9.28	8.8	10.58	10.67	9.67	9.31	9.22	8.53	9.41	9.05	8.51	8.66	9.89	10.23	10.33	9.91	9.34	9.71	8.31	10.64	9.51	9.08	8.47	9.62	9.13	8.33	9.95
Gm6286	1.55	2.59	1.9	1.91	2.42	2.09	2.13	1.46	2.15	1.68	2.55	2.2	2.36	1.49	1.67	2.26	2.55	1.89	2.04	2.15	2.27	2.86	2.24	2.16	2.49	3.03	1.6	2.36	2.32	2.58	2.59	1.96	2.08	2.34	3.45	2.3	2	2.82	2.05	2.1	2.36	2.77	1.81	1.72	2.3	2.4	1.72	2.27	2.28
Gm16701	0.14	0.1	0.23	0	0.58	0.22	0	0.14	0.07	0.06	0	0.29	0	0.24	0.14	0.43	0.21	0	0.07	0.19	0.18	0.32	0.17	0.07	0.26	0.2	0.2	0.06	0.23	0.4	0.31	0.54	0.48	0.64	0.11	0.22	0.05	0.26	0.46	0.23	0.07	0.23	0.23	0.13	0.41	0.42	0.09	0.19	0.45
Fam78b	0.62	0.13	0.19	0.5	0.22	0.25	0.04	0.74	0.08	0.35	0.32	0.32	0.18	0.4	0.24	0.39	0.27	0.35	0.37	0.23	0.3	0.15	0.13	0.9	0.1	0.29	0.34	0.35	0.39	0.46	0.43	1	0.95	0.4	0.31	0.31	0.35	0.46	0.82	0.13	0.23	0.09	0.34	0.68	0.23	0.34	0.43	0.43	0.3
Gm17868	1.01	0.19	0.41	0.26	0.37	0.58	0.22	0.69	0.46	0.4	0.73	0.41	0	0.77	0.83	0.82	0	0.87	0.82	0.45	0.23	0.25	0.57	1.01	0	0	0.53	0.6	0.73	0.5	0.69	0.61	0.75	0.88	0	0.83	0.38	0	0.79	0.22	0.48	0.48	0.34	0.91	0.72	0.52	0.31	0.64	0.69
Uck2	4.16	3.23	3.05	3.84	2.96	4.09	2.28	4.01	2.53	3.85	3.03	2.34	2.47	3.97	3.97	3.58	2.67	3.89	4.05	3.48	3.81	2.58	3.78	4.2	2.2	2.45	3.58	2.91	3.89	3.79	2.44	3.7	4.31	2.55	2.91	3.42	3.16	2.54	4.02	2.78	3.98	2.27	3.39	3.94	3.68	3.38	2.01	4.13	2.39
Tmco1	5.2	5.11	5.32	5.16	5.14	5.07	5.14	5.3	4.95	5.19	5.42	5.19	4.92	5.3	5.25	5.01	5.15	5.08	5.16	4.93	5.17	4.69	4.63	5.18	4.67	4.65	5.01	4.85	4.84	4.98	5.21	4.92	5.39	4.47	5.04	4.81	4.85	3.75	5.04	4.77	5.05	5.29	5.01	5.19	4.94	5.03	4.42	5.28	4.69
AC113970.1	0	1.8	0	2.2	0	0	1.98	3.06	0	1.95	0	0	2.19	0	3	0	0	2.25	0	2.91	2.03	2.15	0	0	0	0	0	0	2.32	0	0	0	2.02	0	0	2.73	1.89	2.15	0	0	2.2	0	0	2.88	1.97	0	0	0	0
Aldh9a1	5.73	5.7	6.29	5.8	6.07	5.93	5.09	5.89	4.87	5.18	5.29	5.06	5.43	5.24	5.74	5.6	5.35	5.36	5.61	6.58	5.74	5.21	6.12	6.1	5.05	5.16	5.94	5.35	5.84	6	4.91	6.37	6.13	5.26	5.56	6.05	5.88	5.45	5.82	5.93	5.79	4.79	5.65	5.75	6.3	6.7	4.91	5.84	5.31
Mgst3	10.07	10.54	10.17	10.33	10.08	10.35	10.98	10.24	10.48	10.46	10.53	10	10.74	10	10.23	10.31	10.41	10.4	10.33	10.11	10.17	10.96	10.81	10.44	10.78	10.45	10.7	10.47	10.25	10.55	10.26	10.51	10.05	9.98	10.38	10.45	10.46	9.01	10.34	10.59	10.33	10.27	10.36	10.48	10.08	10.27	9.94	10.33	10.66
Rxrg	0.46	0.15	0.77	0.15	0.35	0.61	0	0.35	0.14	0.28	0.34	0.3	0.15	0.51	0.21	0.33	0.06	0.29	0.14	0.31	0.13	0.27	0.25	0.4	0.27	0.07	0.21	0.24	0.37	0.15	0.22	0.69	0.45	0.24	0.33	0.22	0.72	0.54	0.26	0.12	0.4	0.58	0.36	0.31	0.6	0.35	0.09	0.2	0.28
Lmx1a	0.45	0.63	0.59	0.51	0.28	0.61	0.12	0.9	0.42	0.33	0.31	0.26	0.4	0.46	0.43	0.35	0.28	0.29	0.59	0.37	0.35	0.1	0.56	0.59	0	0.14	0.39	0.35	0.48	0.33	0.11	0.43	0.51	0.41	0.23	0.39	0.25	0.18	0.7	0.41	0.24	0.28	0.31	0.33	0.43	0.27	0.52	0.34	0.45
Pbx1	3.14	3.09	3.09	3.27	2.8	3.01	2.31	3.37	2.31	2.65	2.24	1.61	3.09	2.79	3.41	3.38	2.54	3.16	3.36	3.11	2.59	2.41	2.99	3.53	2.37	2.26	2.99	2.85	3.52	3.33	2.63	3.72	3.48	2.94	2.74	2.74	2.72	2.12	3.52	2.87	3.65	1.69	2.69	3.51	3.07	3.13	3.16	3.48	2.86
Gm5265	0	0.38	0	0	0	0.45	0	0.54	0	0	0	0	0.53	0	0.52	0	0	0	0	0.49	0	0	0	0.53	0	0	0	0.46	0	0	0	0.47	0.46	0	0.77	0	0	0	0.49	0	0	0	0.91	0	0.44	0	0	0	0
Nuf2	2.32	2.33	1.02	1.77	1.91	2.5	0.96	2.24	1.47	2.16	2.12	1.46	0.97	2.3	2.39	2.02	1.23	2.27	2.4	1.71	2.3	1.04	1.68	2.35	1.25	1.27	1.9	1.36	2.19	2.53	1.62	1.97	2.35	1.6	1.51	1.87	2.2	0.78	1.9	1.67	2.2	1.67	2.56	2.31	1.84	2.02	0.43	2.3	0.97
Rgs5	5.63	6.2	5.45	6.51	5.76	5.84	5.27	5.87	5.46	5.77	5.66	5.04	4.98	5.91	6.13	5.97	5.78	5.11	5.79	5.71	5.2	5.38	5.52	6.46	4.71	5.75	5.63	4.54	6.72	5.92	6.3	6.53	6.26	6.03	5.48	5.2	5.64	6.84	6.46	5.6	5.52	4.94	5.46	5.61	6.1	6.19	5.39	6.22	5.4
Rgs4	1.58	1.3	1.7	2.01	1.72	1.63	0.8	2.01	0.83	1.4	1.79	1.47	1.01	1.84	1.7	1.56	1.5	1.4	1.63	1.82	1.19	0.71	1.46	2	1.16	1.14	1.69	0.85	1.87	1.81	2.15	2.47	2.04	1.46	1.96	1.39	1.38	1.78	2.16	0.98	0.98	0.97	1.41	1.82	1.76	1.63	1.76	1.75	1.55
Hsd17b7	4.4	3.47	3.69	4.01	3.74	3.56	3.04	4.21	2.65	3.25	3.27	2.31	3.47	3.98	4	3.76	3.02	3.88	3.73	3.75	4.53	2.94	3.57	4.32	3.51	3.03	3.91	4.34	4.45	4.68	3.34	4.56	4.36	3.75	3.95	3.7	3.26	2.6	3.99	3.81	4.19	2.43	4.43	3.89	3.83	3.93	2.82	4.51	4.34
3110045C21Rik	1.61	1.3	1.02	1.16	1.5	1.46	1.13	1.02	0.89	1.61	1.08	1.12	0.29	1.83	1.13	1.38	0.82	1.68	0.89	1.15	0.9	0.51	0.74	1.49	1.6	1.26	1.1	1.45	1.24	1.82	1.3	1.36	1.33	1.09	0.62	1.46	1.47	0.62	1.34	0.55	1.22	1.66	1.75	0.92	1.24	1.35	0.18	0.87	1.66
Ddr2	2.72	1.87	1.5	2.74	1.97	2.51	1.21	2.68	1.53	1.99	1.79	1.4	1.67	2.72	2.71	2.71	1.4	1.96	2.49	2.36	1.78	1.29	1.84	3.05	1.34	1.36	2.45	1.49	2.75	2.56	2.07	3.07	3.22	2.46	1.78	1.92	1.58	1.92	3.2	1.55	2.58	1.26	2.13	2.94	2.37	2.31	1.52	2.81	2.03
Uap1	6.61	6.16	6.46	6.57	6.3	6.55	5.56	6.6	5.4	6.18	5.67	4.76	6.34	6.21	6.47	6.63	5.61	6.66	6.56	6.24	6.32	5.64	6.23	6.66	5.97	5.91	6.61	6.4	6.59	7.02	6.11	6.67	6.65	6.1	6.05	6.25	5.9	5.08	6.48	6.38	6.53	5.31	6.49	6.58	6.5	6.27	6.44	6.4	6.31
Uhmk1	5.38	5.26	4.91	5.54	4.98	5.17	4.38	5.56	4.39	4.41	4.38	3.62	5.4	4.93	5.44	5.59	4.55	5.51	5.41	5.3	5.17	4.71	4.58	5.85	4.52	4.42	5.14	5.28	5.62	5.83	4.83	5.83	5.89	5.21	5.13	4.91	4.71	3.13	5.56	5.23	6.04	3.7	5.37	5.66	4.68	5.11	5.21	5.53	5.26
Sh2d1b1	1.09	0.58	0.44	0.19	0.51	0.35	0.35	0.42	0.49	0.79	0.67	1.34	0.61	0.98	0.36	0.54	0.41	0.68	0.75	1.09	0.73	0.13	0.3	0.83	0.45	0.45	0.4	0.58	0.85	0.58	1.63	1.07	0.95	1.27	1.05	0.75	0.59	0.24	0.61	0.44	0.78	0.71	1.01	1.1	1.22	0.51	0.43	0.85	0.58
Gm7694	2.69	2.65	3.05	3.46	2.63	2.75	1.95	3.41	1.7	2.78	1.6	1.63	3.2	2.34	3.18	3.22	2.17	3.4	2.84	3.31	3.18	2.17	3.51	3.22	1.93	2.38	3.1	3.2	3.18	3.29	2.18	3.81	3.39	2.94	3.06	2.71	2.59	2.58	3.66	3.06	3.61	1.54	2.44	3.18	3.32	3.22	3.54	3.37	3.12
Nos1ap	0.87	0.79	0.71	1.09	0.54	0.56	0.22	1.08	0.43	0.29	0.41	0.21	0.95	0.55	1.23	1.01	0.34	1.15	0.99	1.29	1.42	0.56	0.94	1.17	0.31	0.17	0.75	0.66	1.07	0.99	0.3	1.58	1.2	0.37	0.69	0.88	0.82	0.31	1.18	0.4	1.07	0.05	0.42	1.21	0.54	1.19	0.77	1.19	0.74
Spata46	0.6	0.44	0	0.23	0.17	0	0.19	0.9	0.22	0.35	0.51	0.55	0.23	0.2	0.87	0.57	0	1.27	0.86	1.16	0.66	0.22	0.69	1.14	0.41	0	0.58	0.66	1.21	0.61	0.61	1.23	1.45	0.78	0.35	0.49	0.17	0.22	0.7	0.19	1.52	0	0.54	0.68	0.97	1.52	0.27	0.84	0.23
Gm7299	7.34	7.44	7.67	7.15	7.33	7.79	7.55	7.55	7.75	8	7.64	8.28	7.37	7.87	7.17	7.47	7.81	7.07	7.04	7.86	7.47	7.81	6.85	6.99	7.42	8.27	7.61	7.58	7.14	7.3	8.17	7.48	7.89	8.23	7	7.82	7.6	8.14	7.36	7.94	7.02	8.8	7.7	7.66	8.2	8.06	7.6	7.73	7.5
Olfml2b	2.52	1.48	1.36	2.01	1.76	2.17	1.02	2.12	1.71	2.16	1.74	1.94	1.09	2.52	2.1	2.08	1.27	1.79	1.84	2.03	1.61	1.3	1.58	1.9	1.41	1.57	2.73	1.33	2.68	2.19	1.96	2.32	2.2	1.77	1.79	1.94	1.41	2.19	2.67	1.36	2.15	1.97	1.93	2.56	1.56	1.75	1.41	2.52	1.93
Atf6	4.02	3.36	3.6	3.99	3.42	3.53	2.72	3.89	2.82	3.28	3.16	2.31	3.66	3.37	3.93	3.89	2.82	4.01	3.97	3.86	4.24	2.96	3.68	4.29	3.1	2.82	3.82	3.59	4.07	4.12	3.02	4.34	4.34	3.53	3.31	3.49	3.11	2.59	3.96	3.29	4.15	2.1	3.55	4.16	3.57	3.93	3.27	4.2	3.49
Gm9929	0.99	0.44	0.25	0.53	0.41	1.07	0.08	0.99	0.1	0.62	0.32	0.27	0.53	0.67	0.78	0.99	0.08	0.76	0.51	1.19	0.59	0.28	0.78	1.09	0.44	0.28	0.28	0.47	1.1	0.69	0.23	1.2	1.76	0.39	0.16	0.61	0.36	0.19	1.19	0.17	1.18	0.26	0.48	1.21	1.1	0.98	0.34	0.87	0.2
Dusp12	2.25	2.26	3.15	2.76	3.08	2.64	2.13	2.63	2.07	2.47	2.04	2.67	2.35	2.76	2.34	2.4	2.35	2.04	2.38	2.97	1.81	2.3	2.6	2.21	2.08	2.74	2.4	2.29	2.68	2.43	2.45	2.88	2.86	2.67	2.87	2.92	2.31	3.45	2.65	2.59	2.58	2.68	2.38	2.73	2.88	2.91	2.01	2.42	2.06
Gm26620	0.22	0.41	0.73	0.71	0.77	0	0.18	0.57	0.38	0.47	0.48	0.77	0.56	0.36	0.55	0.2	0.31	0.22	0.38	1.37	0.35	0.21	0.82	0.22	0.55	0.55	0	0.35	0.61	0.41	0.58	0.88	0.86	0.18	0.82	0.59	0.57	2.17	0.2	0.61	0.21	0.61	0.51	0	1.02	1.4	0.26	0.2	0
Fcrla	3.17	1.72	3.48	0.89	0.45	0.61	1.36	0.44	2.87	3.52	2.92	3.16	2.97	3.54	2.13	2.49	0.98	2.9	3.42	1.19	2.85	1.79	1.13	3.12	1.43	1.29	1.58	3.72	2.78	1.26	4.48	4.08	4.19	4.86	2.38	2.26	1.84	0.42	2.74	1.59	3.75	0.73	2.68	4.4	3.97	0.83	0.33	3.04	3.76
Gm2962	6.95	8	7.05	7.41	8.11	7.64	7.79	7.41	7.11	7.24	7.35	6.43	7.84	7.53	7.3	7.56	7.51	7.1	7.66	6.87	5.89	5.67	6.59	6.16	7.51	7.45	5.87	6.65	6.32	5.93	7.33	6.63	6.97	6.62	7.11	6.85	6.73	6.18	6.46	7.15	6.59	5.56	7.39	6.04	6.05	6.77	5.61	5.65	6.59
Fcgr2b	3.21	2.26	1.92	1.87	1.7	1.83	1.16	1.54	1.64	2.83	2.72	2.18	1.71	2.54	2.56	2.08	1.43	2.49	3.04	2.38	2.91	1.28	2.41	2.86	1.25	1.1	2.19	1.88	2.33	2.38	2.61	2.7	3.04	2.97	1.5	1.39	1.89	1.03	2.82	1.32	2.68	1.31	2.8	3.15	3.26	1.43	0.75	3.32	2.04
Gm10522	2.11	3.14	3.88	2.78	3.82	3.45	2.8	3.15	2	2.37	1.18	1.71	5.31	2.15	2.68	3.86	1.73	3.59	3.28	3.15	2.78	3.9	3.67	1.52	5.18	4.06	3.67	3.88	4.57	2.97	4	4	2.39	4.8	4.14	3.58	3	3.37	2.6	3.76	2.58	3.24	2.13	2.66	3.47	3.25	3.91	1.82	4.9
Fcgr4	2.13	2.86	1.32	1.89	1.08	1.93	1.16	1.22	1.49	2.1	3.63	1.97	0.93	1.64	1.65	1.63	1.54	1.3	2.62	4.07	2.43	1.77	1.92	2.28	1.04	1.24	2.01	0.68	1.78	2.85	2.59	1.42	1.68	1.28	0.22	1.32	1.74	1.17	2.28	1.32	1.26	1.52	2.69	1.98	3.46	1.75	0.57	3.17	1.09
Gm26110	1.22	0	0	0	0	0	0	0	2.84	0	0	0	0	1.72	0	0	0	0	1.16	0	0	0	0	0	0	0	0	0	0	0	0	0	0	1.68	2.37	1.02	0	4.38	0	1.06	1.85	1.45	0	0	1.04	0	2.06	0	1.87
Fcgr3	3.93	3.73	2.07	2.73	2.9	3	2.15	2.23	2.65	3.45	3.72	3.73	2.07	2.84	2.9	2.63	2.28	2.43	3.69	3.89	3.4	2.8	3.68	2.86	2.19	2.17	3.67	1.76	2.9	3.24	3.2	2.8	3.05	2.46	1.61	2.5	3.25	2.35	3.41	1.99	2.74	3.36	3.51	3.43	4.47	2.69	1.2	3.9	1.83
Cfap126	0.58	0.74	0.3	0.57	0.21	1.02	0.3	1.19	0.73	0.35	0.71	0.21	0.87	0.24	0.27	1.05	0.51	0.2	0.55	1.33	0.24	1.05	1	0.58	0.34	1.31	0.86	0.31	1.39	1.24	0.57	1.15	0.56	1.16	0.74	1.14	1.25	1.61	1.14	1.22	1.17	0.72	0.76	0.52	1.2	1.09	0.88	0.54	0.94
Sdhc	7.03	7.3	7.03	7.34	6.96	7.31	7.36	7.32	6.98	7.17	7.11	6.52	7.37	6.98	7.16	7.29	7.08	7.22	7.07	7.01	7.28	7.36	7	7.27	6.96	7.21	7.29	7.37	7.42	7.5	7.31	7.28	6.96	7.38	7.33	7.23	7.33	6.9	7.34	7.62	7.5	6.64	7.34	7.05	7.2	7.1	7.28	7.23	7.37
Mpz	0.24	0.4	0.37	0.49	0.23	0.31	0.07	0.37	0.63	0.76	0.19	0.05	0	0.39	0.59	0.64	0.34	0.31	0.29	0.28	0.07	0.48	0.27	0.23	0.08	0.15	0.17	0.43	0.25	0.24	0.34	0.78	0.53	0.71	0.64	0.24	0.48	0.35	0.76	0.13	1.11	0.25	0.25	0.65	0.41	0.17	0.44	0.72	0.56
Pcp4l1	3.64	4	3.58	3.86	3.46	5	2.58	4.63	3.72	3.74	3.66	3.64	3.61	4.18	3.78	4.48	3.62	2.97	3.36	4.25	3.27	4.39	4.56	3.97	2.94	4.64	4.4	2.96	5.32	4.29	4.18	5.21	4.22	4.56	4.64	4.36	4.74	5.65	5.08	4.01	3.87	3.9	3.97	3.67	4.62	4.81	4.08	3.93	4.46
Nr1i3	0.35	0.73	0.13	0.22	0.03	0.51	0.09	1.17	0.11	0.39	0.03	0.2	0.55	0.19	0.54	0.75	0.09	0.16	0.36	0.76	0.46	0.48	1.01	0.19	0.04	0.42	0.62	0.3	0.84	0.33	0.09	0.74	0.27	0.19	0.84	0.49	0.48	0.11	1.07	0.61	0.73	0.31	0.13	0.39	0.48	0.53	0.41	0.64	0.59
Tomm40l	2.16	2.11	1.32	1.83	1.71	2.22	1.85	2.21	1.97	1.76	2.16	1.89	1.65	2.02	1.85	2.18	1.6	1.7	1.98	2.14	1.81	2.44	1.98	2.19	1.43	2.13	2.05	1.78	2.41	2.28	1.68	2.05	1.7	1.48	2.09	2.25	2.58	0.82	2.24	2.1	2.39	2.53	2.26	1.89	1.5	1.99	1.67	2.16	1.78
Apoa2	0	2.24	0	0	0.25	2.6	0	2.75	2.29	0.27	0	0.19	2.72	0	0.32	2.67	0	0	0	2.01	0	2.79	2.96	0	0	3.31	1.43	0	2.54	2.65	0	2.87	0.28	2.58	2.66	2.27	2.34	2.14	2.1	2.45	1.72	2.24	2.57	0	1.8	2.6	2.33	0	2.14
Fcer1g	4.02	3.87	3.09	3.24	3.12	3.8	2.42	3.24	3.15	3.8	4	3	2.59	3.58	3.37	3.79	2.31	2.91	4.06	4.3	3.69	2.71	4.39	3.42	2.77	3.42	3.84	2.67	4.07	4.42	3.64	3.62	3.56	3.51	2.19	3.23	3.5	2.96	4.03	3.15	3.54	2.63	4.4	3.78	5.21	3.67	2.68	4.12	3.07
Ndufs2	8.64	8.47	8.22	8.74	8.17	8.55	8.55	8.69	8.08	8.45	8.51	8	8.52	8.35	8.54	8.51	8.22	8.67	8.57	8.46	8.91	8.46	8.48	8.63	7.99	8.46	8.63	8.67	8.52	8.76	8.54	8.5	8.62	8.42	8.36	8.46	8.47	7.57	8.53	8.7	8.66	8.34	8.58	8.83	8.16	8.44	7.9	8.86	8.35
Adamts4	0.96	0.41	0.3	0.26	0.55	0.64	0.52	0.78	0.33	0.75	0.92	0.2	0.23	0.31	0.52	0.54	0.32	0.42	1	0.52	2.36	0.07	0.6	0.93	0.31	0.2	0.37	0.43	0.32	0.79	0.58	0.26	1.1	0.14	0.11	0.08	0.23	0.1	0.71	0.14	0.7	0.16	0.71	0.81	0.43	0.24	0.28	0.84	0.24
B4galt3	3.13	2.26	2.13	2.62	2	2.67	1.4	3.25	1.76	2.62	1.88	1.24	2.16	2.49	2.92	3.05	1.14	2.76	3.04	2.77	3.5	1.84	3.01	3.39	1.78	2.14	2.93	2.69	3.45	3.26	1.59	3.16	3.33	2.01	2.34	2.55	2.19	0.99	3.35	2.07	3.34	1.24	2.69	3.4	2.98	2.74	2.17	3.19	2.27
Ppox	2.85	2.53	1.91	2.77	2.27	3.14	2.12	3.42	2.15	2.91	2.17	1.51	2.56	2.42	2.87	3.24	1.83	2.96	3.01	3.24	2.52	2.51	2.65	3.2	2.08	2.93	2.94	2.78	3.27	3.07	2.18	3.35	3.39	2.93	2.8	2.8	2.68	1.95	3.47	2.46	3.28	2.22	2.69	3.38	2.84	2.9	2.74	2.82	2.88
Usp21	3.21	2.73	2.72	3.21	2.71	3.38	1.99	3.68	2.49	3.05	2.33	1.81	2.69	3.01	3.3	3.51	1.87	3.39	3.57	3.13	2.7	2.5	2.74	3.66	2.31	2.58	3.31	2.93	3.24	3.3	2.27	3.34	3.5	2.72	2.89	2.95	2.81	1.29	3.62	2.44	3.66	1.82	2.73	3.45	2.92	3.03	3.06	3.09	3.01
Ufc1	6.36	6.37	6.42	6.18	6.33	6.32	6.43	6.32	6.22	6.68	6.28	6.43	6.32	6.23	6.44	6.21	6.45	5.92	6.21	6.31	6.62	6.28	6.3	5.86	6.24	6.38	6.51	6.2	6.16	6.25	6.35	6.25	6.04	6.21	6.07	6.19	6.4	6.16	6.2	6.39	6.01	6.49	6.56	6.37	6.48	6.35	6.21	6.51	6.03
Rpl27-ps1	1.06	1.79	1.31	0.44	1.51	0.66	1.45	1.29	1.42	0.89	1.61	2.23	1.47	2.04	0.76	1.6	2.26	0.8	1.23	1.84	1.33	2.14	0.51	0.78	2.02	1.61	0.33	1.34	1.36	0.79	1.24	2.15	1.64	1.48	1.1	1.42	1.53	2.43	1.2	1.61	0	1.64	1.84	1.18	0.66	1.74	0.52	0.99	1.29
Gm20045	1.55	0.75	0.48	1.26	1.13	0.9	0.54	1.39	0.51	0.65	0.4	0.48	0.75	1.17	1.86	1.32	0.2	1.63	1.61	1.34	0.55	0.22	0.72	1.91	0.96	1	1.01	1.36	1.21	1.14	0.69	1.29	2.1	0.74	0.87	0.53	0.3	0.17	1.24	0.44	1.59	0.59	0.79	1.92	0.76	0.84	1.07	1.23	0.93
Dedd	1.82	1.41	1.37	1.8	1.47	1.88	1.24	2.17	1.24	1.44	1.44	0.91	1.53	1.56	1.91	2.24	0.9	1.99	1.97	1.92	1.52	1.17	1.61	2.14	1.12	1.06	1.77	1.6	1.85	2.11	1.11	1.79	2.11	1.13	1.31	1.52	1.45	0.43	1.96	1.2	2.07	0.96	1.67	2.18	1.78	1.69	0.9	1.89	1.64
Nit1	4.13	4.21	3.82	4.31	3.89	4.26	4.04	4.48	3.91	4.04	3.87	3.39	4.21	4	4.24	4.56	3.84	4.42	4.43	4.31	3.96	4.25	4.31	4.69	3.8	3.99	4.2	4.45	4.46	4.54	4.02	4.47	4.43	4.24	4.1	4.13	4.17	3.15	4.66	4.27	4.78	3.74	4.24	4.48	4.13	4.32	4.25	4.45	4.2
Pfdn2	4.82	4.23	4.48	4.58	4.21	4.76	4.04	4.66	4.04	4.73	4.08	3.54	4.35	4.84	4.55	4.68	4.36	4.55	4.69	4.43	4.49	4.37	4.64	4.72	4.01	4.87	4.54	4.73	4.86	4.75	4.43	4.82	4.97	4.58	4.2	4.28	4.2	4.68	4.77	4.43	4.73	4.05	4.54	4.6	4.8	4.4	4.76	4.67	4.65
Gm37154	0.99	0.18	0.11	0.57	0.19	0.21	0	0.84	0.13	0.11	0.11	0.28	0	0.68	0.73	0.55	0	1.01	0.8	0.84	0.5	0.13	0.43	0.92	0.36	0.13	0.59	0.42	1.26	0.93	0.2	0.89	1.69	0.22	0	0.54	0.53	0	1.05	0.4	1.12	0.33	0.4	0.96	0.48	0.36	0	0.78	0.38
Klhdc9	0	0.15	0.55	0.21	0.08	0.55	0.09	0.41	0.3	0.66	0.41	0.12	0.21	0.51	0.39	0.47	0.09	0.12	0.38	0.28	0.42	0.62	0.25	0.4	0	0.3	0.5	0.1	0.12	0.22	0	0.19	0.42	0.09	0.47	0.09	0.16	0.11	0.45	0	0.11	0.07	0.34	0.51	0.09	0.43	0	0.37	0.11
Nectin4	1.1	0.7	0.62	0.77	0.44	0.82	0.14	1.04	0.35	0.72	0.34	0.34	0.22	0.48	1.05	0.75	0.37	0.8	0.87	0.67	0.61	0.49	1.01	0.83	0.25	0.25	0.67	0.29	0.65	0.74	0.38	1.08	0.5	0.41	0.39	0.46	0.62	0.42	1.2	0.15	0.93	0.23	0.47	0.7	1.07	0.93	0.35	0.97	0.3
Arhgap30	2.73	1.22	2.03	1.09	0.92	1.05	0.49	1	1.43	2.01	1.88	1.55	1.7	2.31	1.8	2.08	0.47	1.92	2.41	1.6	1.61	0.67	1.18	2.48	0.67	0.52	1.37	2.25	1.92	1.59	2.14	2.92	3.06	2.78	1.24	1.51	0.98	0.54	2.01	0.88	2.47	0.69	1.61	3.33	2.57	0.99	0.69	2.16	2.18
Usf1	4.66	4.48	4.81	4.69	4.44	4.88	4.34	4.98	4.46	4.97	4.28	4.06	4.79	4.69	4.77	4.92	4.24	4.71	4.72	4.77	4.32	4.55	4.68	4.74	4.41	5.16	4.81	5.01	5.04	4.76	4.5	4.81	4.74	4.73	4.8	4.5	4.5	4.65	5.03	4.45	4.73	4.72	4.37	4.91	4.85	4.67	5.76	4.61	4.91
Tstd1	8.75	9.01	8.67	9.06	8.94	8.75	10.09	8.58	9.51	9.21	9.38	9.35	9.02	8.86	9.17	8.77	9.63	8.93	8.9	8.61	8.66	9.85	8.91	8.78	9.56	9.24	8.91	9.17	8.81	8.35	9.06	8.61	8.38	8.64	9.02	8.74	9.18	8.2	9.01	9.3	9.01	9.36	8.81	8.73	8.33	8.54	8.83	8.91	8.98
F11r	7.69	7.49	8.17	8.06	7.83	7.63	7.75	7.79	7.32	7.47	7.19	6.59	7.88	7.54	7.86	7.91	7.54	7.88	7.9	7.63	7.78	7.66	7.64	8.07	7.82	7.38	7.9	8.39	7.99	8.07	7.87	7.92	7.99	8.11	7.63	7.58	7.28	6.52	7.96	7.86	8.21	6.93	7.72	7.99	7.95	7.71	8.53	7.95	8.1
Alyref2	2.79	2.27	2.84	1.91	2.7	2.45	2	2.82	2.36	2.89	1.75	2.14	2.3	2.71	2.58	2.63	2.32	2.8	2.2	2.33	2.02	1.63	2.15	2.56	2.2	2.32	2.53	2.02	2.21	2.16	1.96	2.44	2.9	1.87	2.68	2.22	1.7	2.07	2.58	1.83	2.33	2.2	1.96	2.52	2.35	2.38	2.81	2.3	2.73
Gm9765	8.2	0	5.4	8.28	9.37	0	7.22	2.67	6.77	7.42	7.52	7.07	0	8.48	7.48	3.21	6.91	10.6	9.03	1.21	7.53	0	0.66	9.07	8.96	0.55	7.81	7.03	1.64	0	7.11	1.18	8.7	1.78	0	0	0	0.94	6.11	0	7.22	6.89	0.4	8.17	0	0.43	1.11	7.92	0.99
Itln1	8.35	1.21	6.55	8.94	10	6.88	8.04	3.78	7.27	7.57	7.91	8.3	0.83	8.8	7.72	3.6	7.75	10.8	9.25	5.29	7.59	1.79	5.57	9.23	9.41	1.44	8.04	7.38	2.74	1.95	8.14	4.19	8.67	3.07	4.07	5.59	5.97	9.45	6.16	4.62	7.21	7.37	1.54	8.1	6.18	6.79	2.21	7.89	1.37
Cd244a	0.85	0.53	0.52	0.58	0.58	0.67	0.51	0.56	0.46	0.56	0.84	0.42	0.5	0.52	0.84	1.18	0.25	0.78	0.99	0.97	0.3	0.44	0.64	0.54	0.61	0.49	0.54	0.55	1.16	1.22	1.29	1.22	1.16	0.94	0.35	0.68	0.29	0.3	0.78	0.5	0.99	0.56	0.9	1.18	0.71	0.63	0.34	0.47	0.81
Ly9	1.99	0.99	1.68	0.7	0.38	0.88	0.24	0.68	1.59	2.04	1.28	1.57	1.5	2.11	1.14	1.6	0.59	1.34	2	1.02	1.33	0.61	0.84	2.01	0.83	0.55	0.96	1.84	1.85	1.1	2.28	2.23	2.59	2.9	0.91	1.2	0.94	0.36	1.71	0.91	2.31	0.75	1.51	2.89	2.63	0.67	0.74	1.65	1.73
Slamf7	1.47	0.77	0.8	0.71	0.53	0.97	0.23	0.85	0.83	1.24	1.19	0.67	0.79	1.23	1.14	1.53	0.19	0.91	1.53	1.32	0.73	0.38	0.96	1.29	0.52	0.52	1.11	0.79	1.47	1.21	1.18	2.06	1.85	1.77	0.59	1.07	1.04	0.38	1.68	0.43	1.67	0.43	1.62	1.54	2.03	0.92	0.29	1.46	1.21
Gm37981	1.36	0.77	0.51	0.33	0.97	0.51	0.51	0.61	0.79	0.69	0.51	0.51	0	0.93	0.32	0	0.84	0	0	0.55	1.35	0.99	0.69	1.03	0.8	0	0.96	0.73	0.36	0.61	0	1.24	1.06	0.72	0.87	0	0.47	0.32	0.56	0.89	1.02	0	0.42	0.93	1.17	0.25	0.95	1.28	0
Cd48	3.79	3	3.58	1.83	2.37	2.87	2.19	2.38	3.51	3.3	4.03	4.21	3.18	3.71	2.5	3.5	1.94	2.94	3.77	3.5	2.65	2.19	2.61	3.55	3.08	2.1	3.02	3.58	3.33	2.97	4.59	4.16	3.75	4.42	2.73	2.91	2.67	2.12	3.46	2.12	3.69	2.78	3.59	4.17	4.27	2.56	1.84	3.07	3.9
Tma7-ps	9.36	9.26	9.05	8.97	9.38	9.02	9.2	8.86	8.94	9.11	8.96	9.58	9.23	9.31	9.18	8.9	9.24	8.73	8.76	9.04	8.91	8.96	8.21	8.87	9.02	8.85	8.51	9	8.54	8.22	9.09	8.45	8.63	8.9	8.57	8.78	9.05	8.59	8.48	8.6	8.76	9.52	9.04	9	9.03	8.52	8.13	8.66	8.61
Slamf1	0.48	0.22	0.47	0.13	0.1	0	0.02	0.06	0.39	0.66	0.29	0.32	0.28	0.69	0.3	0.29	0.08	0.27	0.42	0.12	0.2	0.15	0.19	0.54	0.13	0.03	0.02	0.78	0.31	0.08	1.02	0.87	1.02	1.47	0.21	0.51	0.22	0.03	0.42	0.18	0.83	0.07	0.24	0.86	0.66	0.06	0.07	0.39	0.52
Cd84	1.74	0.86	1.71	0.88	0.88	0.57	0.48	0.66	1	1.3	1.38	1.44	1.03	1.72	0.95	1.21	0.4	1.57	1.82	1.53	1.06	0.65	1.15	1.59	0.62	0.58	1.06	1.53	1.22	1.29	1.74	2.04	2.45	2.07	0.58	1.19	0.7	0.51	1.29	0.59	1.39	1.21	1.32	2.68	1.84	0.9	0.48	1.52	1.19
Gm10521	0.13	0	0.06	0.07	0	0.06	0	0.07	0	0.05	0.06	0.04	0.25	0.06	0.19	0.12	0	0	0.24	0.18	0.17	0	0	0.13	0	0	0.05	0.27	0.34	0	0.05	0.5	0.68	0.36	0.2	0.2	0	0	0.38	0	0.51	0.04	0.13	0.71	0.39	0.14	0	0.18	0.13
Slamf6	1.26	0.35	1.03	0.21	0.19	0.15	0.12	0.09	0.55	1.01	0.43	0.67	0.72	1.05	0.58	0.81	0.05	0.93	1.12	0.23	0.86	0.12	0.41	1.03	0.43	0.06	0.18	1.19	0.57	0.41	1.35	1.53	2.02	1.76	0.6	0.56	0.28	0.16	0.71	0.38	1.11	0.15	0.62	2.18	1.4	0.11	0.15	0.93	0.9
Vangl2	0.67	0.32	0.42	0.39	0.28	0.45	0.08	0.79	0.11	0.48	0.38	0.19	0.33	0.44	0.45	0.51	0.23	0.5	0.64	0.41	0.68	0.2	0.41	0.74	0.11	0.43	0.5	0.1	0.67	0.32	0.13	0.85	0.86	0.3	0.41	0.4	0.43	0.28	0.8	0.17	0.92	0.18	0.35	0.76	0.69	0.51	0.3	0.72	0.32
Ncstn	5.93	5.67	5.73	5.8	4.94	5.77	4.18	6.36	4.78	5.62	4.71	3.67	6.04	5.19	6.03	5.98	4.42	5.54	5.85	6.13	6.29	5.38	6.28	6	4.34	5.03	6.22	5.8	6.5	6.53	4.8	6.49	6.18	5.56	5.67	5.76	5.67	4.7	6.39	5.7	6.23	3.62	5.92	6.21	6.29	6.19	6.13	6.21	5.81
Copa	5.56	5.41	5.07	5.65	4.78	5.44	4.08	5.94	4.48	4.96	4.68	3.37	5.48	5.05	5.58	5.65	4.38	5.65	5.69	5.68	5.63	5.01	5.76	6.22	4.29	4.57	5.82	5.45	6.17	6.3	4.63	6.27	6.11	5.3	5.43	5.47	5.39	3.91	6.03	5.52	6.36	3.31	5.6	5.91	5.63	5.66	5.4	5.98	5.52
Gm38164	0	0	0	0	0	0	0	0	0	0	0.47	0	0	0	0.54	0.53	0.44	0	0	0	0	0	0	0	0	0.92	0	0.48	0	0	0	0.86	0	0.83	0.8	0	0	0	0	0.47	0	0.39	0	0	0.46	0	0.64	0	0.56
Pex19	5.92	5.72	5.89	6.15	5.65	5.79	5.48	6.09	5.23	5.8	5.57	4.95	5.92	5.66	6.13	5.87	5.22	5.9	5.89	5.8	6.29	5.78	6.03	6.15	5.46	5.32	6.04	6.01	6.08	6.13	5.49	6.28	6.14	5.84	5.84	5.73	5.66	5.08	6.08	5.86	6.23	4.88	5.69	6.23	5.79	5.91	5.75	6.22	6.02
Gm10171	2.48	2.04	1.48	1.19	1.46	1.72	1.46	1.85	1.39	1.76	1.16	1.2	0.71	1.53	1.41	1.87	1.57	1.79	1.95	1.65	1.19	1.02	1.94	1.76	1.29	1.02	1.61	1.6	1.85	1.68	0.87	1.21	1.97	1.06	1.61	1.33	1.56	0.86	1.12	1.94	1.83	1.51	1.27	1.33	1.78	1.6	0.33	1.58	1.06
Dcaf8	4.38	3.94	3.62	4.11	3.48	4.05	2.88	4.67	3.26	4.05	3.24	2.92	3.78	3.99	4.44	4.33	3.17	4.05	4.11	4.27	4.27	3.69	4.29	4.37	3.03	3.75	4.13	3.81	4.45	4.43	3.4	4.58	4.58	3.91	3.85	3.75	3.71	3.29	4.52	3.64	4.43	3.33	3.78	4.63	4.06	4.12	3.94	4.45	3.96
Pea15a	5.04	3.43	4.07	3.96	4.13	4.01	3.51	4	3.46	4.15	4.31	3.94	3.14	4.46	4.02	3.89	3.28	4.24	4.44	3.75	5.67	3.23	3.54	4.73	4.27	3.19	4.1	4.45	4.2	3.97	4.43	4.24	4.88	3.72	3.41	3.84	3.59	3.17	4.19	2.95	4.08	3.67	4.08	4.81	3.72	3.51	3.16	4.32	3.71
Casq1	0.4	0.06	0.21	0.17	0.07	0.14	0.14	0.17	0.08	0.2	0.07	0.14	0.09	0.15	0.39	0	0.07	0.18	0.16	0.23	0.41	0	0.2	0.17	0.08	0.09	0.5	0.35	0.43	0	0.07	0.29	0.28	0.28	0.14	0.2	0.07	0.38	0.16	0.07	0.39	0.22	0.06	0.29	0.14	0.13	0.11	0.3	0.09
Atp1a4	0.59	0	0.58	0.22	0.34	0	0.15	0	0.04	0.21	0.28	0.22	0.09	0.33	0.37	0	0.23	0.23	0.13	0	0.42	0	0	0.3	0.87	0	0.1	0.29	0	0	0.35	0	0.36	0	0	0.27	0.04	0	0	0	0.14	0.73	0.06	0.37	0.08	0	0.06	0.21	0
Igsf8	3.5	2.5	2.86	2.88	2.36	3.17	1.8	3.32	2.14	3.32	2.38	1.81	2.64	3.04	3.07	2.96	1.88	3.1	3.21	3.14	3.34	2.48	2.96	2.6	1.79	2.28	3.19	2.35	2.74	2.45	1.44	2.82	2.86	1.95	2.6	2.88	2.58	1.77	3.12	1.79	2.53	1.59	1.97	2.84	2.22	2.91	2.73	2.59	2.44
Atp1a2	1.95	2.41	2.57	2.71	2.41	2.96	1.38	2.5	1.26	1.44	2.17	2.01	1.98	2.12	1.92	2.74	1.9	2.04	1.14	3.06	2.6	2.07	2.29	1.89	1.95	1.38	2.35	1.84	2.22	1.86	2	3.13	2.25	2.32	1.96	2.1	3.07	3.32	2.82	1.64	1.95	1.75	1.68	2.25	3.29	2.17	1.34	1.81	2.1
Kcnj10	1.26	0.59	0.99	1.02	0.58	0.6	0.26	0.67	0.35	0.65	0.67	0.4	0.34	0.88	0.81	0.69	0.25	0.55	1.09	0.77	0.25	0.15	0.67	1.02	0.35	0.47	0.85	0.76	0.86	0.83	0.92	1.23	1.4	0.81	0.4	0.47	0.38	0.35	0.82	0.29	0.93	0.36	0.57	1.05	0.81	0.56	0.31	1.21	0.45
Pigm	3.49	3.37	3.26	3.48	3.34	3.8	2.97	4.06	2.75	3.25	2.64	2.15	3.6	3.43	3.64	4.09	2.74	3.7	3.53	3.7	3.51	2.62	3.44	3.93	3.31	3.23	3.45	3.76	3.72	4.04	3.32	4.08	3.95	3.64	3.54	3.37	2.6	2.13	3.81	3.1	3.89	2.68	3.62	3.84	3.52	3.72	3.58	3.42	3.87
Gm37145	1.02	1.25	0.41	0.84	0.64	1.36	0.56	1.18	0.5	0.55	0.24	0.13	1.13	0.63	0.43	1.58	0.18	0.68	0.42	0.91	0.46	0.59	0.76	0.44	0.55	1.27	0.98	0.5	1.56	1.55	0.72	1.37	0.84	0.61	0.51	0.93	0.52	0.12	1.53	0.49	1.01	0.69	1.21	0.59	0.62	1.33	0.97	0.54	1.37
Slamf9	2.4	1.73	2.29	1.88	1.89	1.36	1.64	1.36	1.86	2.15	3.06	2.46	1.22	2.36	1.52	1.4	1.64	1.48	1.97	2.89	1.35	1.3	1.45	2.23	2.17	1.31	1.57	1.26	1.87	2.71	3.19	1.42	1.52	1.87	0.82	1.63	1.33	1.97	1.71	1.46	1.72	2.02	2.6	2.37	2.67	1.6	1.03	2.07	1.36
Igsf9	3.94	4.17	5.09	4.38	4.38	4.51	2.97	5.52	3.56	3.56	2.65	2.78	5.17	3.93	4.03	4.98	3.12	5.26	3.91	5.26	4.21	3.88	4.11	3.55	4.51	3.88	4.53	4.88	5.37	4.84	3.65	5.5	4.43	4.56	5.21	5.08	3.8	3.87	4.54	4.34	4.14	2.52	4.12	4.35	4.09	4.88	4.87	3.59	5.07
Tagln2	7.13	7.29	6.72	6.53	6.65	7.94	5.78	7.44	6.49	6.94	6.44	5.51	7.6	6.89	6.77	7.65	5.98	7.49	7.13	7.25	7.18	6.64	6.98	7.26	5.88	6.8	7.34	6.43	7.78	7.95	6.66	7.91	7.42	6.96	7.19	7.63	7.11	6.86	7.67	6.88	7.49	5.61	7.33	7.17	7.48	7.51	6.49	7.28	6.63
Cfap45	0.47	0.46	0.43	0.28	0.39	0.55	0.21	0.64	0.24	0.29	0.33	0.16	0.35	0.33	0.39	0.64	0.17	0.65	0.53	0.56	0.42	0.43	0.27	0.92	0.34	0.55	0.55	0.19	0.6	0.58	0.26	0.6	0.78	0.42	0.56	0.51	0.36	0.11	0.67	0.36	0.68	0.26	0.5	0.53	0.63	0.64	0.47	0.49	0.7
4933439K11Rik	0.88	1.19	0.72	0.77	0.63	1.06	0.38	1.57	0.7	0.55	0.39	0.35	0.69	0.96	0.88	1.3	0.53	0.96	1.15	1.14	0.77	0.64	0.88	1.32	0.74	0.88	1.18	1.05	1	1.11	0.62	0.9	1.58	0.93	0.99	0.69	0.93	0.48	1.26	0.75	1.24	0.75	0.84	1.4	0.88	0.95	0.93	0.85	0.91
Vsig8	0.49	0.49	0.52	0.41	0.52	0.4	0.22	0.62	0.25	0.61	0.22	0.37	0.67	0.6	0.25	0.25	0.26	0.43	0.17	0.5	0.48	0.46	0.56	0.18	0.25	0.59	0.42	0.08	0.45	0.18	0.38	0.37	0.08	0.41	0.61	0.55	0.38	0.91	0.08	0.22	0.26	0.69	0.28	0.23	0.51	0.37	1.13	0.24	0.34
Slamf8	1.61	0.82	0.58	0.87	0.74	0.72	0.4	0.68	0.87	1.12	1.1	0.93	0.6	1.1	1.13	1.12	0.44	0.58	0.96	1.17	0.23	0.25	0.41	1.08	0.34	0.58	0.95	0.63	1.31	0.79	1.11	1.08	1.27	1.07	0.33	0.55	0.47	0.65	1.18	0.54	0.96	0.68	1.01	1.15	1.74	0.58	0.42	1.17	0.22
Dusp23	3.17	3.19	3.37	3.21	2.42	3.87	2.3	3.86	2.77	3.45	1.98	2.06	3.49	3.17	3.28	3.49	2.38	2.94	3.13	3.48	3.01	3.17	3.84	2.5	2.19	3.23	3.41	3	3.46	3.24	2.59	3.61	3.15	3.12	3.74	3.42	3.45	3.41	3.31	2.8	2.92	2.25	2.63	3.27	3.14	3.5	4.26	3.04	3.44
Gm2710	0.3	0.21	0	0.74	0.58	0.24	0	0.3	0.51	0.44	0.25	0.17	0.29	0.48	0.28	0	0	0.77	0.51	0.27	0.82	0.28	0.62	0.54	0	0.52	0.73	0.47	1.16	0.3	0.43	0.26	1.1	0	0	0.23	0.23	0	0.69	0.64	0.74	0.67	0.2	0.84	0.79	0.73	0	0.27	0.3
Fcer1a	1.5	0.62	0.15	0	1.28	0.71	0.51	0.33	0.17	1.09	0.71	1.39	0.92	1.8	0.17	0.17	0.83	0.34	1.23	1.26	2.14	0.17	0	0	1.79	0.46	0.73	1.35	0.89	1.7	4.03	0.42	2.3	2.44	0.69	1.07	0.66	0	1.04	0.8	0.33	1.39	1.07	0.54	0.39	0.81	2.46	0.87	0.48
Mptx2	0	0	3.46	3.51	6.79	2.98	0	2.59	0	0	0.97	4.08	0	2.96	0.4	0	2.01	0	0	1.48	0.36	0	4.59	2.46	1.18	0	2.98	0	0.24	0	1.18	0.66	1.98	0	3.74	1.73	4.08	7.54	1.7	1.73	0	1.62	0.15	0	2.02	2.25	0.26	0.2	0.22
Ackr1	2.12	1.41	1.27	1.22	1.44	1.97	0.2	1.67	0.82	2.12	1.17	1.15	0.77	1.56	1.14	1.43	0.81	1.14	1.24	1.84	1.9	0.23	1.5	2.12	1.24	1.35	1.32	1.1	1.83	2.08	0.92	1.78	2.21	0.98	1.19	1.46	1.53	1.24	2.32	0.92	1.73	1.05	2.05	2.54	2.63	1.72	0.81	1.8	0.54
Cadm3	1.41	0.81	0.97	1.14	1.08	1.33	0.48	1.38	0.69	0.92	0.89	0.82	0.51	1.46	1.36	0.95	0.58	0.52	0.94	1.23	0.91	0.47	0.79	1.58	0.61	0.96	1.38	0.69	1.51	1.32	1.1	2.02	1.69	1.11	0.84	1.28	0.89	1.27	1.78	0.55	1.25	0.54	1.1	1.44	1.13	1.27	1.11	1.45	0.95
Aim2	5.59	5.36	4.78	5.56	5.33	5.28	4.99	5.72	4.68	4.88	4.68	4.15	5.43	5.2	5.42	5.75	4.31	5.74	5.56	5.33	5.47	4.44	5.34	5.79	5.37	4.84	5.02	5.52	5.4	5.81	4.93	5.52	5.85	5.28	5.11	4.89	4.57	3.19	5.36	5.06	5.65	4.77	5.59	5.76	5.28	5.24	5.5	5.48	5.42
Ifi206	0.17	0.47	0.09	0.06	0	0.34	0.13	0.36	0.46	0.33	0.05	0	0.78	0.32	0.05	0.58	0	0.12	0.16	0.69	0.14	0.16	0.13	0.22	0.11	0.11	0.2	0.1	0.98	0.69	0.28	1.48	0.59	1.64	0.59	0.28	0.2	0.11	0.79	0.22	1.6	0.04	0.56	0.61	1.29	0.2	0.31	0.24	1.15
Ifi214	0.28	0.07	0.45	0.02	0.03	0.02	0.03	0.02	0.08	0.42	0.15	0.24	0.23	0.55	0.19	0.19	0.06	0.21	0.28	0.11	0.07	0	0.05	0.44	0.1	0	0.02	0.37	0.09	0	0.71	0.29	0.9	0.48	0.33	0.11	0.03	0	0.15	0.05	0.6	0.03	0.1	0.89	0.25	0.02	0	0.22	0.22
Ifi213	0.1	0.5	0.04	0.05	0.04	0.16	0.02	0.1	0.16	0.14	0.02	0.03	0.62	0.09	0.02	0.71	0.02	0.13	0.05	1.06	0.02	0.18	0.3	0.15	0.02	0.2	0.07	0.06	0.39	0.35	0.11	0.94	0.18	1.18	0.04	0.37	0.31	0.05	0.44	0.14	0.82	0.08	0.48	0.17	1.28	0.25	0.12	0.11	0.7
Ifi209	1.7	1.48	1.7	0.6	0.3	1.18	0.29	0.35	2.14	1.61	0.72	1.38	2.63	2.08	0.87	2.5	0.24	0.92	1.48	2.07	0.82	1.1	0.96	1.6	0.7	1.04	0.68	1.95	2.25	1.56	2.26	3.54	3.03	4.2	1.57	2.16	1.53	0.33	2	1.32	3.12	0.82	2.51	3.05	3.42	0.87	0.11	1.54	3.22
Ifi208	0.41	0.21	0.27	0.1	0.16	0.25	0.08	0.25	0.38	0.35	0.16	0.2	0.42	0.33	0.29	0.54	0.1	0.42	0.59	0.73	0.26	0.18	0.15	0.53	0.06	0.23	0.2	0.23	0.77	0.39	0.34	1.22	1.07	1.47	0.33	0.5	0.29	0.26	0.59	0.13	1.46	0.18	0.5	1.21	1.36	0.22	0.08	0.63	1.08
Gm18752	0	0	0.16	0	0.14	0.16	0	0.36	0.34	0.15	0.16	0	0.36	0.32	0	0.62	0.15	0	0	0.17	0	0.18	0.42	0	0	0.35	0	0.45	0.55	0.66	0	0.99	0.16	1.47	0.29	0.63	0.4	0	0.47	0.16	1.63	0	0.46	0.7	1.5	0.14	0	0	0.9
Gm7871	2.94	0	1.82	3.28	2.87	0.24	2.3	0	1.62	2.68	2.36	1.95	0.28	2.94	2.96	0	1.73	3.55	2.93	0	2.98	0	0	2.7	2.69	0	1.83	2.64	0	0	2.17	0.25	3.43	0.45	0	0	0	0	1.58	0	1.67	0.78	0.19	3.31	0	0	0	3.01	0
Ifi207	1.39	1.09	0.64	0.91	0.88	1.15	0.55	1.01	0.38	0.99	1.04	0.88	0.65	1.13	1.33	0.99	0.38	0.53	1.08	1.84	1.43	0.59	1.7	2	0.53	0.75	1.4	0.35	0.84	1.38	0.86	1.08	1.32	1.11	0.42	0.64	0.76	0.98	1.31	0.75	1.47	0.65	1.31	1.48	2.09	1.23	0.33	2.06	0.48
Ifi204	1.67	1.39	1.09	0.91	1.09	1.16	1.04	1.08	0.85	1.69	1.54	1.52	0.8	1.8	1.61	1.48	0.91	1.32	1.62	2.27	1.35	0.94	1.07	1.5	0.89	0.73	1.34	0.93	1.01	1.27	1.63	1.21	1.55	1.5	0.77	0.89	0.82	0.93	1.47	0.62	1.47	0.99	1.57	1.93	2.6	1.77	0.5	2.08	1.15
Ifi203-ps	1.51	0.26	0.94	0.74	0.77	0.26	0.21	1.08	0.45	1.2	0.84	0.96	0.19	1.33	1.01	0.54	0.15	0.85	1.13	0.97	0.86	0.19	0.3	1.43	0.3	0	0.4	1.18	0.34	0.84	1.41	1.47	2.36	0.68	1.1	0.38	0.44	0.06	0.94	0.21	1.22	0.36	0.68	2.47	1	0.64	0.16	1.47	0.62
Mndal	0.69	1.65	0.32	0.31	0.38	1.83	0.11	0.14	1.27	0.34	0.42	0.35	2.54	0.47	0.37	2.76	0.17	0.54	0.44	2.6	0.27	0.93	1.48	0.63	0.18	1.45	0.96	0.27	2.18	1.95	0.36	3.66	0.7	3.65	0.41	1.76	1.26	0.54	1.95	1.16	2.22	0.74	2.24	0.92	3.31	1.55	0.83	0.7	2.61
Ifi211	1.43	1.39	0.85	1.08	1.22	1.53	0.59	0.99	0.99	1.69	1.77	1.22	0.81	1.33	1.46	1.37	0.51	0.9	1.48	2.31	1.05	0.55	1.27	1.31	0.79	0.68	1.18	0.5	0.88	0.95	0.85	1.19	1.5	0.77	0.41	0.52	0.84	0.61	1.37	0.43	1.41	0.8	1.41	1.65	1.99	1.34	0.12	1.94	1.04
Ifi203	1.73	1.25	1.08	0.59	0.67	1.36	0.58	0.77	1.19	1.45	0.85	0.99	1.95	1.54	0.85	2.24	0.49	1.03	1.22	2.05	0.97	0.72	0.86	1.53	0.55	0.77	0.86	1.2	2.1	1.67	1.57	3.26	2.36	2.9	0.98	1.59	1.15	0.51	1.87	0.96	2.37	0.72	1.81	2.43	2.66	1.18	0.36	1.6	2.07
Ifi202b	3.63	0.07	2.44	2.54	3.34	0.08	2.27	2.73	1.91	3.58	3.75	3.66	0.28	3.47	2.99	0.35	2.37	2.31	3.29	0.09	2.91	0.1	0	3.28	3.06	0.19	2.04	1.86	0	0	3.43	0.17	2.86	0	2.25	0	0	0.1	2.09	0.24	1.97	2.21	0	3.41	0	0.08	0	4.15	0
Gm18445	0.43	0.16	0.77	0.59	0.17	0	0.35	0	0.4	0.49	0.64	0.64	0	0.53	0.58	0.22	0.18	0.23	0.57	0	0.37	0	0	0.42	0.57	0	0.58	0	0	0	0.48	0	0.52	0	0	0	0	0	0.21	0	0.42	0	0.15	0.81	0.5	0.17	0	0.96	0
Ifi205	1.68	1.63	0.84	1.09	1.36	1.91	0.53	0.8	1.19	1.41	1.67	1.52	1.35	1.36	0.95	2.04	0.61	0.57	1.15	2.65	1.05	1.17	1.45	1.06	0.98	1.24	1.33	0.7	1.77	2.14	1.26	1.89	1.47	2.43	0.5	1.22	1.36	1.48	1.97	1.3	1.49	1.31	2.36	1.34	2.85	2.06	0.8	1.87	1.81
Mptx1	0.22	0.54	6	5.66	8.98	4.88	0	5.04	4.76	0.34	3.51	6.46	3.79	5.28	1.54	4.88	4.34	0.75	0.83	2.85	1.87	4.41	2.56	4.3	3.78	2.87	4.82	0.36	3.45	2.34	3.03	8.91	3.84	4.35	6.42	3.8	2.27	5.56	7.34	0.49	4.84	5.23	1.51	0.37	3.2	2.38	2.99	0.54	3.63
Fmn2	0.09	0.14	0.12	0.18	0.08	0.15	0.02	0.19	0.21	0.08	0.07	0.02	0.04	0.11	0.21	0.23	0.05	0.04	0.14	0.22	0.05	0.04	0.05	0.3	0.06	0.04	0.06	0.09	0.24	0.17	0.08	0.47	0.33	0.19	0.07	0.15	0.08	0.12	0.13	0.04	0.14	0.12	0.14	0.15	0.13	0.22	0.15	0.21	0.19
Grem2	4.07	2.86	2.28	3.43	2.69	3.91	2	3.92	3	3.93	3	3.04	2.1	4.11	3.94	3.37	2.37	2.4	3.36	2.77	2.16	2.63	2.83	3.98	2.29	2.32	3.97	2.33	3.96	3.07	2.6	3.48	4.33	2.56	2.69	2.79	3.12	2.4	4.4	2.11	3.67	3.1	3.3	4.02	3.09	3.08	1.17	4.39	2.46
Rgs7	0.17	0.29	0.24	0.06	0.29	0.39	0.09	0.38	0.08	0.17	0.14	0.15	0.11	0.28	0.16	0.2	0.09	0.03	0.16	0.26	0.18	0.11	0.1	0.22	0.23	0.23	0.27	0.05	0.23	0.27	0.09	0.51	0.31	0.3	0.21	0.34	0.28	0.16	0.2	0.11	0.08	0.04	0.09	0.17	0.24	0.27	0.13	0.15	0.24
Fh1	6.63	6.59	6	6.57	6.39	6.7	6.49	6.68	6.19	6.48	6.46	5.93	6.46	6.57	6.6	6.56	6.23	6.53	6.57	6.34	6.63	6.35	6.53	6.63	6.25	6.27	6.54	6.32	6.63	6.7	6.42	6.56	6.54	6.23	6.28	6.54	6.44	5.32	6.55	6.53	6.69	5.93	6.56	6.58	6.08	6.37	5.41	6.69	6.23
Kmo	1.73	0.78	1.3	0.41	0.36	0.46	0.32	0.47	0.79	1.14	0.95	1.11	1.1	1.41	0.82	1.12	0.49	0.89	1.33	0.78	0.61	0.53	0.45	1	0.43	0.4	0.68	1.38	1.25	0.86	1.67	2.05	1.95	2.2	0.96	0.82	0.73	0.55	1.2	0.55	1.75	0.4	1.16	2.11	1.4	0.46	0.46	1.22	1.17
Opn3	0.99	1.02	1.35	1.61	1.37	1.46	0.84	1.44	0.79	1.19	0.97	0.97	1.23	0.89	0.91	1.57	1.09	1.1	0.99	0.86	1.47	1.08	0.55	0.48	1.38	0.75	0.77	1.35	1.28	1.05	1.6	1.49	1.49	1.48	1.02	1.08	1.27	1.27	0.91	0.81	1.55	0.33	1.11	1.28	0.88	1.22	0.39	0.83	1.33
Chml	2.63	1.92	2.09	2.13	2.47	2.64	1.59	2.43	1.53	1.69	1.61	1.55	2.14	2.34	2.61	2.76	1.8	2.15	2.56	2.51	1.93	1.51	1.54	2.91	2.03	1.72	1.91	2.09	2.52	2.81	2.23	2.68	2.9	2.3	2.01	2.13	1.58	0.5	2.25	1.71	2.42	2.08	2.67	2.7	1.83	2.39	1.25	2.27	2.14
Exo1	1.19	1.03	0.45	0.77	0.6	1.3	0.2	1.2	0.45	0.89	0.96	0.55	0.52	1.18	1.23	1.19	0.36	1.25	1.49	0.82	1.14	0.22	0.79	1.63	0.54	0.59	0.91	0.4	1.13	1.36	0.48	1.03	1.48	0.64	0.47	0.96	0.84	0.15	1.24	0.57	1.39	0.68	1.18	1.15	0.82	0.79	0.14	1.08	0.46
AC122854.1	0	0	0	0	0	0	0	0	0	0	0	0	0	0	0	0	0	0	2.15	0	0	0	0	0	0	0	0	0	0	0	0	0	2.02	0	0	0	0	0	0	0	0	0	0	0	0	0	0	0	0
Pld5	0.21	0.12	0.19	0.51	0.34	0.27	0.18	0.47	0.28	0.4	0.2	0.13	0.07	0.16	0.43	0.31	0.18	0.4	0.53	0.45	0.11	0.41	0.3	0.53	0.06	0.3	0.49	0.23	0.46	0.2	0.13	0.61	0.14	0.12	0.11	0.08	0.76	0.09	0.56	0.12	1.08	0.11	0.19	0.46	0.25	0.12	0.4	0.31	0.12
Rbm8a2	4.4	4.03	4.18	4.03	4.06	4.22	3.92	4.44	3.51	4.38	3.61	2.79	3.81	4.26	4.09	4.19	3.77	4.17	4.13	3.84	4.13	3.33	4.07	3.85	3.51	3.87	3.82	4.07	4.14	4.21	4.25	4.02	4.4	4.46	3.78	3.72	3.99	3.83	3.89	3.97	3.94	3.22	4.29	4.11	4.23	4.02	3.98	3.95	3.94
Cep170	0.81	0.36	0.65	0.49	0.39	0.58	0.15	0.68	0.31	0.52	0.51	0.38	0.4	0.67	0.52	0.67	0.24	0.58	0.71	0.77	0.6	0.22	0.38	0.92	0.24	0.26	0.47	0.45	0.86	0.49	0.73	1.11	1.34	0.75	0.43	0.43	0.27	0.21	0.77	0.19	0.81	0.41	0.47	1.3	0.59	0.5	0.24	0.81	0.65
Sdccag8	2.59	2.16	2.06	2	2.36	2.32	1.52	2.34	2.01	2.45	2.39	2.62	1.7	2.51	2.37	2.36	2.22	1.92	2.14	2.61	2.39	2	2.38	2.49	1.9	2.09	2.25	1.93	2.3	2.26	2.11	2.45	2.52	2.33	2.05	2.2	2.28	2.33	2.34	1.7	2.41	2.28	2.18	2.5	2.61	2.25	1.47	1.92	1.89
Gm38158	2.35	2.57	1.99	2.57	1.73	2.93	0.79	3.34	1.83	2.67	1.69	1.31	1.69	2.94	2.82	2.4	1.02	2.72	2.51	1.94	1.72	1.65	1.88	3.26	2.28	1.2	2.72	1.34	2.57	1.26	0.75	2.41	2.82	1.53	1.66	2.73	2.34	0	2.09	0.46	3.31	1.75	1.62	2.31	2.32	1.98	0.63	3.4	1.24
Gm38053	0	0	0	0	1.02	0	1.09	1.27	0	0	0	0	1.25	1.14	0	1.21	0	1.95	0	0	2.18	0	0	0	0	1.22	1.6	1.13	0	0	0	0	1.12	1.11	0	1.66	0	0	0	0	1.91	0	0	1.15	1.08	0	0	0	0
Gm37490	0.46	0.17	0.38	0.45	0.74	0.38	0.2	0	0.43	1.38	0.2	0	0	0.21	0.44	0.61	0.88	0	0.76	0.22	0.21	0.23	0	0.45	0.43	0.23	0.18	0.39	0	0.25	1.35	0.97	0.39	1.51	0.37	0.36	0	0	0.58	0.54	0	0.16	0.45	0.57	0.8	0.34	0.53	0.23	0
Akt3	2.44	1.43	1.62	1.78	1.29	1.84	0.82	2.14	1.25	1.6	1.95	1.49	1.42	2.01	2.11	2.2	0.81	1.43	2.03	1.84	1.88	1.38	1.72	2.7	1.03	1.11	1.87	1.82	2.43	1.89	1.9	3.01	3.16	2.16	1.45	1.52	1.51	1.1	2.4	1.08	2.23	1.23	1.81	3.06	2.18	1.95	0.89	2.49	1.8
Gm26801	0.58	0.36	0.65	0.1	0.39	0.54	0.08	0.64	0.18	0.08	0.23	0.46	0.27	0.38	0.42	0.41	0.21	0.52	0.34	0.32	0.16	0.09	0.41	0.5	0.34	0.34	0.33	0.56	0.21	0.51	0.34	0.98	0.86	0.43	0.41	0.28	0.07	0.26	0.09	0.36	0.43	0.54	0.45	0.45	0.36	0.33	0.42	0.33	0.36
Zbtb18	4.55	3.91	4.04	3.86	3.87	4.3	2.64	4.77	3.09	3.86	3.35	3.17	4.02	4.18	4.33	4.55	3.22	4.21	4.07	4.43	4.34	3.32	4.26	4.36	3.37	3.78	3.9	4.11	4.64	4.61	3.68	4.76	4.83	3.89	4.29	3.88	3.28	2.76	4.32	3.63	4.13	3.5	4.25	4.72	4.03	4.29	3.59	4.24	4.13
mmu-mir-12179	0	0	0	0	0	0	0	0	0	0	0	0	0	0	0	0	0	0	0	0	0	0	0	0	0	0	0	0	0	0	0	0	0	0	0	0	0	0	0	0	0	0	0	4.77	0	0	0	0	0
2310043L19Rik	1.45	0.34	0.71	0.65	0	0.95	0.21	0.83	0.78	1.15	0.7	0.79	0.46	0.88	0	0	1.2	1.26	0	0.23	0.98	0.45	0.3	0.97	0.63	0.24	0.88	1.21	0.71	0.26	1.21	1.12	1.55	0.4	0.94	0.53	0.52	0.24	0.43	0.56	0.46	0.71	0.81	1.51	0.94	0.88	1.11	0.44	0.83
1700016C15Rik	1.78	0.87	3.45	0.89	2.57	1.27	0.64	1.85	1.09	2.1	1.7	3.81	1.83	2.29	1.41	0.98	2.37	1.48	0.86	1.73	3.15	1.72	1.16	0.6	3.12	2.53	0.81	2.31	1.62	1.04	3.19	2.05	1.2	2.45	2.75	2.29	0.93	2.14	1.81	2.18	0.75	2.71	1.8	1.14	2.51	2.05	1.52	1.94	1.99
Adss	5.89	5.5	5.67	5.46	5.59	5.74	5.1	5.77	4.76	5.27	5.07	4.87	6.05	5.68	5.64	5.78	5.03	6.32	5.68	5.61	6.2	5.27	5.43	5.65	5.57	5.01	5.45	5.87	5.78	6.07	5.76	6.14	6.05	5.96	5.44	5.81	5.02	4.34	5.61	5.51	5.54	4.89	5.79	5.81	5.73	5.65	4.79	5.96	5.69
Gm16585	1.36	1.42	2.62	1.35	1.49	1.06	1.96	1.8	2.05	1.72	2.28	1.78	1.58	1.82	1.32	1.43	2.13	0.94	0.71	1.27	1.53	3.64	1.87	1.08	1.19	3.99	1.48	3.14	1.79	1.25	1.68	1.82	1.7	2.5	1.27	2.46	1.88	2.6	2.08	2.04	1.07	2.81	1.46	1.66	2.2	1.56	1.98	1.28	2.13
Gm37313	3.67	2.47	3.34	2.7	3.53	3.67	2.77	4.01	3.22	3.82	2.35	2.75	3.36	3.34	3.25	3.52	3.52	2.87	3.38	3.95	2.39	2.06	3.05	3.13	3.07	3.24	2.44	3.1	3.05	3.69	3.17	3.04	3.66	2.9	3.16	3.39	2.11	0.61	3.25	3.2	3.2	2.21	3.28	3.77	3.8	3.41	1.87	2.61	3.54
Gm8010	2.81	3.05	2.71	2.91	2.4	3.06	2.14	3.24	2.42	2.64	2.59	1.85	2.32	3.32	2.88	3.35	1.49	3.08	3.06	3	2.83	2.32	2.67	2.98	1.89	1.89	2.89	2.23	3.59	3.26	2.22	3.18	2.84	2.49	2.33	2.95	2.89	0.89	3.33	2.37	3.41	2.02	2.81	3.33	3.22	2.64	1.58	3.39	2.43
Desi2	3.62	3.05	3.07	3.3	3.11	3.5	2.79	3.45	2.67	3.18	3.11	2.56	2.98	3.32	3.6	3.46	2.68	3.6	3.51	3.37	3.41	2.74	3.35	3.74	3.08	2.76	3.36	3.14	3.47	3.53	2.96	3.56	3.84	2.88	2.92	3.17	2.83	1.51	3.53	2.96	3.6	2.63	3.47	3.63	3.28	3.45	2.48	3.5	2.86
Gm37486	7.51	7.29	7.34	7.35	7.18	7.46	6.71	7.33	6.85	7.39	7.22	6.65	7.12	7.38	7.27	7.25	6.89	7.4	7.41	7.32	7.47	7.25	7.35	7.03	6.66	7.1	7.4	6.81	7.45	6.72	6.45	7.08	6.79	6.72	6.68	7.28	7.3	6.18	7.18	6.74	6.98	6.51	7.09	6.99	7.08	7.3	7.04	7.03	6.87
B230369F24Rik	0.87	0.7	0.31	0.31	0.68	0.77	0.26	0.83	0.24	0.51	0.4	0.53	0.25	0.59	0.76	0.79	0.15	0.48	0.71	0.9	0.32	0.45	0.49	0.74	0.45	0.35	0.58	0.32	0.88	0.62	0.2	0.94	0.92	0.36	0.62	0.46	0.32	0.06	0.48	0.16	0.47	0.33	0.59	0.63	0.66	0.7	0.08	0.57	0.47
Cox20	0.67	0.93	0.79	0.67	1.39	0.97	0.16	1.03	0.64	0.77	0.17	0.72	0.79	1.02	0.65	0.36	0.29	0.21	0.76	0.62	1.25	0.99	0.91	0.53	0.99	0.36	0.81	0.32	0	0.38	0.15	0.33	0.17	0	1.27	1.18	0.92	0.98	0.18	0.17	0.2	1.12	0.57	0.18	0.31	1.44	0.62	0.35	0.53
Hnrnpu	6.28	5.68	5.47	5.96	5.74	6.17	4.91	6.33	4.84	6.01	4.98	4.38	5.47	6.06	6.34	6.27	4.99	6.18	6.23	5.98	5.55	4.76	5.49	6.39	5.1	5.31	5.72	5.54	6.06	6.33	5.45	6.22	6.6	5.72	5.37	5.5	5.11	4.26	6.04	5.39	6.2	4.87	6	6.32	5.87	5.79	5.29	5.92	5.56
Gm38300	0.8	0.63	0.95	0.94	0.71	0.86	0.62	1.14	0.76	1.46	0.41	0.52	1.08	1.03	1.06	0.96	0.77	0.7	0.59	0.92	0.97	0.82	0.96	0.85	0.4	1.14	0.9	0.97	0.96	0.75	1.01	0.95	0.74	1.04	1.25	0.7	0.58	0.86	1.02	0.58	1.17	0.39	0.61	1.12	1.26	0.83	0.71	1.15	0.68
Efcab2	1.82	1.54	1.8	1.77	1.89	1.41	0.95	1.91	1.07	1.54	1.17	1.25	1.26	1.74	1.69	1.86	1.25	1.37	1.67	1.88	1.58	1.16	1.48	1.84	1.51	1.57	1.33	1.56	1.95	1.84	1.62	1.99	2.02	1.66	1.42	1.55	1.31	1.2	1.68	1.43	1.54	1.26	1.63	1.81	1.61	1.7	1.31	1.73	1.48
Kif26b	0.38	0.2	0.1	0.52	0.17	0.29	0.07	0.31	0.13	0.33	0.22	0.11	0.07	0.28	0.42	0.26	0.15	0.25	0.26	0.25	0.12	0.18	0.26	0.39	0.09	0.17	0.27	0.18	0.35	0.3	0.31	0.42	0.48	0.3	0.14	0.22	0.23	0.11	0.52	0.09	0.35	0.12	0.18	0.29	0.32	0.29	0.32	0.34	0.19
Smyd3	1.56	1.28	1.04	1.43	1.06	1.42	0.85	1.67	1.13	1.25	1.31	0.77	0.73	1.43	1.41	1.39	1.3	1.47	1.44	1.42	1.51	1.24	1.74	1.71	0.85	1.16	1.53	1.01	1.47	1.5	1.11	1.56	1.67	1.23	1.05	1.21	1.49	0.97	1.75	1.1	1.71	0.7	1.19	1.67	1.66	1.48	0.98	1.81	1.19
Gm5561	2.09	2.21	2.43	1.74	2.47	2.27	1.65	2.86	2.11	1.84	2.71	2.46	2.26	1.61	1.94	2.52	2.26	2.76	2.45	2.65	2.52	2.12	3.39	2.18	1.42	2.73	2.4	1	1.56	0.93	1.08	1.73	2.51	0.8	1.74	2.07	1.78	2.29	1.22	1.97	1.3	1.97	1.81	1.03	2.03	2.15	1.27	1.53	2.29
Tfb2m	4.43	4.27	4.07	4.18	4.34	4.37	3.76	4.57	3.74	4.03	3.9	3.7	4.15	4.2	4.41	4.49	3.94	4.25	4.49	4.47	4.22	3.79	4.38	4.42	3.97	4.15	4.16	4.13	4.41	4.62	4.04	4.6	4.81	4.26	4.3	4	4.12	2.98	4.42	4.09	4.32	4.08	4.45	4.53	4.25	4.32	3.68	4.58	4.18
Gm15480	0.35	0.45	0	0.34	0	0	0	0	0	0	0	0	0	0.3	0.33	0	0	0.35	0.33	1.14	0.3	0	0.4	0.85	0.6	0	0.26	0	0.67	0.87	0	0.77	0.75	0	0	0.5	0.26	0	0	0	0.85	0	0.44	1.27	0	0.83	0.4	0.32	0.86
Cnst	3.49	3.3	3.74	3.84	3.4	3.65	2.71	4.15	2.98	3.06	2.54	2.04	3.8	3.36	3.9	4.07	2.64	4.05	3.82	3.64	3.32	3.01	3.18	3.96	3.29	3.01	3.8	3.84	4.16	4.08	3.06	4.13	4.1	3.45	3.62	3.47	3.05	2.36	3.73	3.11	4.13	2.54	3.35	4.12	3.25	3.76	3.93	3.64	3.79
Sccpdh	3.32	3.23	2.87	3.57	3.31	3.18	2.96	3.66	2.98	3.27	3.13	2.88	3.1	3.36	3.51	3.21	3.21	2.98	3.2	3.2	3.33	2.99	3.31	3.22	2.92	2.73	3.36	3.02	3.19	3.29	3.11	3.38	3.36	2.94	3.36	3.04	3.32	2.77	3.39	3.07	3.45	2.73	3.21	3.39	3.15	3.34	2.81	3.42	3.06
Ahctf1	3.53	2.68	2.66	2.98	2.59	3.07	1.67	3.42	1.88	2.63	2.24	1.62	2.73	3.04	3.55	3.26	2	3.11	3.12	3.1	3.37	2.06	2.73	3.71	2.1	2.14	2.9	2.76	3.4	3.38	2.12	3.64	3.75	2.74	2.43	2.81	2.25	1.4	3.15	2.34	3.32	1.75	3.01	3.65	2.79	2.9	2.35	3.32	2.63
Gm37070	3.58	2.27	2.35	3.17	3.2	1.71	3.56	2.25	2.57	3.56	1.92	3.74	3.73	3.62	3.23	1.97	3.47	2.54	3	1.81	2.65	0.91	3.64	2.97	3.21	2.44	2.27	2.77	1.01	1.95	3.13	1.78	2.51	1.94	0.99	3.2	2.91	3.76	1.26	3.15	2.13	2.51	1.78	2.42	1.8	1.89	2.35	2.14	1.68
Cdc42bpa	3.32	2.86	2.22	3.39	2.32	2.63	1.89	3.65	1.99	2.45	2.3	1.12	2.82	2.57	3.64	3.07	2.05	3.72	3.51	2.81	3.05	2.27	3.03	4.07	1.97	1.8	2.98	3.13	3.11	3.52	2.16	3.3	3.77	2.76	2.88	2.4	2.65	1.15	3.58	2.67	3.76	1.23	2.85	3.58	2.56	2.81	3.05	3.62	2.51
Coq8a	3.01	3.41	2.69	2.61	2.32	3.51	1.91	3.18	2.33	3.16	2.06	2.18	2.51	2.96	3.34	3.34	2.22	3.16	3.4	3.69	2.69	3.19	4.46	3.15	1.5	2.75	3.27	1.77	3.63	2.97	1.63	3.48	2.92	2.44	2.19	3.05	2.94	3.15	3.78	1.91	3.58	2.13	2.71	3.32	3.92	3.51	1.72	3.35	2.36
Psen2	2.85	2.59	2.41	2.51	2.18	2.95	2.47	2.76	2.28	2.93	2.12	1.93	2.48	2.62	2.73	2.91	2.03	2.92	3.08	2.75	2.78	2.69	3.07	2.75	1.76	2.73	2.89	2.43	3.15	3.01	2.62	3.16	2.99	2.82	2.56	2.59	2.42	3.06	3.27	2.46	3.02	2.02	2.62	3.15	3.03	3.01	2.75	2.65	2.81
Gm31728	0.42	0.75	0	0.41	0.79	0.62	0	0.42	0.7	0	0	0	0.41	0	0.4	1.17	0	0	0.7	0.67	0	0.96	0	0.41	0	1.18	0.57	0.36	1.67	1.43	0	0.66	0	1.08	0.61	0.33	0.32	0.39	0.68	0	0.41	0.52	0.52	0	1.05	0.57	0.85	0	0.74
Gm5069	1.88	1.4	1.07	1.94	1.42	2.04	1	1.73	1.39	1.49	1.31	0.99	1.21	1.9	1.13	1.85	1.25	1.57	1.44	1.77	1.15	1.54	1.02	1.84	1.35	1.24	1.3	1.35	2.19	1.94	1.53	1.7	1.42	1.66	1.71	1.59	1.44	0.86	1.98	1.64	1.94	1.21	1.29	1.78	1.2	1.41	1.62	1.96	0.57
Itpkb	2.18	1.34	1.5	1.84	0.86	1.67	0.46	2.14	0.98	1.73	1.39	1	1.21	2.13	1.93	2.01	0.8	1.71	2	1.86	1.95	0.87	1.61	2.44	0.49	1.07	1.76	1.47	2.25	1.92	1.42	2.68	2.68	1.6	1.3	1.64	1.39	0.97	2.42	1.06	2.12	0.61	1.38	2.75	1.82	1.63	1.02	2.31	1.66
Stum	1.95	1.34	1.17	1.87	1.12	1.9	0.71	2.08	0.69	1.19	1.32	0.95	0.8	1.67	1.99	1.89	0.66	1.33	1.93	1.44	1.22	1.09	1.43	2.59	0.49	1.02	1.79	0.78	2.57	2.12	1.32	2.54	2.6	1.56	1.2	1.57	1.62	1.38	2.48	0.78	1.69	0.73	1.56	2.05	1.66	2.16	1.03	2.33	1.37
Parp1	3.92	3.2	3.02	3.09	2.75	3.64	1.88	3.45	2.82	3.65	2.87	2.5	2.6	3.68	3.55	3.56	1.96	3.33	3.71	3.44	3.21	2.32	3.15	3.94	1.91	2.4	3.51	2.99	3.49	3.32	2.97	3.85	4.35	3.2	2.47	3.35	3.02	2.18	4.03	2.32	4	2.17	3.19	4.14	3.61	2.93	1.8	3.96	2.75
Lin9	1.82	1.61	1.56	1.43	1.45	1.93	1.09	1.75	0.99	1.48	1.58	1.09	1.11	1.76	1.91	1.63	1.02	1.66	1.87	1.75	2.14	0.98	1.78	1.95	1.15	1.09	1.51	1.16	1.75	1.9	1.33	1.96	1.99	1.53	1.37	1.62	1.29	0.5	1.58	1.19	1.59	1.3	1.9	1.95	1.59	1.77	0.8	1.59	1.44
Gm8101	0	0.49	0.32	0	0	0.31	0	0	0	0	0.79	0	0	0	0	0.64	0	0	0	0.62	0	0.36	0	0.37	0	0.36	0	0	0	0.93	0	0.33	0	0.32	0.96	0	0	0.64	0.34	0	0.37	0	0	0	0.56	0.28	0	0	0
Acbd3	4.86	4.31	4.25	4.5	4.33	4.52	3.82	4.74	3.55	4.23	4.05	3.01	4.45	4.4	4.61	4.64	3.66	4.68	4.83	4.42	4.94	3.82	4.46	5.01	4.02	3.78	4.37	4.46	4.83	4.94	4.27	4.79	4.99	4.29	4.18	4.42	3.94	2.54	4.68	4.2	4.77	3.5	4.68	4.77	4.36	4.55	4.01	4.67	4.36
Gm37768	2.59	2.3	2.69	2.71	2.29	2.59	2.23	2.76	2.47	2.5	1.82	1.77	2.38	2.7	2.35	2.48	1.88	2.63	3.02	2.49	2.46	2.08	2.28	2.82	2.26	2.76	2.49	2.36	2.55	2.42	2.54	2.62	2.41	2.73	2.96	2.22	1.87	2.12	2.69	2.49	2.42	2	2.28	2.74	2.66	2.4	2.44	2.17	2.1
Gm38293	0.3	0.55	0.25	1.23	0.42	0.8	0.45	0.94	0.51	0.24	0.8	0.58	0	0.26	0.52	0.28	0	1.12	0	1.02	0	0.72	1.24	0.75	0.72	0.28	0.58	0.26	1.17	0.55	0.43	0.99	0.82	0.65	0.44	0.44	0.89	0	1.02	0.25	0.93	0.2	0.81	1.58	0	0.99	0.63	1.03	0.76
H3f3a	5.71	5.52	5.79	5.21	5.66	5.68	4.74	5.66	5.59	5.68	5.4	5.08	5.22	5.76	5.44	5.56	4.91	5.44	5.78	5.68	5.65	5.46	6.5	5.85	5.01	5.2	5.56	4.99	5.83	5.5	5.05	5.64	5.84	4.63	5.57	5.27	4.91	4.15	5.51	4.77	5.54	5.89	5.56	5.81	5.74	5.9	4.6	5.48	5.4
H3f3aos	0.41	0.22	0.34	0.21	0.08	0.3	0	0.69	0.05	0.36	0	0.06	0.11	0.47	0.21	0.2	0.13	0.37	0.38	0.41	0.23	0.21	0.57	0.22	0.16	0.11	0.23	0.19	0.39	0.46	0.24	0.43	0.66	0.34	0.25	0.17	0.13	0.16	0.52	0.14	0.16	0.28	0.25	0.55	0.51	0.43	0.2	0.53	0.32
Gm24836	2.18	0	0	2.17	0	0	0	0	0	0	0	0	0	0	0	0	0	0	0	0	0	0	0	0	0	0	0	0	0	0	0	0	0	0	0	0	0	0	0	0	0	0	0	0	0	1.83	0	2.08	2.19
Sde2	4.03	3.73	3.72	3.93	3.63	3.99	2.78	4.13	2.98	3.57	3.31	2.76	3.69	3.71	4.04	3.89	3.04	3.77	3.81	3.83	4.02	3.16	3.42	4.07	3.22	3.18	3.92	3.56	3.88	4.24	3.34	4.08	4.25	3.57	3.56	3.62	3.31	2.29	3.92	3.28	4.07	2.89	3.81	4.11	3.74	3.83	3.24	4.16	3.61
Gm20305	0	0	0	2.15	2.14	1.53	1.93	0	1.06	0.94	0	1.82	1.1	1.6	0	0	0.91	0	1.07	2.05	0.99	1.07	1.91	0	1.68	1.69	0.88	1.57	2.27	0	1.47	0	1.56	2.29	1.51	0	1.85	2.1	1.04	2.27	1.72	1.72	1.72	0	2.24	2.13	1.26	2.07	1.12
Pycr2	5.16	3.6	3.89	4.29	4.22	3.78	3.65	4.64	3.65	5.47	4.75	4.05	3.58	5.05	5.17	3.79	4.11	4.13	3.99	3.46	6.22	3.58	3.33	4.78	3.69	3.48	4.22	3.8	3.48	3.32	4.2	3.52	3.96	3.52	3.6	3.54	4.57	3.36	3.94	3.74	3.82	3.33	3.1	4.27	3.28	3.35	3.53	4.29	3.39
Lefty1	2.5	1.65	1.52	1.64	1.5	2.27	1.25	2.24	2.02	2.89	1.71	2.03	1.57	2.33	2.65	2.12	1.01	2.25	2.14	2.21	1.69	2.08	1.82	1.86	1.53	1.43	2.56	0.84	2.22	1.53	1.39	2.31	1.74	1.41	0.54	2.18	1.87	0.8	1.96	1	1.64	2.08	1.21	1.86	1.56	1.71	1.02	1.4	1.41
Tmem63a	5.21	4.66	4.31	4.92	4.21	4.97	4.21	5.14	4.04	5.08	4.57	3.29	4.56	4.75	5.15	5.08	4.2	5.45	5.37	4.62	5.32	4.6	5.12	5.8	3.82	4.15	5.03	4.75	5.38	5.46	4.51	5.36	5.43	4.63	4.33	4.62	4.87	3.94	5.46	4.74	5.65	3.45	4.78	5.43	5.03	4.69	4.5	5.52	4.52
2210411M09Rik	0.28	0.19	0	0.27	0	0.23	0	0.51	0	0.22	0.43	0.3	0.27	0.24	0.86	0.26	0	0.28	0.26	1.09	0.24	0	0	0.28	0	0	0.21	0.24	0	0.9	0.21	0.79	0.77	0.43	0	0	0.21	0.26	0.47	0	0	0.19	0	0.24	0.23	0.54	0	0.66	0.28
Gm36961	2.37	0	0	1.61	0	0	0	0	1.55	1.4	0	0	0	0	0	0	0	0	0	0	3	0	1.79	1.62	0	0	0	1.46	0	0	0	0	2.63	0	2.1	0	1.35	2.29	1.52	0	1.6	1.24	0	2.69	1.41	0	0	2.26	0
Ephx1	3.99	3.33	4.68	3.66	3.72	3.56	2.16	4.23	3.08	4.36	3.63	3.3	2.64	4.18	4.31	3.65	3.25	3.1	3.6	3.35	4.14	3.25	3.92	4.62	3.14	2.78	4.44	3.15	4.08	3.06	3.37	4.51	4.37	3.32	3.72	3.49	4.44	2.72	4.73	3.16	4.02	3.05	3.29	4.65	4.55	3.65	2.8	4.8	3.01
Gm37431	0	1.68	0	0	0	0	0	0	0	0	0	0	0	0	0	0	0	0	0	0	0	0	0	0	0	0	0	0	0	0	1.79	0	0	0	0	0	0	0	0	0	2.07	0	0	0	0	0	0	3.31	0
Nvl	2.75	2.07	1.69	2.35	1.93	2.41	1.24	2.88	1.41	1.98	1.57	1.1	1.85	2.46	2.61	2.6	1.3	2.41	2.57	2.45	2.16	1.36	2.27	2.92	1.7	1.67	2.22	1.92	2.55	2.6	1.47	2.82	3.1	1.85	1.9	1.99	1.8	1.08	2.58	1.73	2.89	1.13	2.24	2.99	2.11	2.19	1.81	2.75	1.78
Cnih4	4.5	5.11	4.72	4.79	4.7	5.31	5.4	4.6	4.85	4.39	4.53	4.65	5.33	4.49	4.5	5.31	4.38	5.03	4.97	5.17	4.52	5.34	4.93	4.64	5.04	5.51	5.04	4.91	5.41	5.38	5.16	5.41	4.89	5.57	4.76	5.29	4.46	4.32	5.05	4.83	4.98	5.39	5.59	4.71	5.05	5.28	5.4	4.7	5.43
Wdr26	5.79	5.42	5.52	5.94	5.29	5.56	5.03	6.1	4.93	5.19	4.87	4.34	5.85	5.38	6.08	6.08	4.88	6.05	5.8	5.76	5.72	5.03	5.53	5.99	5.45	5.01	5.6	5.76	5.83	6.04	5.43	6.16	6.24	5.74	5.54	5.31	4.89	3.83	5.83	5.27	6.14	4.42	5.66	6.16	5.41	5.78	5.54	5.97	6.02
A430110L20Rik	0.76	0.18	0.22	0.66	0.32	0.48	0.11	0.96	0.13	0.63	0.11	0.28	0.42	0.28	0.46	0.41	0.29	0.49	0.3	0.77	0.22	0.3	0.37	0.71	0.25	0.73	0.51	0.7	0.57	0.38	0.1	0.75	1.08	0.41	0.47	0.47	0.53	0.25	0.7	0.31	0.52	0.09	0.09	0.64	0.67	0.4	0.23	0.4	0.07
Rpl35a-ps2	2.5	1.94	2.27	1.91	1.89	1.53	1.7	0.95	2.01	2.33	2.37	2.71	1.71	1.14	2.32	1.67	2.79	1.95	1.67	2.37	1.9	2.43	2.43	0.55	1.68	3.48	2.01	3.15	1.82	2.11	2.06	1.59	2.17	2.92	2.22	2.08	2.04	3.77	0.5	2.26	1.24	3	2.55	1.78	2.45	1.23	1.41	1.83	2.09
Gm8146	1.76	1.39	0.69	1.56	0.67	1.41	0.52	1.43	0.71	2.07	1.15	1.07	0.95	1.84	1.59	1.41	0.73	1.53	1.69	1.37	1.67	0.4	1.14	1.5	0.33	0.47	1.36	0.85	1.55	1.45	0.65	1.47	1.61	0.84	0.4	0.84	1.21	0.33	1.59	0.64	1.62	0.66	0.81	1.87	1.24	1.28	0.22	1.69	0.63
Lbr	4.44	3.96	3.17	3.64	3.42	4.38	2.15	4.31	2.47	3.72	3.37	2.46	2.71	4.25	4.24	4.2	2.21	4.07	4.37	3.92	4.31	2.39	3.91	4.45	2.46	2.6	3.63	3.13	4.44	4.49	2.59	4.35	4.51	3.19	3.21	3.62	3.37	1.48	4.14	3.13	4.23	2.77	4.26	4.47	3.78	4.04	2.18	4.33	3.23
Gm5533	0	0.4	0.11	0.13	0	0.39	0	0	0	0.2	0	0	0.13	0	0	0.24	0	0.13	0.53	0.51	0	0	0.15	0	0	0.24	0.19	0.11	0.27	0	0	0.73	0.11	0.11	0	0.37	0	0.24	0.23	0	0	0.39	0.32	0	0.61	0.27	0.15	0	0
Enah	1.48	0.83	0.75	1.26	0.84	1.12	0.63	1.78	0.58	1.11	1.14	0.67	0.79	1.3	1.16	1.31	0.93	0.96	1.2	0.99	0.8	0.68	0.69	1.57	0.52	1.38	1.06	0.72	1.84	1.28	1.37	1.75	2.11	1.49	1.29	0.81	0.75	1.39	1.47	0.78	1.07	0.61	0.99	1.45	1.02	1.25	0.78	1.34	1.13
Srp9	3.41	4.81	3.76	3.16	3.64	4.66	4.99	3.4	4.09	3.6	3.26	3.52	4.8	3.5	3.21	4.69	3.69	4.54	4.45	4.73	3.45	4.54	4.63	3.27	3.43	5	3.93	3.73	4.5	4.61	4.02	4.66	3.47	5.31	3.87	4.54	2.88	4.97	4.07	3.58	3.7	4.63	4.9	3.25	4.85	4.78	5.42	3.22	4.95
Degs1	5	3.92	4.99	4.48	4.74	4.59	3.98	4.85	3.8	4.89	4.69	4.45	3.84	4.89	4.71	4.38	4.54	4.27	4.69	4.44	4.6	3.92	4.37	5.17	4.1	4	4.71	4.48	4.47	4.41	5	4.51	5.19	4.52	4.44	4.25	4.56	4.89	4.77	4.26	4.47	4.47	4.34	5.13	4.97	4.37	4.33	4.87	3.88
1700047M11Rik	0.18	0.08	0.05	0	0.36	0.14	0	0.06	0	0.14	0.05	0.13	0.12	0.15	0.17	0.06	0.13	0.24	0.11	0.26	0.2	0	0.21	0.28	0.17	0.06	0.09	0.1	0.07	0.18	0.18	0.25	0.24	0.28	0	0.18	0.26	0.11	0.39	0.19	0.12	0.08	0.12	0.3	0.14	0.09	0.14	0	0.12
Fbxo28	3.83	3.45	3.53	3.65	3.35	3.55	2.79	3.89	2.85	3.5	2.94	2.34	3.4	3.4	3.79	3.72	3.06	3.71	3.75	3.66	3.66	3.03	3.7	3.98	3.16	3.19	3.54	3.58	3.98	3.89	3.22	4.06	4.06	3.74	3.55	3.39	3.27	2.46	3.78	3.28	4.07	2.48	3.6	4.05	3.68	3.66	3.29	4.03	3.25
Gm10517	0.44	0	0	0	0	0.36	0.19	0	0.22	0	0.36	0.36	0.23	0.38	0.59	0	0.18	0.63	0.41	0	0	0.22	0.5	0	0	0	0.17	0	0	0	0	0.2	0.8	0.2	0.35	0.18	0	0.22	0.4	0.19	0	0.3	0.16	0.21	0	0.17	0.28	0.21	0.44
Trp53bp2	4.5	4.01	4.25	4.34	3.77	4.16	3.55	4.46	3.23	3.87	3.27	2.34	4.25	3.98	4.45	4.62	3.38	4.71	4.66	4.26	4.57	3.66	4.27	4.76	3.43	3.69	4.4	4.39	4.72	4.85	3.79	4.85	4.79	4.5	3.99	4.09	3.7	3.31	4.58	3.97	4.73	2.69	4.07	4.58	4.1	4.25	4.6	4.68	4.42
Capn2	4.85	4.6	3.6	3.36	3.71	4.82	4.58	3.89	3.57	3.73	4.21	3.04	5.36	3.56	3.53	5.11	3.63	5.21	5.09	4.87	4.49	4.26	4.25	4.19	3.83	4.46	4.46	3.68	4.91	5.52	5.03	5.4	4.71	5.27	3.26	4.42	3.77	3.71	4.69	2.72	4.23	3.63	5.18	4.22	4.34	4.74	4.24	3.75	4.64
Capn8	1.1	1.65	0.89	1.5	0.76	1.28	1.16	1.47	0.54	0.9	0.87	0.68	1.59	0.77	1.49	1.64	0.48	1.56	2.05	2.39	1.33	1.2	1.78	1.26	0.49	1.26	1.53	0.66	1.95	2.01	0.58	2.6	1.48	1.25	0.44	1.5	1.19	0.84	1.55	0.37	1.19	0.87	1.34	1.28	1.31	1.94	1.12	1.17	1.1
Susd4	0.92	0.5	1.31	0.39	0.66	1.36	1.2	2.12	0.8	1.16	0.74	0.29	1.67	0.73	0.77	1.6	0.56	0.94	1.53	0.91	0.37	0.86	1.89	0.79	0.57	1.1	1.52	0.62	1.59	1.09	0.82	2.22	1.66	1.5	1.07	0.73	0.91	0.5	1.26	0.48	1.34	0.97	1.28	1.61	1.62	0.7	0.54	0.52	1.17
Tlr5	1.95	1.96	2.02	2.34	1.32	1.89	0.96	2.7	1.23	1.51	1.19	0.51	2.07	1.81	2.47	2.8	1.01	1.91	2.08	2.28	1.27	1.4	2.19	3.2	1.24	1.27	2.45	2.17	3.16	2.75	0.76	2.85	2.9	1.18	1.89	2.21	1.96	0.67	3.19	1.61	3.52	0.85	1.88	3.11	2.07	2.16	2.71	2.86	1.59
Disp1	2.01	1.86	1.55	2.1	1.21	1.81	0.91	1.97	1.22	1.9	1.36	0.72	1.44	1.6	2.25	2.2	1.12	1.91	1.95	1.89	1.71	1.68	2.15	2.38	1.13	1.46	2.28	1.36	2.28	1.8	0.83	2.27	2.27	1.55	1.55	1.48	1.82	1.47	2.65	1.29	2.6	0.75	1.32	2.3	1.74	1.95	1.98	2.59	1.45
BC085271	0.75	0.23	0.27	0.59	0.39	0.57	0.35	0.51	0.11	0.34	0.19	0.13	0.32	0.53	0.49	0.31	0.33	0.52	0.31	0.3	0	0.22	0	0.67	0.11	0.4	0.39	0.1	0	0.23	0.25	0.29	0.58	0.19	0.34	0.34	0.17	0	0.21	0.1	0.32	0.15	0.29	0.38	0.27	0.24	0.27	0.21	0
Brox	4.36	4.12	4.26	4.49	4.12	4.25	3.77	4.57	3.5	4.09	3.63	3.22	4.38	3.99	4.48	4.61	3.73	4.5	4.42	4.23	4.47	3.8	4.11	4.4	4.08	3.97	4.2	4.28	4.44	4.65	4.15	4.41	4.58	4.31	4.26	3.93	3.68	3.41	4.32	4.19	4.51	3.62	4.33	4.51	4.2	4.3	3.98	4.49	4.46
Aida	3.09	2.7	2.83	2.76	2.78	2.99	2.42	3.01	2.53	2.67	2.77	2.48	2.63	2.97	3	3.06	2.42	2.65	2.93	3.13	2.53	2.59	2.63	3.24	2.46	2.64	2.95	2.92	3.06	3.16	2.85	3.42	3.32	3.12	2.76	2.62	2.59	2	3.35	2.49	3.15	2.58	2.92	3.31	3.15	2.99	2.71	3	2.71
Mia3	5.44	4.82	4.9	5.06	4.64	5.01	3.63	5.51	4	4.62	4.16	3.56	4.69	4.92	5.5	5.27	4.14	5.31	5.34	5.28	5.19	4.11	5.1	5.59	3.98	4.18	5.19	4.78	5.35	5.31	4.05	5.46	5.72	4.51	4.52	4.83	4.31	3.26	5.43	4.32	5.36	3.71	4.78	5.56	4.99	4.95	4.56	5.48	4.55
Gm37339	1.1	0.6	0.39	1.32	1.8	1.15	1.33	2.01	1.64	1.76	0.39	0.69	0.8	1.86	1.06	0.78	1.58	0.83	1.8	1.43	1.19	0.78	1.23	1.33	1.28	0.78	1.24	1.38	1.16	1.11	1.28	1.21	1.68	2.16	1.13	1.12	1.09	1.94	0.42	0.95	1.31	0.32	0.99	0.99	1.33	1.4	0.93	0.43	1.54
Taf1a	3.15	2.49	2.53	3.04	2.7	3.03	1.51	3.5	1.88	2.89	2.12	1.72	2.45	3.28	2.92	3.29	1.81	3.02	2.93	3.21	2.67	2.14	3.06	3.47	1.97	2.83	2.81	2.38	3.55	3	2.56	3.44	3.72	2.88	2.28	2.57	2.2	1.99	3.59	2.15	3.13	2.06	2.95	3.46	3.06	2.95	2.4	3.18	2.5
Gm37986	1.36	0.61	0.71	1.1	0.89	1.82	0.39	1.12	1.06	1.16	0.71	0.88	1.1	1.75	1.32	1.68	0	0.49	0.45	0.76	0.73	0	0.55	1.56	0.45	2.34	0.36	1.21	1.19	1.76	1.75	0.42	0.98	2.19	1.79	0.68	0.37	1.5	1.63	0.97	1.1	0.33	0.82	1.01	0.95	0.88	2.09	1.05	1.36
Hhipl2	0.06	0.09	0.37	0.18	0.57	0.1	0.05	0.06	0.12	0.32	0.2	0.23	0.06	0.47	0.23	0.17	0.18	0.06	0.17	0.21	0.1	0	0.07	0.29	0.28	0.12	0.22	0.3	0.26	0.13	0.27	0.21	0.29	0.1	0.1	0.05	0.18	0.12	0.26	0.29	0.23	0.2	0	0.21	0.19	0.22	0.08	0.22	0
Gm33973	0.61	0.44	0	0.33	0.47	0	0	0	0.32	0.87	0.89	0.51	0.33	0.29	0.59	0	1.36	0.34	0.32	0	0	0	0.39	0.83	0	0.32	0.25	0.29	0	0	0	0	0	0	0.5	0	0.66	0	0.3	0	0	0.42	0	0	0	0.46	0.39	0.31	0
Dusp10	3.24	3.81	3.27	4.1	3.27	3.38	3.4	3.56	3.35	2.81	2.7	2.01	3.74	3.02	3.18	3.83	2.46	3.55	3.08	3.4	3.78	3.12	4	3.18	3.77	3.48	3.61	3.53	4.29	3.42	3	3.99	3.26	3.52	3.49	3.52	3.13	1.46	3.44	3.77	3.56	2.45	3.02	3.39	3.72	3.46	3.47	3.79	4.16
1700056E22Rik	0.59	0.63	1.16	0.37	0.67	0.11	0.57	0.77	0.55	0.71	0.65	0.47	0.58	0.69	0.82	0.65	0.54	0.27	0.73	0.53	1.13	0.25	1.48	0.38	0.96	0.89	0.73	0.67	1.07	0.49	0.82	0.69	0.59	0.74	0.84	0.7	0.38	0.96	0.45	0.66	0.48	0.55	0.41	0.61	0.97	0.66	0.97	0.63	0.59
Rpl21-ps1	1.31	0.68	0	0.37	1.56	1.14	1.28	0.38	1.41	0.95	0.98	1.19	1.3	1.19	0.36	0.35	0.92	0	0.64	0.34	1.32	0.88	1.63	0.37	1.08	1.09	0.51	1.7	0	0	1.97	0	0.58	0.58	1.27	1.1	0.53	1.56	0.62	0.98	1.11	1.35	0.98	0	0.96	0.89	1.04	0	0.38
Gm38358	0.42	0.55	0.64	0.42	0.58	0.63	1.24	0.75	0.4	0.34	0.35	0.94	0.74	0.67	0.41	0.71	1.02	0.43	0.4	0.93	0	0	0.85	0.42	0.72	0.4	0.8	0.9	0.45	0	0.6	0	0	0.36	0	0.61	0.59	0.97	0.39	0	0	0.29	0.29	1.13	0.63	0.32	0.86	0.7	0
Hlx	1.6	1.36	1.36	1.66	1.05	1.58	0.57	1.92	0.94	2.15	1.11	1	0.97	1.94	1.85	1.46	0.83	1.2	1.37	1.65	1.91	0.91	1.65	1.06	0.78	1.35	1.87	0.8	1.54	1.35	0.87	1.46	1.77	0.96	0.9	1.36	1.39	1.59	1.73	0.92	1.01	1.17	0.86	1.31	1.41	1.59	0.78	1.03	1.4
Gm34342	0.55	0.39	0.46	0.54	0.74	0.8	0	0.55	0.52	1.29	0.81	0	0.54	0.85	0.91	1.2	0.76	0	0	0	0.47	0.9	1.4	0.55	0.52	1.21	0.42	0.48	0.59	0	0.43	0.85	0.82	0.82	0.79	0	0	0.9	0	0	0	0	0	0	0.8	0.74	0	0	0.55
Mtarc1	0.53	0.42	0.86	0.95	0.45	0.58	0.39	0.42	0.21	0.84	0.29	0.51	0.77	0.7	0.93	0.21	0.22	0.36	0.55	0.67	0.51	1.3	0.48	0.29	1	0.21	0.4	0.55	0.74	0.08	0.63	0.61	0.55	0.87	0.91	1.02	0.66	0.5	0.68	0.45	1.4	0.87	0.48	0.87	0.44	0.16	0.26	0.44	0.74
Mtarc2	4.88	4.99	5.57	4.99	5.06	5.08	4.98	5.23	4.93	5.05	4.56	4.35	5.24	4.87	4.96	5.14	5.21	4.75	4.72	5.25	4.53	5.02	4.78	4.76	4.4	4.78	5.02	5	4.86	4.97	4.92	5.15	4.93	5.48	4.93	4.76	4.79	5.6	5.05	5.24	4.96	4.08	4.68	5	5.53	5.37	5.6	4.93	4.98
C130074G19Rik	6.24	5.2	6.41	5.45	5.75	5.61	4.44	6.49	4.86	5.57	4.23	4.87	5.71	5.57	5.74	5.59	5.19	5.31	5.31	5.85	6.25	5.28	5.65	6.14	5.37	4.78	5.81	6.03	5.6	5.55	5.15	5.86	6.02	5.72	6.22	5.61	5.22	5.23	5.82	5.08	5.88	4.58	4.74	6.12	6.06	5.92	5.73	5.97	5.73
Mark1	3.09	2.67	2	2.98	1.83	2.81	1.83	3.28	2.02	3.26	1.97	1.52	2.63	2.79	3.74	2.89	1.79	2.97	2.72	2.54	3.37	2.37	3.27	3.46	1.69	2.29	3.1	2.41	2.98	2.71	1.54	3.02	3.21	2.12	2.24	2.25	2.61	1.4	3.35	2.58	3.52	1.72	2.14	3.5	2.27	2.52	2.41	3.68	2.27
Rab3gap2	3.13	2.54	2.37	3.06	2.24	2.71	1.51	3.27	1.59	2.4	1.96	1.38	2.82	2.48	3.24	3.04	1.68	3.13	3.09	3.01	2.99	2.19	2.73	3.32	1.81	2.09	2.96	2.63	3.26	3.34	2.02	3.41	3.43	2.36	2.53	2.63	2.35	1.85	3.33	2.43	3.34	1.51	2.72	3.3	2.7	2.85	2.62	3.13	2.71
Iars2	5.23	4.58	4.23	4.93	4.02	4.85	3.54	5.24	3.5	4.61	3.93	3.18	4.61	4.54	5.24	4.91	3.81	4.96	4.95	4.81	5.27	4.16	5.05	5.19	3.64	3.91	4.94	4.42	5.16	5.29	3.77	5.16	5.21	4.19	4.26	4.46	4.4	3	5.14	4.3	5.2	3.27	4.79	5.34	4.67	4.83	3.97	5.45	4.36
2010103J01Rik	1.55	2.7	2.93	2.14	2.89	2.5	1.66	1.34	1.05	1.77	0.7	3.28	0.81	2.32	1.83	2.31	2.88	1.13	0.78	2.84	0.72	1.29	0.54	0.47	2.21	3.28	1.08	0.98	1.81	0.83	1.85	2.11	1.19	2.36	3.15	0.92	0.65	4.28	0.43	1.68	0	1.32	1.46	1.59	0.94	1.8	2.89	0	1.73
Bpnt1	7.19	6.82	6.46	7.16	6.28	7.08	6.18	7.07	5.98	6.67	6.07	5.37	6.53	6.74	7.12	6.98	6.09	7.21	7.11	6.72	7.05	6.55	6.73	7.42	5.72	6	6.96	6.54	7.11	7.35	6.17	7	7.03	6.13	6.41	6.54	6.56	5.12	7.21	6.73	7.46	5.81	6.79	7.05	6.87	6.64	5.94	7.32	6.46
4930532G15Rik	0.18	0.24	0.15	0.09	0.2	0.22	0	0.34	0.09	0.28	0.29	0.33	0.48	0.16	0.17	0.32	0.49	0.27	0.17	0.31	0.15	0.25	0.48	0.26	0.4	0.33	0.07	0.16	0.1	0.18	0.27	0.16	0.42	0.35	0	0	0.2	0.17	0	0.41	0.26	0.29	0.18	0.37	0.15	0.37	0.11	0.45	0.09
Eprs	3.87	3.27	2.67	3.51	2.77	3.53	2.41	3.71	2.54	3.2	2.87	1.95	2.69	3.47	3.59	3.51	2.54	3.66	3.77	3.27	3.48	2.45	3.06	4.13	2.06	2.3	3.4	2.68	3.56	3.81	2.45	3.59	3.9	2.56	2.53	3.05	2.98	1.79	3.66	2.82	3.82	1.9	3.37	3.74	3.12	2.95	2.25	3.95	2.61
9630028B13Rik	0.63	0.17	0.2	0.51	0.14	0.08	0.12	0.05	0.34	0.04	0.27	0.08	0.05	0.09	0.54	0.35	0.22	0	0.23	0.4	0.6	0.31	0.28	0.66	0.05	0.19	0.36	0.17	0.35	0.41	0.22	0.32	0.04	0.24	0.16	0.04	0.22	0	0.44	0.16	0.58	0.03	0.25	0.25	0.19	0.36	0.52	0.18	0.37
Gm2061	3.62	3.98	3.2	4.11	2.86	3.55	3.5	2.43	3.03	2.03	3.44	2.68	2.92	2.58	3.12	3.59	3.13	2.41	3.05	3.61	2.99	4.19	3.48	4.17	2.57	4.06	3.35	3.21	3.9	4.38	3.88	2.95	2.06	3.47	3.44	2.82	3.18	1.92	3.94	3.38	3.92	3.04	4.33	3.37	3.67	3.21	4.74	2.98	4.12
Slc30a10	6.78	3.77	5.13	5.85	4.12	4.97	3.64	4.18	4.38	3.73	3.55	3.72	4.18	5.22	5.66	4.9	4.77	2.29	3.77	4.69	5.84	5.46	4.1	6.77	3.53	4.56	5.48	4.91	5.29	5.42	3.51	4.11	2.24	3.39	5.31	2.74	5.05	3.94	5.86	3.65	6.47	3.2	4.66	5.44	4.44	3.52	5.82	4.99	5.44
5033404E19Rik	2.8	0	0.14	0.31	0	0	0	0	0	0	0.26	0.09	0	0.61	0	0	0.13	0	0.16	0	3.05	0.16	0	1.06	0	0	0	0	0.18	0	0	0.14	0	0	0.25	0	0.24	0	0	0	0.44	0	0	0	0	0	0	0	0
Gm9722	0.73	0.29	0.18	0	0.16	0.34	0	0.22	0.69	0.33	0.34	0.62	0	0.52	0.71	0.39	0.17	0.23	0.39	0.67	0.19	0.39	0.83	0	0.21	0.21	0.44	0.19	0.44	0.59	0.32	0.36	0.35	0.5	0	0.71	0.32	0.39	0.67	0	0.57	0.41	0.28	0.19	0.94	0.31	0	0.2	0.22
Lyplal1	4.06	2.97	3.84	3.38	3.77	3.19	2.67	4.13	3.38	3.94	2.62	3.79	3.12	3.87	4.18	3.2	3.81	2.68	2.68	2.89	3.88	3.58	3.59	3.02	3.63	3.35	3.67	3.51	3.17	3	2.63	3.23	3.33	2.63	3.91	2.9	4.11	3.42	3.83	3.04	3.73	3.8	3.13	3.24	3.29	2.96	2.71	3.96	2.8
Gm38268	0	0	0	0	0	0	0	1.01	0	0.85	0	0	0.99	0	0.98	0	0	0	0	0	1.44	0	0	0	0	0	0	0	0	0	0	0.91	0	0	1.38	0	0	0	0	0	1	0	0	0	0	0	0	1.51	0
Tgfb2	1.27	0.49	0.99	0.97	0.85	0.85	0.27	1.1	0.52	0.97	0.91	0.56	0.6	0.82	0.75	0.92	0.65	0.45	0.81	0.86	0.58	0.48	0.76	1.16	0.44	0.94	0.85	0.68	1.41	1.07	1.22	1.71	1.46	1.31	1.02	0.81	0.83	0.9	1.29	0.7	0.89	0.55	0.88	1.1	0.94	1.05	0.79	1.24	0.88
Rrp15	3.42	2.75	2.18	2.62	2.84	3.4	1.64	3.31	1.99	3.25	2.58	2.4	1.9	3.22	3.12	3.08	2.17	2.75	2.97	3.05	3.13	1.8	3.15	3.11	1.69	2.34	2.82	1.96	2.95	2.79	1.89	2.6	3.27	2.26	1.74	2.51	2.65	1.99	2.82	2.1	2.89	2.34	2.93	2.98	3.11	2.5	1.3	3.06	1.7
A430105J06Rik	0.59	1.06	0.22	0.76	0.53	0.79	0.22	1.33	0.25	1.23	0.65	0.57	0.37	1.03	0.82	0.89	0.2	0.78	0.46	1.33	0.67	0.56	0.87	0.48	0	1.1	0.28	0.33	0.82	0.27	0.3	0.6	0.88	0.22	0.56	0.3	0.2	0.46	0.99	0.22	0.14	0.54	0.99	1.04	0.64	0.84	0.31	0.94	0.14
Gm3809	0.93	1.04	0.88	1.01	0.73	0.7	0.27	0.83	0.88	1.28	0.71	0.64	1.26	0.74	0.8	0.57	0.91	1.04	1.06	0.43	1.27	0.89	2.7	1.11	0.69	0.58	0.81	0.73	1.88	1.37	1.12	0.74	0.62	1.12	2.09	1.2	1.04	0.68	0.86	1.11	0.82	0.33	0.42	0.64	0.14	1.08	0.55	0.77	1.2
Spata17	0.33	0.72	0.28	0.85	0.76	0.79	0.6	0.56	0.57	0.23	0.4	0.19	0.23	0.1	0.62	0.95	0.26	1.27	0.72	0.88	0.33	0.49	0.38	0.99	0.41	0.54	0.39	0.63	0.85	0.73	0.67	0.42	0.59	0.62	0.18	0.41	0.6	0.06	0.8	0.58	0.82	0.39	0.74	0.54	0.23	0.58	0.87	0.44	1.09
Gpatch2	4.06	3.5	3.45	4.11	3.33	3.72	2.69	4.39	2.78	3.41	2.84	1.91	4.02	3.51	4.41	4.15	2.72	4.3	4.08	3.7	3.74	3.03	3.51	4.22	3.09	3.24	3.92	4.01	4.24	4.16	3.04	4.27	4.33	3.54	3.52	3.36	3.27	2.07	4.25	3.48	4.65	2.56	3.49	4.29	3.26	3.66	3.87	4.23	3.95
Gm37254	1.8	1.92	1.67	2.51	1.75	2.39	2.46	2.21	1.58	1.87	1.56	0.91	2	2.17	1.99	2.39	1.58	2.39	2.16	2.16	1.92	1.78	2.36	2.18	1.66	2.32	1.94	2.17	2.29	2.2	2.26	2.44	2.48	2.52	1.88	1.98	1.29	0.85	2.47	2.37	2.39	1.58	1.95	2.38	2.07	1.83	2.93	1.91	2.39
Gm38155	2.39	1.62	0.53	2.15	1.53	1.67	0.48	3.12	0.55	1.07	1.09	0.79	1.18	1.72	2.6	2.51	0.68	2.69	2.15	2.18	1.92	0.98	1.95	2.65	1.34	0.89	2.05	1.79	2.79	2.64	0.66	2.95	2.95	1.69	1.8	1.7	1.2	0.17	2.53	1.38	2.76	0.82	1.46	2.72	1.32	2.23	1.7	2.7	1.92
Esrrg	1.42	1.13	0.35	1.52	0.52	1.49	0.29	0.97	1.03	0.74	0.73	0.48	0.13	1.47	1.81	1.49	0.14	2.14	1.45	1.17	0.7	0.97	0.91	1.97	0.59	0.82	1.27	0.26	1.69	1.26	0.46	1.41	1.98	0.61	0.21	0.67	0.7	0.05	2.15	0.37	2.18	0.76	0.96	1.97	1.13	1	0.46	1.61	0.62
Kctd3	4.29	3.6	3.75	4.28	3.73	3.83	3.36	4.63	3.15	3.99	3.61	2.77	4.17	3.82	4.35	4.09	3.26	4.3	4.24	3.82	4.21	3.5	3.87	4.2	3.64	3.18	4.06	4.17	4.15	4.3	3.46	4.17	4.2	3.6	4.06	3.71	3.74	2.48	4.11	3.57	4.42	3.15	3.81	4.15	3.4	3.7	3.64	4.29	3.84
Kcnk2	0.67	0.64	0.65	0.79	0.62	0.73	0.21	0.8	0.48	0.37	0.45	0.54	0.2	0.62	0.46	0.6	0.66	0.27	0.38	0.75	0.22	0.28	0.5	0.43	0.48	0.3	0.64	0.44	0.57	0.64	0.46	0.91	0.78	0.39	0.52	0.45	0.58	0.96	0.87	0.45	0.47	0.54	0.59	0.6	0.81	0.62	0.31	0.89	0.35
Pdcd5-ps	7.13	7.7	7.58	7.16	7.63	7.65	7.79	7.36	7.87	7.43	7.65	7.97	7.6	7.43	7.08	7.38	7.87	7.44	7.42	7.56	7.57	7.81	7.82	7.09	7.84	7.92	7.44	7.39	7.52	7.44	8	7.37	7.49	7.69	7.73	7.59	7.57	7.94	7.26	7.49	6.99	8.09	7.88	7.3	7.54	7.76	7.86	7.28	7.64
Cenpf	2.77	2.04	0.88	2.21	2.06	2.44	0.98	2.56	0.98	1.88	1.64	1.08	0.95	2.38	2.79	2.32	1.25	2.33	2.5	1.82	2.6	0.96	1.62	2.44	1.39	1.3	1.7	1.31	2.6	2.71	1.39	2.18	2.62	1.1	1.65	1.66	1.92	0.88	2.04	1.32	2.47	1.13	2.53	2.44	1.79	2.16	0.41	2.62	1.1
Gm37239	0	1.15	0	0	0	0	1.29	0	1.42	0	0	0	1.47	0	1.44	0	0	0	1.43	0	0	0	1.64	0	0	1.44	0	0	0	0	0	0	0	0	0	0	1.88	0	1.39	0	1.47	0	1.12	1.36	0	0	0	0	0
Ptpn14	1.17	0.69	0.62	1.06	0.59	1.06	0.2	1.49	0.28	0.93	0.63	0.37	0.67	1.11	1.17	1.28	0.48	0.78	1.06	1.14	0.98	0.45	0.73	1.75	0.45	0.47	0.99	0.82	1.51	1.05	0.7	1.8	1.93	0.86	0.68	0.77	0.93	0.57	1.43	0.35	1.11	0.25	0.64	1.78	0.99	1.17	0.59	1.38	0.6
Gm37422	1.25	0.61	0.09	0.71	0.73	1.03	0.06	1.43	0.34	0.94	0.28	0.26	0.2	0.84	1.05	1.03	0.06	0.95	0.96	1.31	0.96	0.32	1.17	0.97	0.43	0.86	0.85	0.65	1.09	0.96	0.13	1.19	1.37	0.33	0.54	0.7	0.21	0	1.18	0.23	0.88	0.42	0.62	1.29	1.27	1.03	0.28	1.03	0.39
Smyd2	4.15	3.4	2.54	3.38	2.94	3.93	2.03	4.07	2.92	3.5	3.47	2.92	2.74	3.65	3.77	3.48	2.62	3.52	3.66	3.71	3.79	2.79	3.78	3.74	2.36	2.7	3.74	2.62	3.65	3.71	2.31	3.74	3.99	2.01	2.41	3.38	3.68	2.04	3.89	2.65	3.75	2.8	3.72	3.68	3.31	3.29	2.04	3.9	2.32
Prox1	1.02	0.34	0.68	0.82	0.75	0.75	0.16	1.27	0.27	0.67	0.44	0.49	0.5	0.84	1.04	0.69	0.48	0.5	0.61	0.69	0.95	0.18	0.44	0.89	0.32	0.2	0.78	0.37	0.88	0.63	0.31	1.2	1.01	0.51	0.54	0.61	0.38	0.38	1.15	0.25	0.73	0.32	0.37	0.9	0.83	0.84	0.23	1.01	0.37
Rps6kc1	2.23	1.85	2.06	2.17	1.86	2.19	1.35	2.22	1.42	1.89	1.53	1.25	1.75	1.91	2.11	2.1	1.56	2.02	2.25	2.26	1.94	1.75	1.77	2.32	1.49	1.66	2.04	2	2.44	2.25	1.44	2.11	2.47	1.93	1.89	2.01	1.72	1.41	2.35	1.81	2.36	1.29	1.91	2.17	2.12	2.25	1.7	2.16	1.81
Angel2	4.7	4.23	4.5	4.64	4.28	4.54	3.33	4.91	3.41	4.19	3.41	3.17	4.27	4.51	4.85	4.74	3.67	4.38	4.51	4.63	4.31	3.78	4.4	4.78	4.09	4.16	4.57	4.52	4.88	4.8	4.02	5	4.98	4.44	4.37	4.23	3.97	3.53	4.75	4.2	4.74	3.89	4.33	4.88	4.51	4.53	4.36	4.64	4.4
Vash2	0.19	0.18	0.07	0.15	0.17	0.3	0.03	0.3	0.07	0.29	0.1	0.21	0.35	0.1	0.25	0.37	0.09	0.23	0.25	0.36	0.1	0.08	0.38	0.15	0.18	0.15	0.32	0.25	0.35	0.12	0.15	0.35	0.39	0.25	0.12	0.21	0.14	0.18	0.36	0.22	0.32	0.22	0.08	0.32	0.42	0.32	0.27	0.27	0.26
Gm37095	0.94	0	0	0	0	0	0	0.94	0	0	1.7	0	0	0	0.91	0	0.76	0	0	0.86	1.35	0	1.06	0	0	0	0	0	0	0	0	1.37	0	0	1.29	0	0	0	0	0	0	0.68	0	0	0	0	0	0	0
Gm8407	0	0	0.36	0.74	0.8	0	0	0	0	0.34	0	0.45	0.42	0	0.72	0	0.33	0	0	0	1.1	0	0	0	0	0	0.32	0.66	0	0	0	1.12	0	0	1.05	0	0	1.19	0	0	0	0	0	0	0	0	0.49	0.7	0
Flvcr1	2.73	1.83	3.23	2.94	3.08	2.45	1.48	2.62	1.68	2.46	1.66	1.91	2.15	2.77	2.75	2.23	2.14	2.17	2.32	2.51	2.43	1.27	2.01	2.55	2	1.79	2.42	2.36	2.2	2.2	1.95	3.12	3.03	2.05	2.58	2.27	1.56	1.68	2.66	2.09	2.43	1.84	2.12	2.59	2.56	2.88	1.52	2.55	1.65
Tatdn3	2.64	2.42	1.99	2.76	2.34	2.46	1.72	2.68	1.98	2.75	2.28	2.46	2.08	2.53	2.69	2.59	2.26	2.17	2.6	2.52	2.53	2.23	2.89	2.59	1.99	2.74	2.37	2.16	2.87	2.51	1.74	2.52	2.85	2.43	2.32	2.08	2.4	1.82	2.76	2.13	2.75	2.2	2.17	2.45	2.62	2.41	1.85	2.88	2.04
Nsl1	2.33	1.23	0.9	2.32	1.97	1.65	0.55	2.5	0.77	2.47	0.79	1.24	1.74	2.37	2.5	1.67	1.23	1.53	1.7	1.11	2.28	0.65	1.38	1.84	1.7	0.96	1.81	1.93	1.87	1.82	0.89	2.31	1.57	1.13	1.9	1.1	1.02	0.98	2.21	0.84	2.03	1.42	1.42	1.58	1.38	1	1.59	2.84	0.86
Gm38188	0.82	0.27	0	0.68	0	0	0	0.69	0	0	0	0	0.2	0.62	0.37	0.19	0.16	0.4	0	0.5	0.47	0.2	0.24	0.21	0	0.2	0.15	0.33	0.42	0.39	0	0.74	0.33	0	0	0	0.16	0	0	0	1.14	0	0.26	0.34	0.17	0.15	0	0.77	0
Batf3	1.54	0.72	0.6	0.55	0.9	0.87	0.4	1.08	0.8	1.08	0.83	1.19	0.83	1.47	0.61	0.92	0	0.79	0.8	1.18	0.41	0.46	0.81	0.56	0.74	1.23	0.94	0.8	1.25	0.64	0.73	0.63	1.13	0.99	0.58	0.98	0.44	0.97	0.83	0.6	0.83	0.99	0.7	0.76	1.05	0.85	0.46	0.44	0.97
Atf3	4.57	5.15	5.09	6.22	4.98	4.63	6.55	4.59	5.58	4.62	5.18	3	4.79	4.08	4.76	5.1	4.59	6.13	5.26	4.62	5.02	5.1	4.22	5.98	5.44	5.25	5.25	5.23	4.91	5.32	5.55	5.01	5.33	5.48	5.27	4.67	4.84	3.77	4.94	5.55	5.46	4.38	5.29	5.01	4.26	5.13	4.76	5.38	5.66
D730003I15Rik	1.76	1.94	1.86	1.65	1.76	1.85	1.74	1.86	1.45	2.1	1.95	2.25	1.92	1.73	1.68	2.08	1.99	1.38	1.5	1.9	1.62	1.61	1.87	1.51	2.2	2.63	1.87	1.71	2.27	1.75	2.26	1.94	1.95	2.26	2.25	1.51	1.53	2.71	1.77	1.93	1.21	2.03	1.82	1.82	2.45	2.12	2.16	1.73	2.18
Nenf	6.05	6.2	6.21	6.39	6.41	6.17	6.67	5.88	6.7	6.47	6.54	6.54	6.47	6.18	6.03	6.14	6.76	5.76	5.75	6	5.59	6.5	5.45	5.43	6.27	6.35	6.15	6.16	5.71	5.62	6.53	5.92	5.68	6.68	5.99	5.69	6.29	7.04	6.21	6.44	5.76	6.29	5.84	5.59	6.04	5.69	6.85	5.79	6.16
Pacc1	2.61	1.89	1.91	2	1.89	2.16	1.22	2.13	1.52	2.15	1.32	1.32	1.4	2.21	2.24	2.34	1.14	2.25	2.44	1.99	1.91	1.5	1.75	2.67	1.5	1.4	2.04	2.08	2.25	2.15	1.51	2.42	2.77	1.76	1.15	2.04	1.81	1.03	2.52	1.42	2.7	1.33	1.68	2.8	2.34	1.62	1.44	2.17	1.69
Ppp2r5a	4.24	4.07	4.34	4.45	4.3	4.46	3.93	4.58	3.81	4.22	3.68	3.35	4.51	4.31	4.46	4.59	3.78	4.31	4.38	4.26	4.27	4.1	4.49	4.46	4.29	4.14	4.42	4.67	4.58	4.46	4.34	4.76	4.67	4.52	4.65	4.26	4	3.66	4.47	4.12	4.44	3.79	4.24	4.62	4.38	4.35	4.75	4.28	4.56
Gm2272	3.55	2.9	2.64	2.87	2.89	3.55	1.44	3.66	2.55	3.52	2.95	2.07	3.15	3.9	3.43	3.02	2.35	3.29	3.57	3.37	3.53	2.82	3.51	3.35	2.27	2.91	3	3.44	3.13	3.38	2.14	3.49	4.02	2.74	1.7	2.74	2.65	1.22	3.57	2.45	3.46	1.66	2.78	3.39	3.67	3.28	2.54	3.64	2.53
Gm37688	0.69	0	0.59	0	0.74	0.58	0	0.69	0.36	0	0.32	0.41	0	1.05	0	0.66	0	0	0.9	0	0.33	0.37	0	0	0.66	0.37	0.29	0	0.42	0	0.3	0.34	0.33	0	0.57	0.31	0.54	0	0.35	0.32	0	0.49	0.26	0.34	0	0	0.45	0.88	0
9430037O13Rik	0.18	0.12	0	0.33	0.13	0.27	0.14	0.33	0.16	0.38	0.39	0.19	0	0.53	0	0	0.13	0.34	0.68	0.16	0.28	0	0.38	0.17	0	0.89	0.13	0.15	0.19	0	0	0.15	0.52	0.15	0.27	0	0	0	0	0	0.33	0.12	0.22	0.29	0.14	0.46	0	0.16	0
Dtl	1.84	1.55	0.88	1.19	1.21	1.7	0.69	1.76	0.82	1.46	1.29	0.73	0.84	1.73	1.52	1.56	0.77	1.74	1.81	1.25	1.45	0.73	1.46	2.32	0.76	1.06	1.26	0.73	1.65	1.69	0.91	1.49	2.18	0.82	0.9	1.3	1.22	0.25	1.59	0.76	1.69	1.04	1.38	1.71	1.32	1.42	0.28	1.94	0.66
Ints7	3.14	2.46	2.38	2.78	2.06	2.8	1.64	3.02	1.59	2.79	2.1	1.2	2.27	2.74	3.02	3.07	1.92	2.86	3.17	2.47	2.77	2.14	3.02	3.6	1.67	2.49	2.82	2.38	3.38	3.2	2.28	3.14	3.63	2.97	2.4	2.53	2.37	1.63	3.23	2.43	3.38	1.54	2.5	3.63	2.89	2.74	2.3	3.28	2.38
Gm37349	0.52	0.2	0	0.28	0	0	0	0.52	0	0	0	0	0	0.25	0	0.5	0	0.29	0	0.26	0.64	0	0.33	0.73	0	0.5	0	0	0.31	0	0	0.46	0.45	0	0	0	0.41	0	0	0	0.52	0	0.19	0.25	0.43	0.56	0	0.68	0
Lpgat1	5.7	3.93	4.17	5.11	4.78	4.58	3.62	5.56	3.74	4.64	4	3.6	4.54	5.09	5.6	4.67	4.18	5.17	4.88	5.1	5.72	3.51	4.3	6.2	4.39	3.57	4.8	4.68	4.58	4.97	4.25	5.45	5.26	3.96	4.42	4.19	4.52	3.06	5.45	3.77	5.56	3.84	4.74	5.67	4.42	4.55	4.17	5.6	4.1
AC157810.1	2.33	0	0	0	0	0	0	0	0	0	0	0	0	0	0	0	0	0	0	0	0	0	0	0	0	0	0	0	0	0	0	2.16	0	0	0	0	0	0	0	0	0	0	0	0	0	1.96	0	0	0
Gm26203	0	0	0	0	2.05	0	0	2.41	0	2.13	0	1.73	0	0	3.21	0	0	0	2.33	2.28	3.04	2.34	0	3.26	0	0	0	2.21	2.51	0	2.09	3.99	2.2	0	0	0	0	0	3.13	0	0	0	1.93	3.09	0	2.04	0	4.62	0
Gm20203	0	0.4	0	0.55	0	0	0.81	0.55	0.52	0	0	0	0.54	0	0.92	0	0	0	0	0	0	0.53	0	0.95	0.53	0.53	0	0	0	0.56	0.77	0.49	0.47	0	0	0	0.43	0	0	0	0.54	0.38	0.94	0.49	0	0.42	0	0	0
Gm38037	0.83	0.75	0.09	0.39	0.36	0.59	0	0.47	0.2	0.89	0.25	0.06	0.3	0.74	0.46	0.37	0.49	0.56	0.73	0.27	0.89	0.29	0.35	0.76	0.45	0.45	0.42	0.34	0.33	0.64	0.37	0.42	0.33	0.4	0.45	0.31	0.6	0.45	0.57	0.47	0.54	0.27	0.33	0.8	0.8	0.15	0	0.36	0.83
Nek2	3.96	3.62	2.01	3.76	3.27	3.95	2.56	3.88	2.22	4.13	3.47	2.28	2.68	3.71	4.12	3.49	2.95	3.99	4.07	3.25	4.78	2.65	3.25	4.16	2.39	2.63	3.36	2.61	3.99	4.13	2.87	3.59	3.78	2.79	3.31	3.02	3.97	2.32	3.5	2.98	4	2.44	4	3.85	3.07	3.66	1.56	4.27	2.77
1700034H15Rik	0.59	0.41	0.24	0.46	0.58	0.51	0.11	1.15	0.22	0.43	0.07	0.2	0.63	0.46	0.62	1.04	0.12	0.5	0.4	0.7	0.49	0.25	0.58	0.92	0.46	0.52	0.62	0.67	0.92	0.65	0.15	1.05	0.79	0.57	0.62	0.5	0.26	0.15	0.92	0.51	0.77	0.26	0.49	0.73	0.55	0.66	0.49	0.63	0.78
Slc30a1	5.44	5.18	5.95	5.56	5.75	5.44	5.04	5.51	4.89	4.7	4.53	3.57	5.98	5.43	5.41	5.72	4.71	5.59	5.46	5.14	5.31	4.61	5.17	5.56	5.9	4.49	5.54	6.34	5.87	5.87	5.5	5.71	5.56	5.56	5.38	5.29	4.71	3.38	5.5	5.22	5.83	4.64	5.67	5.58	5.55	4.94	6	5.16	5.94
Gm26670	0.33	0.11	0.04	0.2	0.25	0.12	0.04	0.57	0.14	0.4	0.04	0.22	0.29	0.09	0.32	0.05	0.29	0.16	0.05	0.34	0.04	0.14	0.12	0.42	0.14	0.1	0.11	0.17	0.17	0.11	0.33	0.29	0.32	0.17	0.16	0	0.12	0.23	0.3	0.24	0.15	0.1	0.07	0.66	0.16	0.22	0.34	0.27	0.05
Gm32460	0	0	0	0	0	0.69	0	0	0	0	1.16	0.5	0	0	0	0	0	0.83	0	0	0.72	0	0	1.33	0.78	0	0.63	0	0	0	0	0.73	0	0	0	0.67	0	0	0.75	0	0.81	0	0.58	0.74	0.69	0.63	0	0	0
Traf5	1.85	1.16	1.72	1.12	1.01	1.47	0.58	1.51	1.24	1.82	1.27	1.38	1.42	1.79	1.41	1.92	1.08	1.18	1.72	1.25	1.46	0.64	1.45	1.62	0.68	1.32	1.36	1.83	1.91	1.51	1.72	2.08	2.24	2.38	1.47	1.37	1.21	0.93	1.83	0.92	1.82	0.99	1.32	2.62	1.97	1.3	1.14	1.66	1.71
Gstp-ps	8.13	8.44	8.5	8.77	7.5	8.2	8.12	8.11	7.96	8.68	8.1	7.12	8.23	7.9	8.5	8.15	8.32	8.63	8.55	8.02	8.44	9.17	8.34	8.78	7.13	8.58	8.8	8.2	8.58	8.32	7.86	8.39	8.01	8.01	8.22	7.96	8.7	7.96	9.12	9.07	9.27	7.47	8.07	8.02	8.31	7.83	9.35	8.81	8.33
Rcor3	2.3	1.78	1.42	2.03	1.58	1.83	1.07	2.49	1.11	1.85	1.15	0.97	1.76	1.78	2.29	2.17	1.16	1.91	1.89	2.26	1.9	1.28	2.05	2.23	1.13	1.26	1.71	1.61	2.34	2.16	1.28	2.46	2.39	1.52	1.95	1.54	1.52	0.77	2.16	1.5	2.16	1.18	1.66	2.2	1.77	2.18	1.46	2.23	1.61
Gm10516	2.9	3.03	2.77	3.09	2.95	3.29	2.58	3.27	2.55	2.7	2.57	2.07	2.42	2.86	3.03	3.41	2.2	3.55	3.44	3.09	2.49	2.91	3.75	3.08	2.74	3.16	3.14	2.62	3.56	3.78	2.08	3.48	3.68	3	2.88	3.11	2.75	1.74	3.24	3.02	3.39	2.51	3.11	3.13	3.24	3.23	2.68	3.48	2.87
Kcnh1	0.22	0.62	0.36	0.61	0.43	0.74	0.13	0.5	0.57	0.21	0.2	0.15	0.35	0.31	0.4	0.82	0.14	0.37	0.6	0.49	0.13	0.41	0.31	0.26	0.29	0.27	0.4	0.4	1.25	0.67	0.15	0.61	0.83	0.62	0.07	0.66	0.29	0	0.53	0.49	1.66	0.23	0.35	0.53	0.09	0.24	0.21	0.28	0.34
Hhat	0.81	0.34	0.32	0.62	0.38	0.44	0.34	0.55	0.38	0.7	0.42	0.29	0.46	0.6	0.67	0.45	0.41	0.48	0.42	0.56	0.83	0.26	0.67	0.55	0.26	0.37	0.7	0.36	0.66	0.54	0.33	0.62	0.63	0.29	0.32	0.45	0.51	0.38	0.65	0.39	0.69	0.27	0.39	0.69	0.62	0.36	0.29	0.76	0.23
AL365317.1	0	0	0	0	0	0	0	0	1.88	0	0	0	0	0	0	0	1.66	0	0	0	0	2.68	2.13	0	0	0	0	0	0	0	0	0	0	0	0	0	0	0	0	1.74	0	0	0	0	0	0	0	0	0
Sertad4	1.27	0.65	1.12	1.19	0.82	1.06	0.98	1.54	0.59	1.16	1.01	0.88	0.91	1.27	1.03	0.56	0.82	1.08	1.01	0.82	1.37	0.48	1.04	1.28	0.54	0.63	0.87	1.02	1.17	0.63	1.53	1.42	1.36	0.97	1.21	0.55	0.96	0.99	1.43	0.55	1.32	0.64	0.74	1.61	1.12	0.89	1.56	1.28	0.77
Gm15867	0.47	0.61	0	0	0.64	0.7	0.39	0.47	0.78	0	1.17	1.17	0	0.73	0.45	0	0.9	0	0	0	0	0	0.93	0.47	1.29	0	0.35	0	0	0	0.37	0	0	0	1.49	0	0.65	0.78	0.43	0	0.46	0	0.32	0.42	0.39	0	0	0	0.47
Gm2367	0.38	0.69	1.58	0.67	0.53	0.57	1.15	1.15	1.27	1.42	1.31	1.72	0.92	1.5	1.11	0.89	1.24	0.39	0.89	1.23	1.01	1.44	1.48	1.64	0.89	1.59	0.91	0.82	1.21	1.91	0.75	1.63	1.33	1	1.95	1.74	1.23	0.89	1.06	1.31	1.13	1.13	0.99	1.37	1.55	0.73	0.45	1.41	0.69
Syt14	0.47	0.03	0.24	0.24	0.14	0.12	0.08	0.43	0.05	0.12	0.07	0.23	0.3	0.43	0.32	0.29	0.13	0.18	0.19	0.42	0.57	0.11	0.05	0.3	0.19	0.04	0.26	0.44	0.3	0.17	0.13	0.87	0.6	0.15	0.35	0.16	0.18	0.13	0.35	0.06	0.19	0.07	0.04	0.35	0.12	0.21	0.13	0.25	0.21
Gm37103	5.5	5.28	6.6	5.95	5.46	5.37	5.09	5.18	4.68	4.85	4.64	4.44	5.87	4.85	6.1	5.2	4.66	5.22	5.2	5.67	5.59	5.41	3.51	5.58	5.21	4.99	5.29	5.06	5.71	4.64	4.9	6.36	5.04	4.52	5.25	4.82	4.98	3.21	5.68	4.78	5.37	4.19	4.33	5.2	5.51	4.6	5.03	5.46	4.62
Utp25	2.1	1.25	1.23	1.7	1.39	1.75	0.74	2.09	0.96	1.76	1.11	0.8	0.94	1.88	1.94	1.99	0.97	1.69	1.79	1.71	1.6	0.95	1.79	2.2	0.96	1.45	1.71	1.18	1.86	1.82	0.98	2.02	2.64	1.43	1.18	1.23	1.21	0.92	1.93	1.1	2.08	0.91	1.52	2.43	1.89	1.45	0.9	2.06	1.2
Irf6	5.65	5.6	5.76	5.86	5.7	5.96	5.32	6.19	5.1	5.29	4.97	4.23	5.89	5.67	5.72	6.13	5.14	5.73	5.86	5.87	5.37	5.19	5.33	6.22	5.52	5.09	5.58	6.04	5.95	6.1	5.46	5.98	6.3	5.75	5.78	5.55	5.12	3.95	5.93	5.5	6.14	4.48	5.56	6.03	5.71	5.71	5.53	5.79	5.8
A130010J15Rik	2.53	2.37	2.53	2.09	2.38	2.57	1.96	2.83	1.99	1.94	2.17	1.96	2.18	2.23	2.44	2.85	1.96	2.37	2.67	2.69	2.18	2.17	2.69	3.02	2.27	2.27	2.63	2.06	2.78	2.67	2.14	2.52	2.89	2.16	2.75	2.2	2.17	1.46	2.63	1.79	2.89	2.35	2.54	2.6	3.02	2.69	2.41	2.63	2.47
Traf3ip3	1.79	0.78	1.58	0.66	0.44	0.63	0.31	0.44	1.35	1.53	1.04	1.3	1.44	1.57	1.12	1.46	0.36	1.36	1.38	0.81	1.24	0.59	0.46	1.5	0.57	0.34	0.66	1.74	1.14	0.85	1.76	2.43	2.12	2.06	0.52	1.2	0.46	0.16	1.54	0.5	1.6	0.27	1.07	2.58	1.84	0.59	0.49	1.28	1.57
4930570N18Rik	0	0	0	0	0	0	0	0	0	0	0.46	0	0.54	0	0	0	0	0	0.52	0	0.48	0	0	0	0	0	0	0.48	0.59	0	0.44	0	1.12	0.47	0.8	0	0	0	0.51	0	0.54	0.69	0	0.49	1.08	0	0	0	0.55
Lamb3	5.9	5.78	6	5.83	5.39	5.43	4.99	6.31	5.08	5.07	4.42	4.05	6.4	4.95	5.32	6.04	4.92	5.87	5.57	6.38	6.25	5.62	6.07	5.47	5.43	5.28	6.18	5.68	5.91	6.18	5.17	6.28	5.95	5.62	5.61	6.05	5.01	4.81	5.38	5.75	5.23	3.8	5.66	5.76	5.51	6.2	5.66	5.07	6.15
Hsd11b1	1.84	1.47	1.46	2.53	0.85	1.16	0.98	1.15	1.2	1.82	2.36	1.76	1.2	1.66	1.96	0.96	1.43	2.3	1.53	2.29	2.41	1.3	2.11	2.17	0.65	0.78	1.62	0.69	1.23	0.74	1.58	1.65	1.55	1.27	1.27	1.03	2.65	1.81	2.14	0.77	1.71	1.33	1.41	1.75	2.52	1.09	0.31	2.13	0.71
G0s2	2.01	2.82	3.92	2.94	4.48	4.31	1.92	3.05	2.35	2.47	4.16	3.56	3.41	3.73	2.06	3.52	2.74	2.5	1.36	3.14	2.64	2.89	2.54	1.83	4.79	2.41	3.22	2.11	2.36	1.34	3.36	2.41	2.84	2.33	3.55	3.46	3.04	3.04	3.24	1.57	1.69	4.03	2.36	2.71	2.57	2.71	1.58	1.8	3.5
Gm37691	0.52	0.18	0.16	0.19	0.14	0.16	0.21	0	0.06	0	0.11	0.07	0.41	0.32	0	0.49	0	0.07	0.12	0.12	0.11	0	0	0.61	0.06	0.13	0.23	0.72	0.66	0.2	0.24	0.91	1.27	0.78	0.2	0.15	0.24	0	0.38	0	0.6	0.09	0.36	0.78	0.21	0.1	0.16	0.29	0.62
Camk1g	0.24	0.09	0.1	0	0.05	0.1	0.1	0.34	0.06	0.05	0.05	0.07	0.12	0.05	0.17	0.06	0.09	0.06	0.22	0.4	0.29	0.06	0.28	0	0	0.12	0.37	0.05	0.32	0.3	0.05	0.43	0.38	0.42	0.1	0.1	0.05	0	0.22	0.05	0.12	0.08	0.4	0.21	0.19	0.37	0.34	0.32	0
Gm38022	0.45	1	0.68	0	0.34	0	0	0	0.42	0	0.38	0	0	0	0	0	0	0.46	0	0.73	0	0	0.52	0.45	0.43	0	0	0	0	0.46	0	0	0	0	0	0	0.35	0.75	0	0.38	0	0.31	0.31	0.4	0	0	0.52	0.42	0
Mir205hg	0.37	0.36	0.42	0.43	0.47	0.52	0.19	0.67	0.22	0.41	0.37	0.13	0.08	0.64	0.42	0.58	0.29	0.17	0.74	0.51	0.2	0.22	0.88	0.5	0.59	1.05	0.33	0.49	0.4	0.57	0.39	0.78	0.43	0.37	0.13	0.35	0.39	0.78	0.76	0.37	0.55	0.35	0.43	0.74	0.31	0.42	0.99	0.4	0.31
Plxna2	3.14	2.46	2.59	3.26	2.44	2.76	1.81	3.26	1.88	2.07	1.79	1.19	2.95	2.63	3.14	3.49	1.73	3.41	3.07	3.18	3.23	2.26	2.45	3.4	2.54	1.79	2.96	3.01	3.44	3.54	2.2	3.79	3.63	2.83	2.57	2.69	1.95	1.27	3.28	2.53	3.7	1.46	3.08	3.47	2.35	2.78	2.79	3.26	2.82
Gm37783	0.27	0.24	0.15	0.48	0.14	0	0	0.18	0.09	0.15	0	0	0	0.08	0.26	0.17	0.14	0.35	0.17	0.31	0.36	0.09	0.4	0.09	0.17	0.09	0.13	0.08	0.37	0.19	0	0.23	0.23	0.29	0.4	0.33	0.26	0.17	0.17	0.15	0.18	0.06	0.18	0.08	0.4	0	0.22	0.24	0.27
Gm19777	0	0	0.43	0	0	1.02	0.42	0	0	0	0.43	0	0	0	0	0.48	0	0	0	1.09	0	0.85	0.59	0	0	0.49	0.39	0.78	0	0	0	0.79	0	0.43	0	0.41	0	0	0	0	0	0	0.35	0	0.42	0	0.59	0	0
Cd34	2.09	1.4	1.56	1.5	2.46	2.45	1.05	1.92	1.66	2	2.1	2.05	1.23	2.33	2.05	2.22	1.71	1.22	1.63	2.06	1.77	1.56	2.01	2.01	1.68	1.5	2.22	1.36	2.09	1.93	2.33	2.02	2.25	2.14	1.48	1.85	1.73	2.39	2.31	1.22	2.05	1.94	2.05	2.19	2.54	2.44	1.33	2.47	1.51
Gm16897	0.2	0.09	0.22	0.26	0.1	0.16	0.06	0.14	0	0.21	0.17	0.11	0	0.12	0.19	0.19	0.15	0.14	0.07	0.18	0.17	0.19	0.23	0.2	0.25	0.25	0.15	0.22	0.22	0.44	0.2	0.33	0.22	0.17	0.31	0.47	0.15	0.3	0.24	0	0.07	0.22	0.26	0.18	0.31	0.28	0.16	0.24	0.38
A330023F24Rik	0.66	0.22	0.09	0.53	0.56	0.37	0.18	1.06	0.12	0.23	0.23	0.21	0.27	0.27	0.58	0.68	0.36	0.94	0.79	0.84	0.48	0.03	0.59	1.77	0.3	0.26	0.62	0.47	0.48	0.79	0.44	1.05	0.96	0.47	0.41	0.31	0.25	0.13	0.79	0.09	0.51	0.13	0.73	0.9	0.66	0.45	1.28	0.59	0.26
9630010A21Rik	0.24	0.04	0.42	0.29	0	0	1.24	0.45	0.06	0.72	0.15	0.32	1.15	0.48	0.12	0.38	1.35	0.19	0.33	0.45	0.21	0	0	0.06	0.06	0.23	0.14	0.76	0	0	1.72	0.71	0.16	0.38	0.52	0.1	0.14	1.37	0.27	0.98	0.24	0.41	0	0.53	0	0.14	1.75	0.17	0.19
Gm37027	0	0.54	0.62	1.2	0	0	0.62	1.22	0.69	0.61	1.05	0	0	0.65	1.54	0	0	0.75	0.7	1.13	1.08	0	1.74	2.31	0	1.17	1.28	1.7	0	0.74	1	0.65	1.91	0.63	1.03	0	0.99	1.16	1.48	0.62	0	0	1.84	0.66	1.04	0.56	2.52	0.68	1.22
Cd46	0.82	0.53	0.34	0.56	0.74	0.56	0.22	1.03	0.14	0.51	0.33	0.29	0.39	0.66	0.76	0.86	0.22	0.41	0.83	1.17	0.81	0.18	0.9	0.87	0.48	0.61	0.3	0.36	0.97	1.02	0.52	1.13	1.19	0.66	0.81	0.54	0.24	0.18	0.84	0.24	0.65	0.27	0.45	0.92	0.9	1.01	0.36	1.05	0.47
Gm37366	0.22	0.05	0	0.07	0.06	0	0	0.22	0	0.17	0	0.04	0	0.07	0.33	0.2	0.06	0.15	0.33	0.52	0.13	0.07	0.47	0.52	0.07	0.14	0.21	0.06	0	0.22	0.11	0.36	0.45	0	0.12	0.12	0.06	0	0.26	0	0.07	0	0.05	0.31	0.12	0.59	0.09	0.2	0.15
Cr1l	3.88	3.57	3.86	3.44	3.79	3.69	3.54	3.9	3.46	3.57	3.39	3.23	3.76	3.74	3.7	3.76	3.43	3.54	3.73	3.8	3.77	3.26	3.8	3.75	3.51	3.4	3.73	3.82	3.98	4	3.8	4.05	4.08	3.89	3.76	3.74	3.56	3.06	3.82	3.57	3.78	3.2	3.84	4.02	3.81	3.84	3.34	3.76	3.71
Cr2	1.88	0.7	2.63	0.14	0.11	0.16	0.18	0.14	1.53	2.13	0.66	1.31	1.93	2.53	1.19	2.22	0.27	1.76	1.82	0.46	0.55	0.51	0.34	2.35	0.68	0.12	0.19	3.19	1.99	0.71	2.72	3.39	3.79	3.82	1.54	1.65	0.65	0.02	2.04	0.95	3.34	0.06	1.52	3.84	1.33	0.24	0.08	1.41	3.39
Fam171a1	2.89	2.48	2.85	2.71	2.73	3.17	1.34	3.56	2.25	2.33	1.99	1.89	2.23	2.82	2.62	3.09	2.23	2.21	2.69	3.32	2.36	2.04	2.87	3.14	1.99	2.07	2.87	2.42	3.35	3.27	2.02	3.47	3.43	2.4	2.87	2.71	2.42	2.6	3.21	2.42	3.18	1.54	2.73	3.15	2.9	2.97	2.32	2.95	2.02
Nmt2	3.5	2.94	2.86	3.18	3.04	3.48	2.47	3.7	2.4	2.99	2.58	2.16	3.13	3.38	3.47	3.49	2.54	3.31	3.6	3.48	3.25	2.62	3.39	3.84	2.79	3.04	3.08	3.15	3.52	3.8	2.92	3.75	4.08	3.1	3.12	2.98	2.64	1.96	3.64	2.91	3.68	2.53	3.37	3.72	3.29	3.3	2.97	3.6	3.14
Gm22005	0	0	0	0	0	1.3	0	1.49	0	0	0	0	0	0	0	0	0	0	0	1.38	0	0	0	0	0	0	0	0	1.57	0	0	2.04	0	0	0	0	0	0	0	0	0	0	0	0	0	0	0	0	0
Rpp38	3.97	3.4	3.04	3.06	3.55	3.75	2.35	3.37	2.88	3.73	3.64	3.63	2.8	3.45	3.55	3.36	2.91	3.03	3.54	3.66	3.02	2.81	2.93	3.57	3.26	3.54	3.11	2.16	3.55	3.48	2.96	3.45	3.72	3	2.51	3.54	3.16	1.79	3.57	2.72	3.33	3.35	3.68	3.46	3.62	3.79	1.93	3.09	2.13
Acbd7	0	0.24	0	0.33	0.65	0	0.28	0	0	0.27	0	0.65	0	0	0	0.32	0.48	0	0.32	0	0.53	0.32	0	0.33	0.32	0.32	0.25	0.29	0	0.34	0.67	0.75	0	0	0	0.27	0.26	0	0	0	0	0.6	0.6	0	0.5	0.25	0.39	0.31	0.61
Dclre1c	1.82	1.17	0.98	1.6	1.31	1.43	0.75	1.85	0.69	1.18	0.84	0.66	1.14	1.49	1.97	1.83	0.69	1.65	1.73	1.84	1.54	0.72	1.23	2.04	1.01	0.97	1.44	1.38	1.94	1.78	1.01	2.14	2.17	1.47	1.19	1.24	1.03	0.33	1.76	0.93	2.01	0.78	1.45	2.04	1.38	1.56	1.23	1.76	1.41
Suv39h2	1.49	1.36	0.81	0.91	0.92	1.53	0.62	1.39	1.11	1.21	1.12	0.69	0.58	1.44	1.35	1.39	0.63	1.33	1.84	1.29	1.27	0.66	1.04	1.55	0.66	0.84	1.05	0.69	1.49	1.64	0.85	1.26	1.57	0.91	0.69	1.08	1.23	0.48	1.15	0.65	1.59	1.09	1.33	1.6	0.97	1.24	0.48	1.2	0.92
Hspa14	4.21	3.96	3.67	3.87	3.75	4.29	3.41	4.1	3.27	4	3.77	3.39	3.74	4.08	4.06	4.2	3.37	4.16	4.19	3.85	4.06	3.45	3.89	4.33	3.52	3.83	4.12	3.86	4.25	4.22	3.77	4.3	4.46	3.73	3.64	3.94	3.78	2.91	4.07	3.71	4.25	3.75	4.25	4.27	3.95	4.01	3.47	4.16	3.71
Gm45902	1.41	1	0.74	0.98	0.75	1.14	0.42	1.46	0.51	0.81	0.72	0.35	0.8	1.15	1.39	1.3	0.49	1.05	1.25	1.4	1.13	0.54	0.79	1.67	0.8	0.64	0.89	0.89	1.34	1.68	0.77	1.44	1.89	0.9	0.66	0.71	0.79	0.76	1.18	0.94	1.35	0.58	1.17	1.68	0.94	1.31	1.05	1.14	0.89
Cdnf	0.74	0.74	0.54	0.95	0.6	0.92	0.17	1.05	0.29	0.78	0.6	0.66	0.51	0.6	1.02	0.71	0.5	0.72	0.86	0.8	0.74	0.61	0.99	0.52	0.5	0.5	0.92	0.49	1	0.65	0.47	1.05	1	0.81	0.32	0.51	0.82	0.53	1.21	0.57	0.73	0.6	0.53	0.84	1.39	0.57	0.25	1.23	0.48
Gm13186	1	0.42	0.49	0.58	0.79	0	0.49	0.58	0.55	0	1.39	1.66	1.3	1.44	0.56	0.95	1.32	0.6	0	0.92	1.17	0.96	0	0	1.27	1.53	0	1.42	1.66	0	1.09	1.2	0	0.87	0	1.34	0	0.95	0.92	0.49	0	1.56	0.41	0	0	0.78	0	0.54	0
Gm13182	3.34	2.98	2.77	3.32	3.13	3.78	2.83	3.54	3.25	3.4	3.5	4.35	3.31	3.08	3.48	3.26	3.68	2.86	3.26	3.33	2.51	3.46	3.32	2.59	3.53	3.41	3.23	1.44	3.45	2.94	3.05	2.64	2.39	2.38	2.53	2.78	3.16	3.26	2.69	2.47	2.16	4.05	3.21	2.31	2.73	3.05	2.39	2.08	3.19
Fam107b	6.47	5.87	5.77	5.75	5.76	6.39	4.68	6.7	5.44	5.59	5.26	5.01	5.9	6.18	6.23	6.46	4.8	5.72	5.78	6.17	5.66	4.84	5.73	6.03	5.5	5.26	6.19	5.56	6.25	6.57	5.15	6.76	6.99	5.54	5.44	6.09	5.18	3.6	6.34	5.6	6.04	5.3	6.54	6.74	5.62	5.71	4.29	6.04	5.64
Gm13181	3.51	3.5	3.86	3.78	3.7	3.68	3.68	3.83	3.28	4.17	3.18	3.09	4.07	3.38	3.8	3.59	3.85	3.89	3.37	3.41	3.78	3.86	4.04	3.65	3.13	4.09	3.86	3.93	3.64	3.37	4.27	3.85	3.83	4.35	3.92	3.37	3.64	4.19	3.7	4.11	3.96	3.42	3.52	3.75	3.96	3.38	4.08	3.8	3.88
Gm13185	0.19	0.13	0	0	0	0.29	0	0.35	0	0	0.15	0	0	0.16	0.34	0.6	0	0.51	0.33	0.58	0.55	0	0	0.5	0.18	0	0.26	0.16	0.93	0.51	0	1.35	0.66	0.65	0	0.28	0	0	0.32	0.15	0	0.12	0.12	0.45	0.15	0.26	0.41	0.59	0.19
Frmd4a	1	0.54	0.46	0.69	0.56	0.85	0.26	1.06	0.45	0.63	0.37	0.31	0.5	0.93	1.06	0.82	0.43	0.55	0.73	0.81	0.76	0.32	0.72	1.01	0.45	0.43	0.79	0.45	0.92	0.81	0.56	0.98	1.22	0.5	0.64	0.63	0.55	0.33	1.13	0.4	1.03	0.39	0.6	1.21	0.87	0.7	0.39	1.12	0.53
Prpf18	4.36	4.14	3.96	4.23	4.1	4.18	3.41	4.42	3.49	3.72	3.67	3.31	4.11	4.06	4.28	4.42	3.48	4.03	4.34	4.19	4.31	3.6	4.23	4.35	3.88	3.46	4.14	3.98	4.32	4.47	3.8	4.46	4.47	4.05	4.05	3.87	3.71	2.73	4.29	3.78	4.38	3.37	4.11	4.43	4.12	4.19	3.95	4.44	4.11
Gm13196	5.48	5.76	5.94	5.39	6.17	5.69	6.04	5.89	6.35	5.73	6.29	6.85	5.28	5.8	5.5	5.72	6.14	5.03	5.47	6.06	6.03	6.41	5.79	5.67	6.26	6.74	5.82	6.01	5.97	5.68	6.84	6.04	6.14	6.4	6.44	6.51	6.33	6.84	5.77	6.28	5.58	7.35	6.59	5.9	6.57	6.53	5.46	5.64	6.07
Bend7	3.2	1.96	3.56	2.86	3.21	2.78	2.28	3.15	1.88	2.56	2.88	1.91	2.51	2.73	2.97	2.4	2.68	2.67	3.44	3.65	3.81	1.69	3.36	3.39	2.35	1.9	3	2.47	2.92	3.09	2.65	3.45	3.51	3.04	3.17	3.04	2.56	2.98	2.75	2.51	2.68	1.77	2.82	3.2	3.1	3.73	2.32	2.39	2.39
Gm13176	0.92	0.27	0	0.91	0.52	0	0.31	0.38	0	0	0.31	0	0	0.6	1.1	0.64	0	0.94	1.57	0.34	0.81	0	0.44	0.92	0	0	0	0	0	0.38	0	0	0.58	0	0	0.55	0.53	0	0.85	0.32	1.12	0.26	0.83	0.33	0	0.72	0	0.63	0.38
Sephs1	4	3.86	3.47	3.78	3.29	3.78	2.78	4.07	3.06	3.66	3.16	2.72	3.19	3.79	3.94	3.86	3.18	3.85	3.77	3.69	3.71	3.23	3.81	4.13	3.01	3.07	3.83	3.29	3.94	3.95	2.99	3.87	4.09	3.11	3.39	3.46	3.5	2.86	4.11	3.32	4.23	2.96	3.78	4.14	3.67	3.67	3.06	4.21	3.23
Phyh	7.89	8.22	8.4	8.64	8.01	7.88	8.03	8.3	7.83	7.89	7.33	6.93	8.41	7.87	8.35	8.15	7.96	8.14	7.87	8.1	7.82	7.97	8.09	8.3	7.73	7.69	8.18	8.22	7.87	7.95	7.77	8.25	8.3	8.32	8.09	7.59	7.71	7.09	8.36	8.2	8.61	7.35	7.45	8.23	7.95	7.82	8.33	8.3	8.33
Gm13194	2.48	1.91	1.62	2.17	1.51	1.4	1.4	2.02	0	1.77	0.87	1.07	2.17	1.46	2.77	2.4	1.1	2.37	2.53	1.9	1.44	1.96	2.2	2.18	0.57	2.13	1.68	2	2.29	1.84	1.34	2.84	2.5	1.18	2.73	1.57	2.01	2.4	2.07	0.5	3	0.73	1.58	1.87	2.22	1.98	3.42	2.49	2.02
Gm13192	4.38	4.13	4.16	3.74	4.12	4.15	4.08	4.03	4.34	4.17	4.52	4.17	3.53	4.6	3.96	3.58	3.72	3.8	2.95	3.87	4.08	4.68	4.94	4.37	3.59	5.2	3.34	4.08	4.56	2.89	3.99	4.82	4.46	3.85	3.92	4.54	4.65	4.85	4.1	4.16	3.53	4.43	4.35	4.06	4.19	4.21	3.09	4.25	4.44
Mcm10	2.34	1.83	1.2	1.82	1.58	2.22	0.74	2.18	0.83	1.79	1.63	0.9	1.37	1.94	2.05	2.05	0.73	2.08	2.41	1.91	2.19	0.84	1.93	2.63	0.85	1.55	1.88	1.25	2.19	2.42	1.15	1.98	2.45	1.22	1.31	1.63	1.75	0.94	2	1.2	2.3	0.96	1.86	2.22	1.96	1.85	0.9	2.28	1.14
Optn	4.62	4.83	5.64	5.2	5.09	4.7	4.23	5.19	4.21	4.66	4.23	4.02	5.12	4.55	5.4	5.21	4.53	5.01	4.92	5.43	4.76	5.01	5.02	5.12	4.86	4.64	5.37	5.1	5.17	5.11	4.52	5.3	5.01	5.03	5.02	4.95	4.31	5.02	5.21	4.97	5.33	4.2	4.65	5.19	5.64	5.51	5.36	5.14	5.42
4930551O13Rik	0.31	0.11	0.14	0.68	0.12	0.26	0	0.98	0.15	0.13	0	0	0.16	0.28	0.55	0.3	0.13	0.91	0.75	0.63	0.69	0	0.19	0.98	0.16	0.16	0.43	0.27	0.34	0.58	0.13	1.31	0.86	0.49	0.25	0.25	0.12	0	0.73	0.14	0.78	0	0.31	0.51	0.66	0.52	0.37	0.83	0.32
Ccdc3	3.33	2.85	2.3	2.78	2.45	3.14	1.76	2.94	2.35	3.01	2.76	2.55	2.28	3.22	2.98	2.91	2.36	2.49	2.79	2.65	2.61	2.44	3.43	3.3	1.77	2.53	3.47	2.28	3.5	2.74	2.77	3.13	3.27	2.53	2.15	2.59	3.09	2.66	3.66	2.51	3.76	2.96	2.89	3.6	2.81	2.32	1.76	3.64	2.01
Gm13198	0.4	0.99	0.94	1.07	0.55	1.2	0.47	1.09	0.53	1.26	0.72	0.68	0.7	0.76	1.15	0.81	0.57	0.99	0.54	1.1	0.86	0.81	1.1	1.54	0.54	0.54	0.3	0.86	0.76	0.86	0.45	0.98	1.38	0.61	1.01	0.8	0.67	0.2	1.11	0.61	1.17	0.88	1.17	1.34	0.82	0.86	0.65	0.91	0.72
Camk1d	5.07	4.35	4.06	4.85	3.92	4.47	2.88	5.1	3.66	4.25	3.64	3.05	3.78	4.57	5.27	4.73	3.53	5.7	4.71	4.96	4.43	3.57	4.81	5.12	3.17	3.22	4.65	3.74	4.85	4.82	3.42	5.2	5.42	3.65	3.85	4.5	4.11	2.16	5.05	4.07	5.44	3.09	4.27	5.24	3.98	4.28	3.36	5.37	3.28
Gm13216	7.29	7.56	7.39	7.23	7.53	7.72	7.76	7.37	7.91	7.66	8.14	8.66	7.16	7.64	7.49	7.23	7.85	6.89	7.26	7.85	7.23	7.97	7.05	7.07	7.4	7.51	7.3	7.16	7.01	6.88	7.31	6.62	6.54	6.9	6.88	7.65	8.04	7.11	7.17	7.4	6.77	8.43	7.6	7.23	7.45	7.33	6	7.42	6.86
Cdc123	5.41	5.48	5.11	5.38	5.37	5.51	5.16	5.48	5.06	5.38	5.24	5.12	5.04	5.38	5.39	5.44	5.13	5.41	5.51	5.3	5.03	5.17	5.08	5.49	5.11	5.06	5.33	5.1	5.29	5.56	5.14	5.49	5.51	4.99	5.11	5.25	5.27	4.17	5.43	5.17	5.46	5.31	5.5	5.55	5.19	5.17	4.89	5.54	5.15
Nudt5	3.21	2.89	2.42	2.97	3.02	3.11	2.75	3.06	2.69	2.81	2.99	2.56	2.6	3.34	3.12	3.06	2.29	3.07	3.23	2.88	2.75	2.66	2.51	3.59	2.82	2.65	2.93	3.02	2.95	3.21	2.76	2.98	3.4	2.67	2.86	2.81	2.92	1.66	3.29	2.69	3.48	3.06	3.02	3.27	2.9	2.67	2.16	3.26	2.46
Gm13199	1.37	0.56	0.66	1.85	1.02	1.19	0.36	1.55	0.58	0.35	0.19	0.47	1.53	1.96	1.23	1.65	0.48	0.93	1.21	1.36	1.13	0.58	1.72	1.99	0.58	1.59	1.54	1.23	0.66	1.73	0.48	1.5	1.87	0.91	0.87	0.96	1.12	0.41	1.53	0.9	1.25	0.85	0.94	1.85	1.42	1.33	1.04	1.09	0.61
Sec61a2	2.92	2.6	1.24	2.69	2.11	2.7	1.79	3.35	1.73	2.08	1.66	1.34	2.04	2.28	3.04	2.94	1.06	2.9	2.83	2.75	2.6	1.81	2.87	3.37	1.98	2.04	2.56	2.02	2.83	3.25	1.46	3.38	3.32	2.05	1.73	2.41	2	0.89	2.8	1.8	2.99	1.73	2.51	3.41	2.55	2.78	1.98	3.03	2.09
Dhtkd1	0.28	0.06	0.07	0.2	0.15	0.25	0.04	0.39	0.05	0.13	0.29	0.12	0.1	0.12	0.29	0.12	0.14	0.24	0.28	0.27	0.39	0.05	0.16	0.36	0	0	0.22	0	0.06	0.23	0.06	0.3	0.35	0.07	0.13	0.1	0.12	0.1	0.45	0.07	0.38	0.02	0.1	0.26	0.3	0.13	0.03	0.42	0.05
Upf2	4.33	3.62	3.62	4.13	3.81	4.08	2.72	4.45	2.98	3.73	2.88	2.5	3.83	4	4.37	4.31	2.68	4.11	4.08	3.92	3.75	2.85	3.58	4.41	3.21	3.04	3.85	3.68	4.17	4.43	2.91	4.41	4.74	3.63	3.38	3.49	3.07	1.81	4.29	3.21	4.43	2.58	4.1	4.53	4.03	3.89	3.51	4.23	3.8
Proser2	1.08	0.71	0.94	0.99	0.69	1.18	0.49	1.36	0.71	1.21	0.71	0.49	0.81	1.03	1.04	1.14	0.65	1.06	0.98	1.2	1.4	0.88	1.21	0.86	0.52	0.86	0.98	0.55	1.11	1	0.64	1.29	1.17	0.68	0.88	0.99	0.93	0.84	1.16	0.63	0.9	0.37	0.65	0.92	0.96	1.16	0.83	1.13	0.89
Echdc3	2.99	2.19	2.12	2.67	2.1	2.37	2.15	2.74	2.26	2.65	2.34	1.97	2.07	2.52	2.68	2.28	2.28	2.69	2.63	2.39	2.21	2.49	2.89	2.51	1.71	2.18	2.74	2.38	2.33	2.45	2.15	2.85	2.61	2.28	2.05	1.94	2.99	1.49	2.87	2.66	2.88	2.16	2.22	2.6	2.29	2.12	1.55	2.92	1.94
Usp6nl	4.19	3.63	3.6	4.24	3.48	3.79	3.06	4.3	3	3.67	3.27	2.29	4.08	3.84	4.23	4.26	3.01	4.25	4.18	3.95	4.29	3.35	4.13	4.32	3.41	3.19	3.95	3.85	4.41	4.43	3.49	4.41	4.59	3.88	3.76	3.68	3.18	2.44	4.19	3.52	4.39	2.44	4.1	4.37	3.63	3.99	3.68	4.42	3.93
Gm13388	0	0	0	0	0	0	0	0	0	0	0	0.25	0	0.37	0.41	0.4	0	0.44	0	0.39	0.66	0	0	0.75	0	0	0	0	1.32	0.43	0.33	1.13	0.65	0	0.62	0	0	0	0.69	0	0.74	0	0	0.38	0	0.8	0	0	0
Gm13391	0.29	0.21	0.35	0	0.11	0.35	0	0.29	0.14	0.34	0.13	0.31	0.15	0.26	0	0.28	0	0.43	0.28	0.26	0.46	0.28	0.18	0	0	0.28	0.22	0.25	0.32	0.16	0.12	0.37	0.13	0.55	0	0	0	0	0	0.13	0	0	0.2	0.14	0.34	0.11	0.18	0.39	0.29
Celf2	1.21	0.83	1.33	0.94	0.94	0.92	0.68	0.92	0.75	1	0.93	0.91	1.01	1.21	0.91	1.33	0.75	1	1.22	1.07	1.26	0.73	0.74	1.54	0.52	0.54	0.95	0.98	1.16	0.67	1.5	1.83	1.64	1.62	0.91	0.76	0.64	0.55	1.24	0.62	1.3	0.68	0.92	1.83	1.53	0.85	0.44	1.15	1.17
Gm13217	3.75	2.91	2.23	3.31	3.05	2.8	1.15	3.78	1.72	1.97	2.19	2.3	2.37	2.77	3.97	3.36	1.79	2.9	3.32	3.7	3.42	1.79	3.4	3.8	1.94	1.28	3.08	2.2	3.78	3.23	1.84	3.85	3.62	2.18	2.73	2.81	3.02	0	3.36	2.09	4.01	1.65	2.96	3.92	2.69	3.84	2.2	4.13	2.15
Gata3	0.42	0.25	0.49	0.24	0.27	0.35	0.32	0.25	0.19	0.4	0.54	0.16	0.31	0.21	0.2	0.46	0.19	0.17	0.4	0.29	0.36	0.23	0.37	0.21	0.23	0.61	0.18	0.36	0.42	0.36	0.88	0.74	0.39	0.8	0.52	0.28	0.1	0.43	0.53	0.27	0.2	0.29	0.57	0.52	0.45	0.34	0.37	0.29	0.58
Taf3	2.03	1.43	1.43	1.83	0.97	1.74	0.82	1.92	0.83	1.49	1.1	0.58	1.25	1.67	2.02	1.83	0.8	1.95	1.89	1.71	1.62	1.03	1.89	2.33	0.77	1.22	1.66	1.34	1.86	1.81	0.94	1.89	2.26	1.31	1.16	1.33	1.36	1.33	2.2	1.05	2.36	0.57	1.4	2.01	1.59	1.63	1.56	1.89	1.19
C630004M23Rik	0	0.07	0.17	0.1	0.35	0.38	0.45	0.38	0.19	0.24	0	0.17	0	0.09	0.36	0.51	0.22	0.11	0.1	0.18	0.17	0.1	0.34	0.1	0.1	0.28	0.22	0.17	0	0	0.29	0.33	0.17	0.17	0	0.49	0.22	0	0.09	0.24	0.2	0.32	0.26	0.26	0.16	0.35	0.12	0.1	0.29
Atp5c1	9.08	9.2	8.91	9.06	9.07	9.21	9.25	9.17	9.06	8.92	9.24	9.05	9.13	9.09	9.17	9.11	9.01	9.07	9.08	9.18	9.25	9.1	9.29	9.05	8.91	8.94	9.1	9.02	9.02	9.19	9.06	9.05	9.1	8.85	8.92	9.1	9.08	8.06	8.97	9.11	9.05	9.21	9.27	9.15	9.03	9.08	8.23	9.17	8.77
Gm23608	0	0	0	0	1.39	1.49	0	0	0	0	0	0	0	0	0	1.63	0	0	1.63	0	0	0	1.86	1.69	0	0	0	0	0	0	0	0	1.52	0	0	0	0	0	0	1.5	0	0	0	0	0	0	0	1.6	0
Kin	4.39	4.16	4.25	4.44	4.3	4.57	3.7	4.84	3.77	4.31	3.42	2.95	4.44	4.39	4.56	4.74	3.51	4.53	4.49	4.32	4.07	3.32	4.09	4.64	4.04	4.25	4.26	4.56	4.42	4.76	4.2	4.62	4.8	4.85	4.38	3.99	3.6	3.13	4.63	4.23	4.58	3.54	4.33	4.65	4.51	4.38	4.86	4.47	4.64
Itih5	4.63	4.91	4.62	4.97	4.4	4.58	3.82	5.29	3.93	4.09	3.93	3.47	5.2	4.36	4.97	5.22	4.28	4.99	4.75	4.94	4.16	4.36	4.59	4.78	4.55	4.07	4.64	4.76	5.59	5.5	4.26	4.99	5.12	4.89	4.82	4.27	4.04	2.72	5.16	4.87	5.69	3.52	4.91	5.2	4.51	5.26	5	5.15	5.15
Gm13261	1.01	0.23	0	0	0	0	0	0	0.31	0.85	0.14	0.97	0.32	0.82	1.15	0	0.97	0	0	0.3	0.52	0	0	0.33	0	0.31	0.45	1.05	0.19	0	0	0.15	0	0.51	0	0.26	0	0.44	0.54	0.14	0.46	0	0.12	0.15	0.49	0.24	0	0.86	0
Gm13294	1.72	0.72	0.84	0.96	0.58	0.7	0.39	1.45	0.53	0.81	0.7	0.33	0.81	1.11	1.68	0.99	0.37	0.58	1.06	0.96	1.47	1	1.55	1.39	0.86	0	0.87	0.72	1.1	1.61	0.59	1	1.24	0.48	0.2	1.03	0.89	0.24	0.83	0.48	1.21	0.52	1	1.67	1.15	0.5	0.75	1.31	0.9
Prkcq	0.71	0.23	0.85	0.44	0.41	0.52	0.19	0.27	0.67	0.51	0.55	0.58	0.4	0.63	0.3	0.66	0.19	0.63	0.63	0.47	0.49	0.31	0.38	0.81	0.22	0.28	0.56	0.48	0.85	0.41	0.86	1.12	0.96	1.08	0.38	0.66	0.37	0.63	0.68	0.29	0.59	0.27	0.47	1.11	1.38	0.54	0.34	0.7	0.63
Gm13292	0.93	1.56	1.05	1.88	1.33	1.53	1.1	1.36	1.15	1.7	1.31	0.99	1.54	1.23	1.64	1.23	1.56	1.05	1.56	1.73	1.4	1.38	1.58	1.28	1.31	1.16	1.48	1.21	1.19	1.51	0.91	1.3	1.76	0.72	1.16	1.68	1.51	0.89	1.19	1.19	1.02	0.51	1.07	1.24	1.03	1.32	0.7	1.13	1.29
Pfkfb3	2.14	1.35	2.63	2.49	1.69	2.22	0.64	1.36	1.03	1.67	1.77	1.26	1.86	2.19	1.86	2.25	1.11	1.49	1.4	2.41	2.36	1.32	1.99	1.92	2.03	0.67	2.24	1.58	2.3	1.51	2.34	2.7	2.64	2.12	1.56	1.91	2.26	0.76	2.73	1.22	2.31	1.55	1.39	2.89	2.49	1.47	0.87	2.11	2
Gm10851	1.09	0.38	1.11	0.2	0.28	0.31	0.16	0.2	0.82	0.77	0.57	0.57	0.29	0.93	0.44	0.51	0.08	0.3	0.28	0.26	0.59	0.19	0.12	0.86	0.19	0.1	0.41	1.18	0.65	0	0.89	1.52	1.46	1.64	0.56	0.66	0.15	0.19	0.68	0.32	1.47	0.42	0.37	1.77	1.01	0.62	0	0.92	1.28
Gm37975	0.24	0	0.2	0.16	0.06	0	0	0	0.29	0.3	0.07	0.25	0.16	0.44	0	0.15	0.06	0.09	0.08	0.15	0.2	0.15	0	0.5	0	0	0.06	0.54	0.09	0.24	0.39	0.6	0.48	1.06	0	0.13	0.06	0	0.15	0.2	0.49	0.21	0	0.33	0.65	0.06	0.19	0.22	0.56
Rbm17	5.35	5.07	4.97	5.2	4.94	5.37	4.63	5.49	4.57	5.28	4.79	4.37	4.93	5.28	5.24	5.37	4.9	5.31	5.29	5.23	5.29	4.51	5.36	5.14	4.56	4.94	5.06	5.09	5.29	5.5	5.13	5.47	5.62	5.48	4.96	4.87	4.67	5.05	5.28	5.08	5.18	4.42	5.23	5.44	5.43	5.15	5.12	5.32	4.93
Il2ra	1.05	0.3	0.43	0.4	0.23	0.33	0.02	0.49	0.21	0.59	0.41	0.37	0.35	0.39	0.36	0.38	0.05	0.55	0.61	0.67	0.42	0.11	0.61	0.62	0.19	0.31	0.37	0.48	0.53	0.48	0.44	0.69	0.97	0.47	0.22	0.34	0.15	0.26	0.71	0.32	0.79	0.31	0.53	0.95	0.86	0.35	0.14	0.57	0.33
Il15ra	2.04	1.76	2.09	1.86	1.89	2.14	1.15	2.15	1.04	2.16	1.49	1.25	2	1.86	2.09	2.18	1.2	1.66	1.91	2.46	2.01	1.2	2.32	2.36	1.57	1.65	2.02	1.65	2.38	2.42	1.79	2.48	2.64	2.12	1.89	1.92	1.5	1.1	2.08	1.66	2.23	1.69	1.84	2.32	2.35	2.15	1.49	2.14	1.66
Fbh1	5.21	4.83	4.3	5.06	4.73	5.16	4.24	5.37	4.24	4.65	4.44	3.74	4.78	4.97	5.13	5.25	3.93	5.05	5.3	5.07	4.7	4.31	4.6	5.47	4.35	4.2	4.92	4.68	5.28	5.43	4.21	5.17	5.34	4.3	4.54	4.87	4.68	3.06	5.19	4.47	5.31	4.19	4.98	5.3	4.58	4.75	4.24	5.07	4.53
Ankrd16	3.91	3.11	2.41	3.45	3.04	3.34	1.94	4.38	1.84	3.31	2.02	2.16	3.04	3.24	3.81	3.93	2.11	3.51	3.6	4.14	3.66	2.06	3.82	3.49	2.59	3.5	3.4	3.15	3.85	3.83	2.53	4.2	4.09	3.33	3.3	3	2.52	1.86	3.79	2.75	3.53	2.52	2.99	4.17	3.59	3.84	3.3	3.54	3.07
Gm13310	0.45	0.86	0.75	1.75	1.05	1.91	0.67	1.84	0.23	0.66	0.54	0.38	0.54	1.08	0.98	1.81	0.5	1.79	1.7	0.66	0.55	1.2	0.52	0.94	0.33	0.77	1.18	0.63	1.97	2	0.98	1.62	0.94	0.76	0.79	0.51	0.92	0	1.66	0.29	1.99	0.38	1.63	0.72	1.17	1.34	0.82	1.12	1.01
Itga8	0.8	0.33	0.33	0.59	0.52	0.57	0.28	0.58	0.19	0.58	0.45	0.64	0.28	0.78	0.93	0.75	0.36	0.27	0.72	0.48	0.46	0.43	0.46	0.95	0.27	0.32	0.89	0.22	0.84	0.64	0.42	0.94	0.74	0.44	0.45	0.51	0.5	0.46	0.87	0.28	0.66	0.42	0.53	0.75	0.55	0.63	0.16	1.02	0.36
Mindy3	3.98	3.69	3.92	3.96	3.89	3.77	3.62	4.02	3.43	3.56	3.46	2.98	3.99	3.71	4.01	4.1	3.34	4.26	3.85	3.82	3.95	3.45	3.76	4.03	3.83	3.36	3.83	3.85	3.88	3.97	3.69	4.05	3.97	3.69	3.72	3.69	3.35	1.88	3.89	3.49	4	3.46	3.89	3.99	3.65	3.89	3.6	3.85	3.91
Gm37289	0.45	0	0	0.24	0.18	0.1	0.1	0.45	0	0	0	0	0	0.11	0.23	0.33	0	0.25	0.42	0.49	0.3	0.12	0.4	0.54	0.12	0.12	0.09	0.39	0.26	0.24	0.19	0.7	0.61	0.29	0.19	0	0.18	0	0.11	0	0.24	0	0.16	0.56	0.1	0.34	0.28	0.41	0
Gm13321	1.08	1.91	0.38	1.3	1.39	1.13	0.38	1.51	0.76	1.11	0.38	2.14	1.06	1.83	1.04	1.03	1.69	1.1	0.76	1.21	0.95	0.43	0.91	0	0.76	1.04	1.05	0.7	0.49	0.46	1.42	0.71	0.95	1.15	1.11	1.44	1.25	1.62	1.22	0.38	1.49	0.97	1.29	1.38	1.47	1.22	0	1.01	0.46
Pter	2	1.8	1.45	1.35	1.46	1.67	0.76	1.85	1.02	1.75	1.63	1.58	1.05	1.94	1.8	1.73	1.44	1.44	1.7	1.88	1.66	1.03	1.68	1.89	1.04	1.3	1.72	1.1	1.81	1.78	1.31	1.94	1.93	1.26	1.26	1.5	1.69	0.62	1.7	1.19	1.43	1.26	1.8	1.94	1.72	1.74	0.58	2.04	0.7
Rsu1	2.52	1.98	1.79	2.2	1.63	2.13	1.27	2.32	1.66	2.12	1.89	1.26	1.47	2.38	2.34	2.17	1.63	2.09	2.45	1.93	2.2	1.55	2.07	2.7	1.34	1.45	2.42	1.76	2.55	2.52	1.85	2.77	2.86	1.91	1.63	1.91	2.09	0.98	2.65	1.51	2.73	1.24	2.2	2.73	2.33	2.12	1.25	2.85	1.82
Gm37780	0.34	0.06	0.08	0.09	0.07	0.08	0.15	0.09	0.17	0.21	0.28	0.05	0	0.16	0.17	0.32	0.26	0.19	0.09	0.16	0.08	0.17	0.4	0.26	0.09	0.09	0.2	0.15	0.2	0.27	0.14	0.49	0.22	0.35	0.14	0.21	0	0.09	0.31	0.15	0.34	0	0.23	0.08	0.34	0.42	0.21	0.17	0
Gm13270	0.19	0.28	0.16	0.29	0.06	0.1	0.06	0.42	0.14	0.12	0.16	0.11	0.08	0.2	0.22	0.31	0.06	0.04	0.14	0.17	0.1	0.04	0.22	0.42	0.11	0.11	0.11	0.03	0.21	0.23	0.12	0.42	0.46	0.19	0.24	0.09	0.12	0.11	0.3	0.03	0.41	0.08	0.31	0.4	0.18	0.29	0.05	0.27	0.26
Cubn	0.48	1.14	4.66	3.69	2.85	2.16	0.57	1.53	0.67	0.45	0.29	1.54	1.37	1.89	2.37	1.33	1.51	0.68	0.57	3.65	2.43	0.74	1.09	2.3	0.87	0.52	2.6	0.82	1.29	1.52	0.49	4.3	2.82	1.68	3.24	3.26	1.61	4.01	2.8	2.23	2.34	0.37	0.4	1.39	3.5	4.36	0.93	1.87	1.57
Trdmt1	2.41	2.35	2.42	2.63	2.46	1.94	1.14	2.37	1.91	2	2.14	2.06	1.89	2.33	2.52	1.94	2.06	1.69	2.02	2.54	2.11	2.05	2.34	2.18	1.9	1.79	1.96	1.41	2.36	1.89	1.53	2.48	2.25	1.45	2.54	1.85	2.59	2.22	2.7	1.86	2.49	1.69	1.96	2.42	3.01	2.7	1.48	2.71	1.61
Vim	5.28	4.6	4.89	4.71	5.27	5.42	3.83	4.93	4.56	4.86	5.67	5.14	4.04	5.13	4.88	4.85	4.67	4.33	4.88	5	5.06	4.42	5.2	5.32	4.45	3.73	5.4	4.05	4.85	4.55	5.03	5.19	5.15	4.59	4.7	4.92	4.9	4.82	5.48	3.68	4.74	4.84	4.79	5.3	5.46	5.25	3.89	5.27	4.48
St8sia6	1.33	0.58	0.68	0.49	0.41	0.56	0.25	0.47	0.42	0.84	0.71	0.74	0.6	1.06	0.8	0.61	0.27	1	0.97	0.76	1.07	0.26	0.76	1.14	0.27	0.08	0.56	0.62	0.67	0.46	0.72	1.19	1.4	1	0.49	0.53	0.53	0.06	0.89	0.21	1.03	0.2	1.08	1.32	1.14	0.36	0.08	1.23	0.79
Hacd1	4.04	4.09	3.82	3.94	4.37	4.32	4.58	4.17	4.22	3.99	4.37	4.22	4.1	4.25	3.92	4.16	4.29	3.9	4.09	4.1	3.97	4.16	3.74	3.84	4.34	4.32	4.01	4.19	3.93	4.25	4.53	4.08	4.12	4.33	3.91	4.37	4.15	3.98	3.87	4.48	3.91	4.62	4.46	3.94	3.97	4.23	3.5	3.63	3.99
D930036K23Rik	0.42	0.4	0.27	0.51	0.58	0.87	0.17	0.64	0.12	0.42	0.26	0.18	0.31	0.54	0.59	0.58	0.19	0.5	0.58	0.53	0.18	0.08	0.53	0.61	0.37	0.34	0.29	0.34	0.56	0.62	0.41	0.51	0.58	0.44	0.32	0.49	0.24	0.12	0.61	0.27	0.48	0.24	0.27	0.74	0.65	0.29	0.33	0.33	0.32
Stamos	1.33	1.78	1.53	1.59	1.48	1.67	1.15	1.58	1.16	1.2	1.09	1.76	1.39	1.14	1.5	1.45	1.2	0.75	0.95	1.8	0.88	1.55	1.07	1.25	1.52	1.56	1.28	1.42	1.33	1.23	1.2	1.38	1.28	1.03	1.3	1.05	1.89	0.99	1.45	1.42	1.24	1.75	1.28	1.57	1.21	1.59	1.02	1.36	1.18
Stam	3.74	3.22	3.08	3.41	3.39	3.44	2.73	3.81	2.69	3.22	2.73	2.36	3.25	3.51	3.6	3.72	2.85	3.49	3.63	3.62	3.61	2.68	3.35	3.72	3.07	3.14	3.38	3.44	3.68	3.92	3.13	3.72	4.01	3.18	3.17	3.3	2.83	1.87	3.53	3.2	3.71	2.87	3.59	3.78	3.16	3.58	2.61	3.73	3.3
Gm37499	0.4	0.66	0.49	0.88	0.47	0.54	0.12	0.97	0.3	0.48	0.19	0.16	0.43	0.63	0.62	0.82	0.15	0.69	0.45	0.65	0.38	0.3	0.27	0.91	0.3	0.26	0.55	0.62	0.73	0.87	0.25	0.66	1	0.34	0.48	0.52	0.28	0.09	0.87	0.4	0.54	0.24	0.68	0.83	0.54	0.36	0.37	0.69	0.44
Tmem236	6.71	6.07	7.21	7.26	6.58	6.42	6	6.77	5.66	6.14	5.96	4.83	7.17	6.54	7.06	6.97	6.08	6.04	6.74	6.45	7.12	5.69	5.85	6.75	6.58	5.77	6.63	7.29	7.06	7.31	6.66	7.4	7.08	6.8	6.94	6.54	5.94	5.03	6.78	6.64	6.97	5.14	6.6	6.67	6.17	6.57	6.36	6.74	7.25
Gm13320	2.2	1.15	2.44	3.01	2.3	1.3	1.29	2.68	1.42	1.27	1.3	1.97	1.47	2.85	2.15	2.6	1.23	2.71	2.95	2.54	2.82	1.43	0	2.19	2.14	2.61	1.85	2.48	2.3	1.5	1.89	2.04	3.32	0	0	0	1.23	0	2.9	0	2.18	1.12	1.74	1.36	1.95	1.85	1.65	0	0
Mrc1	3.08	2.34	1.35	1.89	2.22	2.24	1.4	1.85	1.54	1.72	2.51	2.47	1.29	2.22	2.01	2.01	1.62	1.81	2.24	2.52	2.73	1.17	2.62	2.39	1.74	1.54	2.46	1.27	2.02	2.37	2.28	1.99	2.32	1.71	1.57	1.49	1.91	1.38	2.66	1.42	2.34	1.83	2.6	2.28	2.62	1.95	0.97	2.71	1.83
Cacnb2	0.59	0.5	0.27	0.62	0.39	0.49	0.13	0.76	0.33	0.35	0.22	0.31	0.27	0.51	0.55	0.59	0.24	0.3	0.38	0.57	0.49	0.24	0.58	0.77	0.25	0.36	0.5	0.24	0.81	0.68	0.44	0.82	1.01	0.53	0.48	0.29	0.32	0.49	0.87	0.23	0.43	0.23	0.32	0.6	0.54	0.7	0.35	0.81	0.41
Gm13268	3.12	3.61	3.25	2.99	3.78	3.15	3.18	2.75	4.08	3.69	3.87	4.04	3.26	3.28	3.53	2.87	3.33	2.04	2.99	3.66	3.2	3.6	3.4	3.12	3.26	3.52	3.09	2.23	2.1	3.15	2.77	2.88	3.58	3.09	3.16	3.29	3.49	2.67	3.04	2.57	2.79	3.53	2.74	3.33	3.85	2.77	3.04	3.47	2.95
Gm13311	0.48	0	0	0.47	0	0	0	0.48	0	0.39	0	0	0	0.75	0	0	0.37	0	0.45	0.44	0.41	0	0	0	0	0	0	0.42	0	0.49	0.38	0	0	0.41	0.7	0.38	0	0	0.44	0	0.47	0.33	0	0.43	0	0	0	0	0
Gm13315	2.65	2.96	3.42	3.23	3.1	3.46	3.27	3.59	3.14	2.36	3.51	2.83	3.55	2.38	3.43	3.78	2.89	3.77	3.44	3.41	3.36	3.12	4.86	3.66	3.2	2.75	3.62	4.15	4.7	3.58	3.09	4.62	3.72	3.57	3.28	3.59	3.78	1.45	3.34	3.47	4.01	2.33	3.6	3.47	3.02	3.32	3.22	3.6	3.69
Gm13316	4.74	3.78	4	4.21	3.66	4.42	3.2	4.61	3.41	3.95	3.94	3.39	3.77	3.82	4.51	4.05	3.18	3.98	4.63	4.35	4.82	4.25	4.46	4.78	3.61	3.44	4.29	4.06	4.91	4.41	3.26	4.75	4.79	3.4	4.01	4.11	3.87	1.98	4.63	3.6	4.6	3.53	4.42	4.71	4.53	4.33	3.55	4.89	3.51
Nsun6	2.21	1.97	1.93	2.25	2.02	2.13	1.37	2.43	1.19	1.95	1.58	1.03	1.94	1.86	2.42	2.34	1.5	2.27	2.06	2.19	2.2	1.51	1.99	2.4	2	1.69	1.89	2.04	2.42	2.58	1.63	2.5	2.34	1.88	1.84	1.89	1.69	1.05	2.23	1.65	2.5	1.37	2.2	2.36	1.96	2.14	1.95	2.31	2.11
Arl5b	3.15	2.58	2.67	2.95	2.82	3.13	2.09	3.25	2.31	2.05	1.96	1.69	2.8	2.75	3.31	3.42	1.81	3.09	2.94	3.2	3.35	2.08	2.65	3.43	2.78	2.17	2.89	3.03	3.43	3.56	2.36	3.24	3.64	2.53	2.87	2.63	2.15	0.95	3.05	2.52	3.4	1.96	3.19	3.29	2.42	2.94	2.33	3.05	3.17
Gm38257	0	0	0	0.06	0	0	0	0.18	0	0.05	0.05	0	0.06	0	0.38	0.22	0	0.4	0.22	0.36	0.29	0.06	0.07	0.49	0.06	0	0.13	0.05	0.83	0.35	0	0.51	0.5	0.15	0.19	0.1	0.14	0.06	0.16	0	0.44	0	0.16	0.43	0.05	0.18	0.15	0.54	0.12
Gm13313	1.76	1.85	1.05	1.74	1.82	1.77	1.64	1.81	1.29	1.48	1.65	0.83	1.4	1.84	2.11	1.97	0.92	1.73	1.84	1.54	0.93	1.3	0.88	1.85	1.3	1.55	0.83	0.93	1.85	1.5	1.39	1.66	1.32	1.53	1.62	1.07	1.27	0.83	1.7	1.12	1.64	1.06	1.26	1.47	1.33	1.08	0.65	0.9	1.21
Gm13365	1.83	1.9	1.82	1.7	1.24	1.56	1.39	1.88	1.25	1.04	1.62	0.37	1.86	1.33	1.02	1.4	1.81	1.25	1.25	1.05	1.49	2.14	1.69	1.77	2.1	1.77	0.9	2.02	1.92	2.23	1.98	0.76	1.16	0.53	2.13	1.41	1.2	1.59	1.14	1.57	0.84	1.59	1.5	2.41	0.15	1.69	0.4	1.62	1.46
Gm13368	2.02	2	1.56	0.74	1.89	1.79	1.67	1.75	1.82	1.65	2.28	1.68	1.73	1.74	1.84	1.37	1.82	1.92	1.95	1.64	1.58	1.54	1.38	1.42	1.69	2.69	1.56	2.15	1.84	2.15	1.61	1.74	1.43	1.57	1.88	1.63	1.91	1.95	2.31	1.55	1.58	2.71	1.78	1.75	1.39	0.98	1.78	1.16	1.89
Malrd1	3.13	2.68	4.61	4.56	4.37	3.9	2.13	4.32	2.62	2.41	2.53	2.8	3.07	3.74	3.95	3.46	3.61	3.2	2.93	4.93	3.51	2.8	3.9	4.18	2.74	2.28	4.28	2.92	3.52	3.77	2.18	4.69	4.32	2.72	3.77	4.06	3.44	3.99	3.94	3.69	3.86	1.7	2.76	3.65	4.72	4.84	2.77	4.23	2.63
Gm37416	0.58	0.42	0	0.57	0.78	0.48	0.48	1.8	0.55	1.56	0.49	0	0.98	1.19	1.75	0.55	0.45	0	0.55	0.53	2.94	0	0	0.58	0.55	0	1.28	0.5	0	1	0.46	0.51	1.61	0.5	0	0.82	0.79	0	1.69	0	1.55	0	0.72	1.84	0.84	0.44	0.67	0.93	0.58
Plxdc2	1.28	0.54	0.85	0.8	1.14	1.2	0.36	0.88	0.59	0.92	0.92	0.98	0.46	1.14	1.03	0.88	0.62	0.67	0.74	1.38	0.79	0.41	1.13	0.76	0.87	0.45	1.14	0.52	0.85	0.75	0.95	1.37	0.99	0.85	0.66	0.79	0.79	1.07	1.04	0.53	0.65	0.92	0.89	1.17	1.3	0.91	0.22	1.18	0.69
Nebl	0.35	0.3	0.41	0.29	0.23	0.18	0.13	0.18	0.15	0.28	0.11	0.19	0.19	0.25	0.19	0.4	0.13	0.39	0.14	0.22	0.27	0.05	0.07	0.31	0.24	0.13	0.13	0.26	0.3	0.4	0.56	0.22	0.61	0.36	0.15	0.27	0.11	0.09	0.28	0.16	0.32	0.16	0.33	0.37	0.27	0.28	0.13	0.22	0.29
A930004D18Rik	0.49	0.56	0.44	0.78	0.46	1.02	0.72	0.15	0.69	0.57	0.34	0.08	0.78	0.65	0.9	1.09	0.22	0.38	0.86	0.3	0.24	0.39	0.28	1.04	0.39	0.31	0.66	0.39	0.44	0.42	0.91	0.96	1.21	0.38	0.55	0.56	0.6	0.27	0.73	0.08	0.84	0.51	0.36	0.94	0.2	0.24	0.28	0.26	0.88
Skida1	0.53	0.38	0.57	0.85	0.52	1.02	0.71	0.23	0.8	0.54	0.24	0.22	0.4	0.75	0.58	1	0.2	0.73	0.91	0.48	0.09	0.25	0.3	1.16	0.36	0.28	0.87	0.65	0.84	0.27	1.05	1.01	1.43	0.5	0.44	0.28	0.57	0.25	0.99	0.19	1.15	0.79	0.33	1.61	0.31	0.28	0.12	0.54	1.18
1810059C17Rik	0.37	0.26	0	0.36	0.51	0.31	0	0.66	0	0	0	0.4	0.36	0.32	0.35	0.35	0	0	0	0	0	0	0	0	0	0	0	0.32	0	0.37	0.29	0	0	0.31	0	0.29	0	0.63	0.34	0.56	0	0.25	0	0	0	0.51	0.43	0	0.37
Mllt10	3.97	3.42	3.21	3.88	3.24	3.61	2.08	4.26	2.51	3.1	2.38	1.96	3.6	3.51	4.04	4.11	2.2	3.99	3.89	3.73	3.7	2.53	3.44	4.29	3.06	2.92	3.67	3.72	4.09	4.23	2.8	4.24	4.57	3.28	3.6	3.28	2.83	1.97	4.08	3.05	4.3	2.66	3.58	4.44	3.3	3.67	3.54	4.01	3.7
Gm13351	0.77	0.57	0	0	0	0	0	1.05	0	0.64	0	0	0.76	0	1.24	1	0	1.06	0	1.18	0.68	0.42	0	1.04	0	0.74	0.33	0	1.73	0.78	0.34	0.94	1.87	0.67	0	0.86	0	0	0.97	0	1.45	0.3	0.3	0.69	0	0.82	0.51	0.4	0
Dnajc1	2.56	1.87	1.99	2.34	1.87	2.21	1.4	2.47	1.76	1.95	1.79	1.35	1.78	2.22	2.46	2.32	1.68	2.43	2.37	2.37	2.12	1.76	2.07	2.61	1.55	1.57	2.24	1.93	2.48	2.32	1.65	2.56	2.68	1.89	1.81	1.9	1.75	1.24	2.47	1.66	2.43	1.22	1.99	2.52	2.05	2.1	1.89	2.18	1.94
Gm13352	2.62	2.53	2.22	2.6	2.82	2.85	3.5	1.84	3.13	2.33	3.45	3.27	2.86	2.44	2.83	2.54	3.12	2.49	1.77	1.72	2.55	2.55	1.71	2.61	2.01	3.25	2.61	2.8	1.92	2.3	2.77	2.44	1.65	2.53	2.33	2.16	2.64	1.14	0	1.85	2.43	2.86	1.63	1.92	2.61	1.25	2.48	1.97	2.76
Commd3	5.55	5.63	5.59	5.5	5.88	5.86	5.91	5.69	5.61	5.61	5.69	5.62	5.77	5.59	5.55	5.8	5.66	5.63	5.69	5.72	5.26	5.47	5.65	5.39	5.9	5.77	5.39	5.62	5.65	5.53	5.76	5.53	5.6	5.56	6.02	5.6	5.41	4.75	5.45	5.33	5.3	5.67	5.68	5.5	5.55	5.73	5.37	5.21	5.78
Bmi1	4.28	4.13	4.21	3.98	4.22	4.35	3.33	4.48	3.59	3.83	3.63	3.74	4.29	3.9	4.16	4.26	3.61	3.77	3.94	4.45	3.79	3.71	4.3	4.16	3.97	3.93	3.92	4.09	4.5	4.32	3.88	4.52	4.64	4.07	4.38	3.95	3.61	2.36	4.15	3.85	4.12	3.97	4.33	4.6	4.37	4.34	3.16	4.18	4.06
Spag6	0.28	0.1	0.08	0.44	0.15	0.3	0.04	0.15	0.09	0.51	0.08	0.11	0.15	0.21	0.14	0.42	0.15	0.38	0.14	0.44	0.04	0.1	0.28	0.24	0.19	0.39	0.24	0.24	0.48	0.37	0.22	0.21	0.38	0.24	0.08	0.15	0.18	0	0.26	0.24	0.24	0.16	0.28	0.46	0.46	0.31	0.48	0.14	0.33
Gm20539	0.55	0.64	0	0.79	0	0.67	0	1.51	0.43	0	0.2	0	0.12	0.11	0.69	1.4	0.1	0.36	0.33	1.21	0.11	0.23	1.13	1.19	0	1.15	0.85	0.21	0.68	0.73	0.27	1.33	1.16	0.88	0.66	0.65	0.1	0	1.05	0.38	0.86	0.31	0.51	0.91	1.02	1.18	0.53	0.32	0.45
Gm13333	2.84	2.76	2.25	2.12	2.2	2.76	2.19	3.03	2.53	2.54	2.83	3.27	2.5	2.44	2.97	2.58	2.38	2.11	2.61	2.94	2.78	2.5	2.49	3.19	2.13	1.84	2.71	2.33	2.98	2.86	2.56	3.14	3.53	2.57	2.33	2.62	3.11	1.7	2.92	2.68	2.46	3.19	3	3.08	2.83	3.21	1.6	3.16	2.3
Pip4k2a	3.2	2.22	2.55	2.14	2.25	2.43	1.63	2.48	2.09	2.88	2.48	2.43	2.58	3.11	2.52	3	1.5	2.08	3.12	2.54	2.62	1.73	2.27	3.22	1.7	1.84	2.67	2.75	3.22	2.6	3.09	3.4	3.86	3.47	2.01	2.45	2.2	1.6	3.09	1.66	3.41	1.78	2.76	3.88	3.39	2.21	1.49	3.03	2.86
4930426L09Rik	0	0.08	0.1	0	0	0.28	0	0.12	0.22	0.18	0	0.19	0.12	0.1	0	0.49	0.09	0	0.11	0.3	0	0.22	0.27	0.12	0.11	0	0.46	0	0	0.53	0.18	0.29	0.45	0.28	0.35	0.09	0.18	0	0.7	0	0.42	0	0.29	0.2	0.19	0.52	0.27	0.21	0.12
Gm13332	0.93	0.64	0.38	0.78	0.68	0.8	0.1	0.54	0.42	0.65	0.53	0.26	0.7	0.31	0.97	0.42	0.18	0.88	0.51	1.04	1.1	0.33	0.52	0.86	0.6	0.33	0.84	0.69	0.76	0.72	0.19	0.56	0.93	0.38	0.9	0.51	0.69	0.33	0.58	0.38	0.78	0.24	0.56	1.02	0.73	0.73	0	1.06	0.24
Armc3	0.18	0.04	0.48	0.18	0.09	0.05	0.1	0.18	0.17	0.1	0.28	0.31	0.17	0.11	0.06	0.22	0.14	0	0.06	0.39	0.15	0.06	0	0.23	0.22	0	0	0.33	0.19	0.06	0.41	0.16	0.1	0.28	0.43	0.18	0.05	0.11	0.21	0.05	0.06	0.12	0.39	0.3	0.19	0.04	0.07	0.06	0.29
Msrb2	2.17	2.09	2.71	2.79	2.66	2.82	1.88	2.87	2.26	2.8	1.7	2.12	1.62	2.67	2.44	2.77	1.94	1.87	2.19	2.19	1.9	2.3	1.72	2.41	1.55	2.56	2.73	1.74	2.44	2.07	2.38	3.01	2.55	2.32	2.46	2.12	2.72	1.92	2.98	1.41	2.42	2.47	1.75	2.48	2.69	2.3	2.11	2.04	2.35
Gm13345	0	0	0.71	0	0	0	0	0	0	0	0	0.51	0	0.75	0	1.3	0	0	0.79	0.76	0	0.8	0.94	0.83	0	0	0.65	0	0	0	0	0	0.73	0.72	0	0	0.66	0	0	0	0.82	0	0	0	0	0.65	0	0	0
Gm13343	0	0	0	0	0	0	0	0	0	0	0	0	0	0	0	0	0	0	0	0	0	0	0	0	0	0	0	0	0	0	0	0	0	0	0	0	0	0	0	0	0	0	0	0	0	0	0	0	0
Otud1	1.18	0.96	2.23	1.14	1.57	1.43	0.99	1.65	1.5	1.69	1.1	1.43	1.59	2.01	1.35	1.84	0.84	1.05	1.31	1.36	1.33	0.9	1.29	1.38	0.99	1.06	1.72	1.77	2.03	1.28	2.08	2.31	2.33	2.47	2.08	1.6	1.36	1.79	1.94	1.12	1.67	1.51	1.31	2.07	1.93	1.16	1.44	1.19	2.03
Etl4	4.3	4.05	3.65	4.61	3.41	3.95	2.67	4.87	2.85	3.49	3.34	2.07	4.15	3.45	4.51	4.53	2.78	4.31	4.6	4.83	4.15	3.31	4.36	5.05	2.91	3.47	4.37	4.05	4.92	5.05	3.58	4.98	5.33	4.2	4.15	3.64	3.66	1.55	4.74	3.44	4.64	2.41	4.23	5.08	3.91	4.5	4.37	4.54	4.11
Gm13361	0.85	0.45	0.2	0.69	0.33	0.59	0.36	0.62	0.73	0.43	0.66	0.31	0.61	0.47	0.67	0.87	0.62	0.71	0.5	0.56	0.74	0.74	0.61	0.84	0.88	0.67	0.54	0.61	1.05	0.71	0.56	0.88	1.03	0.67	0.88	0.75	0.55	0.22	0.78	0.79	1.21	0.71	0.71	0.95	0.89	0.97	0.51	0.65	0.99
Gm13363	4.49	4.05	3.76	4.57	4.01	4.3	3.51	4.44	3.43	3.37	3.68	3.02	4.45	3.52	4.45	4.49	3.42	4.68	4.26	4.03	4.73	4.32	3.71	4.89	4.31	3.61	4.22	3.66	4.32	4.91	4.13	4.76	4.75	4.41	3.04	4.31	4.05	1.33	4.24	4.39	4.83	3.79	4.78	4.67	3.88	4.36	4.09	4.37	4.53
Gm13360	2.97	1.98	1.06	2.71	1.3	1.59	1.3	2.97	1.44	2	2.34	1.48	2.2	2.63	2.85	1.52	1.86	1.52	1.67	1.88	3.72	2.1	2.05	2.58	1.45	1.07	2.51	2.73	2.56	2.72	1.4	2.49	3.53	2.11	2.76	2.07	2.63	0.55	2.95	2.34	2.75	1.33	2.29	2.99	2.59	2.2	1.13	3.22	1.59
Gm13328	5.71	4.48	3.35	4.87	4.71	4.86	3.69	5.92	4.44	4.84	4.37	4.14	4.75	4.51	4.7	4.56	4.34	4.75	4.89	4.25	4.93	3.83	5.38	4.85	4.19	3.91	5.03	4.79	4.54	4.98	3.24	4.37	4.89	3.3	4.37	5.08	4.07	3.32	4.61	4.67	5.18	3.74	4.7	4.69	4.22	4.47	2.73	4.94	3.79
Arhgap21	4.67	3.89	3.87	4.39	3.63	4.09	2.99	4.85	2.66	3.4	3.38	2.3	4.54	3.86	4.59	4.66	3.08	4.91	4.58	4.64	4.73	3.47	4.29	5.02	3.32	3.5	4.27	4.21	5.06	5.15	3.58	5.03	5.13	3.91	4.09	4.02	3.49	2.04	4.59	3.8	4.8	2.62	4.38	4.96	3.94	4.54	4.16	4.73	4.16
Gm13375	3.52	2.05	3.87	2.22	2.8	2.21	2.38	3.32	2.2	3.56	2.05	2.2	3.59	3.41	3.43	2.16	2.43	3.35	3.4	3.19	4.28	2.54	4.31	2.13	3.03	2.39	3.59	3.06	3.49	2.51	2.35	3.17	2.56	1.55	2.43	3.48	3.59	2.67	2.91	2.53	2.35	2.27	2.21	2.71	2.41	3.26	2.86	2.93	2.42
Enkur	1.15	1.52	1.3	1.03	1.47	1.63	1.16	0.98	1.24	0.97	1.51	0.52	1.33	1.18	0.83	1.57	0.98	1	1.1	1.01	0.5	1.1	0.74	1.55	1.75	1.62	1.49	1.2	1.04	1.61	2.22	1.39	1.78	1.49	1.61	1.04	1.1	1.33	1.34	0.48	0.97	1.11	1.4	1.43	1.35	1.79	1.29	0.8	1.56
Thnsl1	2.09	2.7	2.23	2.47	2.49	2.86	2.46	3.06	2.02	1.84	2.02	1.67	2.45	2.24	2.23	2.96	2.04	2.7	2.71	2.6	1.67	2.32	1.93	3.13	2.5	2.81	2.49	2.55	3.11	2.95	2.51	3	2.99	2.74	2.71	2.31	2.13	1.61	2.71	2.17	2.86	2.06	2.7	2.79	2.8	2.67	2.84	2.08	2.86
Gm13378	4.59	3.85	3.21	4.53	3.07	3.65	2.71	4.74	2.52	1.49	3.37	2.52	4.03	3.78	4.68	4.41	2.26	4.44	4.55	4.68	4.5	3.21	3.87	5.3	2.53	1.46	4	3.42	4.56	4.86	2.46	4.75	5.29	2.9	2.42	4.08	3.62	1.66	4.92	3.15	5.12	2.11	3.49	5.13	2.53	4.29	3.02	4.92	2.9
Gm13379	0.53	0.2	0.62	0.28	0.4	0.24	0.24	0.73	0.5	0	0	0.44	0.28	0.65	0.51	0.5	0.22	0.29	0.27	0.26	0	0.5	0	0.52	0.27	0.27	0.71	0.46	0.57	0	0.22	0.65	0.24	0	0	0.23	0.22	0	0.26	0.24	0	0.52	0.36	0.47	0.43	0.21	0	0.26	0.29
Gm13337	1.79	1.16	0.26	1.22	0.37	0.33	0.4	0.11	0.45	0.81	2.14	0.93	0.47	0.5	0.81	0.38	0.87	1.91	2.12	1.27	0.9	0.1	0.25	2.39	0.29	0.1	0.94	0.42	0.12	0.79	0.88	0.92	1.44	0.34	0.46	0.51	1.7	0.46	1.36	0.26	0.89	0.45	0.45	1.52	0.09	0.23	0	0.19	0.11
Myo3a	1.31	0.48	0.19	0.14	0.67	0.49	0.09	1.27	0.16	0.52	0.25	0.3	0.38	0.9	0.84	0.89	0.17	0.38	0.61	0.95	0.58	0.06	0.43	0.63	0.45	0.25	0.54	0.54	0.65	1.11	0.16	1.07	1.18	0.34	0.31	0.83	0.4	0.06	0.92	0.41	0.61	0.44	0.59	0.99	0.26	0.38	0.24	0.91	0.17
Gm13342	0	1.16	1.31	0	1.22	0.79	0.79	1.49	0.88	0	1.31	1.3	1.47	1.74	1.45	0	0.75	1.52	1.83	2.08	1.34	1.44	0	0.93	1.44	1.44	1.21	0.82	0	1.51	0.75	0.83	1.33	0.81	1.95	1.63	1.23	0.89	0.86	0.8	1.47	1.47	1.13	0.84	0.78	2.3	1.06	0	0
Gm13341	8.62	8.13	8.77	8.44	8.7	8.87	9.26	8.28	9.19	8.56	8.89	8.44	8.94	8.69	8.23	8.16	9	8.4	9.13	8.56	8.45	10.44	10.87	9.03	10.02	10.91	8.07	9.55	9.74	8.52	9.81	9.01	8.95	8.99	11.76	8.21	8.97	9.53	8.74	8.83	9.23	9.5	8.28	8.7	8.74	8.3	10.37	8.68	9.63
Gm13340	7.78	8.88	8.58	8.43	8.61	7.88	8.75	8.28	8.83	7.32	8.31	7.84	8.57	7.59	8.08	8.35	8.76	8.23	7.95	8.57	8	8.63	8.48	8.58	9.13	8.27	8.09	8.07	8.16	8.33	8.38	8.57	8.54	8.72	8.19	8.1	8.72	7.11	8.46	8.8	8.78	8.06	7.93	8.35	8.23	8.19	9.6	8.75	8.5
Gm13339	4.16	3.95	4.46	4.36	4.38	3.94	3.24	3.81	4.19	4.04	3.86	3.56	3.75	4.28	4.07	3.83	4.27	3.92	3.98	4	4.78	3.26	4.5	4.26	3.05	3.79	3.68	3	4.16	4.02	4.2	4.24	4.5	3.69	4.33	4.09	3.33	3.09	3.64	3.67	3.78	3.27	3.3	4.27	4.24	4.13	3.53	4.61	3.34
Gad2	0.7	0.24	0.14	0.17	0.3	0.24	0.02	0.54	0.13	0.22	0.05	0.14	0.06	0.59	0.42	0.23	0.04	0.33	0.55	0.6	0.32	0.11	0.43	0.39	0.19	0.16	0.29	0.23	0.29	0.42	0.09	0.44	0.64	0.21	0.22	0.44	0.21	0.08	0.46	0.4	0.36	0.13	0.3	0.59	0.2	0.16	0.07	0.52	0.09
Apbb1ip	1.69	1.59	1.32	1.43	0.47	1.19	0.24	1.34	0.83	1.32	1.47	0.81	0.81	1.03	0.9	1.29	0.17	1.07	1.25	1.21	1	0.57	0.8	2.03	0.46	0.52	1.09	1.11	1.37	1.32	1.26	2.16	2.4	1.78	0.67	0.84	0.84	0.37	1.95	0.61	2	0.53	1.31	2.5	2.12	0.91	0.56	1.22	1.14
A130006I12Rik	1.29	0.8	0.67	0	0.61	1.61	0.9	1.82	1.01	0.89	0.67	0.48	0.44	0.39	0.76	1.24	0	0.8	1.43	1.38	1.15	0.42	0.89	1.48	1.24	1.24	0.61	1.15	1.12	1.3	0.35	1.67	1.64	1.48	1.44	0.64	0.85	0.42	0.98	1.12	1.47	1.27	1.12	1.68	1.1	0.33	0.52	1.21	1.67
Pdss1	4.35	4.07	3.26	3.79	3.99	4.07	3.11	4.4	2.97	3.69	3.73	3.45	3.7	4	4.18	3.77	3.25	3.93	4.18	4.11	4.57	3.01	4.08	4.01	3.7	3.36	3.79	3.32	4.01	4.15	3.31	4.23	4.21	3.19	3.7	4.19	3.78	2.44	3.84	3.72	3.65	3.34	4.08	4.05	3.72	4.06	2.26	4.21	3.22
Gm14441	0.6	0.61	0	0	0.46	0.5	0.27	0	0	0.27	0.28	0.64	0.59	0.92	0.8	0.57	0.83	0.34	0.57	0.76	0.52	0	0	0.33	0.32	0.8	0.25	0	0.36	0	0.83	0.29	0.9	0	0.86	0.48	0.66	0.57	0.3	0.71	0.59	0.59	0.22	0.29	0	0.46	0	0.31	0
[truncated: 22,885 more rows]
[truncated: 31 more columns]
