# Supplementary material for: Integrative analysis of the mouse cecal microbiome across diet, age, and weight in the diverse BXD population
Source: Microbiome. 2026 May 12;14:144. doi: 10.1186/s40168-026-02369-x (PMC13173809; doi:10.1186/s40168-026-02369-x)
Supplement: Supplementary file 9 — Supplementary Material 8. Table S1. Individual mouse metadata for all cecal samples. Table S2. Raw RNA-Seq counts of cecal tissue mRNA expression. Table S3. Log-transformed TPM values (TPM + 1) of cecal tissue mRNA expression. Table S4. Relative bacterial abundances by taxonomic rank for MG measurements of cecal contents, via the MetaPhlAn 4 pipeline. Table S5. Relative bacterial abundances by taxonomic rank for MT measurements of cecal contents, via the MetaPhlAn 4 pipeline. Table S6. Functional pathway analysis of MG measurements of cecal contents, via the HUMAnN 3.8 pipeline. Table S7. Functional pathway analysis of MT measurements of cecal contents, via the HUMAnN 3.8 pipeline. Table S8. Cross-reference table for bacteria taxonomic names between the MetaPhlAn4, SGB_ID, and GTDB databases. Table S9. Raw counts of bacterial abundances by taxonomic rank for MG measurements of cecal contents, by the Kraken2 pipeline. [file 40168_2026_2369_MOESM8_ESM.zip › TableS4_metaDNA_metaphlan4_abundance_zy.txt]

taxonomy	C007	C008	C009	C012	C015	C016	C017	C020	C023	C025	C025_n	C025_r	C026	C027	C028	C029	C030	C030_r	C031	C033	C035	C036	C037	C039	C040	C042	C042_r	C043	C043_r	C045	C046	C047	C049	C050	C052	C053	C055	C057	C060	C061	C061_r	C063	C063_r	C065	C068	C070	C071	C072	C073
k__Bacteria	100	100	100	100	100	100	100	100	100	100	100	100	100	100	100	100	100	100	100	100	100	100	100	100	100	100	100	100	100	100	100	100	100	100	100	100	100	100	100	100	100	100	100	100	100	100	100	100	100
k__Bacteria|p__Firmicutes	48.99009	53.32493	40.78138	40.37434	42.67576	61.2201	40.93044	53.37879	32.24832	51.18457	63.35707	51.45706	51.73814	35.85193	39.19587	50.02973	55.039	55.35725	55.10547	58.88224	44.85268	68.06903	59.70591	60.62824	47.09886	35.26136	37.01879	64.46073	63.92494	57.09835	35.01589	72.17571	60.71417	60.97714	50.98079	65.25493	55.44493	72.95311	50.58464	50.61425	52.57896	51.91961	52.98678	36.52702	20.92889	57.69257	61.37916	69.34404	56.07854
k__Bacteria|p__Bacteroidetes	42.29404	29.95515	21.41701	33.99124	40.37212	22.09612	12.68421	26.84875	48.85041	15.12749	5.15446	14.6707	34.32786	48.06315	46.43564	31.434	36.73318	36.23457	23.3653	27.92535	40.34473	18.37072	15.04814	17.47532	35.52501	58.3364	56.06643	18.84568	19.12802	21.06298	46.37589	9.05646	18.26267	18.27283	32.53547	19.03618	22.74041	13.88963	25.69142	36.14812	33.85676	30.19452	28.88225	49.14456	70.28043	25.22164	31.94892	18.16152	29.85393
k__Bacteria|p__Bacteria_unclassified	5.21317	9.11782	20.85085	22.74998	9.41328	10.33249	43.54192	12.94186	5.80923	21.51736	26.26161	22.192	5.68256	12.01392	9.77531	7.44259	3.62934	3.53677	8.92905	5.52268	5.2269	3.2623	3.82977	12.37075	8.96581	5.72632	6.39194	9.16302	9.32096	15.69834	9.4536	7.09013	11.98874	11.41902	6.5826	10.12275	15.85444	3.37725	14.0595	7.74714	7.78019	6.2335	6.15286	7.17482	3.69842	8.57313	4.4043	5.83706	3.23657
k__Bacteria|p__Proteobacteria	2.9304	5.3026	16.31848	2.06124	5.40806	5.4626	0.80205	5.91883	10.12389	5.83973	3.37578	5.67672	6.28933	3.31742	3.19355	10.52765	3.59199	3.92596	9.47415	5.65502	6.04446	8.88301	21.01945	8.1706	6.39683	0.67591	0.52284	5.13636	5.30727	4.56255	8.25605	11.05319	7.74001	7.84137	7.51913	3.70025	4.32414	4.31401	8.72869	4.53003	4.77024	8.43678	8.77242	6.18065	3.07404	6.55787	1.99748	5.93609	7.7493
k__Bacteria|p__Actinobacteria	0.5723	1.3046	0.60854	0.58737	1.08716	0.85789	1.51262	0.83602	0.22289	1.33829	0.54014	1.30231	0.39118	0.74037	1.1551	0.56593	0.64892	0.64049	0.97056	0.65488	1.03533	1.2915	0.37188	0.6058	1.37987	0	0	0.74523	0.73052	0.54607	0.46682	0.62017	0.38003	0.32902	2.35467	0.6025	0.61126	0.38663	0.93576	0.49695	0.56301	0.83627	0.92937	0.92738	0.89292	0.70015	0.26939	0.32562	0.65604
k__Bacteria|p__Firmicutes|c__Clostridia	30.81628	29.92959	24.30502	22.24642	21.43605	42.23301	23.20097	33.84456	16.44146	29.21508	34.29523	29.88775	34.57031	19.37065	23.39847	34.49107	37.37677	38.26269	34.91381	36.55956	20.14403	45.54656	34.69188	29.06174	23.46334	19.91163	20.55141	35.21168	35.06549	38.61736	18.72575	38.93245	25.04869	27.65215	29.65781	29.87402	37.83896	41.63855	32.67662	31.31807	33.83173	26.7451	27.38375	23.31364	11.00719	41.47993	44.14757	40.08877	31.6808
k__Bacteria|p__Bacteroidetes|c__Bacteroidia	26.53538	18.64386	12.42153	28.07913	29.11708	14.2936	9.63941	17.26629	42.07232	10.25357	4.00634	10.04237	27.96453	34.29814	40.31703	18.52822	25.91128	25.26254	11.81666	18.09839	31.4309	12.497	6.12953	14.56104	25.57388	53.47803	51.2959	9.29047	9.19034	15.64503	39.24547	4.126	11.07222	15.92177	18.59229	15.69632	17.33779	7.27838	18.1936	31.24994	29.04878	22.65805	21.41672	29.9194	66.86156	17.18278	11.42379	13.33167	25.55276
k__Bacteria|p__Bacteroidetes|c__CFGB76719	10.00037	1.44279	2.91287	1.02341	0.57635	0	0	1.29609	0	0.17485	0.04637	0.17697	0	5.24003	0.12755	0.00039	0.41242	0.38778	0.41054	2.65541	0.75591	0.00926	5.57836	0	1.46857	0.00568	0	1.29726	1.30827	0.50103	0.22149	0	0.87486	0	5.0342	0.359	0.56037	5.38267	0.00235	0.00084	0	0	0	10.5639	0.42807	0.79212	16.16864	2.45954	0.01077
k__Bacteria|p__Firmicutes|c__Bacilli	7.90886	8.2362	8.56039	8.32888	4.11572	4.2535	2.87016	5.05764	12.98061	4.5298	11.02261	4.49971	4.91916	10.80677	2.68642	7.06781	5.39841	5.17496	4.1581	7.86857	10.49289	10.75601	6.99319	9.40955	10.78778	2.95585	3.0592	4.18329	4.24111	3.45531	6.19731	1.35502	15.87831	8.42295	1.99478	8.64864	3.70904	11.30201	2.94756	4.03109	3.79144	11.23685	11.63567	3.73795	2.68141	7.22114	9.05924	7.53341	6.39253
k__Bacteria|p__Firmicutes|c__CFGB8152	3.80352	0.64215	0.00546	0.57483	0.2357	0.81739	0.50548	1.17669	0.00478	1.37098	2.38136	1.42161	1.43239	0.02623	0.23399	1.98787	0.2404	0.24934	0.28939	1.0822	0.96657	2.59947	0.024	0.5205	1.04908	2.39985	2.57294	2.2081	2.32033	2.17662	0.25482	8.17537	0.82453	1.18927	1.16481	2.67273	2.10355	2.1751	0.003	2.67273	2.79218	0.42143	0.40896	0.22014	0.62839	0.09412	1.07391	0.13385	1.44635
k__Bacteria|p__Bacteroidetes|c__CFGB76183	2.77529	1.6407	0.0223	0	0.24367	0	0	0	0	0.07321	0.00767	0.06586	0	0	0.03178	3.05648	0.17704	0.18392	0.04064	0.27875	0	0	1.79608	0	1.66031	0	0	0.09256	0.0911	0.09009	0.07645	1.08687	0.05898	0	2.93656	0.14126	0.09513	0	0	0	0	0	0	3.1506	0	0.14229	0	0	0
k__Bacteria|p__Bacteria_unclassified|c__Bacteria_unclassified	2.18178	2.74305	4.50941	3.87214	2.7405	1.8445	4.80336	3.15561	3.69684	3.75957	5.17803	3.81185	2.71018	3.8027	3.35458	1.56109	1.42025	1.38339	5.22629	2.95579	2.42187	1.24473	1.30166	5.73328	3.18589	0.12393	0.10764	5.16727	5.2729	3.11775	7.62434	1.4167	3.10585	6.33073	1.2231	4.79054	2.72305	1.93578	2.27732	4.24341	4.21936	3.07626	3.05714	2.36997	1.83014	3.16705	2.73955	3.02488	1.34006
k__Bacteria|p__Firmicutes|c__CFGB76293	2.16316	2.27085	6.58053	0.77237	0.44307	2.53467	1.34864	1.23589	0.01754	1.20129	1.58158	1.23931	0.81002	0.54469	0.47074	2.89867	0.32848	0.34291	0.5256	1.71084	0.42858	2.27417	9.48507	1.42396	1.37249	0.41578	0.4874	1.2796	1.24732	1.04559	0.47344	2.89033	0.44659	1.76845	4.35864	3.81453	1.00528	7.70912	2.51341	0.35799	0.38142	0.92082	0.96495	2.98426	0.40253	0.60339	2.07735	0.20567	4.45019
k__Bacteria|p__Bacteria_unclassified|c__CFGB76064	1.77308	3.91573	15.29119	16.86967	1.55489	7.85683	34.0871	6.50691	1.98435	8.65363	9.48314	8.7687	0.70683	4.60337	0.33852	5.6056	0.62725	0.6574	2.09883	1.24899	1.59755	1.02877	1.83925	2.51536	3.58937	4.92414	5.52627	1.16475	1.18995	3.37697	0.3892	4.93964	3.88678	1.36468	4.79154	2.74523	3.20457	0.87234	11.00405	1.1103	1.10183	0.4555	0.46238	3.86057	0.41816	2.94211	0.94512	0.85303	0.96215
k__Bacteria|p__Firmicutes|c__CFGB76790	1.72499	0.56148	0.1107	0.43692	0.74544	1.51715	0.02143	0.37869	1.87273	1.14151	0.72945	1.17981	0.45964	0.30567	1.30553	2.54029	0.59894	0.69826	0.74238	0.50279	0.22572	1.64894	2.16427	0.29415	0.4657	6.19487	6.94412	0.95725	0.94469	0.23231	0.50937	0.45812	0.33049	0.40763	1.24414	0.89095	0.25052	1.31884	0.6804	0.27936	0.30443	1.1258	1.16152	1.53325	1.10067	0.39465	2.192	0.5096	2.22228
k__Bacteria|p__Proteobacteria|c__Deltaproteobacteria	1.63935	4.83681	1.85299	1.48731	3.35142	5.2151	0.2546	5.5347	2.12181	3.96689	2.63594	3.9287	5.90626	0.04201	2.32986	6.6176	2.16824	2.37466	5.39591	3.83656	4.9633	6.88185	3.96122	8.05139	6.0317	0.06253	0	4.25266	4.39937	3.45908	4.21456	8.93278	4.30128	7.59492	6.41498	2.3461	3.27343	3.02941	7.97766	3.84569	4.03791	7.49975	7.80223	5.33447	2.74361	5.15438	1.26982	3.39208	3.43142
k__Bacteria|p__Firmicutes|c__CFGB9644	0.94765	0.32594	0.03177	0.00631	0.0144	0.25934	0.02734	0.0032	0.00442	0.01189	0.01128	0.01318	0.00093	2.99319	0.01534	0.04831	0.50715	0.49212	0.03577	0.01046	0.02854	0.04136	0.41263	0.01753	0.00023	0.44028	0.48719	0.07152	0.05456	0.01007	0.05404	0.17248	0.38785	0.0091	0.05121	0.03344	0.00751	0.13884	0.31973	0	0	0.02164	0.014	0.10906	0	0.00872	0	0.6434	0.13248
k__Bacteria|p__Proteobacteria|c__CFGB76404	0.84784	0	0	0	0.01976	0	0	0	0	0	0	0	0	0	0.2332	0	0.02821	0.02317	0.0185	0	0	0	0	0	0	0	0	0	0	0	0.03944	0	0.00086	0	0	0	0	0	0	0	0	0	0	0	0	0	0	0	0
k__Bacteria|p__Bacteroidetes|c__CFGB76111	0.65882	3.80225	0.79059	1.98116	5.834	1.15292	0.26448	5.49792	0.00851	3.10916	0.60411	2.89493	2.68464	2.67793	1.25126	0.02467	1.00575	1.17479	6.60126	1.99613	4.45959	3.6127	0.10202	0	0.39187	0.03146	0	5.74823	6.19242	2.19738	3.18221	0	4.86884	0	0.01739	0.81504	1.60037	0	1.70942	0.00035	0	3.05332	3.1492	0	0.35525	2.93754	0.05206	1.7039	2.31261
k__Bacteria|p__Bacteroidetes|c__CFGB76349	0.51635	0.37832	2.18352	0.41056	0.49002	2.43242	0.49415	0.29547	0.74429	0.2144	0.06633	0.2179	0.35088	4e-04	0.40873	2.2196	1.75447	1.62586	0.42858	0.39623	0.38789	0	0.1364	0.38022	0.95563	0.06464	0	0.16883	0.16399	0.41151	0.55727	0.70887	0.12547	0.24291	2.25397	0.21085	0.48512	0	1.51198	0	0	0.59742	0.51969	1.43791	0.3553	0.60732	0	0	0.39916
k__Bacteria|p__Actinobacteria|c__CFGB4875	0.50615	0.52123	0.76688	0.22799	0.34302	1.6681	0.46352	0.55341	0.48209	0.08773	0.03037	0.08686	0.29029	1.25323	0.38202	4.56045	0.95964	0.99265	0.4615	0.2398	0.37902	0.97531	0.07636	0.17273	0.32095	0.02947	0	0.14553	0.15597	0.31645	0.21095	1.51502	0.07997	0.14999	1.67581	0.14995	0.36416	1.0354	1.92816	1.6824	1.71397	0.66303	0.67764	2.12767	0.23724	0.20532	2.34495	0.03522	0.69531
k__Bacteria|p__Firmicutes|c__CFGB6645	0.46285	0.15656	0.09156	0.26059	0	0.02794	0.73923	0.02352	0	0.10102	0.08714	0.09098	0.10514	0	0	0	0.00058	0	0.00206	0.18362	0.15366	0.01294	0	0.15765	0.04621	0.00623	0.00644	0	0	0	0	0	0	0.37104	0.02985	0.16075	0.00076	0.00701	0.08517	0.08981	0.07644	0	0	0.02894	0.04261	0.14922	0.08261	0	0.05583
k__Bacteria|p__Firmicutes|c__CFGB9827	0.36	0.19925	0.12155	0.51068	0.27362	0.23801	0.97075	0.2366	0.29195	0.21606	0.25357	0.23263	0.17288	0.32218	0.32858	0.06944	0.3371	0.35245	0.11734	0.1494	0.13274	0.1739	0.22139	0.24631	0.18903	0.67565	0.71237	0.23684	0.24034	0.39121	0.26158	0.17537	0.26301	0.32779	0.49421	0.4197	0.36665	0.24163	0	0.33235	0.36152	0.22077	0.22441	0.58304	0.2116	0.19462	0.30181	0.43913	0.24517
k__Bacteria|p__Bacteroidetes|c__CFGB75970	0.34549	1.31553	2.14831	0.77356	0.93767	0.86608	1.2094	0	3.97808	0.2625	0.10226	0.26039	0.89367	3.37288	0.72944	1.67329	2.44332	2.49814	1.07509	0.87439	0.4632	1.04047	0.06311	0.70702	2.36398	0.09731	0	0.24735	0.2541	0.55267	0.63463	0.81332	0.18289	0.43856	1.34502	0.54331	0.67115	0	0.85783	0	0	1.18747	1.14049	0.82463	0.33201	0.81836	1.87014	0	0.45644
k__Bacteria|p__Actinobacteria|c__Actinomycetia	0.29503	1.05155	0.40026	0.5254	0.41485	0.73449	0.01377	0.66273	0.02821	0.60526	0.43237	0.63483	0.30686	0.09013	0.90623	0.44747	0.12396	0.14011	0.6534	0.5127	0.97245	0.33709	0.31038	0.4582	1.05796	0	0	0.68498	0.70985	0.50935	0.35683	0.5987	0.16642	0.24013	0.04317	0.43126	0.52641	0.12528	0.86807	0.464	0.53395	0.5995	0.66826	0.03064	0.79632	0.54165	0.0526	0.29102	0.32913
k__Bacteria|p__Bacteria_unclassified|c__CFGB76138	0.28063	0.40044	0.97677	0.16255	0.00719	0.21144	0.04531	0.12719	0.06051	0.1096	0.19698	0.1163	0.07809	0.4147	0.33376	0.09321	0.07478	0.08099	0.02597	0.13551	0.07332	0.10261	0.2362	0.34306	0.26901	0	0	0.10563	0.10341	0.22974	0.14119	0.48714	0.0072	0.20638	0.23294	0.34634	0.22117	0.37193	0.2302	0.18309	0.19004	0.07476	0.07513	0.33526	0.03049	0.15506	0.20163	0.20609	0.33597
k__Bacteria|p__Actinobacteria|c__Coriobacteriia	0.27728	0.16267	0.20829	0.01204	0.61326	0.05036	1.05875	0.14143	0.19468	0.72699	0.10777	0.66281	0.07341	0.65023	0.24782	0.11846	0.13913	0.18627	0.20857	0.10957	0.06287	0.39096	0.06149	0.08806	0.19969	0	0	0.0309	0.00759	0.03589	0.0965	0.02147	0.03372	0.08011	0.03123	0.05329	0.07974	0.17936	0.06769	0.03021	0.02793	0.06283	0.07617	0.03178	0.07623	0.13079	0.21633	0.0346	0.32691
k__Bacteria|p__Firmicutes|c__Tissierellia	0.25014	0.48281	0.00312	0.04513	0.44509	0.00189	0.00139	0.1334	0	0.22265	0.03417	0.20699	0.01905	0	0.08788	0.02524	0.17616	0.17914	0.08469	0.53664	0.27145	0.01027	0.00495	0.03368	0.07264	0	0	0.63819	0.60081	0.22862	0.21925	0.01364	0.136	0.02287	0.01337	0.21987	0.22728	0	0.05164	0.17079	0.14492	0.00855	0.00796	0	0	0.14692	0	0.11184	0.36589
k__Bacteria|p__Bacteroidetes|c__CFGB76026	0.144	0.45544	0.00329	0.26843	0.5616	0.08085	0.03596	0	0.20629	0.04192	0.00665	0.03473	0.21823	0	0.29662	0	0.31415	0.2957	0.39086	0.17799	0.30593	0	0	0.1203	0.42801	0.00344	0	0.09478	0.06869	0.1006	0.19858	0	0.06876	0.11919	0.12219	0.08968	0.09683	0	0.07002	0	0	0.53522	0.49938	0.14929	0.44623	0.14411	0	0.00155	0.10349
k__Bacteria|p__Firmicutes|c__CFGB76355	0.12006	0.98631	0.00328	0.03077	1.6299	0	0	0.25484	0	2.01392	0.19676	1.83091	0.78429	0.00589	0.01765	0	0.02964	0.01758	0.3913	0.25139	0.38336	0.15022	0	1.21926	0.26781	0	0	0.40593	0.38299	0.23956	0.54409	0	0.94515	0.25818	0.00284	0.40056	0.20753	0	0	0.11476	0.08594	0.19672	0.22403	0.03182	0.09995	0.34666	0	0.25324	0
k__Bacteria|p__Firmicutes|c__CFGB76074	0.08275	0.1656	0.00356	0.13178	0.17815	0.00747	0.97102	0.33101	0.01873	0.1352	0.31721	0.12897	0.0655	0.14863	0.31757	0.00407	0.18919	0.1927	0.09658	0.02253	0.32329	0.00529	0.05016	1.08029	0.39699	0.0014	0	0.37502	0.38201	0.71921	0.19758	0.05493	1.64239	0.92729	0.02729	0.31438	0.578	0.07642	0.06151	0.58124	0.58992	0.31263	0.29821	0.03557	0.0698	0.05861	0.02009	0.24625	0.08579
k__Bacteria|p__Firmicutes|c__CFGB28877	0.07977	0.078	0.00325	0	0.29054	0.05962	0.22502	0.59588	0	0.18594	0.22038	0.20061	0.47801	0.12655	0.03438	0.00265	0.03633	0.02475	0.45311	0.5703	0.66455	0.18821	0.02008	0.61546	0.27703	0	0	0.84683	0.81813	0.32324	0.23137	0.00595	1.4128	0.8608	0.00934	0.66115	0.30844	0	0.0365	0.90721	0.87466	0.75503	0.70279	0	0.13868	0.52493	0	1.48108	0.05104
k__Bacteria|p__Firmicutes|c__CFGB76322	0.07381	0.29706	0.0882	0.27901	0.23849	0.04793	0.23499	0.60752	0.07228	0.15782	0.26103	0.15574	0.23656	0.14839	0.41398	0.0852	0.07259	0.06026	0.36104	0.25101	0.19258	0.19319	0.10354	0.42438	0.45641	0	0	0.18369	0.18274	0.47211	0.29206	0.08467	0.29248	0.47678	0.06542	0.44445	0.54841	0.58474	0.10315	0.24225	0.27573	0.38113	0.38547	0.10659	0.05191	0.2509	0.23182	0.17865	0.19923
k__Bacteria|p__Firmicutes|c__CFGB72709	0.07364	0.11685	0.03971	0.01114	0.01486	0.21005	0	0.06445	0.02455	0.00594	0.00194	0.00512	0.0268	0	0	0.31555	0.01738	0.02083	0.06504	0	0.00172	0.13526	0.16773	0.088	0.09188	0	0	0.04903	0.04531	0.03978	0.00835	0.41999	0	0.07175	0.20527	0.08748	0.03762	0	0.11589	0.00021	0	0	0	0.4136	0	0.04578	0.45235	0	0.45396
k__Bacteria|p__Bacteroidetes|c__CFGB9388	0.06796	0.83643	0.13085	0.79379	0.34733	0.15263	0.43419	1.31844	0.04702	0.16325	0.07381	0.17159	1.52932	0.00759	0.15428	0.11792	0.18985	0.17924	0.8809	0.59174	0.4112	0.12299	0.00127	1.1516	1.00083	0.00236	0	0.40071	0.38423	0.28689	0.65945	0.03201	0.3151	0.9891	0.00325	0.35181	0.33795	0.19318	0.08993	1.24801	1.16893	0.4127	0.39883	0.02891	0.6391	1.49485	0.08934	0.50287	0.05376
k__Bacteria|p__Firmicutes|c__CFGB1494	0.06668	0.00017	0	0	0.15271	0.00101	0	0	0	0.06399	0.43734	0.05804	0	0	0	0	0.04436	0.03343	0.35579	0	0.30882	0.07783	0	0	0.03482	0	0	0.01418	0.00671	0.12051	0.00824	0	0	0.47561	0	0.95089	0.08529	0	0	0	0	1.07911	1.14478	0	0	0.29886	0	0	0
k__Bacteria|p__Firmicutes|c__CFGB76077	0.05893	0.99327	0.0301	0.02078	0.10794	0.00763	3.35135	0.18838	0.03862	0.43504	0.73948	0.42688	0.14082	0	0.06729	0	0.24279	0.19974	0.9954	0.33551	0.19716	0.00389	0.03397	1.94579	0.66694	0.33337	0.37275	0.38274	0.34596	0.82524	0.03097	0.00738	1.04094	2.54046	0	0.32917	0.78677	0.00484	0.00272	1.02749	1.09171	0.08628	0.08432	0.00548	0.01068	0.33628	0.01398	0.32411	0
k__Bacteria|p__Bacteroidetes|c__CFGB635	0.04831	0.09996	0.02104	0.23444	0.10959	0.03139	0.07036	0.55418	0.09012	0.01524	0.00134	0.01551	0.22478	0.03198	0.08649	0	0.07213	0.07407	0.06566	0.0716	0.09555	0.06632	0	0.03662	0.07925	0	0	0.05323	0.04867	0.05156	0.12352	0	0.02158	0.03925	0	0.06114	0.05938	0	0.0037	0.49031	0.50035	0.46132	0.45177	0.02882	0.16705	0.02362	0	0.12677	0.0257
k__Bacteria|p__Firmicutes|c__CFGB48875	0.03341	0	0.02359	0.04019	0.01652	0.01016	0	0	0	0	0	0	0.01627	0.03076	0	0	0.01867	0.01552	0.07982	0.063	0.08653	0.00984	0	0.10409	0	0	0	0.01993	0.01426	0.04962	0.0564	0	0.07583	0.09857	0	0.37434	0.06074	0	0	0	0	0	0	0	0	0	0.05224	0.17989	0
k__Bacteria|p__Firmicutes|c__CFGB49426	0.027	0.2945	0.00857	0.4772	0.67126	0.1259	2.51192	1.22004	0.02293	1.7611	1.59925	1.80655	1.07092	0.01775	2.6103	0.08414	0.59509	0.54376	0.45271	0.71202	0.43847	0.51868	0	0.71679	0.52865	0.00486	0	0.45192	0.46093	1.18934	0.17759	0.0502	0.77306	1.27097	0.18302	1.31167	1.17815	0	0.06981	0.2584	0.26142	0.06615	0.05251	0.3887	0.36815	1.23038	0.01204	0.11255	0.38594
k__Bacteria|p__Firmicutes|c__CFGB28980	0.01767	0.06901	0.03355	0.00729	0.04096	0.00669	0.22214	0.04982	0	0.09596	0.14342	0.08188	0.02084	0	0.0331	0.0115	0.08305	0.07238	0.00926	0.0142	0.05806	0.00959	0.03305	0.14572	0.1619	0	0	0.05863	0.04763	0.03632	0.015	0.25299	0.13676	0.0722	0.04784	0.0888	0.04469	0	0.03735	0.04488	0.02089	0.03302	0.03368	0.00787	0.01742	0.02974	0.02023	0.01649	0.01278
k__Bacteria|p__Firmicutes|c__CFGB1814	0.01684	0.02027	0.00048	0	0.01682	0	0.01612	0.02201	0.0262	0.01874	0.03141	0.01817	0	0.01774	0.01378	0.01035	0.06254	0.05319	0.05366	0.01575	0.03074	0	0.03508	0.0285	0.00985	0	0	0.04239	0.03958	0.04764	0	0.03993	0.04932	0.03437	0	0.05901	0.03434	0	0	0	0	0	0	0	0.00168	0.03887	0	0.02806	0.06605
k__Bacteria|p__Bacteroidetes|c__CFGB9397	0.00978	0.39596	0.00947	0.19876	0.11252	0.00412	0.03192	0.06695	0.00913	0.03898	0.00198	0.0352	0.04897	9e-04	0.07269	0.01559	0.08588	0.07479	0.046	0.14065	0.03612	0.03624	0	0.04202	0.62682	0	0	0.07346	0.06259	0.02813	0.1498	0	0.0096	0.02907	0.00655	0.05197	0.04478	0	0.02568	0.38535	0.36051	0.17916	0.17466	0.02534	0.29053	0.15649	0	0	0
k__Bacteria|p__Proteobacteria|c__Betaproteobacteria	0.00289	0.07066	0.03365	0.07884	0.04564	0.0182	0.0777	0.05208	0.00178	0.01014	0.01283	0.01139	0.04511	3.16161	0.21702	0.01517	0.15409	0.15257	0.02871	0.01779	0.29784	0.16489	0	0.03751	0.12505	0.05452	0.05757	0.06768	0.05876	0.01288	0.13037	0.00607	0.08495	0.0244	0.04099	0.05641	0.01256	0.01482	0	0.03866	0.03034	0.01802	0.01698	0.06825	0.13194	0.09315	0	0.22138	0
k__Bacteria|p__Bacteria_unclassified|c__CFGB76311	0.00269	0.32283	0.00479	0.28955	0.09198	0.00094	0.1456	0.34005	0.03037	3.44651	6.3309	3.88199	0.08093	0.02179	0	0.00245	0.00296	0.00224	0.50613	0.08543	0.32695	0.02235	0	1.30375	0.59108	0	0	0.21117	0.22524	0.85137	0.23889	0	0.35141	0.56064	0	0.30191	0.7483	0.01398	0.00313	0	0	0.12565	0.13006	0	0	0.1545	0	0	0
k__Bacteria|p__Bacteria_unclassified|c__CFGB76313	0.00033	0.75106	0.01869	0.51481	0.1665	0.02725	0.57878	0.50962	0.00826	0.5186	0.64977	0.51636	0.35938	0.15206	0.88276	0.03079	0.205	0.20335	0.26302	0.35384	0.24858	0.04918	0.04003	1.47514	0.75925	0.23312	0.27084	0.63948	0.69083	0.73804	0.15065	0.02365	0.21022	1.33069	0.1008	0.49975	0.69452	0.04055	0.01275	0.52125	0.5191	0.14161	0.14462	0.11125	0.44472	0.5229	0.29643	0.34672	0.05107
k__Bacteria|p__Firmicutes|c__Clostridia|o__Eubacteriales	30.68199	26.08978	24.27258	22.16853	20.64035	42.2262	23.02057	33.31476	16.35671	28.83956	34.20502	29.5265	34.47746	19.14984	23.06727	34.47542	37.09759	37.99288	34.08566	35.58784	20.02572	45.46147	34.5476	28.56313	22.45345	19.8145	20.46968	34.12577	33.98939	38.05044	18.39354	38.90089	24.26714	27.15181	29.65252	29.74284	37.33716	41.49404	32.63583	31.24635	33.76059	26.32944	26.94218	23.29154	10.91177	41.30931	44.12246	39.07956	31.53754
k__Bacteria|p__Bacteroidetes|c__Bacteroidia|o__Bacteroidales	26.53538	18.64386	12.42153	28.07913	29.11708	14.2936	9.63941	17.26629	42.07232	10.25357	4.00634	10.04237	27.96453	34.29814	40.31703	18.52822	25.91128	25.26254	11.81666	18.09839	31.4309	12.497	6.12953	14.56104	25.57388	53.47803	51.2959	9.29047	9.19034	15.64503	39.24547	4.126	11.07222	15.92177	18.59229	15.69632	17.33779	7.27838	18.1936	31.24994	29.04878	22.65805	21.41672	29.9194	66.86156	17.18278	11.42379	13.33167	25.55276
k__Bacteria|p__Bacteroidetes|c__CFGB76719|o__OFGB76719	10.00037	1.44279	2.91287	1.02341	0.57635	0	0	1.29609	0	0.17485	0.04637	0.17697	0	5.24003	0.12755	0.00039	0.41242	0.38778	0.41054	2.65541	0.75591	0.00926	5.57836	0	1.46857	0.00568	0	1.29726	1.30827	0.50103	0.22149	0	0.87486	0	5.0342	0.359	0.56037	5.38267	0.00235	0.00084	0	0	0	10.5639	0.42807	0.79212	16.16864	2.45954	0.01077
k__Bacteria|p__Firmicutes|c__Bacilli|o__Lactobacillales	7.48155	6.69446	8.4723	7.25096	3.18442	2.73061	1.97113	3.21044	7.1667	4.09018	10.77637	4.06091	3.8464	9.72638	1.5243	5.16225	1.659	1.71913	3.35798	4.92628	9.4819	6.55752	6.13072	6.60676	8.47506	2.7936	3.04947	3.07927	3.20226	2.37747	3.49821	0.84922	15.52245	6.28202	0.33651	6.84699	2.52155	11.1793	0.26449	2.06818	1.94896	9.10916	9.62432	1.43801	1.75591	6.73358	5.29196	7.34943	4.66614
k__Bacteria|p__Firmicutes|c__CFGB8152|o__OFGB8152	3.80352	0.64215	0.00546	0.57483	0.2357	0.81739	0.50548	1.17669	0.00478	1.37098	2.38136	1.42161	1.43239	0.02623	0.23399	1.98787	0.2404	0.24934	0.28939	1.0822	0.96657	2.59947	0.024	0.5205	1.04908	2.39985	2.57294	2.2081	2.32033	2.17662	0.25482	8.17537	0.82453	1.18927	1.16481	2.67273	2.10355	2.1751	0.003	2.67273	2.79218	0.42143	0.40896	0.22014	0.62839	0.09412	1.07391	0.13385	1.44635
k__Bacteria|p__Bacteroidetes|c__CFGB76183|o__OFGB76183	2.77529	1.6407	0.0223	0	0.24367	0	0	0	0	0.07321	0.00767	0.06586	0	0	0.03178	3.05648	0.17704	0.18392	0.04064	0.27875	0	0	1.79608	0	1.66031	0	0	0.09256	0.0911	0.09009	0.07645	1.08687	0.05898	0	2.93656	0.14126	0.09513	0	0	0	0	0	0	3.1506	0	0.14229	0	0	0
k__Bacteria|p__Bacteria_unclassified|c__Bacteria_unclassified|o__Bacteria_unclassified	2.18178	2.74305	4.50941	3.87214	2.7405	1.8445	4.80336	3.15561	3.69684	3.75957	5.17803	3.81185	2.71018	3.8027	3.35458	1.56109	1.42025	1.38339	5.22629	2.95579	2.42187	1.24473	1.30166	5.73328	3.18589	0.12393	0.10764	5.16727	5.2729	3.11775	7.62434	1.4167	3.10585	6.33073	1.2231	4.79054	2.72305	1.93578	2.27732	4.24341	4.21936	3.07626	3.05714	2.36997	1.83014	3.16705	2.73955	3.02488	1.34006
k__Bacteria|p__Firmicutes|c__CFGB76293|o__OFGB76293	2.16316	2.27085	6.58053	0.77237	0.44307	2.53467	1.34864	1.23589	0.01754	1.20129	1.58158	1.23931	0.81002	0.54469	0.47074	2.89867	0.32848	0.34291	0.5256	1.71084	0.42858	2.27417	9.48507	1.42396	1.37249	0.41578	0.4874	1.2796	1.24732	1.04559	0.47344	2.89033	0.44659	1.76845	4.35864	3.81453	1.00528	7.70912	2.51341	0.35799	0.38142	0.92082	0.96495	2.98426	0.40253	0.60339	2.07735	0.20567	4.45019
k__Bacteria|p__Bacteria_unclassified|c__CFGB76064|o__OFGB76064	1.77308	3.91573	15.29119	16.86967	1.55489	7.85683	34.0871	6.50691	1.98435	8.65363	9.48314	8.7687	0.70683	4.60337	0.33852	5.6056	0.62725	0.6574	2.09883	1.24899	1.59755	1.02877	1.83925	2.51536	3.58937	4.92414	5.52627	1.16475	1.18995	3.37697	0.3892	4.93964	3.88678	1.36468	4.79154	2.74523	3.20457	0.87234	11.00405	1.1103	1.10183	0.4555	0.46238	3.86057	0.41816	2.94211	0.94512	0.85303	0.96215
k__Bacteria|p__Firmicutes|c__CFGB76790|o__OFGB76790	1.72499	0.56148	0.1107	0.43692	0.74544	1.51715	0.02143	0.37869	1.87273	1.14151	0.72945	1.17981	0.45964	0.30567	1.30553	2.54029	0.59894	0.69826	0.74238	0.50279	0.22572	1.64894	2.16427	0.29415	0.4657	6.19487	6.94412	0.95725	0.94469	0.23231	0.50937	0.45812	0.33049	0.40763	1.24414	0.89095	0.25052	1.31884	0.6804	0.27936	0.30443	1.1258	1.16152	1.53325	1.10067	0.39465	2.192	0.5096	2.22228
k__Bacteria|p__Proteobacteria|c__Deltaproteobacteria|o__Desulfovibrionales	1.63935	4.83681	1.85299	1.48731	3.35142	5.2151	0.2546	5.5347	2.12181	3.96689	2.63594	3.9287	5.90626	0.04201	2.32986	6.6176	2.16824	2.37466	5.39591	3.83656	4.9633	6.88185	3.96122	8.05139	6.0317	0.06253	0	4.25266	4.39937	3.45908	4.21456	8.93278	4.30128	7.59492	6.41498	2.3461	3.27343	3.02941	7.97766	3.84569	4.03791	7.49975	7.80223	5.33447	2.74361	5.15438	1.26982	3.39208	3.43142
k__Bacteria|p__Firmicutes|c__CFGB9644|o__OFGB9644	0.94765	0.32594	0.03177	0.00631	0.0144	0.25934	0.02734	0.0032	0.00442	0.01189	0.01128	0.01318	0.00093	2.99319	0.01534	0.04831	0.50715	0.49212	0.03577	0.01046	0.02854	0.04136	0.41263	0.01753	0.00023	0.44028	0.48719	0.07152	0.05456	0.01007	0.05404	0.17248	0.38785	0.0091	0.05121	0.03344	0.00751	0.13884	0.31973	0	0	0.02164	0.014	0.10906	0	0.00872	0	0.6434	0.13248
k__Bacteria|p__Proteobacteria|c__CFGB76404|o__OFGB76404	0.84784	0	0	0	0.01976	0	0	0	0	0	0	0	0	0	0.2332	0	0.02821	0.02317	0.0185	0	0	0	0	0	0	0	0	0	0	0	0.03944	0	0.00086	0	0	0	0	0	0	0	0	0	0	0	0	0	0	0	0
k__Bacteria|p__Bacteroidetes|c__CFGB76111|o__OFGB76111	0.65882	3.80225	0.79059	1.98116	5.834	1.15292	0.26448	5.49792	0.00851	3.10916	0.60411	2.89493	2.68464	2.67793	1.25126	0.02467	1.00575	1.17479	6.60126	1.99613	4.45959	3.6127	0.10202	0	0.39187	0.03146	0	5.74823	6.19242	2.19738	3.18221	0	4.86884	0	0.01739	0.81504	1.60037	0	1.70942	0.00035	0	3.05332	3.1492	0	0.35525	2.93754	0.05206	1.7039	2.31261
k__Bacteria|p__Bacteroidetes|c__CFGB76349|o__OFGB76349	0.51635	0.37832	2.18352	0.41056	0.49002	2.43242	0.49415	0.29547	0.74429	0.2144	0.06633	0.2179	0.35088	4e-04	0.40873	2.2196	1.75447	1.62586	0.42858	0.39623	0.38789	0	0.1364	0.38022	0.95563	0.06464	0	0.16883	0.16399	0.41151	0.55727	0.70887	0.12547	0.24291	2.25397	0.21085	0.48512	0	1.51198	0	0	0.59742	0.51969	1.43791	0.3553	0.60732	0	0	0.39916
k__Bacteria|p__Actinobacteria|c__CFGB4875|o__OFGB4875	0.50615	0.52123	0.76688	0.22799	0.34302	1.6681	0.46352	0.55341	0.48209	0.08773	0.03037	0.08686	0.29029	1.25323	0.38202	4.56045	0.95964	0.99265	0.4615	0.2398	0.37902	0.97531	0.07636	0.17273	0.32095	0.02947	0	0.14553	0.15597	0.31645	0.21095	1.51502	0.07997	0.14999	1.67581	0.14995	0.36416	1.0354	1.92816	1.6824	1.71397	0.66303	0.67764	2.12767	0.23724	0.20532	2.34495	0.03522	0.69531
k__Bacteria|p__Firmicutes|c__CFGB6645|o__OFGB6645	0.46285	0.15656	0.09156	0.26059	0	0.02794	0.73923	0.02352	0	0.10102	0.08714	0.09098	0.10514	0	0	0	0.00058	0	0.00206	0.18362	0.15366	0.01294	0	0.15765	0.04621	0.00623	0.00644	0	0	0	0	0	0	0.37104	0.02985	0.16075	0.00076	0.00701	0.08517	0.08981	0.07644	0	0	0.02894	0.04261	0.14922	0.08261	0	0.05583
k__Bacteria|p__Firmicutes|c__Bacilli|o__Bacillales	0.42732	1.54173	0.08809	1.07793	0.9313	1.52289	0.89903	1.8472	5.81391	0.43962	0.24625	0.4388	1.07276	1.08039	1.16211	1.90556	3.73941	3.45584	0.80012	2.94228	1.01099	4.19849	0.86247	2.80279	2.31272	0.16225	0.00973	1.10402	1.03886	1.07784	2.6991	0.5058	0.35586	2.14093	1.65827	1.80165	1.18748	0.12271	2.68306	1.96291	1.84248	2.1277	2.01135	2.29994	0.9255	0.48756	3.76727	0.18399	1.72639
k__Bacteria|p__Firmicutes|c__CFGB9827|o__OFGB9827	0.36	0.19925	0.12155	0.51068	0.27362	0.23801	0.97075	0.2366	0.29195	0.21606	0.25357	0.23263	0.17288	0.32218	0.32858	0.06944	0.3371	0.35245	0.11734	0.1494	0.13274	0.1739	0.22139	0.24631	0.18903	0.67565	0.71237	0.23684	0.24034	0.39121	0.26158	0.17537	0.26301	0.32779	0.49421	0.4197	0.36665	0.24163	0	0.33235	0.36152	0.22077	0.22441	0.58304	0.2116	0.19462	0.30181	0.43913	0.24517
k__Bacteria|p__Bacteroidetes|c__CFGB75970|o__OFGB75970	0.34549	1.31553	2.14831	0.77356	0.93767	0.86608	1.2094	0	3.97808	0.2625	0.10226	0.26039	0.89367	3.37288	0.72944	1.67329	2.44332	2.49814	1.07509	0.87439	0.4632	1.04047	0.06311	0.70702	2.36398	0.09731	0	0.24735	0.2541	0.55267	0.63463	0.81332	0.18289	0.43856	1.34502	0.54331	0.67115	0	0.85783	0	0	1.18747	1.14049	0.82463	0.33201	0.81836	1.87014	0	0.45644
k__Bacteria|p__Bacteria_unclassified|c__CFGB76138|o__OFGB76138	0.28063	0.40044	0.97677	0.16255	0.00719	0.21144	0.04531	0.12719	0.06051	0.1096	0.19698	0.1163	0.07809	0.4147	0.33376	0.09321	0.07478	0.08099	0.02597	0.13551	0.07332	0.10261	0.2362	0.34306	0.26901	0	0	0.10563	0.10341	0.22974	0.14119	0.48714	0.0072	0.20638	0.23294	0.34634	0.22117	0.37193	0.2302	0.18309	0.19004	0.07476	0.07513	0.33526	0.03049	0.15506	0.20163	0.20609	0.33597
k__Bacteria|p__Actinobacteria|c__Coriobacteriia|o__Eggerthellales	0.27728	0.16267	0.20825	0.01031	0.03891	0.0495	1.05601	0.13985	0.19066	0.08019	0.02118	0.07907	0.07341	0.64588	0.22111	0.11846	0.10771	0.14773	0.1998	0.10957	0.06287	0.29595	0.06149	0.08806	0.19969	0	0	0.02994	0.00759	0.03044	0.09544	0.02147	0.03372	0.08011	0.03123	0.0508	0.06706	0.17936	0.06769	0.03021	0.02793	0.06283	0.07617	0.03178	0.07618	0.12777	0.21633	0.0346	0.1966
k__Bacteria|p__Firmicutes|c__Tissierellia|o__Tissierellales	0.25014	0.48281	0.00312	0.04513	0.44509	0.00189	0.00139	0.1334	0	0.22265	0.03417	0.20699	0.01905	0	0.08788	0.02524	0.17616	0.17914	0.08469	0.53664	0.27145	0.01027	0.00495	0.03368	0.07264	0	0	0.63819	0.60081	0.22862	0.21925	0.01364	0.136	0.02287	0.01337	0.21987	0.22728	0	0.05164	0.17079	0.14492	0.00855	0.00796	0	0	0.14692	0	0.11184	0.36589
k__Bacteria|p__Bacteroidetes|c__CFGB76026|o__OFGB76026	0.144	0.45544	0.00329	0.26843	0.5616	0.08085	0.03596	0	0.20629	0.04192	0.00665	0.03473	0.21823	0	0.29662	0	0.31415	0.2957	0.39086	0.17799	0.30593	0	0	0.1203	0.42801	0.00344	0	0.09478	0.06869	0.1006	0.19858	0	0.06876	0.11919	0.12219	0.08968	0.09683	0	0.07002	0	0	0.53522	0.49938	0.14929	0.44623	0.14411	0	0.00155	0.10349
k__Bacteria|p__Firmicutes|c__CFGB76355|o__OFGB76355	0.12006	0.98631	0.00328	0.03077	1.6299	0	0	0.25484	0	2.01392	0.19676	1.83091	0.78429	0.00589	0.01765	0	0.02964	0.01758	0.3913	0.25139	0.38336	0.15022	0	1.21926	0.26781	0	0	0.40593	0.38299	0.23956	0.54409	0	0.94515	0.25818	0.00284	0.40056	0.20753	0	0	0.11476	0.08594	0.19672	0.22403	0.03182	0.09995	0.34666	0	0.25324	0
k__Bacteria|p__Firmicutes|c__Clostridia|o__Clostridia_unclassified	0.11748	3.83981	0.03245	0.07789	0.79569	0.00681	0.1804	0.5298	0.08475	0.37552	0.09021	0.36125	0.09285	0.21388	0.3312	0.00381	0.2757	0.26982	0.82815	0.97172	0.09904	0.06051	0.14428	0.4986	1.00989	0	0	1.08592	1.0761	0.56692	0.33221	0.02343	0.78156	0.50034	0	0.13119	0.50179	0.14452	0.01412	0.07173	0.07114	0.41565	0.44157	0.0221	0.09542	0.17062	0.02451	1.00921	0.12654
k__Bacteria|p__Firmicutes|c__CFGB76074|o__OFGB76074	0.08275	0.1656	0.00356	0.13178	0.17815	0.00747	0.97102	0.33101	0.01873	0.1352	0.31721	0.12897	0.0655	0.14863	0.31757	0.00407	0.18919	0.1927	0.09658	0.02253	0.32329	0.00529	0.05016	1.08029	0.39699	0.0014	0	0.37502	0.38201	0.71921	0.19758	0.05493	1.64239	0.92729	0.02729	0.31438	0.578	0.07642	0.06151	0.58124	0.58992	0.31263	0.29821	0.03557	0.0698	0.05861	0.02009	0.24625	0.08579
k__Bacteria|p__Firmicutes|c__CFGB28877|o__OFGB28877	0.07977	0.078	0.00325	0	0.29054	0.05962	0.22502	0.59588	0	0.18594	0.22038	0.20061	0.47801	0.12655	0.03438	0.00265	0.03633	0.02475	0.45311	0.5703	0.66455	0.18821	0.02008	0.61546	0.27703	0	0	0.84683	0.81813	0.32324	0.23137	0.00595	1.4128	0.8608	0.00934	0.66115	0.30844	0	0.0365	0.90721	0.87466	0.75503	0.70279	0	0.13868	0.52493	0	1.48108	0.05104
k__Bacteria|p__Firmicutes|c__CFGB76322|o__OFGB76322	0.07381	0.29706	0.0882	0.27901	0.23849	0.04793	0.23499	0.60752	0.07228	0.15782	0.26103	0.15574	0.23656	0.14839	0.41398	0.0852	0.07259	0.06026	0.36104	0.25101	0.19258	0.19319	0.10354	0.42438	0.45641	0	0	0.18369	0.18274	0.47211	0.29206	0.08467	0.29248	0.47678	0.06542	0.44445	0.54841	0.58474	0.10315	0.24225	0.27573	0.38113	0.38547	0.10659	0.05191	0.2509	0.23182	0.17865	0.19923
k__Bacteria|p__Firmicutes|c__CFGB72709|o__OFGB72709	0.07364	0.11685	0.03971	0.01114	0.01486	0.21005	0	0.06445	0.02455	0.00594	0.00194	0.00512	0.0268	0	0	0.31555	0.01738	0.02083	0.06504	0	0.00172	0.13526	0.16773	0.088	0.09188	0	0	0.04903	0.04531	0.03978	0.00835	0.41999	0	0.07175	0.20527	0.08748	0.03762	0	0.11589	0.00021	0	0	0	0.4136	0	0.04578	0.45235	0	0.45396
k__Bacteria|p__Bacteroidetes|c__CFGB9388|o__OFGB9388	0.06796	0.83643	0.13085	0.79379	0.34733	0.15263	0.43419	1.31844	0.04702	0.16325	0.07381	0.17159	1.52932	0.00759	0.15428	0.11792	0.18985	0.17924	0.8809	0.59174	0.4112	0.12299	0.00127	1.1516	1.00083	0.00236	0	0.40071	0.38423	0.28689	0.65945	0.03201	0.3151	0.9891	0.00325	0.35181	0.33795	0.19318	0.08993	1.24801	1.16893	0.4127	0.39883	0.02891	0.6391	1.49485	0.08934	0.50287	0.05376
k__Bacteria|p__Firmicutes|c__CFGB1494|o__OFGB1494	0.06668	0.00017	0	0	0.15271	0.00101	0	0	0	0.06399	0.43734	0.05804	0	0	0	0	0.04436	0.03343	0.35579	0	0.30882	0.07783	0	0	0.03482	0	0	0.01418	0.00671	0.12051	0.00824	0	0	0.47561	0	0.95089	0.08529	0	0	0	0	1.07911	1.14478	0	0	0.29886	0	0	0
k__Bacteria|p__Firmicutes|c__CFGB76077|o__OFGB76077	0.05893	0.99327	0.0301	0.02078	0.10794	0.00763	3.35135	0.18838	0.03862	0.43504	0.73948	0.42688	0.14082	0	0.06729	0	0.24279	0.19974	0.9954	0.33551	0.19716	0.00389	0.03397	1.94579	0.66694	0.33337	0.37275	0.38274	0.34596	0.82524	0.03097	0.00738	1.04094	2.54046	0	0.32917	0.78677	0.00484	0.00272	1.02749	1.09171	0.08628	0.08432	0.00548	0.01068	0.33628	0.01398	0.32411	0
k__Bacteria|p__Bacteroidetes|c__CFGB635|o__OFGB635	0.04831	0.09996	0.02104	0.23444	0.10959	0.03139	0.07036	0.55418	0.09012	0.01524	0.00134	0.01551	0.22478	0.03198	0.08649	0	0.07213	0.07407	0.06566	0.0716	0.09555	0.06632	0	0.03662	0.07925	0	0	0.05323	0.04867	0.05156	0.12352	0	0.02158	0.03925	0	0.06114	0.05938	0	0.0037	0.49031	0.50035	0.46132	0.45177	0.02882	0.16705	0.02362	0	0.12677	0.0257
k__Bacteria|p__Firmicutes|c__CFGB48875|o__OFGB48875	0.03341	0	0.02359	0.04019	0.01652	0.01016	0	0	0	0	0	0	0.01627	0.03076	0	0	0.01867	0.01552	0.07982	0.063	0.08653	0.00984	0	0.10409	0	0	0	0.01993	0.01426	0.04962	0.0564	0	0.07583	0.09857	0	0.37434	0.06074	0	0	0	0	0	0	0	0	0	0.05224	0.17989	0
k__Bacteria|p__Firmicutes|c__CFGB49426|o__OFGB49426	0.027	0.2945	0.00857	0.4772	0.67126	0.1259	2.51192	1.22004	0.02293	1.7611	1.59925	1.80655	1.07092	0.01775	2.6103	0.08414	0.59509	0.54376	0.45271	0.71202	0.43847	0.51868	0	0.71679	0.52865	0.00486	0	0.45192	0.46093	1.18934	0.17759	0.0502	0.77306	1.27097	0.18302	1.31167	1.17815	0	0.06981	0.2584	0.26142	0.06615	0.05251	0.3887	0.36815	1.23038	0.01204	0.11255	0.38594
k__Bacteria|p__Firmicutes|c__CFGB28980|o__OFGB28980	0.01767	0.06901	0.03355	0.00729	0.04096	0.00669	0.22214	0.04982	0	0.09596	0.14342	0.08188	0.02084	0	0.0331	0.0115	0.08305	0.07238	0.00926	0.0142	0.05806	0.00959	0.03305	0.14572	0.1619	0	0	0.05863	0.04763	0.03632	0.015	0.25299	0.13676	0.0722	0.04784	0.0888	0.04469	0	0.03735	0.04488	0.02089	0.03302	0.03368	0.00787	0.01742	0.02974	0.02023	0.01649	0.01278
k__Bacteria|p__Firmicutes|c__CFGB1814|o__OFGB1814	0.01684	0.02027	0.00048	0	0.01682	0	0.01612	0.02201	0.0262	0.01874	0.03141	0.01817	0	0.01774	0.01378	0.01035	0.06254	0.05319	0.05366	0.01575	0.03074	0	0.03508	0.0285	0.00985	0	0	0.04239	0.03958	0.04764	0	0.03993	0.04932	0.03437	0	0.05901	0.03434	0	0	0	0	0	0	0	0.00168	0.03887	0	0.02806	0.06605
k__Bacteria|p__Firmicutes|c__Clostridia|o__Clostridiales	0.01681	0	0	0	0	0	0	0	0	0	0	0	0	0.00692	0	0.01184	0.00348	0	0	0	0.01928	0.02458	0	0	0	0.09713	0.08173	0	0	0	0	0.00812	0	0	0.0053	0	0	0	0.02666	0	0	0	0	0	0	0	6e-04	0	0.01672
k__Bacteria|p__Bacteroidetes|c__CFGB9397|o__OFGB9397	0.00978	0.39596	0.00947	0.19876	0.11252	0.00412	0.03192	0.06695	0.00913	0.03898	0.00198	0.0352	0.04897	9e-04	0.07269	0.01559	0.08588	0.07479	0.046	0.14065	0.03612	0.03624	0	0.04202	0.62682	0	0	0.07346	0.06259	0.02813	0.1498	0	0.0096	0.02907	0.00655	0.05197	0.04478	0	0.02568	0.38535	0.36051	0.17916	0.17466	0.02534	0.29053	0.15649	0	0	0
k__Bacteria|p__Proteobacteria|c__Betaproteobacteria|o__Rhodocyclales	0.00289	0.07066	0.01758	0.02189	0.03733	0.00284	0.0777	0.05118	0	0.00662	0.01173	0.00713	0.04511	0	0.00282	0.01153	0.02714	0.02129	0.02382	0.01779	0.03588	0.04481	0	0.03751	0.12505	0.05452	0.05757	0.06711	0.05876	0.0089	0.03714	0.00607	0.08495	0.0244	0.00137	0.05641	0.00925	0.01482	0	0.03866	0.03034	0.01802	0.01698	4e-04	0	0.09315	0	0.08435	0
k__Bacteria|p__Bacteria_unclassified|c__CFGB76311|o__OFGB76311	0.00269	0.32283	0.00479	0.28955	0.09198	0.00094	0.1456	0.34005	0.03037	3.44651	6.3309	3.88199	0.08093	0.02179	0	0.00245	0.00296	0.00224	0.50613	0.08543	0.32695	0.02235	0	1.30375	0.59108	0	0	0.21117	0.22524	0.85137	0.23889	0	0.35141	0.56064	0	0.30191	0.7483	0.01398	0.00313	0	0	0.12565	0.13006	0	0	0.1545	0	0	0
k__Bacteria|p__Bacteria_unclassified|c__CFGB76313|o__OFGB76313	0.00033	0.75106	0.01869	0.51481	0.1665	0.02725	0.57878	0.50962	0.00826	0.5186	0.64977	0.51636	0.35938	0.15206	0.88276	0.03079	0.205	0.20335	0.26302	0.35384	0.24858	0.04918	0.04003	1.47514	0.75925	0.23312	0.27084	0.63948	0.69083	0.73804	0.15065	0.02365	0.21022	1.33069	0.1008	0.49975	0.69452	0.04055	0.01275	0.52125	0.5191	0.14161	0.14462	0.11125	0.44472	0.5229	0.29643	0.34672	0.05107
k__Bacteria|p__Firmicutes|c__Clostridia|o__Eubacteriales|f__Lachnospiraceae	17.01235	6.52336	11.04002	8.36761	4.84203	22.32014	16.59837	8.42093	5.08376	15.31456	18.4559	15.88097	13.10842	10.229	2.59462	13.59861	12.50151	11.65083	10.84166	12.17031	10.12138	20.37345	26.49209	9.89461	6.28523	9.56309	9.92307	7.63452	7.50643	19.3132	3.42914	20.44162	8.60054	5.84745	10.09713	11.05771	19.27164	17.52359	11.76687	5.91816	5.73763	6.73499	6.55099	8.56495	2.25549	19.29631	18.58462	20.24645	18.96591
k__Bacteria|p__Bacteroidetes|c__Bacteroidia|o__Bacteroidales|f__Muribaculaceae	14.17362	9.08264	1.12104	14.85289	12.09956	4.26816	6.10254	13.87013	10.62018	2.51218	1.39019	2.44947	15.76651	4.06485	25.76591	10.00838	19.23351	19.07205	6.99582	14.10013	25.01246	4.67616	0.77556	7.06583	15.33129	5.61116	5.24246	5.1672	5.09052	8.94999	24.62316	1.15605	3.82424	8.9009	8.49003	3.68544	10.3403	4.86799	4.08173	17.67776	16.33265	15.58811	14.843	7.28797	44.9455	9.05967	7.69636	5.07717	7.77037
k__Bacteria|p__Bacteroidetes|c__CFGB76719|o__OFGB76719|f__FGB76719	10.00037	1.44279	2.91287	1.02341	0.57635	0	0	1.29609	0	0.17485	0.04637	0.17697	0	5.24003	0.12755	0.00039	0.41242	0.38778	0.41054	2.65541	0.75591	0.00926	5.57836	0	1.46857	0.00568	0	1.29726	1.30827	0.50103	0.22149	0	0.87486	0	5.0342	0.359	0.56037	5.38267	0.00235	0.00084	0	0	0	10.5639	0.42807	0.79212	16.16864	2.45954	0.01077
k__Bacteria|p__Firmicutes|c__Clostridia|o__Eubacteriales|f__Oscillospiraceae	8.15223	14.73795	11.03611	11.6951	13.22536	17.84737	3.47597	20.2531	6.92688	11.82949	12.97924	12.06754	19.16007	6.06302	18.18031	18.04334	19.22961	21.18354	21.30601	19.61289	6.5453	18.00318	6.33383	15.9403	12.24373	8.1015	8.49969	24.43736	24.49841	14.92045	10.32773	14.92545	13.27624	18.71612	16.60213	15.89762	13.55335	20.39828	19.31512	22.32627	25.02773	16.6919	17.46706	12.71848	6.48553	17.71986	19.18954	16.86851	10.07034
k__Bacteria|p__Bacteroidetes|c__Bacteroidia|o__Bacteroidales|f__Bacteroidaceae	7.56737	1.77985	9.19499	3.32896	4.21445	9.75915	0.26553	0.00029	26.14949	0.55953	0.27991	0.53383	2.58131	19.45229	3.05145	7.97686	2.95026	2.65726	0.28968	0.57038	1.04128	4.54669	5.29462	3.86136	1.90365	47.77947	46.05071	0.85469	0.82736	0.93993	4.31522	2.71093	0.9098	2.75726	9.65655	1.32245	1.17763	2.03301	13.85175	2.3951	2.19603	3.90175	3.53656	21.7184	2.83885	0.94922	0.00098	4.97317	12.84133
k__Bacteria|p__Firmicutes|c__Bacilli|o__Lactobacillales|f__Streptococcaceae	5.08799	1.91446	7.47854	1.27797	1.00169	2.66114	0.28384	0.00555	6.8085	0.69359	0.28776	0.70286	1.34403	9.47078	0.02788	4.84165	0.60318	0.64147	0.56316	3.0969	1.80031	5.20219	5.65122	3.93374	2.27609	1.46465	1.66217	1.31241	1.38374	0.37323	0.9152	0.41166	1.35093	2.59237	0.22705	2.08595	0.44257	10.30039	0.14264	0.16578	0.10491	2.71187	2.80733	1.23805	1.10221	3.63732	5.24978	1.55936	3.89872
k__Bacteria|p__Firmicutes|c__CFGB8152|o__OFGB8152|f__FGB8152	3.80352	0.64215	0.00546	0.57483	0.2357	0.81739	0.50548	1.17669	0.00478	1.37098	2.38136	1.42161	1.43239	0.02623	0.23399	1.98787	0.2404	0.24934	0.28939	1.0822	0.96657	2.59947	0.024	0.5205	1.04908	2.39985	2.57294	2.2081	2.32033	2.17662	0.25482	8.17537	0.82453	1.18927	1.16481	2.67273	2.10355	2.1751	0.003	2.67273	2.79218	0.42143	0.40896	0.22014	0.62839	0.09412	1.07391	0.13385	1.44635
k__Bacteria|p__Bacteroidetes|c__CFGB76183|o__OFGB76183|f__FGB76183	2.77529	1.6407	0.0223	0	0.24367	0	0	0	0	0.07321	0.00767	0.06586	0	0	0.03178	3.05648	0.17704	0.18392	0.04064	0.27875	0	0	1.79608	0	1.66031	0	0	0.09256	0.0911	0.09009	0.07645	1.08687	0.05898	0	2.93656	0.14126	0.09513	0	0	0	0	0	0	3.1506	0	0.14229	0	0	0
k__Bacteria|p__Bacteroidetes|c__Bacteroidia|o__Bacteroidales|f__Odoribacteraceae	2.22072	0	0	0.15752	0.25286	0	0.07472	0	0	0.04302	0.00344	0.05747	0	0	0.08352	0	0.6803	0.71806	0.17199	0.07085	0.34893	1.16019	0	0	0	0.01295	0	0.59983	0.59007	0.02968	0.28962	0	0.52196	0	0	0.03731	0.04066	0	0	0	0	0	0	0	0.72878	0.02775	2.10515	0.6438	0
k__Bacteria|p__Bacteria_unclassified|c__Bacteria_unclassified|o__Bacteria_unclassified|f__Bacteria_unclassified	2.18178	2.74305	4.50941	3.87214	2.7405	1.8445	4.80336	3.15561	3.69684	3.75957	5.17803	3.81185	2.71018	3.8027	3.35458	1.56109	1.42025	1.38339	5.22629	2.95579	2.42187	1.24473	1.30166	5.73328	3.18589	0.12393	0.10764	5.16727	5.2729	3.11775	7.62434	1.4167	3.10585	6.33073	1.2231	4.79054	2.72305	1.93578	2.27732	4.24341	4.21936	3.07626	3.05714	2.36997	1.83014	3.16705	2.73955	3.02488	1.34006
k__Bacteria|p__Firmicutes|c__CFGB76293|o__OFGB76293|f__FGB76293	2.16316	2.27085	6.58053	0.77237	0.44307	2.53467	1.34864	1.23589	0.01754	1.20129	1.58158	1.23931	0.81002	0.54469	0.47074	2.89867	0.32848	0.34291	0.5256	1.71084	0.42858	2.27417	9.48507	1.42396	1.37249	0.41578	0.4874	1.2796	1.24732	1.04559	0.47344	2.89033	0.44659	1.76845	4.35864	3.81453	1.00528	7.70912	2.51341	0.35799	0.38142	0.92082	0.96495	2.98426	0.40253	0.60339	2.07735	0.20567	4.45019
k__Bacteria|p__Firmicutes|c__Clostridia|o__Eubacteriales|f__Eubacteriales_unclassified	2.11564	0.13437	0.32201	0.28595	0.6345	0.22996	1.90623	0.00076	1.33516	0.40969	0.15908	0.41202	0	1.1356	0.92683	1.87063	1.75603	1.56267	0.9148	1.18415	0.00514	0.01173	0.03554	0.09929	0.13451	0.37382	0.35275	0.2077	0.20572	0.41922	0.19089	0.08867	0.51777	0.20697	0	0.00513	0.65847	0.04635	0.00242	0	0	0.33166	0.30939	0	0.15441	0.30043	0.00373	0.22642	0.71571
k__Bacteria|p__Firmicutes|c__Clostridia|o__Eubacteriales|f__Christensenellaceae	1.85261	1.80236	1.32858	0.72012	0.2831	0.99884	0	0.99292	0.08336	0.21846	0.78145	0.226	0.24019	0.46844	0.05754	0.4315	0.37903	0.43348	0.25288	0.44188	0	2.2153	0.96342	0.01821	1.5317	0.0049	0	0.48144	0.5307	0.30213	0.40075	2.82293	0.75796	0.09877	1.38578	0.8198	0.22315	2.29549	0.30587	0.55882	0.62686	0.21845	0.24438	0.38343	0.07538	1.57411	0.22618	0.17148	0.80207
k__Bacteria|p__Bacteria_unclassified|c__CFGB76064|o__OFGB76064|f__FGB76064	1.77308	3.91573	15.29119	16.86967	1.55489	7.85683	34.0871	6.50691	1.98435	8.65363	9.48314	8.7687	0.70683	4.60337	0.33852	5.6056	0.62725	0.6574	2.09883	1.24899	1.59755	1.02877	1.83925	2.51536	3.58937	4.92414	5.52627	1.16475	1.18995	3.37697	0.3892	4.93964	3.88678	1.36468	4.79154	2.74523	3.20457	0.87234	11.00405	1.1103	1.10183	0.4555	0.46238	3.86057	0.41816	2.94211	0.94512	0.85303	0.96215
k__Bacteria|p__Firmicutes|c__CFGB76790|o__OFGB76790|f__FGB76790	1.72499	0.56148	0.1107	0.43692	0.74544	1.51715	0.02143	0.37869	1.87273	1.14151	0.72945	1.17981	0.45964	0.30567	1.30553	2.54029	0.59894	0.69826	0.74238	0.50279	0.22572	1.64894	2.16427	0.29415	0.4657	6.19487	6.94412	0.95725	0.94469	0.23231	0.50937	0.45812	0.33049	0.40763	1.24414	0.89095	0.25052	1.31884	0.6804	0.27936	0.30443	1.1258	1.16152	1.53325	1.10067	0.39465	2.192	0.5096	2.22228
k__Bacteria|p__Proteobacteria|c__Deltaproteobacteria|o__Desulfovibrionales|f__Desulfovibrionaceae	1.63935	4.83681	1.85299	1.48731	3.35142	5.2151	0.2546	5.5347	2.12181	3.96689	2.63594	3.9287	5.90626	0.04201	2.32986	6.6176	2.16824	2.37466	5.39591	3.83656	4.9633	6.88185	3.96122	8.05139	6.0317	0.06253	0	4.25266	4.39937	3.45908	4.21456	8.93278	4.30128	7.59492	6.41498	2.3461	3.27343	3.02941	7.97766	3.84569	4.03791	7.49975	7.80223	5.33447	2.74361	5.15438	1.26982	3.39208	3.43142
k__Bacteria|p__Firmicutes|c__Bacilli|o__Lactobacillales|f__Lactobacillaceae	1.34203	4.78	0.99376	5.80125	1.03336	0.06948	1.68729	3.20489	0.34189	2.92485	10.37988	2.92142	2.50236	0.18468	0.69907	0.30008	0.57627	0.57673	1.72607	0.59336	6.12916	1.33175	0.12625	2.67302	6.19898	1.29048	1.37338	0.43022	0.41091	0.76966	2.58301	0.43756	13.21386	3.68965	0.10946	4.68102	0.72255	0.87891	0.11035	1.9024	1.84269	6.39729	6.81699	0.19996	0.32942	2.35996	0.04218	5.79006	0.16803
k__Bacteria|p__Bacteroidetes|c__Bacteroidia|o__Bacteroidales|f__Barnesiellaceae	1.22648	0.85334	0.63553	5.72136	0.37659	0.20096	0.2703	0.77064	0.86642	0.52705	0.25153	0.56283	3.16412	0.62724	0.30707	0.4142	0.26996	0.25376	1.79504	0.39601	2.20846	0.5398	0.01908	1.41696	0.51318	0.00249	0	0.13151	0.13112	0.34144	0.60918	0.17909	0.24836	1.16325	0.04708	0.59385	0.38037	0.37739	0.22132	2.47205	2.35073	1.22661	1.14849	0.13443	2.22098	1.07048	0.95792	0.0076	0.18343
k__Bacteria|p__Firmicutes|c__Bacilli|o__Lactobacillales|f__Aerococcaceae	1.05152	0	0	0.17174	1.14288	0	0	0	0	0.46862	0.10873	0.43236	0	0	0.79735	0.01567	0.47955	0.50092	1.06876	1.23602	1.55243	0.02358	0.35325	0	0	0.00932	0	1.33664	1.40761	1.23007	0	0	0.95352	0	0	0.08002	1.34922	0	0.01149	0	0.00136	0	0	0	0.32427	0.73631	0	0	0.59939
k__Bacteria|p__Firmicutes|c__CFGB9644|o__OFGB9644|f__FGB9644	0.94765	0.32594	0.03177	0.00631	0.0144	0.25934	0.02734	0.0032	0.00442	0.01189	0.01128	0.01318	0.00093	2.99319	0.01534	0.04831	0.50715	0.49212	0.03577	0.01046	0.02854	0.04136	0.41263	0.01753	0.00023	0.44028	0.48719	0.07152	0.05456	0.01007	0.05404	0.17248	0.38785	0.0091	0.05121	0.03344	0.00751	0.13884	0.31973	0	0	0.02164	0.014	0.10906	0	0.00872	0	0.6434	0.13248
k__Bacteria|p__Proteobacteria|c__CFGB76404|o__OFGB76404|f__FGB76404	0.84784	0	0	0	0.01976	0	0	0	0	0	0	0	0	0	0.2332	0	0.02821	0.02317	0.0185	0	0	0	0	0	0	0	0	0	0	0	0.03944	0	0.00086	0	0	0	0	0	0	0	0	0	0	0	0	0	0	0	0
k__Bacteria|p__Bacteroidetes|c__Bacteroidia|o__Bacteroidales|f__Rikenellaceae	0.67321	5.69091	0.16854	1.11282	6.64769	0.0073	0.44717	0.08402	0.02435	6.19007	1.92195	6.04272	0.01363	0.00882	4.25542	0.05706	0.01603	0.01304	1.04874	2.43836	1.58166	1.55759	0.04028	0	6.22486	0.001	0.00273	1.26034	1.2797	4.24475	6.33602	0.07993	4.43463	0	0.0193	9.71858	4.04297	0	0.01726	0.01849	0.00861	0.22066	0.21541	0	7.27362	5.73646	0.00141	0.47161	4.55178
k__Bacteria|p__Bacteroidetes|c__CFGB76111|o__OFGB76111|f__FGB76111	0.65882	3.80225	0.79059	1.98116	5.834	1.15292	0.26448	5.49792	0.00851	3.10916	0.60411	2.89493	2.68464	2.67793	1.25126	0.02467	1.00575	1.17479	6.60126	1.99613	4.45959	3.6127	0.10202	0	0.39187	0.03146	0	5.74823	6.19242	2.19738	3.18221	0	4.86884	0	0.01739	0.81504	1.60037	0	1.70942	0.00035	0	3.05332	3.1492	0	0.35525	2.93754	0.05206	1.7039	2.31261
k__Bacteria|p__Bacteroidetes|c__CFGB76349|o__OFGB76349|f__FGB76349	0.51635	0.37832	2.18352	0.41056	0.49002	2.43242	0.49415	0.29547	0.74429	0.2144	0.06633	0.2179	0.35088	4e-04	0.40873	2.2196	1.75447	1.62586	0.42858	0.39623	0.38789	0	0.1364	0.38022	0.95563	0.06464	0	0.16883	0.16399	0.41151	0.55727	0.70887	0.12547	0.24291	2.25397	0.21085	0.48512	0	1.51198	0	0	0.59742	0.51969	1.43791	0.3553	0.60732	0	0	0.39916
k__Bacteria|p__Actinobacteria|c__CFGB4875|o__OFGB4875|f__FGB4875	0.50615	0.52123	0.76688	0.22799	0.34302	1.6681	0.46352	0.55341	0.48209	0.08773	0.03037	0.08686	0.29029	1.25323	0.38202	4.56045	0.95964	0.99265	0.4615	0.2398	0.37902	0.97531	0.07636	0.17273	0.32095	0.02947	0	0.14553	0.15597	0.31645	0.21095	1.51502	0.07997	0.14999	1.67581	0.14995	0.36416	1.0354	1.92816	1.6824	1.71397	0.66303	0.67764	2.12767	0.23724	0.20532	2.34495	0.03522	0.69531
k__Bacteria|p__Firmicutes|c__CFGB6645|o__OFGB6645|f__FGB6645	0.46285	0.15656	0.09156	0.26059	0	0.02794	0.73923	0.02352	0	0.10102	0.08714	0.09098	0.10514	0	0	0	0.00058	0	0.00206	0.18362	0.15366	0.01294	0	0.15765	0.04621	0.00623	0.00644	0	0	0	0	0	0	0.37104	0.02985	0.16075	0.00076	0.00701	0.08517	0.08981	0.07644	0	0	0.02894	0.04261	0.14922	0.08261	0	0.05583
k__Bacteria|p__Firmicutes|c__Bacilli|o__Bacillales|f__Staphylococcaceae	0.42732	1.54173	0.08809	1.07793	0.9313	1.52289	0.89903	1.8472	5.81391	0.43962	0.24625	0.4388	1.07276	1.08039	1.16211	1.90556	3.73941	3.45584	0.80012	2.94228	1.01099	4.19849	0.86247	2.80279	2.31272	0.16225	0.00973	1.10402	1.03886	1.07784	2.6991	0.5058	0.35586	2.14093	1.65827	1.80165	1.18748	0.12271	2.68306	1.96291	1.84248	2.1277	2.01135	2.29994	0.9255	0.48756	3.76727	0.18399	1.72639
k__Bacteria|p__Bacteroidetes|c__Bacteroidia|o__Bacteroidales|f__Tannerellaceae	0.38284	0.48305	0.83965	0	0.09446	0	0.00175	0	4.09886	0.0115	0	0.01091	0.02633	10.10771	0.0048	0	0.14153	0.11913	0	0.0132	0.02311	0	0	0.10435	0.1644	0	0	0.00241	0	0.01416	0.00405	0	0.00538	0.05961	0.37934	0.00147	0.0206	0	0	0	0	0.17602	0.16278	0.76122	0.08006	0.00762	0	0.10292	0.20444
k__Bacteria|p__Firmicutes|c__CFGB9827|o__OFGB9827|f__FGB9827	0.36	0.19925	0.12155	0.51068	0.27362	0.23801	0.97075	0.2366	0.29195	0.21606	0.25357	0.23263	0.17288	0.32218	0.32858	0.06944	0.3371	0.35245	0.11734	0.1494	0.13274	0.1739	0.22139	0.24631	0.18903	0.67565	0.71237	0.23684	0.24034	0.39121	0.26158	0.17537	0.26301	0.32779	0.49421	0.4197	0.36665	0.24163	0	0.33235	0.36152	0.22077	0.22441	0.58304	0.2116	0.19462	0.30181	0.43913	0.24517
k__Bacteria|p__Bacteroidetes|c__CFGB75970|o__OFGB75970|f__FGB75970	0.34549	1.31553	2.14831	0.77356	0.93767	0.86608	1.2094	0	3.97808	0.2625	0.10226	0.26039	0.89367	3.37288	0.72944	1.67329	2.44332	2.49814	1.07509	0.87439	0.4632	1.04047	0.06311	0.70702	2.36398	0.09731	0	0.24735	0.2541	0.55267	0.63463	0.81332	0.18289	0.43856	1.34502	0.54331	0.67115	0	0.85783	0	0	1.18747	1.14049	0.82463	0.33201	0.81836	1.87014	0	0.45644
k__Bacteria|p__Firmicutes|c__Clostridia|o__Eubacteriales|f__Clostridiaceae	0.327	0.92736	0.0162	0.54902	0.80767	0.55002	0.46708	0.80437	0.81493	0.69401	1.18021	0.58674	0.3842	0.01512	0.88017	0.0611	0.34045	0.3164	0.54532	1.18333	1.78907	0.10321	0.54015	2.33984	0.77983	1.1518	1.20252	1.17584	1.09961	1.21086	1.7991	0.24207	0.8649	1.97058	0.85771	0.89007	1.20576	0.2399	0.88601	1.14374	1.11096	1.11632	1.12636	1.23899	0.04427	1.60737	0.21733	1.53523	0.42068
k__Bacteria|p__Bacteria_unclassified|c__CFGB76138|o__OFGB76138|f__FGB76138	0.28063	0.40044	0.97677	0.16255	0.00719	0.21144	0.04531	0.12719	0.06051	0.1096	0.19698	0.1163	0.07809	0.4147	0.33376	0.09321	0.07478	0.08099	0.02597	0.13551	0.07332	0.10261	0.2362	0.34306	0.26901	0	0	0.10563	0.10341	0.22974	0.14119	0.48714	0.0072	0.20638	0.23294	0.34634	0.22117	0.37193	0.2302	0.18309	0.19004	0.07476	0.07513	0.33526	0.03049	0.15506	0.20163	0.20609	0.33597
k__Bacteria|p__Actinobacteria|c__Coriobacteriia|o__Eggerthellales|f__Eggerthellaceae	0.27728	0.16267	0.20825	0.01031	0.03891	0.0495	1.05601	0.13985	0.19066	0.08019	0.02118	0.07907	0.07341	0.64588	0.22111	0.11846	0.10771	0.14773	0.1998	0.10957	0.06287	0.29595	0.06149	0.08806	0.19969	0	0	0.02994	0.00759	0.03044	0.09544	0.02147	0.03372	0.08011	0.03123	0.0508	0.06706	0.17936	0.06769	0.03021	0.02793	0.06283	0.07617	0.03178	0.07618	0.12777	0.21633	0.0346	0.1966
k__Bacteria|p__Bacteroidetes|c__Bacteroidia|o__Bacteroidales|f__Prevotellaceae	0.25768	0.31785	0.00345	2.55965	5.07973	0.05802	2.47741	1.797	0.31302	0.3223	0.10533	0.29783	6.41263	0.03724	1.90193	0.03243	0.99236	0.89448	1.34136	0.43221	0.64388	0.01657	0	2.11254	1.02782	0.02663	0	1.20056	1.20599	0.40694	2.31531	0	1.09192	3.04075	0	0.29009	0.60656	0	0.02115	8.68654	8.16076	1.5449	1.51047	0.01739	6.63411	0.27124	0.66198	1.95479	0.00141
k__Bacteria|p__Firmicutes|c__Tissierellia|o__Tissierellales|f__Peptoniphilaceae	0.25014	0.48281	0.00312	0.04513	0.44509	0.00189	0.00139	0.1334	0	0.22265	0.03417	0.20699	0.01905	0	0.08788	0.02524	0.17616	0.17914	0.08469	0.53664	0.27145	0.01027	0.00495	0.03368	0.07264	0	0	0.63819	0.60081	0.22862	0.21925	0.01364	0.136	0.02287	0.01337	0.21987	0.22728	0	0.05164	0.17079	0.14492	0.00855	0.00796	0	0	0.14692	0	0.11184	0.36589
k__Bacteria|p__Bacteroidetes|c__CFGB76026|o__OFGB76026|f__FGB76026	0.144	0.45544	0.00329	0.26843	0.5616	0.08085	0.03596	0	0.20629	0.04192	0.00665	0.03473	0.21823	0	0.29662	0	0.31415	0.2957	0.39086	0.17799	0.30593	0	0	0.1203	0.42801	0.00344	0	0.09478	0.06869	0.1006	0.19858	0	0.06876	0.11919	0.12219	0.08968	0.09683	0	0.07002	0	0	0.53522	0.49938	0.14929	0.44623	0.14411	0	0.00155	0.10349
k__Bacteria|p__Firmicutes|c__CFGB76355|o__OFGB76355|f__FGB76355	0.12006	0.98631	0.00328	0.03077	1.6299	0	0	0.25484	0	2.01392	0.19676	1.83091	0.78429	0.00589	0.01765	0	0.02964	0.01758	0.3913	0.25139	0.38336	0.15022	0	1.21926	0.26781	0	0	0.40593	0.38299	0.23956	0.54409	0	0.94515	0.25818	0.00284	0.40056	0.20753	0	0	0.11476	0.08594	0.19672	0.22403	0.03182	0.09995	0.34666	0	0.25324	0
k__Bacteria|p__Firmicutes|c__Clostridia|o__Clostridia_unclassified|f__Clostridia_unclassified	0.11748	3.83981	0.03245	0.07789	0.79569	0.00681	0.1804	0.5298	0.08475	0.37552	0.09021	0.36125	0.09285	0.21388	0.3312	0.00381	0.2757	0.26982	0.82815	0.97172	0.09904	0.06051	0.14428	0.4986	1.00989	0	0	1.08592	1.0761	0.56692	0.33221	0.02343	0.78156	0.50034	0	0.13119	0.50179	0.14452	0.01412	0.07173	0.07114	0.41565	0.44157	0.0221	0.09542	0.17062	0.02451	1.00921	0.12654
k__Bacteria|p__Firmicutes|c__CFGB76074|o__OFGB76074|f__FGB76074	0.08275	0.1656	0.00356	0.13178	0.17815	0.00747	0.97102	0.33101	0.01873	0.1352	0.31721	0.12897	0.0655	0.14863	0.31757	0.00407	0.18919	0.1927	0.09658	0.02253	0.32329	0.00529	0.05016	1.08029	0.39699	0.0014	0	0.37502	0.38201	0.71921	0.19758	0.05493	1.64239	0.92729	0.02729	0.31438	0.578	0.07642	0.06151	0.58124	0.58992	0.31263	0.29821	0.03557	0.0698	0.05861	0.02009	0.24625	0.08579
k__Bacteria|p__Firmicutes|c__CFGB28877|o__OFGB28877|f__FGB28877	0.07977	0.078	0.00325	0	0.29054	0.05962	0.22502	0.59588	0	0.18594	0.22038	0.20061	0.47801	0.12655	0.03438	0.00265	0.03633	0.02475	0.45311	0.5703	0.66455	0.18821	0.02008	0.61546	0.27703	0	0	0.84683	0.81813	0.32324	0.23137	0.00595	1.4128	0.8608	0.00934	0.66115	0.30844	0	0.0365	0.90721	0.87466	0.75503	0.70279	0	0.13868	0.52493	0	1.48108	0.05104
k__Bacteria|p__Firmicutes|c__CFGB76322|o__OFGB76322|f__FGB76322	0.07381	0.29706	0.0882	0.27901	0.23849	0.04793	0.23499	0.60752	0.07228	0.15782	0.26103	0.15574	0.23656	0.14839	0.41398	0.0852	0.07259	0.06026	0.36104	0.25101	0.19258	0.19319	0.10354	0.42438	0.45641	0	0	0.18369	0.18274	0.47211	0.29206	0.08467	0.29248	0.47678	0.06542	0.44445	0.54841	0.58474	0.10315	0.24225	0.27573	0.38113	0.38547	0.10659	0.05191	0.2509	0.23182	0.17865	0.19923
k__Bacteria|p__Firmicutes|c__CFGB72709|o__OFGB72709|f__FGB72709	0.07364	0.11685	0.03971	0.01114	0.01486	0.21005	0	0.06445	0.02455	0.00594	0.00194	0.00512	0.0268	0	0	0.31555	0.01738	0.02083	0.06504	0	0.00172	0.13526	0.16773	0.088	0.09188	0	0	0.04903	0.04531	0.03978	0.00835	0.41999	0	0.07175	0.20527	0.08748	0.03762	0	0.11589	0.00021	0	0	0	0.4136	0	0.04578	0.45235	0	0.45396
k__Bacteria|p__Bacteroidetes|c__CFGB9388|o__OFGB9388|f__FGB9388	0.06796	0.83643	0.13085	0.79379	0.34733	0.15263	0.43419	1.31844	0.04702	0.16325	0.07381	0.17159	1.52932	0.00759	0.15428	0.11792	0.18985	0.17924	0.8809	0.59174	0.4112	0.12299	0.00127	1.1516	1.00083	0.00236	0	0.40071	0.38423	0.28689	0.65945	0.03201	0.3151	0.9891	0.00325	0.35181	0.33795	0.19318	0.08993	1.24801	1.16893	0.4127	0.39883	0.02891	0.6391	1.49485	0.08934	0.50287	0.05376
k__Bacteria|p__Firmicutes|c__CFGB1494|o__OFGB1494|f__FGB1494	0.06668	0.00017	0	0	0.15271	0.00101	0	0	0	0.06399	0.43734	0.05804	0	0	0	0	0.04436	0.03343	0.35579	0	0.30882	0.07783	0	0	0.03482	0	0	0.01418	0.00671	0.12051	0.00824	0	0	0.47561	0	0.95089	0.08529	0	0	0	0	1.07911	1.14478	0	0	0.29886	0	0	0
k__Bacteria|p__Firmicutes|c__CFGB76077|o__OFGB76077|f__FGB76077	0.05893	0.99327	0.0301	0.02078	0.10794	0.00763	3.35135	0.18838	0.03862	0.43504	0.73948	0.42688	0.14082	0	0.06729	0	0.24279	0.19974	0.9954	0.33551	0.19716	0.00389	0.03397	1.94579	0.66694	0.33337	0.37275	0.38274	0.34596	0.82524	0.03097	0.00738	1.04094	2.54046	0	0.32917	0.78677	0.00484	0.00272	1.02749	1.09171	0.08628	0.08432	0.00548	0.01068	0.33628	0.01398	0.32411	0
k__Bacteria|p__Bacteroidetes|c__CFGB635|o__OFGB635|f__FGB635	0.04831	0.09996	0.02104	0.23444	0.10959	0.03139	0.07036	0.55418	0.09012	0.01524	0.00134	0.01551	0.22478	0.03198	0.08649	0	0.07213	0.07407	0.06566	0.0716	0.09555	0.06632	0	0.03662	0.07925	0	0	0.05323	0.04867	0.05156	0.12352	0	0.02158	0.03925	0	0.06114	0.05938	0	0.0037	0.49031	0.50035	0.46132	0.45177	0.02882	0.16705	0.02362	0	0.12677	0.0257
k__Bacteria|p__Bacteroidetes|c__Bacteroidia|o__Bacteroidales|f__Bacteroidales_unclassified	0.03347	0.43623	0.45833	0.34593	0.35172	0	0	0.74421	0	0.08793	0.05398	0.08731	0	0	4.94693	0.03929	1.62733	1.53477	0.17404	0.07725	0.57113	0	0	0	0.40867	0.04433	0	0.07392	0.06558	0.71813	0.75291	0	0.03594	0	0	0.04713	0.7287	0	0.00038	0	0	0	0	0	2.13966	0.06033	0	0.10061	0
k__Bacteria|p__Firmicutes|c__CFGB48875|o__OFGB48875|f__FGB48875	0.03341	0	0.02359	0.04019	0.01652	0.01016	0	0	0	0	0	0	0.01627	0.03076	0	0	0.01867	0.01552	0.07982	0.063	0.08653	0.00984	0	0.10409	0	0	0	0.01993	0.01426	0.04962	0.0564	0	0.07583	0.09857	0	0.37434	0.06074	0	0	0	0	0	0	0	0	0	0.05224	0.17989	0
k__Bacteria|p__Firmicutes|c__CFGB49426|o__OFGB49426|f__FGB49426	0.027	0.2945	0.00857	0.4772	0.67126	0.1259	2.51192	1.22004	0.02293	1.7611	1.59925	1.80655	1.07092	0.01775	2.6103	0.08414	0.59509	0.54376	0.45271	0.71202	0.43847	0.51868	0	0.71679	0.52865	0.00486	0	0.45192	0.46093	1.18934	0.17759	0.0502	0.77306	1.27097	0.18302	1.31167	1.17815	0	0.06981	0.2584	0.26142	0.06615	0.05251	0.3887	0.36815	1.23038	0.01204	0.11255	0.38594
k__Bacteria|p__Firmicutes|c__CFGB28980|o__OFGB28980|f__FGB28980	0.01767	0.06901	0.03355	0.00729	0.04096	0.00669	0.22214	0.04982	0	0.09596	0.14342	0.08188	0.02084	0	0.0331	0.0115	0.08305	0.07238	0.00926	0.0142	0.05806	0.00959	0.03305	0.14572	0.1619	0	0	0.05863	0.04763	0.03632	0.015	0.25299	0.13676	0.0722	0.04784	0.0888	0.04469	0	0.03735	0.04488	0.02089	0.03302	0.03368	0.00787	0.01742	0.02974	0.02023	0.01649	0.01278
k__Bacteria|p__Firmicutes|c__CFGB1814|o__OFGB1814|f__FGB1814	0.01684	0.02027	0.00048	0	0.01682	0	0.01612	0.02201	0.0262	0.01874	0.03141	0.01817	0	0.01774	0.01378	0.01035	0.06254	0.05319	0.05366	0.01575	0.03074	0	0.03508	0.0285	0.00985	0	0	0.04239	0.03958	0.04764	0	0.03993	0.04932	0.03437	0	0.05901	0.03434	0	0	0	0	0	0	0	0.00168	0.03887	0	0.02806	0.06605
k__Bacteria|p__Firmicutes|c__Clostridia|o__Clostridiales|f__Peptostreptococcaceae	0.01681	0	0	0	0	0	0	0	0	0	0	0	0	0.00692	0	0.01184	0.00303	0	0	0	0.01928	0.02458	0	0	0	0.09713	0.08173	0	0	0	0	0.00812	0	0	0.0053	0	0	0	0.02666	0	0	0	0	0	0	0	6e-04	0	0.01672
k__Bacteria|p__Bacteroidetes|c__CFGB9397|o__OFGB9397|f__FGB9397	0.00978	0.39596	0.00947	0.19876	0.11252	0.00412	0.03192	0.06695	0.00913	0.03898	0.00198	0.0352	0.04897	9e-04	0.07269	0.01559	0.08588	0.07479	0.046	0.14065	0.03612	0.03624	0	0.04202	0.62682	0	0	0.07346	0.06259	0.02813	0.1498	0	0.0096	0.02907	0.00655	0.05197	0.04478	0	0.02568	0.38535	0.36051	0.17916	0.17466	0.02534	0.29053	0.15649	0	0	0
k__Bacteria|p__Proteobacteria|c__Betaproteobacteria|o__Rhodocyclales|f__Zoogloeaceae	0.00289	0.05331	0.0028	0.01901	0.01889	0.00239	0.06604	0.04205	0	0.00662	0.01173	0.00713	0.02597	0	0.00282	0.00285	0.01775	0.01391	0.01247	0.01779	0.03588	0.04481	0	0.03751	0.12161	0	0	0.05347	0.05132	0.00341	0.03714	0.00544	0.04855	0.0244	0.00137	0.05462	0.00299	0.01482	0	0.03496	0.03034	0.00869	0.00667	4e-04	0	0.09315	0	0.08264	0
k__Bacteria|p__Bacteria_unclassified|c__CFGB76311|o__OFGB76311|f__FGB76311	0.00269	0.32283	0.00479	0.28955	0.09198	0.00094	0.1456	0.34005	0.03037	3.44651	6.3309	3.88199	0.08093	0.02179	0	0.00245	0.00296	0.00224	0.50613	0.08543	0.32695	0.02235	0	1.30375	0.59108	0	0	0.21117	0.22524	0.85137	0.23889	0	0.35141	0.56064	0	0.30191	0.7483	0.01398	0.00313	0	0	0.12565	0.13006	0	0	0.1545	0	0	0
k__Bacteria|p__Firmicutes|c__Clostridia|o__Eubacteriales|f__Eubacteriales_Family_XIII_Incertae_Sedis	0.00088	0.13816	0.15174	0.00772	0.08297	0.01375	0.01372	0.08095	0	0.05099	0.03181	0.05276	0.09912	0.26814	0.0244	0.0088	0.02603	0.02191	0.02509	0.00206	0.0685	0.05453	0	0.02012	0.23046	0	0	0.02688	0.021	0.00404	0.3286	0	0.00171	0.06884	0	0.01721	0.00361	0.00742	0.00471	0.07608	0.06931	0.02916	0.01729	0	0.04542	0.27891	0.00647	0.00036	0
k__Bacteria|p__Bacteria_unclassified|c__CFGB76313|o__OFGB76313|f__FGB76313	0.00033	0.75106	0.01869	0.51481	0.1665	0.02725	0.57878	0.50962	0.00826	0.5186	0.64977	0.51636	0.35938	0.15206	0.88276	0.03079	0.205	0.20335	0.26302	0.35384	0.24858	0.04918	0.04003	1.47514	0.75925	0.23312	0.27084	0.63948	0.69083	0.73804	0.15065	0.02365	0.21022	1.33069	0.1008	0.49975	0.69452	0.04055	0.01275	0.52125	0.5191	0.14161	0.14462	0.11125	0.44472	0.5229	0.29643	0.34672	0.05107
k__Bacteria|p__Firmicutes|c__Clostridia|o__Eubacteriales|f__Lachnospiraceae|g__Lachnospiraceae_unclassified	12.79847	2.59729	7.19603	4.64491	1.85492	18.62754	9.38697	1.28534	2.72881	10.62286	7.27057	11.25608	7.6393	7.85292	1.79458	7.4141	5.47837	4.79979	4.71774	3.89694	3.39861	14.89309	25.58105	3.87465	2.49383	5.52309	5.89856	3.37929	3.36392	9.53976	2.55866	17.49417	2.06253	3.76765	8.82847	3.34117	10.33702	12.28787	7.80388	1.79685	1.71399	2.33586	2.30179	7.48561	0.36586	12.6486	11.168	17.22921	12.36431
k__Bacteria|p__Bacteroidetes|c__CFGB76719|o__OFGB76719|f__FGB76719|g__GGB23844	9.64743	1.44279	2.91287	1.02341	0.40448	0	0	1.29609	0	0.15809	0.0444	0.16147	0	5.24003	0.03324	0.00039	0	0	0.29418	2.65541	0.75591	0.00926	5.38616	0	1.46857	0	0	1.29726	1.30827	0.29338	0	0	0.76069	0	5.0342	0.30071	0.31833	5.38267	0.00235	0.00084	0	0	0	10.5639	0.42807	0.69531	16.16864	2.45954	0.01077
k__Bacteria|p__Bacteroidetes|c__Bacteroidia|o__Bacteroidales|f__Muribaculaceae|g__Muribaculaceae_unclassified	7.95915	2.2071	0.31452	1.09547	2.03678	2.35987	1.94379	2.51449	5.5072	1.15022	0.37858	1.1183	4.00033	3.18211	3.89083	2.00722	10.52301	10.53549	1.95629	4.74532	5.94298	0.36271	0.32949	0.73369	4.5238	0.39287	0.02007	1.93483	1.92096	1.06686	6.4545	0.44576	0.88151	0.7008	1.63412	1.87391	1.24618	1.30049	2.30152	2.52702	2.43574	4.52859	4.38646	1.51875	5.80444	2.26364	0.14462	1.01441	5.32501
k__Bacteria|p__Bacteroidetes|c__Bacteroidia|o__Bacteroidales|f__Bacteroidaceae|g__Bacteroides	7.56737	1.77985	8.50394	3.32896	1.44258	9.75826	0.26553	0.00029	26.14949	0.35872	0.17013	0.34485	2.58131	19.45229	2.98574	7.97686	2.95026	2.65726	0.16435	0.57038	1.04128	4.54669	1.91467	3.86136	1.90365	47.77947	46.05071	0.85469	0.82736	0.43422	1.64809	2.71093	0.51588	2.75726	9.65655	0.72465	0.58698	2.03301	13.85175	2.3951	2.19603	3.90175	3.53656	21.7184	2.83885	0.94922	0.00098	4.97317	8.61337
k__Bacteria|p__Firmicutes|c__Bacilli|o__Lactobacillales|f__Streptococcaceae|g__Lactococcus	5.08597	1.83868	7.37293	1.23104	0.57697	2.64426	0.25451	0	6.63403	0.68311	0.28611	0.69232	1.33358	9.37204	0.01919	4.81087	0.54168	0.59292	0.56162	3.07335	1.55862	5.19233	5.63672	3.893	2.26306	1.45517	1.65801	1.30452	1.37807	0.09527	0.90976	0.40885	0.9251	2.56804	0.21466	2.05778	0.09049	10.29511	0.13279	0.00093	0.00013	2.59093	2.68136	1.2142	1.10221	3.63711	5.24978	1.4974	3.89165
k__Bacteria|p__Firmicutes|c__CFGB8152|o__OFGB8152|f__FGB8152|g__GGB28870	3.61555	0.12052	0.00025	0.57483	0.07993	0.81739	0.33737	0.73235	0.00478	1.08194	2.13565	1.13785	0.33125	0.02416	0.1878	1.17473	0.07498	0.08187	0.10642	0.66015	0.92338	2.59947	0.00636	0.5205	0.22527	0.00146	0	0.76744	0.813	2.03751	0.14892	3.88504	0.75856	1.18927	0	2.46212	1.97569	1.43525	0.003	0.21748	0.23789	0.3628	0.35325	0	0.22404	0.03288	0.75877	0.13385	1.29213
k__Bacteria|p__Firmicutes|c__Clostridia|o__Eubacteriales|f__Lachnospiraceae|g__GGB27876	3.01409	1.57067	0.58292	0.78247	0.19686	1.93932	0.31998	5.88913	1.65657	0.16347	0.0644	0.15609	4.66581	0.75367	0.13336	5.87156	3.72923	3.89285	1.96039	6.86939	3.50545	3.6021	0.2563	0.83805	1.91775	0.14486	0.00889	1.6859	1.64674	0.54927	0.53664	2.10507	0.88441	0.78576	0.16266	0.80814	0.55838	3.09267	1.48167	3.71461	3.64742	3.89271	3.72425	0.26537	1.79933	0.17117	6.16613	0.67972	5.18878
k__Bacteria|p__Bacteroidetes|c__CFGB76183|o__OFGB76183|f__FGB76183|g__GGB27774	2.77529	1.6407	0.0223	0	0.24367	0	0	0	0	0.07321	0.00767	0.06586	0	0	0.03178	3.05648	0.17704	0.18392	0.04064	0.27875	0	0	1.79608	0	1.66031	0	0	0.09256	0.0911	0.09009	0.07645	1.08687	0.05898	0	2.93656	0.14126	0.09513	0	0	0	0	0	0	3.1506	0	0.14229	0	0	0
k__Bacteria|p__Bacteroidetes|c__Bacteroidia|o__Bacteroidales|f__Muribaculaceae|g__GGB28916	2.32077	0.90038	0.01152	1.53339	0.0326	0	0.01813	1.92873	1.8663	0.23016	0.20598	0.23435	0.03516	0.01269	0	5.88093	0.41146	0.43942	0.16402	3.1073	0.01322	2.39075	0.01138	0	0	3.99928	4.23939	0.03352	0.02984	0.02146	0.01843	0	0.00174	0	4.88897	0.00794	0.00225	1.42934	0	0.05043	0.04696	0.0798	0.07809	3.59555	0.00283	0.00746	0.02276	0	0.03652
k__Bacteria|p__Bacteroidetes|c__Bacteroidia|o__Bacteroidales|f__Muribaculaceae|g__Duncaniella	2.26309	3.6277	0.74209	6.31717	3.5952	1.02575	1.45297	6.7872	2.99995	0.9779	0.71794	0.94905	10.40456	0.87005	6.4476	0.74404	2.54632	2.43316	3.74964	4.59447	8.29968	1.20238	0.43469	4.69438	8.14819	0.10509	0	2.96177	2.93046	2.56758	12.44868	0.27266	1.93648	5.83529	0.92025	1.78351	3.09993	1.86949	1.04192	11.26066	10.18196	4.7131	4.45907	1.2665	9.9588	6.42333	2.95127	3.66993	2.15815
k__Bacteria|p__Bacteroidetes|c__Bacteroidia|o__Bacteroidales|f__Odoribacteraceae|g__Odoribacter	2.22072	0	0	0.15752	0.25286	0	0.07472	0	0	0.04302	0.00344	0.05747	0	0	0.08352	0	0.6803	0.71806	0.17199	0.07085	0.34893	1.16019	0	0	0	0.01295	0	0.59983	0.59007	0.02968	0.28962	0	0.52196	0	0	0.03731	0.04066	0	0	0	0	0	0	0	0.72878	0.02775	2.10515	0.6438	0
k__Bacteria|p__Firmicutes|c__Clostridia|o__Eubacteriales|f__Eubacteriales_unclassified|g__Eubacteriales_unclassified	2.11564	0.13437	0.32201	0.28458	0.62162	0.22996	1.90623	0.00076	1.33516	0.40969	0.15908	0.41202	0	1.1356	0.92236	1.87063	1.75603	1.56267	0.9148	1.18415	0.00514	0.01173	0.03554	0.09929	0.13451	0.37382	0.35275	0.2077	0.20572	0.41494	0.19089	0.08867	0.51777	0.20697	0	0.00513	0.6515	0.04635	0.00242	0	0	0.33166	0.30939	0	0.15184	0.2987	0.00373	0.22642	0.70637
k__Bacteria|p__Firmicutes|c__Clostridia|o__Eubacteriales|f__Oscillospiraceae|g__GGB75064	1.8767	1.23877	4.02548	0.34938	0.6132	1.06769	0.3391	1.15039	2.12041	0.51774	0.36177	0.55091	0.64633	0.00853	0.39253	0.33652	0.21466	0.23839	0.58528	1.00836	0.11082	1.03852	0.18034	0.56324	0.75282	5.39452	6.09725	0.50653	0.42976	0.81586	0.35736	1.05892	0.22116	0.32234	1.1443	0.85794	0.9138	0.99212	2.80032	0.11816	0.14398	0.46877	0.46851	1.10259	0.88508	0.18813	0.26569	0.75802	0.82384
k__Bacteria|p__Firmicutes|c__Clostridia|o__Eubacteriales|f__Christensenellaceae|g__GGB30455	1.85182	0.49256	1.28694	0.72012	0.2831	0.57387	0	0.38821	0.06057	0.21846	0.78145	0.226	0.24019	0.46844	0.05754	0.4315	0.37835	0.43348	0.24347	0.44188	0	2.2153	0.96342	0.01821	1.23392	0.0049	0	0.48144	0.5307	0.22804	0.40075	2.82293	0.75796	0.09877	1.38578	0.8103	0.16009	2.29549	0.30587	0.55882	0.62686	0.21845	0.24438	0.38343	0.07538	0.39632	0.22618	0.17148	0.80207
k__Bacteria|p__Bacteria_unclassified|c__CFGB76064|o__OFGB76064|f__FGB76064|g__GGB28904	1.74945	1.59393	15.2436	0.55034	0.70213	7.77563	4.24656	1.35566	1.95821	4.25843	5.86888	4.3758	0.28862	0.028	0.0294	5.60419	0.45716	0.51952	0.37293	0.94535	0.38149	1.00987	1.83925	2.40135	1.37757	4.44009	4.98191	0.49816	0.51682	2.64686	0.08539	4.93964	2.59129	0.85044	4.38681	1.27038	2.44559	0.84394	10.99975	0.21329	0.22408	0.41329	0.43017	3.77795	0.34155	1.92309	0.94411	0.37305	0.89602
k__Bacteria|p__Firmicutes|c__CFGB76293|o__OFGB76293|f__FGB76293|g__GGB62427	1.69386	1.11897	5.34616	0.64711	0.20149	2.06293	0.47185	0.28169	0.01067	0.41905	0.80549	0.4384	0.46864	0.00152	0.14428	1.75296	0.13216	0.15311	0.07667	0.50488	0.08292	2.17472	4.49439	1.11999	0.83287	0.0105	0	0.07212	0.04775	0.97494	0.26376	2.77186	0.12306	1.14307	2.90315	1.11906	0.94185	4.17399	2.17907	0.34991	0.37505	0.7531	0.80971	2.08913	0.30543	0.54572	0.20656	0.12925	1.98485
k__Bacteria|p__Firmicutes|c__CFGB76790|o__OFGB76790|f__FGB76790|g__GGB30302	1.62222	0.24306	0.00677	0.33279	0.53374	1.13188	0	0.19328	1.86281	0.55796	0.40966	0.58473	0.0725	0	1.19482	2.14716	0.39473	0.46574	0.47586	0.04226	0.0808	1.45403	2.03472	0.02126	0.26335	6.19487	6.94412	0.62999	0.61544	0.07845	0.41688	0.07355	0.13812	0.13247	0.60997	0.47505	0.07322	0.515	0.42512	0.20276	0.2285	0.31892	0.31427	1.10456	0.93953	0.08758	1.7695	0.19375	1.95682
k__Bacteria|p__Firmicutes|c__Clostridia|o__Eubacteriales|f__Oscillospiraceae|g__GGB30457	1.59416	0.4848	0.83229	0	0.22228	5.74395	0.05679	0.71408	0	0.44209	0.91741	0.48356	0.30631	0.00054	0.51022	0.5847	0.22461	0.28503	0.21439	0.36947	0.18107	0.00141	1.25464	0.27321	0.59418	0.00494	0	0.21354	0.22851	1.16464	0	1.19238	0.34337	0.51978	1.03055	0.28946	0.83487	3.83723	3.73826	0.7023	0.81316	0.32888	0.3596	0.0754	0.13801	0.91083	0.12206	0.44245	0.1696
k__Bacteria|p__Bacteroidetes|c__Bacteroidia|o__Bacteroidales|f__Barnesiellaceae|g__Barnesiella	1.22648	0.85334	0.63553	5.72136	0.37659	0.20096	0.2703	0.77064	0.86642	0.52705	0.25153	0.56283	3.16412	0.62724	0.30707	0.4142	0.26996	0.25376	1.79504	0.39601	2.20846	0.5398	0.01908	1.41696	0.51318	0.00249	0	0.13151	0.13112	0.34144	0.60918	0.17909	0.24836	1.16325	0.04708	0.59385	0.38037	0.37739	0.22132	2.47205	2.35073	1.22661	1.14849	0.13443	2.22098	1.07048	0.95792	0.0076	0.18343
k__Bacteria|p__Bacteroidetes|c__Bacteroidia|o__Bacteroidales|f__Muribaculaceae|g__Paramuribaculum	1.17698	1.11809	0.02097	0.00706	0.34188	0.5478	0.13737	0.37491	0.24672	0.06124	0.05361	0.06641	0.39372	0	2.58678	1.18831	0.07362	0.07076	0.44022	1.49568	2.55447	0.29531	0	1.17257	1.74234	0	0	0.17519	0.16065	0.65542	0.08739	0.42966	0.36932	1.92808	0.42522	0	0.69201	0.23134	0.19886	2.8006	2.70544	2.64844	2.57741	0.05527	0.03908	0.03454	4.5129	0	0.10908
k__Bacteria|p__Proteobacteria|c__Deltaproteobacteria|o__Desulfovibrionales|f__Desulfovibrionaceae|g__GGB28317	1.1288	1.14551	0.07738	0.22773	1.28631	3.52516	0.05302	0.62065	1.62887	1.03862	1.19568	1.10439	0.35658	0.00118	2.04246	5.81629	0.71741	0.8991	0.39167	0.80747	0.95271	5.92295	2.84395	0.60615	0.84415	0.02284	0	0.61951	0.66862	0.58673	1.32411	6.66404	0.82867	0.34268	5.01569	0.63675	0.54638	0	6.26607	0.82707	0.96873	1.26268	1.35183	4.46051	0.08903	0.42052	0	1.79297	2.63516
k__Bacteria|p__Firmicutes|c__Bacilli|o__Lactobacillales|f__Aerococcaceae|g__GGB28248	1.05152	0	0	0.17174	1.14288	0	0	0	0	0.46862	0.10873	0.43236	0	0	0.79735	0.01567	0.47955	0.50092	1.06876	1.23602	1.55243	0.02358	0.35325	0	0	0.00932	0	1.33664	1.40761	1.23007	0	0	0.95352	0	0	0.08002	1.34922	0	0.01149	0	0	0	0	0	0.32427	0.73631	0	0	0.59939
k__Bacteria|p__Bacteria_unclassified|c__Bacteria_unclassified|o__Bacteria_unclassified|f__Bacteria_unclassified|g__Bacteria_unclassified	1.0183	1.86718	2.31149	1.92981	2.18689	0.9662	1.38493	1.98931	0.96328	3.25077	4.15092	3.29272	1.81056	0.39108	1.93229	0.49597	0.84487	0.85164	4.81057	2.58382	1.30666	0.38164	0.99422	2.97436	2.43649	0.12285	0.10764	4.62672	4.76968	1.77557	5.07794	1.05713	2.21859	4.3418	0.79421	3.41711	1.59307	1.69749	1.76386	2.44859	2.47972	1.28446	1.26804	1.24227	0.69932	2.42719	2.30748	1.64358	0.78269
k__Bacteria|p__Bacteria_unclassified|c__Bacteria_unclassified|o__Bacteria_unclassified|f__Bacteria_unclassified|g__GGB14001	1.00891	0.41726	2.17167	1.07081	0.08474	0.8439	0.78081	0.26295	2.08551	0.06104	0.00485	0.05659	0.1138	3.38638	0.28569	1.02941	0.26439	0.25595	0.09245	0.12932	0.56495	0.69595	0.28585	0.12717	0.26244	0.00109	0	0.12794	0.13044	0.01091	2.04333	0.28688	0.09872	0.08329	0.41463	0.15121	0.01386	0.08107	0.48912	0.30265	0.3012	0.36231	0.35606	1.10479	0.94322	0.14451	0	0.56864	0.42614
k__Bacteria|p__Bacteria_unclassified|c__CFGB9644|o__OFGB9644|f__FGB9644|g__GGB79804	0.94765	0.32594	0.03177	0.00631	0.0144	0.25934	0.02734	0.0032	0.00442	0.01189	0.00966	0.0125	0	2.99319	0.00629	0.04831	0.00245	0	0.03577	0.01046	0	0.04136	0.41263	0.01753	0.00023	0.43746	0.48719	0.01096	0.00647	0.01007	0.05404	0.17248	0.34473	0.0091	0.05121	0.03344	0.00751	0.13884	0.31973	0	0	0.0099	0.00682	0.10906	0	0.00872	0	0.6434	0.13248
k__Bacteria|p__Proteobacteria|c__CFGB76404|o__OFGB76404|f__FGB76404|g__GGB30667	0.84784	0	0	0	0.01976	0	0	0	0	0	0	0	0	0	0.2332	0	0.02821	0.02317	0.0185	0	0	0	0	0	0	0	0	0	0	0	0.03944	0	0.00086	0	0	0	0	0	0	0	0	0	0	0	0	0	0	0	0
k__Bacteria|p__Firmicutes|c__Clostridia|o__Eubacteriales|f__Oscillospiraceae|g__GGB5207	0.78059	0.10849	1.34346	0.01176	0.097	0.05624	0	0	0	0	0	0.00022	0.21215	0	0.44178	1.00802	0.0982	0.12318	0.05057	0.34831	0	0.69875	0	0	0.74291	0	0	0.04973	0.03932	0.00083	0	0.17365	0.00056	0	0.5248	0.02941	0.0025	0.26477	0.00487	0.19247	0.20864	0.22372	0.25843	0.3429	0.05518	0.32801	0.30568	0.41388	0.37993
k__Bacteria|p__Firmicutes|c__Bacilli|o__Lactobacillales|f__Lactobacillaceae|g__Lactobacillus	0.73992	3.75841	0.3151	4.48462	0.15455	0.00261	0	0.85658	0	2.39055	9.90471	2.37998	0.41504	0.02127	0.13711	0.00139	0.00528	0.00424	0.73166	0.48463	2.4123	0.59189	0.01265	2.60568	4.7589	1.28329	1.37338	0.08086	0.06895	0.16388	2.0227	0.00057	12.12744	3.45084	0.05746	4.24585	0.1169	0.03452	0.0198	1.33553	1.31098	4.43078	4.8486	0.07768	0.0465	1.78164	0	5.57917	0.04395
k__Bacteria|p__Firmicutes|c__Clostridia|o__Eubacteriales|f__Oscillospiraceae|g__GGB45514	0.7355	0.32182	0.1181	0.31449	0.19476	1.30931	0.0231	0.0948	1.16661	0.22824	0.34566	0.24611	0.14779	0.62833	0.94606	0.80843	0.24064	0.27508	0.30382	0.21084	0.2377	0.17645	0.42389	0.3607	0.48416	0.00302	0	0.27208	0.26266	0.62383	0.5376	1.71917	0.38474	0.66349	1.03382	0.55718	0.48588	1.73848	3.09939	0.54648	0.64056	0.2756	0.2905	0.69346	0.20953	0.37334	0.84726	0.43166	0.51057
k__Bacteria|p__Bacteroidetes|c__Bacteroidia|o__Bacteroidales|f__Rikenellaceae|g__Alistipes	0.66873	0	0	0	2.64617	0.00291	0.36509	0	0.02435	0.32604	0.11618	0.33489	0	0	3.08859	0.03233	0.00192	0	0.15337	0	0.55805	4e-04	0.03073	0	0	0	0	0.33922	0.3413	1.54782	1.61756	0	0.22772	0	0	0.65909	1.72567	0	0.0026	0	0	0	0	0	6.10454	0.11016	0	0	4.55178
k__Bacteria|p__Firmicutes|c__Clostridia|o__Eubacteriales|f__Oscillospiraceae|g__GGB45536	0.59219	0.14358	0.47295	0.05907	0.16086	1.48639	0.00683	0.09553	0	0.28172	0.17337	0.2653	0.33733	0.2223	0.04476	0.19038	0.03462	0.03361	0.05956	0.13939	0.02788	0.49225	0.57522	0.11309	0.17411	0	0	0.1026	0.10056	0.12226	0.06735	0.93741	0.05612	0.23889	1.32584	0.06596	0.11616	2.15975	0.63467	0.17807	0.19416	0.13464	0.12443	0.46771	0.06086	0.15213	1.52885	0.03095	0.61253
k__Bacteria|p__Firmicutes|c__Clostridia|o__Eubacteriales|f__Oscillospiraceae|g__GGB74395	0.58407	0.5332	0.08226	0.43928	0.13008	0.09042	0.09318	0.91889	1.01284	0.82786	0.99199	0.84381	1.55743	0.94293	0.57509	2.10574	0.23248	0.29731	0.39421	1.09966	0.16522	1.35274	0.10492	2.6497	0.25467	0.00193	0	0.50352	0.5389	0.16821	1.27924	3.48462	0.2528	3.23758	0.39522	0.74275	0.13828	0.05014	0.13473	0.52494	0.62352	1.48634	1.66909	2.27056	0.50569	1.64644	4.09765	0.58229	2.85186
k__Bacteria|p__Bacteroidetes|c__CFGB76349|o__OFGB76349|f__FGB76349|g__GGB27861	0.51635	0.37832	2.18352	0.41056	0.49002	2.43242	0.49415	0.29547	0.74429	0.2144	0.06633	0.2179	0.35088	4e-04	0.40873	2.2196	1.75447	1.62586	0.42858	0.39623	0.38789	0	0.1364	0.38022	0.95563	0.06464	0	0.16883	0.16399	0.41151	0.55727	0.70887	0.12547	0.24291	2.25397	0.21085	0.48512	0	1.51198	0	0	0.59742	0.51969	1.43791	0.3553	0.60732	0	0	0.39916
k__Bacteria|p__Proteobacteria|c__Deltaproteobacteria|o__Desulfovibrionales|f__Desulfovibrionaceae|g__Desulfovibrio	0.51054	3.6913	1.7756	1.25957	2.06511	1.68994	0.20157	4.91405	0.49295	2.81676	1.3586	2.71598	5.54968	0.04082	0.2874	0.80131	1.45083	1.47556	4.94933	3.02909	4.01059	0.9589	0.76888	7.44524	5.18755	0.03969	0	3.63314	3.73076	2.87235	2.89045	2.26874	3.38199	7.25224	1.39928	1.58823	2.72705	3.02941	1.71159	3.01862	3.06918	6.23707	6.4504	0.87396	2.65458	4.73385	1.26982	1.59911	0.79627
k__Bacteria|p__Bacteroidetes|c__CFGB4875|o__OFGB4875|f__FGB4875|g__GGB24146	0.50615	0.52123	0.76688	0.22799	0.34302	1.6681	0.46352	0.55341	0.48209	0.08773	0.03037	0.08686	0.29029	1.25323	0.38202	4.56045	0.95964	0.99265	0.4615	0.2398	0.37902	0.97531	0.07636	0.17273	0.32095	0.02947	0	0.14553	0.15597	0.31645	0.21095	1.51502	0.07997	0.14999	1.67581	0.14995	0.36416	1.0354	1.92816	1.6824	1.71397	0.66303	0.67764	2.12767	0.23724	0.20532	2.34495	0.03522	0.69531
k__Bacteria|p__Bacteroidetes|c__CFGB76111|o__OFGB76111|f__FGB76111|g__GGB79628	0.48146	3.80225	0.79059	1.57436	5.57738	1.15292	0.18785	5.49792	0.00851	3.05458	0.59788	2.83785	2.68464	0.15655	0.65439	0.01968	0.80886	0.92842	6.56997	1.56343	4.32713	3.6127	0.09677	0	0.39187	0.031	0	5.64671	6.09391	2.12589	1.98011	0	4.85581	0	0.01739	0.77167	1.53661	0	1.70942	0.00035	0	3.05332	3.1492	0	0.01035	2.90077	0.05206	1.59037	0.71558
k__Bacteria|p__Firmicutes|c__Clostridia|o__Eubacteriales|f__Eubacteriaceae|g__GGB28632	0.46825	0.16388	0.22135	0	0	0.01592	0	0	0	0	0	0	0.01732	0	0	0.01619	0.24714	0.21828	0	0	0	0	0.03749	0	0	0.00283	0	0	0	0	0	0.08325	0	0	0.37974	0	0	0.23688	0	0	0	0.05674	0.05505	0	0	0	0.32115	0	0
k__Bacteria|p__Bacteroidetes|c__CFGB1791|o__OFGB1791|f__FGB1791|g__GGB27770	0.46608	0.42267	0.00447	0	0.28615	1.41401	0.00314	0	1.21255	0.273	0.09288	0.26444	0.12256	1.18005	0.13049	1.21667	0.24938	0.2589	0.12796	0.25596	0.41235	0.00316	0.44482	0.30377	0.6549	4.53604	4.77053	0.30055	0.27693	0.01348	0.45493	0.77436	0.14172	0.34299	0.54823	0.07123	0.01406	0	1.29874	0	0	0.44682	0.45389	0.8881	0.1681	0.23037	0	0	0.24394
k__Bacteria|p__Firmicutes|c__CFGB6645|o__OFGB6645|f__FGB6645|g__GGB28989	0.46285	0.15656	0.09156	0.26059	0	0.02794	0.73923	0.02352	0	0.10102	0.08714	0.09098	0.10514	0	0	0	0.00058	0	0.00206	0.18362	0	0.01294	0	0.15765	0.04621	0.00623	0.00644	0	0	0	0	0	0	0.37104	0.02985	0.01562	0.00076	0.00701	0.08517	0	0	0	0	0.02894	0	0.14922	0.08261	0	0.05583
k__Bacteria|p__Bacteroidetes|c__Bacteroidia|o__Bacteroidales|f__Muribaculaceae|g__Muribaculum	0.45362	0.36163	0.00301	1.31854	1.18557	0.00612	1.87955	1.20123	0	0.09267	0.03407	0.08136	0.93274	0	4.92361	0.08101	4.25645	4.1404	0.65853	0.15514	4.39471	0.19035	0	0.46519	0.60566	0.15922	0.00394	0.05816	0.04863	0.39786	4.41503	0.00796	0.20774	0.43674	0.01035	0.0148	0.4436	0.00076	0.02612	1.0386	0.96254	1.42113	1.33536	0.01829	4.82653	0.32189	0.04448	0.39283	0.14161
k__Bacteria|p__Firmicutes|c__Clostridia|o__Eubacteriales|f__Lachnospiraceae|g__GGB28836	0.45238	0.45035	0.007	1.08087	0	0.13924	0.02284	0.22607	0.06633	0.66408	1.83903	0.68706	0.01984	0	0	0.07509	0.01182	0.00575	0.12191	0	0	0	0.14622	0.11838	0.32216	0	0	0.05378	0.05041	1.7347	0.04054	0.2364	1.38494	0.31958	0	2.17885	1.59923	1.32432	0.75754	0.00877	0.00569	0	0.00026	0	0	0.75763	0	0.00125	0.31702
k__Bacteria|p__Proteobacteria|c__CFGB28310|o__OFGB28310|f__FGB28310|g__GGB28310	0.44032	0.30971	0.458	0.47468	0.19295	0.22922	0.14466	0.32691	0	0.30769	0.32869	0.30313	0.33797	0	0.39442	0.45223	1.00813	1.15835	0.69601	0.1125	0.65491	1.83369	0.00046	0.08169	0.22607	0.03986	0	0.50984	0.54569	0.66735	0.25661	0.82372	0.69843	0.22204	1.06251	0.82571	0.66303	1.24912	0.74646	0.64475	0.70199	0.91901	0.9532	0.73589	0.19213	0.58332	0.72766	0.01973	0
k__Bacteria|p__Firmicutes|c__Clostridia|o__Eubacteriales|f__Eubacteriaceae|g__GGB24132	0.43325	1.60084	0.15658	0.37648	0.71592	0.24037	0.53304	1.37175	1.67894	0.18132	0.01535	0.16694	0.41764	0.76117	0.39933	0.38695	2.50271	2.50841	0.17584	0.2997	0.30244	0.78474	0.06745	0.25076	1.1668	0.08723	0	0.14242	0.12338	0.23284	0.5869	0.11598	0.15287	0.1392	0.33003	0.23919	0.20152	0.43182	0.34168	0.35639	0.35233	0.77598	0.78646	0.38569	1.84789	0.26388	0.60926	0.02689	0.51519
k__Bacteria|p__Firmicutes|c__Bacilli|o__Bacillales|f__Staphylococcaceae|g__GGB27929	0.42732	1.51326	0.08809	1.07793	0.9313	1.52289	0.89903	1.8472	5.81391	0.43962	0.24625	0.4388	1.07276	1.07664	1.16211	1.88475	3.73941	3.45584	0.80012	2.94228	1.01099	4.19849	0.86247	2.80279	2.30566	0.16225	0.00973	1.10402	1.03886	1.07784	2.6991	0.49799	0.35586	2.14093	1.65827	1.80165	1.18748	0.03151	2.68306	1.96291	1.84248	2.1277	2.01135	2.29994	0.9255	0.48756	3.76727	0.18399	1.72639
k__Bacteria|p__Firmicutes|c__Clostridia|o__Eubacteriales|f__Oscillospiraceae|g__GGB30468	0.40371	0.71746	0.24393	0.30454	0.1372	0.19606	0.00459	0.23481	0	0.11008	0.25479	0.10332	0.18461	0.07373	0.0948	0.09221	0.18844	0.20167	0.11682	0.18455	0.16814	0.31664	0.2718	0.47139	0.83312	0.00459	0	0.50628	0.50847	0.23977	0.23708	0.24965	0.24974	0.41928	0.76272	0.66674	0.21297	0.10429	0.36197	0.53984	0.56898	0.30092	0.30379	0.30429	0.33176	0.19431	0.00942	0.31	0.21613
k__Bacteria|p__Firmicutes|c__CFGB76293|o__OFGB76293|f__FGB76293|g__GGB20149	0.40244	0.70092	1.14503	0	0.05704	0.46587	0.45472	0.727	0	0.05978	0.0366	0.0517	0.0076	0	0	1.06096	0.10229	0.1093	0.08772	0.7824	0.20051	0.04945	4.99068	0	0.26323	0.00196	0	0.9832	1.00086	0	0.00712	0.04406	0.05284	0	1.44099	2.28507	0	3.46049	0.23922	0	0	0.00262	0.00256	0.88488	0.00136	0.00279	1.81881	0	2.4344
k__Bacteria|p__Firmicutes|c__Bacilli|o__Lactobacillales|f__Lactobacillaceae|g__Limosilactobacillus	0.39218	0.2385	0.24159	0.02945	0.07046	0.01225	0	0.09242	0	0.20253	0.18834	0.22709	0.00208	0.02776	0.04725	0	0.05469	0.03765	0.04736	0	0.01932	0.38165	0	0.00942	0.1364	0	0	0.01756	0.0108	0.06246	0.13769	0	0.01538	0.00349	0	0	0.06156	0.02456	0	0.30109	0.27653	0.05068	0.02396	0.0354	0.00488	0.03387	0	0.00515	0.02852
k__Bacteria|p__Bacteroidetes|c__Bacteroidia|o__Bacteroidales|f__Tannerellaceae|g__Parabacteroides	0.38284	0.48305	0.83965	0	0.09446	0	0.00175	0	4.09886	0.0115	0	0.01091	0.02633	10.10771	0.0048	0	0.14153	0.11913	0	0.0132	0.02311	0	0	0.10435	0.1644	0	0	0.00241	0	0.01416	0.00405	0	0.00538	0.05961	0.37934	0.00147	0.0206	0	0	0	0	0.17602	0.16278	0.76122	0.08006	0.00762	0	0.10292	0.20444
k__Bacteria|p__Firmicutes|c__CFGB9827|o__OFGB9827|f__FGB9827|g__GGB29531	0.36	0.19925	0.12155	0.51068	0.27362	0.23801	0.97075	0.2366	0.29195	0.21606	0.25357	0.23263	0.17288	0.32218	0.32858	0.06944	0.3371	0.35245	0.11734	0.1494	0.13274	0.1739	0.22139	0.24631	0.18903	0.67565	0.71237	0.23684	0.24034	0.39121	0	0.17537	0.26301	0.32779	0.49421	0.4197	0.36665	0.24163	0	0.33235	0.36152	0.22077	0.22441	0.58304	0.2116	0.19462	0.30181	0.43913	0.24517
k__Bacteria|p__Bacteroidetes|c__CFGB76719|o__OFGB76719|f__FGB76719|g__GGB27697	0.35294	0	0	0	0.17188	0	0	0	0	0.01676	0.00197	0.0155	0	0	0.09431	0	0.41242	0.38778	0.11636	0	0	0	0.1922	0	0	0.00568	0	0	0	0.20764	0.22149	0	0.11417	0	0	0.05829	0.24204	0	0	0	0	0	0	0	0	0.0968	0	0	0
k__Bacteria|p__Bacteroidetes|c__CFGB75970|o__OFGB75970|f__FGB75970|g__GGB24149	0.34549	1.31553	2.14831	0.77356	0.93767	0.86608	1.2094	0	3.97808	0.2625	0.10226	0.26039	0.89367	3.37288	0.72944	1.67329	2.44332	2.49814	1.07509	0.87439	0.4632	1.04047	0.06311	0.70702	2.36398	0.09731	0	0.24735	0.2541	0.55267	0.63463	0.81332	0.18289	0.43856	1.34502	0.54331	0.67115	0	0.85783	0	0	1.18747	1.14049	0.82463	0.33201	0.81836	1.87014	0	0.45644
k__Bacteria|p__Firmicutes|c__Clostridia|o__Eubacteriales|f__Peptostreptococcaceae|g__GGB42586	0.30854	0.02549	0	0.04239	0.02751	0	0	0.02043	0.12874	0.02329	0.08656	0.02194	0	0	0.00366	0.05829	0.00359	0.00019	0	0.021	0	0.02314	0.07494	0	0.01162	0	0	0.00172	0	0.45431	0.04569	0.16776	0	0	0	0.0127	0.39394	0.3143	0	0.02802	0.02627	0.02588	0.02093	0	0	0.00056	0.38618	0	0.04254
k__Bacteria|p__Actinobacteria|c__Actinomycetia|o__Streptomycetales|f__Streptomycetaceae|g__GGB30301	0.29503	1.04101	0.2909	0.5254	0.414	0.73449	0	0.65187	0.02223	0.60526	0.43237	0.63483	0.30686	0.09013	0.79488	0.44702	0.09412	0.10358	0.6534	0.5127	0.25949	0.2816	0.30988	0.4582	1.03155	0	0	0.68016	0.70985	0.50366	0.35683	0.5987	0.16642	0.24013	0.04317	0.43126	0.52124	0.12528	0.85448	0.464	0.53395	0.5995	0.66826	0.03064	0.76739	0.54165	0.0526	0.29102	0.32913
k__Bacteria|p__Firmicutes|c__Clostridia|o__Eubacteriales|f__Lachnospiraceae|g__GGB28766	0.28165	0.08313	1.06487	0.01682	0.00614	0.08879	0.06797	0.03769	0.09028	0.00966	0.01605	0.01225	0.00291	0.01246	0	0	0.00082	0	0.00511	0	0.00098	0.00864	0.11146	0.22324	0.03135	0	0	0	0	0	0	0	0.00181	0.08077	0.01648	0.011	0	0.06287	0.23229	0	0	0.04911	0.0646	0.11267	0	0.00069	0.09433	0.05251	0
k__Bacteria|p__Bacteria_unclassified|c__CFGB76138|o__OFGB76138|f__FGB76138|g__GGB79948	0.28063	0.40044	0.97677	0.16255	0.00719	0.21144	0.04531	0.12719	0.06051	0.1096	0.19698	0.1163	0.07809	0.4147	0.33376	0.09321	0.07478	0.08099	0.02597	0.13551	0.07332	0.10261	0.2362	0.34306	0.26901	0	0	0.10563	0.10341	0.22974	0.14119	0.48714	0.0072	0.20638	0.23294	0.34634	0.22117	0.37193	0.2302	0.18309	0.19004	0.07476	0.07513	0.33526	0.03049	0.15506	0.20163	0.20609	0.33597
k__Bacteria|p__Firmicutes|c__Clostridia|o__Eubacteriales|f__Oscillospiraceae|g__Anaerotruncus	0.26778	0.45574	0.06722	0.06356	0.0574	0.26439	0.27959	0.06576	0.35751	0.49146	0.77204	0.50545	0.02502	0	0.18956	0.22676	0.47011	0.52284	0.23862	0.07269	0.18405	0.15489	0.13048	0	0.4118	0.01051	0	0.03975	0.02764	0.04538	0.05055	0.71546	0	0	0.8839	1.25973	0.04063	1.44406	0.14865	0.00415	0.00137	0.02089	0.02594	0.40343	0.08931	0.18439	0	1.20151	0.10004
k__Bacteria|p__Actinobacteria|c__Coriobacteriia|o__Eggerthellales|f__Eggerthellaceae|g__Adlercreutzia	0.26621	0.08045	0.1988	0.00212	0.02421	0.0481	0.73266	0.07695	0.1837	0.0179	0.00125	0.0202	0.01167	0.21106	0.0815	0.10799	0.08805	0.12642	0.09903	0.0707	0.02298	0.28377	0.06149	0.05922	0.10399	0	0	0.01922	0.00444	0.02991	0.06117	0.02047	0.01794	0.05251	0.03123	0.03522	0.06284	0.16331	0.06769	0.01076	0.00786	0.01838	0.0244	0.03178	0.02825	0.07051	0.19997	0.0346	0.17477
k__Bacteria|p__Bacteroidetes|c__Bacteroidia|o__Bacteroidales|f__Prevotellaceae|g__Prevotella	0.25768	0.31785	0.00345	2.55965	5.07973	0.05802	2.47741	1.797	0.31302	0.3223	0.10533	0.29783	6.41263	0.03724	1.90193	0.03243	0.99236	0.89448	1.34136	0.43221	0.64388	0.01657	0	2.11254	1.02782	0.02663	0	1.20056	1.20599	0.40694	2.31531	0	1.09192	3.04075	0	0.29009	0.60656	0	0.02115	8.68654	8.16076	1.5449	1.51047	0.01739	6.63411	0.27124	0.66198	1.95479	0.00141
k__Bacteria|p__Firmicutes|c__Clostridia|o__Eubacteriales|f__Oscillospiraceae|g__GGB30463	0.2572	0.70099	0.99789	0.47161	0.08677	0.34108	0.02484	0.02	0.62647	0.30483	0.59168	0.31357	0.73222	0.28349	0.35126	0.4922	0.06548	0.06896	0.25674	0.26453	0.27491	0.6489	0.13788	0.28663	0.47436	0	0	0.51135	0.52659	0	0.84417	1.22067	0.77282	0.24333	0.35034	1.37121	0	0.93877	0.08101	0.30667	0.36683	0.58773	0.58237	0.35221	0.05531	0.28983	1.71697	0.44962	0.4742
k__Bacteria|p__Firmicutes|c__CFGB75988|o__OFGB75988|f__FGB75988|g__GGB79760	0.24286	0.00888	0.27375	0.08182	0.0497	0.17712	0.27895	0.01736	0.12107	0.04362	0.08543	0.03929	0.0237	0.17083	0.09482	0.12082	0.11892	0.12563	0.0566	0.06797	0.07941	0	0.26608	0.13754	0.08961	0	0	0.05944	0.06237	0.08335	0.10077	0.40124	0.05373	0.1271	0.33602	0.11393	0.10247	0	0.57179	0	0	0.10728	0.11948	0.23926	0.02	0.09931	0.04933	0.23093	0.19134
k__Bacteria|p__Firmicutes|c__Clostridia|o__Eubacteriales|f__Lachnospiraceae|g__GGB28763	0.22303	0	0	0	0.28528	0.19493	0.05025	0.01127	0	0.00183	0.01069	0.00211	0	0.19515	0	0	0.05236	0.0344	0.00922	0.00115	0.01891	0.19754	0.03059	0	0.00396	0	0	0.0077	0	0.20024	0	0	8e-04	0	0.10296	0.0314	0.22555	0	0.26697	0.00291	0	0	0	0.02482	0.0074	0.03417	0.15383	0.01947	0
k__Bacteria|p__Firmicutes|c__CFGB2838|o__OFGB2838|f__FGB2838|g__GGB28403	0.22007	0	0	0	0.66993	0	0.03768	0	0	0.18563	0.07361	0.1835	0	0	1.26519	0.00917	1.03664	1.12389	0.15229	0.65275	0.75171	0.00349	0.12117	0	0	0.03017	0	0.3489	0.36544	0.27959	0.26859	0	0.07644	0	0	0.37962	0.33507	0	0	0	0	0	0	0	0	0.38857	0	0	0
k__Bacteria|p__Firmicutes|c__Clostridia|o__Eubacteriales|f__Oscillospiraceae|g__GGB74408	0.20127	0	0.19701	0.2344	0.06919	0.08393	0.04702	0.10463	0.0142	0.14244	0.13985	0.14446	0.0164	1.98753	0.06227	0.08636	0.29758	0.34959	0.48902	0.02111	0.05467	0.01966	0.19015	0.008	0	0.00518	0	0.06559	0.05667	0.0612	0	0.36053	0.38918	0.0189	0.33028	0.09189	0.05289	0.18489	0.01141	0.43269	0.46123	0.08447	0.09229	0.34969	0.0186	0.22002	0.03312	0.71128	0.47925
k__Bacteria|p__Firmicutes|c__Tissierellia|o__Tissierellales|f__Peptoniphilaceae|g__GGB28437	0.19396	0.48281	0.00312	0.04513	0.15565	0.00189	0.00139	0.1334	0	0.18186	0.02528	0.16831	0.01905	0	0.01111	0.02524	0.05004	0.05245	0.02979	0.50794	0.21884	0.01027	0	0.03368	0.07264	0	0	0.62388	0.59022	0.14193	0.16417	0.01364	0.12924	0.02287	0.01337	0.0969	0.14623	0	0.05164	0.17079	0.14492	0.00855	0.00796	0	0	0.051	0	0.11184	0.36589
k__Bacteria|p__Firmicutes|c__CFGB8152|o__OFGB8152|f__FGB8152|g__GGB28866	0.18797	0	0	0	0	0	0	0	0	0	0	0	0	0	0	0.81314	0.05281	0.05725	0	0.17555	0	0	0	0	0	1.75687	1.86641	0.31089	0.3112	0	0	4.28593	0	0	0	0	0	0.51682	0	0	0	0	0	0	0	0	0	0	0.15422
k__Bacteria|p__Firmicutes|c__Clostridia|o__Eubacteriales|f__Lachnospiraceae|g__GGB42644	0.17892	0.01471	0.67875	0	0.00817	0.0912	0.00227	0.01692	0.24346	0.00038	0	0.00092	0	0	0	0	0.00504	0.00085	0.00604	0.0377	0	0.04372	0.01858	0.00045	0.00414	0	0	0.04645	0.03013	0	0	0.06228	0.01157	0	0.04638	0.01685	0	0.05082	0.0458	0.00574	0.00247	0	0	0.04174	0	0.03271	0.03949	0	0.02209
k__Bacteria|p__Bacteroidetes|c__CFGB76111|o__OFGB76111|f__FGB76111|g__GGB27782	0.17736	0	0	0.4068	0.11657	0	0	0	0	0.03919	0.00612	0.04134	0	2.52138	0.59687	0.00499	0	0	0.03129	0.43269	0.13246	0	0.00524	0	0	0	0	0.10152	0.0985	0.00834	1.2021	0	0.00405	0	0	0	0.00884	0	0	0	0	0	0	0	0.34491	0.03677	0	0.11353	0.80576
k__Bacteria|p__Firmicutes|c__Clostridia|o__Eubacteriales|f__Clostridiaceae|g__Clostridium	0.15363	0	0	0	0.38584	0.3716	0	0	0.5378	0.2249	0.07311	0.19822	0	0	0.25759	0	0.21957	0.21299	0.19151	0.93517	0.89629	0.02699	0.20753	0	0	1.14805	1.20252	0.32052	0.31458	0.17748	0.97223	0	0.2277	0	0	0.32018	0.1992	0	0.00282	0	0	0	0	0	0	0.67228	0	0	0.38543
k__Bacteria|p__Bacteroidetes|c__CFGB76026|o__OFGB76026|f__FGB76026|g__GGB27914	0.144	0.45544	0.00329	0.26843	0.5616	0.08085	0.03596	0	0.20629	0.04192	0.00665	0.03473	0.21823	0	0.29662	0	0.31415	0.2957	0.39086	0.17799	0.30593	0	0	0.1203	0.42801	0.00344	0	0.09478	0.06869	0.1006	0.19858	0	0.06876	0.11919	0.12219	0.08968	0.09683	0	0.07002	0	0	0.53522	0.49938	0.14929	0.44623	0.14411	0	0.00155	0.10349
k__Bacteria|p__Firmicutes|c__Bacilli|o__Lactobacillales|f__Lactobacillaceae|g__GGB27860	0.13645	0.70212	0.01382	0.87746	0.35261	0	1.2303	2.08797	0.00271	0.00869	0	0.00838	1.90548	0.01307	0.35568	0.00555	0.43767	0.47628	0.59093	0.00031	1.66745	0.19791	0	0	1.28352	0.00719	0	0	0	0.11318	0	0	0.00103	0	0	0.0063	0.10079	0	0	0	0	1.82123	1.85448	0	0.11837	0.01241	0.0093	0	0.05319
k__Bacteria|p__Firmicutes|c__CFGB75900|o__OFGB75900|f__FGB75900|g__GGB45977	0.13571	0.05976	0.00076	0.02514	0.08075	0.00733	0	0.04391	0	0.17541	0.01776	0.16888	0.00438	0	0.00344	0.00924	0.03485	0.02246	0.00174	0.26008	0.03618	0	0	0.03565	0.0336	0	0	0.60467	0.55465	0.05856	0.03933	0.00232	0.21014	0.01783	0.00547	0.00958	0.0674	0	0.00876	0.00779	0.00435	0.06263	0.06853	0.01861	0.00527	0.00024	0	0.17424	0.01742
k__Bacteria|p__Firmicutes|c__CFGB76355|o__OFGB76355|f__FGB76355|g__GGB28422	0.12006	0.5363	0.00328	0	0.24313	0	0	0.20704	0	0.34694	0.04309	0.34789	0.05263	0	0.01128	0	0.00826	0.00509	0.00218	0.01579	0.13814	0.15022	0	0.15331	0.10276	0	0	0	0	0.00175	0.08492	0	0.29982	0.03125	0.00284	0.13996	0.00098	0	0	0	0	0.06087	0.06471	0.03182	0	0.21431	0	0.079	0
k__Bacteria|p__Firmicutes|c__CFGB76790|o__OFGB76790|f__FGB76790|g__GGB45624	0.10277	0.29808	0.10394	0.00918	0.03523	0.38527	0	0.03497	0	0.04972	0.03147	0.04885	0.02308	0.02968	0.04451	0.39313	0.11446	0.12781	0.06794	0.28435	0.01566	0.1708	0.0184	0	0.08089	0	0	0.11403	0.11386	0.02823	0.05467	0.38388	0.0387	0	0.63417	0.10041	0.03417	0.78037	0.25528	0	0	0.06382	0.06595	0.42869	0.02421	0.03939	0.41991	0.19692	0.24385
k__Bacteria|p__Firmicutes|c__Clostridia|o__Eubacteriales|f__Clostridiaceae|g__GGB28846	0.10125	0.35199	0.01135	0.15533	0.10306	0.07677	0.43646	0.25687	0.18521	0.24222	0.54098	0.17434	0.12036	0.01512	0.13985	0.0611	0.05122	0.0399	0.12892	0.1463	0.56976	0.02262	0.05914	0.37464	0.14493	0	0	0.25403	0.18905	0.72769	0.26716	0.24207	0.33655	0.25044	0.05805	0.39439	0.6923	0.2399	0.15793	0.18314	0.16308	0.22521	0.21774	0.40658	0.04407	0.14511	0.21283	1.2926	0.03524
k__Bacteria|p__Firmicutes|c__Clostridia|o__Eubacteriales|f__Oscillospiraceae|g__GGB30295	0.0899	0	0.05163	0	0	0	0	0	0	0.12852	0.15591	0.13493	0	0	0	0	0.03243	0.03165	0	0.4099	0	0	0	0	0	0	0	1.69263	1.73465	0	0.04768	0	0.02781	0	0	0.00567	0	0	0	0	0	0	0	0	0	0.16587	0	0	0.00987
k__Bacteria|p__Firmicutes|c__Clostridia|o__Eubacteriales|f__Oscillospiraceae|g__GGB42343	0.087	0.13238	0.0031	0	0.06434	0	0	0.07736	0	0.08686	0.00406	0.07863	0.00596	0	0	0	0	0	0	0.10213	0.09735	0.02858	0	0.10249	0.03002	0	0	0.27424	0.24835	0	0	0	0.05776	0.07302	0	0.03703	0	0	0	0.17147	0.15946	0.07986	0.10511	0	0.0858	0.03385	0	0.00443	0.1009
k__Bacteria|p__Firmicutes|c__CFGB76074|o__OFGB76074|f__FGB76074|g__GGB28949	0.08275	0.09222	0.00287	0.11094	0.1715	0.00747	0.04755	0.15963	0.01873	0.06037	0.18043	0.05928	0.01656	0.08709	0.26559	0.00407	0.11149	0.11491	0.05519	0.01686	0.22779	0.00529	0.05016	0.95116	0.16458	0	0	0.21498	0.22326	0.63189	0.15633	0.05217	1.22599	0.79413	0.02582	0.1894	0.50777	0.07106	0.06151	0.56928	0.58105	0.28627	0.27156	0.03557	0.06482	0.03706	0.02009	0.17681	0.08066
k__Bacteria|p__Firmicutes|c__CFGB28877|o__OFGB28877|f__FGB28877|g__GGB29001	0.07977	0.078	0.00325	0	0.21478	0.02692	0.01272	0.17754	0	0.02737	0.08304	0.02938	0.47801	0.00149	0.0337	0.00265	0.03232	0.02381	0.00344	0.35356	0.57915	0.04862	0.00047	0.61546	0.27703	0	0	0.64407	0.61917	0.06551	0.19509	0.00595	0.08175	0.8608	0.00934	0.62549	0.04828	0	0.02718	0.90721	0.87466	0.75503	0.70279	0	0.09074	0.48878	0	0	0.04848
k__Bacteria|p__Firmicutes|c__Clostridia|o__Eubacteriales|f__Oscillospiraceae|g__GGB28433	0.07726	0.24528	0.01202	0.08703	0.38453	0.01196	0.0044	0.08774	0	0.17141	0.00797	0.15013	0	0	0.01057	0.09084	0.38478	0.36715	0.38475	2.30614	0.25537	0.70206	0.00226	0.19664	0.10176	0.00614	0	2.22269	2.10151	0.78514	0.14124	0.11956	1.39246	0.19301	0.03953	0.01308	0.89473	0	0.00277	0.10219	0.08368	0.01115	0.01115	0.08795	0.16079	0	0.10439	0.79003	0.32094
k__Bacteria|p__Bacteria_unclassified|c__Bacteria_unclassified|o__Bacteria_unclassified|f__Bacteria_unclassified|g__GGB42601	0.07416	0.03728	0.0153	0.03387	0.00076	0.01587	0.03341	0.0368	0	0.00535	0.00931	0.00507	0.00355	0	0.00932	0	0	0	0.00565	0.01068	0.00455	0	0	0.03714	0.02556	0	0	0.01547	0.0171	0.00463	0.00738	0	0.01781	0.02585	0.00096	0.08116	0.00388	0	0	0.00728	0.00581	0.00303	0.00292	0.0033	0.0011	0.02172	0.01325	0.03204	0.02837
k__Bacteria|p__Firmicutes|c__CFGB76322|o__OFGB76322|f__FGB76322|g__GGB30414	0.07381	0.26499	0.0882	0.22426	0.20386	0.04793	0.0298	0.49973	0.0715	0.09501	0.20729	0.09593	0.20498	0.14632	0.37523	0.08475	0.04066	0.0405	0.33012	0.25101	0.14749	0.19319	0.10354	0.37364	0.43274	0	0	0.16224	0.16537	0.40933	0.22634	0.08301	0.20857	0.39214	0.05822	0.43351	0.4866	0.58265	0.10315	0.21961	0.25261	0.35421	0.3609	0.09887	0.0424	0.2261	0.23001	0.1476	0.18419
k__Bacteria|p__Firmicutes|c__CFGB72709|o__OFGB72709|f__FGB72709|g__GGB30300	0.07364	0.11685	0.03971	0.01114	0.01486	0.21005	0	0.06445	0.02455	0.00594	0.00194	0.00512	0.0268	0	0	0.31555	0.01738	0.02083	0.06504	0	0.00172	0.13526	0.16773	0.088	0.09188	0	0	0.04903	0.04531	0.03978	0.00835	0.41999	0	0.07175	0.20527	0.08748	0.03762	0	0.11589	0.00021	0	0	0	0.4136	0	0.04578	0.45235	0	0.45396
k__Bacteria|p__Firmicutes|c__Bacilli|o__Lactobacillales|f__Lactobacillaceae|g__Ligilactobacillus	0.07349	0.08097	0.42325	0.19716	0.13595	0.05413	0.45699	0.10629	0.33918	0.09694	0.07433	0.09339	0.04571	0.12258	0.07602	0.15302	0.01955	0.0132	0.06159	0.06482	1.84339	0.1309	0.1136	0.05792	0.02016	0	0	0.11162	0.10961	0.25395	0.33195	0.04732	0.86151	0.23532	0.04775	0.10509	0.27165	0.09359	0.09056	0.18502	0.175	0.01234	0.00901	0.0849	0.02339	0.44739	0.01907	0.20574	0.02238
k__Bacteria|p__Firmicutes|c__Clostridia|o__Eubacteriales|f__Clostridiaceae|g__Clostridiaceae_unclassified	0.07212	0.4683	0.00485	0.27394	0.27548	0.07545	0.0294	0.435	0.09192	0.05467	0.1342	0.05628	0.18659	0	0.19709	0	0.06966	0.06351	0.18851	0.03148	0.21496	0.00654	0.27349	1.62176	0.58921	0	0	0.43659	0.4347	0.18455	0.04437	0	0.16562	1.70097	0	0.16202	0.17667	0	0.2593	0	0	0.42957	0.45454	0	0.00021	0.04028	0.0045	0.24264	0
k__Bacteria|p__Firmicutes|c__CFGB2838|o__OFGB2838|f__FGB2838|g__GGB80167	0.06879	0	0.03811	2.16679	0.03245	0.27194	0	0.00028	0	0.07218	0.07518	0.07998	0	0	0	0	1.2178	1.33155	0.00223	0	0	0	0.59877	0	0	0.03883	0	0.09992	0.08525	0	0	0	0.23349	0	0	0	0	0.36246	0.68104	0	0	0	0	0.00422	0.00603	0.65725	0	0	0
k__Bacteria|p__Bacteroidetes|c__CFGB9388|o__OFGB9388|f__FGB9388|g__GGB27866	0.06796	0.83643	0.13085	0.79379	0.34733	0.15263	0.43419	1.31844	0.04702	0.16325	0.07381	0.17159	1.52932	0.00759	0.15428	0.11792	0.18985	0.17924	0.8809	0.59174	0.4112	0.12299	0.00127	1.1516	1.00083	0.00236	0	0.40071	0.38423	0.28689	0.65945	0.03201	0.3151	0.9891	0.00325	0.35181	0.33795	0.19318	0.08993	1.24801	1.16893	0.4127	0.39883	0.02891	0.6391	1.49485	0.08934	0.50287	0.05376
k__Bacteria|p__Firmicutes|c__CFGB76293|o__OFGB76293|f__FGB76293|g__GGB28869	0.06687	0.03859	0.00032	0.10135	0.1622	0.00588	0.01629	0.12851	0.00687	0.25367	0.29962	0.26698	0.21311	0.54317	0.06513	0.08475	0.04683	0.04746	0.25773	0.10442	0.08467	0.04999	0	0.09565	0.02143	0	0	0.02436	0.02319	0.07024	0.10577	0.07441	0.12808	0.17316	0.01449	0.0744	0.06343	0.06844	0.09512	0.00809	0.00637	0.08059	0.07521	0.01025	0	0.05255	0.02007	0	0.03094
k__Bacteria|p__Firmicutes|c__CFGB1494|o__OFGB1494|f__FGB1494|g__GGB28790	0.06668	0.00017	0	0	0.00345	0	0	0	0	0.02753	0.19319	0.02403	0	0	0	0	0.04436	0.03343	0.3549	0	0.30882	0.07783	0	0	0.03482	0	0	0.01418	0.00671	0.10067	0	0	0	0.47561	0	0.81034	0.0623	0	0	0	0	1.07911	1.14478	0	0	0.00236	0	0	0
k__Bacteria|p__Firmicutes|c__Clostridia|o__Eubacteriales|f__Lachnospiraceae|g__GGB28844	0.06381	0.15906	0.86997	0.29677	0.25039	0.86718	0.5484	0.16845	0.04841	0.24757	0.23007	0.25076	0.05653	0.99245	0.00084	0.17006	0.21094	0.18339	0.68492	0.33111	0.05294	0.49258	0.04562	0.12216	0.12294	0	0	0.27988	0.30172	0.22963	0.00661	0.39275	0.40532	0.13548	0.54166	1.0674	0.25577	0.2463	0.56754	0.04683	0.04231	0.00894	0.00688	0.20749	0.03296	0.19527	0.53594	0.51796	0.85876
k__Bacteria|p__Firmicutes|c__Clostridia|o__Eubacteriales|f__Oscillospiraceae|g__GGB30473	0.06193	0.11908	0.21217	0.11557	0.06742	0.2228	0.04315	0.17081	0	0.17524	0.05095	0.17651	0.48236	0.24095	0.05887	0.12504	0.14971	0.17158	0.44913	0.26544	0.15542	0.18527	0	0.41525	0.13494	0	0	0.15451	0.14607	0.17484	0.14533	0.13593	0.06985	0.3536	0.04783	0.08376	0.25282	0	0	0.13989	0.1565	0.22852	0.26596	0	0.22593	0.35194	0.0792	0.09155	0.08606
k__Bacteria|p__Firmicutes|c__Clostridia|o__Eubacteriales|f__Oscillospiraceae|g__Oscillibacter	0.06127	1.50656	0.04965	0.2016	1.10587	0.19898	0.03557	2.22853	0.32086	2.59372	2.39838	2.71764	2.36597	0.01623	2.21604	0.66525	0.62957	0.79892	1.15905	0.77716	0.97259	0.81214	0.00158	0.31803	1.01217	1.12484	1.26917	1.68466	1.64407	0.66762	0.28969	0.69469	0.39845	1.35013	0.04891	2.18267	0.78844	0.43715	0.07799	1.33987	1.52122	2.00231	2.17543	0.06767	1.51733	0.44675	1.1221	1.01683	0.1815
k__Bacteria|p__Firmicutes|c__Clostridia|o__Clostridia_unclassified|f__Clostridia_unclassified|g__GGB30286	0.05998	0	0	0	0.03249	0	0	0	0	0	0	0	0	0	0.12515	0	0	0	0	0.04532	0	0	0.03225	0	0	0	0	0.21174	0.2089	0.12949	0.12711	0	0	0	0	0	0.08019	0	0	0	0	0	0	0	0.03185	0.07922	0	0.19266	0.11472
k__Bacteria|p__Firmicutes|c__CFGB76077|o__OFGB76077|f__FGB76077|g__GGB28851	0.05893	0.98042	0.0301	0.02078	0.02128	0	3.2956	0.15281	0	0.10995	0.46144	0.11076	0.10336	0	0.02033	0	0.00106	0	0.02967	0.32801	0.16546	0.00318	0.03397	1.94579	0.66694	0.33337	0.37275	0.13482	0.12739	0.64104	0.0262	0.00738	0.33617	2.54046	0	0.22544	0.59446	0.00484	0.00272	1.02476	1.09171	0.08628	0.08432	0.00548	0.01068	0.33015	0.00505	0.32411	0
k__Bacteria|p__Bacteria_unclassified|c__Bacteria_unclassified|o__Bacteria_unclassified|f__Bacteria_unclassified|g__GGB28951	0.05864	0.06004	0	0.08882	0.05415	0.00154	0.39906	0.10616	0.00566	0.08259	0.10009	0.08432	0.27086	0.01369	0.2211	0.01831	0.01386	0.0119	0.03519	0.05609	0.02461	0.02438	0	0.25982	0.05504	0	0	0.08216	0.07572	0.11234	0	0.00759	0.13394	0.11514	0.00264	0.25471	0.11509	0.06912	0	0.05719	0.05392	0.16788	0.16479	0.01311	0.0776	0.01414	0.01638	0.07728	0.00613
k__Bacteria|p__Firmicutes|c__Tissierellia|o__Tissierellales|f__Peptoniphilaceae|g__Peptoniphilus	0.05618	0	0	0	0.28944	0	0	0	0	0.04079	0.00889	0.03869	0	0	0.07677	0	0.12613	0.12669	0.0549	0.0287	0.05261	0	0.00495	0	0	0	0	0.01431	0.01059	0.08669	0.05508	0	0.00677	0	0	0.12297	0.08105	0	0	0	0	0	0	0	0	0.09592	0	0	0
k__Bacteria|p__Bacteroidetes|c__CFGB635|o__OFGB635|f__FGB635|g__GGB27872	0.04831	0.09996	0.02104	0.23444	0.10959	0.03139	0.07036	0.55418	0.09012	0.01524	0.00134	0.01551	0.22478	0.03198	0.08649	0	0.07213	0.07407	0.06566	0.0716	0.09555	0.06632	0	0.03662	0.07925	0	0	0.05323	0.04867	0.05156	0.12352	0	0.02158	0.03925	0	0.06114	0.05938	0	0.0037	0.49031	0.50035	0.46132	0.45177	0.02882	0.16705	0.02362	0	0.12677	0.0257
k__Bacteria|p__Firmicutes|c__Clostridia|o__Clostridia_unclassified|f__Clostridia_unclassified|g__GGB75314	0.04332	0	0	0.02442	0.00784	0.00675	0	0.00397	0	0.02335	0	0.02189	0	0	0	0	0.08785	0.08484	0.00411	0.05927	0.06774	0.00791	0	0	0	0	0	0.01373	0.01115	0	0	0	0.03417	0	0	0.01856	0	0.03187	0	0.01028	0.00597	0.13544	0.14412	0.02056	0.0502	0.03064	0	0.01898	0
k__Bacteria|p__Bacteroidetes|c__Bacteroidia|o__Bacteroidales|f__Bacteroidales_unclassified|g__GGB27849	0.03347	0.43623	0.45833	0	0.25993	0	0	0.74421	0	0.08793	0.05398	0.08731	0	0	0.96345	0.00461	0.57458	0.51565	0.17404	0.07725	0.57113	0	0	0	0.40867	0.01475	0	0.07392	0.06558	0.58975	0.63741	0	0.03594	0	0	0.04713	0.59653	0	0.00038	0	0	0	0	0	0.34017	0.06033	0	0.10061	0
k__Bacteria|p__Firmicutes|c__CFGB48875|o__OFGB48875|f__FGB48875|g__GGB28776	0.03341	0	0.02359	0.04019	0.01652	0.01016	0	0	0	0	0	0	0.01627	0.03076	0	0	0.01867	0.01552	0.07982	0.063	0.08653	0.00984	0	0.10409	0	0	0	0.01993	0.01426	0.04962	0.0564	0	0.07583	0.09857	0	0.37434	0.06074	0	0	0	0	0	0	0	0	0	0.05224	0.17989	0
k__Bacteria|p__Bacteria_unclassified|c__CFGB49426|o__OFGB49426|f__FGB49426|g__GGB28888	0.027	0.2945	0.00291	0.24531	0.34066	0	2.51192	1.19194	0.02293	1.49939	1.42022	1.55996	1.06669	0.01258	2.6103	0.02957	0.39246	0.37858	0.30066	0.70773	0.4046	0.0286	0	0.71679	0.52865	0.00429	0	0.21674	0.23314	1.18388	0.17673	0	0.74025	1.27097	0	0.57437	1.17166	0	0.03571	0.2584	0.26142	0.0512	0.04452	0	0.29367	1.05416	0.01092	0.11255	0.00444
k__Bacteria|p__Bacteria_unclassified|c__CFGB76064|o__OFGB76064|f__FGB76064|g__GGB20145	0.02363	2.14356	0.04657	13.95255	0.00063	0.0812	19.69115	3.85413	0.02542	0.96904	0.84515	0.99209	0.3385	4.56715	0.0408	0.00112	0	0	0.19846	0.12541	0.66137	0.01569	0	0.02659	1.22448	0.48405	0.54436	0.14348	0.14811	0.08333	0.0264	0	0.6627	0.04544	0.40473	1.1259	0.07917	0.0284	0.0043	0.85027	0.83643	0.03829	0.03059	0.08262	0.01953	0.63716	0	0.3667	0.06612
k__Bacteria|p__Bacteria_unclassified|c__Bacteria_unclassified|o__Bacteria_unclassified|f__Bacteria_unclassified|g__GGB28963	0.02178	0.25869	0.00661	0.22739	0.0239	0	1.00601	0.6321	0.00126	0.17882	0.55442	0.19271	0.18103	0.00977	0.0455	0	0.17146	0.15282	0.06969	0.02558	0.10796	0	0	0.95253	0.23697	0	0	0.11567	0.11698	0.65275	0.08859	0	0.29054	0.89135	0	0.34024	0.49901	0.0334	0.00611	0.12781	0.13389	0.32581	0.34426	0	0.09841	0.0694	0.00186	0.49911	0.01027
k__Bacteria|p__Firmicutes|c__Clostridia|o__Eubacteriales|f__Oscillospiraceae|g__GGB30454	0.01795	3.62274	0.06759	4.96983	0.94029	2.25265	0.37797	5.8265	0.06304	0.45643	0.38328	0.46272	1.83864	0.0404	5.28827	2.39031	0.71596	0.85401	0.16498	0.73085	0.34052	1.27461	0.01276	2.45977	3.48485	0.01502	0	4.18229	4.37226	4.54148	0.77403	0.5969	0.10732	2.13873	3.36109	0.03762	3.66236	0.02797	4.29074	1.63219	1.79464	1.81859	1.81886	0.31898	0.36552	2.45039	0.63102	0.24798	0.00891
k__Bacteria|p__Firmicutes|c__CFGB28980|o__OFGB28980|f__FGB28980|g__GGB28778	0.01767	0.01314	0.03333	0.00516	0.00957	0.00669	0	0.0464	0	0.05965	0.10667	0.05151	0.01662	0	0.0331	0.0115	0.00544	0	0.00329	0.0142	0.01125	0.00959	0.03305	0.14572	0.01188	0	0	0.05838	0.04763	0.03632	0.00569	0.25299	0.05846	0.0722	0.04784	0.0888	0.04469	0	0.03735	0.04047	0.02089	0.03185	0.03226	0.00787	0.00217	0.01732	0.02023	0.01649	0.01278
k__Bacteria|p__Firmicutes|c__CFGB1814|o__OFGB1814|f__FGB1814|g__GGB75900	0.01684	0.02027	0.00048	0	0.01682	0	0.01612	0.02201	0.0262	0.01874	0.03141	0.01817	0	0.01774	0.01378	0.01035	0.06254	0.05319	0.05366	0.01575	0.03074	0	0.03508	0.0285	0.00985	0	0	0.04239	0.03958	0.04764	0	0.03993	0.04932	0.03437	0	0.05901	0.03434	0	0	0	0	0	0	0	0.00168	0.03887	0	0.02806	0.06605
k__Bacteria|p__Firmicutes|c__Clostridia|o__Clostridiales|f__Peptostreptococcaceae|g__Romboutsia	0.01681	0	0	0	0	0	0	0	0	0	0	0	0	0.00692	0	0.01184	0.00303	0	0	0	0.01928	0.02458	0	0	0	0.09713	0.08173	0	0	0	0	0.00812	0	0	0.0053	0	0	0	0.02666	0	0	0	0	0	0	0	6e-04	0	0.01672
k__Bacteria|p__Firmicutes|c__Clostridia|o__Eubacteriales|f__Eubacteriaceae|g__GGB28791	0.01123	0.03601	0	0.12414	0.01162	0.00984	0.02617	0	0	0.04871	0.43391	0.04578	0	0	0	0	0.08697	0.07747	0.00121	0.00628	0.30842	0.05502	0	0	0	0	0	0.00636	0	0.13554	1.28474	0.01317	0.09515	0	0	0.8034	0.1031	0	0.01191	0	0	0	0	0	0	0.26556	0.16822	0	0.00509
k__Bacteria|p__Firmicutes|c__Clostridia|o__Clostridia_unclassified|f__Clostridia_unclassified|g__Candidatus_Metalachnospira	0.01119	0	0	0	0.01959	0	0.02376	0	0	0.0153	0.00266	0.01346	0	0	0.04757	0	0	0	0.00213	0.0151	0	0	0	0	0	0	0	0.00835	0.00282	0.01112	0	0	0	0	0	0.00445	0.01596	0	0	0	0	0	0	0	0	0	0	0	0.00626
k__Bacteria|p__Actinobacteria|c__Coriobacteriia|o__Eggerthellales|f__Eggerthellaceae|g__Enterorhabdus	0.01106	0.0637	0.00834	0.00099	0.00286	0.00141	0.22725	0.03429	0.00696	0.03057	0.01091	0.03033	0.03224	0.4328	0.07285	0.0025	0.01003	0.00915	0.04194	0.03723	0.01928	0.01217	0	0.02042	0.06086	0	0	0.00908	0.00284	0	0.01492	0	0.01256	0.0209	0	0.01015	0.00228	0.01606	0	0.00766	0.00652	0.03383	0.04022	0	0.01673	0.04092	0.01636	0	0.02183
k__Bacteria|p__Bacteroidetes|c__CFGB9397|o__OFGB9397|f__FGB9397|g__GGB27885	0.00978	0.39596	0.00947	0.19876	0.11252	0.00412	0.03192	0.06695	0.00913	0.03898	0.00198	0.0352	0.04897	9e-04	0.07269	0.01559	0.08588	0.07479	0.046	0.14065	0.03612	0.03624	0	0.04202	0.62682	0	0	0.07346	0.06259	0.02813	0.1498	0	0.0096	0.02907	0.00655	0.05197	0.04478	0	0.02568	0.38535	0.36051	0.17916	0.17466	0.02534	0.29053	0.15649	0	0	0
k__Bacteria|p__Bacteroidetes|c__Bacteroidia|o__Bacteroidales|f__Rikenellaceae|g__GGB24102	0.00448	5.69091	0.16854	1.11282	3.89939	0.00438	0.08208	0.08402	0	5.41773	1.67799	5.26324	0.00962	0.00882	0.70832	0.01031	0.0085	0.00744	0.44863	2.43836	0.8808	1.55718	0.00955	0	6.22486	0.001	0.00273	0.64743	0.65179	1.91638	4.67477	0.06995	3.79856	0	0.0193	8.98827	1.28634	0	0.01466	0.01849	0.00861	0.11745	0.09986	0	1.16908	4.80278	0.00141	0.1631	0
k__Bacteria|p__Firmicutes|c__Clostridia|o__Clostridia_unclassified|f__Clostridia_unclassified|g__GGB28933	0.00301	0	0	0.00103	0.16114	0	0.01523	0.00508	0	0.00079	0.00279	0.00096	0	0	0.05771	0	0.16721	0.16915	0.02199	0.05421	0	0	0.01129	0	0	0	0	0.08293	0.09374	0.03848	0.00295	0	0.00771	0	0	0	0.04714	0	0	0	0	0	0	0	0	0	0	0.35894	0
k__Bacteria|p__Proteobacteria|c__Betaproteobacteria|o__Rhodocyclales|f__Zoogloeaceae|g__Zoogloea	0.00289	0.05331	0.0028	0.01901	0.01889	0.00239	0.06604	0.04205	0	0.00662	0.01173	0.00713	0.02597	0	0.00282	0.00285	0.01775	0.01391	0.01247	0.01779	0.03588	0.04481	0	0.03751	0.12161	0	0	0.05347	0.05132	0.00341	0.03714	0.00544	0.04855	0.0244	0.00137	0.05462	0.00299	0.01482	0	0.03496	0.03034	0.00869	0.00667	4e-04	0	0.09315	0	0.08264	0
k__Bacteria|p__Bacteria_unclassified|c__CFGB76311|o__OFGB76311|f__FGB76311|g__GGB28903	0.00269	0.32283	0.00479	0.28955	0.09198	0.00094	0.1456	0.34005	0.03037	3.44651	6.3309	3.88199	0.08093	0.02179	0	0.00245	0.00296	0.00224	0.50613	0.08543	0.32695	0.02235	0	1.30375	0.59108	0	0	0.21117	0.22524	0.85137	0.23889	0	0.35141	0.56064	0	0.30191	0.7483	0.01398	0.00313	0	0	0.12565	0.13006	0	0	0.1545	0	0	0
k__Bacteria|p__Firmicutes|c__Bacilli|o__Lactobacillales|f__Streptococcaceae|g__Streptococcus	0.00202	0.07578	0.10561	0.04694	0.13522	0.01688	0.02933	0.00555	0.17447	0.01048	0.00165	0.01054	0.01045	0.09873	0.00068	0.03077	0.06151	0.04855	0.00154	0.02355	0.24169	0.00986	0.0145	0.04074	0.01302	0.00948	0.00416	0.0079	0.00567	0.0718	0.00544	0.00281	0.01244	0.02433	0.01239	0.02818	0.11802	0.00529	0.00985	0.16485	0.10479	0.12093	0.12597	0.02385	0	0	0	0.06196	0.00707
k__Bacteria|p__Firmicutes|c__Clostridia|o__Eubacteriales|f__Christensenellaceae|g__Christensenella	0.00079	1.3098	0.04163	0	0	0.42497	0	0.60471	0	0	0	0	0	0	0	0	0.00069	0	0.00941	0	0	0	0	0	0.29778	0	0	0	0	0.07409	0	0	0	0	0	0.0095	0.06306	0	0	0	0	0	0	0	0	1.17779	0	0	0
k__Bacteria|p__Bacteria_unclassified|c__CFGB76313|o__OFGB76313|f__FGB76313|g__GGB28927	0.00033	0.75106	0.01869	0.51481	0.1665	0.02725	0.57878	0.50962	0.00826	0.5186	0.64977	0.51636	0.35938	0.15206	0.88276	0.03079	0.205	0.20335	0.26302	0.35384	0.24858	0.04918	0.04003	1.47514	0.75925	0.23312	0.27084	0.63948	0.69083	0.73804	0.15065	0.02365	0.21022	1.33069	0.1008	0.49975	0.69452	0.04055	0.01275	0.52125	0.5191	0.14161	0.14462	0.11125	0.44472	0.5229	0.29643	0.34672	0.05107
k__Bacteria|p__Firmicutes|c__Clostridia|o__Eubacteriales|f__Lachnospiraceae|g__Lachnospiraceae_unclassified|s__Lachnospiraceae_bacterium	12.79847	2.25839	5.50437	3.52581	1.37021	0.61225	6.73604	0.95857	2.68836	8.17695	5.67486	8.70425	1.05539	7.82934	1.02277	5.62155	0.78939	0.76269	4.25056	1.85817	1.83607	10.81827	12.90941	1.70921	2.44462	0.00482	0	2.01912	2.01228	1.29759	0.83603	6.31426	0.61693	2.20111	5.33969	1.4979	1.37642	5.52867	3.74421	0.89436	0.83629	1.38695	1.35985	6.93462	0.1733	10.07071	3.67961	1.83902	5.02714
k__Bacteria|p__Bacteroidetes|c__CFGB76719|o__OFGB76719|f__FGB76719|g__GGB23844|s__GGB23844_SGB35575	9.64743	1.44279	2.91287	1.02341	0.40448	0	0	1.29609	0	0.15809	0.0444	0.16147	0	5.24003	0.03324	0.00039	0	0	0.29418	2.65541	0.75591	0.00926	5.38616	0	1.46857	0	0	1.29726	1.30827	0.29338	0	0	0.76069	0	5.0342	0.30071	0.31833	5.38267	0.00235	0.00084	0	0	0	10.5639	0.42807	0.69531	16.16864	2.45954	0.01077
k__Bacteria|p__Bacteroidetes|c__Bacteroidia|o__Bacteroidales|f__Muribaculaceae|g__Muribaculaceae_unclassified|s__Muribaculaceae_bacterium	7.84228	1.63541	0.30571	0.70483	1.32242	2.35987	1.94252	1.93459	5.17679	0.54767	0.15727	0.53589	2.8143	3.17383	1.78334	1.9872	4.54416	4.72807	1.84739	2.89547	4.92242	0.34619	0.32949	0.54528	2.63708	0.16614	0.01058	1.40438	1.3846	0.92104	4.33303	0.44576	0.66978	0.57916	1.63412	1.12056	1.12787	1.30049	2.30152	1.27604	1.24936	3.34976	3.18562	1.51875	3.21298	0.62576	0.14462	1.01441	5.32501
k__Bacteria|p__Firmicutes|c__Bacilli|o__Lactobacillales|f__Streptococcaceae|g__Lactococcus|s__Lactococcus_SGB40208	5.0614	1.83868	0.02966	1.23104	0.57697	0.00045	0.2111	0	5.88053	0.65501	0.28611	0.67038	1.33241	8.11092	0.01919	0.01321	0.37505	0.46047	0.56126	3.07335	1.55862	5.119	5.18892	3.893	2.26306	0.00809	0	1.30452	1.37807	0.09527	0.90976	0	0.9251	2.56804	0	2.05778	0.09049	9.8569	0.0012	0.00093	0.00013	2.59093	2.68136	0	1.10221	3.63711	5.16846	1.4974	3.85015
k__Bacteria|p__Bacteroidetes|c__Bacteroidia|o__Bacteroidales|f__Bacteroidaceae|g__Bacteroides|s__Bacteroides_acidifaciens	3.96453	1.18809	1.42656	0	0.05566	1.65226	0.05432	0	6.54107	0.07003	0.02968	0.06927	0.784	10.73392	1.33891	0.01871	0.80246	0.70086	0.07073	0.11673	0.31025	0.0074	1.09274	0.55789	0.93289	47.65715	46.01059	0.05552	0.05326	0.02225	0.5918	0	0.02033	0.48324	1.52519	0.144	0.04241	2.03301	1.62203	0	0	1.49871	1.31939	1.51215	0.07452	0.491	0	0.11265	2.45583
k__Bacteria|p__Firmicutes|c__CFGB8152|o__OFGB8152|f__FGB8152|g__GGB28870|s__GGB28870_SGB41549	3.6115	0	0	0	0.02858	0.79653	0	0.56076	0	0.59603	1.33402	0.62889	0.26268	0	0	1.17359	0.07498	0.08187	0.02632	0.33272	0.6012	2.59308	0.00636	0	0	0.00146	0	0.23111	0.22809	1.8156	0	3.88504	0.68493	0.5123	0	1.89931	1.74367	1.43525	0.003	0	0	0.19411	0.18455	0	0.02888	0	0.67611	0	1.29171
k__Bacteria|p__Bacteroidetes|c__Bacteroidia|o__Bacteroidales|f__Bacteroidaceae|g__Bacteroides|s__Bacteroides_sp_L10_4	3.57632	0.48369	7.07665	3.32896	1.35303	8.07986	0.20758	0.00029	19.55737	0.26951	0.13261	0.26263	1.74957	8.69978	1.51956	7.95815	2.13413	1.94546	0.0902	0.43052	0.72708	4.53929	0.82007	3.21804	0.92454	0.10329	0.01996	0.76894	0.75464	0.3957	1.05444	2.71093	0.4899	2.23715	8.1144	0.53019	0.5189	0	12.22868	2.3951	2.19603	2.37791	2.19946	20.16439	2.70222	0.31843	0.00098	4.7786	6.14128
k__Bacteria|p__Firmicutes|c__Clostridia|o__Eubacteriales|f__Lachnospiraceae|g__GGB27876|s__GGB27876_SGB40310	3.01409	1.57067	0.58292	0.78247	0.19686	1.93932	0.31998	5.88913	1.65657	0.16347	0.0644	0.15609	4.66581	0.75367	0.13336	5.87156	3.72923	3.89285	1.96039	6.86939	3.50545	3.6021	0.2563	0.83805	1.91775	0.14486	0.00889	1.6859	1.64674	0.54927	0.53664	2.10507	0.88441	0.78576	0.16266	0.80814	0.55838	3.09267	1.48167	3.71461	3.64742	3.89271	3.72425	0.26537	1.79933	0.17117	6.16613	0.67972	5.18878
k__Bacteria|p__Bacteroidetes|c__CFGB76183|o__OFGB76183|f__FGB76183|g__GGB27774|s__GGB27774_SGB40188	2.77529	1.6407	0.0223	0	0.24367	0	0	0	0	0.07321	0.00767	0.06586	0	0	0.03178	3.05648	0.17704	0.18392	0.04064	0.27875	0	0	1.79608	0	1.66031	0	0	0.09256	0.0911	0.09009	0.07645	1.08687	0.05898	0	2.93656	0.14126	0.09513	0	0	0	0	0	0	3.1506	0	0.14229	0	0	0
k__Bacteria|p__Bacteroidetes|c__Bacteroidia|o__Bacteroidales|f__Muribaculaceae|g__GGB28916|s__GGB28916_SGB41612	2.32077	0.90038	0.01152	1.53339	0.0326	0	0.01813	1.92873	1.8663	0.23016	0.20598	0.23435	0.03516	0.01269	0	5.88093	0.41146	0.43942	0.16402	3.1073	0.01322	2.39075	0.01138	0	0	3.99928	4.23939	0.03352	0.02984	0.02146	0.01843	0	0.00174	0	4.88897	0.00794	0.00225	1.42934	0	0.05043	0.04696	0.0798	0.07809	3.59555	0.00283	0.00746	0.02276	0	0.03652
k__Bacteria|p__Bacteroidetes|c__Bacteroidia|o__Bacteroidales|f__Muribaculaceae|g__Duncaniella|s__Duncaniella_freteri	2.26309	0.88093	0.64882	3.90725	0.70575	0.85375	0.60749	1.70052	2.99995	0.81016	0.60092	0.78424	5.93797	0.85281	0.76368	0.67085	1.1477	1.06345	1.42808	3.09533	2.37973	1.08415	0.42648	2.17137	1.22121	0.0445	0	1.18542	1.19235	0.87089	0.65997	0.25581	0.69389	2.06073	0.92025	1.02624	1.13195	1.86949	1.03306	2.30844	2.17878	0.87487	0.79846	1.2665	3.08674	4.69158	2.95082	2.53264	2.01844
k__Bacteria|p__Bacteroidetes|c__Bacteroidia|o__Bacteroidales|f__Odoribacteraceae|g__Odoribacter|s__Odoribacter_sp_Z80	2.22072	0	0	0.15752	0.25286	0	0.07472	0	0	0.04302	0.00344	0.05747	0	0	0.08352	0	0.6803	0.71806	0.17199	0.07085	0.34893	1.16019	0	0	0	0.01295	0	0.59983	0.59007	0.02968	0.28962	0	0.52196	0	0	0.03731	0.04066	0	0	0	0	0	0	0	0.72878	0.02775	2.10515	0.6438	0
k__Bacteria|p__Firmicutes|c__Clostridia|o__Eubacteriales|f__Eubacteriales_unclassified|g__Eubacteriales_unclassified|s__Clostridiales_bacterium	2.11564	0.13437	0.32201	0.28458	0.62162	0.22996	1.90623	0.00076	1.33516	0.40969	0.15908	0.41202	0	1.1356	0.92236	1.87063	1.75603	1.56267	0.9148	1.18415	0.00514	0.01173	0.03554	0.09929	0.13451	0.37382	0.35275	0.2077	0.20572	0.41494	0.19089	0.08867	0.51777	0.20697	0	0.00513	0.6515	0.04635	0.00242	0	0	0.33166	0.30939	0	0.15184	0.2987	0.00373	0.22642	0.70637
k__Bacteria|p__Firmicutes|c__Clostridia|o__Eubacteriales|f__Oscillospiraceae|g__GGB75064|s__GGB75064_SGB43546	1.85692	0.02117	2.97753	0	0.04483	0.0611	0.07219	0.00176	2.10853	0.0044	0	0.00532	0.01138	0	0	0	0.01713	0.01785	0.04954	0.16311	0.02409	0.13981	0	0.0042	0.00926	5.38379	6.09725	0.06896	0.0538	0.07836	0.00544	0	0.00929	0.00358	0.26927	0.17605	0.08079	0	2.59993	0.01728	0.00975	0.02422	0.02204	0.00583	0	0.07148	0	0.16762	0
k__Bacteria|p__Firmicutes|c__Clostridia|o__Eubacteriales|f__Christensenellaceae|g__GGB30455|s__GGB30455_SGB43519	1.85182	0.49256	1.28694	0.72012	0.2831	0.57387	0	0.38821	0.06057	0.21846	0.78145	0.226	0.24019	0.46844	0.05754	0.4315	0.37835	0.43348	0.24347	0.44188	0	2.2153	0.96342	0.01821	1.23392	0.0049	0	0.48144	0.5307	0.22804	0.40075	2.82293	0.75796	0.09877	1.38578	0.8103	0.16009	2.29549	0.30587	0.55882	0.62686	0.21845	0.24438	0.38343	0.07538	0.39632	0.22618	0.17148	0.80207
k__Bacteria|p__Bacteria_unclassified|c__CFGB76064|o__OFGB76064|f__FGB76064|g__GGB28904|s__GGB28904_SGB41597	1.74945	1.59393	15.2436	0.55034	0.70213	7.77563	4.24656	1.35566	1.95821	4.25843	5.86888	4.3758	0.28862	0.028	0.0294	5.60419	0.45716	0.51952	0.37293	0.94535	0.38149	1.00987	1.83925	2.40135	1.37757	4.44009	4.98191	0.49816	0.51682	2.64686	0.08539	4.93964	2.59129	0.85044	4.38681	1.27038	2.44559	0.84394	10.99975	0.21329	0.22408	0.41329	0.43017	3.77795	0.34155	1.92309	0.94411	0.37305	0.89602
k__Bacteria|p__Firmicutes|c__CFGB76293|o__OFGB76293|f__FGB76293|g__GGB62427|s__GGB62427_SGB41546	1.69386	1.11897	5.34616	0.64711	0.20149	2.06293	0.47185	0.28169	0.01067	0.41905	0.80549	0.4384	0.46864	0.00152	0.14428	1.75296	0.13216	0.15311	0.07667	0.50488	0.08292	2.17472	4.49439	1.11999	0.83287	0.0105	0	0.07212	0.04775	0.97494	0.26376	2.77186	0.12306	1.14307	2.90315	1.11906	0.94185	4.17399	2.17907	0.34991	0.37505	0.7531	0.80971	2.08913	0.30543	0.54572	0.20656	0.12925	1.98485
k__Bacteria|p__Firmicutes|c__Clostridia|o__Eubacteriales|f__Oscillospiraceae|g__GGB30457|s__GGB30457_SGB63218	1.59416	0.4848	0.83229	0	0.22228	5.74395	0.05679	0.71408	0	0.44209	0.91741	0.48356	0.30631	0.00054	0.51022	0.5847	0.22461	0.28503	0.21439	0.36947	0.18107	0.00141	1.25464	0.27321	0.59418	0.00494	0	0.21354	0.22851	1.16464	0	1.19238	0.34337	0.51978	1.03055	0.28946	0.83487	3.83723	3.73826	0.7023	0.81316	0.32888	0.3596	0.0754	0.13801	0.91083	0.12206	0.44245	0.1696
k__Bacteria|p__Firmicutes|c__CFGB76790|o__OFGB76790|f__FGB76790|g__GGB30302|s__GGB30302_SGB43266	1.35794	0.09186	0.00353	0.25813	0.01865	0.77978	0	0	0.86327	0.03068	0.01669	0.03332	0.0725	0	0	2.11795	0.27962	0.32776	0.32958	0.00076	0.04099	1.17475	0.59517	0	0.0038	6.19487	6.94412	0.20504	0.20887	0	0.11365	0.05875	0.00298	0.08359	0.60997	0.12815	0	0.5015	0.21541	0	0	0.31892	0.31427	1.10456	0.6734	0.00252	1.7695	0	1.42673
k__Bacteria|p__Bacteroidetes|c__Bacteroidia|o__Bacteroidales|f__Barnesiellaceae|g__Barnesiella|s__Barnesiella_sp_CU968	1.22648	0.85334	0.63553	5.72136	0.37659	0.20096	0.2703	0.77064	0.86642	0.52705	0.25153	0.56283	3.16412	0.62724	0.30707	0.4142	0.26996	0.25376	1.79504	0.39601	2.20846	0.5398	0.01908	1.41696	0.51318	0.00249	0	0.13151	0.13112	0.34144	0.60918	0.17909	0.24836	1.16325	0.04708	0.59385	0.38037	0.37739	0.22132	2.47205	2.35073	1.22661	1.14849	0.13443	2.22098	1.07048	0.95792	0.0076	0.18343
k__Bacteria|p__Bacteroidetes|c__Bacteroidia|o__Bacteroidales|f__Muribaculaceae|g__Paramuribaculum|s__Paramuribaculum_intestinale	1.17698	1.11809	0.02097	0.00706	0.34188	0.5478	0.13737	0.37491	0.24672	0.06124	0.05361	0.06641	0.39372	0	2.58678	1.18831	0.07362	0.07076	0.44022	1.49568	2.55447	0.29531	0	1.17257	1.74234	0	0	0.17519	0.16065	0.65542	0.08739	0.42966	0.36932	1.92808	0.42522	0	0.69201	0.23134	0.19886	2.8006	2.70544	2.64844	2.57741	0.05527	0.03908	0.03454	4.5129	0	0.10908
k__Bacteria|p__Proteobacteria|c__Deltaproteobacteria|o__Desulfovibrionales|f__Desulfovibrionaceae|g__GGB28317|s__GGB28317_SGB40889	1.1288	1.14551	0.07738	0.22773	1.28631	3.52516	0.05302	0.62065	1.62887	1.03862	1.19568	1.10439	0.35658	0.00118	2.04246	5.81629	0.71741	0.8991	0.39167	0.80747	0.95271	5.92295	2.84395	0.60615	0.84415	0.02284	0	0.61951	0.66862	0.58673	1.32411	6.66404	0.82867	0.34268	5.01569	0.63675	0.54638	0	6.26607	0.82707	0.96873	1.26268	1.35183	4.46051	0.08903	0.42052	0	1.79297	2.63516
k__Bacteria|p__Firmicutes|c__Bacilli|o__Lactobacillales|f__Aerococcaceae|g__GGB28248|s__GGB28248_SGB40791	1.05152	0	0	0.17174	1.14288	0	0	0	0	0.46862	0.10873	0.43236	0	0	0.79735	0.01567	0.47955	0.50092	1.06876	1.23602	1.55243	0.02358	0.35325	0	0	0.00932	0	1.33664	1.40761	1.23007	0	0	0.95352	0	0	0.08002	1.34922	0	0.01149	0	0	0	0	0	0.32427	0.73631	0	0	0.59939
k__Bacteria|p__Bacteria_unclassified|c__Bacteria_unclassified|o__Bacteria_unclassified|f__Bacteria_unclassified|g__GGB14001|s__GGB14001_SGB21428	1.00891	0.41726	2.17167	1.07081	0.08474	0.8439	0.78081	0.26295	2.08551	0.06104	0.00485	0.05659	0.1138	3.38638	0.28569	1.02941	0.26439	0.25595	0.09245	0.12932	0.56495	0.69595	0.28585	0.12717	0.26244	0.00109	0	0.12794	0.13044	0.01091	2.04333	0.28688	0.09872	0.08329	0.41463	0.15121	0.01386	0.08107	0.48912	0.30265	0.3012	0.36231	0.35606	1.10479	0.94322	0.14451	0	0.56864	0.42614
k__Bacteria|p__Bacteria_unclassified|c__CFGB9644|o__OFGB9644|f__FGB9644|g__GGB79804|s__GGB79804_SGB41650	0.94765	0.32594	0.03177	0.00631	0.0144	0.25934	0.02734	0.0032	0.00442	0.01189	0.00966	0.0125	0	2.99319	0.00629	0.04831	0.00245	0	0.03577	0.01046	0	0.04136	0.41263	0.01753	0.00023	0.43746	0.48719	0.01096	0.00647	0.01007	0.05404	0.17248	0.34473	0.0091	0.05121	0.03344	0.00751	0.13884	0.31973	0	0	0.0099	0.00682	0.10906	0	0.00872	0	0.6434	0.13248
k__Bacteria|p__Bacteria_unclassified|c__Bacteria_unclassified|o__Bacteria_unclassified|f__Bacteria_unclassified|g__Bacteria_unclassified|s__Bacteria_unclassified_SGB43541	0.90158	0.37278	2.23535	1.06534	0.57518	0.83284	0.03513	0.51065	0.22087	0.34089	0.41152	0.3561	0.21488	0.06875	0.04333	0.45583	0.17421	0.22022	0.13274	0.18425	0.06009	0.17489	0.7121	1.12145	0.16054	0.0024	0	0.38814	0.41831	0.02996	0.33497	0.92821	0.2037	0.83839	0.72606	0.74278	0.01788	1.28569	1.67616	0.21487	0.23641	0.41257	0.45003	1.14685	0.17038	0.51658	1.87911	0.81097	0.31218
k__Bacteria|p__Proteobacteria|c__CFGB76404|o__OFGB76404|f__FGB76404|g__GGB30667|s__GGB30667_SGB43809	0.84784	0	0	0	0.01976	0	0	0	0	0	0	0	0	0	0.2332	0	0.02821	0.02317	0.0185	0	0	0	0	0	0	0	0	0	0	0	0.03944	0	0.00086	0	0	0	0	0	0	0	0	0	0	0	0	0	0	0	0
k__Bacteria|p__Firmicutes|c__Clostridia|o__Eubacteriales|f__Oscillospiraceae|g__GGB5207|s__GGB5207_SGB43496	0.78059	0.10849	1.34346	0.01176	0.097	0.05624	0	0	0	0	0	0.00022	0.21215	0	0.44178	1.00802	0.0982	0.12318	0.05057	0.34831	0	0.69875	0	0	0.74291	0	0	0.04973	0.03932	0.00083	0	0.17365	0.00056	0	0.5248	0.02941	0.0025	0.26477	0.00487	0.19247	0.20864	0.22372	0.25843	0.3429	0.05518	0.32801	0.30568	0.41388	0.37993
k__Bacteria|p__Firmicutes|c__Bacilli|o__Lactobacillales|f__Lactobacillaceae|g__Lactobacillus|s__Lactobacillus_johnsonii	0.73992	0.15771	0.2501	0.00483	0.05396	0.00261	0	0.05124	0	0.0475	0.03088	0.04592	0	0.01417	0.04272	0	0.00528	0.00424	0.13318	0	2.33595	0.58891	0.01265	0	0.01249	1.28329	1.37338	0.01015	0.00405	0.04236	0.14598	0	0.1474	0	0.00796	0.00217	0.02959	0.03452	0.01224	0.22774	0.19717	0.01554	0.01663	0.07768	0.0046	0.02145	0	0.00452	0.0356
k__Bacteria|p__Firmicutes|c__Clostridia|o__Eubacteriales|f__Oscillospiraceae|g__GGB45514|s__GGB45514_SGB63186	0.7355	0.32182	0.1181	0.31449	0.19476	1.30931	0.0231	0.0948	1.16661	0.22824	0.34566	0.24611	0.14779	0.62833	0.94606	0.80843	0.24064	0.27508	0.30382	0.21084	0.2377	0.17645	0.42389	0.3607	0.48416	0.00302	0	0.27208	0.26266	0.62383	0.5376	1.71917	0.38474	0.66349	1.03382	0.55718	0.48588	1.73848	3.09939	0.54648	0.64056	0.2756	0.2905	0.69346	0.20953	0.37334	0.84726	0.43166	0.51057
k__Bacteria|p__Bacteroidetes|c__Bacteroidia|o__Bacteroidales|f__Rikenellaceae|g__Alistipes|s__Alistipes_sp	0.59631	0	0	0	2.64521	0.00291	0.36509	0	0.02435	0.32604	0.11618	0.33489	0	0	3.08859	0.03233	0.00192	0	0.15337	0	0.55805	4e-04	0.03073	0	0	0	0	0.33922	0.3413	1.54782	1.61756	0	0.22772	0	0	0.59268	1.72567	0	0.0026	0	0	0	0	0	6.10454	0.11016	0	0	4.55178
k__Bacteria|p__Firmicutes|c__Clostridia|o__Eubacteriales|f__Oscillospiraceae|g__GGB45536|s__GGB45536_SGB63216	0.59219	0.14358	0.47295	0.05907	0.16086	1.48639	0.00683	0.09553	0	0.28172	0.17337	0.2653	0.33733	0.2223	0.04476	0.19038	0.03462	0.03361	0.05956	0.13939	0.02788	0.49225	0.57522	0.11309	0.17411	0	0	0.1026	0.10056	0.12226	0.06735	0.93741	0.05612	0.23889	1.32584	0.06596	0.11616	2.15975	0.63467	0.17807	0.19416	0.13464	0.12443	0.46771	0.06086	0.15213	1.52885	0.03095	0.61253
k__Bacteria|p__Firmicutes|c__Clostridia|o__Eubacteriales|f__Oscillospiraceae|g__GGB74395|s__GGB74395_SGB43523	0.58407	0.5332	0.08226	0.43928	0.13008	0.09042	0.09318	0.91889	1.01284	0.82786	0.99199	0.84381	1.55743	0.94293	0.57509	2.10574	0.23248	0.29731	0.39421	1.09966	0.16522	1.35274	0.10492	2.6497	0.25467	0.00193	0	0.50352	0.5389	0.16821	1.27924	3.48462	0.2528	3.23758	0.39522	0.74275	0.13828	0.05014	0.13473	0.52494	0.62352	1.48634	1.66909	2.27056	0.50569	1.64644	4.09765	0.58229	2.85186
k__Bacteria|p__Bacteroidetes|c__CFGB76349|o__OFGB76349|f__FGB76349|g__GGB27861|s__GGB27861_SGB40295	0.51635	0.37832	2.18352	0.41056	0.49002	2.43242	0.49415	0.29547	0.74429	0.2144	0.06633	0.2179	0.35088	4e-04	0.40873	2.2196	1.75447	1.62586	0.42858	0.39623	0.38789	0	0.1364	0.38022	0.95563	0.06464	0	0.16883	0.16399	0.41151	0.55727	0.70887	0.12547	0.24291	2.25397	0.21085	0.48512	0	1.51198	0	0	0.59742	0.51969	1.43791	0.3553	0.60732	0	0	0.39916
k__Bacteria|p__Proteobacteria|c__Deltaproteobacteria|o__Desulfovibrionales|f__Desulfovibrionaceae|g__Desulfovibrio|s__Desulfovibrio_SGB41239	0.51054	0.15972	1.71296	0.18401	0.11237	1.68894	0.02059	0.05662	0.47875	0.26021	0.22892	0.24795	0.01996	0	0.06872	0.79096	0.3625	0.32164	0.09339	0.11267	0.03887	0.92433	0.76303	0.03973	0.15618	0.00367	0	0.08617	0.08627	0.13659	0.36406	2.2677	0.04342	0.01774	1.3958	0.33864	0.13858	3.02941	1.68613	0.01301	0.00933	0.02451	0.02111	0.87396	0.00998	0.05948	1.26982	0.27787	0.79568
k__Bacteria|p__Bacteroidetes|c__CFGB4875|o__OFGB4875|f__FGB4875|g__GGB24146|s__GGB24146_SGB35950	0.50615	0.52123	0.76688	0.22799	0.34302	1.6681	0.46352	0.55341	0.48209	0.08773	0.03037	0.08686	0.29029	1.25323	0.38202	4.56045	0.95964	0.99265	0.4615	0.2398	0.37902	0.97531	0.07636	0.17273	0.32095	0.02947	0	0.14553	0.15597	0.31645	0.21095	1.51502	0.07997	0.14999	1.67581	0.14995	0.36416	1.0354	1.92816	1.6824	1.71397	0.66303	0.67764	2.12767	0.23724	0.20532	2.34495	0.03522	0.69531
k__Bacteria|p__Bacteroidetes|c__CFGB76111|o__OFGB76111|f__FGB76111|g__GGB79628|s__GGB79628_SGB35895	0.48146	3.80225	0.79059	1.57436	5.57738	1.15292	0.18785	5.49792	0.00851	3.05458	0.59788	2.83785	2.68464	0.15655	0.65439	0.01968	0.80886	0.92842	6.56997	1.56343	4.32713	3.6127	0.09677	0	0.39187	0.031	0	5.64671	6.09391	2.12589	1.98011	0	4.85581	0	0.01739	0.77167	1.53661	0	1.70942	0.00035	0	3.05332	3.1492	0	0.01035	2.90077	0.05206	1.59037	0.71558
k__Bacteria|p__Firmicutes|c__Clostridia|o__Eubacteriales|f__Eubacteriaceae|g__GGB28632|s__GGB28632_SGB41253	0.46825	0.16388	0.22135	0	0	0.01592	0	0	0	0	0	0	0.01732	0	0	0.01619	0.24714	0.21828	0	0	0	0	0.03749	0	0	0.00283	0	0	0	0	0	0.08325	0	0	0.37974	0	0	0.23688	0	0	0	0.05674	0.05505	0	0	0	0.32115	0	0
k__Bacteria|p__Bacteroidetes|c__CFGB1791|o__OFGB1791|f__FGB1791|g__GGB27770|s__GGB27770_SGB40184	0.46608	0.42267	0.00447	0	0.28615	1.41401	0.00314	0	1.21255	0.273	0.09288	0.26444	0.12256	1.18005	0.13049	1.21667	0.24938	0.2589	0.12796	0.25596	0.41235	0.00316	0.44482	0.30377	0.6549	4.53604	4.77053	0.30055	0.27693	0.01348	0.45493	0.77436	0.14172	0.34299	0.54823	0.07123	0.01406	0	1.29874	0	0	0.44682	0.45389	0.8881	0.1681	0.23037	0	0	0.24394
k__Bacteria|p__Firmicutes|c__Clostridia|o__Eubacteriales|f__Oscillospiraceae|g__Acutalibacter|s__Acutalibacter_sp_1XD8_36	0.46376	0	0.11434	0	0	0	0	0	0	0	0	0	0	0	0	0.26802	0.01164	0.01017	0	0	0	0.13771	0.00843	0	0	0	0	0.0016	0	0	0	0.81076	0	0	0.00267	0	0	0	0	0.04039	0.03995	0	0	0	0	0.15768	0	0	0.53795
k__Bacteria|p__Firmicutes|c__CFGB6645|o__OFGB6645|f__FGB6645|g__GGB28989|s__GGB28989_SGB41703	0.46285	0.15656	0.09156	0.26059	0	0.02794	0.73923	0.02352	0	0.10102	0.08714	0.09098	0.10514	0	0	0	0	0	0.00206	0	0	0.01294	0	0.15765	0.04621	0.00623	0.00644	0	0	0	0	0	0	0.37104	0.02985	0.01562	0.00076	0.00701	0.08517	0	0	0	0	0.02894	0	0.14922	0.08261	0	0.05583
k__Bacteria|p__Bacteroidetes|c__Bacteroidia|o__Bacteroidales|f__Muribaculaceae|g__Muribaculum|s__Muribaculum_gordoncarteri	0.45362	0.233	0.00293	0.87123	0.35899	0	1.09653	0.37443	0	0.05286	0.02135	0.04662	0.46341	0	1.31723	0.01042	0.19885	0.1755	0.55098	0.09138	2.25997	0.02559	0	0.3811	0.37258	0	0	0.01014	0.00398	0.24782	3.60577	0	0.0341	0.33942	0	0.00397	0.26807	0	0	0	0	1.07014	1.00528	0	1.24461	0.25262	0	0.23788	0.00191
k__Bacteria|p__Firmicutes|c__Clostridia|o__Eubacteriales|f__Lachnospiraceae|g__GGB28836|s__GGB28836_SGB41496	0.45238	0.45035	0.007	1.08087	0	0.13924	0.02284	0.22607	0.06633	0.66408	1.83903	0.68706	0.01984	0	0	0.07509	0.00222	0	0.12191	0	0	0	0.14622	0.11838	0.32216	0	0	0.05378	0.05041	1.7347	0.04054	0.2364	1.38494	0.31958	0	2.17885	1.59923	1.32432	0.75754	0.00877	0.00569	0	0.00026	0	0	0.75763	0	0.00125	0.31702
k__Bacteria|p__Proteobacteria|c__CFGB28310|o__OFGB28310|f__FGB28310|g__GGB28310|s__GGB28310_SGB40880	0.44032	0.30971	0.458	0.47468	0.19295	0.22922	0.14466	0.32691	0	0.30769	0.32869	0.30313	0.33797	0	0.39442	0.45223	1.00813	1.15835	0.69601	0.1125	0.65491	1.83369	0.00046	0.08169	0.22607	0.03986	0	0.50984	0.54569	0.66735	0.25661	0.82372	0.69843	0.22204	1.06251	0.82571	0.66303	1.24912	0.74646	0.64475	0.70199	0.91901	0.9532	0.73589	0.19213	0.58332	0.72766	0.01973	0
k__Bacteria|p__Firmicutes|c__Clostridia|o__Eubacteriales|f__Eubacteriaceae|g__GGB24132|s__GGB24132_SGB35935	0.43325	1.60084	0.15658	0.37648	0.71592	0.24037	0.02387	1.37175	1.67894	0.18132	0.01535	0.16694	0.41764	0.76117	0.39933	0.38695	2.50271	2.50841	0.17584	0.2997	0.30244	0.78474	0.06745	0.25076	1.1668	0.08723	0	0.14242	0.12338	0.23284	0.5869	0.11598	0.15287	0.1392	0.33003	0.23919	0.20152	0.43182	0.34168	0.35639	0.35233	0.77598	0.78646	0.38569	1.84789	0.26388	0.60926	0.02689	0.51519
k__Bacteria|p__Firmicutes|c__CFGB8157|o__OFGB8157|f__FGB8157|g__GGB28996|s__GGB28996_SGB41712	0.42717	0.47612	0.00367	0.0612	0.19221	0.05363	0.03869	0.16316	0	0.11495	0.23227	0.10551	0.28514	0	0.09035	0	0	0	0.40754	0.22943	0.34948	0.02744	0	1.58746	0.3243	0	0	0.45904	0.4674	1.24821	0.55517	0.20283	1.4548	1.92853	0	0.24333	0.9378	0	0.05215	1.50952	1.4395	0.04087	0.03202	0	0.03955	0.22769	0.44556	1.18385	0.41969
k__Bacteria|p__Firmicutes|c__Clostridia|o__Eubacteriales|f__Oscillospiraceae|g__GGB30468|s__GGB30468_SGB43552	0.40371	0.71746	0.24393	0.30454	0.1372	0.19606	0.00459	0.23481	0	0.11008	0.25479	0.10332	0.18461	0.07373	0.0948	0.09221	0.18844	0.20167	0.11682	0.18455	0.16814	0.31664	0.2718	0.47139	0.83312	0.00459	0	0.50628	0.50847	0.23977	0.23708	0.24965	0.24974	0.41928	0.76272	0.66674	0.21297	0.10429	0.36197	0.53984	0.56898	0.30092	0.30379	0.30429	0.33176	0.19431	0.00942	0.31	0.21613
k__Bacteria|p__Firmicutes|c__CFGB76293|o__OFGB76293|f__FGB76293|g__GGB20149|s__GGB20149_SGB29430	0.40244	0.70092	1.14503	0	0.05704	0.46587	0.45472	0.727	0	0.05978	0.0366	0.0517	0.0076	0	0	1.06096	0.10229	0.1093	0.08772	0.7824	0.20051	0.04945	4.99068	0	0.26323	0.00196	0	0.9832	1.00086	0	0.00712	0.04406	0.05284	0	1.44099	2.28507	0	3.46049	0.23922	0	0	0.00262	0.00256	0.88488	0.00136	0.00279	1.81881	0	2.4344
k__Bacteria|p__Firmicutes|c__Bacilli|o__Lactobacillales|f__Lactobacillaceae|g__Limosilactobacillus|s__Limosilactobacillus_reuteri	0.39218	0.2366	0.24159	0.02945	0.02877	0.01225	0	0.09242	0	0.03404	0.05893	0.05221	0.00208	0.02776	0.04725	0	0.03329	0.01878	0.04736	0	0.01932	0.38165	0	0.00942	0.1364	0	0	0.01756	0.0108	0.04599	0.13769	0	0.01538	0.00349	0	0	0.04025	0.02456	0	0.30109	0.27653	0.05068	0.02396	0.0354	0.00488	0.03387	0	0.00515	0.02852
k__Bacteria|p__Bacteroidetes|c__Bacteroidia|o__Bacteroidales|f__Tannerellaceae|g__Parabacteroides|s__Parabacteroides_goldsteinii	0.38284	0	0.83267	0	0.09446	0	0.00175	0	4.09886	0.00569	0	0.00605	0.02633	10.10771	0.0048	0	0.14153	0.11913	0	0.0132	0.02311	0	0	0.10435	0	0	0	0.00241	0	0.01416	0.00405	0	0	0.05961	0	0.00147	0.0206	0	0	0	0	0.17602	0.16278	0	0.08006	0.00762	0	0.10292	0.20444
k__Bacteria|p__Firmicutes|c__CFGB9827|o__OFGB9827|f__FGB9827|g__GGB29531|s__GGB29531_SGB42317	0.36	0.19925	0.12155	0.51068	0.27362	0.23801	0.97075	0.2366	0.29195	0.21606	0.25357	0.23263	0.17288	0.32218	0.32858	0.06944	0.3371	0.35245	0.11734	0.1494	0.13274	0.1739	0.22139	0.24631	0.18903	0.67565	0.71237	0.23684	0.24034	0.39121	0	0.17537	0.26301	0.32779	0.49421	0.4197	0.36665	0.24163	0	0.33235	0.36152	0.22077	0.22441	0.58304	0.2116	0.19462	0.30181	0.43913	0.24517
k__Bacteria|p__Bacteroidetes|c__CFGB76719|o__OFGB76719|f__FGB76719|g__GGB27697|s__GGB27697_SGB40070	0.35294	0	0	0	0.17188	0	0	0	0	0.01676	0.00197	0.0155	0	0	0.09431	0	0.41242	0.38778	0.11636	0	0	0	0.1922	0	0	0.00568	0	0	0	0.20764	0.22149	0	0.11417	0	0	0.05829	0.24204	0	0	0	0	0	0	0	0	0.0968	0	0	0
k__Bacteria|p__Bacteroidetes|c__CFGB75970|o__OFGB75970|f__FGB75970|g__GGB24149|s__GGB24149_SGB35953	0.34549	1.31553	2.14831	0.77356	0.93767	0.86608	1.2094	0	3.97808	0.2625	0.10226	0.26039	0.89367	3.37288	0.72944	1.67329	2.44332	2.49814	1.07509	0.87439	0.4632	1.04047	0.06311	0.70702	2.36398	0.09731	0	0.24735	0.2541	0.55267	0.63463	0.81332	0.18289	0.43856	1.34502	0.54331	0.67115	0	0.85783	0	0	1.18747	1.14049	0.82463	0.33201	0.81836	1.87014	0	0.45644
k__Bacteria|p__Firmicutes|c__Clostridia|o__Eubacteriales|f__Peptostreptococcaceae|g__GGB42586|s__GGB42586_SGB59781	0.30854	0.02549	0	0.04239	0.02751	0	0	0.02043	0.12874	0.02329	0.08656	0.02194	0	0	0.00366	0.05829	0.00359	0.00019	0	0.021	0	0.02314	0.07494	0	0.01162	0	0	0.00172	0	0.45431	0.04569	0.16776	0	0	0	0.0127	0.39394	0.3143	0	0.02802	0.02627	0.02588	0.02093	0	0	0.00056	0.38618	0	0.04254
k__Bacteria|p__Actinobacteria|c__Actinomycetia|o__Streptomycetales|f__Streptomycetaceae|g__GGB30301|s__GGB30301_SGB43265	0.29503	1.04101	0.2909	0.5254	0.414	0.73449	0	0.65187	0.02223	0.60526	0.43237	0.63483	0.30686	0.09013	0.79488	0.44702	0.09412	0.10358	0.6534	0.5127	0.25949	0.2816	0.30988	0.4582	1.03155	0	0	0.68016	0.70985	0.50366	0.35683	0.5987	0.16642	0.24013	0.04317	0.43126	0.52124	0.12528	0.85448	0.464	0.53395	0.5995	0.66826	0.03064	0.76739	0.54165	0.0526	0.29102	0.32913
k__Bacteria|p__Firmicutes|c__Clostridia|o__Eubacteriales|f__Lachnospiraceae|g__GGB28766|s__GGB28766_SGB41416	0.28165	0.08313	1.06487	0.01682	0.00573	0.08879	0.06797	0.03769	0.09028	0.00966	0.01605	0.01225	0.00291	0.01246	0	0	0	0	0.00511	0	0.00098	0.00864	0.11146	0.22324	0.03135	0	0	0	0	0	0	0	0.00181	0.08077	0.01648	0.011	0	0.06287	0.23229	0	0	0.04911	0.0646	0.11267	0	0.00069	0.09433	0.05251	0
k__Bacteria|p__Bacteria_unclassified|c__CFGB76138|o__OFGB76138|f__FGB76138|g__GGB79948|s__GGB79948_SGB41679	0.28063	0.40044	0.97677	0.16255	0.00719	0.21144	0.04531	0.12719	0.06051	0.1096	0.19698	0.1163	0.07809	0.4147	0.33376	0.09321	0.07478	0.08099	0.02597	0.13551	0.07332	0.10261	0.2362	0.34306	0.26901	0	0	0.10563	0.10341	0.22974	0.14119	0.48714	0.0072	0.20638	0.23294	0.34634	0.22117	0.37193	0.2302	0.18309	0.19004	0.07476	0.07513	0.33526	0.03049	0.15506	0.20163	0.20609	0.33597
k__Bacteria|p__Firmicutes|c__Clostridia|o__Eubacteriales|f__Oscillospiraceae|g__Anaerotruncus|s__Anaerotruncus_sp_1XD42_93	0.26745	0.45574	0.06722	0.06356	0.05566	0.22312	0.26188	0.053	0	0.49146	0.77204	0.50545	0.02502	0	0.18771	0.19126	0.47011	0.52284	0.23862	0.07269	0.18405	0.15489	0.13048	0	0.4118	0.01051	0	0.03975	0.02764	0.04538	0.05055	0.67131	0	0	0.8839	1.25973	0.04063	1.29739	0.10086	0.00415	0.00137	0.02089	0.02594	0.40343	0.08931	0.18439	0	1.20151	0.06892
k__Bacteria|p__Firmicutes|c__CFGB76790|o__OFGB76790|f__FGB76790|g__GGB30302|s__GGB30302_SGB43267	0.26427	0.1512	0.00324	0.07466	0.51509	0.3521	0	0.19328	0.99954	0.52729	0.39296	0.55141	0	0	1.19482	0.0292	0.11511	0.13798	0.14628	0.0415	0.03981	0.27929	1.43955	0.02126	0.25954	0	0	0.42495	0.40658	0.07845	0.30322	0.0148	0.13514	0.04888	0	0.3469	0.07322	0.0135	0.20971	0.20276	0.2285	0	0	0	0.26613	0.08506	0	0.19375	0.5301
k__Bacteria|p__Bacteroidetes|c__Bacteroidia|o__Bacteroidales|f__Prevotellaceae|g__Prevotella|s__Prevotella_sp_MGM1	0.25768	0.31785	0.00345	2.55965	5.07973	0.05802	2.47741	1.797	0.31302	0.3223	0.10533	0.29783	6.41263	0.03724	0.00021	0.00347	0.47855	0.43811	1.34136	0.43221	0.64388	0.01657	0	2.11254	1.02782	0.01432	0	1.20056	1.20599	0.00615	0	0	1.09192	3.04075	0	0.29009	0	0	0.02115	8.68654	8.16076	1.5449	1.51047	0.01739	6.63411	0.27124	0.66198	1.95479	0.00141
k__Bacteria|p__Firmicutes|c__Clostridia|o__Eubacteriales|f__Oscillospiraceae|g__GGB30463|s__GGB30463_SGB43537	0.2572	0.69274	0.99789	0.47161	0.08664	0.34108	0.02484	0.02	0.62647	0.2037	0.48085	0.21233	0.73222	0.28349	0.35081	0.4922	0.06548	0.06896	0.20888	0.19915	0.18684	0.64471	0.13788	0.28663	0.47203	0	0	0.35851	0.37623	0	0.82192	1.22067	0.76763	0.24333	0.35034	1.36992	0	0.93877	0.08101	0.30667	0.36683	0.58773	0.58237	0.35221	0.05531	0.28776	1.71697	0.44962	0.4742
k__Bacteria|p__Firmicutes|c__Bacilli|o__Bacillales|f__Staphylococcaceae|g__GGB27929|s__GGB27929_SGB40368	0.2452	1.32374	0.08624	0.80077	0.92457	1.49058	0.09451	1.75895	5.74845	0.18975	0.06743	0.18685	1.0031	0.75745	1.15555	1.85741	3.73941	3.45584	0.36795	2.23847	0.91571	4.02421	0.84682	1.06057	2.16974	0.16225	0.00973	0.61805	0.54576	0.98677	2.2984	0.48879	0.2506	0.79807	1.42078	0.40499	1.11292	0	2.59392	1.79106	1.68357	2.08063	1.96986	1.85082	0.9255	0.284	3.74615	0.18399	1.54441
k__Bacteria|p__Firmicutes|c__CFGB75988|o__OFGB75988|f__FGB75988|g__GGB79760|s__GGB79760_SGB63182	0.24286	0.00888	0.27375	0.08182	0.0497	0.17712	0.27895	0.01736	0.12107	0.04362	0.08543	0.03929	0.0237	0.17083	0.09482	0.12082	0.11892	0.12563	0.0566	0.06797	0.07941	0	0.26608	0.13754	0.08961	0	0	0.05944	0.06237	0.08335	0.10077	0.40124	0.05373	0.1271	0.33602	0.11393	0.10247	0	0.57179	0	0	0.10728	0.11948	0.23926	0.02	0.09931	0.04933	0.23093	0.19134
k__Bacteria|p__Firmicutes|c__Clostridia|o__Eubacteriales|f__Lachnospiraceae|g__GGB28763|s__GGB28763_SGB41411	0.22303	0	0	0	0.28528	0.19493	0.05025	0.01127	0	0.00183	0.01069	0.00211	0	0.19515	0	0	0.05236	0.0344	0.00922	0.00115	0.01891	0.19754	0.03059	0	0.00396	0	0	0.0077	0	0.20024	0	0	8e-04	0	0.10296	0.0314	0.22555	0	0.26697	0.00291	0	0	0	0.02482	0.0074	0.03417	0.15383	0.01947	0
k__Bacteria|p__Bacteroidetes|c__CFGB2838|o__OFGB2838|f__FGB2838|g__GGB28403|s__GGB28403_SGB40190	0.22007	0	0	0	0.66993	0	0.03768	0	0	0.18563	0.07361	0.1835	0	0	1.26519	0.00917	1.03664	1.12389	0.15229	0.65275	0.75171	0.00349	0.12117	0	0	0.03017	0	0.3489	0.36544	0.27959	0.26859	0	0.07644	0	0	0.37962	0.33507	0	0	0	0	0	0	0	0	0.38857	0	0	0
k__Bacteria|p__Firmicutes|c__Clostridia|o__Eubacteriales|f__Oscillospiraceae|g__GGB74408|s__GGB74408_SGB43542	0.20127	0	0.19701	0.2344	0.06919	0.08393	0.04702	0.10463	0.0142	0.14244	0.13985	0.14446	0.0164	1.98753	0.06227	0.08636	0.29758	0.34959	0.48902	0.02111	0.05467	0.01966	0.19015	0.008	0	0.00518	0	0.06559	0.05667	0.0612	0	0.36053	0.38918	0.0189	0.33028	0.09189	0.05289	0.18489	0.01141	0.43269	0.46123	0.08447	0.09229	0.34969	0.0186	0.22002	0.03312	0.71128	0.47925
k__Bacteria|p__Firmicutes|c__Tissierellia|o__Tissierellales|f__Peptoniphilaceae|g__GGB28437|s__GGB28437_SGB41020	0.19396	0.48281	0.00312	0.04513	0.15565	0.00189	0.00139	0.1334	0	0.18186	0.02528	0.16831	0.01905	0	0.01111	0.02524	0.05004	0.05245	0.02979	0.50794	0.21884	0.01027	0	0.03368	0.07264	0	0	0.62388	0.59022	0.14193	0.16417	0.01364	0.12924	0.02287	0.01337	0.0969	0.14623	0	0.05164	0.17079	0.14492	0.00855	0.00796	0	0	0.051	0	0.11184	0.36589
k__Bacteria|p__Firmicutes|c__CFGB8152|o__OFGB8152|f__FGB8152|g__GGB28866|s__GGB28866_SGB41538	0.18797	0	0	0	0	0	0	0	0	0	0	0	0	0	0	0.81314	0.05281	0.05725	0	0.17555	0	0	0	0	0	1.75687	1.86641	0.31089	0.3112	0	0	4.28593	0	0	0	0	0	0.51682	0	0	0	0	0	0	0	0	0	0	0.15422
k__Bacteria|p__Firmicutes|c__Bacilli|o__Bacillales|f__Staphylococcaceae|g__GGB27929|s__GGB27929_SGB41624	0.18212	0.18952	0.00185	0.27716	0.00673	0.03232	0.80452	0.08824	0.06546	0.24987	0.17882	0.25195	0.06967	0.31919	0.00657	0.02734	0	0	0.43216	0.70381	0.09527	0.17429	0.01565	1.74222	0.13592	0	0	0.48597	0.4931	0.09107	0.4007	0.0092	0.10525	1.34286	0.23748	1.39665	0.07457	0.03151	0.08915	0.17185	0.15892	0.04707	0.04149	0.44913	0	0.20356	0.02113	0	0.18197
k__Bacteria|p__Firmicutes|c__Clostridia|o__Eubacteriales|f__Lachnospiraceae|g__GGB42644|s__GGB42644_SGB59842	0.17892	0.01471	0.67875	0	0.00817	0.0912	0.00227	0.01692	0.24346	0.00038	0	0.00092	0	0	0	0	0.00504	0.00085	0.00604	0.0377	0	0.04372	0.01858	0.00045	0.00414	0	0	0.04645	0.03013	0	0	0.06228	0.01157	0	0.04638	0.01685	0	0.05082	0.0458	0.00574	0.00247	0	0	0.04174	0	0.03271	0.03949	0	0.02209
k__Bacteria|p__Bacteroidetes|c__CFGB76111|o__OFGB76111|f__FGB76111|g__GGB27782|s__GGB27782_SGB40196	0.17736	0	0	0.4068	0.11657	0	0	0	0	0.03919	0.00612	0.04134	0	2.52138	0.59687	0.00499	0	0	0.03129	0.43269	0.13246	0	0.00524	0	0	0	0	0.10152	0.0985	0.00834	1.2021	0	0.00405	0	0	0	0.00884	0	0	0	0	0	0	0	0.34491	0.03677	0	0.11353	0.80576
k__Bacteria|p__Firmicutes|c__Clostridia|o__Eubacteriales|f__Clostridiaceae|g__Clostridium|s__Clostridium_SGB40327	0.15363	0	0	0	0.38584	0.3716	0	0	0	0.2249	0.07311	0.19822	0	0	0.25759	0	0.21182	0.20783	0.19151	0.93517	0.89629	0.00708	0.20753	0	0	0.00086	0	0.31949	0.31458	0.17748	0.97223	0	0.2277	0	0	0.32018	0.1992	0	0	0	0	0	0	0	0	0.67228	0	0	0.38543
k__Bacteria|p__Actinobacteria|c__Coriobacteriia|o__Eggerthellales|f__Eggerthellaceae|g__Adlercreutzia|s__Adlercreutzia_muris	0.14996	0	0.12488	0	0	0.00962	0.67586	0.01557	0.02641	0.00294	0	0.00099	0.00541	0.15934	0.00027	0.02547	0.01802	0.01875	0.02405	0.01965	0.01322	0.2305	0.03941	0.01279	0	0	0	0.00501	0.00028	0	0.05667	0.00365	0	0.00947	0.02661	0.01482	0	0.13121	0.03642	0.00437	0.00389	0.00785	0.00771	0.01939	0.01232	0.04585	0.14702	0	0.12884
k__Bacteria|p__Bacteroidetes|c__CFGB76026|o__OFGB76026|f__FGB76026|g__GGB27914|s__GGB27914_SGB40352	0.144	0.45544	0.00329	0.26843	0.5616	0.08085	0.03596	0	0.20629	0.04192	0.00665	0.03473	0.21823	0	0.29662	0	0.31415	0.2957	0.39086	0.17799	0.30593	0	0	0.1203	0.42801	0.00344	0	0.09478	0.06869	0.1006	0.19858	0	0.06876	0.11919	0.12219	0.08968	0.09683	0	0.07002	0	0	0.53522	0.49938	0.14929	0.44623	0.14411	0	0.00155	0.10349
k__Bacteria|p__Firmicutes|c__Bacilli|o__Lactobacillales|f__Lactobacillaceae|g__GGB27860|s__GGB27860_SGB40294	0.13645	0.70212	0.01382	0.87746	0.35261	0	1.2303	2.08797	0.00271	0.00869	0	0.00838	1.90548	0.01307	0.35568	0.00555	0.43767	0.47628	0.59093	0.00031	1.66745	0.19791	0	0	1.28352	0.00719	0	0	0	0.11318	0	0	0.00103	0	0	0.0063	0.10079	0	0	0	0	1.82123	1.85448	0	0.11837	0.01241	0.0093	0	0.05319
k__Bacteria|p__Firmicutes|c__CFGB75900|o__OFGB75900|f__FGB75900|g__GGB45977|s__GGB45977_SGB41021	0.13571	0.05976	0.00076	0.02514	0.08075	0.00733	0	0.04391	0	0.17541	0.01776	0.16888	0.00438	0	0.00344	0.00924	0.03485	0.02246	0.00174	0.26008	0.03618	0	0	0.03565	0.0336	0	0	0.60467	0.55465	0.05856	0.03933	0.00232	0.21014	0.01783	0.00547	0.00958	0.0674	0	0.00876	0.00779	0.00435	0.06263	0.06853	0.01861	0.00527	0.00024	0	0.17424	0.01742
k__Bacteria|p__Firmicutes|c__CFGB76355|o__OFGB76355|f__FGB76355|g__GGB28422|s__GGB28422_SGB41005	0.12006	0.5363	0.00328	0	0.24313	0	0	0.20704	0	0.34694	0.04309	0.34789	0.05263	0	0.01128	0	0.00826	0.00509	0.00218	0.01579	0.13814	0.15022	0	0.15331	0.10276	0	0	0	0	0.00175	0.08492	0	0.29982	0.03125	0.00284	0.13996	0.00098	0	0	0	0	0.06087	0.06471	0.03182	0	0.21431	0	0.079	0
k__Bacteria|p__Bacteroidetes|c__Bacteroidia|o__Bacteroidales|f__Muribaculaceae|g__Muribaculaceae_unclassified|s__Muribaculaceae_bacterium_Isolate_110_HZI	0.11688	0.00847	0	0.39063	0.33677	0	0	0.0623	0	0.00301	0	0.00367	0.11165	0	0	0	0	0	0	0	0	0	0	0	0.06012	0	0	0	0	0.01301	0.23034	0	0.04681	0	0	0.04812	0.01686	0	0	0	0	0.23173	0.22381	0	0.64792	0.00494	0	0	0
k__Bacteria|p__Firmicutes|c__CFGB76790|o__OFGB76790|f__FGB76790|g__GGB45624|s__GGB45624_SGB63337	0.10277	0.29808	0.10394	0.00918	0.03523	0.38527	0	0.03497	0	0.04972	0.03147	0.04885	0.02308	0.02968	0.04451	0.39313	0.11446	0.12781	0.06794	0.28435	0.01566	0.1708	0.0184	0	0.08089	0	0	0.11403	0.11386	0.02823	0.05467	0.38388	0.0387	0	0.63417	0.10041	0.03417	0.78037	0.25528	0	0	0.06382	0.06595	0.42869	0.02421	0.03939	0.41991	0.19692	0.24385
k__Bacteria|p__Firmicutes|c__Clostridia|o__Eubacteriales|f__Clostridiaceae|g__GGB28846|s__GGB28846_SGB41513	0.10125	0.35199	0.01135	0.15533	0.10306	0.07677	0.43646	0.25687	0.18521	0.24222	0.54098	0.17434	0.12036	0.01512	0.13985	0.0611	0.05122	0.0399	0.12892	0.1463	0.56976	0.02262	0.05914	0.37464	0.14493	0	0	0.25403	0.18905	0.72769	0.26716	0.24207	0.33655	0.25044	0.05805	0.39439	0.6923	0.2399	0.15793	0.18314	0.16308	0.22521	0.21774	0.40658	0.04407	0.14511	0.21283	1.2926	0.03524
k__Bacteria|p__Bacteria_unclassified|c__Bacteria_unclassified|o__Bacteria_unclassified|f__Bacteria_unclassified|g__Bacteria_unclassified|s__bacterium_D16_76	0.09048	0.00408	0	0.09364	0.01575	0.05488	0.06903	0.22555	0.09085	0.14715	0.16763	0.15619	0.24114	0	0.08554	0	0.13165	0.13189	0.02213	0.00254	0.1567	0	0	0.00352	0.02668	0	0	0.36353	0.38464	0.021	0	0.04159	0.08749	0.03046	0.0013	0.04049	0.02287	0.21202	0.00117	0.07798	0.09504	0.22743	0.22705	0	0.21617	0.0052	0	0	0
k__Bacteria|p__Firmicutes|c__Clostridia|o__Eubacteriales|f__Oscillospiraceae|g__GGB30295|s__GGB30295_SGB43259	0.0899	0	0.05163	0	0	0	0	0	0	0.12852	0.15591	0.13493	0	0	0	0	0.03243	0.03165	0	0.4099	0	0	0	0	0	0	0	1.69263	1.73465	0	0.04768	0	0.02781	0	0	0.00567	0	0	0	0	0	0	0	0	0	0.16587	0	0	0.00987
k__Bacteria|p__Firmicutes|c__Clostridia|o__Eubacteriales|f__Oscillospiraceae|g__GGB42343|s__GGB42343_SGB59511	0.087	0.13238	0.0031	0	0.06434	0	0	0.07736	0	0.08686	0.00406	0.07863	0.00596	0	0	0	0	0	0	0.10213	0.09735	0.02858	0	0.10249	0.03002	0	0	0.27424	0.24835	0	0	0	0.05776	0.07302	0	0.03703	0	0	0	0.17147	0.15946	0.07986	0.10511	0	0.0858	0.03385	0	0.00443	0.1009
k__Bacteria|p__Firmicutes|c__CFGB76074|o__OFGB76074|f__FGB76074|g__GGB28949|s__GGB28949_SGB41655	0.08275	0.09222	0.00287	0.11094	0.1715	0.00747	0.04755	0.15963	0.01873	0.06037	0.18043	0.05928	0.01656	0.08709	0.26559	0.00407	0.11149	0.11491	0.05519	0.01686	0.22779	0.00529	0.05016	0.95116	0.16458	0	0	0.21498	0.22326	0.63189	0.15633	0.05217	1.22599	0.79413	0.02582	0.1894	0.50777	0.07106	0.06151	0.56928	0.58105	0.28627	0.27156	0.03557	0.06482	0.03706	0.02009	0.17681	0.08066
k__Bacteria|p__Firmicutes|c__CFGB28877|o__OFGB28877|f__FGB28877|g__GGB29001|s__GGB29001_SGB41717	0.07977	0.078	0.00325	0	0.21478	0.02692	0.01272	0.17754	0	0.02737	0.08304	0.02938	0.47801	0.00149	0.0337	0.00265	0.03232	0.02381	0.00344	0.35356	0.57915	0.04862	0.00047	0.61546	0.27703	0	0	0.64407	0.61917	0.06551	0.19509	0.00595	0.08175	0.8608	0.00934	0.62549	0.04828	0	0.02718	0.90721	0.87466	0.75503	0.70279	0	0.09074	0.48878	0	0	0.04848
k__Bacteria|p__Firmicutes|c__Clostridia|o__Eubacteriales|f__Oscillospiraceae|g__GGB28433|s__GGB28433_SGB41016	0.07726	0.24528	0.01202	0.08703	0.38453	0.01196	0.0044	0.08774	0	0.17141	0.00797	0.15013	0	0	0.01057	0.09084	0.38478	0.36715	0.38475	2.30614	0.25537	0.70206	0.00226	0.19664	0.10176	0.00614	0	2.22269	2.10151	0.78514	0.14124	0.11956	1.39246	0.19301	0.03953	0.01308	0.89473	0	0.00277	0.10219	0.08368	0.01115	0.01115	0.08795	0.16079	0	0.10439	0.79003	0.32094
k__Bacteria|p__Bacteria_unclassified|c__Bacteria_unclassified|o__Bacteria_unclassified|f__Bacteria_unclassified|g__GGB42601|s__GGB42601_SGB59797	0.07416	0.03728	0.0153	0.03387	0.00076	0.01587	0.03341	0.0368	0	0.00535	0.00931	0.00507	0.00355	0	0.00932	0	0	0	0.00565	0.01068	0.00455	0	0	0.03714	0.02556	0	0	0.01547	0.0171	0.00463	0.00738	0	0.01781	0.02585	0.00096	0.08116	0.00388	0	0	0.00728	0.00581	0.00303	0.00292	0.0033	0.0011	0.02172	0.01325	0.03204	0.02837
k__Bacteria|p__Firmicutes|c__CFGB76322|o__OFGB76322|f__FGB76322|g__GGB30414|s__GGB30414_SGB43453	0.07381	0.26499	0.0882	0.22426	0.20386	0.04793	0.0298	0.49973	0.0715	0.09501	0.20729	0.09593	0.20498	0.14632	0.37523	0.08475	0.04066	0.0405	0.33012	0.25101	0.14749	0.19319	0.10354	0.37364	0.43274	0	0	0.16224	0.16537	0.40933	0.22634	0.08301	0.20857	0.39214	0.05822	0.43351	0.4866	0.58265	0.10315	0.21961	0.25261	0.35421	0.3609	0.09887	0.0424	0.2261	0.23001	0.1476	0.18419
k__Bacteria|p__Firmicutes|c__CFGB72709|o__OFGB72709|f__FGB72709|g__GGB30300|s__GGB30300_SGB43264	0.07364	0.11685	0.03971	0.01114	0.01486	0.21005	0	0.06445	0.02455	0.00594	0.00194	0.00512	0.0268	0	0	0.31555	0.01738	0.02083	0.06504	0	0.00172	0.13526	0.16773	0.088	0.09188	0	0	0.04903	0.04531	0.03978	0.00835	0.41999	0	0.07175	0.20527	0.08748	0.03762	0	0.11589	0.00021	0	0	0	0.4136	0	0.04578	0.45235	0	0.45396
k__Bacteria|p__Firmicutes|c__Bacilli|o__Lactobacillales|f__Lactobacillaceae|g__Ligilactobacillus|s__Ligilactobacillus_murinus	0.07349	0.08097	0.42325	0.19716	0.13595	0.05413	0.45699	0.10629	0.33918	0.09694	0.07433	0.09339	0.04571	0.12258	0.07602	0.15302	0.01955	0.0132	0.06159	0.06482	1.84339	0.1309	0.1136	0.05792	0.02016	0	0	0.11162	0.10961	0.25395	0.33195	0.04732	0.86151	0.23532	0.04775	0.10509	0.27165	0.09359	0.09056	0.18502	0.175	0.01234	0.00901	0.0849	0.02339	0.44739	0.01907	0.20574	0.02238
k__Bacteria|p__Bacteroidetes|c__Bacteroidia|o__Bacteroidales|f__Rikenellaceae|g__Alistipes|s__Alistipes_timonensis	0.07242	0	0	0	0	0	0	0	0	0	0	0	0	0	0	0	0	0	0	0	0	0	0	0	0	0	0	0	0	0	0	0	0	0	0	0.06641	0	0	0	0	0	0	0	0	0	0	0	0	0
k__Bacteria|p__Firmicutes|c__Clostridia|o__Eubacteriales|f__Clostridiaceae|g__Clostridiaceae_unclassified|s__Clostridiaceae_bacterium	0.07212	0.4683	0.00485	0.27394	0.27548	0.07545	0.0294	0.435	0.09192	0.05467	0.1342	0.05628	0.18659	0	0.19709	0	0.06966	0.06351	0.18851	0.03148	0.21496	0.00654	0.27349	1.62176	0.58921	0	0	0.43659	0.4347	0.18455	0.04437	0	0.16562	1.70097	0	0.16202	0.17667	0	0.2593	0	0	0.42957	0.45454	0	0.00021	0.04028	0.0045	0.24264	0
k__Bacteria|p__Firmicutes|c__CFGB2838|o__OFGB2838|f__FGB2838|g__GGB80167|s__GGB80167_SGB63230	0.06879	0	0.03811	2.16679	0.03245	0.27194	0	0.00028	0	0.07218	0.07518	0.07998	0	0	0	0	1.2178	1.33155	0.00223	0	0	0	0.59877	0	0	0.03883	0	0.09992	0.08525	0	0	0	0.23349	0	0	0	0	0.36246	0.68104	0	0	0	0	0.00422	0.00603	0.65725	0	0	0
k__Bacteria|p__Bacteroidetes|c__CFGB9388|o__OFGB9388|f__FGB9388|g__GGB27866|s__GGB27866_SGB40300	0.06796	0.83643	0.13085	0.79379	0.34733	0.15263	0.43419	1.31844	0.04702	0.16325	0.07381	0.17159	1.52932	0.00759	0.15428	0.11792	0.18985	0.17924	0.8809	0.59174	0.4112	0.12299	0.00127	1.1516	1.00083	0.00236	0	0.40071	0.38423	0.28689	0.65945	0.03201	0.3151	0.9891	0.00325	0.35181	0.33795	0.19318	0.08993	1.24801	1.16893	0.4127	0.39883	0.02891	0.6391	1.49485	0.08934	0.50287	0.05376
k__Bacteria|p__Firmicutes|c__CFGB76293|o__OFGB76293|f__FGB76293|g__GGB28869|s__GGB28869_SGB41543	0.06687	0.03859	0.00032	0.10135	0.1622	0.00588	0.01629	0.12851	0.00687	0.25367	0.29962	0.26698	0.21311	0.54317	0.06513	0.08475	0.04683	0.04746	0.25773	0.10442	0.08467	0.04999	0	0.09565	0.02143	0	0	0.02436	0.02319	0.07024	0.10577	0.07441	0.12808	0.17316	0.01449	0.0744	0.06343	0.06844	0.09512	0.00809	0.00637	0.08059	0.07521	0.01025	0	0.05255	0.02007	0	0.03094
k__Bacteria|p__Firmicutes|c__CFGB1494|o__OFGB1494|f__FGB1494|g__GGB28790|s__GGB28790_SGB41443	0.06668	0.00017	0	0	0.00345	0	0	0	0	0.02753	0.19319	0.02403	0	0	0	0	0.04436	0.03343	0.3549	0	0.30882	0.07783	0	0	0.03482	0	0	0.01418	0.00671	0.10067	0	0	0	0.47561	0	0.81034	0.0623	0	0	0	0	1.07911	1.14478	0	0	0.00236	0	0	0
k__Bacteria|p__Firmicutes|c__Clostridia|o__Eubacteriales|f__Lachnospiraceae|g__GGB28844|s__GGB28844_SGB41511	0.06381	0.08181	0.84549	0.28579	0.09974	0.84023	0.32972	0.14876	0.01914	0.13226	0.13081	0.13697	0.04545	0.98639	0.00084	0.12863	0.05279	0.04737	0.56766	0.22015	0.00596	0.44808	0.03174	0.09307	0.07703	0	0	0.15592	0.18225	0.06538	0	0.34512	0.38308	0.10776	0.53709	0.20631	0.06604	0.20411	0.51335	0.04683	0.04231	0	0	0.16519	0	0.15747	0.48105	0.42798	0.8288
k__Bacteria|p__Firmicutes|c__Clostridia|o__Eubacteriales|f__Oscillospiraceae|g__GGB30473|s__GGB30473_SGB43557	0.06193	0.11908	0.21217	0.11557	0.06742	0.2228	0.04315	0.17081	0	0.17524	0.05095	0.17651	0.48236	0.24095	0.05887	0.12504	0.14971	0.17158	0.44913	0.26544	0.15542	0.18527	0	0.41525	0.13494	0	0	0.15451	0.14607	0.17484	0.14533	0.13593	0.06985	0.3536	0.04783	0.08376	0.25282	0	0	0.13989	0.1565	0.22852	0.26596	0	0.22593	0.35194	0.0792	0.09155	0.08606
k__Bacteria|p__Firmicutes|c__Clostridia|o__Eubacteriales|f__Oscillospiraceae|g__Oscillibacter|s__Oscillibacter_sp_CU971	0.06127	1.18099	0.02359	0.19507	1.10476	0.05463	0.03557	2.06023	0.32086	2.18723	2.06228	2.2925	1.63668	0.01623	2.21543	0.49989	0.24402	0.34144	0.76897	0.65857	0.96685	0.15199	0.00158	0.31803	0.62109	1.1207	1.26917	1.17742	1.14213	0.63901	0.28969	0.09435	0.38856	1.35013	0	2.17689	0.7584	0.34541	0.02855	1.2607	1.42964	1.73591	1.89838	0.00716	1.51733	0.39425	1.0797	1.01683	0.1815
k__Bacteria|p__Firmicutes|c__Clostridia|o__Clostridia_unclassified|f__Clostridia_unclassified|g__GGB30286|s__GGB30286_SGB43247	0.05998	0	0	0	0.03249	0	0	0	0	0	0	0	0	0	0.12515	0	0	0	0	0.04532	0	0	0.03225	0	0	0	0	0.21174	0.2089	0.12949	0.12711	0	0	0	0	0	0.08019	0	0	0	0	0	0	0	0.03185	0.07922	0	0.19266	0.11472
k__Bacteria|p__Actinobacteria|c__Coriobacteriia|o__Eggerthellales|f__Eggerthellaceae|g__Adlercreutzia|s__Adlercreutzia_mucosicola	0.05897	0.00706	0.0556	0	0.00767	0.02883	0.03865	0.0132	0.06927	0.01062	0.00028	0.00941	0.0011	0.04419	0.03301	0.04025	0.05203	0.07267	0.05471	0.04169	0	0.01631	0.01409	0.02144	0.00028	0	0	0.01031	0.00416	0	0.00113	0.00985	0.01029	0.02379	0.00462	0.00656	0.00349	0.00351	0	0	0	0.00076	0.00022	0.00865	9e-05	0.01998	0.05295	0.00493	0.02558
k__Bacteria|p__Firmicutes|c__CFGB76077|o__OFGB76077|f__FGB76077|g__GGB28851|s__GGB28851_SGB41518	0.05893	0.98042	0.0301	0.02078	0.02128	0	3.2956	0.15281	0	0.10995	0.46144	0.11076	0.10336	0	0.02033	0	0.00106	0	0.02967	0.32801	0.16546	0.00318	0.03397	1.94579	0.66694	0.33337	0.37275	0.13482	0.12739	0.64104	0.0262	0.00738	0.33617	2.54046	0	0.22544	0.59446	0.00484	0.00272	1.02476	1.09171	0.08628	0.08432	0.00548	0.01068	0.33015	0.00505	0.32411	0
k__Bacteria|p__Bacteria_unclassified|c__Bacteria_unclassified|o__Bacteria_unclassified|f__Bacteria_unclassified|g__GGB28951|s__GGB28951_SGB41658	0.05864	0.04298	0	0.08642	0.04922	0.00154	0.25754	0.07225	0.00566	0.06398	0.07893	0.06933	0.25508	0.01369	0.19744	0.01831	0.01386	0.0119	0.03519	0.05609	0.00692	0.02438	0	0.25982	0.02439	0	0	0.03598	0.03266	0.1071	0	0.00759	0.13394	0.11514	0.00264	0.25471	0.10846	0.06912	0	0.05719	0.05392	0.16584	0.16447	0.01311	0.0776	0.01319	0.01638	0.07283	0.00613
k__Bacteria|p__Actinobacteria|c__Coriobacteriia|o__Eggerthellales|f__Eggerthellaceae|g__Adlercreutzia|s__Adlercreutzia_caecimuris	0.05729	0.07338	0.01832	0.00212	0.01654	0.00965	0.01815	0.04818	0.08802	0.00435	0.00098	0.0098	0.00516	0.00753	0.04822	0.04226	0.01801	0.03501	0.02028	0.00936	0.00976	0.03697	0.00799	0.02498	0.10371	0	0	0.0039	0	0.02991	0.00338	0.00696	0.00765	0.01924	0	0.01384	0.05935	0.02858	0.03127	0.00639	0.00397	0.00976	0.01647	0.00374	0.01584	0.00468	0	0.02967	0.02035
k__Bacteria|p__Firmicutes|c__Tissierellia|o__Tissierellales|f__Peptoniphilaceae|g__Peptoniphilus|s__Peptoniphilus_SGB48104	0.05618	0	0	0	0.28944	0	0	0	0	0.04079	0.00889	0.03869	0	0	0.07677	0	0.12613	0.12669	0.0549	0.0287	0.05261	0	0.00495	0	0	0	0	0.01431	0.01059	0.08669	0.05508	0	0.00677	0	0	0.12297	0.08105	0	0	0	0	0	0	0	0	0.09592	0	0	0
k__Bacteria|p__Bacteroidetes|c__CFGB635|o__OFGB635|f__FGB635|g__GGB27872|s__GGB27872_SGB40306	0.04831	0.09996	0.02104	0.23444	0.10959	0.03139	0.07036	0.55418	0.09012	0.01524	0.00134	0.01551	0.22478	0.03198	0.08649	0	0.07213	0.07407	0.06566	0.0716	0.09555	0.06632	0	0.03662	0.07925	0	0	0.05323	0.04867	0.05156	0.12352	0	0.02158	0.03925	0	0.06114	0.05938	0	0.0037	0.49031	0.50035	0.46132	0.45177	0.02882	0.16705	0.02362	0	0.12677	0.0257
k__Bacteria|p__Firmicutes|c__Clostridia|o__Clostridia_unclassified|f__Clostridia_unclassified|g__GGB75314|s__GGB75314_SGB102498	0.04332	0	0	0.02442	0.00784	0.00675	0	0.00397	0	0.02335	0	0.02189	0	0	0	0	0.08785	0.08484	0.00411	0.05927	0.06774	0.00791	0	0	0	0	0	0.01373	0.01115	0	0	0	0.03417	0	0	0.01856	0	0.03187	0	0.01028	0.00597	0.13544	0.14412	0.02056	0.0502	0.03064	0	0.01898	0
k__Bacteria|p__Bacteroidetes|c__Bacteroidia|o__Bacteroidales|f__Bacteroidales_unclassified|g__GGB27849|s__GGB27849_SGB40283	0.03347	0.43623	0.45833	0	0.25993	0	0	0.74421	0	0.08793	0.05398	0.08731	0	0	0.96345	0.00461	0.57458	0.51565	0.17404	0.07725	0.57113	0	0	0	0.40867	0.01475	0	0.07392	0.06558	0.58975	0.63741	0	0.03594	0	0	0.04713	0.59653	0	0.00038	0	0	0	0	0	0.34017	0.06033	0	0.10061	0
k__Bacteria|p__Firmicutes|c__CFGB48875|o__OFGB48875|f__FGB48875|g__GGB28776|s__GGB28776_SGB41429	0.03341	0	0.02359	0.04019	0.01652	0.01016	0	0	0	0	0	0	0.01627	0.03076	0	0	0.01867	0.01552	0.07982	0.063	0.08653	0.00984	0	0.10409	0	0	0	0.01993	0.01426	0.04962	0.0564	0	0.07583	0.09857	0	0.37434	0.06074	0	0	0	0	0	0	0	0	0	0.05224	0.17989	0
k__Bacteria|p__Bacteria_unclassified|c__CFGB49426|o__OFGB49426|f__FGB49426|g__GGB28888|s__GGB28888_SGB41569	0.027	0.2945	0.00291	0.24531	0.34066	0	2.51192	1.19194	0.02293	1.49939	1.42022	1.55996	1.06669	0.01258	2.6103	0.02957	0.39246	0.37858	0.30066	0.70773	0.4046	0.0286	0	0.71679	0.52865	0.00429	0	0.21674	0.23314	1.18388	0.17673	0	0.74025	1.27097	0	0.57437	1.17166	0	0.03571	0.2584	0.26142	0.0512	0.04452	0	0.29367	1.05416	0.01092	0.11255	0.00444
k__Bacteria|p__Bacteroidetes|c__Bacteroidia|o__Bacteroidales|f__Bacteroidaceae|g__Bacteroides|s__Bacteroides_caecimuris	0.02651	0.10807	0.00073	0	0.03389	0.02614	0.00363	0	0.05105	0.01917	0.00784	0.01294	0.04774	0.01859	0.12727	0	0.01368	0.01094	0.00342	0.02313	0.00395	0	0.00186	0.08544	0.04622	0.01904	0.02016	0.03023	0.01946	0.01627	0.00185	0	0.00566	0.03687	0.01696	0.05046	0.02567	0	0.00104	0	0	0.02513	0.01771	0.04186	0.06211	0.1398	0	0.08192	0.01626
k__Bacteria|p__Firmicutes|c__Bacilli|o__Lactobacillales|f__Streptococcaceae|g__Lactococcus|s__Lactococcus_cremoris	0.02457	0	1.13952	0	0	2.61214	0.04341	0	0.74114	0.02736	0	0.02032	0.00117	0.0862	0	0.4434	0.01296	0.00851	0	0	0	0.07334	0.03231	0	0	0.2668	0.29852	0	0	0	0	0.07419	0	0	0.03626	0	0	0.42997	0.13159	0	0	0	0	0.20604	0	0	0.08132	0	0
k__Bacteria|p__Bacteria_unclassified|c__CFGB76064|o__OFGB76064|f__FGB76064|g__GGB20145|s__GGB20145_SGB41586	0.02363	2.14356	0.04657	13.95255	0.00063	0.0812	19.69115	3.85413	0.02542	0.96904	0.84515	0.99209	0.3385	4.56715	0.0408	0.00112	0	0	0.19846	0.12541	0.66137	0.01569	0	0.02659	1.22448	0.48405	0.54436	0.14348	0.14811	0.08333	0.0264	0	0.6627	0.04544	0.40473	1.1259	0.07917	0.0284	0.0043	0.85027	0.83643	0.03829	0.03059	0.08262	0.01953	0.63716	0	0.3667	0.06612
k__Bacteria|p__Bacteria_unclassified|c__Bacteria_unclassified|o__Bacteria_unclassified|f__Bacteria_unclassified|g__Bacteria_unclassified|s__Bacteria_unclassified_SGB63107	0.0228	0.03479	0.00309	0	0.01845	0.01319	0.08688	0.08103	0.01341	0.00029	0	0	0.00181	0.00967	0.02183	0.00611	0.00205	0.00064	0.03074	0.00394	0	0.03457	0	0.02735	0.03454	0	0	0.01463	0.01059	0.03276	0.00234	0	0	0.02882	0	0	0.05497	0.05186	0.01216	0	0	0	0	0	0	0.00437	0.05599	0	0.03686
k__Bacteria|p__Bacteria_unclassified|c__Bacteria_unclassified|o__Bacteria_unclassified|f__Bacteria_unclassified|g__GGB28963|s__GGB28963_SGB41672	0.02178	0.25869	0.00661	0.22739	0.0239	0	1.00601	0.6321	0.00126	0.17882	0.55442	0.19271	0.18103	0.00977	0.0455	0	0.17146	0.15282	0.06969	0.02558	0.10796	0	0	0.95253	0.23697	0	0	0.11567	0.11698	0.65275	0.08859	0	0.29054	0.89135	0	0.34024	0.49901	0.0334	0.00611	0.12781	0.13389	0.32581	0.34426	0	0.09841	0.0694	0.00186	0.49911	0.01027
k__Bacteria|p__Firmicutes|c__Clostridia|o__Eubacteriales|f__Oscillospiraceae|g__GGB75064|s__GGB75064_SGB102200	0.01978	1.21759	1.04795	0.34938	0.56837	1.00659	0.26691	1.14862	0.01189	0.51334	0.36177	0.54559	0.63494	0.00853	0.39253	0.33652	0.19753	0.22054	0.53574	0.84525	0.08673	0.89871	0.18034	0.55903	0.74356	0.01073	0	0.43757	0.37596	0.73751	0.35191	1.05892	0.21187	0.31875	0.87503	0.68189	0.83301	0.99212	0.20039	0.10088	0.13424	0.44455	0.44647	1.09676	0.88508	0.11664	0.26569	0.59039	0.82384
k__Bacteria|p__Firmicutes|c__Clostridia|o__Eubacteriales|f__Oscillospiraceae|g__GGB30454|s__GGB30454_SGB100837	0.01795	0.00755	0	0	0.57812	0.03014	0.02286	0.89941	0.06304	0	0.00162	0.00061	0.14794	0	1.24559	1.29342	0.30548	0.35033	0.0912	0	0.15385	0.00712	0	1.55804	0.03107	0	0	0.07411	0.05562	0.94728	0.55419	0.50454	0.03826	1.63048	2.49635	0.03008	0.76161	0	0	0.64283	0.75595	0.22993	0.21055	0.00569	0.24586	0	0	0	0
k__Bacteria|p__Firmicutes|c__CFGB28980|o__OFGB28980|f__FGB28980|g__GGB28778|s__GGB28778_SGB41431	0.01767	0.01314	0.03333	0.00516	0.00957	0.00669	0	0.0464	0	0.05965	0.10667	0.05151	0.01662	0	0.0331	0.0115	0.00544	0	0.00329	0.0142	0.01125	0.00959	0.03305	0.14572	0.01188	0	0	0.05838	0.04763	0.03632	0.00569	0.25299	0.05846	0.0722	0.04784	0.0888	0.04469	0	0.03735	0.04047	0.02089	0.03185	0.03226	0.00787	0.00217	0.01732	0.02023	0.01649	0.01278
k__Bacteria|p__Firmicutes|c__CFGB1814|o__OFGB1814|f__FGB1814|g__GGB75900|s__GGB75900_SGB102322	0.01684	0.02027	0.00048	0	0.01682	0	0.01612	0.02201	0.0262	0.01874	0.03141	0.01817	0	0.01774	0.01378	0.01035	0.06254	0.05319	0.05366	0.01575	0.03074	0	0.03508	0.0285	0.00985	0	0	0.04239	0.03958	0.04764	0	0.03993	0.04932	0.03437	0	0.05901	0.03434	0	0	0	0	0	0	0	0.00168	0.03887	0	0.02806	0.06605
k__Bacteria|p__Firmicutes|c__Clostridia|o__Clostridiales|f__Peptostreptococcaceae|g__Romboutsia|s__Romboutsia_ilealis	0.01681	0	0	0	0	0	0	0	0	0	0	0	0	0.00692	0	0.01184	0.00303	0	0	0	0.01928	0.02458	0	0	0	0.09713	0.08173	0	0	0	0	0.00812	0	0	0.0053	0	0	0	0.02666	0	0	0	0	0	0	0	6e-04	0	0.01672
k__Bacteria|p__Firmicutes|c__Clostridia|o__Eubacteriales|f__Eubacteriaceae|g__GGB28791|s__GGB28791_SGB41444	0.01123	0.03601	0	0.12414	0.01162	0.00984	0.02617	0	0	0.04871	0.43391	0.04578	0	0	0	0	0.08697	0.07747	0.00121	0.00628	0.30842	0.05502	0	0	0	0	0	0.00636	0	0.13554	1.28474	0.01317	0.09515	0	0	0.8034	0.1031	0	0.01191	0	0	0	0	0	0	0.26556	0.16822	0	0.00509
k__Bacteria|p__Firmicutes|c__Clostridia|o__Clostridia_unclassified|f__Clostridia_unclassified|g__Candidatus_Metalachnospira|s__Candidatus_Metalachnospira_SGB63370	0.01119	0	0	0	0.01959	0	0.02376	0	0	0.0153	0.00266	0.01346	0	0	0.04757	0	0	0	0.00213	0.0151	0	0	0	0	0	0	0	0.00835	0.00282	0.01112	0	0	0	0	0	0.00445	0.01596	0	0	0	0	0	0	0	0	0	0	0	0.00626
k__Bacteria|p__Actinobacteria|c__Coriobacteriia|o__Eggerthellales|f__Eggerthellaceae|g__Enterorhabdus|s__Enterorhabdus_sp_P55	0.01106	0.0637	0.00834	0.00099	0.00286	0.00141	0.22725	0.03429	0.00696	0.03057	0.01091	0.03033	0.03224	0.4328	0.07285	0.0025	0.01003	0.00915	0.04194	0.03723	0.01928	0.01217	0	0.02042	0.06086	0	0	0.00908	0.00284	0	0.01492	0	0.01256	0.0209	0	0.01015	0.00228	0.01606	0	0.00766	0.00652	0.03383	0.04022	0	0.01673	0.04092	0.01636	0	0.02183
k__Bacteria|p__Bacteroidetes|c__CFGB9397|o__OFGB9397|f__FGB9397|g__GGB27885|s__GGB27885_SGB40319	0.00978	0.39596	0.00947	0.19876	0.11252	0.00412	0.03192	0.06695	0.00913	0.03898	0.00198	0.0352	0.04897	9e-04	0.07269	0.01559	0.08588	0.07479	0.046	0.14065	0.03612	0.03624	0	0.04202	0.62682	0	0	0.07346	0.06259	0.02813	0.1498	0	0.0096	0.02907	0.00655	0.05197	0.04478	0	0.02568	0.38535	0.36051	0.17916	0.17466	0.02534	0.29053	0.15649	0	0	0
k__Bacteria|p__Bacteroidetes|c__Bacteroidia|o__Bacteroidales|f__Rikenellaceae|g__GGB24102|s__GGB24102_SGB40205	0.00448	5.64625	0.16854	1.11282	3.58567	0.00438	0.08208	0	0	5.41773	1.67799	5.26324	0	0.00882	0.70832	0.01031	0.0085	0.00744	0.4479	2.43836	0.36569	1.55718	0.00955	0	6.19388	0.001	0.00273	0.57109	0.58565	1.91638	4.67477	0	3.79856	0	0.0193	8.92042	1.28634	0	0.01466	0	0	0	0	0	1.16908	4.70396	0.00141	0.1631	0
k__Bacteria|p__Firmicutes|c__CFGB8152|o__OFGB8152|f__FGB8152|g__GGB28870|s__GGB28870_SGB41548	0.00405	0.12052	0.00025	0.57483	0.05135	0.02085	0.33737	0.17159	0.00478	0.48591	0.80163	0.50896	0.06857	0.02416	0.1878	0.00114	0	0	0.08009	0.32743	0.32218	0.00639	0	0.5205	0.22527	0	0	0.53634	0.58491	0.22191	0.14892	0	0.07363	0.67697	0	0.56281	0.23202	0	0	0.21748	0.23789	0.16869	0.1687	0	0.19516	0.03288	0.08266	0.13385	0.00043
k__Bacteria|p__Bacteria_unclassified|c__Bacteria_unclassified|o__Bacteria_unclassified|f__Bacteria_unclassified|g__Bacteria_unclassified|s__bacterium_0_1xD8_82	0.00343	0.00771	0	0	0.00955	0	0	0	0	0.14353	0.13941	0.13839	0.41852	0.00158	0.01426	0.00034	0.00524	0.00399	0.09412	0	0.01098	0	0.08053	0	0.00044	0	0	0	0	0.01863	0.03275	0	0.00585	0	0.00291	0.00033	0.01663	0	0	0	0	0.00196	0.00167	0.00977	0	0	0	0	0
k__Bacteria|p__Firmicutes|c__Clostridia|o__Clostridia_unclassified|f__Clostridia_unclassified|g__GGB28933|s__GGB28933_SGB41634	0.00301	0	0	0.00103	0.16114	0	0.01523	0.00508	0	0.00079	0.00279	0.00096	0	0	0.05761	0	0.16721	0.16915	0.02199	0.05409	0	0	0.01129	0	0	0	0	0.08293	0.09374	0.03848	0.00295	0	0.00771	0	0	0	0.04705	0	0	0	0	0	0	0	0	0	0	0.35894	0
k__Bacteria|p__Proteobacteria|c__Betaproteobacteria|o__Rhodocyclales|f__Zoogloeaceae|g__Zoogloea|s__Zoogloea_SGB41465	0.00289	0.05331	0.0028	0.01901	0.01889	0.00239	0.06604	0.04205	0	0.00662	0.01173	0.00713	0.02597	0	0.00282	0.00285	0.01775	0.01391	0.01247	0.01779	0.03588	0.04481	0	0.03751	0.12161	0	0	0.05347	0.05132	0.00341	0.03714	0.00544	0.04855	0.0244	0.00137	0.05462	0.00299	0.01482	0	0.03496	0.03034	0.00869	0.00667	4e-04	0	0.09315	0	0.08264	0
k__Bacteria|p__Bacteria_unclassified|c__CFGB76311|o__OFGB76311|f__FGB76311|g__GGB28903|s__GGB28903_SGB41594	0.00269	0.32283	0.00479	0.28955	0.09198	0.00094	0.1456	0.34005	0.03037	3.44651	6.3309	3.88199	0.08093	0.02179	0	0.00245	0.00296	0.00224	0.50613	0.08543	0.32695	0.02235	0	1.30375	0.59108	0	0	0.21117	0.22524	0.85137	0.23889	0	0.35141	0.56064	0	0.30191	0.7483	0.01398	0.00313	0	0	0.12565	0.13006	0	0	0.1545	0	0	0
k__Bacteria|p__Firmicutes|c__CFGB9644|o__OFGB9644|f__FGB9644|g__GGB28908|s__GGB28908_SGB41656	0.00218	0	0	0	0	0	0	0.04411	0	0.02875	0.087	0.02637	0.00105	0	0.00117	0	0.00807	0.00508	0.01464	0.00106	0.05344	0.0072	0	0	0	0	0	0.06314	0.0696	0	0	0	0.18898	0	0	0	0.00012	0.07842	0	0	0	0	0	0	0	0	0	0.01955	0
k__Bacteria|p__Firmicutes|c__Bacilli|o__Lactobacillales|f__Streptococcaceae|g__Streptococcus|s__Streptococcus_danieliae	0.00202	0	0.03242	0.04694	0.03382	0.01631	0.00228	0.00281	0.08232	0.00442	0.00028	0.00309	0	0.0183	0.00068	0.01344	0.02947	0.02603	0.00154	0.0032	0.04558	0.00986	0.011	0.00052	0	0	0	0.00667	0.00567	0.00791	0	0.00281	0.01172	0.00017	0.01239	0.01779	0.00541	0.00529	0.00985	0.00329	0.00065	0	0	0.01658	0	0	0	0.00466	0.00571
k__Bacteria|p__Firmicutes|c__Clostridia|o__Eubacteriales|f__Eubacteriales_Family_XIII_Incertae_Sedis|g__Emergencia|s__Emergencia_sp_1XD21_10	0.00088	0.13816	0.15174	0.00772	0.03476	0.01375	0.01372	0.04684	0	8e-04	0	0.00059	0.00342	0.26814	0.01144	0.0088	0.01051	0.0086	0	0.00206	0.00269	0.05453	0	0	0.1797	0	0	0	0	0.00404	0.01961	0	0	0	0	0.00435	0.00361	0.00742	0.00471	0.00631	0.0024	0.00854	0.00544	0	0	0.00119	0.00647	0	0
k__Bacteria|p__Firmicutes|c__Clostridia|o__Eubacteriales|f__Christensenellaceae|g__Christensenella|s__Christensenella_SGB41486	0.00079	1.3098	0.04163	0	0	0.42497	0	0.60471	0	0	0	0	0	0	0	0	0.00069	0	0.00941	0	0	0	0	0	0.29778	0	0	0	0	0.07409	0	0	0	0	0	0.0095	0.06306	0	0	0	0	0	0	0	0	1.17779	0	0	0
k__Bacteria|p__Bacteria_unclassified|c__CFGB76313|o__OFGB76313|f__FGB76313|g__GGB28927|s__GGB28927_SGB41625	0.00033	0.75106	0.01869	0.51481	0.1665	0.02725	0.57878	0.50962	0.00826	0.5186	0.64977	0.51636	0.35938	0.15206	0.88276	0.03079	0.205	0.20335	0.26302	0.35384	0.24858	0.04918	0.04003	1.47514	0.75925	0.23312	0.27084	0.63948	0.69083	0.73804	0.15065	0.02365	0.21022	1.33069	0.1008	0.49975	0.69452	0.04055	0.01275	0.52125	0.5191	0.14161	0.14462	0.11125	0.44472	0.5229	0.29643	0.34672	0.05107
k__Bacteria|p__Firmicutes|c__Clostridia|o__Eubacteriales|f__Oscillospiraceae|g__Anaerotruncus|s__Anaerotruncus_colihominis	0.00032	0	0	0	0.00174	0.04127	0.01771	0.01275	0.35751	0	0	0	0	0	0.00185	0.0355	0	0	0	0	0	0	0	0	0	0	0	0	0	0	0	0.04415	0	0	0	0	0	0.14667	0.04779	0	0	0	0	0	0	0	0	0	0.03112
k__Bacteria|p__Bacteroidetes|c__CFGB76719|o__OFGB76719|f__FGB76719|g__GGB23844|s__GGB23844_SGB35575|t__SGB35575	9.64743	1.44279	2.91287	1.02341	0.40448	0	0	1.29609	0	0.15809	0.0444	0.16147	0	5.24003	0.03324	0.00039	0	0	0.29418	2.65541	0.75591	0.00926	5.38616	0	1.46857	0	0	1.29726	1.30827	0.29338	0	0	0.76069	0	5.0342	0.30071	0.31833	5.38267	0.00235	0.00084	0	0	0	10.5639	0.42807	0.69531	16.16864	2.45954	0.01077
k__Bacteria|p__Bacteroidetes|c__Bacteroidia|o__Bacteroidales|f__Muribaculaceae|g__Muribaculaceae_unclassified|s__Muribaculaceae_bacterium|t__SGB21431	7.1684	0.16156	0.17218	0.23835	0.66651	2.12962	0.03501	0.12289	4.90623	0.0745	0.01111	0.07097	0.14902	3.08368	0.98043	1.87555	3.55391	3.74721	0.41027	1.26515	0.29331	0.01123	0.23514	0.18355	0.19093	0.14102	0.01058	0.26262	0.27142	0.10081	0.28873	0.39436	0.28051	0.08704	1.47882	0.00595	0.1004	1.0108	2.09164	0.00013	0	2.25934	2.1742	1.34529	0.13761	0.12525	0	0.07334	4.72511
k__Bacteria|p__Firmicutes|c__Clostridia|o__Eubacteriales|f__Lachnospiraceae|g__Lachnospiraceae_unclassified|s__Lachnospiraceae_bacterium|t__SGB41609	6.78172	0.56919	0.33055	0.54836	0.05583	0.21262	1.24669	0.15312	0.32488	0.2396	0.18356	0.2379	0.50161	0.10729	0.23719	1.54212	0.13506	0.11996	0.78308	0.64552	0.40714	4.16575	1.70453	0.35753	0.64731	0	0	0.09224	0.08807	0.56959	0.21103	2.75765	0.08639	0.85407	2.30362	0.37772	0.55135	1.79462	1.0074	0.13912	0.13351	0.06595	0.05721	4.08465	0.08071	0.43192	0.92986	0	2.55882
k__Bacteria|p__Firmicutes|c__Bacilli|o__Lactobacillales|f__Streptococcaceae|g__Lactococcus|s__Lactococcus_SGB40208|t__SGB40208	5.0614	1.83868	0.02966	1.23104	0.57697	0.00045	0.2111	0	5.88053	0.65501	0.28611	0.67038	1.33241	8.11092	0.01919	0.01321	0.37505	0.46047	0.56126	3.07335	1.55862	5.119	5.18892	3.893	2.26306	0.00809	0	1.30452	1.37807	0.09527	0.90976	0	0.9251	2.56804	0	2.05778	0.09049	9.8569	0.0012	0.00093	0.00013	2.59093	2.68136	0	1.10221	3.63711	5.16846	1.4974	3.85015
k__Bacteria|p__Bacteroidetes|c__Bacteroidia|o__Bacteroidales|f__Bacteroidaceae|g__Bacteroides|s__Bacteroides_acidifaciens|t__SGB27814	3.96453	1.18809	1.42656	0	0.05566	1.65226	0.05432	0	6.54107	0.07003	0.02968	0.06927	0.784	10.73392	1.33891	0.01871	0.80246	0.70086	0.07073	0.11673	0.31025	0.0074	1.09274	0.55789	0.93289	47.65715	46.01059	0.05552	0.05326	0.02225	0.5918	0	0.02033	0.48324	1.52519	0.144	0.04241	2.03301	1.62203	0	0	1.49871	1.31939	1.51215	0.07452	0.491	0	0.11265	2.45583
k__Bacteria|p__Firmicutes|c__CFGB8152|o__OFGB8152|f__FGB8152|g__GGB28870|s__GGB28870_SGB41549|t__SGB41549	3.6115	0	0	0	0.02858	0.79653	0	0.56076	0	0.59603	1.33402	0.62889	0.26268	0	0	1.17359	0.07498	0.08187	0.02632	0.33272	0.6012	2.59308	0.00636	0	0	0.00146	0	0.23111	0.22809	1.8156	0	3.88504	0.68493	0.5123	0	1.89931	1.74367	1.43525	0.003	0	0	0.19411	0.18455	0	0.02888	0	0.67611	0	1.29171
k__Bacteria|p__Bacteroidetes|c__Bacteroidia|o__Bacteroidales|f__Bacteroidaceae|g__Bacteroides|s__Bacteroides_sp_L10_4|t__SGB27790	3.57632	0.48369	7.07665	3.32896	1.35303	8.07986	0.20758	0.00029	19.55737	0.26951	0.13261	0.26263	1.74957	8.69978	1.51956	7.95815	2.13413	1.94546	0.0902	0.43052	0.72708	4.53929	0.82007	3.21804	0.92454	0.10329	0.01996	0.76894	0.75464	0.3957	1.05444	2.71093	0.4899	2.23715	8.1144	0.53019	0.5189	0	12.22868	2.3951	2.19603	2.37791	2.19946	20.16439	2.70222	0.31843	0.00098	4.7786	6.14128
k__Bacteria|p__Firmicutes|c__Clostridia|o__Eubacteriales|f__Lachnospiraceae|g__GGB27876|s__GGB27876_SGB40310|t__SGB40310	3.01409	1.57067	0.58292	0.78247	0.19686	1.93932	0.31998	5.88913	1.65657	0.16347	0.0644	0.15609	4.66581	0.75367	0.13336	5.87156	3.72923	3.89285	1.96039	6.86939	3.50545	3.6021	0.2563	0.83805	1.91775	0.14486	0.00889	1.6859	1.64674	0.54927	0.53664	2.10507	0.88441	0.78576	0.16266	0.80814	0.55838	3.09267	1.48167	3.71461	3.64742	3.89271	3.72425	0.26537	1.79933	0.17117	6.16613	0.67972	5.18878
k__Bacteria|p__Bacteroidetes|c__CFGB76183|o__OFGB76183|f__FGB76183|g__GGB27774|s__GGB27774_SGB40188|t__SGB40188	2.77529	1.6407	0.0223	0	0.24367	0	0	0	0	0.07321	0.00767	0.06586	0	0	0.03178	3.05648	0.17704	0.18392	0.04064	0.27875	0	0	1.79608	0	1.66031	0	0	0.09256	0.0911	0.09009	0.07645	1.08687	0.05898	0	2.93656	0.14126	0.09513	0	0	0	0	0	0	3.1506	0	0.14229	0	0	0
k__Bacteria|p__Firmicutes|c__Clostridia|o__Eubacteriales|f__Lachnospiraceae|g__Lachnospiraceae_unclassified|s__Lachnospiraceae_bacterium|t__SGB41480	2.61968	0.47001	3.64803	0.32299	0.00319	0	1.01904	0.43964	0.00071	0.16634	0.28045	0.16718	0	0	0	1.82264	0.3291	0.35033	0.0281	0.72421	0.04644	5.72377	4.82971	0.00732	0.82578	0.00482	0	0.00731	0	0.00508	0.07798	0.78605	0.11639	0.44939	0.69392	0.01409	0	2.47046	0	0.00163	0	0.58073	0.58032	0.52052	0.00913	0.81941	2.45835	0	1.07089
k__Bacteria|p__Bacteroidetes|c__Bacteroidia|o__Bacteroidales|f__Muribaculaceae|g__GGB28916|s__GGB28916_SGB41612|t__SGB41612	2.32077	0.90038	0.01152	1.53339	0.0326	0	0.01813	1.92873	1.8663	0.23016	0.20598	0.23435	0.03516	0.01269	0	5.88093	0.41146	0.43942	0.16402	3.1073	0.01322	2.39075	0.01138	0	0	3.99928	4.23939	0.03352	0.02984	0.02146	0.01843	0	0.00174	0	4.88897	0.00794	0.00225	1.42934	0	0.05043	0.04696	0.0798	0.07809	3.59555	0.00283	0.00746	0.02276	0	0.03652
k__Bacteria|p__Bacteroidetes|c__Bacteroidia|o__Bacteroidales|f__Muribaculaceae|g__Duncaniella|s__Duncaniella_freteri|t__SGB27768	2.26309	0.88093	0.64882	3.90725	0.70575	0.85375	0.60749	1.70052	2.99995	0.81016	0.60092	0.78424	5.93797	0.85281	0.76368	0.67085	1.1477	1.06345	1.42808	3.09533	2.37973	1.08415	0.42648	2.17137	1.22121	0.0445	0	1.18542	1.19235	0.87089	0.65997	0.25581	0.69389	2.06073	0.92025	1.02624	1.13195	1.86949	1.03306	2.30844	2.17878	0.87487	0.79846	1.2665	3.08674	4.69158	2.95082	2.53264	2.01844
k__Bacteria|p__Bacteroidetes|c__Bacteroidia|o__Bacteroidales|f__Odoribacteraceae|g__Odoribacter|s__Odoribacter_sp_Z80|t__SGB40792	2.22072	0	0	0.15752	0.25286	0	0.07472	0	0	0.04302	0.00344	0.05747	0	0	0.08352	0	0.6803	0.71806	0.17199	0.07085	0.34893	1.16019	0	0	0	0.01295	0	0.59983	0.59007	0.02968	0.28962	0	0.52196	0	0	0.03731	0.04066	0	0	0	0	0	0	0	0.72878	0.02775	2.10515	0.6438	0
k__Bacteria|p__Firmicutes|c__Clostridia|o__Eubacteriales|f__Eubacteriales_unclassified|g__Eubacteriales_unclassified|s__Clostridiales_bacterium|t__SGB42493	2.11173	0.12929	0.31671	0.28458	0.6149	0.22692	1.90623	0	1.32798	0.3532	0.14781	0.35842	0	1.11041	0.92107	1.86967	1.75524	1.56263	0.91471	1.18286	0	0.00585	0.02802	0.09862	0.13343	0.37382	0.35275	0.20755	0.20572	0.40377	0.17426	0.08514	0.51762	0.20697	0	0	0.62436	0	0	0	0	0.33139	0.30939	0	0.15184	0.2987	0	0.22642	0.70307
k__Bacteria|p__Firmicutes|c__Clostridia|o__Eubacteriales|f__Oscillospiraceae|g__GGB75064|s__GGB75064_SGB43546|t__SGB43546	1.85692	0.02117	2.97753	0	0.04483	0.0611	0.07219	0.00176	2.10853	0.0044	0	0.00532	0.01138	0	0	0	0.01713	0.01785	0.04954	0.16311	0.02409	0.13981	0	0.0042	0.00926	5.38379	6.09725	0.06896	0.0538	0.07836	0.00544	0	0.00929	0.00358	0.26927	0.17605	0.08079	0	2.59993	0.01728	0.00975	0.02422	0.02204	0.00583	0	0.07148	0	0.16762	0
k__Bacteria|p__Firmicutes|c__Clostridia|o__Eubacteriales|f__Christensenellaceae|g__GGB30455|s__GGB30455_SGB43519|t__SGB43519	1.85182	0.49256	1.28694	0.72012	0.2831	0.57387	0	0.38821	0.06057	0.21846	0.78145	0.226	0.24019	0.46844	0.05754	0.4315	0.37835	0.43348	0.24347	0.44188	0	2.2153	0.96342	0.01821	1.23392	0.0049	0	0.48144	0.5307	0.22804	0.40075	2.82293	0.75796	0.09877	1.38578	0.8103	0.16009	2.29549	0.30587	0.55882	0.62686	0.21845	0.24438	0.38343	0.07538	0.39632	0.22618	0.17148	0.80207
k__Bacteria|p__Bacteria_unclassified|c__CFGB76064|o__OFGB76064|f__FGB76064|g__GGB28904|s__GGB28904_SGB41597|t__SGB41597	1.74945	1.59393	15.2436	0.55034	0.70213	7.77563	4.24656	1.35566	1.95821	4.25843	5.86888	4.3758	0.28862	0.028	0.0294	5.60419	0.45716	0.51952	0.37293	0.94535	0.38149	1.00987	1.83925	2.40135	1.37757	4.44009	4.98191	0.49816	0.51682	2.64686	0.08539	4.93964	2.59129	0.85044	4.38681	1.27038	2.44559	0.84394	10.99975	0.21329	0.22408	0.41329	0.43017	3.77795	0.34155	1.92309	0.94411	0.37305	0.89602
k__Bacteria|p__Firmicutes|c__CFGB76293|o__OFGB76293|f__FGB76293|g__GGB62427|s__GGB62427_SGB41546|t__SGB41546	1.69386	1.11897	5.34616	0.64711	0.20149	2.06293	0.47185	0.28169	0.01067	0.41905	0.80549	0.4384	0.46864	0.00152	0.14428	1.75296	0.13216	0.15311	0.07667	0.50488	0.08292	2.17472	4.49439	1.11999	0.83287	0.0105	0	0.07212	0.04775	0.97494	0.26376	2.77186	0.12306	1.14307	2.90315	1.11906	0.94185	4.17399	2.17907	0.34991	0.37505	0.7531	0.80971	2.08913	0.30543	0.54572	0.20656	0.12925	1.98485
k__Bacteria|p__Firmicutes|c__Clostridia|o__Eubacteriales|f__Oscillospiraceae|g__GGB30457|s__GGB30457_SGB63218|t__SGB63218	1.59416	0.4848	0.83229	0	0.22228	5.74395	0.05679	0.71408	0	0.44209	0.91741	0.48356	0.30631	0.00054	0.51022	0.5847	0.22461	0.28503	0.21439	0.36947	0.18107	0.00141	1.25464	0.27321	0.59418	0.00494	0	0.21354	0.22851	1.16464	0	1.19238	0.34337	0.51978	1.03055	0.28946	0.83487	3.83723	3.73826	0.7023	0.81316	0.32888	0.3596	0.0754	0.13801	0.91083	0.12206	0.44245	0.1696
k__Bacteria|p__Firmicutes|c__Clostridia|o__Eubacteriales|f__Lachnospiraceae|g__Lachnospiraceae_unclassified|s__Lachnospiraceae_bacterium|t__SGB41453	1.38252	0	0.55658	0	0	0	0	0	0.01401	0	0	0	0	0	0	0.17267	0.01015	0.00725	0	0	0	0.00113	1.90184	0	0	0	0	0	0	0	0	0.23542	0	0	1.10015	0	0	0.69984	1.19319	0	0	0	0	0.934	0	0	0	0	0.07518
k__Bacteria|p__Firmicutes|c__CFGB76790|o__OFGB76790|f__FGB76790|g__GGB30302|s__GGB30302_SGB43266|t__SGB43266	1.35794	0.09186	0.00353	0.25813	0.01865	0.77978	0	0	0.86327	0.03068	0.01669	0.03332	0.0725	0	0	2.11795	0.27962	0.32776	0.32958	0.00076	0.04099	1.17475	0.59517	0	0.0038	6.19487	6.94412	0.20504	0.20887	0	0.11365	0.05875	0.00298	0.08359	0.60997	0.12815	0	0.5015	0.21541	0	0	0.31892	0.31427	1.10456	0.6734	0.00252	1.7695	0	1.42673
k__Bacteria|p__Bacteroidetes|c__Bacteroidia|o__Bacteroidales|f__Barnesiellaceae|g__Barnesiella|s__Barnesiella_sp_CU968|t__SGB27763	1.22648	0.85334	0.63553	5.72136	0.37659	0.20096	0.2703	0.77064	0.86642	0.52705	0.25153	0.56283	3.16412	0.62724	0.30707	0.4142	0.26996	0.25376	1.79504	0.39601	2.20846	0.5398	0.01908	1.41696	0.51318	0.00249	0	0.13151	0.13112	0.34144	0.60918	0.17909	0.24836	1.16325	0.04708	0.59385	0.38037	0.37739	0.22132	2.47205	2.35073	1.22661	1.14849	0.13443	2.22098	1.07048	0.95792	0.0076	0.18343
k__Bacteria|p__Bacteroidetes|c__Bacteroidia|o__Bacteroidales|f__Muribaculaceae|g__Paramuribaculum|s__Paramuribaculum_intestinale|t__SGB21584	1.17698	1.11809	0.02097	0.00706	0.34188	0.5478	0.13737	0.37491	0.24672	0.06124	0.05361	0.06641	0.39372	0	2.58678	1.18831	0.07362	0.07076	0.44022	1.49568	2.55447	0.29531	0	1.17257	1.74234	0	0	0.17519	0.16065	0.65542	0.08739	0.42966	0.36932	1.92808	0.42522	0	0.69201	0.23134	0.19886	2.8006	2.70544	2.64844	2.57741	0.05527	0.03908	0.03454	4.5129	0	0.10908
k__Bacteria|p__Proteobacteria|c__Deltaproteobacteria|o__Desulfovibrionales|f__Desulfovibrionaceae|g__GGB28317|s__GGB28317_SGB40889|t__SGB40889	1.1288	1.14551	0.07738	0.22773	1.28631	3.52516	0.05302	0.62065	1.62887	1.03862	1.19568	1.10439	0.35658	0.00118	2.04246	5.81629	0.71741	0.8991	0.39167	0.80747	0.95271	5.92295	2.84395	0.60615	0.84415	0.02284	0	0.61951	0.66862	0.58673	1.32411	6.66404	0.82867	0.34268	5.01569	0.63675	0.54638	0	6.26607	0.82707	0.96873	1.26268	1.35183	4.46051	0.08903	0.42052	0	1.79297	2.63516
k__Bacteria|p__Firmicutes|c__Clostridia|o__Eubacteriales|f__Lachnospiraceae|g__Lachnospiraceae_unclassified|s__Lachnospiraceae_bacterium|t__SGB41510	1.06538	0.73308	0.47132	0.24204	0.22648	0.11168	1.10066	0.1882	0.60636	0.21736	0.25538	0.22008	0.26399	0.57516	0.09178	0.44706	0.04449	0.04174	0.0466	0.29726	0.05656	0.05124	0.52647	0.49118	0.44416	0	0	0.1768	0.17651	0.30397	0.04196	0.30677	0.01567	0.51076	0.1627	0.20109	0.34721	0.21796	0.36648	0.31749	0.32047	0.00177	0	0.44337	0.02594	0.22585	0.23087	0.13135	0.04896
k__Bacteria|p__Firmicutes|c__Bacilli|o__Lactobacillales|f__Aerococcaceae|g__GGB28248|s__GGB28248_SGB40791|t__SGB40791	1.05152	0	0	0.17174	1.14288	0	0	0	0	0.46862	0.10873	0.43236	0	0	0.79735	0.01567	0.47955	0.50092	1.06876	1.23602	1.55243	0.02358	0.35325	0	0	0.00932	0	1.33664	1.40761	1.23007	0	0	0.95352	0	0	0.08002	1.34922	0	0.01149	0	0	0	0	0	0.32427	0.73631	0	0	0.59939
k__Bacteria|p__Bacteria_unclassified|c__Bacteria_unclassified|o__Bacteria_unclassified|f__Bacteria_unclassified|g__GGB14001|s__GGB14001_SGB21428|t__SGB21428	1.00891	0.41726	2.17167	1.07081	0.08474	0.8439	0.78081	0.26295	2.08551	0.06104	0.00485	0.05659	0.1138	3.38638	0.28569	1.02941	0.26439	0.25595	0.09245	0.12932	0.56495	0.69595	0.28585	0.12717	0.26244	0.00109	0	0.12794	0.13044	0.01091	2.04333	0.28688	0.09872	0.08329	0.41463	0.15121	0.01386	0.08107	0.48912	0.30265	0.3012	0.36231	0.35606	1.10479	0.94322	0.14451	0	0.56864	0.42614
k__Bacteria|p__Bacteria_unclassified|c__CFGB9644|o__OFGB9644|f__FGB9644|g__GGB79804|s__GGB79804_SGB41650|t__SGB41650	0.94765	0.32594	0.03177	0.00631	0.0144	0.25934	0.02734	0.0032	0.00442	0.01189	0.00966	0.0125	0	2.99319	0.00629	0.04831	0.00245	0	0.03577	0.01046	0	0.04136	0.41263	0.01753	0.00023	0.43746	0.48719	0.01096	0.00647	0.01007	0.05404	0.17248	0.34473	0.0091	0.05121	0.03344	0.00751	0.13884	0.31973	0	0	0.0099	0.00682	0.10906	0	0.00872	0	0.6434	0.13248
k__Bacteria|p__Bacteria_unclassified|c__Bacteria_unclassified|o__Bacteria_unclassified|f__Bacteria_unclassified|g__Bacteria_unclassified|s__Bacteria_unclassified_SGB43541|t__SGB43541	0.90158	0.37278	2.23535	1.06534	0.57518	0.83284	0.03513	0.51065	0.22087	0.34089	0.41152	0.3561	0.21488	0.06875	0.04333	0.45583	0.17421	0.22022	0.13274	0.18425	0.06009	0.17489	0.7121	1.12145	0.16054	0.0024	0	0.38814	0.41831	0.02996	0.33497	0.92821	0.2037	0.83839	0.72606	0.74278	0.01788	1.28569	1.67616	0.21487	0.23641	0.41257	0.45003	1.14685	0.17038	0.51658	1.87911	0.81097	0.31218
k__Bacteria|p__Proteobacteria|c__CFGB76404|o__OFGB76404|f__FGB76404|g__GGB30667|s__GGB30667_SGB43809|t__SGB43809	0.84784	0	0	0	0.01976	0	0	0	0	0	0	0	0	0	0.2332	0	0.02821	0.02317	0.0185	0	0	0	0	0	0	0	0	0	0	0	0.03944	0	0.00086	0	0	0	0	0	0	0	0	0	0	0	0	0	0	0	0
k__Bacteria|p__Firmicutes|c__Clostridia|o__Eubacteriales|f__Oscillospiraceae|g__GGB5207|s__GGB5207_SGB43496|t__SGB43496	0.78059	0.10849	1.34346	0.01176	0.097	0.05624	0	0	0	0	0	0.00022	0.21215	0	0.44178	1.00802	0.0982	0.12318	0.05057	0.34831	0	0.69875	0	0	0.74291	0	0	0.04973	0.03932	0.00083	0	0.17365	0.00056	0	0.5248	0.02941	0.0025	0.26477	0.00487	0.19247	0.20864	0.22372	0.25843	0.3429	0.05518	0.32801	0.30568	0.41388	0.37993
k__Bacteria|p__Firmicutes|c__Bacilli|o__Lactobacillales|f__Lactobacillaceae|g__Lactobacillus|s__Lactobacillus_johnsonii|t__SGB7041	0.73992	0.15771	0.2501	0.00483	0.05396	0.00261	0	0.05124	0	0.0475	0.03088	0.04592	0	0.01417	0.04272	0	0.00528	0.00424	0.13318	0	2.33595	0.58891	0.01265	0	0.01249	1.28329	1.37338	0.01015	0.00405	0.04236	0.14598	0	0.1474	0	0.00796	0.00217	0.02959	0.03452	0.01224	0.22774	0.19717	0.01554	0.01663	0.07768	0.0046	0.02145	0	0.00452	0.0356
k__Bacteria|p__Firmicutes|c__Clostridia|o__Eubacteriales|f__Oscillospiraceae|g__GGB45514|s__GGB45514_SGB63186|t__SGB63186	0.7355	0.32182	0.1181	0.31449	0.19476	1.30931	0.0231	0.0948	1.16661	0.22824	0.34566	0.24611	0.14779	0.62833	0.94606	0.80843	0.24064	0.27508	0.30382	0.21084	0.2377	0.17645	0.42389	0.3607	0.48416	0.00302	0	0.27208	0.26266	0.62383	0.5376	1.71917	0.38474	0.66349	1.03382	0.55718	0.48588	1.73848	3.09939	0.54648	0.64056	0.2756	0.2905	0.69346	0.20953	0.37334	0.84726	0.43166	0.51057
k__Bacteria|p__Firmicutes|c__Clostridia|o__Eubacteriales|f__Lachnospiraceae|g__Lachnospiraceae_unclassified|s__Lachnospiraceae_bacterium|t__SGB41475	0.65957	0.1845	0.44909	0.04267	0.0637	0.05064	0.29155	0.1298	0	0.08767	0.34143	0.07853	0.01692	0	0	0.74219	0.05592	0.04469	0.19885	0.09053	0.09181	0.64466	0.5219	0.28341	0.21925	0	0	0.14031	0.1371	0.17851	0.02856	0.81898	0.20348	0.22194	0.68798	0.48722	0.2773	0	0.18778	0.01796	0.01488	0.06413	0.06988	0.3698	0.00236	0.19818	0	0	0.27709
k__Bacteria|p__Bacteroidetes|c__Bacteroidia|o__Bacteroidales|f__Rikenellaceae|g__Alistipes|s__Alistipes_sp|t__SGB35892	0.59631	0	0	0	2.64521	0.00291	0.36509	0	0.02435	0.32604	0.11618	0.33489	0	0	3.08859	0.03233	0.00192	0	0.15337	0	0.55805	4e-04	0.03073	0	0	0	0	0.33922	0.3413	1.54782	1.61756	0	0.22772	0	0	0.59268	1.72567	0	0.0026	0	0	0	0	0	6.10454	0.11016	0	0	4.55178
k__Bacteria|p__Firmicutes|c__Clostridia|o__Eubacteriales|f__Oscillospiraceae|g__GGB45536|s__GGB45536_SGB63216|t__SGB63216	0.59219	0.14358	0.47295	0.05907	0.16086	1.48639	0.00683	0.09553	0	0.28172	0.17337	0.2653	0.33733	0.2223	0.04476	0.19038	0.03462	0.03361	0.05956	0.13939	0.02788	0.49225	0.57522	0.11309	0.17411	0	0	0.1026	0.10056	0.12226	0.06735	0.93741	0.05612	0.23889	1.32584	0.06596	0.11616	2.15975	0.63467	0.17807	0.19416	0.13464	0.12443	0.46771	0.06086	0.15213	1.52885	0.03095	0.61253
k__Bacteria|p__Firmicutes|c__Clostridia|o__Eubacteriales|f__Oscillospiraceae|g__GGB74395|s__GGB74395_SGB43523|t__SGB43523	0.58407	0.5332	0.08226	0.43928	0.13008	0.09042	0.09318	0.91889	1.01284	0.82786	0.99199	0.84381	1.55743	0.94293	0.57509	2.10574	0.23248	0.29731	0.39421	1.09966	0.16522	1.35274	0.10492	2.6497	0.25467	0.00193	0	0.50352	0.5389	0.16821	1.27924	3.48462	0.2528	3.23758	0.39522	0.74275	0.13828	0.05014	0.13473	0.52494	0.62352	1.48634	1.66909	2.27056	0.50569	1.64644	4.09765	0.58229	2.85186
k__Bacteria|p__Bacteroidetes|c__CFGB76349|o__OFGB76349|f__FGB76349|g__GGB27861|s__GGB27861_SGB40295|t__SGB40295	0.51635	0.37832	2.18352	0.41056	0.49002	2.43242	0.49415	0.29547	0.74429	0.2144	0.06633	0.2179	0.35088	4e-04	0.40873	2.2196	1.75447	1.62586	0.42858	0.39623	0.38789	0	0.1364	0.38022	0.95563	0.06464	0	0.16883	0.16399	0.41151	0.55727	0.70887	0.12547	0.24291	2.25397	0.21085	0.48512	0	1.51198	0	0	0.59742	0.51969	1.43791	0.3553	0.60732	0	0	0.39916
k__Bacteria|p__Proteobacteria|c__Deltaproteobacteria|o__Desulfovibrionales|f__Desulfovibrionaceae|g__Desulfovibrio|s__Desulfovibrio_SGB41239|t__SGB41239	0.51054	0.15972	1.71296	0.18401	0.11237	1.68894	0.02059	0.05662	0.47875	0.26021	0.22892	0.24795	0.01996	0	0.06872	0.79096	0.3625	0.32164	0.09339	0.11267	0.03887	0.92433	0.76303	0.03973	0.15618	0.00367	0	0.08617	0.08627	0.13659	0.36406	2.2677	0.04342	0.01774	1.3958	0.33864	0.13858	3.02941	1.68613	0.01301	0.00933	0.02451	0.02111	0.87396	0.00998	0.05948	1.26982	0.27787	0.79568
k__Bacteria|p__Bacteroidetes|c__CFGB4875|o__OFGB4875|f__FGB4875|g__GGB24146|s__GGB24146_SGB35950|t__SGB35950	0.50615	0.52123	0.76688	0.22799	0.34302	1.6681	0.46352	0.55341	0.48209	0.08773	0.03037	0.08686	0.29029	1.25323	0.38202	4.56045	0.95964	0.99265	0.4615	0.2398	0.37902	0.97531	0.07636	0.17273	0.32095	0.02947	0	0.14553	0.15597	0.31645	0.21095	1.51502	0.07997	0.14999	1.67581	0.14995	0.36416	1.0354	1.92816	1.6824	1.71397	0.66303	0.67764	2.12767	0.23724	0.20532	2.34495	0.03522	0.69531
k__Bacteria|p__Bacteroidetes|c__CFGB76111|o__OFGB76111|f__FGB76111|g__GGB79628|s__GGB79628_SGB35895|t__SGB35895	0.48146	3.80225	0.79059	1.57436	5.57738	1.15292	0.18785	5.49792	0.00851	3.05458	0.59788	2.83785	2.68464	0.15655	0.65439	0.01968	0.80886	0.92842	6.56997	1.56343	4.32713	3.6127	0.09677	0	0.39187	0.031	0	5.64671	6.09391	2.12589	1.98011	0	4.85581	0	0.01739	0.77167	1.53661	0	1.70942	0.00035	0	3.05332	3.1492	0	0.01035	2.90077	0.05206	1.59037	0.71558
k__Bacteria|p__Firmicutes|c__Clostridia|o__Eubacteriales|f__Eubacteriaceae|g__GGB28632|s__GGB28632_SGB41253|t__SGB41253	0.46825	0.16388	0.22135	0	0	0.01592	0	0	0	0	0	0	0.01732	0	0	0.01619	0.24714	0.21828	0	0	0	0	0.03749	0	0	0.00283	0	0	0	0	0	0.08325	0	0	0.37974	0	0	0.23688	0	0	0	0.05674	0.05505	0	0	0	0.32115	0	0
k__Bacteria|p__Bacteroidetes|c__CFGB1791|o__OFGB1791|f__FGB1791|g__GGB27770|s__GGB27770_SGB40184|t__SGB40184	0.46608	0.42267	0.00447	0	0.28615	1.41401	0.00314	0	1.21255	0.273	0.09288	0.26444	0.12256	1.18005	0.13049	1.21667	0.24938	0.2589	0.12796	0.25596	0.41235	0.00316	0.44482	0.30377	0.6549	4.53604	4.77053	0.30055	0.27693	0.01348	0.45493	0.77436	0.14172	0.34299	0.54823	0.07123	0.01406	0	1.29874	0	0	0.44682	0.45389	0.8881	0.1681	0.23037	0	0	0.24394
k__Bacteria|p__Firmicutes|c__Clostridia|o__Eubacteriales|f__Oscillospiraceae|g__Acutalibacter|s__Acutalibacter_sp_1XD8_36|t__SGB43253	0.46376	0	0.11434	0	0	0	0	0	0	0	0	0	0	0	0	0.26802	0.01164	0.01017	0	0	0	0.13771	0.00843	0	0	0	0	0.0016	0	0	0	0.81076	0	0	0.00267	0	0	0	0	0.04039	0.03995	0	0	0	0	0.15768	0	0	0.53795
k__Bacteria|p__Firmicutes|c__CFGB6645|o__OFGB6645|f__FGB6645|g__GGB28989|s__GGB28989_SGB41703|t__SGB41703	0.46285	0.15656	0.09156	0.26059	0	0.02794	0.73923	0.02352	0	0.10102	0.08714	0.09098	0.10514	0	0	0	0	0	0.00206	0	0	0.01294	0	0.15765	0.04621	0.00623	0.00644	0	0	0	0	0	0	0.37104	0.02985	0.01562	0.00076	0.00701	0.08517	0	0	0	0	0.02894	0	0.14922	0.08261	0	0.05583
k__Bacteria|p__Bacteroidetes|c__Bacteroidia|o__Bacteroidales|f__Muribaculaceae|g__Muribaculum|s__Muribaculum_gordoncarteri|t__SGB2087	0.45362	0.233	0.00293	0.87123	0.35899	0	1.09653	0.37443	0	0.05286	0.02135	0.04662	0.46341	0	1.31723	0.01042	0.19885	0.1755	0.55098	0.09138	2.25997	0.02559	0	0.3811	0.37258	0	0	0.01014	0.00398	0.24782	3.60577	0	0.0341	0.33942	0	0.00397	0.26807	0	0	0	0	1.07014	1.00528	0	1.24461	0.25262	0	0.23788	0.00191
k__Bacteria|p__Firmicutes|c__Clostridia|o__Eubacteriales|f__Lachnospiraceae|g__GGB28836|s__GGB28836_SGB41496|t__SGB41496	0.45238	0.45035	0.007	1.08087	0	0.13924	0.02284	0.22607	0.06633	0.66408	1.83903	0.68706	0.01984	0	0	0.07509	0.00222	0	0.12191	0	0	0	0.14622	0.11838	0.32216	0	0	0.05378	0.05041	1.7347	0.04054	0.2364	1.38494	0.31958	0	2.17885	1.59923	1.32432	0.75754	0.00877	0.00569	0	0.00026	0	0	0.75763	0	0.00125	0.31702
k__Bacteria|p__Proteobacteria|c__CFGB28310|o__OFGB28310|f__FGB28310|g__GGB28310|s__GGB28310_SGB40880|t__SGB40880	0.44032	0.30971	0.458	0.47468	0.19295	0.22922	0.14466	0.32691	0	0.30769	0.32869	0.30313	0.33797	0	0.39442	0.45223	1.00813	1.15835	0.69601	0.1125	0.65491	1.83369	0.00046	0.08169	0.22607	0.03986	0	0.50984	0.54569	0.66735	0.25661	0.82372	0.69843	0.22204	1.06251	0.82571	0.66303	1.24912	0.74646	0.64475	0.70199	0.91901	0.9532	0.73589	0.19213	0.58332	0.72766	0.01973	0
k__Bacteria|p__Firmicutes|c__Clostridia|o__Eubacteriales|f__Eubacteriaceae|g__GGB24132|s__GGB24132_SGB35935|t__SGB35935	0.43325	1.60084	0.15658	0.37648	0.71592	0.24037	0.02387	1.37175	1.67894	0.18132	0.01535	0.16694	0.41764	0.76117	0.39933	0.38695	2.50271	2.50841	0.17584	0.2997	0.30244	0.78474	0.06745	0.25076	1.1668	0.08723	0	0.14242	0.12338	0.23284	0.5869	0.11598	0.15287	0.1392	0.33003	0.23919	0.20152	0.43182	0.34168	0.35639	0.35233	0.77598	0.78646	0.38569	1.84789	0.26388	0.60926	0.02689	0.51519
k__Bacteria|p__Firmicutes|c__CFGB8157|o__OFGB8157|f__FGB8157|g__GGB28996|s__GGB28996_SGB41712|t__SGB41712	0.42717	0.47612	0.00367	0.0612	0.19221	0.05363	0.03869	0.16316	0	0.11495	0.23227	0.10551	0.28514	0	0.09035	0	0	0	0.40754	0.22943	0.34948	0.02744	0	1.58746	0.3243	0	0	0.45904	0.4674	1.24821	0.55517	0.20283	1.4548	1.92853	0	0.24333	0.9378	0	0.05215	1.50952	1.4395	0.04087	0.03202	0	0.03955	0.22769	0.44556	1.18385	0.41969
k__Bacteria|p__Firmicutes|c__Clostridia|o__Eubacteriales|f__Oscillospiraceae|g__GGB30468|s__GGB30468_SGB43552|t__SGB43552	0.40371	0.71746	0.24393	0.30454	0.1372	0.19606	0.00459	0.23481	0	0.11008	0.25479	0.10332	0.18461	0.07373	0.0948	0.09221	0.18844	0.20167	0.11682	0.18455	0.16814	0.31664	0.2718	0.47139	0.83312	0.00459	0	0.50628	0.50847	0.23977	0.23708	0.24965	0.24974	0.41928	0.76272	0.66674	0.21297	0.10429	0.36197	0.53984	0.56898	0.30092	0.30379	0.30429	0.33176	0.19431	0.00942	0.31	0.21613
k__Bacteria|p__Firmicutes|c__CFGB76293|o__OFGB76293|f__FGB76293|g__GGB20149|s__GGB20149_SGB29430|t__SGB29430	0.40244	0.70092	1.14503	0	0.05704	0.46587	0.45472	0.727	0	0.05978	0.0366	0.0517	0.0076	0	0	1.06096	0.10229	0.1093	0.08772	0.7824	0.20051	0.04945	4.99068	0	0.26323	0.00196	0	0.9832	1.00086	0	0.00712	0.04406	0.05284	0	1.44099	2.28507	0	3.46049	0.23922	0	0	0.00262	0.00256	0.88488	0.00136	0.00279	1.81881	0	2.4344
k__Bacteria|p__Firmicutes|c__Bacilli|o__Lactobacillales|f__Lactobacillaceae|g__Limosilactobacillus|s__Limosilactobacillus_reuteri|t__SGB7095	0.39218	0.2366	0.24159	0.02945	0.02877	0.01225	0	0.09242	0	0.03404	0.05893	0.05221	0.00208	0.02776	0.04725	0	0.03329	0.01878	0.04736	0	0.01932	0.38165	0	0.00942	0.1364	0	0	0.01756	0.0108	0.0412	0.13769	0	0.01538	0.00349	0	0	0.04025	0.02456	0	0.30109	0.27653	0.05068	0.02396	0.0354	0.00488	0.03387	0	0.00515	0.02852
k__Bacteria|p__Bacteroidetes|c__Bacteroidia|o__Bacteroidales|f__Tannerellaceae|g__Parabacteroides|s__Parabacteroides_goldsteinii|t__SGB1941	0.38284	0	0.83267	0	0.09446	0	0.00175	0	4.09886	0.00569	0	0.00605	0.02633	10.10771	0.0048	0	0.14153	0.11913	0	0.0132	0.02311	0	0	0.10435	0	0	0	0.00241	0	0.01416	0.00405	0	0	0.05961	0	0.00147	0.0206	0	0	0	0	0.17602	0.16278	0	0.08006	0.00762	0	0.10292	0.20444
k__Bacteria|p__Bacteroidetes|c__Bacteroidia|o__Bacteroidales|f__Muribaculaceae|g__Muribaculaceae_unclassified|s__Muribaculaceae_bacterium|t__SGB35903	0.3675	0.65639	0.07676	0.35593	0.30631	0.2186	0.55114	0.80435	0.1866	0.0595	0.01217	0.0614	0.45816	0.08552	0.46307	0.08967	0.48099	0.45813	0.10602	0.21649	0.55196	0.13261	0.04504	0.1104	0.52422	0.01465	0	0.10382	0.08408	0.45261	0.42381	0.04665	0.03088	0.11614	0.13291	0.1061	0.57311	0	0.11574	0	0	0.34801	0.33556	0.16071	1.31654	0.00154	0	0.0032	0.40006
k__Bacteria|p__Firmicutes|c__CFGB9827|o__OFGB9827|f__FGB9827|g__GGB29531|s__GGB29531_SGB42317|t__SGB42317	0.36	0.19925	0.12155	0.51068	0.27362	0.23801	0.97075	0.2366	0.29195	0.21606	0.25357	0.23263	0.17288	0.32218	0.32858	0.06944	0.3371	0.35245	0.11734	0.1494	0.13274	0.1739	0.22139	0.24631	0.18903	0.67565	0.71237	0.23684	0.24034	0.39121	0	0.17537	0.26301	0.32779	0.49421	0.4197	0.36665	0.24163	0	0.33235	0.36152	0.22077	0.22441	0.58304	0.2116	0.19462	0.30181	0.43913	0.24517
k__Bacteria|p__Bacteroidetes|c__CFGB76719|o__OFGB76719|f__FGB76719|g__GGB27697|s__GGB27697_SGB40070|t__SGB40070	0.35294	0	0	0	0.17188	0	0	0	0	0.01676	0.00197	0.0155	0	0	0.09431	0	0.41242	0.38778	0.11636	0	0	0	0.1922	0	0	0.00568	0	0	0	0.20764	0.22149	0	0.11417	0	0	0.05829	0.24204	0	0	0	0	0	0	0	0	0.0968	0	0	0
k__Bacteria|p__Bacteroidetes|c__CFGB75970|o__OFGB75970|f__FGB75970|g__GGB24149|s__GGB24149_SGB35953|t__SGB35953	0.34549	1.31553	2.14831	0.77356	0.93767	0.86608	1.2094	0	3.97808	0.2625	0.10226	0.26039	0.89367	3.37288	0.72944	1.67329	2.44332	2.49814	1.07509	0.87439	0.4632	1.04047	0.06311	0.70702	2.36398	0.09731	0	0.24735	0.2541	0.55267	0.63463	0.81332	0.18289	0.43856	1.34502	0.54331	0.67115	0	0.85783	0	0	1.18747	1.14049	0.82463	0.33201	0.81836	1.87014	0	0.45644
k__Bacteria|p__Firmicutes|c__Clostridia|o__Eubacteriales|f__Peptostreptococcaceae|g__GGB42586|s__GGB42586_SGB59781|t__SGB59781	0.30854	0.02549	0	0.04239	0.02751	0	0	0.02043	0.12874	0.02329	0.08656	0.02194	0	0	0.00366	0.05829	0.00359	0.00019	0	0.021	0	0.02314	0.07494	0	0.01162	0	0	0.00172	0	0.45431	0.04569	0.16776	0	0	0	0.0127	0.39394	0.3143	0	0.02802	0.02627	0.02588	0.02093	0	0	0.00056	0.38618	0	0.04254
k__Bacteria|p__Bacteroidetes|c__Bacteroidia|o__Bacteroidales|f__Muribaculaceae|g__Muribaculaceae_unclassified|s__Muribaculaceae_bacterium|t__SGB40323	0.30638	0.81745	0.05677	0.11055	0.3496	0.01164	1.35636	1.00735	0.08397	0.41367	0.13398	0.40352	2.20713	0.00463	0.33983	0.02198	0.50926	0.52273	1.3311	1.41383	4.07715	0.20235	0.04932	0.25134	1.92193	0.01048	0	1.03795	1.0291	0.36762	3.62049	0.00476	0.35839	0.37598	0.02238	1.00851	0.45436	0.28969	0.09414	1.2759	1.24936	0.74241	0.67586	0.01274	1.75884	0.49897	0.14462	0.93787	0.19984
k__Bacteria|p__Actinobacteria|c__Actinomycetia|o__Streptomycetales|f__Streptomycetaceae|g__GGB30301|s__GGB30301_SGB43265|t__SGB43265	0.29503	1.04101	0.2909	0.5254	0.414	0.73449	0	0.65187	0.02223	0.60526	0.43237	0.63483	0.30686	0.09013	0.79488	0.44702	0.09412	0.10358	0.6534	0.5127	0.25949	0.2816	0.30988	0.4582	1.03155	0	0	0.68016	0.70985	0.50366	0.35683	0.5987	0.16642	0.24013	0.04317	0.43126	0.52124	0.12528	0.85448	0.464	0.53395	0.5995	0.66826	0.03064	0.76739	0.54165	0.0526	0.29102	0.32913
k__Bacteria|p__Firmicutes|c__Clostridia|o__Eubacteriales|f__Lachnospiraceae|g__Lachnospiraceae_unclassified|s__Lachnospiraceae_bacterium|t__SGB41420	0.2896	0.0324	0.02604	0.06097	0.04111	0.22207	0.01221	0.02792	0.01698	0.03609	0.05046	0.03529	0.01081	0	0.01341	0.03269	0.02844	0.02623	0.02872	0.03866	0.07122	0.07672	0.10082	0.10262	0.05105	0	0	0.06211	0.06175	0.04447	0.04447	0.16659	0.085	0.04192	0.03664	0.1627	0.04597	0.04588	0.08281	0.03209	0.03018	0.03127	0.0334	0.03114	0.02718	0.09308	0.05836	0.61105	0.13641
k__Bacteria|p__Firmicutes|c__Clostridia|o__Eubacteriales|f__Lachnospiraceae|g__GGB28766|s__GGB28766_SGB41416|t__SGB41416	0.28165	0.08313	1.06487	0.01682	0.00573	0.08879	0.06797	0.03769	0.09028	0.00966	0.01605	0.01225	0.00291	0.01246	0	0	0	0	0.00511	0	0.00098	0.00864	0.11146	0.22324	0.03135	0	0	0	0	0	0	0	0.00181	0.08077	0.01648	0.011	0	0.06287	0.23229	0	0	0.04911	0.0646	0.11267	0	0.00069	0.09433	0.05251	0
k__Bacteria|p__Bacteria_unclassified|c__CFGB76138|o__OFGB76138|f__FGB76138|g__GGB79948|s__GGB79948_SGB41679|t__SGB41679	0.28063	0.40044	0.97677	0.16255	0.00719	0.21144	0.04531	0.12719	0.06051	0.1096	0.19698	0.1163	0.07809	0.4147	0.33376	0.09321	0.07478	0.08099	0.02597	0.13551	0.07332	0.10261	0.2362	0.34306	0.26901	0	0	0.10563	0.10341	0.22974	0.14119	0.48714	0.0072	0.20638	0.23294	0.34634	0.22117	0.37193	0.2302	0.18309	0.19004	0.07476	0.07513	0.33526	0.03049	0.15506	0.20163	0.20609	0.33597
k__Bacteria|p__Firmicutes|c__Clostridia|o__Eubacteriales|f__Oscillospiraceae|g__Anaerotruncus|s__Anaerotruncus_sp_1XD42_93|t__SGB43003	0.26745	0.45574	0.06722	0.06356	0.05566	0.22312	0.26188	0.053	0	0.49146	0.77204	0.50545	0.02502	0	0.18771	0.19126	0.47011	0.52284	0.23862	0.07269	0.18405	0.15489	0.13048	0	0.4118	0.01051	0	0.03975	0.02764	0.04538	0.05055	0.67131	0	0	0.8839	1.25973	0.04063	1.29739	0.10086	0.00415	0.00137	0.02089	0.02594	0.40343	0.08931	0.18439	0	1.20151	0.06892
k__Bacteria|p__Firmicutes|c__CFGB76790|o__OFGB76790|f__FGB76790|g__GGB30302|s__GGB30302_SGB43267|t__SGB43267	0.26427	0.1512	0.00324	0.07466	0.51509	0.3521	0	0.19328	0.99954	0.52729	0.39296	0.55141	0	0	1.19482	0.0292	0.11511	0.13798	0.14628	0.0415	0.03981	0.27929	1.43955	0.02126	0.25954	0	0	0.42495	0.40658	0.07845	0.30322	0.0148	0.13514	0.04888	0	0.3469	0.07322	0.0135	0.20971	0.20276	0.2285	0	0	0	0.26613	0.08506	0	0.19375	0.5301
k__Bacteria|p__Bacteroidetes|c__Bacteroidia|o__Bacteroidales|f__Prevotellaceae|g__Prevotella|s__Prevotella_sp_MGM1|t__SGB21581	0.25768	0.31785	0.00345	2.55965	5.07973	0.05802	2.47741	1.797	0.31302	0.3223	0.10533	0.29783	6.41263	0.03724	0.00021	0.00347	0.47855	0.43811	1.34136	0.43221	0.64388	0.01657	0	2.11254	1.02782	0.01432	0	1.20056	1.20599	0.00615	0	0	1.09192	3.04075	0	0.29009	0	0	0.02115	8.68654	8.16076	1.5449	1.51047	0.01739	6.63411	0.27124	0.66198	1.95479	0.00141
k__Bacteria|p__Firmicutes|c__Clostridia|o__Eubacteriales|f__Oscillospiraceae|g__GGB30463|s__GGB30463_SGB43537|t__SGB43537	0.2572	0.69274	0.99789	0.47161	0.08664	0.34108	0.02484	0.02	0.62647	0.2037	0.48085	0.21233	0.73222	0.28349	0.35081	0.4922	0.06548	0.06896	0.20888	0.19915	0.18684	0.64471	0.13788	0.28663	0.47203	0	0	0.35851	0.37623	0	0.82192	1.22067	0.76763	0.24333	0.35034	1.36992	0	0.93877	0.08101	0.30667	0.36683	0.58773	0.58237	0.35221	0.05531	0.28776	1.71697	0.44962	0.4742
k__Bacteria|p__Firmicutes|c__Bacilli|o__Bacillales|f__Staphylococcaceae|g__GGB27929|s__GGB27929_SGB40368|t__SGB40368	0.2452	1.32374	0.08624	0.80077	0.92457	1.49058	0.09451	1.75895	5.74845	0.18975	0.06743	0.18685	1.0031	0.75745	1.15555	1.85741	3.73941	3.45584	0.36795	2.23847	0.91571	4.02421	0.84682	1.06057	2.16974	0.16225	0.00973	0.61805	0.54576	0.98677	2.2984	0.48879	0.2506	0.79807	1.42078	0.40499	1.11292	0	2.59392	1.79106	1.68357	2.08063	1.96986	1.85082	0.9255	0.284	3.74615	0.18399	1.54441
k__Bacteria|p__Firmicutes|c__CFGB75988|o__OFGB75988|f__FGB75988|g__GGB79760|s__GGB79760_SGB63182|t__SGB63182	0.24286	0.00888	0.27375	0.08182	0.0497	0.17712	0.27895	0.01736	0.12107	0.04362	0.08543	0.03929	0.0237	0.17083	0.09482	0.12082	0.11892	0.12563	0.0566	0.06797	0.07941	0	0.26608	0.13754	0.08961	0	0	0.05944	0.06237	0.08335	0.10077	0.40124	0.05373	0.1271	0.33602	0.11393	0.10247	0	0.57179	0	0	0.10728	0.11948	0.23926	0.02	0.09931	0.04933	0.23093	0.19134
k__Bacteria|p__Firmicutes|c__Clostridia|o__Eubacteriales|f__Lachnospiraceae|g__GGB28763|s__GGB28763_SGB41411|t__SGB41411	0.22303	0	0	0	0.28528	0.19493	0.05025	0.01127	0	0.00183	0.01069	0.00211	0	0.19515	0	0	0.05236	0.0344	0.00922	0.00115	0.01891	0.19754	0.03059	0	0.00396	0	0	0.0077	0	0.20024	0	0	8e-04	0	0.10296	0.0314	0.22555	0	0.26697	0.00291	0	0	0	0.02482	0.0074	0.03417	0.15383	0.01947	0
k__Bacteria|p__Bacteroidetes|c__CFGB2838|o__OFGB2838|f__FGB2838|g__GGB28403|s__GGB28403_SGB40190|t__SGB40190	0.22007	0	0	0	0.66993	0	0.03768	0	0	0.18563	0.07361	0.1835	0	0	1.26519	0.00917	1.03664	1.12389	0.15229	0.65275	0.75171	0.00349	0.12117	0	0	0.03017	0	0.3489	0.36544	0.27959	0.26859	0	0.07644	0	0	0.37962	0.33507	0	0	0	0	0	0	0	0	0.38857	0	0	0
k__Bacteria|p__Firmicutes|c__Clostridia|o__Eubacteriales|f__Oscillospiraceae|g__GGB74408|s__GGB74408_SGB43542|t__SGB43542	0.20127	0	0.19701	0.2344	0.06919	0.08393	0.04702	0.10463	0.0142	0.14244	0.13985	0.14446	0.0164	1.98753	0.06227	0.08636	0.29758	0.34959	0.48902	0.02111	0.05467	0.01966	0.19015	0.008	0	0.00518	0	0.06559	0.05667	0.0612	0	0.36053	0.38918	0.0189	0.33028	0.09189	0.05289	0.18489	0.01141	0.43269	0.46123	0.08447	0.09229	0.34969	0.0186	0.22002	0.03312	0.71128	0.47925
k__Bacteria|p__Firmicutes|c__Tissierellia|o__Tissierellales|f__Peptoniphilaceae|g__GGB28437|s__GGB28437_SGB41020|t__SGB41020	0.19396	0.48281	0.00312	0.04513	0.15565	0.00189	0.00139	0.1334	0	0.18186	0.02528	0.16831	0.01905	0	0.01111	0.02524	0.05004	0.05245	0.02979	0.50794	0.21884	0.01027	0	0.03368	0.07264	0	0	0.62388	0.59022	0.14193	0.16417	0.01364	0.12924	0.02287	0.01337	0.0969	0.14623	0	0.05164	0.17079	0.14492	0.00855	0.00796	0	0	0.051	0	0.11184	0.36589
k__Bacteria|p__Firmicutes|c__CFGB8152|o__OFGB8152|f__FGB8152|g__GGB28866|s__GGB28866_SGB41538|t__SGB41538	0.18797	0	0	0	0	0	0	0	0	0	0	0	0	0	0	0.81314	0.05281	0.05725	0	0.17555	0	0	0	0	0	1.75687	1.86641	0.31089	0.3112	0	0	4.28593	0	0	0	0	0	0.51682	0	0	0	0	0	0	0	0	0	0	0.15422
k__Bacteria|p__Firmicutes|c__Bacilli|o__Bacillales|f__Staphylococcaceae|g__GGB27929|s__GGB27929_SGB41624|t__SGB41624	0.18212	0.18952	0.00185	0.27716	0.00673	0.03232	0.80452	0.08824	0.06546	0.24987	0.17882	0.25195	0.06967	0.31919	0.00657	0.02734	0	0	0.43216	0.70381	0.09527	0.17429	0.01565	1.74222	0.13592	0	0	0.48597	0.4931	0.09107	0.4007	0.0092	0.10525	1.34286	0.23748	1.39665	0.07457	0.03151	0.08915	0.17185	0.15892	0.04707	0.04149	0.44913	0	0.20356	0.02113	0	0.18197
k__Bacteria|p__Firmicutes|c__Clostridia|o__Eubacteriales|f__Lachnospiraceae|g__GGB42644|s__GGB42644_SGB59842|t__SGB59842	0.17892	0.01471	0.67875	0	0.00817	0.0912	0.00227	0.01692	0.24346	0.00038	0	0.00092	0	0	0	0	0.00504	0.00085	0.00604	0.0377	0	0.04372	0.01858	0.00045	0.00414	0	0	0.04645	0.03013	0	0	0.06228	0.01157	0	0.04638	0.01685	0	0.05082	0.0458	0.00574	0.00247	0	0	0.04174	0	0.03271	0.03949	0	0.02209
k__Bacteria|p__Bacteroidetes|c__CFGB76111|o__OFGB76111|f__FGB76111|g__GGB27782|s__GGB27782_SGB40196|t__SGB40196	0.17736	0	0	0.4068	0.11657	0	0	0	0	0.03919	0.00612	0.04134	0	2.52138	0.59687	0.00499	0	0	0.03129	0.43269	0.13246	0	0.00524	0	0	0	0	0.10152	0.0985	0.00834	1.2021	0	0.00405	0	0	0	0.00884	0	0	0	0	0	0	0	0.34491	0.03677	0	0.11353	0.80576
k__Bacteria|p__Firmicutes|c__Clostridia|o__Eubacteriales|f__Clostridiaceae|g__Clostridium|s__Clostridium_SGB40327|t__SGB40327	0.15363	0	0	0	0.38584	0.3716	0	0	0	0.2249	0.07311	0.19822	0	0	0.25759	0	0.21182	0.20783	0.19151	0.93517	0.89629	0.00708	0.20753	0	0	0.00086	0	0.31949	0.31458	0.17748	0.97223	0	0.2277	0	0	0.32018	0.1992	0	0	0	0	0	0	0	0	0.67228	0	0	0.38543
k__Bacteria|p__Actinobacteria|c__Coriobacteriia|o__Eggerthellales|f__Eggerthellaceae|g__Adlercreutzia|s__Adlercreutzia_muris|t__SGB33553	0.14996	0	0.12488	0	0	0.00962	0.67586	0.01557	0.02641	0.00294	0	0.00099	0.00541	0.15934	0.00027	0.02547	0.01802	0.01875	0.02405	0.01965	0.01322	0.2305	0.03941	0.01279	0	0	0	0.00501	0.00028	0	0.05667	0.00365	0	0.00947	0.02661	0.01482	0	0.13121	0.03642	0.00437	0.00389	0.00785	0.00771	0.01939	0.01232	0.04585	0.14702	0	0.12884
k__Bacteria|p__Bacteroidetes|c__CFGB76026|o__OFGB76026|f__FGB76026|g__GGB27914|s__GGB27914_SGB40352|t__SGB40352	0.144	0.45544	0.00329	0.26843	0.5616	0.08085	0.03596	0	0.20629	0.04192	0.00665	0.03473	0.21823	0	0.29662	0	0.31415	0.2957	0.39086	0.17799	0.30593	0	0	0.1203	0.42801	0.00344	0	0.09478	0.06869	0.1006	0.19858	0	0.06876	0.11919	0.12219	0.08968	0.09683	0	0.07002	0	0	0.53522	0.49938	0.14929	0.44623	0.14411	0	0.00155	0.10349
k__Bacteria|p__Firmicutes|c__Bacilli|o__Lactobacillales|f__Lactobacillaceae|g__GGB27860|s__GGB27860_SGB40294|t__SGB40294	0.13645	0.70212	0.01382	0.87746	0.35261	0	1.2303	2.08797	0.00271	0.00869	0	0.00838	1.90548	0.01307	0.35568	0.00555	0.43767	0.47628	0.59093	0.00031	1.66745	0.19791	0	0	1.28352	0.00719	0	0	0	0.11318	0	0	0.00103	0	0	0.0063	0.10079	0	0	0	0	1.82123	1.85448	0	0.11837	0.01241	0.0093	0	0.05319
k__Bacteria|p__Firmicutes|c__CFGB75900|o__OFGB75900|f__FGB75900|g__GGB45977|s__GGB45977_SGB41021|t__SGB41021	0.13571	0.05976	0.00076	0.02514	0.08075	0.00733	0	0.04391	0	0.17541	0.01776	0.16888	0.00438	0	0.00344	0.00924	0.03485	0.02246	0.00174	0.26008	0.03618	0	0	0.03565	0.0336	0	0	0.60467	0.55465	0.05856	0.03933	0.00232	0.21014	0.01783	0.00547	0.00958	0.0674	0	0.00876	0.00779	0.00435	0.06263	0.06853	0.01861	0.00527	0.00024	0	0.17424	0.01742
k__Bacteria|p__Firmicutes|c__CFGB76355|o__OFGB76355|f__FGB76355|g__GGB28422|s__GGB28422_SGB41005|t__SGB41005	0.12006	0.5363	0.00328	0	0.24313	0	0	0.20704	0	0.34694	0.04309	0.34789	0.05263	0	0.01128	0	0.00826	0.00509	0.00218	0.01579	0.13814	0.15022	0	0.15331	0.10276	0	0	0	0	0.00175	0.08492	0	0.29982	0.03125	0.00284	0.13996	0.00098	0	0	0	0	0.06087	0.06471	0.03182	0	0.21431	0	0.079	0
k__Bacteria|p__Bacteroidetes|c__Bacteroidia|o__Bacteroidales|f__Muribaculaceae|g__Muribaculaceae_unclassified|s__Muribaculaceae_bacterium_Isolate_110_HZI|t__SGB21445	0.11688	0.00847	0	0.39063	0.33677	0	0	0.0623	0	0.00301	0	0.00367	0.11165	0	0	0	0	0	0	0	0	0	0	0	0.06012	0	0	0	0	0.01301	0.23034	0	0.04681	0	0	0.04812	0.01686	0	0	0	0	0.23173	0.22381	0	0.64792	0.00494	0	0	0
k__Bacteria|p__Firmicutes|c__CFGB76790|o__OFGB76790|f__FGB76790|g__GGB45624|s__GGB45624_SGB63337|t__SGB63337	0.10277	0.29808	0.10394	0.00918	0.03523	0.38527	0	0.03497	0	0.04972	0.03147	0.04885	0.02308	0.02968	0.04451	0.39313	0.11446	0.12781	0.06794	0.28435	0.01566	0.1708	0.0184	0	0.08089	0	0	0.11403	0.11386	0.02823	0.05467	0.38388	0.0387	0	0.63417	0.10041	0.03417	0.78037	0.25528	0	0	0.06382	0.06595	0.42869	0.02421	0.03939	0.41991	0.19692	0.24385
k__Bacteria|p__Firmicutes|c__Clostridia|o__Eubacteriales|f__Clostridiaceae|g__GGB28846|s__GGB28846_SGB41513|t__SGB41513	0.10125	0.35199	0.01135	0.15533	0.10306	0.07677	0.43646	0.25687	0.18521	0.24222	0.54098	0.17434	0.12036	0.01512	0.13985	0.0611	0.05122	0.0399	0.12892	0.1463	0.56976	0.02262	0.05914	0.37464	0.14493	0	0	0.25403	0.18905	0.72769	0.26716	0.24207	0.33655	0.25044	0.05805	0.39439	0.6923	0.2399	0.15793	0.18314	0.16308	0.22521	0.21774	0.40658	0.04407	0.14511	0.21283	1.2926	0.03524
k__Bacteria|p__Bacteria_unclassified|c__Bacteria_unclassified|o__Bacteria_unclassified|f__Bacteria_unclassified|g__Bacteria_unclassified|s__bacterium_D16_76|t__SGB43258	0.09048	0.00408	0	0.09364	0.01575	0.05488	0.06903	0.22555	0.09085	0.14715	0.16763	0.15619	0.24114	0	0.08554	0	0.13165	0.13189	0.02213	0.00254	0.1567	0	0	0.00352	0.02668	0	0	0.36353	0.38464	0.021	0	0.04159	0.08749	0.03046	0.0013	0.04049	0.02287	0.21202	0.00117	0.07798	0.09504	0.22743	0.22705	0	0.21617	0.0052	0	0	0
k__Bacteria|p__Firmicutes|c__Clostridia|o__Eubacteriales|f__Oscillospiraceae|g__GGB30295|s__GGB30295_SGB43259|t__SGB43259	0.0899	0	0.05163	0	0	0	0	0	0	0.12852	0.15591	0.13493	0	0	0	0	0.03243	0.03165	0	0.4099	0	0	0	0	0	0	0	1.69263	1.73465	0	0.04768	0	0.02781	0	0	0.00567	0	0	0	0	0	0	0	0	0	0.16587	0	0	0.00987
k__Bacteria|p__Firmicutes|c__Clostridia|o__Eubacteriales|f__Oscillospiraceae|g__GGB42343|s__GGB42343_SGB59511|t__SGB59511	0.087	0.13238	0.0031	0	0.06434	0	0	0.07736	0	0.08686	0.00406	0.07863	0.00596	0	0	0	0	0	0	0.10213	0.09735	0.02858	0	0.10249	0.03002	0	0	0.27424	0.24835	0	0	0	0.05776	0.07302	0	0.03703	0	0	0	0.17147	0.15946	0.07986	0.10511	0	0.0858	0.03385	0	0.00443	0.1009
k__Bacteria|p__Firmicutes|c__CFGB76074|o__OFGB76074|f__FGB76074|g__GGB28949|s__GGB28949_SGB41655|t__SGB41655	0.08275	0.09222	0.00287	0.11094	0.1715	0.00747	0.04755	0.15963	0.01873	0.06037	0.18043	0.05928	0.01656	0.08709	0.26559	0.00407	0.11149	0.11491	0.05519	0.01686	0.22779	0.00529	0.05016	0.95116	0.16458	0	0	0.21498	0.22326	0.63189	0.15633	0.05217	1.22599	0.79413	0.02582	0.1894	0.50777	0.07106	0.06151	0.56928	0.58105	0.28627	0.27156	0.03557	0.06482	0.03706	0.02009	0.17681	0.08066
k__Bacteria|p__Firmicutes|c__CFGB28877|o__OFGB28877|f__FGB28877|g__GGB29001|s__GGB29001_SGB41717|t__SGB41717	0.07977	0.078	0.00325	0	0.21478	0.02692	0.01272	0.17754	0	0.02737	0.08304	0.02938	0.47801	0.00149	0.0337	0.00265	0.03232	0.02381	0.00344	0.35356	0.57915	0.04862	0.00047	0.61546	0.27703	0	0	0.64407	0.61917	0.06551	0.19509	0.00595	0.08175	0.8608	0.00934	0.62549	0.04828	0	0.02718	0.90721	0.87466	0.75503	0.70279	0	0.09074	0.48878	0	0	0.04848
k__Bacteria|p__Firmicutes|c__Clostridia|o__Eubacteriales|f__Oscillospiraceae|g__GGB28433|s__GGB28433_SGB41016|t__SGB41016	0.07726	0.24528	0.01202	0.08703	0.38453	0.01196	0.0044	0.08774	0	0.17141	0.00797	0.15013	0	0	0.01057	0.09084	0.38478	0.36715	0.38475	2.30614	0.25537	0.70206	0.00226	0.19664	0.10176	0.00614	0	2.22269	2.10151	0.78514	0.14124	0.11956	1.39246	0.19301	0.03953	0.01308	0.89473	0	0.00277	0.10219	0.08368	0.01115	0.01115	0.08795	0.16079	0	0.10439	0.79003	0.32094
k__Bacteria|p__Bacteria_unclassified|c__Bacteria_unclassified|o__Bacteria_unclassified|f__Bacteria_unclassified|g__GGB42601|s__GGB42601_SGB59797|t__SGB59797	0.07416	0.03728	0.0153	0.03387	0.00076	0.01587	0.03341	0.0368	0	0.00535	0.00931	0.00507	0.00355	0	0.00932	0	0	0	0.00565	0.01068	0.00455	0	0	0.03714	0.02556	0	0	0.01547	0.0171	0.00463	0.00738	0	0.01781	0.02585	0.00096	0.08116	0.00388	0	0	0.00728	0.00581	0.00303	0.00292	0.0033	0.0011	0.02172	0.01325	0.03204	0.02837
k__Bacteria|p__Firmicutes|c__CFGB76322|o__OFGB76322|f__FGB76322|g__GGB30414|s__GGB30414_SGB43453|t__SGB43453	0.07381	0.26499	0.0882	0.22426	0.20386	0.04793	0.0298	0.49973	0.0715	0.09501	0.20729	0.09593	0.20498	0.14632	0.37523	0.08475	0.04066	0.0405	0.33012	0.25101	0.14749	0.19319	0.10354	0.37364	0.43274	0	0	0.16224	0.16537	0.40933	0.22634	0.08301	0.20857	0.39214	0.05822	0.43351	0.4866	0.58265	0.10315	0.21961	0.25261	0.35421	0.3609	0.09887	0.0424	0.2261	0.23001	0.1476	0.18419
k__Bacteria|p__Firmicutes|c__CFGB72709|o__OFGB72709|f__FGB72709|g__GGB30300|s__GGB30300_SGB43264|t__SGB43264	0.07364	0.11685	0.03971	0.01114	0.01486	0.21005	0	0.06445	0.02455	0.00594	0.00194	0.00512	0.0268	0	0	0.31555	0.01738	0.02083	0.06504	0	0.00172	0.13526	0.16773	0.088	0.09188	0	0	0.04903	0.04531	0.03978	0.00835	0.41999	0	0.07175	0.20527	0.08748	0.03762	0	0.11589	0.00021	0	0	0	0.4136	0	0.04578	0.45235	0	0.45396
k__Bacteria|p__Firmicutes|c__Bacilli|o__Lactobacillales|f__Lactobacillaceae|g__Ligilactobacillus|s__Ligilactobacillus_murinus|t__SGB7077	0.07349	0.08097	0.42325	0.19716	0.13595	0.05413	0.45699	0.10629	0.33918	0.09694	0.07433	0.09339	0.04571	0.12258	0.07602	0.15302	0.01955	0.0132	0.06159	0.06482	1.84339	0.1309	0.1136	0.05792	0.02016	0	0	0.11162	0.10961	0.25395	0.33195	0.04732	0.86151	0.23532	0.04775	0.10509	0.27165	0.09359	0.09056	0.18502	0.175	0.01234	0.00901	0.0849	0.02339	0.44739	0.01907	0.20574	0.02238
k__Bacteria|p__Bacteroidetes|c__Bacteroidia|o__Bacteroidales|f__Rikenellaceae|g__Alistipes|s__Alistipes_timonensis|t__SGB2299	0.07242	0	0	0	0	0	0	0	0	0	0	0	0	0	0	0	0	0	0	0	0	0	0	0	0	0	0	0	0	0	0	0	0	0	0	0.06641	0	0	0	0	0	0	0	0	0	0	0	0	0
k__Bacteria|p__Firmicutes|c__Clostridia|o__Eubacteriales|f__Clostridiaceae|g__Clostridiaceae_unclassified|s__Clostridiaceae_bacterium|t__SGB41644	0.07212	0.20147	0.00211	0	0.0095	0.07545	0.0294	0.03966	0.08864	0.00603	0.01948	0.00561	0	0	0	0	0	0	0.00614	0.00279	0.00313	0	0.27349	0.23121	0.16029	0	0	0.00754	0	0.04754	0.02323	0	0.01111	0.0377	0	0.00249	0.05455	0	0.2593	0	0	0.00553	0.00294	0	0	0	0	0.01497	0
k__Bacteria|p__Firmicutes|c__CFGB2838|o__OFGB2838|f__FGB2838|g__GGB80167|s__GGB80167_SGB63230|t__SGB63230	0.06879	0	0.03811	2.16679	0.03245	0.27194	0	0.00028	0	0.07218	0.07518	0.07998	0	0	0	0	1.2178	1.33155	0.00223	0	0	0	0.59877	0	0	0.03883	0	0.09992	0.08525	0	0	0	0.23349	0	0	0	0	0.36246	0.68104	0	0	0	0	0.00422	0.00603	0.65725	0	0	0
k__Bacteria|p__Bacteroidetes|c__CFGB9388|o__OFGB9388|f__FGB9388|g__GGB27866|s__GGB27866_SGB40300|t__SGB40300	0.06796	0.83643	0.13085	0.79379	0.34733	0.15263	0.43419	1.31844	0.04702	0.16325	0.07381	0.17159	1.52932	0.00759	0.15428	0.11792	0.18985	0.17924	0.8809	0.59174	0.4112	0.12299	0.00127	1.1516	1.00083	0.00236	0	0.40071	0.38423	0.28689	0.65945	0.03201	0.3151	0.9891	0.00325	0.35181	0.33795	0.19318	0.08993	1.24801	1.16893	0.4127	0.39883	0.02891	0.6391	1.49485	0.08934	0.50287	0.05376
k__Bacteria|p__Firmicutes|c__CFGB76293|o__OFGB76293|f__FGB76293|g__GGB28869|s__GGB28869_SGB41543|t__SGB41543	0.06687	0.03859	0.00032	0.10135	0.1622	0.00588	0.01629	0.12851	0.00687	0.25367	0.29962	0.26698	0.21311	0.54317	0.06513	0.08475	0.04683	0.04746	0.25773	0.10442	0.08467	0.04999	0	0.09565	0.02143	0	0	0.02436	0.02319	0.07024	0.10577	0.07441	0.12808	0.17316	0.01449	0.0744	0.06343	0.06844	0.09512	0.00809	0.00637	0.08059	0.07521	0.01025	0	0.05255	0.02007	0	0.03094
k__Bacteria|p__Firmicutes|c__CFGB1494|o__OFGB1494|f__FGB1494|g__GGB28790|s__GGB28790_SGB41443|t__SGB41443	0.06668	0.00017	0	0	0.00345	0	0	0	0	0.02753	0.19319	0.02403	0	0	0	0	0.04436	0.03343	0.3549	0	0.30882	0.07783	0	0	0.03482	0	0	0.01418	0.00671	0.10067	0	0	0	0.47561	0	0.81034	0.0623	0	0	0	0	1.07911	1.14478	0	0	0.00236	0	0	0
k__Bacteria|p__Firmicutes|c__Clostridia|o__Eubacteriales|f__Lachnospiraceae|g__GGB28844|s__GGB28844_SGB41511|t__SGB41511	0.06381	0.08181	0.84549	0.28579	0.09974	0.84023	0.32972	0.14876	0.01914	0.13226	0.13081	0.13697	0.04545	0.98639	0.00084	0.12863	0.05279	0.04737	0.56766	0.22015	0.00596	0.44808	0.03174	0.09307	0.07703	0	0	0.15592	0.18225	0.06538	0	0.34512	0.38308	0.10776	0.53709	0.20631	0.06604	0.20411	0.51335	0.04683	0.04231	0	0	0.16519	0	0.15747	0.48105	0.42798	0.8288
k__Bacteria|p__Firmicutes|c__Clostridia|o__Eubacteriales|f__Oscillospiraceae|g__GGB30473|s__GGB30473_SGB43557|t__SGB43557	0.06193	0.11908	0.21217	0.11557	0.06742	0.2228	0.04315	0.17081	0	0.17524	0.05095	0.17651	0.48236	0.24095	0.05887	0.12504	0.14971	0.17158	0.44913	0.26544	0.15542	0.18527	0	0.41525	0.13494	0	0	0.15451	0.14607	0.17484	0.14533	0.13593	0.06985	0.3536	0.04783	0.08376	0.25282	0	0	0.13989	0.1565	0.22852	0.26596	0	0.22593	0.35194	0.0792	0.09155	0.08606
k__Bacteria|p__Firmicutes|c__Clostridia|o__Eubacteriales|f__Oscillospiraceae|g__Oscillibacter|s__Oscillibacter_sp_CU971|t__SGB43504	0.06127	1.18099	0.02359	0.19507	1.10476	0.05463	0.03557	2.06023	0.32086	2.18723	2.06228	2.2925	1.63668	0.01623	2.21543	0.49989	0.24402	0.34144	0.76897	0.65857	0.96685	0.15199	0.00158	0.31803	0.62109	1.1207	1.26917	1.17742	1.14213	0.63901	0.28969	0.09435	0.38856	1.35013	0	2.17689	0.7584	0.34541	0.02855	1.2607	1.42964	1.73591	1.89838	0.00716	1.51733	0.39425	1.0797	1.01683	0.1815
k__Bacteria|p__Firmicutes|c__Clostridia|o__Clostridia_unclassified|f__Clostridia_unclassified|g__GGB30286|s__GGB30286_SGB43247|t__SGB43247	0.05998	0	0	0	0.03249	0	0	0	0	0	0	0	0	0	0.12515	0	0	0	0	0.04532	0	0	0.03225	0	0	0	0	0.21174	0.2089	0.12949	0.12711	0	0	0	0	0	0.08019	0	0	0	0	0	0	0	0.03185	0.07922	0	0.19266	0.11472
k__Bacteria|p__Actinobacteria|c__Coriobacteriia|o__Eggerthellales|f__Eggerthellaceae|g__Adlercreutzia|s__Adlercreutzia_mucosicola|t__SGB33554	0.05897	0.00706	0.0556	0	0.00767	0.02883	0.03865	0.0132	0.06927	0.01062	0.00028	0.00941	0.0011	0.04419	0.03301	0.04025	0.05203	0.07267	0.05471	0.04169	0	0.01631	0.01409	0.02144	0.00028	0	0	0.01031	0.00416	0	0.00113	0.00985	0.01029	0.02379	0.00462	0.00656	0.00349	0.00351	0	0	0	0.00076	0.00022	0.00865	9e-05	0.01998	0.05295	0.00493	0.02558
k__Bacteria|p__Firmicutes|c__CFGB76077|o__OFGB76077|f__FGB76077|g__GGB28851|s__GGB28851_SGB41518|t__SGB41518	0.05893	0.98042	0.0301	0.02078	0.02128	0	3.2956	0.15281	0	0.10995	0.46144	0.11076	0.10336	0	0.02033	0	0.00106	0	0.02967	0.32801	0.16546	0.00318	0.03397	1.94579	0.66694	0.33337	0.37275	0.13482	0.12739	0.64104	0.0262	0.00738	0.33617	2.54046	0	0.22544	0.59446	0.00484	0.00272	1.02476	1.09171	0.08628	0.08432	0.00548	0.01068	0.33015	0.00505	0.32411	0
k__Bacteria|p__Bacteria_unclassified|c__Bacteria_unclassified|o__Bacteria_unclassified|f__Bacteria_unclassified|g__GGB28951|s__GGB28951_SGB41658|t__SGB41658	0.05864	0.04298	0	0.08642	0.04922	0.00154	0.25754	0.07225	0.00566	0.06398	0.07893	0.06933	0.25508	0.01369	0.19744	0.01831	0.01386	0.0119	0.03519	0.05609	0.00692	0.02438	0	0.25982	0.02439	0	0	0.03598	0.03266	0.1071	0	0.00759	0.13394	0.11514	0.00264	0.25471	0.10846	0.06912	0	0.05719	0.05392	0.16584	0.16447	0.01311	0.0776	0.01319	0.01638	0.07283	0.00613
k__Bacteria|p__Actinobacteria|c__Coriobacteriia|o__Eggerthellales|f__Eggerthellaceae|g__Adlercreutzia|s__Adlercreutzia_caecimuris|t__SGB14802	0.05729	0.07338	0.01832	0.00212	0.01654	0.00965	0.01815	0.04818	0.08802	0.00435	0.00098	0.0098	0.00516	0.00753	0.04822	0.04226	0.01801	0.03501	0.02028	0.00936	0.00976	0.03697	0.00799	0.02498	0.10371	0	0	0.0039	0	0.02991	0.00338	0.00696	0.00765	0.01924	0	0.01384	0.05935	0.02858	0.03127	0.00639	0.00397	0.00976	0.01647	0.00374	0.01584	0.00468	0	0.02967	0.02035
k__Bacteria|p__Firmicutes|c__Tissierellia|o__Tissierellales|f__Peptoniphilaceae|g__Peptoniphilus|s__Peptoniphilus_SGB48104|t__SGB48104	0.05618	0	0	0	0.28944	0	0	0	0	0.04079	0.00889	0.03869	0	0	0.07677	0	0.12613	0.12669	0.0549	0.0287	0.05261	0	0.00495	0	0	0	0	0.01431	0.01059	0.08669	0.05508	0	0.00677	0	0	0.12297	0.08105	0	0	0	0	0	0	0	0	0.09592	0	0	0
k__Bacteria|p__Bacteroidetes|c__CFGB635|o__OFGB635|f__FGB635|g__GGB27872|s__GGB27872_SGB40306|t__SGB40306	0.04831	0.09996	0.02104	0.23444	0.10959	0.03139	0.07036	0.55418	0.09012	0.01524	0.00134	0.01551	0.22478	0.03198	0.08649	0	0.07213	0.07407	0.06566	0.0716	0.09555	0.06632	0	0.03662	0.07925	0	0	0.05323	0.04867	0.05156	0.12352	0	0.02158	0.03925	0	0.06114	0.05938	0	0.0037	0.49031	0.50035	0.46132	0.45177	0.02882	0.16705	0.02362	0	0.12677	0.0257
k__Bacteria|p__Firmicutes|c__Clostridia|o__Clostridia_unclassified|f__Clostridia_unclassified|g__GGB75314|s__GGB75314_SGB102498|t__SGB102498	0.04332	0	0	0.02442	0.00784	0.00675	0	0.00397	0	0.02335	0	0.02189	0	0	0	0	0.08785	0.08484	0.00411	0.05927	0.06774	0.00791	0	0	0	0	0	0.01373	0.01115	0	0	0	0.03417	0	0	0.01856	0	0.03187	0	0.01028	0.00597	0.13544	0.14412	0.02056	0.0502	0.03064	0	0.01898	0
k__Bacteria|p__Bacteroidetes|c__Bacteroidia|o__Bacteroidales|f__Bacteroidales_unclassified|g__GGB27849|s__GGB27849_SGB40283|t__SGB40283	0.03347	0.43623	0.45833	0	0.25993	0	0	0.74421	0	0.08793	0.05398	0.08731	0	0	0.96345	0.00461	0.57458	0.51565	0.17404	0.07725	0.57113	0	0	0	0.40867	0.01475	0	0.07392	0.06558	0.58975	0.63741	0	0.03594	0	0	0.04713	0.59653	0	0.00038	0	0	0	0	0	0.34017	0.06033	0	0.10061	0
k__Bacteria|p__Firmicutes|c__CFGB48875|o__OFGB48875|f__FGB48875|g__GGB28776|s__GGB28776_SGB41429|t__SGB41429	0.03341	0	0.02359	0.04019	0.01652	0.01016	0	0	0	0	0	0	0.01627	0.03076	0	0	0.01867	0.01552	0.07982	0.063	0.08653	0.00984	0	0.10409	0	0	0	0.01993	0.01426	0.04962	0.0564	0	0.07583	0.09857	0	0.37434	0.06074	0	0	0	0	0	0	0	0	0	0.05224	0.17989	0
k__Bacteria|p__Bacteria_unclassified|c__CFGB49426|o__OFGB49426|f__FGB49426|g__GGB28888|s__GGB28888_SGB41569|t__SGB41569	0.027	0.2945	0.00291	0.24531	0.34066	0	2.51192	1.19194	0.02293	1.49939	1.42022	1.55996	1.06669	0.01258	2.6103	0.02957	0.39246	0.37858	0.30066	0.70773	0.4046	0.0286	0	0.71679	0.52865	0.00429	0	0.21674	0.23314	1.18388	0.17673	0	0.74025	1.27097	0	0.57437	1.17166	0	0.03571	0.2584	0.26142	0.0512	0.04452	0	0.29367	1.05416	0.01092	0.11255	0.00444
k__Bacteria|p__Bacteroidetes|c__Bacteroidia|o__Bacteroidales|f__Bacteroidaceae|g__Bacteroides|s__Bacteroides_caecimuris|t__SGB1863	0.02651	0.10807	0.00073	0	0.03389	0.02614	0.00363	0	0.05105	0.01917	0.00784	0.01294	0.04774	0.01859	0.12727	0	0.01368	0.01094	0.00342	0.02313	0.00395	0	0.00186	0.08544	0.04622	0.01904	0.02016	0.03023	0.01946	0.01627	0.00185	0	0.00566	0.03687	0.01696	0.05046	0.02567	0	0.00104	0	0	0.02513	0.01771	0.04186	0.06211	0.1398	0	0.08192	0.01626
k__Bacteria|p__Firmicutes|c__Bacilli|o__Lactobacillales|f__Streptococcaceae|g__Lactococcus|s__Lactococcus_cremoris|t__SGB7984	0.02457	0	1.13952	0	0	2.61214	0.04341	0	0.74114	0.02736	0	0.02032	0.00117	0.0862	0	0.4434	0.01296	0.00851	0	0	0	0.07334	0.03231	0	0	0.2668	0.29852	0	0	0	0	0.07419	0	0	0.03626	0	0	0.42997	0.13159	0	0	0	0	0.20604	0	0	0.08132	0	0
k__Bacteria|p__Bacteria_unclassified|c__CFGB76064|o__OFGB76064|f__FGB76064|g__GGB20145|s__GGB20145_SGB41586|t__SGB41586	0.02363	2.14356	0.04657	13.95255	0.00063	0.0812	19.69115	3.85413	0.02542	0.96904	0.84515	0.99209	0.3385	4.56715	0.0408	0.00112	0	0	0.19846	0.12541	0.66137	0.01569	0	0.02659	1.22448	0.48405	0.54436	0.14348	0.14811	0.08333	0.0264	0	0.6627	0.04544	0.40473	1.1259	0.07917	0.0284	0.0043	0.85027	0.83643	0.03829	0.03059	0.08262	0.01953	0.63716	0	0.3667	0.06612
k__Bacteria|p__Bacteria_unclassified|c__Bacteria_unclassified|o__Bacteria_unclassified|f__Bacteria_unclassified|g__Bacteria_unclassified|s__Bacteria_unclassified_SGB63107|t__SGB63107	0.0228	0.03479	0.00309	0	0.01845	0.01319	0.08688	0.08103	0.01341	0.00029	0	0	0.00181	0.00967	0.02183	0.00611	0.00205	0.00064	0.03074	0.00394	0	0.03457	0	0.02735	0.03454	0	0	0.01463	0.01059	0.03276	0.00234	0	0	0.02882	0	0	0.05497	0.05186	0.01216	0	0	0	0	0	0	0.00437	0.05599	0	0.03686
k__Bacteria|p__Bacteria_unclassified|c__Bacteria_unclassified|o__Bacteria_unclassified|f__Bacteria_unclassified|g__GGB28963|s__GGB28963_SGB41672|t__SGB41672	0.02178	0.25869	0.00661	0.22739	0.0239	0	1.00601	0.6321	0.00126	0.17882	0.55442	0.19271	0.18103	0.00977	0.0455	0	0.17146	0.15282	0.06969	0.02558	0.10796	0	0	0.95253	0.23697	0	0	0.11567	0.11698	0.65275	0.08859	0	0.29054	0.89135	0	0.34024	0.49901	0.0334	0.00611	0.12781	0.13389	0.32581	0.34426	0	0.09841	0.0694	0.00186	0.49911	0.01027
k__Bacteria|p__Firmicutes|c__Clostridia|o__Eubacteriales|f__Oscillospiraceae|g__GGB75064|s__GGB75064_SGB102200|t__SGB102200	0.01978	1.21759	1.04795	0.34938	0.56837	1.00659	0.26691	1.14862	0.01189	0.51334	0.36177	0.54559	0.63494	0.00853	0.39253	0.33652	0.19753	0.22054	0.53574	0.84525	0.08673	0.89871	0.18034	0.55903	0.74356	0.01073	0	0.43757	0.37596	0.73751	0.35191	1.05892	0.21187	0.31875	0.87503	0.68189	0.83301	0.99212	0.20039	0.10088	0.13424	0.44455	0.44647	1.09676	0.88508	0.11664	0.26569	0.59039	0.82384
k__Bacteria|p__Firmicutes|c__Clostridia|o__Eubacteriales|f__Oscillospiraceae|g__GGB30454|s__GGB30454_SGB100837|t__SGB100837	0.01795	0.00755	0	0	0.57812	0.03014	0.02286	0.89941	0.06304	0	0.00162	0.00061	0.14794	0	1.24559	1.29342	0.30548	0.35033	0.0912	0	0.15385	0.00712	0	1.55804	0.03107	0	0	0.07411	0.05562	0.94728	0.55419	0.50454	0.03826	1.63048	2.49635	0.03008	0.76161	0	0	0.64283	0.75595	0.22993	0.21055	0.00569	0.24586	0	0	0	0
k__Bacteria|p__Firmicutes|c__CFGB28980|o__OFGB28980|f__FGB28980|g__GGB28778|s__GGB28778_SGB41431|t__SGB41431	0.01767	0.01314	0.03333	0.00516	0.00957	0.00669	0	0.0464	0	0.05965	0.10667	0.05151	0.01662	0	0.0331	0.0115	0.00544	0	0.00329	0.0142	0.01125	0.00959	0.03305	0.14572	0.01188	0	0	0.05838	0.04763	0.03632	0.00569	0.25299	0.05846	0.0722	0.04784	0.0888	0.04469	0	0.03735	0.04047	0.02089	0.03185	0.03226	0.00787	0.00217	0.01732	0.02023	0.01649	0.01278
k__Bacteria|p__Firmicutes|c__CFGB1814|o__OFGB1814|f__FGB1814|g__GGB75900|s__GGB75900_SGB102322|t__SGB102322	0.01684	0.02027	0.00048	0	0.01682	0	0.01612	0.02201	0.0262	0.01874	0.03141	0.01817	0	0.01774	0.01378	0.01035	0.06254	0.05319	0.05366	0.01575	0.03074	0	0.03508	0.0285	0.00985	0	0	0.04239	0.03958	0.04764	0	0.03993	0.04932	0.03437	0	0.05901	0.03434	0	0	0	0	0	0	0	0.00168	0.03887	0	0.02806	0.06605
k__Bacteria|p__Firmicutes|c__Clostridia|o__Clostridiales|f__Peptostreptococcaceae|g__Romboutsia|s__Romboutsia_ilealis|t__SGB24891	0.01681	0	0	0	0	0	0	0	0	0	0	0	0	0.00692	0	0.01184	0.00303	0	0	0	0.01928	0.02458	0	0	0	0.09713	0.08173	0	0	0	0	0.00812	0	0	0.0053	0	0	0	0.02666	0	0	0	0	0	0	0	6e-04	0	0.01672
k__Bacteria|p__Firmicutes|c__Clostridia|o__Eubacteriales|f__Eubacteriaceae|g__GGB28791|s__GGB28791_SGB41444|t__SGB41444	0.01123	0.03601	0	0.12414	0.01162	0.00984	0.02617	0	0	0.04871	0.43391	0.04578	0	0	0	0	0.08697	0.07747	0.00121	0.00628	0.30842	0.05502	0	0	0	0	0	0.00636	0	0.13554	1.28474	0.01317	0.09515	0	0	0.8034	0.1031	0	0.01191	0	0	0	0	0	0	0.26556	0.16822	0	0.00509
k__Bacteria|p__Firmicutes|c__Clostridia|o__Clostridia_unclassified|f__Clostridia_unclassified|g__Candidatus_Metalachnospira|s__Candidatus_Metalachnospira_SGB63370|t__SGB63370	0.01119	0	0	0	0.01959	0	0.02376	0	0	0.0153	0.00266	0.01346	0	0	0.04757	0	0	0	0.00213	0.0151	0	0	0	0	0	0	0	0.00835	0.00282	0.01112	0	0	0	0	0	0.00445	0.01596	0	0	0	0	0	0	0	0	0	0	0	0.00626
k__Bacteria|p__Actinobacteria|c__Coriobacteriia|o__Eggerthellales|f__Eggerthellaceae|g__Enterorhabdus|s__Enterorhabdus_sp_P55|t__SGB42958	0.01106	0.0637	0.00834	0.00099	0.00286	0.00141	0.22725	0.03429	0.00696	0.03057	0.01091	0.03033	0.03224	0.4328	0.07285	0.0025	0.01003	0.00915	0.04194	0.03723	0.01928	0.01217	0	0.02042	0.06086	0	0	0.00908	0.00284	0	0.01492	0	0.01256	0.0209	0	0.01015	0.00228	0.01606	0	0.00766	0.00652	0.03383	0.04022	0	0.01673	0.04092	0.01636	0	0.02183
k__Bacteria|p__Bacteroidetes|c__CFGB9397|o__OFGB9397|f__FGB9397|g__GGB27885|s__GGB27885_SGB40319|t__SGB40319	0.00978	0.39596	0.00947	0.19876	0.11252	0.00412	0.03192	0.06695	0.00913	0.03898	0.00198	0.0352	0.04897	9e-04	0.07269	0.01559	0.08588	0.07479	0.046	0.14065	0.03612	0.03624	0	0.04202	0.62682	0	0	0.07346	0.06259	0.02813	0.1498	0	0.0096	0.02907	0.00655	0.05197	0.04478	0	0.02568	0.38535	0.36051	0.17916	0.17466	0.02534	0.29053	0.15649	0	0	0
k__Bacteria|p__Bacteroidetes|c__Bacteroidia|o__Bacteroidales|f__Rikenellaceae|g__GGB24102|s__GGB24102_SGB40205|t__SGB40205	0.00448	5.64625	0.16854	1.11282	3.58567	0.00438	0.08208	0	0	5.41773	1.67799	5.26324	0	0.00882	0.70832	0.01031	0.0085	0.00744	0.4479	2.43836	0.36569	1.55718	0.00955	0	6.19388	0.001	0.00273	0.57109	0.58565	1.91638	4.67477	0	3.79856	0	0.0193	8.92042	1.28634	0	0.01466	0	0	0	0	0	1.16908	4.70396	0.00141	0.1631	0
k__Bacteria|p__Firmicutes|c__CFGB8152|o__OFGB8152|f__FGB8152|g__GGB28870|s__GGB28870_SGB41548|t__SGB41548	0.00405	0.12052	0.00025	0.57483	0.05135	0.02085	0.33737	0.17159	0.00478	0.48591	0.80163	0.50896	0.06857	0.02416	0.1878	0.00114	0	0	0.08009	0.32743	0.32218	0.00639	0	0.5205	0.22527	0	0	0.53634	0.58491	0.22191	0.14892	0	0.07363	0.67697	0	0.56281	0.23202	0	0	0.21748	0.23789	0.16869	0.1687	0	0.19516	0.03288	0.08266	0.13385	0.00043
k__Bacteria|p__Bacteria_unclassified|c__Bacteria_unclassified|o__Bacteria_unclassified|f__Bacteria_unclassified|g__Bacteria_unclassified|s__bacterium_0_1xD8_82|t__SGB29425	0.00343	0.00771	0	0	0.00955	0	0	0	0	0.14353	0.13941	0.13839	0.41852	0.00158	0.01426	0.00034	0.00524	0.00399	0.09412	0	0.01098	0	0.08053	0	0.00044	0	0	0	0	0.01863	0.03275	0	0.00585	0	0.00291	0.00033	0.01663	0	0	0	0	0.00196	0.00167	0.00977	0	0	0	0	0
k__Bacteria|p__Firmicutes|c__Clostridia|o__Eubacteriales|f__Eubacteriales_unclassified|g__Eubacteriales_unclassified|s__Clostridiales_bacterium|t__SGB59899	0.00308	0	0	0	0	0	0	0	0	0.0565	0.01127	0.0536	0	0.02181	0	3e-04	0	0	0	0.00129	0.00514	0.00588	0	0	0	0	0	0	0	0	0.01663	0.00115	0	0	0	0.00399	0	0.0342	0	0	0	0	0	0	0	0	0	0	0
k__Bacteria|p__Firmicutes|c__Clostridia|o__Clostridia_unclassified|f__Clostridia_unclassified|g__GGB28933|s__GGB28933_SGB41634|t__SGB41634	0.00301	0	0	0.00103	0.16114	0	0.01523	0.00508	0	0.00079	0.00279	0.00096	0	0	0.05761	0	0.16721	0.16915	0.02199	0.05409	0	0	0.01129	0	0	0	0	0.08293	0.09374	0.03848	0.00295	0	0.00771	0	0	0	0.04705	0	0	0	0	0	0	0	0	0	0	0.35894	0
k__Bacteria|p__Proteobacteria|c__Betaproteobacteria|o__Rhodocyclales|f__Zoogloeaceae|g__Zoogloea|s__Zoogloea_SGB41465|t__SGB41465	0.00289	0.05331	0.0028	0.01901	0.01889	0.00239	0.06604	0.04205	0	0.00662	0.01173	0.00713	0.02597	0	0.00282	0.00285	0.01775	0.01391	0.01247	0.01779	0.03588	0.04481	0	0.03751	0.12161	0	0	0.05347	0.05132	0.00341	0.03714	0.00544	0.04855	0.0244	0.00137	0.05462	0.00299	0.01482	0	0.03496	0.03034	0.00869	0.00667	4e-04	0	0.09315	0	0.08264	0
k__Bacteria|p__Bacteria_unclassified|c__CFGB76311|o__OFGB76311|f__FGB76311|g__GGB28903|s__GGB28903_SGB41594|t__SGB41594	0.00269	0.32283	0.00479	0.28955	0.09198	0.00094	0.1456	0.34005	0.03037	3.44651	6.3309	3.88199	0.08093	0.02179	0	0.00245	0.00296	0.00224	0.50613	0.08543	0.32695	0.02235	0	1.30375	0.59108	0	0	0.21117	0.22524	0.85137	0.23889	0	0.35141	0.56064	0	0.30191	0.7483	0.01398	0.00313	0	0	0.12565	0.13006	0	0	0.1545	0	0	0
k__Bacteria|p__Firmicutes|c__CFGB9644|o__OFGB9644|f__FGB9644|g__GGB28908|s__GGB28908_SGB41656|t__SGB41656	0.00218	0	0	0	0	0	0	0.04411	0	0.02875	0.087	0.02637	0.00105	0	0.00117	0	0.00807	0.00508	0.01464	0.00106	0.05344	0.0072	0	0	0	0	0	0.06314	0.0696	0	0	0	0.18898	0	0	0	0.00012	0.07842	0	0	0	0	0	0	0	0	0	0.01955	0
k__Bacteria|p__Firmicutes|c__Bacilli|o__Lactobacillales|f__Streptococcaceae|g__Streptococcus|s__Streptococcus_danieliae|t__SGB82603	0.00202	0	0.03242	0.04694	0.03382	0.01631	0.00228	0.00281	0.08232	0.00442	0.00028	0.00309	0	0.0183	0.00068	0.01344	0.02947	0.02603	0.00154	0.0032	0.04558	0.00986	0.011	0.00052	0	0	0	0.00667	0.00567	0.00791	0	0.00281	0.01172	0.00017	0.01239	0.01779	0.00541	0.00529	0.00985	0.00329	0.00065	0	0	0.01658	0	0	0	0.00466	0.00571
k__Bacteria|p__Firmicutes|c__Clostridia|o__Eubacteriales|f__Eubacteriales_Family_XIII_Incertae_Sedis|g__Emergencia|s__Emergencia_sp_1XD21_10|t__SGB41482	0.00088	0.13816	0.15174	0.00772	0.03476	0.01375	0.01372	0.04684	0	8e-04	0	0.00059	0.00342	0.26814	0.01144	0.0088	0.01051	0.0086	0	0.00206	0.00269	0.05453	0	0	0.1797	0	0	0	0	0.00404	0.01961	0	0	0	0	0.00435	0.00361	0.00742	0.00471	0.00631	0.0024	0.00854	0.00544	0	0	0.00119	0.00647	0	0
k__Bacteria|p__Firmicutes|c__Clostridia|o__Eubacteriales|f__Eubacteriales_unclassified|g__Eubacteriales_unclassified|s__Clostridiales_bacterium|t__SGB82506	0.00084	0.00508	0.0053	0	0.00672	0.00304	0	0.00076	0.00718	0	0	0	0	0.00338	0.00129	0.00067	0.00079	4e-05	8e-05	0	0	0	0.00752	0.00068	0.00108	0	0	0.00015	0	0.01117	0	0.00238	0.00016	0	0	0.00114	0.02714	0.01215	0.00242	0	0	0.00027	0	0	0	0	0.00373	0	0.0033
k__Bacteria|p__Firmicutes|c__Clostridia|o__Eubacteriales|f__Christensenellaceae|g__Christensenella|s__Christensenella_SGB41486|t__SGB41486	0.00079	1.3098	0.04163	0	0	0.42497	0	0.60471	0	0	0	0	0	0	0	0	0.00069	0	0.00941	0	0	0	0	0	0.29778	0	0	0	0	0.07409	0	0	0	0	0	0.0095	0.06306	0	0	0	0	0	0	0	0	1.17779	0	0	0
k__Bacteria|p__Bacteria_unclassified|c__CFGB76313|o__OFGB76313|f__FGB76313|g__GGB28927|s__GGB28927_SGB41625|t__SGB41625	0.00033	0.75106	0.01869	0.51481	0.1665	0.02725	0.57878	0.50962	0.00826	0.5186	0.64977	0.51636	0.35938	0.15206	0.88276	0.03079	0.205	0.20335	0.26302	0.35384	0.24858	0.04918	0.04003	1.47514	0.75925	0.23312	0.27084	0.63948	0.69083	0.73804	0.15065	0.02365	0.21022	1.33069	0.1008	0.49975	0.69452	0.04055	0.01275	0.52125	0.5191	0.14161	0.14462	0.11125	0.44472	0.5229	0.29643	0.34672	0.05107
k__Bacteria|p__Firmicutes|c__Clostridia|o__Eubacteriales|f__Oscillospiraceae|g__Anaerotruncus|s__Anaerotruncus_colihominis|t__SGB82507	0.00032	0	0	0	0.00174	0.04127	0.01771	0.01275	0.35751	0	0	0	0	0	0.00185	0.0355	0	0	0	0	0	0	0	0	0	0	0	0	0	0	0	0.04415	0	0	0	0	0	0.14667	0.04779	0	0	0	0	0	0	0	0	0	0.03112
k__Bacteria|p__Candidatus_Saccharibacteria	0	0.99389	0.01947	0.1523	0.32756	0	0.49541	0.01729	0	1.28241	0.83017	1.31446	0.71781	0	0.22486	0	0.09709	0.10676	1.51245	0.39138	0.1149	0.08144	0.02407	0.11137	0.62955	0	0	0.45183	0.43964	0.65047	0.27106	0	0.17628	0.33242	0.02733	0.62082	0.62187	0	0	0.42765	0.4289	0.2846	0.28016	0.04558	0.3871	0.68499	0	0.02448	0
k__Bacteria|p__Tenericutes	0	0.00102	0	0.08354	0.22374	0	0	0.0491	0	2.79802	0.22098	2.57256	0.18439	0	0	0	0.17998	0.13386	0.23735	0	0.09755	0.03081	0	0.16657	0.00407	0	0	0.46049	0.45201	0	0.04696	0	0.00887	0.18935	0	0	0	0	0	0.03585	0.02194	0.22323	0.28019	0	0.02571	0	0	0.03827	0
k__Bacteria|p__Firmicutes|c__CFGB76539	0	4.26052	0.02273	0.30587	0.39964	0	0	0.22682	0	2.39663	0.23379	2.22819	0.4458	0.00065	0	0	0	0	0.27697	0.67127	0.68832	0.00273	0	1.39021	0.32773	0	0	1.51792	1.48019	0.00132	0.04774	0	0.073	0.66023	0	0.00344	0	0	0	0.24968	0.23068	0.01013	0.00839	0	0.22254	0	0	2.09758	0.00017
k__Bacteria|p__Firmicutes|c__CFGB76170	0	0.89572	0.00476	0	0	0	0	0.01809	0	0.00091	0	0	0	0	0	0	0	0	1.0467	0.75336	0.61032	0.00234	0	0	0.98939	0	0	2.59627	2.58556	0	0	0	0	0	0	0.01626	0	0	0	0	0	0	0	0	0.00441	0	0	0.1577	3e-04
k__Bacteria|p__Firmicutes|c__CFGB76576	0	0.48436	0.00596	0.00639	0.82923	0	6e-04	0.75628	0	0.03578	0.01186	0.03557	0.80541	0.00287	0.21642	0.00056	0.0016	0	0.66967	0.26656	0.31364	0	0	0.09696	0.09994	0	0	0.05859	0.0573	9e-04	0.02649	0	0	0.05227	0	0.38929	0	0	0	0.70979	0.67802	0.99675	0.96342	0	0.02881	0.20458	0	0.31537	0
k__Bacteria|p__Candidatus_Saccharibacteria|c__CFGB8157	0	0.26459	0.00753	0.49539	4.11332	0.00472	0.91595	1.04549	0.00155	3.06779	2.53851	3.08544	0.64258	0.00836	2.16571	0.017	0.15038	0.13339	0.2786	0.0045	0.00174	0.23433	0	0.12091	0.01483	0	0	1.2683	1.26658	5.99698	0.6504	0	3.1465	0.27875	0	0.04829	6.85135	0.0032	0.14251	1.20872	1.26737	2.17077	2.10311	0	0.57384	0.29414	0.19901	0.64003	0.02679
k__Bacteria|p__Firmicutes|c__CFGB76308	0	0.17574	0.00054	0.10823	0.09117	0	0.82236	0.73128	0	0.38264	0.18731	0.38008	0.1188	0	0.03042	0	0.03333	0.02007	0.10323	0.21529	0.05442	0	0.00502	0.01614	0.45283	0	0	0.21372	0.20931	0.03844	0.11629	0	0.10153	0.04186	0	0.02363	0.0408	0.00638	0	0.18343	0.17981	0	0	0	0.07224	0.12254	0	0.17568	0
k__Bacteria|p__Firmicutes|c__CFGB1227	0	0.17418	0.0365	0	0.03692	0	0.08462	0.16525	0	0	0	0.00012	0	0	0.00611	0	0	0	0	0.00422	0	0.00278	0	0	0.02385	0	0	0.00122	0	0.00387	0	0	0	0	0	0.00309	0.00607	0	0	0	0	0.00079	0.00021	0	0.00604	0	0.00325	0	0
k__Bacteria|p__Firmicutes|c__CFGB76071	0	0.13765	0.00062	0	0.19143	0	0.4028	0.17367	0	0.15632	0.09338	0.16027	0.08782	0	0.01546	0	0	0	0.17585	0.15886	0.00094	0	0	0.1044	0.11211	0	0	0.4241	0.4354	0.05188	0.0875	0	0.12902	0.07441	0	0.31851	0.0428	0	0	0.24543	0.27037	0.14866	0.14549	0	0.08489	0	0	0.32969	0
k__Bacteria|p__Firmicutes|c__CFGB9589	0	0.12833	0.00194	0	0.01119	0.05849	0	0.01278	0	0.0018	0.00909	0.00011	0.05707	0	0	0	0.04391	0.03474	0.07483	0.0906	0.32447	0.81106	0.00057	0	0.16377	0	0	0.25251	0.25501	0	0.18533	0	0	0	0	0.02485	0	0	0	0.24341	0.2047	0.83762	0.83843	0	0	0.12424	0	0	1.18435
k__Bacteria|p__Firmicutes|c__CFGB9633	0	0.10938	0	2.6624	0.21335	0	0	1.14856	0	1.65192	2.70575	1.61561	1.83854	0.0071	0	1e-04	1.01354	0.98078	0.7262	0.46005	0.30957	0.00142	0	6.15382	1.59672	0.03719	0	1.22891	1.26596	0.04953	0.73005	0	0.47732	6.67249	0	1.49406	0.04907	0	0	0.00553	0.00053	0.83865	0.77729	0	0	0.17246	0	3.31353	0.00144
k__Bacteria|p__Firmicutes|c__Negativicutes	0	0.09665	0	0.01622	0.4496	1.42406	0.87532	0.03886	0	0.01961	0	0.01821	0.40804	0	7.0806	0.07753	2.24666	2.22613	0.78604	0	0	0	0	0.06931	0.12565	0.08255	0	0.28652	0.24938	1.4238	1.05199	0	0.09808	0.38209	0	0.08321	1.3138	0	0.00187	0	0	0.76245	0.69547	0	2.53567	0	0	0	0
k__Bacteria|p__Proteobacteria|c__Gammaproteobacteria	0	0.08542	0.30839	0.01815	0.00309	7e-05	0.3251	0.00513	1.96321	0.04464	0.02217	0.0387	0	0.11039	0	0.00145	0	0	0.156	0	0.12841	0	0	0	0.01402	0.51877	0.46527	0.00215	0	0	0.00184	0	0.04013	0	0	0.15109	0	0	0	0	0	0	0	0.04205	0	0.02258	0	0.24325	0.0033
k__Bacteria|p__Actinobacteria|c__Acidimicrobiia	0	0.0843	0	0.04809	0.0314	0.07304	0.27464	0	0	0	0	0	0	0	0	0	0.37976	0.31238	0	0	0	0.56346	0	0	0.09582	0	0	0	0	0	0.0133	0	0.13212	0	2.28026	0.00949	0	0.08198	0	0	0	0.10537	0.11055	0.86496	0	0.02079	0.00047	0	0
k__Bacteria|p__Firmicutes|c__CFGB9479	0	0.08288	0.00024	0.18251	0.12031	0	0.59019	0.33047	0	0.3318	0.27543	0.35207	0.62822	0.00044	0.06745	0	0.04436	0.04166	0.11083	0.06245	0.03151	0	0	0.00595	0.13735	0	0	0.01989	0.01501	0.02407	0.54818	0	0.20531	0.02496	0	0.03459	0.02438	0	0	0.09565	0.10445	0.4972	0.49908	0	0.06034	0.06752	0	0.54973	0
k__Bacteria|p__Firmicutes|c__CFGB9659	0	0.06173	0	0.1156	0.00795	0	0.02705	0.06499	0	0.17552	0.3173	0.16721	0.17761	0	0.00555	0	0.01537	0.0093	0.09402	0.11214	0.8866	0.00358	0	0	0.04166	0.06338	0.0615	0.01035	0.00692	0.70833	0.138	0	0.18231	0	0	0.29872	0.47406	0	0	0.63944	0.53854	0.23983	0.225	0	0.01931	0.18163	0	0.30441	0
k__Bacteria|p__Firmicutes|c__CFGB10349	0	0.05155	0	0	0	0	0	0	0	0.02649	0.05224	0.02321	0.00382	0	0.00351	0	0	0	0.22522	0	0.04501	0	0	0.1326	0.0045	0	0	0.16353	0.16379	0.13307	0.03359	0	0.00369	0.26783	0	0.11207	0.13092	0	0	0.01626	0.00974	0	0	0	0.00914	0.14137	0	0	0
k__Bacteria|p__Bacteria_unclassified|c__CFGB76244	0	0.05021	0.00018	0.02405	0.00911	0.00158	0.17593	0.02363	0	0.12033	0.21802	0.12267	0.02552	0	0.06759	0	0.04452	0.03667	0.00035	0.00766	0.0709	0	0	0.14446	0.01709	0	0	0.01301	0.00629	0.07764	0.02731	0.00032	0.08624	0.06311	0	0.04557	0.07001	0.00064	0	0.21216	0.21278	0.10115	0.11391	0	0.0044	0.03218	0	0.00654	0
k__Bacteria|p__Candidatus_Saccharibacteria|c__CFGB9318	0	0.04458	0	0.01748	0.32447	0	0.49541	0.01729	0	0.40904	0.31181	0.4448	0.54907	0	0.20537	0	0.09616	0.10676	1.39799	0.13477	0.1149	0.08144	0.02407	0.01891	0.16754	0	0	0.24163	0.23454	0.65047	0.24109	0	0.10659	0.04578	0	0.3647	0.62187	0	0	0.24428	0.24092	0.21464	0.20451	0	0.24619	0.35003	0	0	0
k__Bacteria|p__Firmicutes|c__CFGB76226	0	0.03731	0	0	0	0	0	0	0	0.00769	0.02681	0.00716	0	0	0	0	0	0	0	0.00067	0	0	0	0	0.00425	0	0	0.02627	0.01836	0	0	0	0	0	0	0	0	0	0	0	0	0	0	0	0	0	0	0	0
k__Bacteria|p__Firmicutes|c__Erysipelotrichia	0	0.03306	0.09048	0	0	0	1.71001	0	0.14045	0	0	0	0	3.45022	0	0.00772	0.18472	0.20376	0	0	0.40608	0.42876	0	0.02405	0.01617	0.99871	1.00691	0.03232	0.0297	0	0	0.02131	0	0.00161	0.03638	0	0	0.03647	0.68925	0	0	0.04461	0.04794	0.05484	0	0	0.09451	0.00415	0.29981
k__Bacteria|p__Firmicutes|c__CFGB76234	0	0.02561	0	0.05782	0	0	0	0	0	0.00529	0.00318	0.00322	0	0	0	0	0.17785	0.1675	0.23627	0	0.00563	0	0.00933	0	0	0	0	0.0224	0.01515	0.04301	0.01428	0	0.34877	0	0	0.02587	0.05124	0	0	0	0	0.00034	0.00022	0	0	0	0.0173	0.03148	0.00056
k__Bacteria|p__Firmicutes|c__CFGB76166	0	0.0179	0	0	0.22091	0	0	0.74052	0	0.19495	0.21784	0.2189	0.42966	0.00124	0.01557	0	0.02211	0.01894	1.01032	0	0.01911	0	0	0	0.36083	0	0	0.05119	0.05479	0	0	0	0.43954	0	0	0.22254	0	0	0	0	0	0.02159	0.01747	0	0	0	0	0	0
k__Bacteria|p__Firmicutes|c__CFGB6233	0	0.01384	0.00013	0.00394	0	0	0	0.00402	0	0	0	0	0	0	0	0	0	0	2e-05	0	0	0	0	0	0.00314	0	0	0.00164	0.00065	0	0	0	0	0	0	0.00308	0	0	0	0	0	0	0	0	0	0	0	0	0
k__Bacteria|p__Bacteria_unclassified|c__CFGB73496	0	0.01216	0.00194	0.03832	0.04131	0	0.25062	0.01012	0	0.06066	0.02893	0.06179	0.0072	0	0	0	0.00197	0.00346	0.04137	0.00782	0.01896	0.02028	0	0.00048	0.00617	0	0	0.03219	0.02595	0.01483	0	0	0.03365	0.00397	0	0	0.02187	0	0	0.00223	0.00272	0	0	0	0.02852	0.06608	0.01051	0.00381	0.00211
k__Bacteria|p__Firmicutes|c__CFGB76351	0	0.00891	0	0	1.32284	0.01373	0	0.03195	0	0	0	0	0.32047	0.00117	0	0	0.36414	0.35015	1.13023	0.36417	0.26977	0	0	0.40224	0.04313	0.00077	0	0.7496	0.67527	0.06202	0.26181	0	0.03618	0.37597	0	0.18421	0.06392	0	0	0	0	1.00691	1.11347	0	0.01141	0.15882	0	0.16551	0
k__Bacteria|p__Firmicutes|c__CFGB76310	0	0.00879	0	0.01352	0.16338	0	0	0.07159	0	0	0	0	0	0	0.1305	0	0.06226	0.05543	0.00935	0	0.05406	0	0	0	0.0097	0	0	0	0	0.03844	0.02112	0	0	0	0	0	0.00793	0	0	0	0	0	0	0	0	0	0	0	0
k__Bacteria|p__Firmicutes|c__CFGB76081	0	0.00526	0	0	0.04414	0	0	0	0	0.02665	0.07474	0.02393	0	0	0.01455	0	0.03162	0.01219	0.11908	0	1.39381	0	0	0	0	0	0	0.39619	0.36577	0.344	0	0	1.90624	0	0	0.05484	0.27729	0	0	0	0	0	0	0	0	0.04623	0	0	0
k__Bacteria|p__Firmicutes|c__CFGB76536	0	0.0035	0	0	0.08409	0	0.05843	0.56538	0	0.31586	0.05589	0.28983	0	0	0	0	0.01836	0.0156	0.17894	0	0	0	0	0	0.18156	0	0	0	0	0.0214	0.64224	0	0.07263	0	0	1.20457	0.02974	0	0	0	0	0	0	0	0.5697	0.82941	0	0.02528	0
k__Bacteria|p__Bacteroidetes|c__CFGB1791	0	0.00102	0	0.08354	0.22374	0	0	0.0491	0	2.79802	0.22098	2.57256	0.18439	0	0	0	0.17998	0.13386	0.23735	0	0.09755	0.03081	0	0.16657	0.00407	0	0	0.46049	0.45201	0	0.04696	0	0.00887	0.18935	0	0	0	0	0	0.03585	0.02194	0.22323	0.28019	0	0.02571	0	0	0.03827	0
k__Bacteria|p__Firmicutes|c__CFGB10213	0	0.00079	0	0	0.00115	0	0	0	0	0	0	0	0	0	0.00025	0	0	0	0	0	0	0	0	0	0.00011	0	0	0	0	0	0	0	0	0	0	0	0	0	0	0	0	0	0	0	0.00335	0	0	0	0
k__Bacteria|p__Firmicutes|c__CFGB76539|o__OFGB76539	0	4.26052	0.02273	0.30587	0.39964	0	0	0.22682	0	2.39663	0.23379	2.22819	0.4458	0.00065	0	0	0	0	0.27697	0.67127	0.68832	0.00273	0	1.39021	0.32773	0	0	1.51792	1.48019	0.00132	0.04774	0	0.073	0.66023	0	0.00344	0	0	0	0.24968	0.23068	0.01013	0.00839	0	0.22254	0	0	2.09758	0.00017
k__Bacteria|p__Firmicutes|c__CFGB76170|o__OFGB76170	0	0.89572	0.00476	0	0	0	0	0.01809	0	0.00091	0	0	0	0	0	0	0	0	1.0467	0.75336	0.61032	0.00234	0	0	0.98939	0	0	2.59627	2.58556	0	0	0	0	0	0	0.01626	0	0	0	0	0	0	0	0	0.00441	0	0	0.1577	3e-04
k__Bacteria|p__Firmicutes|c__CFGB76576|o__OFGB76576	0	0.48436	0.00596	0.00639	0.82923	0	6e-04	0.75628	0	0.03578	0.01186	0.03557	0.80541	0.00287	0.21642	0.00056	0.0016	0	0.66967	0.26656	0.31364	0	0	0.09696	0.09994	0	0	0.05859	0.0573	9e-04	0.02649	0	0	0.05227	0	0.38929	0	0	0	0.70979	0.67802	0.99675	0.96342	0	0.02881	0.20458	0	0.31537	0
k__Bacteria|p__Candidatus_Saccharibacteria|c__CFGB8157|o__OFGB8157	0	0.26459	0.00753	0.49539	4.11332	0.00472	0.91595	1.04549	0.00155	3.06779	2.53851	3.08544	0.64258	0.00836	2.16571	0.017	0.15038	0.13339	0.2786	0.0045	0.00174	0.23433	0	0.12091	0.01483	0	0	1.2683	1.26658	5.99698	0.6504	0	3.1465	0.27875	0	0.04829	6.85135	0.0032	0.14251	1.20872	1.26737	2.17077	2.10311	0	0.57384	0.29414	0.19901	0.64003	0.02679
k__Bacteria|p__Firmicutes|c__CFGB76308|o__OFGB76308	0	0.17574	0.00054	0.10823	0.09117	0	0.82236	0.73128	0	0.38264	0.18731	0.38008	0.1188	0	0.03042	0	0.03333	0.02007	0.10323	0.21529	0.05442	0	0.00502	0.01614	0.45283	0	0	0.21372	0.20931	0.03844	0.11629	0	0.10153	0.04186	0	0.02363	0.0408	0.00638	0	0.18343	0.17981	0	0	0	0.07224	0.12254	0	0.17568	0
k__Bacteria|p__Firmicutes|c__CFGB1227|o__OFGB1227	0	0.17418	0.0365	0	0.03692	0	0.08462	0.16525	0	0	0	0.00012	0	0	0.00611	0	0	0	0	0.00422	0	0.00278	0	0	0.02385	0	0	0.00122	0	0.00387	0	0	0	0	0	0.00309	0.00607	0	0	0	0	0.00079	0.00021	0	0.00604	0	0.00325	0	0
k__Bacteria|p__Firmicutes|c__CFGB76071|o__OFGB76071	0	0.13765	0.00062	0	0.19143	0	0.4028	0.17367	0	0.15632	0.09338	0.16027	0.08782	0	0.01546	0	0	0	0.17585	0.15886	0.00094	0	0	0.1044	0.11211	0	0	0.4241	0.4354	0.05188	0.0875	0	0.12902	0.07441	0	0.31851	0.0428	0	0	0.24543	0.27037	0.14866	0.14549	0	0.08489	0	0	0.32969	0
k__Bacteria|p__Firmicutes|c__CFGB9589|o__OFGB9589	0	0.12833	0.00194	0	0.01119	0.05849	0	0.01278	0	0.0018	0.00909	0.00011	0.05707	0	0	0	0.04391	0.03474	0.07483	0.0906	0.32447	0.81106	0.00057	0	0.16377	0	0	0.25251	0.25501	0	0.18533	0	0	0	0	0.02485	0	0	0	0.24341	0.2047	0.83762	0.83843	0	0	0.12424	0	0	1.18435
k__Bacteria|p__Firmicutes|c__CFGB9633|o__OFGB9633	0	0.10938	0	2.6624	0.21335	0	0	1.14856	0	1.65192	2.70575	1.61561	1.83854	0.0071	0	1e-04	1.01354	0.98078	0.7262	0.46005	0.30957	0.00142	0	6.15382	1.59672	0.03719	0	1.22891	1.26596	0.04953	0.73005	0	0.47732	6.67249	0	1.49406	0.04907	0	0	0.00553	0.00053	0.83865	0.77729	0	0	0.17246	0	3.31353	0.00144
k__Bacteria|p__Firmicutes|c__Negativicutes|o__Selenomonadales	0	0.09665	0	0.01622	0.12762	0.0069	0.87532	0.03886	0	0.01961	0	0.01821	0.40804	0	0.43754	3e-04	0.14562	0.11562	0.78411	0	0	0	0	0.06931	0.12565	0	0	0.28652	0.24938	0.08108	1.05199	0	0.02005	0.38209	0	0.08321	0.08908	0	0	0	0	0.76245	0.69547	0	1.55833	0	0	0	0
k__Bacteria|p__Proteobacteria|c__Gammaproteobacteria|o__Enterobacterales	0	0.08542	0.30696	0.01815	0.00309	0	0.3251	0.00513	1.95978	0.04464	0.02217	0.0387	0	0.11039	0	0	0	0	0.156	0	0.12841	0	0	0	0.01402	0.51877	0.46527	0.00215	0	0	0.00184	0	0.04013	0	0	0.15109	0	0	0	0	0	0	0	0.04205	0	0.02258	0	0.05146	0.0033
k__Bacteria|p__Actinobacteria|c__Acidimicrobiia|o__Acidimicrobiales	0	0.0843	0	0.04809	0.0314	0.07304	0.27464	0	0	0	0	0	0	0	0	0	0.37976	0.31238	0	0	0	0.56346	0	0	0.09582	0	0	0	0	0	0.0133	0	0.13212	0	2.28026	0.00949	0	0.08198	0	0	0	0.10537	0.11055	0.86496	0	0.02079	0.00047	0	0
k__Bacteria|p__Firmicutes|c__CFGB9479|o__OFGB9479	0	0.08288	0.00024	0.18251	0.12031	0	0.59019	0.33047	0	0.3318	0.27543	0.35207	0.62822	0.00044	0.06745	0	0.04436	0.04166	0.11083	0.06245	0.03151	0	0	0.00595	0.13735	0	0	0.01989	0.01501	0.02407	0.54818	0	0.20531	0.02496	0	0.03459	0.02438	0	0	0.09565	0.10445	0.4972	0.49908	0	0.06034	0.06752	0	0.54973	0
k__Bacteria|p__Firmicutes|c__CFGB9659|o__OFGB9659	0	0.06173	0	0.1156	0.00795	0	0.02705	0.06499	0	0.17552	0.3173	0.16721	0.17761	0	0.00555	0	0.01537	0.0093	0.09402	0.11214	0.8866	0.00358	0	0	0.04166	0.06338	0.0615	0.01035	0.00692	0.70833	0.138	0	0.18231	0	0	0.29872	0.47406	0	0	0.63944	0.53854	0.23983	0.225	0	0.01931	0.18163	0	0.30441	0
k__Bacteria|p__Firmicutes|c__CFGB10349|o__OFGB10349	0	0.05155	0	0	0	0	0	0	0	0.02649	0.05224	0.02321	0.00382	0	0.00351	0	0	0	0.22522	0	0.04501	0	0	0.1326	0.0045	0	0	0.16353	0.16379	0.13307	0.03359	0	0.00369	0.26783	0	0.11207	0.13092	0	0	0.01626	0.00974	0	0	0	0.00914	0.14137	0	0	0
k__Bacteria|p__Bacteria_unclassified|c__CFGB76244|o__OFGB76244	0	0.05021	0.00018	0.02405	0.00911	0.00158	0.17593	0.02363	0	0.12033	0.21802	0.12267	0.02552	0	0.06759	0	0.04452	0.03667	0.00035	0.00766	0.0709	0	0	0.14446	0.01709	0	0	0.01301	0.00629	0.07764	0.02731	0.00032	0.08624	0.06311	0	0.04557	0.07001	0.00064	0	0.21216	0.21278	0.10115	0.11391	0	0.0044	0.03218	0	0.00654	0
k__Bacteria|p__Candidatus_Saccharibacteria|c__CFGB9318|o__OFGB9318	0	0.04458	0	0.01748	0.32447	0	0.49541	0.01729	0	0.40904	0.31181	0.4448	0.54907	0	0.20537	0	0.09616	0.10676	1.39799	0.13477	0.1149	0.08144	0.02407	0.01891	0.16754	0	0	0.24163	0.23454	0.65047	0.24109	0	0.10659	0.04578	0	0.3647	0.62187	0	0	0.24428	0.24092	0.21464	0.20451	0	0.24619	0.35003	0	0	0
k__Bacteria|p__Firmicutes|c__CFGB76226|o__OFGB76226	0	0.03731	0	0	0	0	0	0	0	0.00769	0.02681	0.00716	0	0	0	0	0	0	0	0.00067	0	0	0	0	0.00425	0	0	0.02627	0.01836	0	0	0	0	0	0	0	0	0	0	0	0	0	0	0	0	0	0	0	0
k__Bacteria|p__Firmicutes|c__Erysipelotrichia|o__Erysipelotrichales	0	0.03306	0.09048	0	0	0	1.71001	0	0.14045	0	0	0	0	3.45022	0	0.00772	0.18472	0.20376	0	0	0.40608	0.42876	0	0.02405	0.01617	0.99871	1.00691	0.03232	0.0297	0	0	0.02131	0	0.00161	0.03638	0	0	0.03647	0.68925	0	0	0.04461	0.04794	0.05484	0	0	0.09451	0.00415	0.29981
k__Bacteria|p__Firmicutes|c__CFGB76234|o__OFGB76234	0	0.02561	0	0.05782	0	0	0	0	0	0.00529	0.00318	0.00322	0	0	0	0	0.17785	0.1675	0.23627	0	0.00563	0	0.00933	0	0	0	0	0.0224	0.01515	0.04301	0.01428	0	0.34877	0	0	0.02587	0.05124	0	0	0	0	0.00034	0.00022	0	0	0	0.0173	0.03148	0.00056
k__Bacteria|p__Firmicutes|c__CFGB76166|o__OFGB76166	0	0.0179	0	0	0.22091	0	0	0.74052	0	0.19495	0.21784	0.2189	0.42966	0.00124	0.01557	0	0.02211	0.01894	1.01032	0	0.01911	0	0	0	0.36083	0	0	0.05119	0.05479	0	0	0	0.43954	0	0	0.22254	0	0	0	0	0	0.02159	0.01747	0	0	0	0	0	0
k__Bacteria|p__Firmicutes|c__CFGB6233|o__OFGB6233	0	0.01384	0.00013	0.00394	0	0	0	0.00402	0	0	0	0	0	0	0	0	0	0	2e-05	0	0	0	0	0	0.00314	0	0	0.00164	0.00065	0	0	0	0	0	0	0.00308	0	0	0	0	0	0	0	0	0	0	0	0	0
k__Bacteria|p__Bacteria_unclassified|c__CFGB73496|o__OFGB73496	0	0.01216	0.00194	0.03832	0.04131	0	0.25062	0.01012	0	0.06066	0.02893	0.06179	0.0072	0	0	0	0.00197	0.00346	0.04137	0.00782	0.01896	0.02028	0	0.00048	0.00617	0	0	0.03219	0.02595	0.01483	0	0	0.03365	0.00397	0	0	0.02187	0	0	0.00223	0.00272	0	0	0	0.02852	0.06608	0.01051	0.00381	0.00211
k__Bacteria|p__Actinobacteria|c__Actinomycetia|o__Bifidobacteriales	0	0.01054	0.10033	0	0	0	0.01377	0.01086	0	0	0	0	0	0	0.11136	0.00045	0.00506	0.00481	0	0	0.71003	0.05549	0.00051	0	0.02641	0	0	0.00482	0	0.00548	0	0	0	0	0	0	0.00478	0	0.01359	0	0	0	0	0	0	0	0	0	0
k__Bacteria|p__Firmicutes|c__CFGB76351|o__OFGB76351	0	0.00891	0	0	1.32284	0.01373	0	0.03195	0	0	0	0	0.32047	0.00117	0	0	0.36414	0.35015	1.13023	0.36417	0.26977	0	0	0.40224	0.04313	0.00077	0	0.7496	0.67527	0.06202	0.26181	0	0.03618	0.37597	0	0.18421	0.06392	0	0	0	0	1.00691	1.11347	0	0.01141	0.15882	0	0.16551	0
k__Bacteria|p__Firmicutes|c__CFGB76310|o__OFGB76310	0	0.00879	0	0.01352	0.16338	0	0	0.07159	0	0	0	0	0	0	0.1305	0	0.06226	0.05543	0.00935	0	0.05406	0	0	0	0.0097	0	0	0	0	0.03844	0.02112	0	0	0	0	0	0.00793	0	0	0	0	0	0	0	0	0	0	0	0
k__Bacteria|p__Firmicutes|c__CFGB76081|o__OFGB76081	0	0.00526	0	0	0.04414	0	0	0	0	0.02665	0.07474	0.02393	0	0	0.01455	0	0.03162	0.01219	0.11908	0	1.39381	0	0	0	0	0	0	0.39619	0.36577	0.344	0	0	1.90624	0	0	0.05484	0.27729	0	0	0	0	0	0	0	0	0.04623	0	0	0
k__Bacteria|p__Firmicutes|c__CFGB76536|o__OFGB76536	0	0.0035	0	0	0.08409	0	0.05843	0.56538	0	0.31586	0.05589	0.28983	0	0	0	0	0.01836	0.0156	0.17894	0	0	0	0	0	0.18156	0	0	0	0	0.0214	0.64224	0	0.07263	0	0	1.20457	0.02974	0	0	0	0	0	0	0	0.5697	0.82941	0	0.02528	0
k__Bacteria|p__Bacteroidetes|c__CFGB1791|o__OFGB1791	0	0.00102	0	0.08354	0.22374	0	0	0.0491	0	2.79802	0.22098	2.57256	0.18439	0	0	0	0.17998	0.13386	0.23735	0	0.09755	0.03081	0	0.16657	0.00407	0	0	0.46049	0.45201	0	0.04696	0	0.00887	0.18935	0	0	0	0	0	0.03585	0.02194	0.22323	0.28019	0	0.02571	0	0	0.03827	0
k__Bacteria|p__Firmicutes|c__CFGB10213|o__OFGB10213	0	0.00079	0	0	0.00115	0	0	0	0	0	0	0	0	0	0.00025	0	0	0	0	0	0	0	0	0	0.00011	0	0	0	0	0	0	0	0	0	0	0	0	0	0	0	0	0	0	0	0.00335	0	0	0	0
k__Bacteria|p__Firmicutes|c__CFGB76539|o__OFGB76539|f__FGB76539	0	4.26052	0.02273	0.30587	0.39964	0	0	0.22682	0	2.39663	0.23379	2.22819	0.4458	0.00065	0	0	0	0	0.27697	0.67127	0.68832	0.00273	0	1.39021	0.32773	0	0	1.51792	1.48019	0.00132	0.04774	0	0.073	0.66023	0	0.00344	0	0	0	0.24968	0.23068	0.01013	0.00839	0	0.22254	0	0	2.09758	0.00017
k__Bacteria|p__Firmicutes|c__CFGB76170|o__OFGB76170|f__FGB76170	0	0.89572	0.00476	0	0	0	0	0.01809	0	0.00091	0	0	0	0	0	0	0	0	1.0467	0.75336	0.61032	0.00234	0	0	0.98939	0	0	2.59627	2.58556	0	0	0	0	0	0	0.01626	0	0	0	0	0	0	0	0	0.00441	0	0	0.1577	3e-04
k__Bacteria|p__Firmicutes|c__CFGB76576|o__OFGB76576|f__FGB76576	0	0.48436	0.00596	0.00639	0.82923	0	6e-04	0.75628	0	0.03578	0.01186	0.03557	0.80541	0.00287	0.21642	0.00056	0.0016	0	0.66967	0.26656	0.31364	0	0	0.09696	0.09994	0	0	0.05859	0.0573	9e-04	0.02649	0	0	0.05227	0	0.38929	0	0	0	0.70979	0.67802	0.99675	0.96342	0	0.02881	0.20458	0	0.31537	0
k__Bacteria|p__Candidatus_Saccharibacteria|c__CFGB8157|o__OFGB8157|f__FGB8157	0	0.26459	0.00753	0.49539	4.11332	0.00472	0.91595	1.04549	0.00155	3.06779	2.53851	3.08544	0.64258	0.00836	2.16571	0.017	0.15038	0.13339	0.2786	0.0045	0.00174	0.23433	0	0.12091	0.01483	0	0	1.2683	1.26658	5.99698	0.6504	0	3.1465	0.27875	0	0.04829	6.85135	0.0032	0.14251	1.20872	1.26737	2.17077	2.10311	0	0.57384	0.29414	0.19901	0.64003	0.02679
k__Bacteria|p__Firmicutes|c__CFGB76308|o__OFGB76308|f__FGB76308	0	0.17574	0.00054	0.10823	0.09117	0	0.82236	0.73128	0	0.38264	0.18731	0.38008	0.1188	0	0.03042	0	0.03333	0.02007	0.10323	0.21529	0.05442	0	0.00502	0.01614	0.45283	0	0	0.21372	0.20931	0.03844	0.11629	0	0.10153	0.04186	0	0.02363	0.0408	0.00638	0	0.18343	0.17981	0	0	0	0.07224	0.12254	0	0.17568	0
k__Bacteria|p__Firmicutes|c__CFGB1227|o__OFGB1227|f__FGB1227	0	0.17418	0.0365	0	0.03692	0	0.08462	0.16525	0	0	0	0.00012	0	0	0.00611	0	0	0	0	0.00422	0	0.00278	0	0	0.02385	0	0	0.00122	0	0.00387	0	0	0	0	0	0.00309	0.00607	0	0	0	0	0.00079	0.00021	0	0.00604	0	0.00325	0	0
k__Bacteria|p__Firmicutes|c__CFGB76071|o__OFGB76071|f__FGB76071	0	0.13765	0.00062	0	0.19143	0	0.4028	0.17367	0	0.15632	0.09338	0.16027	0.08782	0	0.01546	0	0	0	0.17585	0.15886	0.00094	0	0	0.1044	0.11211	0	0	0.4241	0.4354	0.05188	0.0875	0	0.12902	0.07441	0	0.31851	0.0428	0	0	0.24543	0.27037	0.14866	0.14549	0	0.08489	0	0	0.32969	0
k__Bacteria|p__Firmicutes|c__CFGB9589|o__OFGB9589|f__FGB9589	0	0.12833	0.00194	0	0.01119	0.05849	0	0.01278	0	0.0018	0.00909	0.00011	0.05707	0	0	0	0.04391	0.03474	0.07483	0.0906	0.32447	0.81106	0.00057	0	0.16377	0	0	0.25251	0.25501	0	0.18533	0	0	0	0	0.02485	0	0	0	0.24341	0.2047	0.83762	0.83843	0	0	0.12424	0	0	1.18435
k__Bacteria|p__Firmicutes|c__CFGB9633|o__OFGB9633|f__FGB9633	0	0.10938	0	2.6624	0.21335	0	0	1.14856	0	1.65192	2.70575	1.61561	1.83854	0.0071	0	1e-04	1.01354	0.98078	0.7262	0.46005	0.30957	0.00142	0	6.15382	1.59672	0.03719	0	1.22891	1.26596	0.04953	0.73005	0	0.47732	6.67249	0	1.49406	0.04907	0	0	0.00553	0.00053	0.83865	0.77729	0	0	0.17246	0	3.31353	0.00144
k__Bacteria|p__Firmicutes|c__Negativicutes|o__Selenomonadales|f__Selenomonadaceae	0	0.09665	0	0.01622	0.12762	0.0069	0.87532	0.03886	0	0.01961	0	0.01821	0.40804	0	0.43754	3e-04	0.14562	0.11562	0.78411	0	0	0	0	0.06931	0.12565	0	0	0.28652	0.24938	0.08108	1.05199	0	0.02005	0.38209	0	0.08321	0.08908	0	0	0	0	0.76245	0.69547	0	1.55833	0	0	0	0
k__Bacteria|p__Proteobacteria|c__Gammaproteobacteria|o__Enterobacterales|f__Enterobacteriaceae	0	0.08542	0.30696	0.01815	0	0	0.01959	0	1.95978	0.03051	0.01951	0.0251	0	0.1098	0	0	0	0	0	0	0.12841	0	0	0	0.00936	0.51877	0.46527	0.00215	0	0	0	0	0.04013	0	0	0.10953	0	0	0	0	0	0	0	0.04205	0	0	0	0.05146	0.0033
k__Bacteria|p__Actinobacteria|c__Acidimicrobiia|o__Acidimicrobiales|f__Ilumatobacteraceae	0	0.0843	0	0.04809	0.0314	0.07304	0.27464	0	0	0	0	0	0	0	0	0	0.37976	0.31238	0	0	0	0.56346	0	0	0.09582	0	0	0	0	0	0.0133	0	0.13212	0	2.28026	0.00949	0	0.08198	0	0	0	0.10537	0.11055	0.86496	0	0.02079	0.00047	0	0
k__Bacteria|p__Firmicutes|c__CFGB9479|o__OFGB9479|f__FGB9479	0	0.08288	0.00024	0.18251	0.12031	0	0.59019	0.33047	0	0.3318	0.27543	0.35207	0.62822	0.00044	0.06745	0	0.04436	0.04166	0.11083	0.06245	0.03151	0	0	0.00595	0.13735	0	0	0.01989	0.01501	0.02407	0.54818	0	0.20531	0.02496	0	0.03459	0.02438	0	0	0.09565	0.10445	0.4972	0.49908	0	0.06034	0.06752	0	0.54973	0
k__Bacteria|p__Firmicutes|c__CFGB9659|o__OFGB9659|f__FGB9659	0	0.06173	0	0.1156	0.00795	0	0.02705	0.06499	0	0.17552	0.3173	0.16721	0.17761	0	0.00555	0	0.01537	0.0093	0.09402	0.11214	0.8866	0.00358	0	0	0.04166	0.06338	0.0615	0.01035	0.00692	0.70833	0.138	0	0.18231	0	0	0.29872	0.47406	0	0	0.63944	0.53854	0.23983	0.225	0	0.01931	0.18163	0	0.30441	0
k__Bacteria|p__Firmicutes|c__CFGB10349|o__OFGB10349|f__FGB10349	0	0.05155	0	0	0	0	0	0	0	0.02649	0.05224	0.02321	0.00382	0	0.00351	0	0	0	0.22522	0	0.04501	0	0	0.1326	0.0045	0	0	0.16353	0.16379	0.13307	0.03359	0	0.00369	0.26783	0	0.11207	0.13092	0	0	0.01626	0.00974	0	0	0	0.00914	0.14137	0	0	0
k__Bacteria|p__Bacteria_unclassified|c__CFGB76244|o__OFGB76244|f__FGB76244	0	0.05021	0.00018	0.02405	0.00911	0.00158	0.17593	0.02363	0	0.12033	0.21802	0.12267	0.02552	0	0.06759	0	0.04452	0.03667	0.00035	0.00766	0.0709	0	0	0.14446	0.01709	0	0	0.01301	0.00629	0.07764	0.02731	0.00032	0.08624	0.06311	0	0.04557	0.07001	0.00064	0	0.21216	0.21278	0.10115	0.11391	0	0.0044	0.03218	0	0.00654	0
k__Bacteria|p__Candidatus_Saccharibacteria|c__CFGB9318|o__OFGB9318|f__FGB9318	0	0.04458	0	0.01748	0.32447	0	0.49541	0.01729	0	0.40904	0.31181	0.4448	0.54907	0	0.20537	0	0.09616	0.10676	1.39799	0.13477	0.1149	0.08144	0.02407	0.01891	0.16754	0	0	0.24163	0.23454	0.65047	0.24109	0	0.10659	0.04578	0	0.3647	0.62187	0	0	0.24428	0.24092	0.21464	0.20451	0	0.24619	0.35003	0	0	0
k__Bacteria|p__Firmicutes|c__CFGB76226|o__OFGB76226|f__FGB76226	0	0.03731	0	0	0	0	0	0	0	0.00769	0.02681	0.00716	0	0	0	0	0	0	0	0.00067	0	0	0	0	0.00425	0	0	0.02627	0.01836	0	0	0	0	0	0	0	0	0	0	0	0	0	0	0	0	0	0	0	0
k__Bacteria|p__Firmicutes|c__Erysipelotrichia|o__Erysipelotrichales|f__Turicibacteraceae	0	0.03074	0	0	0	0	1.71001	0	0	0	0	0	0	0	0	0	0.03076	0.02051	0	0	0.39424	0	0	0	0.01617	0.02994	0.02125	0.03232	0.0297	0	0	0.01362	0	0	0	0	0	0	0.04042	0	0	0.04461	0.04794	0.01729	0	0	0	0	0.00357
k__Bacteria|p__Firmicutes|c__CFGB76234|o__OFGB76234|f__FGB76234	0	0.02561	0	0.05782	0	0	0	0	0	0.00529	0.00318	0.00322	0	0	0	0	0.17785	0.1675	0.23627	0	0.00563	0	0.00933	0	0	0	0	0.0224	0.01515	0.04301	0.01428	0	0.34877	0	0	0.02587	0.05124	0	0	0	0	0.00034	0.00022	0	0	0	0.0173	0.03148	0.00056
k__Bacteria|p__Firmicutes|c__CFGB76166|o__OFGB76166|f__FGB76166	0	0.0179	0	0	0.22091	0	0	0.74052	0	0.19495	0.21784	0.2189	0.42966	0.00124	0.01557	0	0.02211	0.01894	1.01032	0	0.01911	0	0	0	0.36083	0	0	0.05119	0.05479	0	0	0	0.43954	0	0	0.22254	0	0	0	0	0	0.02159	0.01747	0	0	0	0	0	0
k__Bacteria|p__Proteobacteria|c__Betaproteobacteria|o__Rhodocyclales|f__Rhodocyclaceae	0	0.01735	0.01478	0.00288	0.01844	0.00045	0.01165	0.00912	0	0	0	0	0.01914	0	0	0.00868	0.00939	0.00738	0.01135	0	0	0	0	0	0.00343	0.05452	0.05757	0.01364	0.00744	0.00548	0	0.00063	0.0364	0	0	0.00179	0.00626	0	0	0.00369	0	0.00933	0.01031	0	0	0	0	0.00171	0
k__Bacteria|p__Firmicutes|c__CFGB6233|o__OFGB6233|f__FGB6233	0	0.01384	0.00013	0.00394	0	0	0	0.00402	0	0	0	0	0	0	0	0	0	0	2e-05	0	0	0	0	0	0.00314	0	0	0.00164	0.00065	0	0	0	0	0	0	0.00308	0	0	0	0	0	0	0	0	0	0	0	0	0
k__Bacteria|p__Bacteria_unclassified|c__CFGB73496|o__OFGB73496|f__FGB73496	0	0.01216	0.00194	0.03832	0.04131	0	0.25062	0.01012	0	0.06066	0.02893	0.06179	0.0072	0	0	0	0.00197	0.00346	0.04137	0.00782	0.01896	0.02028	0	0.00048	0.00617	0	0	0.03219	0.02595	0.01483	0	0	0.03365	0.00397	0	0	0.02187	0	0	0.00223	0.00272	0	0	0	0.02852	0.06608	0.01051	0.00381	0.00211
k__Bacteria|p__Actinobacteria|c__Actinomycetia|o__Bifidobacteriales|f__Bifidobacteriaceae	0	0.01054	0.10033	0	0	0	0.01377	0.01086	0	0	0	0	0	0	0.11136	0.00045	0.00506	0.00481	0	0	0.71003	0.05549	0.00051	0	0.02641	0	0	0.00482	0	0.00548	0	0	0	0	0	0	0.00478	0	0.01359	0	0	0	0	0	0	0	0	0	0
k__Bacteria|p__Firmicutes|c__CFGB76351|o__OFGB76351|f__FGB76351	0	0.00891	0	0	1.32284	0.01373	0	0.03195	0	0	0	0	0.32047	0.00117	0	0	0.36414	0.35015	1.13023	0.36417	0.26977	0	0	0.40224	0.04313	0.00077	0	0.7496	0.67527	0.06202	0.26181	0	0.03618	0.37597	0	0.18421	0.06392	0	0	0	0	1.00691	1.11347	0	0.01141	0.15882	0	0.16551	0
k__Bacteria|p__Firmicutes|c__CFGB76310|o__OFGB76310|f__FGB76310	0	0.00879	0	0.01352	0.16338	0	0	0.07159	0	0	0	0	0	0	0.1305	0	0.06226	0.05543	0.00935	0	0.05406	0	0	0	0.0097	0	0	0	0	0.03844	0.02112	0	0	0	0	0	0.00793	0	0	0	0	0	0	0	0	0	0	0	0
k__Bacteria|p__Firmicutes|c__CFGB76081|o__OFGB76081|f__FGB76081	0	0.00526	0	0	0.04414	0	0	0	0	0.02665	0.07474	0.02393	0	0	0.01455	0	0.03162	0.01219	0.11908	0	1.39381	0	0	0	0	0	0	0.39619	0.36577	0.344	0	0	1.90624	0	0	0.05484	0.27729	0	0	0	0	0	0	0	0	0.04623	0	0	0
k__Bacteria|p__Firmicutes|c__CFGB76536|o__OFGB76536|f__FGB76536	0	0.0035	0	0	0.08409	0	0.05843	0.56538	0	0.31586	0.05589	0.28983	0	0	0	0	0.01836	0.0156	0.17894	0	0	0	0	0	0.18156	0	0	0	0	0.0214	0.64224	0	0.07263	0	0	1.20457	0.02974	0	0	0	0	0	0	0	0.5697	0.82941	0	0.02528	0
k__Bacteria|p__Firmicutes|c__Erysipelotrichia|o__Erysipelotrichales|f__Erysipelotrichaceae	0	0.00232	0.09048	0	0	0	0	0	0.14045	0	0	0	0	3.45022	0	0.00772	0.15396	0.18324	0	0	0.01184	0.42876	0	0.02405	0	0.96877	0.98566	0	0	0	0	0.00768	0	0.00161	0.03638	0	0	0.03647	0.64884	0	0	0	0	0.03755	0	0	0.09451	0.00415	0.29624
k__Bacteria|p__Bacteroidetes|c__CFGB1791|o__OFGB1791|f__FGB1791	0	0.00102	0	0.08354	0.22374	0	0	0.0491	0	2.79802	0.22098	2.57256	0.18439	0	0	0	0.17998	0.13386	0.23735	0	0.09755	0.03081	0	0.16657	0.00407	0	0	0.46049	0.45201	0	0.04696	0	0.00887	0.18935	0	0	0	0	0	0.03585	0.02194	0.22323	0.28019	0	0.02571	0	0	0.03827	0
k__Bacteria|p__Firmicutes|c__CFGB10213|o__OFGB10213|f__FGB10213	0	0.00079	0	0	0.00115	0	0	0	0	0	0	0	0	0	0.00025	0	0	0	0	0	0	0	0	0	0.00011	0	0	0	0	0	0	0	0	0	0	0	0	0	0	0	0	0	0	0	0.00335	0	0	0	0
k__Bacteria|p__Firmicutes|c__CFGB76539|o__OFGB76539|f__FGB76539|g__GGB28404	0	4.26052	0.02273	0.30587	0.39964	0	0	0.22682	0	2.39663	0.23379	2.22819	0.4458	0.00065	0	0	0	0	0.27697	0.67127	0.68832	0.00273	0	1.39021	0.32773	0	0	1.51792	1.48019	0.00132	0.04774	0	0.073	0.66023	0	0.00344	0	0	0	0.24968	0.23068	0.01013	0.00839	0	0.22254	0	0	2.09758	0.00017
k__Bacteria|p__Firmicutes|c__Clostridia|o__Clostridia_unclassified|f__Clostridia_unclassified|g__GGB28398	0	3.8079	0.0297	0.02212	0.49517	0	0	0.48158	0	0.22838	0.01896	0.22502	0.04294	0	0.02835	0	0	0	0.74096	0.60531	0	0	0	0.35977	0.99112	0	0	0.44186	0.44379	0.27663	0	0	0.67692	0.41809	0	0.01693	0.24443	0	0.00107	0	0	0.21271	0.23187	0	0	0	0	0.34837	0
k__Bacteria|p__Firmicutes|c__Clostridia|o__Eubacteriales|f__Oscillospiraceae|g__GGB30461	0	1.61919	1.7356	0.13256	4.49706	1.30872	0.10859	2.16797	0.92087	1.88988	1.20223	1.85714	2.22931	0.49694	1.45675	2.81925	10.26108	11.22458	10.11095	6.0267	1.60305	7.4409	0.03152	4.21899	0.48185	0.43545	0.04377	5.71804	5.82002	1.08121	2.36306	1.00268	1.80091	4.31805	2.32172	4.66923	1.10265	0.00086	0.59324	9.92397	11.29354	1.61374	1.78555	2.4764	0.60543	7.11275	0.03801	4.46794	1.19036
k__Bacteria|p__Firmicutes|c__CFGB76170|o__OFGB76170|f__FGB76170|g__GGB28392	0	0.89572	0.00476	0	0	0	0	0.01809	0	0.00091	0	0	0	0	0	0	0	0	1.0467	0.75336	0.61032	0.00234	0	0	0.98939	0	0	2.59627	2.58556	0	0	0	0	0	0	0.01626	0	0	0	0	0	0	0	0	0.00441	0	0	0.1577	3e-04
k__Bacteria|p__Firmicutes|c__Clostridia|o__Eubacteriales|f__Oscillospiraceae|g__GGB28428	0	0.87126	0.00475	0.00692	0.59779	0	0	0.01163	0	0.05049	0.00027	0.04811	0.06366	0	0.00373	0.08638	0.03094	0.02271	0.10607	0.88286	0.01426	0	0	0	0.103	0	0	1.76988	1.70371	0.26443	0.00668	0.01513	1.27014	0	0	0.28919	0.23624	0	0	0	0	0.02352	0.02891	0	0.10531	0.06636	0	0.3464	0
k__Bacteria|p__Bacteroidetes|c__Bacteroidia|o__Bacteroidales|f__Muribaculaceae|g__Heminiphilus	0	0.86774	0.02891	4.58126	4.58271	0.32862	0.67073	1.06356	0	0	0	0	0	0	7.76005	0.10687	0.62482	0.57226	0.02712	0.00223	3.8074	0.23466	0	0	0.3113	0.01382	0	0	0	3.81334	1.19913	0	0.42744	0	0.61112	0.00529	4.46588	0.03657	0.51332	0.00046	0	2.19705	2.00661	0.83362	24.3131	0.00872	0.02032	0	0
k__Bacteria|p__Firmicutes|c__Clostridia|o__Eubacteriales|f__Oscillospiraceae|g__Oscillospiraceae_unclassified	0	0.75238	0.01418	0.37963	0.19496	0.09739	1.56263	1.41022	0.01604	0.12128	0.07699	0.10868	5.71298	0.09964	2.87227	0.04861	0.50162	0.49717	1.21548	1.03678	0.72979	0.0432	0	2.42761	0.73071	0.01107	0	0.06488	0.06879	0.75093	1.00015	0.00315	0.26098	2.80256	0.02063	0.13334	0.80283	0.04211	0.21362	3.17167	3.48565	3.79817	3.92583	0.00911	0.54798	0.02321	0.13784	2.6891	0.00579
k__Bacteria|p__Firmicutes|c__Clostridia|o__Eubacteriales|f__Lachnospiraceae|g__Dorea	0	0.60033	0.22122	0.23372	0.02116	0	0.09035	0.21509	0.2257	0.03826	0.0747	0.03529	0.00068	0.32721	0.16722	0	0.00389	0	0.04561	0.04697	0.11581	0.14867	0.19563	0.10914	0.57625	0	0	0.00922	0	0.08336	0.00279	0	0.07918	0.0112	0.25883	0.40008	0.07272	0.43087	0	0.1789	0.17887	0.02387	0.02027	0.30717	0	0.14304	0.08915	0.03798	0.04357
k__Bacteria|p__Firmicutes|c__Clostridia|o__Eubacteriales|f__Lachnospiraceae|g__GGB28798	0	0.52297	0.01006	0.44478	0	0	0	0	0	0.15183	0.29792	0.14419	0	0	0	0	0.00829	0.00323	0	0.05291	0	0.18166	0	0	0.19492	0	0	0.27077	0.2717	0.00722	0	0	0	0	0	0.03331	0.00766	0	0	0.00107	0	0	0	0	0	0.16191	0.11513	0	0.00686
k__Bacteria|p__Firmicutes|c__CFGB8152|o__OFGB8152|f__FGB8152|g__GGB28873	0	0.52163	0.00521	0	0	0	0	0	0	0	0	0	1.0125	0.00207	0	0	0	0	0	0	0	0	0	0	0.82381	0	0	1.00581	1.07355	0	0	0	0	0	0	0.01291	0	0	0	2.33542	2.42544	0	0	0	0.36708	0	0	0	0
k__Bacteria|p__Firmicutes|c__CFGB76576|o__OFGB76576|f__FGB76576|g__GGB29546	0	0.48436	0.00596	0.00639	0.82923	0	6e-04	0.75628	0	0.03578	0.01186	0.03557	0.80541	0.00287	0.21642	0.00056	0.0016	0	0.66967	0.26656	0.31364	0	0	0.09696	0.09994	0	0	0.05859	0.0573	9e-04	0.02649	0	0	0.05227	0	0.38929	0	0	0	0.70979	0.67802	0.99675	0.96342	0	0.02881	0.20458	0	0.31537	0
k__Bacteria|p__Firmicutes|c__CFGB76355|o__OFGB76355|f__FGB76355|g__GGB28418	0	0.45001	0	0.00667	0	0	0	0.01153	0	0.3973	0.04204	0.34935	0	0	0	0	0.00171	0	0.30597	0	0	0	0	0.70729	0.16505	0	0	0.05661	0.04762	0	0.02137	0	0.00607	0.20677	0	0.17405	0	0	0	0.11476	0.08594	0	0	0	0.06435	0.02646	0	0.17423	0
k__Bacteria|p__Firmicutes|c__CFGB76293|o__OFGB76293|f__FGB76293|g__GGB28875	0	0.40526	0.00552	0.02266	0.01432	0	0.40577	0.08708	0	0.3722	0.29839	0.38963	0.03618	0	0.13687	0	0.00328	0	0.01858	0.31913	0.03995	0	0	0.20832	0.25166	0	0	0.04545	0.04141	0.00041	0.0968	0	0.01377	0.45222	0	0.336	0	0.00619	0	0	0	0	0	0	0.09574	0	0	0.07642	0
k__Bacteria|p__Firmicutes|c__Clostridia|o__Eubacteriales|f__Lachnospiraceae|g__Schaedlerella	0	0.35891	0.37402	0.01493	0.00626	0.02121	0.04356	0.06071	0.00455	0.04528	0.04978	0.04695	0.01978	0.07636	0.00048	0.00684	0.00541	0	0.05868	0	0.06764	0.05422	0.10663	0.00825	0.37559	0	0	0.02029	0.01061	0.03239	0.0133	0.01135	0.03516	0.06531	0.00408	0.43838	0.04391	0.01641	0.16991	0.08622	0.07912	0.27375	0.2844	0.01423	0	0.14931	0.00238	0.05462	0.02753
k__Bacteria|p__Firmicutes|c__Clostridia|o__Eubacteriales|f__Oscillospiraceae|g__Neglectibacter	0	0.29597	0.00422	0.08892	0.05892	0.00379	0	0	0.00033	0	0	0	0.01451	0	0.06255	0.04101	0.28181	0.27862	0.17693	0.13494	0.01497	0.08823	0.03429	0	0.10511	0	0	0.08145	0.07627	0.30902	0.04232	0	0.26616	0	0	0.92002	0.35833	0	0.15456	0	0	0	0	0.0174	0	0.16977	0	0.2527	0.01484
k__Bacteria|p__Firmicutes|c__CFGB75970|o__OFGB75970|f__FGB75970|g__GGB30408	0	0.28338	0.0032	0.36528	0.21872	0	0.07887	0.51059	0	0.07083	0.46073	0.06873	0.13749	0.00044	0.16807	0	0.26938	0.29381	0.13373	0.04214	0.25881	0.00254	0	0.43325	0.97626	0.00378	0	0.3202	0.33067	0.13232	0.36418	0	0.76813	1.40756	0	0.80812	0.1069	0	0	0.58759	0.64065	0.67756	0.72858	0	0.19051	0.06619	0	0.57718	0.00039
k__Bacteria|p__Bacteria_unclassified|c__CFGB8157|o__OFGB8157|f__FGB8157|g__GGB28901	0	0.24485	0.00227	0.46345	0.35847	0	0.64777	0.96634	0	1.12704	0.88787	1.13868	0.1175	0	0	0	0.04217	0.04118	0.04142	0	0	0	0	0.00925	0.00012	0	0	0.9562	0.95017	0.4211	0.4798	0	0.20943	0.11366	0	0.03269	0.48597	0	0	1.19288	1.25479	0.11598	0.11448	0	0	0.2609	0	0.30823	0
k__Bacteria|p__Firmicutes|c__Clostridia|o__Eubacteriales|f__Oscillospiraceae|g__GGB30451	0	0.2349	0.00041	1.443	0.92141	0.00042	0.00763	0.81589	0	0.25703	0.61891	0.23616	0.03922	0	1.31778	0.00495	1.92374	2.05778	1.22	0.0364	0.29332	0.63644	0	0.27716	0.66796	0.0721	0	0.76567	0.73991	1.17026	0.24778	0	0.31534	0.6115	0	0.08802	1.05348	0	0	0	0	1.92948	1.86563	0	0.29861	0.46228	0	0.11332	0.08225
k__Bacteria|p__Firmicutes|c__CFGB9658|o__OFGB9658|f__FGB9658|g__GGB29002	0	0.17942	0	0	0.14078	0	0	0.39345	0	0.09342	0.17442	0.08536	0.39315	0	0	0	0.02754	0.00931	0.01232	0	0.01297	0	0	1.15333	0.22365	0	0	0.32962	0.32825	0	0.12136	0	0.00457	0.56579	0	0.07476	0	0	0	0	0	0.53625	0.49732	0	0.05608	0	0	0.30078	0
k__Bacteria|p__Firmicutes|c__CFGB76308|o__OFGB76308|f__FGB76308|g__GGB28881	0	0.17574	0.00054	0.10823	0.09117	0	0.82236	0.73128	0	0.38264	0.18731	0.38008	0.1188	0	0.03042	0	0.03333	0.02007	0.10323	0.21529	0.05442	0	0.00502	0.01614	0.45283	0	0	0.21372	0.20931	0.03844	0.11629	0	0.10153	0.04186	0	0.02363	0.0408	0.00638	0	0.18343	0.17981	0	0	0	0.07224	0.12254	0	0.17568	0
k__Bacteria|p__Firmicutes|c__Clostridia|o__Eubacteriales|f__Oscillospiraceae|g__GGB30297	0	0.17424	0.30334	0	0.08704	0.10924	0.02087	0.22346	0.15662	0.06218	0.08918	0.05864	0.03425	0.69548	0.08423	0.11774	0.00456	5e-04	0.01309	0.00684	0.04032	0.17154	0.74976	0.24595	0.16685	0	0	0.0573	0.0519	0.3283	0.01658	0.09173	0.05894	0.165	0.57579	0.32755	0.3018	0.9981	0.01751	0.11196	0.12505	0.08736	0.08393	0.3995	0.00887	0.09614	0.44812	0.03015	0.08642
k__Bacteria|p__Firmicutes|c__CFGB1227|o__OFGB1227|f__FGB1227|g__GGB75036	0	0.17418	0.0365	0	0.03692	0	0.08462	0.16525	0	0	0	0.00012	0	0	0.00611	0	0	0	0	0.00422	0	0.00278	0	0	0.02385	0	0	0.00122	0	0.00387	0	0	0	0	0	0.00309	0.00607	0	0	0	0	0.00079	0.00021	0	0.00604	0	0.00325	0	0
k__Bacteria|p__Firmicutes|c__Clostridia|o__Eubacteriales|f__Oscillospiraceae|g__GGB28849	0	0.17181	0.00168	0.08663	0.01139	0	0.23989	0.0383	0	0.19565	0.29493	0.18338	0.11478	0	0.04694	0	0.04222	0.03478	0.01357	0.01472	0.02102	0	0	0.0289	0.03146	0	0	0.03973	0.03651	0.09032	0.05171	0	0.02808	0.04654	0	0.19003	0.1024	0	0	0.02028	0.0194	0	0	0	0.01025	0.32373	0.02978	0.16161	0.02151
k__Bacteria|p__Bacteria_unclassified|c__CFGB76064|o__OFGB76064|f__FGB76064|g__GGB28894	0	0.16158	0.00103	0.00682	0.46754	0	0.03183	1.12319	0.00072	0.07243	0.08564	0.06285	0.0797	0.00822	0	0	0.05355	0.0417	1.33337	0.17823	0.18829	0	0	0.08741	0.36522	0	0	0.02601	0.01977	0.03998	0.16373	0	0.12667	0.46879	0	0.34895	0.03121	0	0	0.04604	0.04132	0.001	0.00162	0	0	0.0575	0.00101	0.11328	0
k__Bacteria|p__Firmicutes|c__Clostridia|o__Eubacteriales|f__Oscillospiraceae|g__GGB30466	0	0.15328	0.00394	0.40952	0.32662	0.24103	0.0877	0.78552	0.02363	0.21638	0.2877	0.23042	0.16054	0.20405	0.09898	2.80683	0.63631	0.75249	0.47781	0.24721	0.14322	0.57562	0.00854	0.27312	0.32222	0.0065	0	0.4738	0.49903	0.09588	0.28276	0.03771	0.02821	0.32167	0.85725	0.64017	0.08647	0.61242	0.434	0.2048	0.24204	0.14008	0.13807	0.55023	0.05207	0.52365	0.08425	0.1256	0.22396
k__Bacteria|p__Firmicutes|c__CFGB76071|o__OFGB76071|f__FGB76071|g__GGB28926	0	0.13765	0.00062	0	0.19143	0	0.4028	0.17367	0	0.15632	0.09338	0.16027	0.08782	0	0.01546	0	0	0	0.17585	0.15886	0.00094	0	0	0.1044	0.11211	0	0	0.4241	0.4354	0.05188	0.0875	0	0.12902	0.07441	0	0.31851	0.0428	0	0	0.24543	0.27037	0.14866	0.14549	0	0.08489	0	0	0.32969	0
k__Bacteria|p__Firmicutes|c__CFGB9589|o__OFGB9589|f__FGB9589|g__GGB28829	0	0.12833	0.00194	0	0.01119	0.05849	0	0.01278	0	0.0018	0.00909	0.00011	0.05707	0	0	0	0.04391	0.03474	0.07483	0.0906	0.32447	0.81106	0.00057	0	0.16377	0	0	0.25251	0.25501	0	0.18533	0	0	0	0	0.02485	0	0	0	0.24341	0.2047	0.83762	0.83843	0	0	0.12424	0	0	1.18435
k__Bacteria|p__Firmicutes|c__CFGB76288|o__OFGB76288|f__FGB76288|g__GGB28782	0	0.1253	0.0425	0	0.00784	0.00706	0	0.07368	0	0.12217	0.83792	0.11144	0	0	0	0	0	0	0.00096	0.32396	0.02254	0.06793	0.02547	0.09676	0.41664	0	0	0.06337	0.06439	0.29053	0.02956	0	0.03179	0.06413	0	0.12882	0.20842	0.00262	0	0.02985	0.02703	0.00901	0.00561	0	0	0.03896	0.27821	0.67746	0
k__Bacteria|p__Firmicutes|c__CFGB9633|o__OFGB9633|f__FGB9633|g__GGB28883	0	0.10938	0	2.6624	0.21335	0	0	1.14856	0	1.59757	2.63296	1.56452	1.83854	0.0071	0	1e-04	0	0	0.7262	0.46005	0	0	0	6.15382	1.59672	0	0	0.00853	0.00204	0.04953	0.73005	0	0.05776	6.67249	0	1.49406	0.04907	0	0	0.00553	0.00053	0.83865	0.77729	0	0	0.17246	0	3.31353	0.00144
k__Bacteria|p__Firmicutes|c__CFGB76314|o__OFGB76314|f__FGB76314|g__GGB28793	0	0.10146	0	0.02212	0.08435	0	0.09165	0	0	0.02486	0.0463	0.02257	0.0234	0	0	0	0.35979	0.35384	0.03632	0.00713	0.14668	0.00241	0	0.14124	0.14417	0.00351	0	0.15812	0.14769	0.37594	0.04001	0	0.21456	0.09155	0	0.04958	0.45812	0	0	0.09562	0.08159	0	0	0	0.00863	0.02248	0	0.61822	0.00517
k__Bacteria|p__Firmicutes|c__Clostridia|o__Eubacteriales|f__Clostridiaceae|g__GGB30145	0	0.1002	0	0.11975	0.0383	0.00462	0.00122	0.11249	0	0.12575	0.41025	0.11325	0.0019	0	0.28563	0	0	0	0.0362	0.05104	0.08724	0.04705	0	0.34345	0.0457	0.00375	0	0.14136	0.14448	0.12114	0.51533	0	0.13117	0.01916	0	0.00812	0.13593	0	0	0.95886	0.94788	0.267	0.26014	0	0	0.69412	0	0	0
k__Bacteria|p__Firmicutes|c__Clostridia|o__Eubacteriales|f__Oscillospiraceae|g__GGB45650	0	0.09691	0.00086	0.02513	0.04479	0.00899	0.06933	0	0.002	0.00512	0.00375	0.00518	0.049	0	0.04434	0.01596	0.05731	0.06089	0.1819	0.01499	0.02686	0	0	0.00318	0.0989	0	0	0.09554	0.09088	0.0203	0.09067	0.00481	0.39763	0.02143	0.00836	0.08024	0.01797	0	0	0.14149	0.15115	0.09553	0.10305	0.01626	0.01899	0.10281	0	0.05385	0.01259
k__Bacteria|p__Bacteria_unclassified|c__Bacteria_unclassified|o__Bacteria_unclassified|f__Bacteria_unclassified|g__GGB28955	0	0.08956	0.00011	0.47499	0.29126	0	1.08183	0.05839	0	0.07521	0.15805	0.0768	0.2352	0.00163	0.72845	0.00372	0.02346	0.01707	0.05564	0.05366	0.18334	0	0	0	0.04168	0	0	0.02912	0.01898	0.44007	0.15051	0	0	0.21175	0	0.24922	0.41958	0	0	0.78825	0.78541	0.19365	0.20438	0	0	0.13459	0.01265	0.01457	0
k__Bacteria|p__Proteobacteria|c__Gammaproteobacteria|o__Enterobacterales|f__Enterobacteriaceae|g__Escherichia	0	0.08542	0.30696	0.01815	0	0	0.01959	0	1.89022	0.03051	0.01951	0.0251	0	0.1098	0	0	0	0	0	0	0.12841	0	0	0	0.00936	0.51877	0.46527	0.00215	0	0	0	0	0.04013	0	0	0.10953	0	0	0	0	0	0	0	0.04205	0	0	0	0.05146	0.0033
k__Bacteria|p__Actinobacteria|c__Acidimicrobiia|o__Acidimicrobiales|f__Ilumatobacteraceae|g__GGB28818	0	0.0843	0	0.04809	0.0314	0.07304	0.27464	0	0	0	0	0	0	0	0	0	0.37976	0.31238	0	0	0	0.56346	0	0	0.09582	0	0	0	0	0	0.0133	0	0.13212	0	2.28026	0.00949	0	0.08198	0	0	0	0.10537	0.11055	0.86496	0	0.02079	0.00047	0	0
k__Bacteria|p__Firmicutes|c__CFGB9479|o__OFGB9479|f__FGB9479|g__GGB28330	0	0.08288	0.00024	0.18251	0.12031	0	0.59019	0.33047	0	0.3318	0.27543	0.35207	0.62822	0.00044	0.06745	0	0.04436	0.04166	0.11083	0.06245	0.03151	0	0	0.00595	0.13735	0	0	0.01989	0.01501	0.02407	0.54818	0	0.20531	0.02496	0	0.03459	0.02438	0	0	0.09565	0.10445	0.4972	0.49908	0	0.06034	0.06752	0	0.54973	0
k__Bacteria|p__Firmicutes|c__Negativicutes|o__Selenomonadales|f__Selenomonadaceae|g__GGB27892	0	0.07427	0	0	0.03374	0	0.86167	0	0	0.00925	0	0.00833	0.36627	0	0.25069	2e-04	0.09604	0.07824	0.43951	0	0	0	0	0.06931	0.10959	0	0	0.27303	0.24652	0.07526	0.92657	0	0.01207	0.38209	0	0.07754	0.085	0	0	0	0	0.73763	0.67468	0	1.55746	0	0	0	0
k__Bacteria|p__Firmicutes|c__CFGB76074|o__OFGB76074|f__FGB76074|g__GGB28948	0	0.07338	0.00069	0.02083	0.00665	0	0.92347	0.17138	0	0.07483	0.13678	0.06969	0.04894	0.06153	0.05198	0	0.0777	0.07779	0.04138	0.00567	0.0955	0	0	0.12913	0.23241	0.0014	0	0.16004	0.15875	0.08733	0.04125	0.00276	0.4164	0.13316	0.00147	0.12498	0.07023	0.00537	0	0.01196	0.00887	0.02636	0.02665	0	0.00498	0.02155	0	0.06944	0.00513
k__Bacteria|p__Firmicutes|c__CFGB9659|o__OFGB9659|f__FGB9659|g__GGB29003	0	0.06173	0	0.1156	0.00795	0	0.02705	0.06499	0	0.17552	0.3173	0.16721	0.17761	0	0.00555	0	0.01537	0.0093	0.09402	0.11214	0.38475	0	0	0	0.04166	0	0	0.01035	0.00692	0.70833	0.138	0	0.18231	0	0	0.29872	0.47406	0	0	0.63944	0.53854	0.23983	0.225	0	0.01931	0.18163	0	0.30441	0
k__Bacteria|p__Firmicutes|c__CFGB28980|o__OFGB28980|f__FGB28980|g__GGB28980	0	0.05587	0.00023	0.00213	0.0314	0	0.22214	0.00342	0	0.03631	0.03675	0.03037	0.00422	0	0	0	0.07761	0.07238	0.00597	0	0.04681	0	0	0	0.15002	0	0	0.00024	0	0	0.00931	0	0.0783	0	0	0	0	0	0	0.0044	0	0.00116	0.00142	0	0.01526	0.01242	0	0	0
k__Bacteria|p__Firmicutes|c__CFGB10349|o__OFGB10349|f__FGB10349|g__GGB31853	0	0.05155	0	0	0	0	0	0	0	0.02649	0.05224	0.02321	0.00382	0	0.00351	0	0	0	0.22522	0	0.04501	0	0	0.1326	0.0045	0	0	0.16353	0.16379	0.13307	0.03359	0	0.00369	0.26783	0	0.11207	0.13092	0	0	0.01626	0.00974	0	0	0	0.00914	0.14137	0	0	0
k__Bacteria|p__Bacteria_unclassified|c__CFGB76244|o__OFGB76244|f__FGB76244|g__GGB28967	0	0.05021	0.00018	0.02405	0.00911	0.00158	0.17593	0.02363	0	0.12033	0.21802	0.12267	0.02552	0	0.06759	0	0.04452	0.03667	0.00035	0.00766	0.0709	0	0	0.14446	0.01709	0	0	0.01301	0.00629	0.07764	0.02731	0.00032	0.08624	0.06311	0	0.04557	0.07001	0.00064	0	0.21216	0.21278	0.10115	0.11391	0	0.0044	0.03218	0	0.00654	0
k__Bacteria|p__Firmicutes|c__CFGB73217|o__OFGB73217|f__FGB73217|g__GGB28956	0	0.04704	0.02566	0.0383	0.00756	0	0.07468	0.0847	0.00259	0.0292	0.11759	0.02439	0.00787	0.01298	0.0231	0.00692	0.07026	0.06877	0.00126	0.00496	0.0958	0	0.07081	0.12859	0.10636	0	0	0.09705	0.09013	0.02849	0.03736	0.07814	0.19423	0.07532	0.01335	0.03041	0.01706	0.04469	0.08663	0.11393	0.11883	0.10651	0.10489	0.03577	0.01861	0.01407	0.02498	0.11626	0.02401
k__Bacteria|p__Firmicutes|c__Clostridia|o__Eubacteriales|f__Lachnospiraceae|g__GGB27873	0	0.04462	0	0	0.53438	0.00632	0	0.04633	0	0.33395	0.62934	0.32383	0.03883	0	0.36353	0.00147	0.21768	0.20311	0.04013	0.31907	0.00594	0	0	0.27744	0.05251	0.00089	0	0	0	0.28153	0.10728	0	0.02835	0.37543	0	0	0.5517	0	0	0.00777	0.00585	0.0371	0.03288	0	0.01457	0.00017	0	1.18982	0.00066
k__Bacteria|p__Firmicutes|c__CFGB9397|o__OFGB9397|f__FGB9397|g__GGB79926	0	0.04011	0.01051	0.03021	0	0.01147	0	0	0	0.01243	0.05397	0.01352	0.04887	0.10185	0	0.00992	0.03021	0.02151	0	0	0.19517	0.09744	0	0.10132	0.04455	0	0	0	0	0	0	0.05374	0.01482	0.11255	0.09669	0.13874	0	0.14495	0.28732	0.1787	0.18861	0.18161	0.1878	0.07996	0	0	0.07701	0	0
k__Bacteria|p__Firmicutes|c__CFGB76226|o__OFGB76226|f__FGB76226|g__GGB28960	0	0.03731	0	0	0	0	0	0	0	0.00769	0.02681	0.00716	0	0	0	0	0	0	0	0.00067	0	0	0	0	0.00425	0	0	0.02627	0.01836	0	0	0	0	0	0	0	0	0	0	0	0	0	0	0	0	0	0	0	0
k__Bacteria|p__Firmicutes|c__Clostridia|o__Eubacteriales|f__Lachnospiraceae|g__GGB75109	0	0.03701	0	0	0.00869	0.06884	0.71983	0.04846	0.01409	0.05243	0.08646	0.05419	0	0	0	0.04716	0.00574	0.00405	0.00235	0.11371	0.01478	0.01386	0	0.01691	0.0429	0	0	0.03347	0.03565	0.05547	0	0.11214	0.033	0.00384	0.01826	0.00603	0.07254	0	0.16742	0	0	0	0	0	0	0.17143	0	0	0.0167
k__Bacteria|p__Firmicutes|c__Clostridia|o__Eubacteriales|f__Lachnospiraceae|g__GGB28957	0	0.03517	0	0.13209	0	0	0.17503	0.02918	0	0.02519	0.05527	0.02807	0.01314	0	0.03554	0	0.0054	0.00171	0.00252	0.00257	0.01655	0	0	0	0.04663	0	0	0.00904	0.00221	0.00168	0	0	0	0	0	0.04207	0.00121	0	0	0	0	0.07036	0.07671	0	0.00588	0.03035	0	0	0
k__Bacteria|p__Firmicutes|c__CFGB76322|o__OFGB76322|f__FGB76322|g__GGB28958	0	0.03208	0	0.05475	0.03463	0	0.20519	0.10779	0.00079	0.03781	0.05373	0.0365	0.03158	0.00207	0.03875	0.00045	0.01331	0.00839	0.03092	0	0.04509	0	0	0.05074	0.02367	0	0	0.02145	0.01737	0.06278	0.06573	0.00167	0.0651	0.08465	0.0072	0.01093	0.06181	0.00209	0	0.02264	0.02312	0.02693	0.02456	0.00772	0.00951	0.02097	0.00181	0.03106	0.01504
k__Bacteria|p__Firmicutes|c__Clostridia|o__Clostridia_unclassified|f__Clostridia_unclassified|g__GGB28934	0	0.03192	0.00275	0.03033	0.01851	6e-05	0.1414	0.03408	0.05285	0.01055	0.02223	0.00935	0.0499	0.21388	0.04636	0.00381	0.01035	0.00893	0.05897	0.05798	0.03129	0.0526	0	0.13883	0.01876	0	0	0.2982	0.29881	0.07049	0.20216	0.02343	0.02768	0.08226	0	0.05546	0.05933	0.11265	0.01305	0.06145	0.06517	0.0675	0.06557	0.00154	0.01072	0.05383	0.02451	0.07729	0.00556
k__Bacteria|p__Firmicutes|c__Erysipelotrichia|o__Erysipelotrichales|f__Turicibacteraceae|g__Turicibacter	0	0.03074	0	0	0	0	1.71001	0	0	0	0	0	0	0	0	0	0.03076	0.02051	0	0	0.39424	0	0	0	0.01617	0.02994	0.02125	0.03232	0.0297	0	0	0.01362	0	0	0	0	0	0	0.04042	0	0	0.04461	0.04794	0.01729	0	0	0	0	0.00357
k__Bacteria|p__Candidatus_Saccharibacteria|c__CFGB9318|o__OFGB9318|f__FGB9318|g__GGB47462	0	0.02582	0	0	0.00704	0	0	0	0	0.02446	0.01471	0.02181	0	0	0	0	0	0	0	0	0	0	0	0	0.06738	0	0	0	0	0	0	0	0.01502	0	0	0.06208	0	0	0	0	0	0	0	0	0	0.05961	0	0	0
k__Bacteria|p__Firmicutes|c__CFGB76234|o__OFGB76234|f__FGB76234|g__GGB28950	0	0.02561	0	0.05782	0	0	0	0	0	0.00529	0.00318	0.00322	0	0	0	0	0.17785	0.1675	0.23627	0	0.00563	0	0.00933	0	0	0	0	0.0224	0.01515	0.04301	0.01428	0	0.34877	0	0	0.02587	0.05124	0	0	0	0	0.00034	0.00022	0	0	0	0.0173	0.03148	0.00056
k__Bacteria|p__Firmicutes|c__Negativicutes|o__Selenomonadales|f__Selenomonadaceae|g__GGB27890	0	0.02237	0	0.01622	0.09389	0.0069	0.01365	0.03886	0	0.01036	0	0.00988	0.04177	0	0.18685	9e-05	0.04958	0.03737	0.3446	0	0	0	0	0	0.01606	0	0	0.0135	0.00287	0.00582	0.12542	0	0.00798	0	0	0.00567	0.00408	0	0	0	0	0.02482	0.02079	0	0.00087	0	0	0	0
k__Bacteria|p__Firmicutes|c__Clostridia|o__Eubacteriales|f__Lachnospiraceae|g__GGB28865	0	0.02163	0.02593	0.40296	0.27771	0.09867	0.25263	0.0628	0	0.38193	1.3245	0.39437	0	0	0	0	0.17053	0.16639	0	0	0.079	0.14768	0	0	0	0.00119	0	0.02959	0.02503	0.51379	0	0	0.03497	0	0	0	0.40035	0	0.00725	0	0	0	0	0.09194	0	0	0	0.17011	0
k__Bacteria|p__Firmicutes|c__CFGB76790|o__OFGB76790|f__FGB76790|g__GGB30303	0	0.02033	0	0.09494	0.17648	0	0.02143	0.15044	0.00993	0.53382	0.28833	0.54623	0.36405	0.27599	0.0662	0	0.08975	0.10472	0.19858	0.17619	0.12926	0.02411	0.11116	0.27288	0.12147	0	0	0.21323	0.21539	0.12562	0.03782	0.00068	0.15367	0.27516	0	0.31549	0.14313	0.02347	0	0.07659	0.07593	0.74305	0.7813	0	0.13693	0.26768	0.00258	0.11893	0.0216
k__Bacteria|p__Firmicutes|c__Clostridia|o__Eubacteriales|f__Oscillospiraceae|g__GGB75055	0	0.02033	0	0	0.61267	1.2194	0.0172	0.65817	0	1.30972	1.9639	1.41118	1.41848	0.00411	0.05215	2.0073	0.49106	0.55887	0.56835	0.43652	0.20123	0.30374	0.05521	0.24723	0.01484	0.01479	0	0.31656	0.32413	0.53805	0	0.01388	0.23969	0.65728	0.47362	0.16759	0.38798	0.0115	2.28666	1.56358	1.69486	0.51375	0.51223	1.36555	0.03033	0.63726	0	0	0.40665
k__Bacteria|p__Bacteria_unclassified|c__CFGB8157|o__OFGB8157|f__FGB8157|g__GGB28898	0	0.01974	0.00526	0.03194	0.04047	0.00132	0.26364	0.07915	0.00155	0.3584	0.30954	0.36425	0.06507	0.00486	0.09033	0.00111	0	0	0.05176	0.0045	0.00174	0.01524	0	0.11166	0.01471	0	0	0.3121	0.31641	0	0.17059	0	0.92497	0.16509	0	0.0156	0	0.0032	0.11834	0.01583	0.01258	0.04601	0.04541	0	0.57384	0.03324	0.19901	0.3318	0.02679
k__Bacteria|p__Candidatus_Saccharibacteria|c__CFGB9318|o__OFGB9318|f__FGB9318|g__GGB75727	0	0.01876	0	0.01748	0.091	0	0.49541	0	0	0.08722	0.05855	0.09743	0.06089	0	0	0	0.05968	0.06825	0.1509	0.03775	0.01787	0	0	0	0.08243	0	0	0.0197	0.01769	0.03145	0.01312	0	0.04307	0	0	0.05991	0.02963	0	0	0.02726	0.02794	0.05756	0.05989	0	0.00744	0.11112	0	0	0
k__Bacteria|p__Actinobacteria|c__Coriobacteriia|o__Eggerthellales|f__Eggerthellaceae|g__Eggerthellaceae_unclassified	0	0.01852	0.00111	0.00719	0.01078	0	0.0961	0.02862	0	0.03173	0.00902	0.02854	0.0295	0.00201	0.06676	0.00796	0.00963	0.01216	0.05882	0.00164	0.02061	0	0	0.00843	0.03484	0	0	0.00164	0.00031	0.00053	0.01934	0.001	0.00186	0.0067	0	0.00543	0.00194	0	0	0.01179	0.01355	0.01062	0.01155	0	0.03121	0.01634	0	0	0
k__Bacteria|p__Firmicutes|c__CFGB76166|o__OFGB76166|f__FGB76166|g__GGB28831	0	0.0179	0	0	0.22091	0	0	0.74052	0	0.19495	0.21784	0.2189	0.42966	0.00124	0.01557	0	0.02211	0.01894	1.01032	0	0.01911	0	0	0	0.36083	0	0	0.05119	0.05479	0	0	0	0.43954	0	0	0.22254	0	0	0	0	0	0.02159	0.01747	0	0	0	0	0	0
k__Bacteria|p__Proteobacteria|c__Betaproteobacteria|o__Rhodocyclales|f__Rhodocyclaceae|g__GGB31173	0	0.01735	0.01478	0.00288	0.01844	0.00045	0.01165	0.00912	0	0	0	0	0.01914	0	0	0.00868	0.00939	0.00738	0.01135	0	0	0	0	0	0.00343	0.05452	0.05757	0.01364	0.00744	0.00548	0	0.00063	0.0364	0	0	0.00179	0.00626	0	0	0.00369	0	0.00933	0.01031	0	0	0	0	0.00171	0
k__Bacteria|p__Firmicutes|c__Bacilli|o__Bacillales|f__Staphylococcaceae|g__Jeotgalicoccus	0	0.01695	0	0	0	0	0	0	0	0	0	0	0	0	0	0.00037	0	0	0	0	0	0	0	0	0.00706	0	0	0	0	0	0	0.00293	0	0	0	0	0	0	0	0	0	0	0	0	0	0	0	0	0
k__Bacteria|p__Bacteria_unclassified|c__CFGB76064|o__OFGB76064|f__FGB76064|g__GGB28893	0	0.01666	0	0	0.34553	0	10.11756	0.17393	0	3.24351	2.56771	3.2261	0	0	0.26831	0.00028	0.00737	0.00468	0.04586	0	0	0	0	0	0.62209	0	0	0.02855	0.01965	0.6068	0.11368	0	0.40393	0	0	0	0.6486	0	0	7e-04	0	0	0	0	0	0.24869	0	0	0
k__Bacteria|p__Firmicutes|c__CFGB6233|o__OFGB6233|f__FGB6233|g__GGB28804	0	0.01384	0.00013	0.00394	0	0	0	0.00402	0	0	0	0	0	0	0	0	0	0	2e-05	0	0	0	0	0	0.00314	0	0	0.00164	0.00065	0	0	0	0	0	0	0.00308	0	0	0	0	0	0	0	0	0	0	0	0	0
k__Bacteria|p__Firmicutes|c__Clostridia|o__Eubacteriales|f__Lachnospiraceae|g__GGB28988	0	0.01328	0	0.28067	0.18743	0	0.34275	0.18525	0	0.10559	0.07694	0.10559	0	0	0	0	0	0	0.22733	0	0.0039	0	0	0.00689	0.08991	0	0	0	0	0.14029	0.04598	0	0.23927	0.04526	0	0.01538	0.16983	0	0	0	0	0	0	0	0	0.01476	0	0.23683	0
k__Bacteria|p__Bacteria_unclassified|c__Bacteria_unclassified|o__Bacteria_unclassified|f__Bacteria_unclassified|g__GGB79854	0	0.01303	0.00422	0.04645	0.00962	0.017	0.04256	0.0699	0.64082	0.03871	0.05043	0.03511	0.04807	0.00015	0.01158	0.01368	0.01668	0.01171	0.04198	0.0521	0.02505	0.14277	0.02159	1.36706	0.12771	0	0	0.0718	0.06511	0.01021	0.04372	0.0651	0.28539	0.58226	0.01066	0.11659	0.01053	0.0547	0.01823	0.17442	0.17319	0.07717	0.07396	0.0065	0.01049	0.32922	0.38794	0.03423	0.08645
k__Bacteria|p__Firmicutes|c__CFGB76077|o__OFGB76077|f__FGB76077|g__GGB28853	0	0.01285	0	0	0	0.00211	0.05575	0.03557	0.03862	0.00977	0.02108	0.00442	0.01677	0	0.03852	0	0.22202	0.18307	0	0.0075	0.0317	0	0	0	0	0	0	0.16979	0.14589	0.15825	0	0	0.00665	0	0	0.09369	0.15328	0	0	0.00272	0	0	0	0	0	0.00613	0.00893	0	0
k__Bacteria|p__Firmicutes|c__Clostridia|o__Eubacteriales|f__Oscillospiraceae|g__GGB75053	0	0.01256	0	0	0.01996	0.02245	0	0	0	0.05211	0.02744	0.05071	0.21129	0	0	0.02231	0.13051	0.13621	0.19049	0.02262	0	0.48894	0	0	0.02681	0	0	0.36587	0.40081	0	0.00054	0.037	0.01216	0	0.0037	0	0	0	0	0	0	0.15082	0.16356	0.00257	0	0	0	0	0
k__Bacteria|p__Bacteria_unclassified|c__CFGB73496|o__OFGB73496|f__FGB73496|g__GGB30048	0	0.01216	0.00194	0.03832	0.04131	0	0.25062	0.01012	0	0.06066	0.02893	0.06179	0.0072	0	0	0	0.00197	0.00346	0.04137	0.00782	0.01896	0.02028	0	0.00048	0.00617	0	0	0.03219	0.02595	0.01483	0	0	0.03365	0.00397	0	0	0.02187	0	0	0.00223	0.00272	0	0	0	0.02852	0.06608	0.01051	0.00381	0.00211
k__Bacteria|p__Actinobacteria|c__Actinomycetia|o__Bifidobacteriales|f__Bifidobacteriaceae|g__Bifidobacterium	0	0.01054	0.10033	0	0	0	0.01377	0.01086	0	0	0	0	0	0	0.11136	0.00045	0.00506	0.00481	0	0	0.71003	0.05549	0.00051	0	0.02641	0	0	0.00482	0	0.00548	0	0	0	0	0	0	0.00478	0	0.01359	0	0	0	0	0	0	0	0	0	0
k__Bacteria|p__Firmicutes|c__CFGB76351|o__OFGB76351|f__FGB76351|g__GGB28431	0	0.00891	0	0	1.32284	0.01373	0	0.03195	0	0	0	0	0.0036	0	0	0	0.33615	0.32428	0.52255	0	0	0	0	0	0.04313	0.00077	0	0	0	0.06202	0	0	0.03618	0	0	0	0.06392	0	0	0	0	0.02257	0.01859	0	0	0	0	0	0
k__Bacteria|p__Firmicutes|c__CFGB76310|o__OFGB76310|f__FGB76310|g__GGB3171	0	0.00879	0	0.01352	0.16338	0	0	0.07159	0	0	0	0	0	0	0.1305	0	0.06226	0.05543	0.00935	0	0.05406	0	0	0	0.0097	0	0	0	0	0.03844	0.02112	0	0	0	0	0	0.00793	0	0	0	0	0	0	0	0	0	0	0	0
k__Bacteria|p__Firmicutes|c__Bacilli|o__Bacillales|f__Staphylococcaceae|g__Mammaliicoccus	0	0.00778	0	0	0	0	0	0	0	0	0	0	0	0	0	0.02045	0	0	0	0	0	0	0	0	0	0	0	0	0	0	0	0.00488	0	0	0	0	0	0	0	0	0	0	0	0	0	0	0	0	0
k__Bacteria|p__Firmicutes|c__CFGB76293|o__OFGB76293|f__FGB76293|g__GGB79698	0	0.00711	0.08349	0.00125	0.00802	0	0	0.01161	0	0.09659	0.14149	0.09259	0.08449	0	0.12446	0	0.04391	0.03305	0.0849	0	0.02052	0	0	0	0.00331	0.40332	0.4874	0.15447	0.1341	0	0	0	0.12882	0	0	0	0	0	0	0	0	0.0845	0.07747	0	0	0.00233	0.03191	0	0
k__Bacteria|p__Firmicutes|c__Clostridia|o__Eubacteriales|f__Lachnospiraceae|g__Sporofaciens	0	0.00698	0	0.01355	0.0272	0.17623	0	0.00998	0	0.01876	0.04066	0.01534	0	0	0.00716	0.00084	0.05051	0.04088	0.01205	0.01424	0.06196	0.12622	0	0	0.01025	1.38315	1.52352	0.01744	0.01392	0.06725	0	0.00906	0.0234	0	0.1075	0.01053	0.09873	0	0.24926	0.05434	0.05463	0	0	0	0	0.00475	0.05403	0.01842	0.09938
k__Bacteria|p__Firmicutes|c__Clostridia|o__Eubacteriales|f__Clostridiaceae|g__GGB75095	0	0.00687	0	0	0.00499	0	0	0	0	0	0	0	0	0	0	0	0	0	0	0.00705	0.02082	0	0	0	0	0	0	0.00173	0	0	0	0	0	0	0	0.00536	0.00012	0	0	0	0	0	0	0.01199	0	0.03948	0	0	0
k__Bacteria|p__Actinobacteria|c__CFGB73496|o__OFGB73496|f__FGB73496|g__GGB70518	0	0.00609	0	0.00184	0.00167	0	0	0.03154	0	0	0	0	0.00804	0	0	0	0.00142	0.00148	0.07703	0.02881	0	0	0	0.05954	0.02641	0	0	0.02506	0.01309	0	0	0	0.0174	0.00877	0	0.10846	0	0	0	0.00274	0.00113	0.06108	0.06736	0	0	0.00692	0	0	0
k__Bacteria|p__Firmicutes|c__CFGB76084|o__OFGB76084|f__FGB76084|g__GGB28645	0	0.00555	0	0	0	0	0	0.07045	0	0.00714	0.00131	0.00709	0	0	0	0	0	0	0	0.00211	0	0	0	0.23861	0.01461	0	0	0.02839	0.01846	0	0.25683	0	0	0.22332	0	0	0	0	0	0.12362	0.09702	0.00353	0.00159	0	0.01287	0	0.00522	0	0
k__Bacteria|p__Firmicutes|c__CFGB76081|o__OFGB76081|f__FGB76081|g__GGB31851	0	0.00526	0	0	0.04414	0	0	0	0	0.02665	0.07474	0.02393	0	0	0.01455	0	0.03162	0.01219	0.11908	0	1.39381	0	0	0	0	0	0	0.39619	0.36577	0.344	0	0	1.90624	0	0	0.05484	0.27729	0	0	0	0	0	0	0	0	0.04623	0	0	0
k__Bacteria|p__Firmicutes|c__Clostridia|o__Eubacteriales|f__Lachnospiraceae|g__Faecalicatena	0	0.00449	0.00329	0	0	0	0	0	0.00556	0	0	0	0	0	0	0	0	0	0	0	0	0	0	0	0	0.00285	0	0	0	0	0	0	0	0	0	0	0	0	0	0	0	0	0	0	0	0	0	0	0
k__Bacteria|p__Firmicutes|c__Clostridia|o__Eubacteriales|f__Oscillospiraceae|g__GGB79680	0	0.00425	0	0	0.0128	0.00165	0	0.03674	0	0.00044	0	0.00016	0.0363	0.00171	0.00166	0	0.01077	0.00908	0	0.01056	0	0.0059	0	0	0.00813	0	0	0.04658	0.03782	0.00864	0	0	7e-04	0	0	0	0.00821	0	0	0	0	0.01223	0.0126	0	0.00373	0.00674	0.00267	0	0
k__Bacteria|p__Firmicutes|c__Bacilli|o__Bacillales|f__Staphylococcaceae|g__Staphylococcus	0	0.00374	0	0	0	0	0	0	0	0	0	0	0	0.00375	0	0	0	0	0	0	0	0	0	0	0	0	0	0	0	0	0	0	0	0	0	0	0	0.0912	0	0	0	0	0	0	0	0	0	0	0
k__Bacteria|p__Firmicutes|c__CFGB76536|o__OFGB76536|f__FGB76536|g__GGB28414	0	0.0035	0	0	0.08409	0	0.05843	0.56538	0	0.09163	0.0089	0.07981	0	0	0	0	0	0	0.01727	0	0	0	0	0	0.18156	0	0	0	0	0.0214	0	0	0	0	0	0	0.02974	0	0	0	0	0	0	0	0.5697	0	0	0	0
k__Bacteria|p__Firmicutes|c__Clostridia|o__Eubacteriales|f__Lachnospiraceae|g__GGB30861	0	0.00239	0	0.0027	0.02897	0	0.08686	0.1218	0	0.002	0	0.00129	0.01511	0	0.08104	0	0.00644	0.00356	0.06394	0.07249	0.00288	0	0	0	0	0	0	0.00903	0.00593	0.01697	0.00346	0	0.00185	0	0	0	0.03202	0.00282	0	0.01011	0.00666	0	0	0	0.02618	0	0	0	0
k__Bacteria|p__Firmicutes|c__Erysipelotrichia|o__Erysipelotrichales|f__Erysipelotrichaceae|g__GGB31184	0	0.00232	0	0	0	0	0	0	0.00439	0	0	0	0	0.0354	0	0	0.00796	0.00713	0	0	0	0	0	0.02405	0	0	0	0	0	0	0	0	0	0.00161	0	0	0	0	0	0	0	0	0	0.00049	0	0	0	0.00415	0
k__Bacteria|p__Tenericutes|c__CFGB1791|o__OFGB1791|f__FGB1791|g__GGB31312	0	0.00102	0	0.08354	0.22374	0	0	0.0491	0	2.79802	0.22098	2.57256	0.18439	0	0	0	0.17998	0.13386	0.23735	0	0.09755	0.03081	0	0.16657	0.00407	0	0	0.46049	0.45201	0	0.04696	0	0.00887	0.18935	0	0	0	0	0	0.03585	0.02194	0.22323	0.28019	0	0.02571	0	0	0.03827	0
k__Bacteria|p__Firmicutes|c__CFGB8157|o__OFGB8157|f__FGB8157|g__GGB79776	0	0.00084	0.21255	0.02043	0.01278	0.0269	0	0.00563	0	0.0021	0.00541	0.00217	0.0015	0	0.00091	0	0.01294	0.01102	0.00845	0.016	0.03332	0.31898	0.1639	0.05991	0.00997	0	0	0	0	0	0	0	0.00326	0.01419	0	0.02826	0	1.00074	0	0.02716	0.02585	0	0	0	0	0.01779	0.41642	0	0.03932
k__Bacteria|p__Firmicutes|c__CFGB10213|o__OFGB10213|f__FGB10213|g__GGB31179	0	0.00079	0	0	0.00115	0	0	0	0	0	0	0	0	0	0.00025	0	0	0	0	0	0	0	0	0	0.00011	0	0	0	0	0	0	0	0	0	0	0	0	0	0	0	0	0	0	0	0.00335	0	0	0	0
k__Bacteria|p__Firmicutes|c__Clostridia|o__Eubacteriales|f__Lachnospiraceae|g__GGB28769	0	0.00036	0.00594	0.00495	0.01804	0.00067	0.01326	0.00645	0	0.00585	0.03192	0.00482	1e-04	0	0	0.01097	0.03531	0.02295	0.04579	0.01322	0.01247	0	0	0	0.00015	0	0	0.0932	0.08672	0.0894	0.01598	0.0184	0.1561	0	0.00768	0.02304	0.10822	0.00863	0	0	0	0.00379	0.00335	0.01391	0.00029	0.00274	0	0.03854	0.02026
k__Bacteria|p__Firmicutes|c__CFGB76539|o__OFGB76539|f__FGB76539|g__GGB28404|s__GGB28404_SGB40986	0	4.26052	0.02273	0.30587	0.39964	0	0	0.22682	0	2.39663	0.23379	2.22819	0.4458	0.00065	0	0	0	0	0.27697	0.67127	0.68832	0.00273	0	1.39021	0.32773	0	0	1.51792	1.48019	0.00132	0.04774	0	0.073	0.66023	0	0.00344	0	0	0	0.24968	0.23068	0.01013	0.00839	0	0.22254	0	0	2.09758	0.00017
k__Bacteria|p__Firmicutes|c__Clostridia|o__Clostridia_unclassified|f__Clostridia_unclassified|g__GGB28398|s__GGB28398_SGB40979	0	3.8079	0.0297	0.02212	0.49517	0	0	0.48158	0	0.22838	0.01896	0.22502	0.04294	0	0.02835	0	0	0	0.74096	0.60531	0	0	0	0.35977	0.99112	0	0	0.44186	0.44379	0.27663	0	0	0.67692	0.41809	0	0.01693	0.24443	0	0.00107	0	0	0.21271	0.23187	0	0	0	0	0.34837	0
k__Bacteria|p__Firmicutes|c__Clostridia|o__Eubacteriales|f__Oscillospiraceae|g__GGB30454|s__GGB30454_SGB43514	0	3.61519	0.06759	4.96983	0.36217	2.22252	0.35511	4.92708	0	0.45643	0.38166	0.46211	1.6907	0.0404	4.04268	1.09689	0.41048	0.50367	0.07378	0.73085	0.18667	1.26749	0.01276	0.90173	3.45378	0.01502	0	4.10818	4.31664	3.5942	0.21984	0.09236	0.06906	0.50825	0.86474	0.00754	2.90074	0.02797	4.29074	0.98936	1.03869	1.58866	1.60831	0.31329	0.11966	2.45039	0.63102	0.24798	0.00891
k__Bacteria|p__Firmicutes|c__Bacilli|o__Lactobacillales|f__Lactobacillaceae|g__Lactobacillus|s__Lactobacillus_SGB5158	0	3.60071	0.065	4.47979	0.08411	0	0	0.80533	0	2.34304	9.87383	2.33406	0.41504	0.00711	0.09062	0.00139	0	0	0.5946	0.48463	0.00466	0.00298	0	2.60568	4.74641	0	0	0.07071	0.0649	0.11334	1.83505	0.00057	11.94574	3.45084	0.04951	4.24369	0.08327	0	0.00756	1.10779	1.1138	4.41524	4.83198	0	0.03955	1.74292	0	5.57465	0.00835
k__Bacteria|p__Proteobacteria|c__Deltaproteobacteria|o__Desulfovibrionales|f__Desulfovibrionaceae|g__Desulfovibrio|s__Desulfovibrio_SGB40192	0	3.53158	0.06264	1.07556	1.95274	0.001	0.18099	4.85743	0.01419	2.55656	1.12968	2.46803	5.52971	0.04082	0.21868	0.01035	1.08833	1.15392	4.85594	2.91642	3.97172	0.03457	0.00585	7.40551	5.03137	0.03602	0	3.54697	3.64449	2.73575	2.52639	0.00104	3.33857	7.2345	0.00349	1.24959	2.58847	0	0.02545	3.00561	3.05985	6.21256	6.42928	0	2.6446	4.67437	0	1.32124	0.00059
k__Bacteria|p__Bacteroidetes|c__Bacteroidia|o__Bacteroidales|f__Muribaculaceae|g__Duncaniella|s__Duncaniella_muris	0	1.75695	0.07472	1.74858	1.66956	0.17079	0.21803	0.74963	0	0.05984	0.02444	0.06698	0.15804	0	2.45517	0.02908	0.92505	0.94631	1.28818	0.5437	2.4997	0.06771	0.00575	0.0625	5.54053	0.04376	0	0.8132	0.82991	0.77869	9.27808	0.01685	0.65967	0.29872	0	0.12293	0.96784	0	0.00345	0	0	0.49332	0.47954	0	0.34839	0.34884	0	0	0.1369
k__Bacteria|p__Firmicutes|c__Clostridia|o__Eubacteriales|f__Oscillospiraceae|g__GGB30461|s__GGB30461_SGB43533	0	1.23681	0.02088	0.00053	2.2954	1.15002	0.00423	0	0.91493	0.00267	0	0.00218	0.95894	0.00377	0.00127	0	0.51374	0.5903	3.04685	2.78938	1.04313	5.12335	0.03152	2.27871	0.07228	0.02959	0.00587	0.7157	0.68806	0.54525	1.91266	0.01666	1.20252	0	2.23883	0.14792	0.56136	0	0	4.956	5.82765	0.00405	0.00256	2.02097	0.07523	1.80937	0.01177	3.29498	1.18915
k__Bacteria|p__Bacteroidetes|c__Bacteroidia|o__Bacteroidales|f__Muribaculaceae|g__Duncaniella|s__Duncaniella_dubosii	0	0.98982	0.01855	0.66134	1.21989	0.00122	0.62745	4.33705	0	0.1079	0.09259	0.09784	4.30855	0.01724	3.22874	0.0441	0.47357	0.4234	1.03338	0.95543	3.42025	0.05052	0.00245	2.46051	1.38644	0.01684	0	0.96315	0.90819	0.91801	2.51064	0	0.58292	3.47585	0	0.63434	1.00014	0	0.00541	8.95222	8.00318	3.34492	3.18107	0	6.52367	1.38291	0.00045	1.13729	0.00281
k__Bacteria|p__Candidatus_Saccharibacteria|c__CFGB8157|o__OFGB8157|f__FGB8157|g__GGB27485|s__GGB27485_SGB39778	0	0.94931	0.01947	0.13481	0.00292	0	0	0	0	0.51705	0.30518	0.51727	0.16874	0	0	0	0.00093	0	0	0.21349	0	0	0	0.09246	0.46201	0	0	0.1077	0.1051	0	0	0	0.01285	0.28664	0.02733	0.2122	0	0	0	0.18338	0.18798	0.06996	0.07566	0.04558	0.01051	0.33496	0	0	0
k__Bacteria|p__Firmicutes|c__CFGB76170|o__OFGB76170|f__FGB76170|g__GGB28392|s__GGB28392_SGB40972	0	0.89572	0.00476	0	0	0	0	0.01809	0	0.00091	0	0	0	0	0	0	0	0	1.0467	0.75336	0.61032	0.00234	0	0	0.98939	0	0	2.59627	2.58556	0	0	0	0	0	0	0.01626	0	0	0	0	0	0	0	0	0.00441	0	0	0.1577	3e-04
k__Bacteria|p__Firmicutes|c__Clostridia|o__Eubacteriales|f__Oscillospiraceae|g__GGB28428|s__GGB28428_SGB41011	0	0.87126	0.00475	0.00692	0.59779	0	0	0.01163	0	0.05049	0.00027	0.04811	0.06366	0	0.00373	0.08638	0.03094	0.02271	0.10607	0.88286	0.01426	0	0	0	0.103	0	0	1.76988	1.70371	0.26443	0.00668	0.01513	1.27014	0	0	0.28919	0.23624	0	0	0	0	0.02352	0.02891	0	0.10531	0.06636	0	0.3464	0
k__Bacteria|p__Bacteroidetes|c__Bacteroidia|o__Bacteroidales|f__Muribaculaceae|g__Heminiphilus|s__Heminiphilus_faecis	0	0.86774	0.02891	4.58126	4.58271	0.32862	0.67073	1.06356	0	0	0	0	0	0	7.76005	0.10687	0.62482	0.57226	0.02712	0.00223	3.8074	0.23466	0	0	0.3113	0.01382	0	0	0	3.81334	1.19913	0	0.42744	0	0.61112	0.00529	4.46588	0.03657	0.51332	0.00046	0	2.19705	2.00661	0.83362	24.3131	0.00872	0.02032	0	0
k__Bacteria|p__Firmicutes|c__Clostridia|o__Eubacteriales|f__Oscillospiraceae|g__Oscillospiraceae_unclassified|s__Hungateiclostridiaceae_bacterium_KB18	0	0.75238	0.01418	0.37963	0.19496	0.09739	1.56263	1.41022	0.01292	0.12128	0.07699	0.10868	5.71298	0.09964	2.87227	0.04861	0.50162	0.49717	1.21548	1.03678	0.72979	0.0432	0	2.42761	0.73071	0.01107	0	0.06488	0.06879	0.75093	1.00015	0.00315	0.26098	2.80256	0.02063	0.12108	0.80283	0.04199	0.21362	3.17167	3.48565	3.79817	3.92583	0.00911	0.54798	0.02321	0.13784	2.6891	0.00579
k__Bacteria|p__Firmicutes|c__Clostridia|o__Eubacteriales|f__Lachnospiraceae|g__Dorea|s__Dorea_sp_5_2	0	0.60033	0.22122	0.23372	0.02116	0	0.09035	0.21509	0.2257	0.03826	0.0747	0.03529	0.00068	0.32721	0.16722	0	0.00389	0	0.04561	0.04697	0.11581	0.14867	0.19563	0.10914	0.57625	0	0	0.00922	0	0.08336	0.00279	0	0.07918	0.0112	0.25883	0.40008	0.07272	0.43087	0	0.1789	0.17887	0.02387	0.02027	0.30717	0	0.14304	0.08915	0.03798	0.04357
k__Bacteria|p__Bacteroidetes|c__Bacteroidia|o__Bacteroidales|f__Muribaculaceae|g__Muribaculaceae_unclassified|s__Muribaculaceae_bacterium_Isolate_013_NCI	0	0.56322	0.00881	0	0.29638	0	0.00127	0.51761	0.33041	0.18997	0.0557	0.17544	1.07437	0.00828	1.65082	0.01928	0.37837	0.40698	0.00515	0.2756	1.02056	0.01652	0	0.18841	1.8266	0.01316	0	0.53045	0.53636	0.11397	0.39882	0	0	0.12164	0	0.33085	0.09432	0	0	0	0	0.94711	0.97703	0	1.94354	0.07537	0	0	0
k__Bacteria|p__Firmicutes|c__Clostridia|o__Eubacteriales|f__Lachnospiraceae|g__GGB28798|s__GGB28798_SGB41451	0	0.52297	0.01006	0.44478	0	0	0	0	0	0.15183	0.29792	0.14419	0	0	0	0	0.00829	0.00323	0	0.05291	0	0.18166	0	0	0.19492	0	0	0.27077	0.2717	0.00722	0	0	0	0	0	0.03331	0.00766	0	0	0.00107	0	0	0	0	0	0.16191	0.11513	0	0.00686
k__Bacteria|p__Firmicutes|c__CFGB8152|o__OFGB8152|f__FGB8152|g__GGB28873|s__GGB28873_SGB41553	0	0.52163	0.00521	0	0	0	0	0	0	0	0	0	1.0125	0.00207	0	0	0	0	0	0	0	0	0	0	0.82381	0	0	1.00581	1.07355	0	0	0	0	0	0	0.01291	0	0	0	2.33542	2.42544	0	0	0	0.36708	0	0	0	0
k__Bacteria|p__Firmicutes|c__CFGB76576|o__OFGB76576|f__FGB76576|g__GGB29546|s__GGB29546_SGB42338	0	0.48436	0.00596	0.00639	0.00151	0	6e-04	0.75628	0	0.03578	0.01186	0.03557	0.80541	0.00287	0	0	0.0016	0	0.03705	0.26656	0.31364	0	0	0.09696	0.09994	0	0	0.05859	0.0573	9e-04	0.02649	0	0	0.05227	0	0.38929	0	0	0	0.70979	0.67802	0.99675	0.96342	0	0.02881	0.20458	0	0	0
k__Bacteria|p__Bacteroidetes|c__Bacteroidia|o__Bacteroidales|f__Tannerellaceae|g__Parabacteroides|s__Parabacteroides_distasonis	0	0.48305	0.00697	0	0	0	0	0	0	0.00582	0	0.00486	0	0	0	0	0	0	0	0	0	0	0	0	0.1644	0	0	0	0	0	0	0	0.00538	0	0.37934	0	0	0	0	0	0	0	0	0.76122	0	0	0	0	0
k__Bacteria|p__Bacteria_unclassified|c__Bacteria_unclassified|o__Bacteria_unclassified|f__Bacteria_unclassified|g__Bacteria_unclassified|s__Bacteria_unclassified_SGB43539	0	0.47003	0.01468	0.28951	0.2277	0.00026	0.00622	0.12337	0.52698	0.14835	0.3072	0.12908	0.36333	0.12108	0.25129	0.00668	0.08088	0.0814	0.21075	0.04094	0.17016	0.00406	0	0.2513	0.30383	0	0	0.21087	0.22355	0.03285	0.22232	0	0.13269	0.35217	0	0.42646	0.0329	0.0223	0.01611	0.57355	0.61118	0.29733	0.26543	0	0.23488	0.18109	0.15607	0.43796	0.39319
k__Bacteria|p__Firmicutes|c__CFGB76355|o__OFGB76355|f__FGB76355|g__GGB28418|s__GGB28418_SGB41001	0	0.45001	0	0.00667	0	0	0	0.01153	0	0.29877	0.03401	0.26007	0	0	0	0	0	0	0.30597	0	0	0	0	0.70729	0.16505	0	0	0.05661	0.04762	0	0.02137	0	0.0049	0.20677	0	0.17405	0	0	0	0.11476	0.08594	0	0	0	0.06435	0.02646	0	0.17423	0
k__Bacteria|p__Firmicutes|c__CFGB76293|o__OFGB76293|f__FGB76293|g__GGB28875|s__GGB28875_SGB41555	0	0.40526	0.00552	0.02266	0.01432	0	0.40577	0.08708	0	0.3722	0.29839	0.38963	0.03618	0	0.13687	0	0.00328	0	0.01858	0.31913	0.03995	0	0	0.20832	0.25166	0	0	0.04545	0.04141	0.00041	0.0968	0	0.01377	0.45222	0	0.336	0	0.00619	0	0	0	0	0	0	0.09574	0	0	0.07642	0
k__Bacteria|p__Firmicutes|c__Clostridia|o__Eubacteriales|f__Oscillospiraceae|g__GGB30461|s__GGB30461_SGB63208	0	0.37437	0.0038	0.11016	0.0496	0	0.09817	0.93846	0	0.04624	0.04031	0.05638	1.20976	0.00233	0	0	0.11861	0.12995	0.50789	0.34872	0.30966	2.16362	0	0.62252	0.4078	0	0	0.32192	0.32666	0.00286	0.29837	0	0.1164	1.2973	0.08086	0.07138	0	0	0	1.44429	1.5991	1.04958	1.17959	0.01168	0	0.89231	0.01641	1.15182	0.00059
k__Bacteria|p__Firmicutes|c__Clostridia|o__Eubacteriales|f__Lachnospiraceae|g__Schaedlerella|s__Schaedlerella_arabinosiphila	0	0.35891	0.37402	0.01493	0.00626	0.02121	0.04356	0.06071	0.00455	0.04528	0.04978	0.04695	0.01978	0.07636	0.00048	0.00684	0.00541	0	0.05868	0	0.06764	0.05422	0.10663	0.00825	0.37559	0	0	0.02029	0.01061	0.03239	0.0133	0.01135	0.03516	0.06531	0.00408	0.43838	0.04391	0.01641	0.16991	0.08622	0.07912	0.27375	0.2844	0.01423	0	0.14931	0.00238	0.05462	0.02753
k__Bacteria|p__Firmicutes|c__Clostridia|o__Eubacteriales|f__Oscillospiraceae|g__Neglectibacter|s__Neglectibacter_sp_X4	0	0.29597	0.00422	0.08892	0.05892	0.00379	0	0	0.00033	0	0	0	0.01451	0	0.06255	0.04101	0.28181	0.27862	0.17693	0.13494	0.01497	0.08823	0.03429	0	0.10511	0	0	0.08145	0.07627	0.30902	0.04232	0	0.26616	0	0	0.92002	0.35833	0	0.15456	0	0	0	0	0.0174	0	0.16977	0	0.2527	0.01484
k__Bacteria|p__Firmicutes|c__CFGB75970|o__OFGB75970|f__FGB75970|g__GGB30408|s__GGB30408_SGB43438	0	0.28338	0.0032	0.36528	0.21872	0	0.07887	0.51059	0	0.07083	0.46073	0.06873	0.13749	0.00044	0.16807	0	0.26938	0.29381	0.13373	0.04214	0.25881	0.00254	0	0.43325	0.97626	0.00378	0	0.3202	0.33067	0.13232	0.36418	0	0.76813	1.40756	0	0.80812	0.1069	0	0	0.58759	0.64065	0.67756	0.72858	0	0.19051	0.06619	0	0.57718	0.00039
k__Bacteria|p__Bacteria_unclassified|c__Bacteria_unclassified|o__Bacteria_unclassified|f__Bacteria_unclassified|g__Bacteria_unclassified|s__bacterium_1xD42_87	0	0.24565	0.003	0.1509	0.42705	0	0	0	0	1.22866	1.16736	1.28928	0	0	0.2859	0	0.00402	0	2.94746	1.75034	0	0	0.00213	0.06317	0.8423	0	0	0.05495	0.05007	0.04559	3.42124	0	0.402	0.54526	0	0.24389	0.05074	0	0	0.00914	0.00446	0	0	0	0	0.8774	0	0	0
k__Bacteria|p__Bacteria_unclassified|c__CFGB8157|o__OFGB8157|f__FGB8157|g__GGB28901|s__GGB28901_SGB41592	0	0.24485	0.00227	0.46345	0.35847	0	0.64777	0.96634	0	1.12704	0.88787	1.13868	0.1175	0	0	0	0.04217	0.04118	0.04142	0	0	0	0	0.00925	0.00012	0	0	0.9562	0.95017	0.4211	0.4798	0	0.20943	0.11366	0	0.03269	0.48597	0	0	1.19288	1.25479	0.11598	0.11448	0	0	0.2609	0	0.30823	0
k__Bacteria|p__Bacteria_unclassified|c__Bacteria_unclassified|o__Bacteria_unclassified|f__Bacteria_unclassified|g__Bacteria_unclassified|s__bacterium_1xD8_48	0	0.22518	0.00111	0.12542	0.18707	0.00763	0.2139	0.28379	0.00128	0.59402	0.60492	0.59437	0.16838	0.18712	0.18225	0.00316	0.01696	0.00942	0.36814	0.11184	0.11372	0.07025	0.01226	0.27955	0.22523	0	0	0.25729	0.26464	0.50068	0.03048	0.00443	0.29199	0.42748	0	0.25356	0.46697	0.0229	0	0.0724	0.06725	0.04715	0.03382	0	0.00281	0.50467	0	0	0
k__Bacteria|p__Bacteria_unclassified|c__Bacteria_unclassified|o__Bacteria_unclassified|f__Bacteria_unclassified|g__Bacteria_unclassified|s__bacterium_D16_63	0	0.21836	0.00125	0.01805	0.02836	0.00228	0.22805	0.02287	0	0.12766	0.06618	0.12609	0.07438	0	0.03552	0	0.05276	0.07475	0	0.03451	0.05899	0	0	0.01323	0.22009	0	0	0.01824	0.01118	0.05321	0.07729	0	0.06448	0.0394	0	0.21487	0.05359	0	0	0	0	0.00081	3e-04	0	0.0186	0.03276	0	0.04773	0.01634
k__Bacteria|p__Firmicutes|c__Clostridia|o__Eubacteriales|f__Oscillospiraceae|g__GGB30451|s__GGB30451_SGB102185	0	0.21484	0.00041	1.42818	0.90826	0.00042	0.00589	0.81589	0	0.11864	0.3274	0.11974	0	0	0.24492	0	1.92147	2.05518	1.13912	0	0	0.62503	0	0	0.61022	0.0721	0	0.67837	0.64301	0.96009	0	0	0.30872	0	0	0.06874	0.86754	0	0	0	0	0	0	0	0.03808	0.4553	0	0	0.08225
k__Bacteria|p__Firmicutes|c__Clostridia|o__Eubacteriales|f__Oscillospiraceae|g__Oscillibacter|s__Oscillibacter_SGB43502	0	0.21456	0.00496	0.00653	0.00111	0	0	0.13339	0	0.08702	0.09238	0.09869	0.68961	0	0.00061	0.00727	0.04724	0.05561	0.11123	0.01164	0.00574	0.63564	0	0	0.22706	0	0	0.41019	0.40801	0.02861	0	0	0	0	0	0	0.03003	0.07475	0	0.07918	0.09158	0.23126	0.24473	0	0	0.01115	0.0424	0	0
k__Bacteria|p__Firmicutes|c__CFGB9658|o__OFGB9658|f__FGB9658|g__GGB29002|s__GGB29002_SGB41718	0	0.17942	0	0	0.14078	0	0	0.39345	0	0.09342	0.17442	0.08536	0.39315	0	0	0	0.02754	0.00931	0.01232	0	0.01297	0	0	1.15333	0.22365	0	0	0.32962	0.32825	0	0.12136	0	0.00457	0.56579	0	0.07476	0	0	0	0	0	0.53625	0.49732	0	0.05608	0	0	0.30078	0
k__Bacteria|p__Firmicutes|c__CFGB76308|o__OFGB76308|f__FGB76308|g__GGB28881|s__GGB28881_SGB41561	0	0.17574	0.00054	0.10823	0.09117	0	0.82236	0.73128	0	0.38264	0.18731	0.38008	0.1188	0	0.03042	0	0.03333	0.02007	0.10323	0.21529	0.05442	0	0.00502	0.01614	0.45283	0	0	0.21372	0.20931	0.03844	0.11629	0	0.10153	0.04186	0	0.02363	0.0408	0.00638	0	0.18343	0.17981	0	0	0	0.07224	0.12254	0	0.17568	0
k__Bacteria|p__Firmicutes|c__Clostridia|o__Eubacteriales|f__Oscillospiraceae|g__GGB30297|s__GGB30297_SGB43261	0	0.17424	0.30334	0	0.08704	0.10924	0.02087	0.22346	0.15662	0.06218	0.08918	0.05864	0.03425	0.69548	0.08423	0.11774	0.00456	5e-04	0.01309	0.00684	0.04032	0.17154	0.74976	0.24595	0.16685	0	0	0.0573	0.0519	0.3283	0.01658	0.09173	0.05894	0.165	0.57579	0.32755	0.3018	0.9981	0.01751	0.11196	0.12505	0.08736	0.08393	0.3995	0.00887	0.09614	0.44812	0.03015	0.08642
k__Bacteria|p__Firmicutes|c__CFGB1227|o__OFGB1227|f__FGB1227|g__GGB75036|s__GGB75036_SGB102224	0	0.17418	0.0365	0	0.03692	0	0.08462	0.16525	0	0	0	0.00012	0	0	0.00611	0	0	0	0	0.00422	0	0.00278	0	0	0.02385	0	0	0.00122	0	0.00387	0	0	0	0	0	0.00309	0.00607	0	0	0	0	0.00079	0.00021	0	0.00604	0	0.00325	0	0
k__Bacteria|p__Firmicutes|c__Clostridia|o__Eubacteriales|f__Oscillospiraceae|g__GGB28849|s__GGB28849_SGB41516	0	0.17181	0.00168	0.08663	0.01139	0	0.23989	0.0383	0	0.19565	0.29493	0.18338	0.11478	0	0.04694	0	0.04222	0.03478	0.01357	0.01472	0.02102	0	0	0.0289	0.03146	0	0	0.03973	0.03651	0.09032	0.05171	0	0.02808	0.04654	0	0.19003	0.1024	0	0	0.02028	0.0194	0	0	0	0.01025	0.32373	0.02978	0.16161	0.02151
k__Bacteria|p__Firmicutes|c__Clostridia|o__Eubacteriales|f__Lachnospiraceae|g__Lachnospiraceae_unclassified|s__Lachnospiraceae_bacterium_MD335	0	0.16591	0.00471	1.04825	0.12613	0.02578	1.98096	0.18469	0	1.28689	0.73907	1.33624	0.22364	0	0.40442	0.00058	0.00146	0	0.04382	1.8202	1.32909	0.0231	0.01479	2.1388	0	0	0	0.78787	0.80987	1.55747	0.03674	0.01104	0.35342	1.55136	0.01805	0.21716	2.04113	0.02775	0.02999	0.20491	0.21503	0.81582	0.81263	0.0344	0.1097	0.44123	0.12908	10.86502	0.02488
k__Bacteria|p__Bacteria_unclassified|c__CFGB76064|o__OFGB76064|f__FGB76064|g__GGB28894|s__GGB28894_SGB41575	0	0.16158	0.00103	0.00682	0.46754	0	0.03183	1.12319	0.00072	0.07243	0.08564	0.06285	0.0797	0.00822	0	0	0.05355	0.0417	1.33337	0.17823	0.18829	0	0	0.08741	0.36522	0	0	0.02601	0.01977	0.03998	0.16373	0	0.12667	0.46879	0	0.34895	0.03121	0	0	0.04604	0.04132	0.001	0.00162	0	0	0.0575	0.00101	0.11328	0
k__Bacteria|p__Firmicutes|c__Clostridia|o__Eubacteriales|f__Oscillospiraceae|g__GGB30466|s__GGB30466_SGB63211	0	0.15328	0.00394	0.40952	0.15507	0.24103	0.0877	0.78552	0.02363	0.21638	0.2877	0.23042	0.16054	0.20405	0.07885	0.45784	0.22368	0.24803	0.31811	0.24612	0.14322	0.57562	0.00854	0.27312	0.32222	0.00327	0	0.11794	0.11534	0.09588	0.05295	0.03771	0.02821	0.32167	0	0.64017	0.08647	0.61242	0.434	0.2048	0.24204	0.14008	0.13807	0.02977	0.05207	0.52365	0.08425	0.1256	0.22396
k__Bacteria|p__Firmicutes|c__CFGB76071|o__OFGB76071|f__FGB76071|g__GGB28926|s__GGB28926_SGB41623	0	0.13765	0.00062	0	0.19143	0	0.4028	0.17367	0	0.15632	0.09338	0.16027	0.08782	0	0.01546	0	0	0	0.17585	0.15886	0.00094	0	0	0.1044	0.11211	0	0	0.4241	0.4354	0.05188	0.0875	0	0.12902	0.07441	0	0.31851	0.0428	0	0	0.24543	0.27037	0.14866	0.14549	0	0.08489	0	0	0.32969	0
k__Bacteria|p__Firmicutes|c__Clostridia|o__Eubacteriales|f__Lachnospiraceae|g__Lachnospiraceae_unclassified|s__Lachnospiraceae_bacterium_A2	0	0.13644	0.00084	0	0.01732	0.00062	0	0.00186	0	0.00115	0.00212	0	0	0	0	0	0	0	0.00123	0.0951	0.01359	0	0	0	0.00138	0.08139	0.09606	0.00078	0	0.98691	0	0	0	0	0	0.49279	0.87813	0.17507	0.00068	0.00211	0	0	0	0	0	0.05686	0.06695	4.33006	0.02133
k__Bacteria|p__Bacteroidetes|c__Bacteroidia|o__Bacteroidales|f__Muribaculaceae|g__Muribaculum|s__Muribaculum_intestinale	0	0.12863	9e-05	0.44731	0.82658	0.00612	0.78301	0.8268	0	0.03981	0.01273	0.03473	0.46933	0	3.60638	0.0706	4.0576	3.9649	0.10755	0.06376	2.13474	0.16476	0	0.08409	0.23307	0.15922	0.00394	0.04802	0.04465	0.15004	0.80926	0.00796	0.17364	0.09732	0.01035	0.01083	0.17553	0.00076	0.02612	1.0386	0.96254	0.35099	0.33008	0.01829	3.58193	0.06927	0.04448	0.15495	0.13971
k__Bacteria|p__Firmicutes|c__CFGB9589|o__OFGB9589|f__FGB9589|g__GGB28829|s__GGB28829_SGB41485	0	0.12833	0.00194	0	0.01119	0.05849	0	0.01278	0	0.0018	0.00909	0.00011	0.05707	0	0	0	0.04391	0.03474	0.07483	0.0906	0.32447	0.81106	0.00057	0	0.16377	0	0	0.25251	0.25501	0	0.18533	0	0	0	0	0.02485	0	0	0	0.24341	0.2047	0.83762	0.83843	0	0	0.12424	0	0	1.18435
k__Bacteria|p__Firmicutes|c__CFGB76288|o__OFGB76288|f__FGB76288|g__GGB28782|s__GGB28782_SGB41435	0	0.1253	0.0425	0	0.00784	0.00706	0	0.07368	0	0.12217	0.83792	0.11144	0	0	0	0	0	0	0.00096	0.32396	0.02254	0.06793	0.02547	0.09676	0.41664	0	0	0.06337	0.06439	0.29053	0.02956	0	0.03179	0.06413	0	0.12882	0.20842	0.00262	0	0.02985	0.02703	0.00901	0.00561	0	0	0.03896	0.27821	0.67746	0
k__Bacteria|p__Firmicutes|c__CFGB9633|o__OFGB9633|f__FGB9633|g__GGB28883|s__GGB28883_SGB41564	0	0.10938	0	2.6624	0.21335	0	0	1.14856	0	1.59757	2.63296	1.56452	1.83854	0.0071	0	1e-04	0	0	0.7262	0.46005	0	0	0	6.15382	1.59672	0	0	0.00853	0.00204	0.04953	0.73005	0	0.05776	6.67249	0	1.49406	0.04907	0	0	0.00553	0.00053	0.83865	0.77729	0	0	0.17246	0	3.31353	0.00144
k__Bacteria|p__Firmicutes|c__CFGB76314|o__OFGB76314|f__FGB76314|g__GGB28793|s__GGB28793_SGB41446	0	0.10146	0	0.02212	0.08435	0	0.09165	0	0	0.02486	0.0463	0.02257	0.0234	0	0	0	0.35979	0.35384	0.03632	0.00713	0.14668	0.00241	0	0.14124	0.14417	0.00351	0	0.15812	0.14769	0.37594	0.04001	0	0.21456	0.09155	0	0.04958	0.45812	0	0	0.09562	0.08159	0	0	0	0.00863	0.02248	0	0.61822	0.00517
k__Bacteria|p__Firmicutes|c__Clostridia|o__Eubacteriales|f__Clostridiaceae|g__GGB30145|s__GGB30145_SGB43072	0	0.1002	0	0.11975	0.0383	0.00462	0.00122	0.11249	0	0.12575	0.41025	0.11325	0.0019	0	0.28563	0	0	0	0.0362	0.05104	0.08724	0.04705	0	0.34345	0.0457	0.00375	0	0.14136	0.14448	0.12114	0.51533	0	0.13117	0.01916	0	0.00812	0.13593	0	0	0.95886	0.94788	0.267	0.26014	0	0	0.69412	0	0	0
k__Bacteria|p__Firmicutes|c__Clostridia|o__Eubacteriales|f__Oscillospiraceae|g__GGB45650|s__GGB45650_SGB63364	0	0.09691	0.00086	0.02513	0.04479	0.00899	0.06933	0	0.002	0.00512	0.00375	0.00518	0.049	0	0.04434	0.01596	0.05731	0.06089	0.1819	0.01499	0.02686	0	0	0.00318	0.0989	0	0	0.09554	0.09088	0.0203	0.09067	0.00481	0.39763	0.02143	0.00836	0.08024	0.01797	0	0	0.14149	0.15115	0.09553	0.10305	0.01626	0.01899	0.10281	0	0.05385	0.01259
k__Bacteria|p__Bacteria_unclassified|c__Bacteria_unclassified|o__Bacteria_unclassified|f__Bacteria_unclassified|g__GGB28955|s__GGB28955_SGB41663	0	0.08956	0.00011	0.47499	0.29126	0	1.08183	0.05839	0	0.07521	0.15805	0.0768	0.2352	0.00163	0.72845	0.00372	0.02346	0.01707	0.05564	0.05366	0.18334	0	0	0	0.04168	0	0	0.02912	0.01898	0.44007	0.15051	0	0	0.21175	0	0.24922	0.41958	0	0	0.78825	0.78541	0.19365	0.20438	0	0	0.13459	0.01265	0.01457	0
k__Bacteria|p__Proteobacteria|c__Gammaproteobacteria|o__Enterobacterales|f__Enterobacteriaceae|g__Escherichia|s__Escherichia_coli	0	0.08542	0.30696	0.01815	0	0	0.01959	0	1.89022	0.03051	0.01951	0.0251	0	0.1098	0	0	0	0	0	0	0.12841	0	0	0	0.00936	0.51877	0.46527	0.00215	0	0	0	0	0.04013	0	0	0.10953	0	0	0	0	0	0	0	0.04205	0	0	0	0.05146	0.0033
k__Bacteria|p__Actinobacteria|c__Acidimicrobiia|o__Acidimicrobiales|f__Ilumatobacteraceae|g__GGB28818|s__GGB28818_SGB41473	0	0.0843	0	0.04809	0.0314	0.07304	0.27464	0	0	0	0	0	0	0	0	0	0.37976	0.31238	0	0	0	0.56346	0	0	0.09582	0	0	0	0	0	0.0133	0	0.13212	0	2.28026	0.00949	0	0.08198	0	0	0	0.10537	0.11055	0.86496	0	0.02079	0.00047	0	0
k__Bacteria|p__Firmicutes|c__CFGB9479|o__OFGB9479|f__FGB9479|g__GGB28330|s__GGB28330_SGB40904	0	0.08288	0.00024	0.18251	0.12031	0	0.59019	0.33047	0	0.3318	0.27543	0.35207	0.62822	0.00044	0.06745	0	0.04436	0.04166	0.11083	0.06245	0.03151	0	0	0.00595	0.13735	0	0	0.01989	0.01501	0.02407	0.54818	0	0.20531	0.02496	0	0.03459	0.02438	0	0	0.09565	0.10445	0.4972	0.49908	0	0.06034	0.06752	0	0.54973	0
k__Bacteria|p__Bacteria_unclassified|c__Bacteria_unclassified|o__Bacteria_unclassified|f__Bacteria_unclassified|g__Bacteria_unclassified|s__bacterium_1XD21_70	0	0.08022	0.00113	0	0.03298	0.00144	0.39741	0.18857	0	0.11902	0.33719	0.12923	0.02344	0.00175	0.00143	0	0	0	0.01985	0.01456	0.04795	0.00629	0.00339	0.14514	0.01039	0	0	0.09693	0.09934	0.02694	0.04858	0	0.04846	0.10016	0.0284	0.10969	0.02071	0	0	0	0	0	0	0.02196	0.01904	0.05137	0	0.00133	0.00598
k__Bacteria|p__Firmicutes|c__Clostridia|o__Eubacteriales|f__Lachnospiraceae|g__GGB28844|s__GGB28844_SGB102314	0	0.07724	0.02448	0.01099	0.15065	0.02695	0.21868	0.01969	0.02927	0.11531	0.09927	0.11379	0.01108	0.00606	0	0.04143	0.15815	0.13603	0.11726	0.11097	0.04698	0.0445	0.01387	0.02908	0.04591	0	0	0.12396	0.11948	0.16425	0.00661	0.04763	0.02224	0.02771	0.00457	0.86109	0.18973	0.04219	0.0542	0	0	0.00894	0.00688	0.0423	0.03296	0.0378	0.05489	0.08998	0.02996
k__Bacteria|p__Firmicutes|c__Bacilli|o__Lactobacillales|f__Streptococcaceae|g__Streptococcus|s__Streptococcus_SGB45231	0	0.07578	0	0	0	0	0	0.00274	0	0	0.00119	0	0.01045	0.08043	0	0	0.00403	0	0	0.02035	0.19611	0	0	0.04022	0.01302	0	0	0.00109	0	0	0	0	0	0.02416	0	0.01038	0	0	0	0.16156	0.10413	0.12093	0.12597	0	0	0	0	0.05731	0
k__Bacteria|p__Firmicutes|c__Clostridia|o__Eubacteriales|f__Oscillospiraceae|g__Oscillibacter|s__Oscillibacter_SGB43505	0	0.07541	0.0211	0	0	0.14341	0	0	0	0.01246	0.0082	0.01068	0.03969	0	0	0.14046	0.3383	0.40187	0.25275	0.10695	0	0	0	0	0.13932	0.00413	0	0.0564	0.0543	0	0	0.60034	0.0022	0	0.04891	0.00578	0	0.017	0.04944	0	0	0.03513	0.03231	0.06051	0	0.04136	0	0	0
k__Bacteria|p__Firmicutes|c__Negativicutes|o__Selenomonadales|f__Selenomonadaceae|g__GGB27892|s__GGB27892_SGB40326	0	0.07427	0	0	0.03374	0	0.86167	0	0	0.00925	0	0.00833	0.36627	0	0.25069	2e-04	0.09604	0.07824	0.43951	0	0	0	0	0.06931	0.10959	0	0	0.27303	0.24652	0.07526	0.92657	0	0.01207	0.38209	0	0.07754	0.085	0	0	0	0	0.73763	0.67468	0	1.55746	0	0	0	0
k__Bacteria|p__Firmicutes|c__CFGB76074|o__OFGB76074|f__FGB76074|g__GGB28948|s__GGB28948_SGB41654	0	0.07338	0.00069	0.02083	0.00665	0	0.92347	0.17138	0	0.07483	0.13678	0.06969	0.04894	0.06153	0.05198	0	0.0777	0.07779	0.04138	0.00567	0.0955	0	0	0.12913	0.23241	0.0014	0	0.16004	0.15875	0.08733	0.04125	0.00276	0.4164	0.13316	0.00147	0.12498	0.07023	0.00537	0	0.01196	0.00887	0.02636	0.02665	0	0.00498	0.02155	0	0.06944	0.00513
k__Bacteria|p__Firmicutes|c__CFGB9659|o__OFGB9659|f__FGB9659|g__GGB29003|s__GGB29003_SGB41719	0	0.06173	0	0.1156	0.00795	0	0.02705	0.06499	0	0.17552	0.3173	0.16721	0.17761	0	0.00555	0	0.01537	0.0093	0.09402	0.11214	0.38475	0	0	0	0.04166	0	0	0.01035	0.00692	0.70833	0.138	0	0.18231	0	0	0.29872	0.47406	0	0	0.63944	0.53854	0.23983	0.225	0	0.01931	0.18163	0	0.30441	0
k__Bacteria|p__Bacteria_unclassified|c__Bacteria_unclassified|o__Bacteria_unclassified|f__Bacteria_unclassified|g__Bacteria_unclassified|s__Bacteria_unclassified_SGB41677	0	0.05653	0	0.13445	0.352	0.01808	0	0.01685	0.09236	0.09659	0.21533	0.09814	0.06449	0.00113	0	0	0.01621	0.0086	0.11885	0.11069	0.4793	0.05514	0	0.00115	0.23933	0	0	0.07628	0.07384	0.63243	0.08596	0.00341	0.07335	0.20483	0	0.03379	0.55804	0.04293	0	0.53648	0.55552	0.0158	0.01235	0	0	0.22976	0.1619	0.26519	0.00107
k__Bacteria|p__Firmicutes|c__CFGB28980|o__OFGB28980|f__FGB28980|g__GGB28980|s__GGB28980_SGB41692	0	0.05587	0.00023	0.00213	0.0314	0	0.22214	0.00342	0	0.03631	0.03675	0.03037	0.00422	0	0	0	0.07761	0.07238	0.00597	0	0.04681	0	0	0	0.15002	0	0	0.00024	0	0	0.00931	0	0.0783	0	0	0	0	0	0	0.0044	0	0.00116	0.00142	0	0.01526	0.01242	0	0	0
k__Bacteria|p__Firmicutes|c__CFGB10349|o__OFGB10349|f__FGB10349|g__GGB31853|s__GGB31853_SGB45233	0	0.05155	0	0	0	0	0	0	0	0.02649	0.05224	0.02321	0.00382	0	0.00351	0	0	0	0.22522	0	0.04501	0	0	0.1326	0.0045	0	0	0.16353	0.16379	0.13307	0.03359	0	0.00369	0.26783	0	0.11207	0.13092	0	0	0.01626	0.00974	0	0	0	0.00914	0.14137	0	0	0
k__Bacteria|p__Bacteria_unclassified|c__CFGB76244|o__OFGB76244|f__FGB76244|g__GGB28967|s__GGB28967_SGB41678	0	0.05021	0.00018	0.02405	0.00911	0.00158	0.17593	0.02363	0	0.12033	0.21802	0.12267	0.02552	0	0.06759	0	0.04452	0.03667	0.00035	0.00766	0.0709	0	0	0.14446	0.01709	0	0	0.01301	0.00629	0.07764	0.02731	0.00032	0.08624	0.06311	0	0.04557	0.07001	0.00064	0	0.21216	0.21278	0.10115	0.11391	0	0.0044	0.03218	0	0.00654	0
k__Bacteria|p__Firmicutes|c__CFGB73217|o__OFGB73217|f__FGB73217|g__GGB28956|s__GGB28956_SGB41665	0	0.04704	0.02566	0.0383	0.00756	0	0.07468	0.0847	0.00259	0.0292	0.11759	0.02439	0.00787	0.01298	0.0231	0.00692	0.07026	0.06877	0.00126	0.00496	0.0958	0	0.07081	0.12859	0.10636	0	0	0.09705	0.09013	0.02849	0.03736	0.07814	0.19423	0.07532	0.01335	0.03041	0.01706	0.04469	0.08663	0.11393	0.11883	0.10651	0.10489	0.03577	0.01861	0.01407	0.02498	0.11626	0.02401
k__Bacteria|p__Bacteria_unclassified|c__Bacteria_unclassified|o__Bacteria_unclassified|f__Bacteria_unclassified|g__Bacteria_unclassified|s__bacterium_D16_56	0	0.04665	0	0	0.0047	0	0	0	0	0.00312	0.00438	0.00234	0	0	0.76988	0.00503	0.21293	0.20712	0.00028	0	0.05352	0	0	0	0.00943	0.12045	0.10764	0	0	0.11055	0	0	0	0	0	0	0.09933	0	0	0.18571	0.18139	0	0	0	0.00324	0	0	0	0
k__Bacteria|p__Bacteria_unclassified|c__Bacteria_unclassified|o__Bacteria_unclassified|f__Bacteria_unclassified|g__Bacteria_unclassified|s__Bacteria_unclassified_SGB44461	0	0.04605	0	0	0	0	0	0	0	0	0	0	0.072	0	0	0	0	0	0.01725	0	0	0	0	0.01738	0.00066	0	0	0	0	0	0.04937	0	0	0.00034	0	0.06191	0	0	0	0.09714	0.08293	0.06613	0.06477	0	0	3e-04	0	0	0
k__Bacteria|p__Bacteria_unclassified|c__Bacteria_unclassified|o__Bacteria_unclassified|f__Bacteria_unclassified|g__Bacteria_unclassified|s__bacterium_1XD42_76	0	0.04583	0.05189	0.04506	0.01215	0.02495	0.11629	0.02627	0.01752	0.02473	0.03008	0.02149	0.00984	0	0.04124	0.01882	0.01029	0.00541	0.01689	0.00664	0.03146	0.03643	0.07337	0.0864	0.04323	0	0	0.02429	0.01732	0.0415	0.01272	0.07949	0.01991	0.05426	0.03554	0.01066	0.03197	0.05977	0.05826	0.00515	0.00479	0.03529	0.03317	0.06369	0	0.00295	0.0544	0.03533	0.01689
k__Bacteria|p__Bacteroidetes|c__Bacteroidia|o__Bacteroidales|f__Rikenellaceae|g__GGB24102|s__GGB24102_SGB44768	0	0.04466	0	0	0.31372	0	0	0.08402	0	0	0	0	0.00962	0	0	0	0	0	0.00073	0	0.5151	0	0	0	0.03098	0	0	0.07634	0.06614	0	0	0	0	0	0	0.06785	0	0	0	0.01849	0.00861	0.11745	0.09986	0	0	0.09881	0	0	0
k__Bacteria|p__Firmicutes|c__Clostridia|o__Eubacteriales|f__Lachnospiraceae|g__GGB27873|s__GGB27873_SGB40307	0	0.04462	0	0	0.53438	0.00632	0	0.04633	0	0	0	0	0.00484	0	0.36353	0.00147	0.08366	0.08867	0	0	0.00416	0	0	0	0.05251	0	0	0	0	0.0423	0.03837	0	0	0	0	0	0.04858	0	0	0	0	0.03384	0.03288	0	0.00965	0	0	0	0
k__Bacteria|p__Firmicutes|c__CFGB9397|o__OFGB9397|f__FGB9397|g__GGB79926|s__GGB79926_SGB43248	0	0.04011	0.01051	0.03021	0	0.01147	0	0	0	0.01243	0.05397	0.01352	0.04887	0.10185	0	0.00992	0.03021	0.02151	0	0	0.19517	0.09744	0	0.10132	0.04455	0	0	0	0	0	0	0.05374	0.01482	0.11255	0.09669	0.13874	0	0.14495	0.28732	0.1787	0.18861	0.18161	0.1878	0.07996	0	0	0.07701	0	0
k__Bacteria|p__Bacteria_unclassified|c__CFGB76226|o__OFGB76226|f__FGB76226|g__GGB28960|s__GGB28960_SGB41669	0	0.03731	0	0	0	0	0	0	0	0.00769	0.02681	0.00716	0	0	0	0	0	0	0	0.00067	0	0	0	0	0.00425	0	0	0.02627	0.01836	0	0	0	0	0	0	0	0	0	0	0	0	0	0	0	0	0	0	0	0
k__Bacteria|p__Firmicutes|c__Clostridia|o__Eubacteriales|f__Lachnospiraceae|g__GGB75109|s__GGB75109_SGB102238	0	0.03701	0	0	0.00869	0.06884	0.71983	0.04846	0.01409	0.05243	0.08646	0.05419	0	0	0	0.04716	0.00574	0.00405	0.00235	0.11371	0.01478	0.01386	0	0.01691	0.0429	0	0	0.03347	0.03565	0.05547	0	0.11214	0.033	0.00384	0.01826	0.00603	0.07254	0	0.16742	0	0	0	0	0	0	0.17143	0	0	0.0167
k__Bacteria|p__Firmicutes|c__Clostridia|o__Eubacteriales|f__Oscillospiraceae|g__Oscillibacter|s__Oscillibacter_sp_1_3	0	0.03559	0	0	0	0.00094	0	0.03491	0	0.30701	0.23552	0.31578	0	0	0	0.01763	0	0	0.02609	0	0	0.02452	0	0	0.0247	0	0	0.04065	0.03963	0	0	0	0.00769	0	0	0	0	0	0	0	0	0	0	0	0	0	0	0	0
k__Bacteria|p__Firmicutes|c__Clostridia|o__Eubacteriales|f__Lachnospiraceae|g__GGB28957|s__GGB28957_SGB41666	0	0.03517	0	0.13209	0	0	0.17503	0.02918	0	0.02519	0.05527	0.02807	0.01314	0	0.03554	0	0.0054	0.00171	0.00252	0.00257	0.01655	0	0	0	0.04663	0	0	0.00904	0.00221	0.00168	0	0	0	0	0	0.04207	0.00121	0	0	0	0	0.07036	0.07671	0	0.00588	0.03035	0	0	0
k__Bacteria|p__Firmicutes|c__Clostridia|o__Eubacteriales|f__Lachnospiraceae|g__Lachnospiraceae_unclassified|s__Lachnospiraceae_bacterium_MD308	0	0.03445	0.00035	0.06925	0.19573	0.10441	0.39316	0.12625	0.02151	0.12009	0.20583	0.12035	0.11058	0	0.14756	0.08407	0.40687	0.37203	0.02305	0.083	0.1237	0.00128	0	0.02664	0.04782	0.00443	0	0.36409	0.35687	0.02762	0.00301	0.00325	0.05158	0.01519	0.04457	0.10345	0.04256	0	0	0.14872	0.12856	0.10789	0.1042	0.11608	0.0686	0.04374	0.07997	0.19468	0.01389
k__Bacteria|p__Firmicutes|c__CFGB76322|o__OFGB76322|f__FGB76322|g__GGB28958|s__GGB28958_SGB41667	0	0.03208	0	0.05475	0.03463	0	0.20519	0.10779	0.00079	0.03781	0.05373	0.0365	0.03158	0.00207	0.03875	0.00045	0.01331	0.00839	0.03092	0	0.04509	0	0	0.05074	0.02367	0	0	0.02145	0.01737	0.06278	0.06573	0.00167	0.0651	0.08465	0.0072	0.01093	0.06181	0.00209	0	0.02264	0.02312	0.02693	0.02456	0.00772	0.00951	0.02097	0.00181	0.03106	0.01504
k__Bacteria|p__Firmicutes|c__Clostridia|o__Clostridia_unclassified|f__Clostridia_unclassified|g__GGB28934|s__GGB28934_SGB41637	0	0.03192	0.00275	0.02401	0	6e-05	0.1414	0.02419	0.05285	0.00507	0.01291	0.00396	0.00112	0.21388	0	0.00381	0	0	0.02848	0.02202	0	0.0526	0	0.13883	0.01876	0	0	0.09654	0.09543	0.00464	0	0.02343	0.01313	0.08226	0	0.03152	0.00392	0.11265	0.01305	0.06145	0.06517	0.007	0.00712	0	0	0.03549	0.02451	0	0.00556
k__Bacteria|p__Firmicutes|c__Erysipelotrichia|o__Erysipelotrichales|f__Turicibacteraceae|g__Turicibacter|s__Turicibacter_sp_TS3	0	0.03074	0	0	0	0	1.71001	0	0	0	0	0	0	0	0	0	0.03076	0.02051	0	0	0.39424	0	0	0	0.01617	0.02994	0.02125	0.03232	0.0297	0	0	0.01362	0	0	0	0	0	0	0.04042	0	0	0.04461	0.04794	0.01729	0	0	0	0	0.00357
k__Bacteria|p__Candidatus_Saccharibacteria|c__CFGB9318|o__OFGB9318|f__FGB9318|g__GGB47462|s__GGB47462_SGB65425	0	0.02582	0	0	0.00704	0	0	0	0	0.02446	0.01471	0.02181	0	0	0	0	0	0	0	0	0	0	0	0	0.06738	0	0	0	0	0	0	0	0.01502	0	0	0.06208	0	0	0	0	0	0	0	0	0	0.05961	0	0	0
k__Bacteria|p__Firmicutes|c__CFGB76234|o__OFGB76234|f__FGB76234|g__GGB28950|s__GGB28950_SGB41657	0	0.02561	0	0.05782	0	0	0	0	0	0.00529	0.00318	0.00322	0	0	0	0	0.17785	0.1675	0.23627	0	0.00563	0	0.00933	0	0	0	0	0.0224	0.01515	0.04301	0.01428	0	0.34877	0	0	0.02587	0.05124	0	0	0	0	0.00034	0.00022	0	0	0	0.0173	0.03148	0.00056
k__Bacteria|p__Firmicutes|c__Negativicutes|o__Selenomonadales|f__Selenomonadaceae|g__GGB27890|s__GGB27890_SGB40324	0	0.02237	0	0.01622	0.09389	0.0069	0.01365	0.03886	0	0.01036	0	0.00988	0.04177	0	0.18685	9e-05	0.04958	0.03737	0.3446	0	0	0	0	0	0.01606	0	0	0.0135	0.00287	0.00582	0.12542	0	0.00798	0	0	0.00567	0.00408	0	0	0	0	0.02482	0.02079	0	0.00087	0	0	0	0
k__Bacteria|p__Firmicutes|c__Clostridia|o__Eubacteriales|f__Lachnospiraceae|g__GGB28865|s__GGB28865_SGB41537	0	0.02163	0.02593	0.40296	0.27771	0.09867	0.25263	0.0628	0	0.38193	1.3245	0.39437	0	0	0	0	0.17053	0.16639	0	0	0.079	0.14768	0	0	0	0.00119	0	0.02959	0.02503	0.51379	0	0	0.03497	0	0	0	0.40035	0	0.00725	0	0	0	0	0.09194	0	0	0	0.17011	0
k__Bacteria|p__Firmicutes|c__CFGB76790|o__OFGB76790|f__FGB76790|g__GGB30303|s__GGB30303_SGB43268	0	0.02033	0	0.09494	0.17648	0	0.02143	0.15044	0.00993	0.53382	0.28833	0.54623	0.36405	0.27599	0.0662	0	0.08975	0.10472	0.19858	0.17619	0.12926	0.02411	0.11116	0.27288	0.12147	0	0	0.21323	0.21539	0.12562	0.03782	0.00068	0.15367	0.27516	0	0.31549	0.14313	0.02347	0	0.07659	0.07593	0.74305	0.7813	0	0.13693	0.26768	0.00258	0.11893	0.0216
k__Bacteria|p__Firmicutes|c__Clostridia|o__Eubacteriales|f__Oscillospiraceae|g__GGB75055|s__GGB75055_SGB43513	0	0.02033	0	0	0.61267	1.2194	0.0172	0.65817	0	1.30972	1.9639	1.41118	1.41848	0.00411	0.05215	2.0073	0.49106	0.55887	0.56835	0.43652	0.20123	0.30374	0.05521	0.24723	0.01484	0.01479	0	0.31656	0.32413	0.53805	0	0.01388	0.23969	0.65728	0.47362	0.16759	0.38798	0.0115	2.28666	1.56358	1.69486	0.51375	0.51223	1.36555	0.03033	0.63726	0	0	0.40665
k__Bacteria|p__Firmicutes|c__Clostridia|o__Eubacteriales|f__Oscillospiraceae|g__GGB30451|s__GGB30451_SGB43508	0	0.02006	0	0.01481	0.01315	0	0.00174	0	0	0.13839	0.29151	0.11642	0.03922	0	1.07286	0.00495	0.00226	0.0026	0.08088	0.0364	0.29332	0.0114	0	0.27716	0.05774	0	0	0.0873	0.0969	0.21017	0.24778	0	0.00661	0.6115	0	0.01928	0.18594	0	0	0	0	1.92948	1.86563	0	0.26052	0.00698	0	0.11332	0
k__Bacteria|p__Bacteria_unclassified|c__CFGB8157|o__OFGB8157|f__FGB8157|g__GGB28898|s__GGB28898_SGB41580	0	0.01974	0.00526	0.03194	0.04047	0.00132	0.26364	0.07915	0.00155	0.3584	0.30954	0.36425	0.06507	0.00486	0.09033	0.00111	0	0	0.05176	0.0045	0.00174	0.01524	0	0.11166	0.01471	0	0	0.3121	0.31641	0	0.17059	0	0.92497	0.16509	0	0.0156	0	0.0032	0.11834	0.01583	0.01258	0.04601	0.04541	0	0.57384	0.03324	0.19901	0.3318	0.02679
k__Bacteria|p__Candidatus_Saccharibacteria|c__CFGB9318|o__OFGB9318|f__FGB9318|g__GGB75727|s__GGB75727_SGB102613	0	0.01876	0	0.01748	0.091	0	0.49541	0	0	0.08722	0.05855	0.09743	0.06089	0	0	0	0.05968	0.06825	0.1509	0.03775	0.01787	0	0	0	0.08243	0	0	0.0197	0.01769	0.03145	0.01312	0	0.04307	0	0	0.05991	0.02963	0	0	0.02726	0.02794	0.05756	0.05989	0	0.00744	0.11112	0	0	0
k__Bacteria|p__Actinobacteria|c__Coriobacteriia|o__Eggerthellales|f__Eggerthellaceae|g__Eggerthellaceae_unclassified|s__Eggerthellaceae_bacterium	0	0.01852	0.00111	0.00719	0.01078	0	0.0961	0.02862	0	0.03173	0.00902	0.02854	0.0295	0.00201	0.06676	0.00796	0.00963	0.01216	0.05882	0.00164	0.02061	0	0	0.00843	0.03484	0	0	0.00164	0.00031	0.00053	0.01934	0.001	0.00186	0.0067	0	0.00543	0.00194	0	0	0.01179	0.01355	0.01062	0.01155	0	0.03121	0.01634	0	0	0
k__Bacteria|p__Firmicutes|c__CFGB76166|o__OFGB76166|f__FGB76166|g__GGB28831|s__GGB28831_SGB41487	0	0.0179	0	0	0.22091	0	0	0.74052	0	0.19495	0.21784	0.2189	0.42966	0.00124	0.01557	0	0.02211	0.01894	1.01032	0	0.01911	0	0	0	0.36083	0	0	0.05119	0.05479	0	0	0	0.43954	0	0	0.22254	0	0	0	0	0	0.02159	0.01747	0	0	0	0	0	0
k__Bacteria|p__Proteobacteria|c__Betaproteobacteria|o__Rhodocyclales|f__Rhodocyclaceae|g__GGB31173|s__GGB31173_SGB44464	0	0.01735	0.01478	0.00288	0.01844	0.00045	0.01165	0.00912	0	0	0	0	0.01914	0	0	0.00868	0.00939	0.00738	0.01135	0	0	0	0	0	0.00343	0.05452	0.05757	0.01364	0.00744	0.00548	0	0.00063	0.0364	0	0	0.00179	0.00626	0	0	0.00369	0	0.00933	0.01031	0	0	0	0	0.00171	0
k__Bacteria|p__Bacteria_unclassified|c__Bacteria_unclassified|o__Bacteria_unclassified|f__Bacteria_unclassified|g__GGB28951|s__GGB28951_SGB102295	0	0.01707	0	0.0024	0.00493	0	0.14152	0.03391	0	0.01861	0.02116	0.01499	0.01578	0	0.02366	0	0	0	0	0	0.01769	0	0	0	0.03065	0	0	0.04618	0.04306	0.00525	0	0	0	0	0	0	0.00663	0	0	0	0	0.00204	0.00032	0	0	0.00095	0	0.00444	0
k__Bacteria|p__Firmicutes|c__Bacilli|o__Bacillales|f__Staphylococcaceae|g__Jeotgalicoccus|s__Jeotgalicoccus_halotolerans	0	0.01695	0	0	0	0	0	0	0	0	0	0	0	0	0	0.00037	0	0	0	0	0	0	0	0	0.00706	0	0	0	0	0	0	0.00293	0	0	0	0	0	0	0	0	0	0	0	0	0	0	0	0	0
k__Bacteria|p__Bacteria_unclassified|c__CFGB76064|o__OFGB76064|f__FGB76064|g__GGB28893|s__GGB28893_SGB41574	0	0.01666	0	0	0.34553	0	10.11756	0.17393	0	3.24351	2.56771	3.2261	0	0	0.26831	0.00028	0.00737	0.00468	0.04586	0	0	0	0	0	0.62209	0	0	0.02855	0.01965	0.6068	0.11368	0	0.40393	0	0	0	0.6486	0	0	7e-04	0	0	0	0	0	0.24869	0	0	0
k__Bacteria|p__Firmicutes|c__CFGB76244|o__OFGB76244|f__FGB76244|g__GGB28967|s__GGB28967_SGB41417	0	0.01529	0	0.07466	0.04211	0	0.19509	0.04498	0	0.08454	0.12141	0.10892	0.05254	0.0163	0.08934	0.01296	0.06437	0.05381	0.03537	0.07458	0.05845	0	0	0.1327	0.00841	0	0	0.03327	0.02114	0.19401	0.01012	0.02172	0.06505	0.16422	0	0.06496	0.181	0	0	0.04338	0.03721	0.12315	0.09886	0	0.00803	0.01461	0.00545	0.20068	0.00097
k__Bacteria|p__Firmicutes|c__CFGB6233|o__OFGB6233|f__FGB6233|g__GGB28804|s__GGB28804_SGB94880	0	0.01384	0.00013	0.00394	0	0	0	0.00402	0	0	0	0	0	0	0	0	0	0	2e-05	0	0	0	0	0	0.00314	0	0	0.00164	0.00065	0	0	0	0	0	0	0.00308	0	0	0	0	0	0	0	0	0	0	0	0	0
k__Bacteria|p__Bacteria_unclassified|c__Bacteria_unclassified|o__Bacteria_unclassified|f__Bacteria_unclassified|g__Bacteria_unclassified|s__bacterium_1XD42_54	0	0.01331	0	0	0.00047	0	0.00307	0.01472	0	0	0	0	2e-04	0	0.00072	0	0	0	0.01326	0.00113	0	0	0	0.00548	0.00363	0	0	0.00137	0	0	0.00394	0	0	0.00211	0	0.00336	0	0	0	0.00361	0	0.00674	0.00545	0	0	0.00027	0	0	0
k__Bacteria|p__Firmicutes|c__Clostridia|o__Eubacteriales|f__Lachnospiraceae|g__GGB28988|s__GGB28988_SGB41701	0	0.01328	0	0.28067	0.18743	0	0.34275	0.18525	0	0.10559	0.07694	0.10559	0	0	0	0	0	0	0.22733	0	0.0039	0	0	0.00689	0.08991	0	0	0	0	0.14029	0.04598	0	0.23927	0.04526	0	0.01538	0.16983	0	0	0	0	0	0	0	0	0.01476	0	0.23683	0
k__Bacteria|p__Firmicutes|c__CFGB76077|o__OFGB76077|f__FGB76077|g__GGB28853|s__GGB28853_SGB41519	0	0.01285	0	0	0	0.00211	0.05575	0.03557	0.03862	0.00977	0.02108	0.00442	0.01677	0	0.03852	0	0.22202	0.18307	0	0.0075	0.0317	0	0	0	0	0	0	0.16979	0.14589	0.15382	0	0	0.00665	0	0	0.09369	0.14863	0	0	0.00272	0	0	0	0	0	0.00613	0.00893	0	0
k__Bacteria|p__Firmicutes|c__Clostridia|o__Eubacteriales|f__Oscillospiraceae|g__GGB75053|s__GGB75053_SGB43494	0	0.01256	0	0	0.01996	0.02245	0	0	0	0.05211	0.02744	0.05071	0.21129	0	0	0.02231	0.13051	0.13621	0.19049	0.02262	0	0.48894	0	0	0.02681	0	0	0.36587	0.40081	0	0.00054	0.037	0.01216	0	0.0037	0	0	0	0	0	0	0.15082	0.16356	0.00257	0	0	0	0	0
k__Bacteria|p__Bacteria_unclassified|c__CFGB73496|o__OFGB73496|f__FGB73496|g__GGB30048|s__GGB30048_SGB42949	0	0.01216	0.00194	0.03832	0.04131	0	0.25062	0.01012	0	0.06066	0.02893	0.06179	0.0072	0	0	0	0.00197	0.00346	0.04137	0.00782	0.01896	0.02028	0	0.00048	0.00617	0	0	0.03219	0.02595	0.01483	0	0	0.03365	0.00397	0	0	0.02187	0	0	0.00223	0.00272	0	0	0	0.02852	0.06608	0.01051	0.00381	0.00211
k__Bacteria|p__Actinobacteria|c__Actinomycetia|o__Bifidobacteriales|f__Bifidobacteriaceae|g__Bifidobacterium|s__Bifidobacterium_pseudolongum	0	0.01054	0.10033	0	0	0	0.01377	0.01086	0	0	0	0	0	0	0.11136	0.00045	0.00506	0.00481	0	0	0.71003	0.05549	0.00051	0	0.02641	0	0	0.00482	0	0.00548	0	0	0	0	0	0	0.00478	0	0.01359	0	0	0	0	0	0	0	0	0	0
k__Bacteria|p__Bacteria_unclassified|c__Bacteria_unclassified|o__Bacteria_unclassified|f__Bacteria_unclassified|g__GGB79854|s__GGB79854_SGB41662	0	0.00918	0.00386	0.02502	0.00962	0.01047	0.04256	0.05254	0.0391	0.03871	0.05043	0.03511	0.02074	0	0.01158	0.00052	0.00118	0	0.04198	0.03311	0.01398	0.00937	0.02159	0.07151	0.00483	0	0	0.05457	0.05527	0.01021	0.04372	0.00552	0.28539	0.04545	0.01066	0.11659	0.01053	0.00931	0.002	0.00688	0.00501	0.04071	0.03869	0.0065	0.01049	0.01546	0.05384	0.03423	0.03734
k__Bacteria|p__Firmicutes|c__CFGB76351|o__OFGB76351|f__FGB76351|g__GGB28431|s__GGB28431_SGB41014	0	0.00891	0	0	1.32284	0.01373	0	0.03195	0	0	0	0	0.0036	0	0	0	0.33615	0.32428	0.52255	0	0	0	0	0	0.04313	0.00077	0	0	0	0.06202	0	0	0.03618	0	0	0	0.06392	0	0	0	0	0.02257	0.01859	0	0	0	0	0	0
k__Bacteria|p__Firmicutes|c__CFGB76310|o__OFGB76310|f__FGB76310|g__GGB3171|s__GGB3171_SGB4185	0	0.00879	0	0.01352	0.16338	0	0	0.07159	0	0	0	0	0	0	0.1305	0	0.06226	0.05543	0.00935	0	0.05406	0	0	0	0.0097	0	0	0	0	0.03844	0.02112	0	0	0	0	0	0.00793	0	0	0	0	0	0	0	0	0	0	0	0
k__Bacteria|p__Firmicutes|c__Clostridia|o__Eubacteriales|f__Oscillospiraceae|g__GGB30463|s__GGB30463_SGB102197	0	0.00825	0	0	0.00013	0	0	0	0	0.10113	0.11083	0.10124	0	0	0.00045	0	0	0	0.04786	0.06538	0.08807	0.0042	0	0	0.00233	0	0	0.15284	0.15036	0	0.02224	0	0.00519	0	0	0.00129	0	0	0	0	0	0	0	0	0	0.00207	0	0	0
k__Bacteria|p__Firmicutes|c__Clostridia|o__Eubacteriales|f__Oscillospiraceae|g__GGB30461|s__GGB30461_SGB43530	0	0.00801	1.71092	0.02187	0.73049	0.14769	0.00619	1.19999	0	1.83923	1.16192	1.79731	0.02957	0	1.35634	2.81925	9.51084	10.36377	0.1157	0.41304	0.13228	0.11176	0	1.31776	0.00177	0.40586	0.0379	0.11782	0.1093	0.51784	0.12941	0.98602	0.10651	3.02075	0.00203	4.36516	0.53025	0	0.59324	2.8629	3.13319	0.48068	0.51845	0.44375	0.5302	4.40668	0	0.02114	0.00061
k__Bacteria|p__Firmicutes|c__Bacilli|o__Bacillales|f__Staphylococcaceae|g__Mammaliicoccus|s__Mammaliicoccus_lentus	0	0.00778	0	0	0	0	0	0	0	0	0	0	0	0	0	0.02045	0	0	0	0	0	0	0	0	0	0	0	0	0	0	0	0.00488	0	0	0	0	0	0	0	0	0	0	0	0	0	0	0	0	0
k__Bacteria|p__Firmicutes|c__CFGB76293|o__OFGB76293|f__FGB76293|g__GGB79698|s__GGB79698_SGB102258	0	0.00711	0.08349	0	0	0	0	0	0	0	0	0	0	0	0	0	0	0	0	0	0	0	0	0	0.00331	0.40332	0.4874	0	0	0	0	0	0	0	0	0	0	0	0	0	0	0	0	0	0	0	0	0	0
k__Bacteria|p__Firmicutes|c__Clostridia|o__Eubacteriales|f__Lachnospiraceae|g__Sporofaciens|s__Sporofaciens_musculi	0	0.00698	0	0.01355	0.0272	0.17623	0	0.00998	0	0.01876	0.04066	0.01534	0	0	0.00716	0.00084	0.05051	0.04088	0.01205	0.01424	0.06196	0.12622	0	0	0.01025	1.38315	1.52352	0.01744	0.01392	0.06725	0	0.00906	0.0234	0	0.1075	0.01053	0.09873	0	0.24926	0.05434	0.05463	0	0	0	0	0.00475	0.05403	0.01842	0.09938
k__Bacteria|p__Firmicutes|c__Clostridia|o__Eubacteriales|f__Clostridiaceae|g__GGB75095|s__GGB75095_SGB41525	0	0.00687	0	0	0.00499	0	0	0	0	0	0	0	0	0	0	0	0	0	0	0.00705	0.02082	0	0	0	0	0	0	0.00173	0	0	0	0	0	0	0	0.00536	0.00012	0	0	0	0	0	0	0.01199	0	0.03948	0	0	0
k__Bacteria|p__Actinobacteria|c__CFGB73496|o__OFGB73496|f__FGB73496|g__GGB70518|s__GGB70518_SGB94950	0	0.00609	0	0.00184	0.00167	0	0	0.03154	0	0	0	0	0.00804	0	0	0	0.00142	0.00148	0.07703	0.02881	0	0	0	0.05954	0.02641	0	0	0.02506	0.01309	0	0	0	0.0174	0.00877	0	0.10846	0	0	0	0.00274	0.00113	0.06108	0.06736	0	0	0.00692	0	0	0
k__Bacteria|p__Firmicutes|c__CFGB76084|o__OFGB76084|f__FGB76084|g__GGB28645|s__GGB28645_SGB41268	0	0.00555	0	0	0	0	0	0.07045	0	0.00714	0.00131	0.00709	0	0	0	0	0	0	0	0.00211	0	0	0	0.23861	0.01461	0	0	0.02839	0.01846	0	0.25683	0	0	0.22332	0	0	0	0	0	0.12362	0.09702	0.00353	0.00159	0	0.01287	0	0.00522	0	0
k__Bacteria|p__Firmicutes|c__CFGB76081|o__OFGB76081|f__FGB76081|g__GGB31851|s__GGB31851_SGB45230	0	0.00526	0	0	0.04414	0	0	0	0	0.02665	0.07474	0.02393	0	0	0.01455	0	0.03162	0.01219	0.11908	0	1.39381	0	0	0	0	0	0	0.39619	0.36577	0.344	0	0	1.90624	0	0	0.05484	0.27729	0	0	0	0	0	0	0	0	0.04623	0	0	0
k__Bacteria|p__Firmicutes|c__Clostridia|o__Eubacteriales|f__Lachnospiraceae|g__Faecalicatena|s__Faecalicatena_contorta	0	0.00449	0.00329	0	0	0	0	0	0.00556	0	0	0	0	0	0	0	0	0	0	0	0	0	0	0	0	0.00285	0	0	0	0	0	0	0	0	0	0	0	0	0	0	0	0	0	0	0	0	0	0	0
k__Bacteria|p__Firmicutes|c__Clostridia|o__Eubacteriales|f__Oscillospiraceae|g__GGB79680|s__GGB79680_SGB94989	0	0.00425	0	0	0.0128	0.00165	0	0.03674	0	0.00044	0	0.00016	0.0363	0.00171	0.00166	0	0.01077	0.00908	0	0.01056	0	0.0059	0	0	0.00813	0	0	0.04658	0.03782	0.00864	0	0	7e-04	0	0	0	0.00821	0	0	0	0	0.01223	0.0126	0	0.00373	0.00674	0.00267	0	0
k__Bacteria|p__Bacteria_unclassified|c__Bacteria_unclassified|o__Bacteria_unclassified|f__Bacteria_unclassified|g__GGB79854|s__GGB79854_SGB41664	0	0.00385	0.00037	0.02143	0	0.00653	0	0.01736	0.60171	0	0	0	0.02733	0.00015	0	0.01315	0.0155	0.01171	0	0.01899	0.01107	0.13339	0	1.29555	0.12289	0	0	0.01723	0.00983	0	0	0.05958	0	0.53681	0	0	0	0.04539	0.01623	0.16753	0.16819	0.03645	0.03527	0	0	0.31375	0.33409	0	0.04911
k__Bacteria|p__Firmicutes|c__Bacilli|o__Bacillales|f__Staphylococcaceae|g__Staphylococcus|s__Staphylococcus_nepalensis	0	0.00374	0	0	0	0	0	0	0	0	0	0	0	0	0	0	0	0	0	0	0	0	0	0	0	0	0	0	0	0	0	0	0	0	0	0	0	0	0	0	0	0	0	0	0	0	0	0	0
k__Bacteria|p__Firmicutes|c__CFGB76536|o__OFGB76536|f__FGB76536|g__GGB28414|s__GGB28414_SGB102489	0	0.0035	0	0	0.08409	0	0.05843	0.56538	0	0.09163	0.0089	0.07981	0	0	0	0	0	0	0.01727	0	0	0	0	0	0.18156	0	0	0	0	0.0214	0	0	0	0	0	0	0.02974	0	0	0	0	0	0	0	0.5697	0	0	0	0
k__Bacteria|p__Firmicutes|c__Clostridia|o__Eubacteriales|f__Lachnospiraceae|g__GGB30861|s__GGB30861_SGB44083	0	0.00239	0	0.0027	0.02897	0	0.08686	0.1218	0	0.002	0	0.00129	0.01511	0	0.08104	0	0.00644	0.00356	0.06394	0.07249	0.00288	0	0	0	0	0	0	0.00903	0.00593	0.01697	0.00346	0	0.00185	0	0	0	0.03202	0.00282	0	0.01011	0.00666	0	0	0	0.02618	0	0	0	0
k__Bacteria|p__Firmicutes|c__Erysipelotrichia|o__Erysipelotrichales|f__Erysipelotrichaceae|g__GGB31184|s__GGB31184_SGB44478	0	0.00232	0	0	0	0	0	0	0.00439	0	0	0	0	0.0354	0	0	0.00796	0.00713	0	0	0	0	0	0.02405	0	0	0	0	0	0	0	0	0	0.00161	0	0	0	0	0	0	0	0	0	0.00049	0	0	0	0.00415	0
k__Bacteria|p__Firmicutes|c__Clostridia|o__Eubacteriales|f__Lachnospiraceae|g__Lachnospiraceae_unclassified|s__Lachnospiraceae_bacterium_10_1	0	0.0021	0	0	0.1044	0	0	0	0	0.81524	0.51978	0.86295	0	0	0.15661	0	4.13512	3.517	0.05411	0	0.02043	0	0	0	0	0.16909	0.0032	0.01819	0.01339	0.2789	0.41948	0	0.74305	0	0	0.47157	0.351	0	0	0	0	0.00269	0.0027	0	0	0	0	0	0
k__Bacteria|p__Firmicutes|c__Bacilli|o__Lactobacillales|f__Lactobacillaceae|g__Limosilactobacillus|s__Limosilactobacillus_SGB43493	0	0.0019	0	0	0.04169	0	0	0	0	0.16849	0.12941	0.17488	0	0	0	0	0.0214	0.01886	0	0	0	0	0	0	0	0	0	0	0	0.01647	0	0	0	0	0	0	0.02131	0	0	0	0	0	0	0	0	0	0	0	0
k__Bacteria|p__Tenericutes|c__CFGB1791|o__OFGB1791|f__FGB1791|g__GGB31312|s__GGB31312_SGB44628	0	0.00102	0	0.08354	0.22374	0	0	0.0491	0	2.79802	0.22098	2.57256	0.18439	0	0	0	0.17998	0.13386	0.23735	0	0.09755	0.03081	0	0.16657	0.00407	0	0	0.46049	0.45201	0	0.04696	0	0.00887	0.18935	0	0	0	0	0	0.03585	0.02194	0.22323	0.28019	0	0.02571	0	0	0.03827	0
k__Bacteria|p__Firmicutes|c__CFGB8157|o__OFGB8157|f__FGB8157|g__GGB79776|s__GGB79776_SGB41413	0	0.00084	0.21255	0.02043	0.01278	0.0269	0	0.00563	0	0.0021	0.00541	0.00217	0.0015	0	0.00091	0	0.01294	0.01102	0.00845	0.016	0.03332	0.31898	0.1639	0.05991	0.00997	0	0	0	0	0	0	0	0.00326	0.01419	0	0.02826	0	1.00074	0	0.02716	0.02585	0	0	0	0	0.01779	0.41642	0	0.03932
k__Bacteria|p__Firmicutes|c__CFGB10213|o__OFGB10213|f__FGB10213|g__GGB31179|s__GGB31179_SGB44472	0	0.00079	0	0	0.00115	0	0	0	0	0	0	0	0	0	0.00025	0	0	0	0	0	0	0	0	0	0.00011	0	0	0	0	0	0	0	0	0	0	0	0	0	0	0	0	0	0	0	0.00335	0	0	0	0
k__Bacteria|p__Firmicutes|c__Clostridia|o__Eubacteriales|f__Lachnospiraceae|g__GGB28769|s__GGB28769_SGB41421	0	0.00036	0.00594	0.00495	0.01804	0.00067	0.01326	0.00645	0	0.00585	0.03192	0.00482	1e-04	0	0	0.01097	0.03531	0.02295	0.04579	0.01322	0.01247	0	0	0	0.00015	0	0	0.0932	0.08672	0.0894	0.01598	0.0184	0.1561	0	0.00768	0.02304	0.10822	0	0	0	0	0.00379	0.00335	0.01391	0.00029	0.00274	0	0.03854	0.02026
k__Bacteria|p__Firmicutes|c__CFGB76539|o__OFGB76539|f__FGB76539|g__GGB28404|s__GGB28404_SGB40986|t__SGB40986	0	4.26052	0.02273	0.30587	0.39964	0	0	0.22682	0	2.39663	0.23379	2.22819	0.4458	0.00065	0	0	0	0	0.27697	0.67127	0.68832	0.00273	0	1.39021	0.32773	0	0	1.51792	1.48019	0.00132	0.04774	0	0.073	0.66023	0	0.00344	0	0	0	0.24968	0.23068	0.01013	0.00839	0	0.22254	0	0	2.09758	0.00017
k__Bacteria|p__Firmicutes|c__Clostridia|o__Clostridia_unclassified|f__Clostridia_unclassified|g__GGB28398|s__GGB28398_SGB40979|t__SGB40979	0	3.8079	0.0297	0.02212	0.49517	0	0	0.48158	0	0.22838	0.01896	0.22502	0.04294	0	0.02835	0	0	0	0.74096	0.60531	0	0	0	0.35977	0.99112	0	0	0.44186	0.44379	0.27663	0	0	0.67692	0.41809	0	0.01693	0.24443	0	0.00107	0	0	0.21271	0.23187	0	0	0	0	0.34837	0
k__Bacteria|p__Firmicutes|c__Clostridia|o__Eubacteriales|f__Oscillospiraceae|g__GGB30454|s__GGB30454_SGB43514|t__SGB43514	0	3.61519	0.06759	4.96983	0.36217	2.22252	0.35511	4.92708	0	0.45643	0.38166	0.46211	1.6907	0.0404	4.04268	1.09689	0.41048	0.50367	0.07378	0.73085	0.18667	1.26749	0.01276	0.90173	3.45378	0.01502	0	4.10818	4.31664	3.5942	0.21984	0.09236	0.06906	0.50825	0.86474	0.00754	2.90074	0.02797	4.29074	0.98936	1.03869	1.58866	1.60831	0.31329	0.11966	2.45039	0.63102	0.24798	0.00891
k__Bacteria|p__Firmicutes|c__Bacilli|o__Lactobacillales|f__Lactobacillaceae|g__Lactobacillus|s__Lactobacillus_SGB5158|t__SGB5158	0	3.60071	0.065	4.47979	0.08411	0	0	0.80533	0	2.34304	9.87383	2.33406	0.41504	0.00711	0.09062	0.00139	0	0	0.5946	0.48463	0.00466	0.00298	0	2.60568	4.74641	0	0	0.07071	0.0649	0.11334	1.83505	0.00057	11.94574	3.45084	0.04951	4.24369	0.08327	0	0.00756	1.10779	1.1138	4.41524	4.83198	0	0.03955	1.74292	0	5.57465	0.00835
k__Bacteria|p__Proteobacteria|c__Deltaproteobacteria|o__Desulfovibrionales|f__Desulfovibrionaceae|g__Desulfovibrio|s__Desulfovibrio_SGB40192|t__SGB40192	0	3.53158	0.06264	1.07556	1.95274	0.001	0.18099	4.85743	0.01419	2.55656	1.12968	2.46803	5.52971	0.04082	0.21868	0.01035	1.08833	1.15392	4.85594	2.91642	3.97172	0.03457	0.00585	7.40551	5.03137	0.03602	0	3.54697	3.64449	2.73575	2.52639	0.00104	3.33857	7.2345	0.00349	1.24959	2.58847	0	0.02545	3.00561	3.05985	6.21256	6.42928	0	2.6446	4.67437	0	1.32124	0.00059
k__Bacteria|p__Bacteroidetes|c__Bacteroidia|o__Bacteroidales|f__Muribaculaceae|g__Duncaniella|s__Duncaniella_muris|t__SGB21446	0	1.75695	0.07472	1.74858	1.66956	0.17079	0.21803	0.74963	0	0.05984	0.02444	0.06698	0.15804	0	2.45517	0.02908	0.92505	0.94631	1.28818	0.5437	2.4997	0.06771	0.00575	0.0625	5.54053	0.04376	0	0.8132	0.82991	0.77869	9.27808	0.01685	0.65967	0.29872	0	0.12293	0.96784	0	0.00345	0	0	0.49332	0.47954	0	0.34839	0.34884	0	0	0.1369
k__Bacteria|p__Firmicutes|c__Clostridia|o__Eubacteriales|f__Oscillospiraceae|g__GGB30461|s__GGB30461_SGB43533|t__SGB43533	0	1.23681	0.02088	0.00053	2.2954	1.15002	0.00423	0	0.91493	0.00267	0	0.00218	0.95894	0.00377	0.00127	0	0.51374	0.5903	3.04685	2.78938	1.04313	5.12335	0.03152	2.27871	0.07228	0.02959	0.00587	0.7157	0.68806	0.54525	1.91266	0.01666	1.20252	0	2.23883	0.14792	0.56136	0	0	4.956	5.82765	0.00405	0.00256	2.02097	0.07523	1.80937	0.01177	3.29498	1.18915
k__Bacteria|p__Bacteroidetes|c__Bacteroidia|o__Bacteroidales|f__Muribaculaceae|g__Duncaniella|s__Duncaniella_dubosii|t__SGB2089	0	0.98982	0.01855	0.66134	1.21989	0.00122	0.62745	4.33705	0	0.1079	0.09259	0.09784	4.30855	0.01724	3.22874	0.0441	0.47357	0.4234	1.03338	0.95543	3.42025	0.05052	0.00245	2.46051	1.38644	0.01684	0	0.96315	0.90819	0.91801	2.51064	0	0.58292	3.47585	0	0.63434	1.00014	0	0.00541	8.95222	8.00318	3.34492	3.18107	0	6.52367	1.38291	0.00045	1.13729	0.00281
k__Bacteria|p__Candidatus_Saccharibacteria|c__CFGB8157|o__OFGB8157|f__FGB8157|g__GGB27485|s__GGB27485_SGB39778|t__SGB39778	0	0.94931	0.01947	0.13481	0.00292	0	0	0	0	0.51705	0.30518	0.51727	0.16874	0	0	0	0.00093	0	0	0.21349	0	0	0	0.09246	0.46201	0	0	0.1077	0.1051	0	0	0	0.01285	0.28664	0.02733	0.2122	0	0	0	0.18338	0.18798	0.06996	0.07566	0.04558	0.01051	0.33496	0	0	0
k__Bacteria|p__Firmicutes|c__CFGB76170|o__OFGB76170|f__FGB76170|g__GGB28392|s__GGB28392_SGB40972|t__SGB40972	0	0.89572	0.00476	0	0	0	0	0.01809	0	0.00091	0	0	0	0	0	0	0	0	1.0467	0.75336	0.61032	0.00234	0	0	0.98939	0	0	2.59627	2.58556	0	0	0	0	0	0	0.01626	0	0	0	0	0	0	0	0	0.00441	0	0	0.1577	3e-04
k__Bacteria|p__Firmicutes|c__Clostridia|o__Eubacteriales|f__Oscillospiraceae|g__GGB28428|s__GGB28428_SGB41011|t__SGB41011	0	0.87126	0.00475	0.00692	0.59779	0	0	0.01163	0	0.05049	0.00027	0.04811	0.06366	0	0.00373	0.08638	0.03094	0.02271	0.10607	0.88286	0.01426	0	0	0	0.103	0	0	1.76988	1.70371	0.26443	0.00668	0.01513	1.27014	0	0	0.28919	0.23624	0	0	0	0	0.02352	0.02891	0	0.10531	0.06636	0	0.3464	0
k__Bacteria|p__Bacteroidetes|c__Bacteroidia|o__Bacteroidales|f__Muribaculaceae|g__Heminiphilus|s__Heminiphilus_faecis|t__SGB27771	0	0.86774	0.02891	4.58126	4.58271	0.32862	0.67073	1.06356	0	0	0	0	0	0	7.76005	0.10687	0.62482	0.57226	0.02712	0.00223	3.8074	0.23466	0	0	0.3113	0.01382	0	0	0	3.81334	1.19913	0	0.42744	0	0.61112	0.00529	4.46588	0.03657	0.51332	0.00046	0	2.19705	2.00661	0.83362	24.3131	0.00872	0.02032	0	0
k__Bacteria|p__Firmicutes|c__Clostridia|o__Eubacteriales|f__Oscillospiraceae|g__Oscillospiraceae_unclassified|s__Hungateiclostridiaceae_bacterium_KB18|t__SGB7269	0	0.75238	0.01418	0.37963	0.19496	0.09739	1.56263	1.41022	0.01292	0.12128	0.07699	0.10868	5.71298	0.09964	2.87227	0.04861	0.50162	0.49717	1.21548	1.03678	0.72979	0.0432	0	2.42761	0.73071	0.01107	0	0.06488	0.06879	0.75093	1.00015	0.00315	0.26098	2.80256	0.02063	0.12108	0.80283	0.04199	0.21362	3.17167	3.48565	3.79817	3.92583	0.00911	0.54798	0.02321	0.13784	2.6891	0.00579
k__Bacteria|p__Firmicutes|c__Clostridia|o__Eubacteriales|f__Lachnospiraceae|g__Dorea|s__Dorea_sp_5_2|t__SGB7275	0	0.60033	0.22122	0.23372	0.02116	0	0.09035	0.21509	0.2257	0.03826	0.0747	0.03529	0.00068	0.32721	0.16722	0	0.00389	0	0.04561	0.04697	0.11581	0.14867	0.19563	0.10914	0.57625	0	0	0.00922	0	0.08336	0.00279	0	0.07918	0.0112	0.25883	0.40008	0.07272	0.43087	0	0.1789	0.17887	0.02387	0.02027	0.30717	0	0.14304	0.08915	0.03798	0.04357
k__Bacteria|p__Bacteroidetes|c__Bacteroidia|o__Bacteroidales|f__Muribaculaceae|g__Muribaculaceae_unclassified|s__Muribaculaceae_bacterium_Isolate_013_NCI|t__SGB27767	0	0.56322	0.00881	0	0.29638	0	0.00127	0.51761	0.33041	0.18997	0.0557	0.17544	1.07437	0.00828	1.65082	0.01928	0.37837	0.40698	0.00515	0.2756	1.02056	0.01652	0	0.18841	1.8266	0.01316	0	0.53045	0.53636	0.11397	0.39882	0	0	0.12164	0	0.33085	0.09432	0	0	0	0	0.94711	0.97703	0	1.94354	0.07537	0	0	0
k__Bacteria|p__Firmicutes|c__Clostridia|o__Eubacteriales|f__Lachnospiraceae|g__GGB28798|s__GGB28798_SGB41451|t__SGB41451	0	0.52297	0.01006	0.44478	0	0	0	0	0	0.15183	0.29792	0.14419	0	0	0	0	0.00829	0.00323	0	0.05291	0	0.18166	0	0	0.19492	0	0	0.27077	0.2717	0.00722	0	0	0	0	0	0.03331	0.00766	0	0	0.00107	0	0	0	0	0	0.16191	0.11513	0	0.00686
k__Bacteria|p__Firmicutes|c__CFGB8152|o__OFGB8152|f__FGB8152|g__GGB28873|s__GGB28873_SGB41553|t__SGB41553	0	0.52163	0.00521	0	0	0	0	0	0	0	0	0	1.0125	0.00207	0	0	0	0	0	0	0	0	0	0	0.82381	0	0	1.00581	1.07355	0	0	0	0	0	0	0.01291	0	0	0	2.33542	2.42544	0	0	0	0.36708	0	0	0	0
k__Bacteria|p__Firmicutes|c__CFGB76576|o__OFGB76576|f__FGB76576|g__GGB29546|s__GGB29546_SGB42338|t__SGB42338	0	0.48436	0.00596	0.00639	0.00151	0	6e-04	0.75628	0	0.03578	0.01186	0.03557	0.80541	0.00287	0	0	0.0016	0	0.03705	0.26656	0.31364	0	0	0.09696	0.09994	0	0	0.05859	0.0573	9e-04	0.02649	0	0	0.05227	0	0.38929	0	0	0	0.70979	0.67802	0.99675	0.96342	0	0.02881	0.20458	0	0	0
k__Bacteria|p__Bacteroidetes|c__Bacteroidia|o__Bacteroidales|f__Tannerellaceae|g__Parabacteroides|s__Parabacteroides_distasonis|t__SGB27780	0	0.48305	0.00697	0	0	0	0	0	0	0.00582	0	0.00486	0	0	0	0	0	0	0	0	0	0	0	0	0.1644	0	0	0	0	0	0	0	0.00538	0	0.37934	0	0	0	0	0	0	0	0	0.76122	0	0	0	0	0
k__Bacteria|p__Bacteria_unclassified|c__Bacteria_unclassified|o__Bacteria_unclassified|f__Bacteria_unclassified|g__Bacteria_unclassified|s__Bacteria_unclassified_SGB43539|t__SGB43539	0	0.47003	0.01468	0.28951	0.2277	0.00026	0.00622	0.12337	0.52698	0.14835	0.3072	0.12908	0.36333	0.12108	0.25129	0.00668	0.08088	0.0814	0.21075	0.04094	0.17016	0.00406	0	0.2513	0.30383	0	0	0.21087	0.22355	0.03285	0.22232	0	0.13269	0.35217	0	0.42646	0.0329	0.0223	0.01611	0.57355	0.61118	0.29733	0.26543	0	0.23488	0.18109	0.15607	0.43796	0.39319
k__Bacteria|p__Firmicutes|c__CFGB76355|o__OFGB76355|f__FGB76355|g__GGB28418|s__GGB28418_SGB41001|t__SGB41001	0	0.45001	0	0.00667	0	0	0	0.01153	0	0.29877	0.03401	0.26007	0	0	0	0	0	0	0.30597	0	0	0	0	0.70729	0.16505	0	0	0.05661	0.04762	0	0.02137	0	0.0049	0.20677	0	0.17405	0	0	0	0.11476	0.08594	0	0	0	0.06435	0.02646	0	0.17423	0
k__Bacteria|p__Firmicutes|c__CFGB76293|o__OFGB76293|f__FGB76293|g__GGB28875|s__GGB28875_SGB41555|t__SGB41555	0	0.40526	0.00552	0.02266	0.01432	0	0.40577	0.08708	0	0.3722	0.29839	0.38963	0.03618	0	0.13687	0	0.00328	0	0.01858	0.31913	0.03995	0	0	0.20832	0.25166	0	0	0.04545	0.04141	0.00041	0.0968	0	0.01377	0.45222	0	0.336	0	0.00619	0	0	0	0	0	0	0.09574	0	0	0.07642	0
k__Bacteria|p__Firmicutes|c__Clostridia|o__Eubacteriales|f__Oscillospiraceae|g__GGB30461|s__GGB30461_SGB63208|t__SGB63208	0	0.37437	0.0038	0.11016	0.0496	0	0.09817	0.93846	0	0.04624	0.04031	0.05638	1.20976	0.00233	0	0	0.11861	0.12995	0.50789	0.34872	0.30966	2.16362	0	0.62252	0.4078	0	0	0.32192	0.32666	0.00286	0.29837	0	0.1164	1.2973	0.08086	0.07138	0	0	0	1.44429	1.5991	1.04958	1.17959	0.01168	0	0.89231	0.01641	1.15182	0.00059
k__Bacteria|p__Firmicutes|c__Clostridia|o__Eubacteriales|f__Lachnospiraceae|g__Schaedlerella|s__Schaedlerella_arabinosiphila|t__SGB7270	0	0.35891	0.37402	0.01493	0.00626	0.02121	0.04356	0.06071	0.00455	0.04528	0.04978	0.04695	0.01978	0.07636	0.00048	0.00684	0.00541	0	0.05868	0	0.06764	0.05422	0.10663	0.00825	0.37559	0	0	0.02029	0.01061	0.03239	0.0133	0.01135	0.03516	0.06531	0.00408	0.43838	0.04391	0.01641	0.16991	0.08622	0.07912	0.27375	0.2844	0.01423	0	0.14931	0.00238	0.05462	0.02753
k__Bacteria|p__Firmicutes|c__Clostridia|o__Eubacteriales|f__Oscillospiraceae|g__Neglectibacter|s__Neglectibacter_sp_X4|t__SGB43257	0	0.29597	0.00422	0.08892	0.05892	0.00379	0	0	0.00033	0	0	0	0.01451	0	0.06255	0.04101	0.28181	0.27862	0.17693	0.13494	0.01497	0.08823	0.03429	0	0.10511	0	0	0.08145	0.07627	0.30902	0.04232	0	0.26616	0	0	0.92002	0.35833	0	0.15456	0	0	0	0	0.0174	0	0.16977	0	0.2527	0.01484
k__Bacteria|p__Firmicutes|c__CFGB75970|o__OFGB75970|f__FGB75970|g__GGB30408|s__GGB30408_SGB43438|t__SGB43438	0	0.28338	0.0032	0.36528	0.21872	0	0.07887	0.51059	0	0.07083	0.46073	0.06873	0.13749	0.00044	0.16807	0	0.26938	0.29381	0.13373	0.04214	0.25881	0.00254	0	0.43325	0.97626	0.00378	0	0.3202	0.33067	0.13232	0.36418	0	0.76813	1.40756	0	0.80812	0.1069	0	0	0.58759	0.64065	0.67756	0.72858	0	0.19051	0.06619	0	0.57718	0.00039
k__Bacteria|p__Bacteria_unclassified|c__Bacteria_unclassified|o__Bacteria_unclassified|f__Bacteria_unclassified|g__Bacteria_unclassified|s__bacterium_1xD42_87|t__SGB29426	0	0.24565	0.003	0.1509	0.42705	0	0	0	0	1.22866	1.16736	1.28928	0	0	0.2859	0	0.00402	0	2.94746	1.75034	0	0	0.00213	0.06317	0.8423	0	0	0.05495	0.05007	0.04559	3.42124	0	0.402	0.54526	0	0.24389	0.05074	0	0	0.00914	0.00446	0	0	0	0	0.8774	0	0	0
k__Bacteria|p__Bacteria_unclassified|c__CFGB8157|o__OFGB8157|f__FGB8157|g__GGB28901|s__GGB28901_SGB41592|t__SGB41592	0	0.24485	0.00227	0.46345	0.35847	0	0.64777	0.96634	0	1.12704	0.88787	1.13868	0.1175	0	0	0	0.04217	0.04118	0.04142	0	0	0	0	0.00925	0.00012	0	0	0.9562	0.95017	0.4211	0.4798	0	0.20943	0.11366	0	0.03269	0.48597	0	0	1.19288	1.25479	0.11598	0.11448	0	0	0.2609	0	0.30823	0
k__Bacteria|p__Bacteria_unclassified|c__Bacteria_unclassified|o__Bacteria_unclassified|f__Bacteria_unclassified|g__Bacteria_unclassified|s__bacterium_1xD8_48|t__SGB41627	0	0.22518	0.00111	0.12542	0.18707	0.00763	0.2139	0.28379	0.00128	0.59402	0.60492	0.59437	0.16838	0.18712	0.18225	0.00316	0.01696	0.00942	0.36814	0.11184	0.11372	0.07025	0.01226	0.27955	0.22523	0	0	0.25729	0.26464	0.50068	0.03048	0.00443	0.29199	0.42748	0	0.25356	0.46697	0.0229	0	0.0724	0.06725	0.04715	0.03382	0	0.00281	0.50467	0	0	0
k__Bacteria|p__Bacteria_unclassified|c__Bacteria_unclassified|o__Bacteria_unclassified|f__Bacteria_unclassified|g__Bacteria_unclassified|s__bacterium_D16_63|t__SGB33556	0	0.21836	0.00125	0.01805	0.02836	0.00228	0.22805	0.02287	0	0.12766	0.06618	0.12609	0.07438	0	0.03552	0	0.05276	0.07475	0	0.03451	0.05899	0	0	0.01323	0.22009	0	0	0.01824	0.01118	0.05321	0.07729	0	0.06448	0.0394	0	0.21487	0.05359	0	0	0	0	0.00081	3e-04	0	0.0186	0.03276	0	0.04773	0.01634
k__Bacteria|p__Firmicutes|c__Clostridia|o__Eubacteriales|f__Oscillospiraceae|g__GGB30451|s__GGB30451_SGB102185|t__SGB102185	0	0.21484	0.00041	1.42818	0.90826	0.00042	0.00589	0.81589	0	0.11864	0.3274	0.11974	0	0	0.24492	0	1.92147	2.05518	1.13912	0	0	0.62503	0	0	0.61022	0.0721	0	0.67837	0.64301	0.96009	0	0	0.30872	0	0	0.06874	0.86754	0	0	0	0	0	0	0	0.03808	0.4553	0	0	0.08225
k__Bacteria|p__Firmicutes|c__Clostridia|o__Eubacteriales|f__Oscillospiraceae|g__Oscillibacter|s__Oscillibacter_SGB43502|t__SGB43502	0	0.21456	0.00496	0.00653	0.00111	0	0	0.13339	0	0.08702	0.09238	0.09869	0.68961	0	0.00061	0.00727	0.04724	0.05561	0.11123	0.01164	0.00574	0.63564	0	0	0.22706	0	0	0.41019	0.40801	0.02861	0	0	0	0	0	0	0.03003	0.07475	0	0.07918	0.09158	0.23126	0.24473	0	0	0.01115	0.0424	0	0
k__Bacteria|p__Firmicutes|c__Clostridia|o__Eubacteriales|f__Clostridiaceae|g__Clostridiaceae_unclassified|s__Clostridiaceae_bacterium|t__SGB41675	0	0.18878	0.00274	0.26618	0.00949	0	0	0.07295	0	0.04284	0.09878	0.04557	0.08199	0	0	0	0.02839	0.02251	0.00723	0.02869	0.04448	0	0	1.39055	0.20697	0	0	0.02259	0.01452	0.06001	0.02114	0	0.01522	1.35995	0	0.11175	0.04656	0	0	0	0	0.15862	0.15288	0	0.00021	0.03625	0.00377	0	0
k__Bacteria|p__Firmicutes|c__CFGB9658|o__OFGB9658|f__FGB9658|g__GGB29002|s__GGB29002_SGB41718|t__SGB41718	0	0.17942	0	0	0.14078	0	0	0.39345	0	0.09342	0.17442	0.08536	0.39315	0	0	0	0.02754	0.00931	0.01232	0	0.01297	0	0	1.15333	0.22365	0	0	0.32962	0.32825	0	0.12136	0	0.00457	0.56579	0	0.07476	0	0	0	0	0	0.53625	0.49732	0	0.05608	0	0	0.30078	0
k__Bacteria|p__Firmicutes|c__Clostridia|o__Eubacteriales|f__Lachnospiraceae|g__Lachnospiraceae_unclassified|s__Lachnospiraceae_bacterium|t__SGB41615	0	0.17752	0.00072	0.01816	0	0	0.6543	0	0.12989	0	0	0	0	0	0.38086	0.00113	0.07314	0.06587	0	0	0	0	0	0	0.1854	0	0	0.68888	0.68003	0	0.1215	0	0	0	0	0	0	0	0	0	0	0	0	0	0	0.08407	0	0	0
k__Bacteria|p__Firmicutes|c__CFGB76308|o__OFGB76308|f__FGB76308|g__GGB28881|s__GGB28881_SGB41561|t__SGB41561	0	0.17574	0.00054	0.10823	0.09117	0	0.82236	0.73128	0	0.38264	0.18731	0.38008	0.1188	0	0.03042	0	0.03333	0.02007	0.10323	0.21529	0.05442	0	0.00502	0.01614	0.45283	0	0	0.21372	0.20931	0.03844	0.11629	0	0.10153	0.04186	0	0.02363	0.0408	0.00638	0	0.18343	0.17981	0	0	0	0.07224	0.12254	0	0.17568	0
k__Bacteria|p__Firmicutes|c__Clostridia|o__Eubacteriales|f__Oscillospiraceae|g__GGB30297|s__GGB30297_SGB43261|t__SGB43261	0	0.17424	0.30334	0	0.08704	0.10924	0.02087	0.22346	0.15662	0.06218	0.08918	0.05864	0.03425	0.69548	0.08423	0.11774	0.00456	5e-04	0.01309	0.00684	0.04032	0.17154	0.74976	0.24595	0.16685	0	0	0.0573	0.0519	0.3283	0.01658	0.09173	0.05894	0.165	0.57579	0.32755	0.3018	0.9981	0.01751	0.11196	0.12505	0.08736	0.08393	0.3995	0.00887	0.09614	0.44812	0.03015	0.08642
k__Bacteria|p__Firmicutes|c__CFGB1227|o__OFGB1227|f__FGB1227|g__GGB75036|s__GGB75036_SGB102224|t__SGB102224	0	0.17418	0.0365	0	0.03692	0	0.08462	0.16525	0	0	0	0.00012	0	0	0.00611	0	0	0	0	0.00422	0	0.00278	0	0	0.02385	0	0	0.00122	0	0.00387	0	0	0	0	0	0.00309	0.00607	0	0	0	0	0.00079	0.00021	0	0.00604	0	0.00325	0	0
k__Bacteria|p__Firmicutes|c__Clostridia|o__Eubacteriales|f__Oscillospiraceae|g__GGB28849|s__GGB28849_SGB41516|t__SGB41516	0	0.17181	0.00168	0.08663	0.01139	0	0.23989	0.0383	0	0.19565	0.29493	0.18338	0.11478	0	0.04694	0	0.04222	0.03478	0.01357	0.01472	0.02102	0	0	0.0289	0.03146	0	0	0.03973	0.03651	0.09032	0.05171	0	0.02808	0.04654	0	0.19003	0.1024	0	0	0.02028	0.0194	0	0	0	0.01025	0.32373	0.02978	0.16161	0.02151
k__Bacteria|p__Firmicutes|c__Clostridia|o__Eubacteriales|f__Lachnospiraceae|g__Lachnospiraceae_unclassified|s__Lachnospiraceae_bacterium_MD335|t__SGB5155	0	0.16591	0.00471	1.04825	0.12613	0.02578	1.98096	0.18469	0	1.28689	0.73907	1.33624	0.22364	0	0.40442	0.00058	0.00146	0	0.04382	1.8202	1.32909	0.0231	0.01479	2.1388	0	0	0	0.78787	0.80987	1.55747	0.03674	0.01104	0.35342	1.55136	0.01805	0.21716	2.04113	0.02775	0.02999	0.20491	0.21503	0.81582	0.81263	0.0344	0.1097	0.44123	0.12908	10.86502	0.02488
k__Bacteria|p__Bacteria_unclassified|c__CFGB76064|o__OFGB76064|f__FGB76064|g__GGB28894|s__GGB28894_SGB41575|t__SGB41575	0	0.16158	0.00103	0.00682	0.46754	0	0.03183	1.12319	0.00072	0.07243	0.08564	0.06285	0.0797	0.00822	0	0	0.05355	0.0417	1.33337	0.17823	0.18829	0	0	0.08741	0.36522	0	0	0.02601	0.01977	0.03998	0.16373	0	0.12667	0.46879	0	0.34895	0.03121	0	0	0.04604	0.04132	0.001	0.00162	0	0	0.0575	0.00101	0.11328	0
k__Bacteria|p__Firmicutes|c__Clostridia|o__Eubacteriales|f__Oscillospiraceae|g__GGB30466|s__GGB30466_SGB63211|t__SGB63211	0	0.15328	0.00394	0.40952	0.15507	0.24103	0.0877	0.78552	0.02363	0.21638	0.2877	0.23042	0.16054	0.20405	0.07885	0.45784	0.22368	0.24803	0.31811	0.24612	0.14322	0.57562	0.00854	0.27312	0.32222	0.00327	0	0.11794	0.11534	0.09588	0.05295	0.03771	0.02821	0.32167	0	0.64017	0.08647	0.61242	0.434	0.2048	0.24204	0.14008	0.13807	0.02977	0.05207	0.52365	0.08425	0.1256	0.22396
k__Bacteria|p__Firmicutes|c__CFGB76071|o__OFGB76071|f__FGB76071|g__GGB28926|s__GGB28926_SGB41623|t__SGB41623	0	0.13765	0.00062	0	0.19143	0	0.4028	0.17367	0	0.15632	0.09338	0.16027	0.08782	0	0.01546	0	0	0	0.17585	0.15886	0.00094	0	0	0.1044	0.11211	0	0	0.4241	0.4354	0.05188	0.0875	0	0.12902	0.07441	0	0.31851	0.0428	0	0	0.24543	0.27037	0.14866	0.14549	0	0.08489	0	0	0.32969	0
k__Bacteria|p__Firmicutes|c__Clostridia|o__Eubacteriales|f__Lachnospiraceae|g__Lachnospiraceae_unclassified|s__Lachnospiraceae_bacterium_A2|t__SGB7277	0	0.13644	0.00084	0	0.01732	0.00062	0	0.00186	0	0.00115	0.00212	0	0	0	0	0	0	0	0.00123	0.0951	0.01359	0	0	0	0.00138	0.08139	0.09606	0.00078	0	0.98691	0	0	0	0	0	0.49279	0.87813	0.17507	0.00068	0.00211	0	0	0	0	0	0.05686	0.06695	4.33006	0.02133
k__Bacteria|p__Bacteroidetes|c__Bacteroidia|o__Bacteroidales|f__Muribaculaceae|g__Muribaculum|s__Muribaculum_intestinale|t__SGB2088	0	0.12863	9e-05	0.44731	0.82658	0.00612	0.78301	0.8268	0	0.03981	0.01273	0.03473	0.46933	0	3.60638	0.0706	4.0576	3.9649	0.10755	0.06376	2.13474	0.16476	0	0.08409	0.23307	0.15922	0.00394	0.04802	0.04465	0.15004	0.80926	0.00796	0.17364	0.09732	0.01035	0.01083	0.17553	0.00076	0.02612	1.0386	0.96254	0.35099	0.33008	0.01829	3.58193	0.06927	0.04448	0.15495	0.13971
k__Bacteria|p__Firmicutes|c__CFGB9589|o__OFGB9589|f__FGB9589|g__GGB28829|s__GGB28829_SGB41485|t__SGB41485	0	0.12833	0.00194	0	0.01119	0.05849	0	0.01278	0	0.0018	0.00909	0.00011	0.05707	0	0	0	0.04391	0.03474	0.07483	0.0906	0.32447	0.81106	0.00057	0	0.16377	0	0	0.25251	0.25501	0	0.18533	0	0	0	0	0.02485	0	0	0	0.24341	0.2047	0.83762	0.83843	0	0	0.12424	0	0	1.18435
k__Bacteria|p__Firmicutes|c__CFGB76288|o__OFGB76288|f__FGB76288|g__GGB28782|s__GGB28782_SGB41435|t__SGB41435	0	0.1253	0.0425	0	0.00784	0.00706	0	0.07368	0	0.12217	0.83792	0.11144	0	0	0	0	0	0	0.00096	0.32396	0.02254	0.06793	0.02547	0.09676	0.41664	0	0	0.06337	0.06439	0.29053	0.02956	0	0.03179	0.06413	0	0.12882	0.20842	0.00262	0	0.02985	0.02703	0.00901	0.00561	0	0	0.03896	0.27821	0.67746	0
k__Bacteria|p__Firmicutes|c__CFGB9633|o__OFGB9633|f__FGB9633|g__GGB28883|s__GGB28883_SGB41564|t__SGB41564	0	0.10938	0	2.6624	0.21335	0	0	1.14856	0	1.59757	2.63296	1.56452	1.83854	0.0071	0	1e-04	0	0	0.7262	0.46005	0	0	0	6.15382	1.59672	0	0	0.00853	0.00204	0.04953	0.73005	0	0.05776	6.67249	0	1.49406	0.04907	0	0	0.00553	0.00053	0.83865	0.77729	0	0	0.17246	0	3.31353	0.00144
k__Bacteria|p__Firmicutes|c__CFGB76314|o__OFGB76314|f__FGB76314|g__GGB28793|s__GGB28793_SGB41446|t__SGB41446	0	0.10146	0	0.02212	0.08435	0	0.09165	0	0	0.02486	0.0463	0.02257	0.0234	0	0	0	0.35979	0.35384	0.03632	0.00713	0.14668	0.00241	0	0.14124	0.14417	0.00351	0	0.15812	0.14769	0.37594	0.04001	0	0.21456	0.09155	0	0.04958	0.45812	0	0	0.09562	0.08159	0	0	0	0.00863	0.02248	0	0.61822	0.00517
k__Bacteria|p__Firmicutes|c__Clostridia|o__Eubacteriales|f__Clostridiaceae|g__GGB30145|s__GGB30145_SGB43072|t__SGB43072	0	0.1002	0	0.11975	0.0383	0.00462	0.00122	0.11249	0	0.12575	0.41025	0.11325	0.0019	0	0.28563	0	0	0	0.0362	0.05104	0.08724	0.04705	0	0.34345	0.0457	0.00375	0	0.14136	0.14448	0.12114	0.51533	0	0.13117	0.01916	0	0.00812	0.13593	0	0	0.95886	0.94788	0.267	0.26014	0	0	0.69412	0	0	0
k__Bacteria|p__Firmicutes|c__Clostridia|o__Eubacteriales|f__Oscillospiraceae|g__GGB45650|s__GGB45650_SGB63364|t__SGB63364	0	0.09691	0.00086	0.02513	0.04479	0.00899	0.06933	0	0.002	0.00512	0.00375	0.00518	0.049	0	0.04434	0.01596	0.05731	0.06089	0.1819	0.01499	0.02686	0	0	0.00318	0.0989	0	0	0.09554	0.09088	0.0203	0.09067	0.00481	0.39763	0.02143	0.00836	0.08024	0.01797	0	0	0.14149	0.15115	0.09553	0.10305	0.01626	0.01899	0.10281	0	0.05385	0.01259
k__Bacteria|p__Firmicutes|c__Clostridia|o__Eubacteriales|f__Lachnospiraceae|g__Lachnospiraceae_unclassified|s__Lachnospiraceae_bacterium|t__SGB41617	0	0.09168	0	0	0.05027	0	2.04904	0.001	0	0.00479	0.00402	0.00249	0.00078	0	0.00133	0	0.00089	0	2.48301	0	0.79001	0.00688	0	0.01097	0.06659	0	0	0.01357	0.01203	0.02472	0	0	0.00044	0.00457	0	0.01695	0.01608	0	0	0	0	0.59605	0.56909	0	0.00203	0.00934	0	0.01177	0
k__Bacteria|p__Bacteria_unclassified|c__Bacteria_unclassified|o__Bacteria_unclassified|f__Bacteria_unclassified|g__GGB28955|s__GGB28955_SGB41663|t__SGB41663	0	0.08956	0.00011	0.47499	0.29126	0	1.08183	0.05839	0	0.07521	0.15805	0.0768	0.2352	0.00163	0.72845	0.00372	0.02346	0.01707	0.05564	0.05366	0.18334	0	0	0	0.04168	0	0	0.02912	0.01898	0.44007	0.15051	0	0	0.21175	0	0.24922	0.41958	0	0	0.78825	0.78541	0.19365	0.20438	0	0	0.13459	0.01265	0.01457	0
k__Bacteria|p__Proteobacteria|c__Gammaproteobacteria|o__Enterobacterales|f__Enterobacteriaceae|g__Escherichia|s__Escherichia_coli|t__SGB10068	0	0.08542	0.30696	0.01815	0	0	0.01959	0	1.89022	0.03051	0.01951	0.0251	0	0.1098	0	0	0	0	0	0	0.12841	0	0	0	0.00936	0.51877	0.46527	0.00215	0	0	0	0	0.04013	0	0	0.10953	0	0	0	0	0	0	0	0.04205	0	0	0	0.05146	0.0033
k__Bacteria|p__Actinobacteria|c__Acidimicrobiia|o__Acidimicrobiales|f__Ilumatobacteraceae|g__GGB28818|s__GGB28818_SGB41473|t__SGB41473	0	0.0843	0	0.04809	0.0314	0.07304	0.27464	0	0	0	0	0	0	0	0	0	0.37976	0.31238	0	0	0	0.56346	0	0	0.09582	0	0	0	0	0	0.0133	0	0.13212	0	2.28026	0.00949	0	0.08198	0	0	0	0.10537	0.11055	0.86496	0	0.02079	0.00047	0	0
k__Bacteria|p__Firmicutes|c__CFGB9479|o__OFGB9479|f__FGB9479|g__GGB28330|s__GGB28330_SGB40904|t__SGB40904	0	0.08288	0.00024	0.18251	0.12031	0	0.59019	0.33047	0	0.3318	0.27543	0.35207	0.62822	0.00044	0.06745	0	0.04436	0.04166	0.11083	0.06245	0.03151	0	0	0.00595	0.13735	0	0	0.01989	0.01501	0.02407	0.54818	0	0.20531	0.02496	0	0.03459	0.02438	0	0	0.09565	0.10445	0.4972	0.49908	0	0.06034	0.06752	0	0.54973	0
k__Bacteria|p__Bacteria_unclassified|c__Bacteria_unclassified|o__Bacteria_unclassified|f__Bacteria_unclassified|g__Bacteria_unclassified|s__bacterium_1XD21_70|t__SGB29423	0	0.08022	0.00113	0	0.03298	0.00144	0.39741	0.18857	0	0.11902	0.33719	0.12923	0.02344	0.00175	0.00143	0	0	0	0.01985	0.01456	0.04795	0.00629	0.00339	0.14514	0.01039	0	0	0.09693	0.09934	0.02694	0.04858	0	0.04846	0.10016	0.0284	0.10969	0.02071	0	0	0	0	0	0	0.02196	0.01904	0.05137	0	0.00133	0.00598
k__Bacteria|p__Firmicutes|c__Clostridia|o__Eubacteriales|f__Clostridiaceae|g__Clostridiaceae_unclassified|s__Clostridiaceae_bacterium|t__SGB43075	0	0.07806	0	0.00776	0.25649	0	0	0.32239	0.00328	0.00579	0.01594	0.0051	0.1046	0	0.19709	0	0.04127	0.041	0.17515	0	0.16735	0.00654	0	0	0.22195	0	0	0.40646	0.42018	0.07699	0	0	0.1393	0.30333	0	0.04779	0.07557	0	0	0	0	0.26542	0.29872	0	0	0.00404	0.00073	0.22767	0
k__Bacteria|p__Firmicutes|c__Clostridia|o__Eubacteriales|f__Lachnospiraceae|g__GGB28844|s__GGB28844_SGB102314|t__SGB102314	0	0.07724	0.02448	0.01099	0.15065	0.02695	0.21868	0.01969	0.02927	0.11531	0.09927	0.11379	0.01108	0.00606	0	0.04143	0.15815	0.13603	0.11726	0.11097	0.04698	0.0445	0.01387	0.02908	0.04591	0	0	0.12396	0.11948	0.16425	0.00661	0.04763	0.02224	0.02771	0.00457	0.86109	0.18973	0.04219	0.0542	0	0	0.00894	0.00688	0.0423	0.03296	0.0378	0.05489	0.08998	0.02996
k__Bacteria|p__Firmicutes|c__Bacilli|o__Lactobacillales|f__Streptococcaceae|g__Streptococcus|s__Streptococcus_SGB45231|t__SGB45231	0	0.07578	0	0	0	0	0	0.00274	0	0	0.00119	0	0.01045	0.08043	0	0	0.00403	0	0	0.02035	0.19611	0	0	0.04022	0.01302	0	0	0.00109	0	0	0	0	0	0.02416	0	0.01038	0	0	0	0.16156	0.10413	0.12093	0.12597	0	0	0	0	0.05731	0
k__Bacteria|p__Firmicutes|c__Clostridia|o__Eubacteriales|f__Oscillospiraceae|g__Oscillibacter|s__Oscillibacter_SGB43505|t__SGB43505	0	0.07541	0.0211	0	0	0.14341	0	0	0	0.01246	0.0082	0.01068	0.03969	0	0	0.14046	0.3383	0.40187	0.25275	0.10695	0	0	0	0	0.13932	0.00413	0	0.0564	0.0543	0	0	0.60034	0.0022	0	0.04891	0.00578	0	0.017	0.04944	0	0	0.03513	0.03231	0.06051	0	0.04136	0	0	0
k__Bacteria|p__Firmicutes|c__Negativicutes|o__Selenomonadales|f__Selenomonadaceae|g__GGB27892|s__GGB27892_SGB40326|t__SGB40326	0	0.07427	0	0	0.03374	0	0.86167	0	0	0.00925	0	0.00833	0.36627	0	0.25069	2e-04	0.09604	0.07824	0.43951	0	0	0	0	0.06931	0.10959	0	0	0.27303	0.24652	0.07526	0.92657	0	0.01207	0.38209	0	0.07754	0.085	0	0	0	0	0.73763	0.67468	0	1.55746	0	0	0	0
k__Bacteria|p__Firmicutes|c__CFGB76074|o__OFGB76074|f__FGB76074|g__GGB28948|s__GGB28948_SGB41654|t__SGB41654	0	0.07338	0.00069	0.02083	0.00665	0	0.92347	0.17138	0	0.07483	0.13678	0.06969	0.04894	0.06153	0.05198	0	0.0777	0.07779	0.04138	0.00567	0.0955	0	0	0.12913	0.23241	0.0014	0	0.16004	0.15875	0.08733	0.04125	0.00276	0.4164	0.13316	0.00147	0.12498	0.07023	0.00537	0	0.01196	0.00887	0.02636	0.02665	0	0.00498	0.02155	0	0.06944	0.00513
k__Bacteria|p__Firmicutes|c__CFGB9659|o__OFGB9659|f__FGB9659|g__GGB29003|s__GGB29003_SGB41719|t__SGB41719	0	0.06173	0	0.1156	0.00795	0	0.02705	0.06499	0	0.17552	0.3173	0.16721	0.17761	0	0.00555	0	0.01537	0.0093	0.09402	0.11214	0.38475	0	0	0	0.04166	0	0	0.01035	0.00692	0.70833	0.138	0	0.18231	0	0	0.29872	0.47406	0	0	0.63944	0.53854	0.23983	0.225	0	0.01931	0.18163	0	0.30441	0
k__Bacteria|p__Bacteria_unclassified|c__Bacteria_unclassified|o__Bacteria_unclassified|f__Bacteria_unclassified|g__Bacteria_unclassified|s__Bacteria_unclassified_SGB41677|t__SGB41677	0	0.05653	0	0.13445	0.352	0.01808	0	0.01685	0.09236	0.09659	0.21533	0.09814	0.06449	0.00113	0	0	0.01621	0.0086	0.11885	0.11069	0.4793	0.05514	0	0.00115	0.23933	0	0	0.07628	0.07384	0.63243	0.08596	0.00341	0.07335	0.20483	0	0.03379	0.55804	0.04293	0	0.53648	0.55552	0.0158	0.01235	0	0	0.22976	0.1619	0.26519	0.00107
k__Bacteria|p__Firmicutes|c__CFGB28980|o__OFGB28980|f__FGB28980|g__GGB28980|s__GGB28980_SGB41692|t__SGB41692	0	0.05587	0.00023	0.00213	0.0314	0	0.22214	0.00342	0	0.03631	0.03675	0.03037	0.00422	0	0	0	0.07761	0.07238	0.00597	0	0.04681	0	0	0	0.15002	0	0	0.00024	0	0	0.00931	0	0.0783	0	0	0	0	0	0	0.0044	0	0.00116	0.00142	0	0.01526	0.01242	0	0	0
k__Bacteria|p__Firmicutes|c__CFGB10349|o__OFGB10349|f__FGB10349|g__GGB31853|s__GGB31853_SGB45233|t__SGB45233	0	0.05155	0	0	0	0	0	0	0	0.02649	0.05224	0.02321	0.00382	0	0.00351	0	0	0	0.22522	0	0.04501	0	0	0.1326	0.0045	0	0	0.16353	0.16379	0.13307	0.03359	0	0.00369	0.26783	0	0.11207	0.13092	0	0	0.01626	0.00974	0	0	0	0.00914	0.14137	0	0	0
k__Bacteria|p__Bacteria_unclassified|c__CFGB76244|o__OFGB76244|f__FGB76244|g__GGB28967|s__GGB28967_SGB41678|t__SGB41678	0	0.05021	0.00018	0.02405	0.00911	0.00158	0.17593	0.02363	0	0.12033	0.21802	0.12267	0.02552	0	0.06759	0	0.04452	0.03667	0.00035	0.00766	0.0709	0	0	0.14446	0.01709	0	0	0.01301	0.00629	0.07764	0.02731	0.00032	0.08624	0.06311	0	0.04557	0.07001	0.00064	0	0.21216	0.21278	0.10115	0.11391	0	0.0044	0.03218	0	0.00654	0
k__Bacteria|p__Firmicutes|c__CFGB73217|o__OFGB73217|f__FGB73217|g__GGB28956|s__GGB28956_SGB41665|t__SGB41665	0	0.04704	0.02566	0.0383	0.00756	0	0.07468	0.0847	0.00259	0.0292	0.11759	0.02439	0.00787	0.01298	0.0231	0.00692	0.07026	0.06877	0.00126	0.00496	0.0958	0	0.07081	0.12859	0.10636	0	0	0.09705	0.09013	0.02849	0.03736	0.07814	0.19423	0.07532	0.01335	0.03041	0.01706	0.04469	0.08663	0.11393	0.11883	0.10651	0.10489	0.03577	0.01861	0.01407	0.02498	0.11626	0.02401
k__Bacteria|p__Bacteria_unclassified|c__Bacteria_unclassified|o__Bacteria_unclassified|f__Bacteria_unclassified|g__Bacteria_unclassified|s__bacterium_D16_56|t__SGB29422	0	0.04665	0	0	0.0047	0	0	0	0	0.00312	0.00438	0.00234	0	0	0.76988	0.00503	0.21293	0.20712	0.00028	0	0.05352	0	0	0	0.00943	0.12045	0.10764	0	0	0.11055	0	0	0	0	0	0	0.09933	0	0	0.18571	0.18139	0	0	0	0.00324	0	0	0	0
k__Bacteria|p__Bacteria_unclassified|c__Bacteria_unclassified|o__Bacteria_unclassified|f__Bacteria_unclassified|g__Bacteria_unclassified|s__Bacteria_unclassified_SGB44461|t__SGB44461	0	0.04605	0	0	0	0	0	0	0	0	0	0	0.072	0	0	0	0	0	0.01725	0	0	0	0	0.01738	0.00066	0	0	0	0	0	0.04937	0	0	0.00034	0	0.06191	0	0	0	0.09714	0.08293	0.06613	0.06477	0	0	3e-04	0	0	0
k__Bacteria|p__Bacteria_unclassified|c__Bacteria_unclassified|o__Bacteria_unclassified|f__Bacteria_unclassified|g__Bacteria_unclassified|s__bacterium_1XD42_76|t__SGB41647	0	0.04583	0.05189	0.04506	0.01215	0.02495	0.11629	0.02627	0.01752	0.02473	0.03008	0.02149	0.00984	0	0.04124	0.01882	0.01029	0.00541	0.01689	0.00664	0.03146	0.03643	0.07337	0.0864	0.04323	0	0	0.02429	0.01732	0.0415	0.01272	0.07949	0.01991	0.05426	0.03554	0.01066	0.03197	0.05977	0.05826	0.00515	0.00479	0.03529	0.03317	0.06369	0	0.00295	0.0544	0.03533	0.01689
k__Bacteria|p__Bacteroidetes|c__Bacteroidia|o__Bacteroidales|f__Rikenellaceae|g__GGB24102|s__GGB24102_SGB44768|t__SGB44768	0	0.04466	0	0	0.31372	0	0	0.08402	0	0	0	0	0.00962	0	0	0	0	0	0.00073	0	0.5151	0	0	0	0.03098	0	0	0.07634	0.06614	0	0	0	0	0	0	0.06785	0	0	0	0.01849	0.00861	0.11745	0.09986	0	0	0.09881	0	0	0
k__Bacteria|p__Firmicutes|c__Clostridia|o__Eubacteriales|f__Lachnospiraceae|g__GGB27873|s__GGB27873_SGB40307|t__SGB40307	0	0.04462	0	0	0.53438	0.00632	0	0.04633	0	0	0	0	0.00484	0	0.36353	0.00147	0.08366	0.08867	0	0	0.00416	0	0	0	0.05251	0	0	0	0	0.0423	0.03837	0	0	0	0	0	0.04858	0	0	0	0	0.03384	0.03288	0	0.00965	0	0	0	0
k__Bacteria|p__Firmicutes|c__CFGB9397|o__OFGB9397|f__FGB9397|g__GGB79926|s__GGB79926_SGB43248|t__SGB43248	0	0.04011	0.01051	0.03021	0	0.01147	0	0	0	0.01243	0.05397	0.01352	0.04887	0.10185	0	0.00992	0.03021	0.02151	0	0	0.19517	0.09744	0	0.10132	0.04455	0	0	0	0	0	0	0.05374	0.01482	0.11255	0.09669	0.13874	0	0.14495	0.28732	0.1787	0.18861	0.18161	0.1878	0.07996	0	0	0.07701	0	0
k__Bacteria|p__Bacteria_unclassified|c__CFGB76226|o__OFGB76226|f__FGB76226|g__GGB28960|s__GGB28960_SGB41669|t__SGB41669	0	0.03731	0	0	0	0	0	0	0	0.00769	0.02681	0.00716	0	0	0	0	0	0	0	0.00067	0	0	0	0	0.00425	0	0	0.02627	0.01836	0	0	0	0	0	0	0	0	0	0	0	0	0	0	0	0	0	0	0	0
k__Bacteria|p__Firmicutes|c__Clostridia|o__Eubacteriales|f__Lachnospiraceae|g__GGB75109|s__GGB75109_SGB102238|t__SGB102238	0	0.03701	0	0	0.00869	0.06884	0.71983	0.04846	0.01409	0.05243	0.08646	0.05419	0	0	0	0.04716	0.00574	0.00405	0.00235	0.11371	0.01478	0.01386	0	0.01691	0.0429	0	0	0.03347	0.03565	0.05547	0	0.11214	0.033	0.00384	0.01826	0.00603	0.07254	0	0.16742	0	0	0	0	0	0	0.17143	0	0	0.0167
k__Bacteria|p__Firmicutes|c__Clostridia|o__Eubacteriales|f__Oscillospiraceae|g__Oscillibacter|s__Oscillibacter_sp_1_3|t__SGB7266	0	0.03559	0	0	0	0.00094	0	0.03491	0	0.30701	0.23552	0.31578	0	0	0	0.01763	0	0	0.02609	0	0	0.02452	0	0	0.0247	0	0	0.04065	0.03963	0	0	0	0.00769	0	0	0	0	0	0	0	0	0	0	0	0	0	0	0	0
k__Bacteria|p__Firmicutes|c__Clostridia|o__Eubacteriales|f__Lachnospiraceae|g__GGB28957|s__GGB28957_SGB41666|t__SGB41666	0	0.03517	0	0.13209	0	0	0.17503	0.02918	0	0.02519	0.05527	0.02807	0.01314	0	0.03554	0	0.0054	0.00171	0.00252	0.00257	0.01655	0	0	0	0.04663	0	0	0.00904	0.00221	0.00168	0	0	0	0	0	0.04207	0.00121	0	0	0	0	0.07036	0.07671	0	0.00588	0.03035	0	0	0
k__Bacteria|p__Firmicutes|c__Clostridia|o__Eubacteriales|f__Lachnospiraceae|g__Lachnospiraceae_unclassified|s__Lachnospiraceae_bacterium_MD308|t__SGB7279	0	0.03445	0.00035	0.06925	0.0075	0.10441	0.06049	0.12625	0.02151	0.06068	0.11663	0.06205	0.10148	0	0.14756	0.08407	0.36261	0.33913	0.02305	0.083	0.09825	0.00128	0	0.02028	0.04646	0.00443	0	0.15843	0.14835	0.02762	0.00301	0.00325	0	0.01086	0.04457	0.10286	0.04256	0	0	0.14872	0.12856	0.08795	0.08524	0.11608	0	0.04374	0.07997	0.15239	0.01389
k__Bacteria|p__Firmicutes|c__CFGB76322|o__OFGB76322|f__FGB76322|g__GGB28958|s__GGB28958_SGB41667|t__SGB41667	0	0.03208	0	0.05475	0.03463	0	0.20519	0.10779	0.00079	0.03781	0.05373	0.0365	0.03158	0.00207	0.03875	0.00045	0.01331	0.00839	0.03092	0	0.04509	0	0	0.05074	0.02367	0	0	0.02145	0.01737	0.06278	0.06573	0.00167	0.0651	0.08465	0.0072	0.01093	0.06181	0.00209	0	0.02264	0.02312	0.02693	0.02456	0.00772	0.00951	0.02097	0.00181	0.03106	0.01504
k__Bacteria|p__Firmicutes|c__Clostridia|o__Clostridia_unclassified|f__Clostridia_unclassified|g__GGB28934|s__GGB28934_SGB41637|t__SGB41637	0	0.03192	0.00275	0.02401	0	6e-05	0.1414	0.02419	0.05285	0.00507	0.01291	0.00396	0.00112	0.21388	0	0.00381	0	0	0.02848	0.02202	0	0.0526	0	0.13883	0.01876	0	0	0.09654	0.09543	0.00464	0	0.02343	0.01313	0.08226	0	0.03152	0.00392	0.11265	0.01305	0.06145	0.06517	0.007	0.00712	0	0	0.03549	0.02451	0	0.00556
k__Bacteria|p__Firmicutes|c__Erysipelotrichia|o__Erysipelotrichales|f__Turicibacteraceae|g__Turicibacter|s__Turicibacter_sp_TS3|t__SGB39153	0	0.03074	0	0	0	0	1.71001	0	0	0	0	0	0	0	0	0	0.03076	0.02051	0	0	0.39424	0	0	0	0.01617	0.02994	0.02125	0.03232	0.0297	0	0	0.01362	0	0	0	0	0	0	0.04042	0	0	0.04461	0.04794	0.01729	0	0	0	0	0.00357
k__Bacteria|p__Candidatus_Saccharibacteria|c__CFGB9318|o__OFGB9318|f__FGB9318|g__GGB47462|s__GGB47462_SGB65425|t__SGB65425	0	0.02582	0	0	0.00704	0	0	0	0	0.02446	0.01471	0.02181	0	0	0	0	0	0	0	0	0	0	0	0	0.06738	0	0	0	0	0	0	0	0.01502	0	0	0.06208	0	0	0	0	0	0	0	0	0	0.05961	0	0	0
k__Bacteria|p__Firmicutes|c__CFGB76234|o__OFGB76234|f__FGB76234|g__GGB28950|s__GGB28950_SGB41657|t__SGB41657	0	0.02561	0	0.05782	0	0	0	0	0	0.00529	0.00318	0.00322	0	0	0	0	0.17785	0.1675	0.23627	0	0.00563	0	0.00933	0	0	0	0	0.0224	0.01515	0.04301	0.01428	0	0.34877	0	0	0.02587	0.05124	0	0	0	0	0.00034	0.00022	0	0	0	0.0173	0.03148	0.00056
k__Bacteria|p__Firmicutes|c__Negativicutes|o__Selenomonadales|f__Selenomonadaceae|g__GGB27890|s__GGB27890_SGB40324|t__SGB40324	0	0.02237	0	0.01622	0.09389	0.0069	0.01365	0.03886	0	0.01036	0	0.00988	0.04177	0	0.18685	9e-05	0.04958	0.03737	0.3446	0	0	0	0	0	0.01606	0	0	0.0135	0.00287	0.00582	0.12542	0	0.00798	0	0	0.00567	0.00408	0	0	0	0	0.02482	0.02079	0	0.00087	0	0	0	0
k__Bacteria|p__Firmicutes|c__Clostridia|o__Eubacteriales|f__Lachnospiraceae|g__GGB28865|s__GGB28865_SGB41537|t__SGB41537	0	0.02163	0.02593	0.40296	0.27771	0.09867	0.25263	0.0628	0	0.38193	1.3245	0.39437	0	0	0	0	0.17053	0.16639	0	0	0.079	0.14768	0	0	0	0.00119	0	0.02959	0.02503	0.51379	0	0	0.03497	0	0	0	0.40035	0	0.00725	0	0	0	0	0.09194	0	0	0	0.17011	0
k__Bacteria|p__Firmicutes|c__CFGB76790|o__OFGB76790|f__FGB76790|g__GGB30303|s__GGB30303_SGB43268|t__SGB43268	0	0.02033	0	0.09494	0.17648	0	0.02143	0.15044	0.00993	0.53382	0.28833	0.54623	0.36405	0.27599	0.0662	0	0.08975	0.10472	0.19858	0.17619	0.12926	0.02411	0.11116	0.27288	0.12147	0	0	0.21323	0.21539	0.12562	0.03782	0.00068	0.15367	0.27516	0	0.31549	0.14313	0.02347	0	0.07659	0.07593	0.74305	0.7813	0	0.13693	0.26768	0.00258	0.11893	0.0216
k__Bacteria|p__Firmicutes|c__Clostridia|o__Eubacteriales|f__Oscillospiraceae|g__GGB75055|s__GGB75055_SGB43513|t__SGB43513	0	0.02033	0	0	0.61267	1.2194	0.0172	0.65817	0	1.30972	1.9639	1.41118	1.41848	0.00411	0.05215	2.0073	0.49106	0.55887	0.56835	0.43652	0.20123	0.30374	0.05521	0.24723	0.01484	0.01479	0	0.31656	0.32413	0.53805	0	0.01388	0.23969	0.65728	0.47362	0.16759	0.38798	0.0115	2.28666	1.56358	1.69486	0.51375	0.51223	1.36555	0.03033	0.63726	0	0	0.40665
k__Bacteria|p__Firmicutes|c__Clostridia|o__Eubacteriales|f__Oscillospiraceae|g__GGB30451|s__GGB30451_SGB43508|t__SGB43508	0	0.02006	0	0.01481	0.01315	0	0.00174	0	0	0.13839	0.29151	0.11642	0.03922	0	1.07286	0.00495	0.00226	0.0026	0.08088	0.0364	0.29332	0.0114	0	0.27716	0.05774	0	0	0.0873	0.0969	0.21017	0.24778	0	0.00661	0.6115	0	0.01928	0.18594	0	0	0	0	1.92948	1.86563	0	0.26052	0.00698	0	0.11332	0
k__Bacteria|p__Bacteria_unclassified|c__CFGB8157|o__OFGB8157|f__FGB8157|g__GGB28898|s__GGB28898_SGB41580|t__SGB41580	0	0.01974	0.00526	0.03194	0.04047	0.00132	0.26364	0.07915	0.00155	0.3584	0.30954	0.36425	0.06507	0.00486	0.09033	0.00111	0	0	0.05176	0.0045	0.00174	0.01524	0	0.11166	0.01471	0	0	0.3121	0.31641	0	0.17059	0	0.92497	0.16509	0	0.0156	0	0.0032	0.11834	0.01583	0.01258	0.04601	0.04541	0	0.57384	0.03324	0.19901	0.3318	0.02679
k__Bacteria|p__Candidatus_Saccharibacteria|c__CFGB9318|o__OFGB9318|f__FGB9318|g__GGB75727|s__GGB75727_SGB102613|t__SGB102613	0	0.01876	0	0.01748	0.091	0	0.49541	0	0	0.08722	0.05855	0.09743	0.06089	0	0	0	0.05968	0.06825	0.1509	0.03775	0.01787	0	0	0	0.08243	0	0	0.0197	0.01769	0.03145	0.01312	0	0.04307	0	0	0.05991	0.02963	0	0	0.02726	0.02794	0.05756	0.05989	0	0.00744	0.11112	0	0	0
k__Bacteria|p__Actinobacteria|c__Coriobacteriia|o__Eggerthellales|f__Eggerthellaceae|g__Eggerthellaceae_unclassified|s__Eggerthellaceae_bacterium|t__SGB86230	0	0.01852	0.00111	0.00719	0.01078	0	0.0961	0.02862	0	0.03173	0.00902	0.02854	0.0295	0.00201	0.06676	0.00796	0.00963	0.01216	0.05882	0.00164	0.02061	0	0	0.00843	0.03484	0	0	0.00164	0.00031	0.00053	0.01934	0.001	0.00186	0.0067	0	0.00543	0.00194	0	0	0.01179	0.01355	0.01062	0.01155	0	0.03121	0.01634	0	0	0
k__Bacteria|p__Firmicutes|c__CFGB76166|o__OFGB76166|f__FGB76166|g__GGB28831|s__GGB28831_SGB41487|t__SGB41487	0	0.0179	0	0	0.22091	0	0	0.74052	0	0.19495	0.21784	0.2189	0.42966	0.00124	0.01557	0	0.02211	0.01894	1.01032	0	0.01911	0	0	0	0.36083	0	0	0.05119	0.05479	0	0	0	0.43954	0	0	0.22254	0	0	0	0	0	0.02159	0.01747	0	0	0	0	0	0
k__Bacteria|p__Proteobacteria|c__Betaproteobacteria|o__Rhodocyclales|f__Rhodocyclaceae|g__GGB31173|s__GGB31173_SGB44464|t__SGB44464	0	0.01735	0.01478	0.00288	0.01844	0.00045	0.01165	0.00912	0	0	0	0	0.01914	0	0	0.00868	0.00939	0.00738	0.01135	0	0	0	0	0	0.00343	0.05452	0.05757	0.01364	0.00744	0.00548	0	0.00063	0.0364	0	0	0.00179	0.00626	0	0	0.00369	0	0.00933	0.01031	0	0	0	0	0.00171	0
k__Bacteria|p__Bacteria_unclassified|c__Bacteria_unclassified|o__Bacteria_unclassified|f__Bacteria_unclassified|g__GGB28951|s__GGB28951_SGB102295|t__SGB102295	0	0.01707	0	0.0024	0.00493	0	0.14152	0.03391	0	0.01861	0.02116	0.01499	0.01578	0	0.02366	0	0	0	0	0	0.01769	0	0	0	0.03065	0	0	0.04618	0.04306	0.00525	0	0	0	0	0	0	0.00663	0	0	0	0	0.00204	0.00032	0	0	0.00095	0	0.00444	0
k__Bacteria|p__Firmicutes|c__Bacilli|o__Bacillales|f__Staphylococcaceae|g__Jeotgalicoccus|s__Jeotgalicoccus_halotolerans|t__SGB24956	0	0.01695	0	0	0	0	0	0	0	0	0	0	0	0	0	0.00037	0	0	0	0	0	0	0	0	0.00706	0	0	0	0	0	0	0.00293	0	0	0	0	0	0	0	0	0	0	0	0	0	0	0	0	0
k__Bacteria|p__Bacteria_unclassified|c__CFGB76064|o__OFGB76064|f__FGB76064|g__GGB28893|s__GGB28893_SGB41574|t__SGB41574	0	0.01666	0	0	0.34553	0	10.11756	0.17393	0	3.24351	2.56771	3.2261	0	0	0.26831	0.00028	0.00737	0.00468	0.04586	0	0	0	0	0	0.62209	0	0	0.02855	0.01965	0.6068	0.11368	0	0.40393	0	0	0	0.6486	0	0	7e-04	0	0	0	0	0	0.24869	0	0	0
k__Bacteria|p__Firmicutes|c__CFGB76244|o__OFGB76244|f__FGB76244|g__GGB28967|s__GGB28967_SGB41417|t__SGB41417	0	0.01529	0	0.07466	0.04211	0	0.19509	0.04498	0	0.08454	0.12141	0.10892	0.05254	0.0163	0.08934	0.01296	0.06437	0.05381	0.03537	0.07458	0.05845	0	0	0.1327	0.00841	0	0	0.03327	0.02114	0.19401	0.01012	0.02172	0.06505	0.16422	0	0.06496	0.181	0	0	0.04338	0.03721	0.12315	0.09886	0	0.00803	0.01461	0.00545	0.20068	0.00097
k__Bacteria|p__Firmicutes|c__CFGB6233|o__OFGB6233|f__FGB6233|g__GGB28804|s__GGB28804_SGB94880|t__SGB94880	0	0.01384	0.00013	0.00394	0	0	0	0.00402	0	0	0	0	0	0	0	0	0	0	2e-05	0	0	0	0	0	0.00314	0	0	0.00164	0.00065	0	0	0	0	0	0	0.00308	0	0	0	0	0	0	0	0	0	0	0	0	0
k__Bacteria|p__Bacteria_unclassified|c__Bacteria_unclassified|o__Bacteria_unclassified|f__Bacteria_unclassified|g__Bacteria_unclassified|s__bacterium_1XD42_54|t__SGB29418	0	0.01331	0	0	0.00047	0	0.00307	0.01472	0	0	0	0	2e-04	0	0.00072	0	0	0	0.01326	0.00113	0	0	0	0.00548	0.00363	0	0	0.00137	0	0	0.00394	0	0	0.00211	0	0.00336	0	0	0	0.00361	0	0.00674	0.00545	0	0	0.00027	0	0	0
k__Bacteria|p__Firmicutes|c__Clostridia|o__Eubacteriales|f__Lachnospiraceae|g__GGB28988|s__GGB28988_SGB41701|t__SGB41701	0	0.01328	0	0.28067	0.18743	0	0.34275	0.18525	0	0.10559	0.07694	0.10559	0	0	0	0	0	0	0.22733	0	0.0039	0	0	0.00689	0.08991	0	0	0	0	0.14029	0.04598	0	0.23927	0.04526	0	0.01538	0.16983	0	0	0	0	0	0	0	0	0.01476	0	0.23683	0
k__Bacteria|p__Firmicutes|c__CFGB76077|o__OFGB76077|f__FGB76077|g__GGB28853|s__GGB28853_SGB41519|t__SGB41519	0	0.01285	0	0	0	0.00211	0.05575	0.03557	0.03862	0.00977	0.02108	0.00442	0.01677	0	0.03852	0	0.22202	0.18307	0	0.0075	0.0317	0	0	0	0	0	0	0.16979	0.14589	0.15382	0	0	0.00665	0	0	0.09369	0.14863	0	0	0.00272	0	0	0	0	0	0.00613	0.00893	0	0
k__Bacteria|p__Firmicutes|c__Clostridia|o__Eubacteriales|f__Oscillospiraceae|g__GGB75053|s__GGB75053_SGB43494|t__SGB43494	0	0.01256	0	0	0.01996	0.02245	0	0	0	0.05211	0.02744	0.05071	0.21129	0	0	0.02231	0.13051	0.13621	0.19049	0.02262	0	0.48894	0	0	0.02681	0	0	0.36587	0.40081	0	0.00054	0.037	0.01216	0	0.0037	0	0	0	0	0	0	0.15082	0.16356	0.00257	0	0	0	0	0
k__Bacteria|p__Bacteria_unclassified|c__CFGB73496|o__OFGB73496|f__FGB73496|g__GGB30048|s__GGB30048_SGB42949|t__SGB42949	0	0.01216	0.00194	0.03832	0.04131	0	0.25062	0.01012	0	0.06066	0.02893	0.06179	0.0072	0	0	0	0.00197	0.00346	0.04137	0.00782	0.01896	0.02028	0	0.00048	0.00617	0	0	0.03219	0.02595	0.01483	0	0	0.03365	0.00397	0	0	0.02187	0	0	0.00223	0.00272	0	0	0	0.02852	0.06608	0.01051	0.00381	0.00211
k__Bacteria|p__Actinobacteria|c__Actinomycetia|o__Bifidobacteriales|f__Bifidobacteriaceae|g__Bifidobacterium|s__Bifidobacterium_pseudolongum|t__SGB17279	0	0.01054	0.10033	0	0	0	0.01377	0.01086	0	0	0	0	0	0	0.11136	0.00045	0.00506	0.00481	0	0	0.71003	0.05549	0.00051	0	0.02641	0	0	0.00482	0	0.00548	0	0	0	0	0	0	0.00478	0	0.01359	0	0	0	0	0	0	0	0	0	0
k__Bacteria|p__Bacteria_unclassified|c__Bacteria_unclassified|o__Bacteria_unclassified|f__Bacteria_unclassified|g__GGB79854|s__GGB79854_SGB41662|t__SGB41662	0	0.00918	0.00386	0.02502	0.00962	0.01047	0.04256	0.05254	0.0391	0.03871	0.05043	0.03511	0.02074	0	0.01158	0.00052	0.00118	0	0.04198	0.03311	0.01398	0.00937	0.02159	0.07151	0.00483	0	0	0.05457	0.05527	0.01021	0.04372	0.00552	0.28539	0.04545	0.01066	0.11659	0.01053	0.00931	0.002	0.00688	0.00501	0.04071	0.03869	0.0065	0.01049	0.01546	0.05384	0.03423	0.03734
k__Bacteria|p__Firmicutes|c__CFGB76351|o__OFGB76351|f__FGB76351|g__GGB28431|s__GGB28431_SGB41014|t__SGB41014	0	0.00891	0	0	1.32284	0.01373	0	0.03195	0	0	0	0	0.0036	0	0	0	0.33615	0.32428	0.52255	0	0	0	0	0	0.04313	0.00077	0	0	0	0.06202	0	0	0.03618	0	0	0	0.06392	0	0	0	0	0.02257	0.01859	0	0	0	0	0	0
k__Bacteria|p__Firmicutes|c__CFGB76310|o__OFGB76310|f__FGB76310|g__GGB3171|s__GGB3171_SGB4185|t__SGB4185	0	0.00879	0	0.01352	0.16338	0	0	0.07159	0	0	0	0	0	0	0.1305	0	0.06226	0.05543	0.00935	0	0.05406	0	0	0	0.0097	0	0	0	0	0.03844	0.02112	0	0	0	0	0	0.00793	0	0	0	0	0	0	0	0	0	0	0	0
k__Bacteria|p__Firmicutes|c__Clostridia|o__Eubacteriales|f__Oscillospiraceae|g__GGB30463|s__GGB30463_SGB102197|t__SGB102197	0	0.00825	0	0	0.00013	0	0	0	0	0.10113	0.11083	0.10124	0	0	0.00045	0	0	0	0.04786	0.06538	0.08807	0.0042	0	0	0.00233	0	0	0.15284	0.15036	0	0.02224	0	0.00519	0	0	0.00129	0	0	0	0	0	0	0	0	0	0.00207	0	0	0
k__Bacteria|p__Firmicutes|c__Clostridia|o__Eubacteriales|f__Oscillospiraceae|g__GGB30461|s__GGB30461_SGB43530|t__SGB43530	0	0.00801	1.71092	0.02187	0.73049	0.14769	0.00619	1.19999	0	1.83923	1.16192	1.79731	0.02957	0	1.35634	2.81925	9.51084	10.36377	0.1157	0.41304	0.13228	0.11176	0	1.31776	0.00177	0.40586	0.0379	0.11782	0.1093	0.51784	0.12941	0.98602	0.10651	3.02075	0.00203	4.36516	0.53025	0	0.59324	2.8629	3.13319	0.48068	0.51845	0.44375	0.5302	4.40668	0	0.02114	0.00061
k__Bacteria|p__Firmicutes|c__Bacilli|o__Bacillales|f__Staphylococcaceae|g__Mammaliicoccus|s__Mammaliicoccus_lentus|t__SGB7817	0	0.00778	0	0	0	0	0	0	0	0	0	0	0	0	0	0.02045	0	0	0	0	0	0	0	0	0	0	0	0	0	0	0	0.00488	0	0	0	0	0	0	0	0	0	0	0	0	0	0	0	0	0
k__Bacteria|p__Firmicutes|c__CFGB76293|o__OFGB76293|f__FGB76293|g__GGB79698|s__GGB79698_SGB102258|t__SGB102258	0	0.00711	0.08349	0	0	0	0	0	0	0	0	0	0	0	0	0	0	0	0	0	0	0	0	0	0.00331	0.40332	0.4874	0	0	0	0	0	0	0	0	0	0	0	0	0	0	0	0	0	0	0	0	0	0
k__Bacteria|p__Firmicutes|c__Clostridia|o__Eubacteriales|f__Lachnospiraceae|g__Sporofaciens|s__Sporofaciens_musculi|t__SGB41410	0	0.00698	0	0.01355	0.0272	0.17623	0	0.00998	0	0.01876	0.04066	0.01534	0	0	0.00716	0.00084	0.05051	0.04088	0.01205	0.01424	0.06196	0.12622	0	0	0.01025	1.38315	1.52352	0.01744	0.01392	0.06725	0	0.00906	0.0234	0	0.1075	0.01053	0.09873	0	0.24926	0.05434	0.05463	0	0	0	0	0.00475	0.05403	0.01842	0.09938
k__Bacteria|p__Firmicutes|c__Clostridia|o__Eubacteriales|f__Clostridiaceae|g__GGB75095|s__GGB75095_SGB41525|t__SGB41525	0	0.00687	0	0	0.00499	0	0	0	0	0	0	0	0	0	0	0	0	0	0	0.00705	0.02082	0	0	0	0	0	0	0.00173	0	0	0	0	0	0	0	0.00536	0.00012	0	0	0	0	0	0	0.01199	0	0.03948	0	0	0
k__Bacteria|p__Actinobacteria|c__CFGB73496|o__OFGB73496|f__FGB73496|g__GGB70518|s__GGB70518_SGB94950|t__SGB94950	0	0.00609	0	0.00184	0.00167	0	0	0.03154	0	0	0	0	0.00804	0	0	0	0.00142	0.00148	0.07703	0.02881	0	0	0	0.05954	0.02641	0	0	0.02506	0.01309	0	0	0	0.0174	0.00877	0	0.10846	0	0	0	0.00274	0.00113	0.06108	0.06736	0	0	0.00692	0	0	0
k__Bacteria|p__Firmicutes|c__CFGB76084|o__OFGB76084|f__FGB76084|g__GGB28645|s__GGB28645_SGB41268|t__SGB41268	0	0.00555	0	0	0	0	0	0.07045	0	0.00714	0.00131	0.00709	0	0	0	0	0	0	0	0.00211	0	0	0	0.23861	0.01461	0	0	0.02839	0.01846	0	0.25683	0	0	0.22332	0	0	0	0	0	0.12362	0.09702	0.00353	0.00159	0	0.01287	0	0.00522	0	0
k__Bacteria|p__Firmicutes|c__CFGB76081|o__OFGB76081|f__FGB76081|g__GGB31851|s__GGB31851_SGB45230|t__SGB45230	0	0.00526	0	0	0.04414	0	0	0	0	0.02665	0.07474	0.02393	0	0	0.01455	0	0.03162	0.01219	0.11908	0	1.39381	0	0	0	0	0	0	0.39619	0.36577	0.344	0	0	1.90624	0	0	0.05484	0.27729	0	0	0	0	0	0	0	0	0.04623	0	0	0
k__Bacteria|p__Firmicutes|c__Clostridia|o__Eubacteriales|f__Lachnospiraceae|g__Faecalicatena|s__Faecalicatena_contorta|t__SGB4613	0	0.00449	0.00329	0	0	0	0	0	0.00556	0	0	0	0	0	0	0	0	0	0	0	0	0	0	0	0	0	0	0	0	0	0	0	0	0	0	0	0	0	0	0	0	0	0	0	0	0	0	0	0
k__Bacteria|p__Firmicutes|c__Clostridia|o__Eubacteriales|f__Oscillospiraceae|g__GGB79680|s__GGB79680_SGB94989|t__SGB94989	0	0.00425	0	0	0.0128	0.00165	0	0.03674	0	0.00044	0	0.00016	0.0363	0.00171	0.00166	0	0.01077	0.00908	0	0.01056	0	0.0059	0	0	0.00813	0	0	0.04658	0.03782	0.00864	0	0	7e-04	0	0	0	0.00821	0	0	0	0	0.01223	0.0126	0	0.00373	0.00674	0.00267	0	0
k__Bacteria|p__Bacteria_unclassified|c__Bacteria_unclassified|o__Bacteria_unclassified|f__Bacteria_unclassified|g__GGB79854|s__GGB79854_SGB41664|t__SGB41664	0	0.00385	0.00037	0.02143	0	0.00653	0	0.01736	0.60171	0	0	0	0.02733	0.00015	0	0.01315	0.0155	0.01171	0	0.01899	0.01107	0.13339	0	1.29555	0.12289	0	0	0.01723	0.00983	0	0	0.05958	0	0.53681	0	0	0	0.04539	0.01623	0.16753	0.16819	0.03645	0.03527	0	0	0.31375	0.33409	0	0.04911
k__Bacteria|p__Firmicutes|c__Bacilli|o__Bacillales|f__Staphylococcaceae|g__Staphylococcus|s__Staphylococcus_nepalensis|t__SGB7839	0	0.00374	0	0	0	0	0	0	0	0	0	0	0	0	0	0	0	0	0	0	0	0	0	0	0	0	0	0	0	0	0	0	0	0	0	0	0	0	0	0	0	0	0	0	0	0	0	0	0
k__Bacteria|p__Firmicutes|c__CFGB76536|o__OFGB76536|f__FGB76536|g__GGB28414|s__GGB28414_SGB102489|t__SGB102489	0	0.0035	0	0	0.08409	0	0.05843	0.56538	0	0.09163	0.0089	0.07981	0	0	0	0	0	0	0.01727	0	0	0	0	0	0.18156	0	0	0	0	0.0214	0	0	0	0	0	0	0.02974	0	0	0	0	0	0	0	0.5697	0	0	0	0
k__Bacteria|p__Firmicutes|c__Clostridia|o__Eubacteriales|f__Lachnospiraceae|g__GGB30861|s__GGB30861_SGB44083|t__SGB44083	0	0.00239	0	0.0027	0.02897	0	0.08686	0.1218	0	0.002	0	0.00129	0.01511	0	0.08104	0	0.00644	0.00356	0.06394	0.07249	0.00288	0	0	0	0	0	0	0.00903	0.00593	0.01697	0.00346	0	0.00185	0	0	0	0.03202	0.00282	0	0.01011	0.00666	0	0	0	0.02618	0	0	0	0
k__Bacteria|p__Firmicutes|c__Erysipelotrichia|o__Erysipelotrichales|f__Erysipelotrichaceae|g__GGB31184|s__GGB31184_SGB44478|t__SGB44478	0	0.00232	0	0	0	0	0	0	0.00439	0	0	0	0	0.0354	0	0	0.00796	0.00713	0	0	0	0	0	0.02405	0	0	0	0	0	0	0	0	0	0.00161	0	0	0	0	0	0	0	0	0	0.00049	0	0	0	0.00415	0
k__Bacteria|p__Firmicutes|c__Clostridia|o__Eubacteriales|f__Lachnospiraceae|g__Lachnospiraceae_unclassified|s__Lachnospiraceae_bacterium_10_1|t__SGB4974	0	0.0021	0	0	0.1044	0	0	0	0	0.81524	0.51978	0.86295	0	0	0.15661	0	4.13512	3.517	0.05411	0	0.02043	0	0	0	0	0.16909	0.0032	0.01819	0.01339	0.2789	0.41948	0	0.74305	0	0	0.47157	0.351	0	0	0	0	0.00269	0.0027	0	0	0	0	0	0
k__Bacteria|p__Firmicutes|c__Bacilli|o__Lactobacillales|f__Lactobacillaceae|g__Limosilactobacillus|s__Limosilactobacillus_SGB43493|t__SGB43493	0	0.0019	0	0	0.04169	0	0	0	0	0.16849	0.12941	0.17488	0	0	0	0	0.0214	0.01886	0	0	0	0	0	0	0	0	0	0	0	0.01647	0	0	0	0	0	0	0.02131	0	0	0	0	0	0	0	0	0	0	0	0
k__Bacteria|p__Tenericutes|c__CFGB1791|o__OFGB1791|f__FGB1791|g__GGB31312|s__GGB31312_SGB44628|t__SGB44628	0	0.00102	0	0.08354	0.22374	0	0	0.0491	0	2.79802	0.22098	2.57256	0.18439	0	0	0	0.17998	0.13386	0.23735	0	0.09755	0.03081	0	0.16657	0.00407	0	0	0.46049	0.45201	0	0.04696	0	0.00887	0.18935	0	0	0	0	0	0.03585	0.02194	0.22323	0.28019	0	0.02571	0	0	0.03827	0
k__Bacteria|p__Firmicutes|c__CFGB8157|o__OFGB8157|f__FGB8157|g__GGB79776|s__GGB79776_SGB41413|t__SGB41413	0	0.00084	0.21255	0.02043	0.01278	0.0269	0	0.00563	0	0.0021	0.00541	0.00217	0.0015	0	0.00091	0	0.01294	0.01102	0.00845	0.016	0.03332	0.31898	0.1639	0.05991	0.00997	0	0	0	0	0	0	0	0.00326	0.01419	0	0.02826	0	1.00074	0	0.02716	0.02585	0	0	0	0	0.01779	0.41642	0	0.03932
k__Bacteria|p__Firmicutes|c__CFGB10213|o__OFGB10213|f__FGB10213|g__GGB31179|s__GGB31179_SGB44472|t__SGB44472	0	0.00079	0	0	0.00115	0	0	0	0	0	0	0	0	0	0.00025	0	0	0	0	0	0	0	0	0	0.00011	0	0	0	0	0	0	0	0	0	0	0	0	0	0	0	0	0	0	0	0.00335	0	0	0	0
k__Bacteria|p__Firmicutes|c__Clostridia|o__Eubacteriales|f__Lachnospiraceae|g__GGB28769|s__GGB28769_SGB41421|t__SGB41421	0	0.00036	0.00594	0.00495	0.01804	0.00067	0.01326	0.00645	0	0.00585	0.03192	0.00482	1e-04	0	0	0.01097	0.03531	0.02295	0.04579	0.01322	0.01247	0	0	0	0.00015	0	0	0.0932	0.08672	0.0894	0.01598	0.0184	0.1561	0	0.00768	0.02304	0.10822	0	0	0	0	0.00379	0.00335	0.01391	0.00029	0.00274	0	0.03854	0.02026
k__Bacteria|p__Verrucomicrobia	0	0	0.00427	0	0.06526	0.0308	0.03336	0	0	0	0	0	0	0.00082	0	0.00011	0	0	0	0	0	0	0	0	0	0	0	0	0	0	0	0.00434	0	0	0	0	0	0	0	0	0	0	0	0	0	0	0	0	0
k__Bacteria|p__Verrucomicrobia|c__Verrucomicrobiae	0	0	0.00427	0	0.06526	0.0308	0.03336	0	0	0	0	0	0	0.00082	0	0.00011	0	0	0	0	0	0	0	0	0	0	0	0	0	0	0	0.00434	0	0	0	0	0	0	0	0	0	0	0	0	0	0	0	0	0
k__Bacteria|p__Bacteroidetes|c__Flavobacteriia	0	0	0.00189	0	0	0	0	0	0	0	0	0	0	0	0	0	0	0	0	0	0	0	0	0	0	0	0	0	0	0	0	0	0	0	0	0	0	0	0	0	0	0	0	0	0	0	0	0	0
k__Bacteria|p__Proteobacteria|c__Betaproteobacteria|o__Burkholderiales	0	0	0.01607	0.03312	0.0045	0.00833	0	9e-04	0.00178	0.00353	0	0.00371	0	3.16161	0.2142	0.00363	0.12695	0.13129	0.00489	0	0.26195	0.00515	0	0	0	0	0	0.00057	0	0.00398	0.09323	0	0	0	0	0	0.00331	0	0	0	0	0	0	0	0.13194	0	0	0.13703	0
k__Bacteria|p__Verrucomicrobia|c__Verrucomicrobiae|o__Verrucomicrobiales	0	0	0.00427	0	0.06526	0.0308	0.03336	0	0	0	0	0	0	0.00082	0	0.00011	0	0	0	0	0	0	0	0	0	0	0	0	0	0	0	0.00434	0	0	0	0	0	0	0	0	0	0	0	0	0	0	0	0	0
k__Bacteria|p__Bacteroidetes|c__Flavobacteriia|o__Flavobacteriales	0	0	0.00189	0	0	0	0	0	0	0	0	0	0	0	0	0	0	0	0	0	0	0	0	0	0	0	0	0	0	0	0	0	0	0	0	0	0	0	0	0	0	0	0	0	0	0	0	0	0
k__Bacteria|p__Proteobacteria|c__Gammaproteobacteria|o__Pseudomonadales	0	0	0.00143	0	0	7e-05	0	0	0.00343	0	0	0	0	0	0	0.00145	0	0	0	0	0	0	0	0	0	0	0	0	0	0	0	0	0	0	0	0	0	0	0	0	0	0	0	0	0	0	0	0	0
k__Bacteria|p__Actinobacteria|c__Coriobacteriia|o__Coriobacteriales	0	0	4e-05	0.00172	0.57435	0.00086	0.00274	0.00158	0.00402	0.6468	0.08659	0.58375	0	0.00436	0.02671	0	0.03142	0.03854	0.00877	0	0	0.09501	0	0	0	0	0	0.00096	0	0.00545	0.00106	0	0	0	0	0.00249	0.01269	0	0	0	0	0	0	0	5e-05	0.00302	0	0	0.13031
k__Bacteria|p__Proteobacteria|c__Betaproteobacteria|o__Burkholderiales|f__Burkholderiaceae	0	0	0.01607	0	0.00175	0.00833	0	9e-04	0.00178	0.00353	0	0.00371	0	0.00981	0	0.00352	0	0	0.00098	0	0	0	0	0	0	0	0	0	0	0	0	0	0	0	0	0	0	0	0	0	0	0	0	0	0	0	0	0	0
k__Bacteria|p__Actinobacteria|c__Actinomycetia|o__Corynebacteriales|f__Corynebacteriaceae	0	0	0.00902	0	0.00085	0	0	0	0.00598	0	0	0	0	0	0	0	0	0	0	0	0	0	0	0	0	0	0	0	0	0.00022	0	0	0	0	0	0	0.00039	0	0	0	0	0	0	0	0	0	0	0	0
k__Bacteria|p__Verrucomicrobia|c__Verrucomicrobiae|o__Verrucomicrobiales|f__Akkermansiaceae	0	0	0.00427	0	0.06526	0.0308	0.03336	0	0	0	0	0	0	0.00082	0	0.00011	0	0	0	0	0	0	0	0	0	0	0	0	0	0	0	0.00434	0	0	0	0	0	0	0	0	0	0	0	0	0	0	0	0	0
k__Bacteria|p__Bacteroidetes|c__Flavobacteriia|o__Flavobacteriales|f__Flavobacteriaceae	0	0	0.00189	0	0	0	0	0	0	0	0	0	0	0	0	0	0	0	0	0	0	0	0	0	0	0	0	0	0	0	0	0	0	0	0	0	0	0	0	0	0	0	0	0	0	0	0	0	0
k__Bacteria|p__Proteobacteria|c__Gammaproteobacteria|o__Pseudomonadales|f__Pseudomonadaceae	0	0	0.00143	0	0	7e-05	0	0	0.00343	0	0	0	0	0	0	0.00145	0	0	0	0	0	0	0	0	0	0	0	0	0	0	0	0	0	0	0	0	0	0	0	0	0	0	0	0	0	0	0	0	0
k__Bacteria|p__Actinobacteria|c__Coriobacteriia|o__Coriobacteriales|f__Coriobacteriaceae	0	0	4e-05	0.00172	0.57435	0.00086	0.00274	0.00158	0.00402	0.6468	0.08659	0.58375	0	0.00436	0.02535	0	0.03142	0.03854	0.00877	0	0	0	0	0	0	0	0	0.00096	0	0.00545	0.00106	0	0	0	0	0.00249	0.01269	0	0	0	0	0	0	0	5e-05	0.00302	0	0	0
k__Bacteria|p__Proteobacteria|c__CFGB76185|o__OFGB76185|f__FGB76185|g__GGB28308	0	0	13.66545	0.00227	0	0	0	0	0	0	0	0	0	0	0	0	0	0	0	0.00613	0	0	0	0	0	0	0	0	0	0	0	0	0	0	0	0	0	0	0	0	0	0	0	0	0	0.00539	0	0	0
k__Bacteria|p__Bacteroidetes|c__Bacteroidia|o__Bacteroidales|f__Bacteroidaceae|g__GGB28262	0	0	0.69104	0	0.24245	0	0	0	0	0.0838	0.03113	0.08281	0	0	0.06571	0	0	0	0	0	0	0	0	0	0	0	0	0	0	0.008	0	0	0.03082	0	0	0.08959	0.00932	0	0	0	0	0	0	0	0	0	0	0	0
k__Bacteria|p__Firmicutes|c__Erysipelotrichia|o__Erysipelotrichales|f__Erysipelotrichaceae|g__Erysipelatoclostridium	0	0	0.09048	0	0	0	0	0	0.13606	0	0	0	0	2.97707	0	0.0036	0	0	0	0	0	0.00338	0	0	0	0.21006	0.16936	0	0	0	0	0	0	0	0	0	0	0.03647	0	0	0	0	0	0	0	0	0.09451	0	0.00606
k__Bacteria|p__Firmicutes|c__Clostridia|o__Eubacteriales|f__Oscillospiraceae|g__GGB28879	0	0	0.06616	0	0.00362	0.44056	0	0.29493	0	0	0	0	0.05813	0.04373	0	0.60073	0.03608	0.03029	0.68435	2.4079	0.06813	0.16014	0.17145	0	0	0.97611	1.0895	0.42396	0.43802	0.00196	0.85184	0.24909	0.01878	0	0.45819	0.05658	0.00209	0.00352	0	0	0	0.12454	0.12995	0.24337	0.09332	0.06036	0.03699	0.92219	0.07927
k__Bacteria|p__Proteobacteria|c__Betaproteobacteria|o__Burkholderiales|f__Burkholderiaceae|g__Limnobacter	0	0	0.01607	0	0.00175	0.00833	0	9e-04	0.00178	0.00353	0	0.00371	0	0.00981	0	0.00352	0	0	0.00098	0	0	0	0	0	0	0	0	0	0	0	0	0	0	0	0	0	0	0	0	0	0	0	0	0	0	0	0	0	0
k__Bacteria|p__Firmicutes|c__Clostridia|o__Eubacteriales|f__Oscillospiraceae|g__Ruthenibacterium	0	0	0.00986	0	0	0	0	0	0.11977	0	0	0	0	0.07242	0	0	0	0	0	0	0	0.04794	0	0	0	0	0	0	0	0	0	0	0	0	0	0	0	0	0	0	0	0	0	0.00296	0	0	0	0	0
k__Bacteria|p__Actinobacteria|c__Actinomycetia|o__Corynebacteriales|f__Corynebacteriaceae|g__Corynebacterium	0	0	0.00902	0	0.00085	0	0	0	0.00598	0	0	0	0	0	0	0	0	0	0	0	0	0	0	0	0	0	0	0	0	0.00022	0	0	0	0	0	0	0.00039	0	0	0	0	0	0	0	0	0	0	0	0
k__Bacteria|p__Bacteria_unclassified|c__CFGB49426|o__OFGB49426|f__FGB49426|g__GGB28889	0	0	0.00567	0.22847	0.30279	0.1259	0	0	0	0.25626	0.17903	0.24168	0	0	0	0.05457	0.00099	0	0.04398	0.00428	0	0.49008	0	0	0	0	0	0.06174	0.0496	0	0.00086	0.0502	0.03282	0	0.18302	0.73671	0.00031	0	0.0341	0	0	0	0	0.3887	0	0.17622	0	0	0.3815
k__Bacteria|p__Verrucomicrobia|c__Verrucomicrobiae|o__Verrucomicrobiales|f__Akkermansiaceae|g__Akkermansia	0	0	0.00427	0	0.06526	0.0308	0.03336	0	0	0	0	0	0	0.00082	0	0.00011	0	0	0	0	0	0	0	0	0	0	0	0	0	0	0	0.00434	0	0	0	0	0	0	0	0	0	0	0	0	0	0	0	0	0
k__Bacteria|p__Bacteroidetes|c__Flavobacteriia|o__Flavobacteriales|f__Flavobacteriaceae|g__GGB1838	0	0	0.00189	0	0	0	0	0	0	0	0	0	0	0	0	0	0	0	0	0	0	0	0	0	0	0	0	0	0	0	0	0	0	0	0	0	0	0	0	0	0	0	0	0	0	0	0	0	0
k__Bacteria|p__Proteobacteria|c__Gammaproteobacteria|o__Pseudomonadales|f__Pseudomonadaceae|g__Pseudomonas	0	0	0.00143	0	0	7e-05	0	0	0.00343	0	0	0	0	0	0	0.00145	0	0	0	0	0	0	0	0	0	0	0	0	0	0	0	0	0	0	0	0	0	0	0	0	0	0	0	0	0	0	0	0	0
k__Bacteria|p__Actinobacteria|c__Coriobacteriia|o__Coriobacteriales|f__Coriobacteriaceae|g__Parvibacter	0	0	4e-05	0.00172	0.0065	0.00086	0.00274	0.00158	0.00402	0.00201	0	0.00341	0	0.00436	0.02535	0	0.03142	0.03854	0.00877	0	0	0	0	0	0	0	0	0.00096	0	0.00545	0.00106	0	0	0	0	0.00249	0.01269	0	0	0	0	0	0	0	5e-05	0.00302	0	0	0
k__Bacteria|p__Proteobacteria|c__CFGB76185|o__OFGB76185|f__FGB76185|g__GGB28308|s__GGB28308_SGB40878	0	0	13.66545	0.00227	0	0	0	0	0	0	0	0	0	0	0	0	0	0	0	0.00613	0	0	0	0	0	0	0	0	0	0	0	0	0	0	0	0	0	0	0	0	0	0	0	0	0	0.00539	0	0	0
k__Bacteria|p__Firmicutes|c__Bacilli|o__Lactobacillales|f__Streptococcaceae|g__Lactococcus|s__Lactococcus_lactis	0	0	6.20375	0	0	0.03167	0	0	0.01236	0	0	0	0	1.17492	0	4.35427	0.15366	0.12394	0.00035	0	0	0	0.41549	0	0	1.18028	1.35949	0	0	0	0	0.33466	0	0	0.1784	0	0	0.00824	0	0	0	0	0	1.00816	0	0	0	0	0.0415
k__Bacteria|p__Firmicutes|c__Clostridia|o__Eubacteriales|f__Lachnospiraceae|g__Lachnospiraceae_unclassified|s__Lachnospiraceae_bacterium_28_4	0	0	1.6854	0.0016	0.00935	17.88432	0.20739	0.00018	0.01894	0.19954	0.12792	0.20661	6.24904	0.02358	0.00228	1.7079	0.1358	0.13899	0.24987	0.01562	0.04715	4.05044	12.65685	0	0	5.26335	5.7993	0.13637	0.12814	5.35834	1.14522	11.16561	0.22816	0	3.42617	0.55547	5.6051	6.53614	4.02092	0.54675	0.53411	0	0	0.40051	0.01426	2.01566	7.2008	0.00043	7.27707
k__Bacteria|p__Bacteroidetes|c__Bacteroidia|o__Bacteroidales|f__Bacteroidaceae|g__GGB28262|s__GGB28262_SGB40814	0	0	0.69104	0	0.24245	0	0	0	0	0.0838	0.03113	0.08281	0	0	0.06571	0	0	0	0	0	0	0	0	0	0	0	0	0	0	0.008	0	0	0.03082	0	0	0.08959	0.00932	0	0	0	0	0	0	0	0	0	0	0	0
k__Bacteria|p__Firmicutes|c__Erysipelotrichia|o__Erysipelotrichales|f__Erysipelotrichaceae|g__Erysipelatoclostridium|s__Clostridium_cocleatum	0	0	0.09048	0	0	0	0	0	0.13606	0	0	0	0	2.97707	0	0.0036	0	0	0	0	0	0.00338	0	0	0	0	0	0	0	0	0	0	0	0	0	0	0	0.03647	0	0	0	0	0	0	0	0	0.09451	0	0.00606
k__Bacteria|p__Firmicutes|c__Clostridia|o__Eubacteriales|f__Oscillospiraceae|g__GGB28879|s__GGB28879_SGB41559	0	0	0.06616	0	0.00362	0.44056	0	0.29493	0	0	0	0	0.05813	0.04373	0	0.60073	0.03608	0.03029	0.68435	2.4079	0.06813	0.16014	0.17145	0	0	0.97611	1.0895	0.42396	0.43802	0.00196	0.85184	0.24909	0.01878	0	0.45819	0.05658	0.00209	0.00352	0	0	0	0.12454	0.12995	0.24337	0.09332	0.06036	0.03699	0.92219	0.07927
k__Bacteria|p__Firmicutes|c__Bacilli|o__Lactobacillales|f__Streptococcaceae|g__Streptococcus|s__Streptococcus_sp_LYSM12	0	0	0.05454	0	0.00917	0.00056	0.02705	0	0	0.00499	0.00018	0.00622	0	0	0	0.01234	0.028	0.02252	0	0	0	0	0	0	0	0.00948	0.00416	0	0	0	0.00544	0	0	0	0	0	0	0	0	0	0	0	0	0.00727	0	0	0	0	0.00136
k__Bacteria|p__Firmicutes|c__Bacilli|o__Lactobacillales|f__Streptococcaceae|g__Streptococcus|s__Streptococcus_thermophilus	0	0	0.01865	0	0	0	0	0	0	0	0	0	0	0	0	0.00499	0	0	0	0	0	0	0	0	0	0	0	0	0	0	0	0	0	0	0	0	0	0	0	0	0	0	0	0	0	0	0	0	0
k__Bacteria|p__Proteobacteria|c__Betaproteobacteria|o__Burkholderiales|f__Burkholderiaceae|g__Limnobacter|s__Limnobacter_sp_SAORIC_580	0	0	0.01607	0	0.00175	0.00833	0	9e-04	0.00178	0.00353	0	0.00371	0	0.00981	0	0.00352	0	0	0.00098	0	0	0	0	0	0	0	0	0	0	0	0	0	0	0	0	0	0	0	0	0	0	0	0	0	0	0	0	0	0
k__Bacteria|p__Firmicutes|c__Clostridia|o__Eubacteriales|f__Oscillospiraceae|g__Ruthenibacterium|s__Ruthenibacterium_lactatiformans	0	0	0.00986	0	0	0	0	0	0.11977	0	0	0	0	0.07242	0	0	0	0	0	0	0	0.04794	0	0	0	0	0	0	0	0	0	0	0	0	0	0	0	0	0	0	0	0	0	0.00296	0	0	0	0	0
k__Bacteria|p__Actinobacteria|c__Actinomycetia|o__Corynebacteriales|f__Corynebacteriaceae|g__Corynebacterium|s__Corynebacterium_lowii	0	0	0.00902	0	0.00085	0	0	0	0.00598	0	0	0	0	0	0	0	0	0	0	0	0	0	0	0	0	0	0	0	0	0.00022	0	0	0	0	0	0	0.00039	0	0	0	0	0	0	0	0	0	0	0	0
k__Bacteria|p__Bacteria_unclassified|c__CFGB49426|o__OFGB49426|f__FGB49426|g__GGB28889|s__GGB28889_SGB41570	0	0	0.00567	0.22847	0.30279	0.1259	0	0	0	0.25626	0.17903	0.24168	0	0	0	0.05457	0.00099	0	0.04398	0.00428	0	0.49008	0	0	0	0	0	0.06174	0.0496	0	0.00086	0.0502	0.03282	0	0.18302	0.73671	0.00031	0	0.0341	0	0	0	0	0.3887	0	0.17622	0	0	0.3815
k__Bacteria|p__Verrucomicrobia|c__Verrucomicrobiae|o__Verrucomicrobiales|f__Akkermansiaceae|g__Akkermansia|s__Akkermansia_muciniphila	0	0	0.00427	0	0.06526	0.0308	0.03336	0	0	0	0	0	0	0.00082	0	0.00011	0	0	0	0	0	0	0	0	0	0	0	0	0	0	0	0.00434	0	0	0	0	0	0	0	0	0	0	0	0	0	0	0	0	0
k__Bacteria|p__Firmicutes|c__CFGB30328|o__OFGB30328|f__FGB30328|g__GGB1559|s__GGB1559_SGB43521	0	0	0.00271	0	0.72915	6.57892	0.04944	0.34614	0	0.00508	0.00057	0.00488	0.14624	0	0.91872	0.10621	0.03638	0.03732	0.00563	1.8899	0	1.84249	1.18791	0.0804	0	1.08654	1.24375	0.39412	0.41145	0.65556	0	18.41519	0.02736	0.16013	8.98306	0.05373	0.64685	5.76586	6.14441	0.00208	0.00141	0.27186	0.28666	2.34477	0.00658	0.05483	0.00027	0	1.64799
k__Bacteria|p__Bacteroidetes|c__Flavobacteriia|o__Flavobacteriales|f__Flavobacteriaceae|g__GGB1838|s__GGB1838_SGB2488	0	0	0.00189	0	0	0	0	0	0	0	0	0	0	0	0	0	0	0	0	0	0	0	0	0	0	0	0	0	0	0	0	0	0	0	0	0	0	0	0	0	0	0	0	0	0	0	0	0	0
k__Bacteria|p__Proteobacteria|c__Gammaproteobacteria|o__Pseudomonadales|f__Pseudomonadaceae|g__Pseudomonas|s__Pseudomonas_chlororaphis	0	0	0.00143	0	0	7e-05	0	0	0	0	0	0	0	0	0	0.00145	0	0	0	0	0	0	0	0	0	0	0	0	0	0	0	0	0	0	0	0	0	0	0	0	0	0	0	0	0	0	0	0	0
[truncated: 1,171 more rows]
[truncated: 161 more columns]
