# Supplementary material for: Integrative analysis of the mouse cecal microbiome across diet, age, and weight in the diverse BXD population
Source: Microbiome. 2026 May 12;14:144. doi: 10.1186/s40168-026-02369-x (PMC13173809; doi:10.1186/s40168-026-02369-x)
Supplement: Supplementary file 9 — Supplementary Material 8. Table S1. Individual mouse metadata for all cecal samples. Table S2. Raw RNA-Seq counts of cecal tissue mRNA expression. Table S3. Log-transformed TPM values (TPM + 1) of cecal tissue mRNA expression. Table S4. Relative bacterial abundances by taxonomic rank for MG measurements of cecal contents, via the MetaPhlAn 4 pipeline. Table S5. Relative bacterial abundances by taxonomic rank for MT measurements of cecal contents, via the MetaPhlAn 4 pipeline. Table S6. Functional pathway analysis of MG measurements of cecal contents, via the HUMAnN 3.8 pipeline. Table S7. Functional pathway analysis of MT measurements of cecal contents, via the HUMAnN 3.8 pipeline. Table S8. Cross-reference table for bacteria taxonomic names between the MetaPhlAn4, SGB_ID, and GTDB databases. Table S9. Raw counts of bacterial abundances by taxonomic rank for MG measurements of cecal contents, by the Kraken2 pipeline. [file 40168_2026_2369_MOESM8_ESM.zip › TableS5_metaRNA_metaphlan4_abundance_zy.txt]

taxonomy	C001	C008	C009	C010	C011	C014	C015	C016	C018	C019	C020	C021	C022	C023	C024	C025	C026	C027	C028	C029	C030	C031	C032	C033	C034	C035	C036	C037	C038	C039	C040	C041	C042	C043	C044	C045	C046	C047	C048	C049	C050	C051	C052	C053	C054	C055	C056	C057	C058
k__Bacteria	100	100	100	100	100	100	100	100	100	100	100	100	100	100	100	100	100	100	100	100	100	100	100	100	100	100	100	100	100	100	100	100	100	100	100	100	100	100	100	100	100	100	100	100	100	100	100	100	100
k__Bacteria|p__Firmicutes	52.76438	80.90782	66.06495	63.93981	63.35926	50.20045	75.20182	79.46308	75.09812	73.98152	76.48518	71.13915	58.5704	45.49364	54.42918	77.57278	79.07556	57.12666	51.85637	57.07926	63.04915	77.82571	76.48307	78.92883	79.19119	74.04085	73.48296	78.79117	66.77076	78.50702	82.57075	80.59658	71.91796	79.33853	59.59321	76.21844	70.79881	83.46372	73.59682	77.4402	78.43766	73.7436	61.58344	79.95747	55.79803	61.30041	63.25342	76.24759	90.88528
k__Bacteria|p__Bacteroidetes	23.61067	6.31832	6.77082	22.2057	23.83773	28.95504	6.75345	3.82512	6.64912	7.29761	5.92661	16.45441	24.86602	34.43362	21.53561	0.88965	4.53949	23.80476	22.73295	26.78852	21.28819	7.04158	6.76258	8.25161	4.54075	8.28306	15.09966	8.54786	13.29624	2.56916	1.72731	5.82752	16.41804	5.11868	13.38754	10.17771	10.96212	3.72667	14.65441	7.55086	2.38667	7.81097	19.42098	4.90912	23.11995	19.99244	15.44723	12.66819	1.08124
k__Bacteria|p__Proteobacteria	10.12321	1.2333	4.38242	1.80843	4.7145	3.65314	2.23625	1.51208	0.79253	2.58024	0.88958	2.39812	1.75181	7.37194	3.18292	0.6821	2.34084	1.99115	3.89434	6.22546	1.96783	4.30561	6.39247	1.19438	1.00052	2.19319	3.3452	7.83117	4.31456	0.65679	0.95577	1.90171	0	1.62879	2.56248	3.01238	7.14811	6.8897	5.01266	3.39436	0.87407	2.49732	3.15937	1.79723	6.32771	5.07457	18.70288	1.41921	4.2454
k__Bacteria|p__Deferribacteres	7.89477	0	0	0	4.43859	0	0	0	1.5314	0	0	0	0	2.85902	4.42737	0.28165	1.39655	0.03012	0	0	0	0	5.96437	0.89006	1.93726	1.25151	0	0	7.77745	1.01773	0	0	0	1.25916	4.74552	4.15455	0	0	2.19706	0	2.21478	2.94931	0	2.29602	0	0.54322	0	6.79254	0
k__Bacteria|p__Bacteria_unclassified	5.60697	10.55507	22.75965	11.22292	3.61614	2.13668	13.94148	13.20217	14.31865	16.014	16.39444	9.96168	14.77868	9.83804	16.37123	18.44668	10.03326	17.00928	21.32373	9.90676	7.75592	9.12096	3.70431	10.71929	13.04159	14.11706	4.5769	4.80112	7.66368	13.61753	13.38109	5.04197	11.63203	11.72865	18.37253	6.2973	9.3351	5.8718	3.79118	10.84922	12.25638	8.93596	5.72485	11.00579	9.05995	12.87488	2.58527	2.12937	3.59093
k__Bacteria|p__Firmicutes|c__Clostridia	41.35027	39.30592	49.29172	35.72028	41.30582	15.94733	26.71553	53.59105	42.38339	38.11986	24.00153	49.17194	48.1632	38.34151	34.66773	37.68088	24.26266	38.95851	25.83532	34.46218	29.52138	23.69746	58.76606	33.18067	44.28919	34.81318	50.79147	61.72135	52.49141	29.46791	33.23668	60.79425	40.12373	26.8054	36.25939	54.31347	33.73673	58.83272	56.90339	26.16395	23.22687	34.69475	35.62786	33.0049	22.18947	38.13786	43.48844	53.68389	70.64963
k__Bacteria|p__Bacteroidetes|c__CFGB76719	10.18042	0.69858	3.73642	0.01261	4.24471	4.17418	0.48148	0	0.21814	0	0.47233	5.15439	0	0	0	0.07014	0	6.72733	0.68131	0	1.47033	0.99333	2.73361	0.69385	0.90643	0.66939	0	4.63955	2.0064	0	0.44626	0	0	1.22438	0	0	0.48249	0	6.88816	2.08298	0	0	2.63963	1.51398	2.78273	2.42128	8.90046	6.0995	0
k__Bacteria|p__Bacteroidetes|c__Bacteroidia	9.02789	4.9701	2.65936	20.48077	16.62127	22.23323	5.33164	3.24591	5.88386	5.07932	4.86363	10.11819	24.49446	33.08117	20.511	0.59217	3.77801	14.67507	20.02049	26.20251	16.98117	4.92778	2.14584	6.6272	2.68954	6.21077	14.32969	2.22979	11.25897	2.27195	1.0292	4.86929	15.40006	2.71724	12.86638	9.44282	9.66904	2.48166	7.71779	4.09254	2.1302	6.81827	15.18313	2.26178	17.66222	12.41959	2.57472	6.41721	0.40347
k__Bacteria|p__Proteobacteria|c__Epsilonproteobacteria	8.26872	0	0	0	0.72634	0.02831	0.59678	0	0	0	0	0	0	5.26442	0.04051	0.12843	0	0	0	4.1984	0.00385	3.33433	0.02182	0.85116	0.40158	0	0	6.6951	3.75669	0	0	0	0	0.72827	0	1.80579	5.73354	3.84667	4.18075	2.11297	0	0	0	1.06896	0	0.76708	17.23627	0.00068	3.92919
k__Bacteria|p__Deferribacteres|c__Deferribacteres	7.89477	0	0	0	4.43859	0	0	0	1.5314	0	0	0	0	2.85902	4.42737	0.28165	1.39655	0.03012	0	0	0	0	5.96437	0.89006	1.93726	1.25151	0	0	7.77745	1.01773	0	0	0	1.25916	4.74552	4.15455	0	0	2.19706	0	2.21478	2.94931	0	2.29602	0	0.54322	0	6.79254	0
k__Bacteria|p__Firmicutes|c__CFGB76293	6.29725	2.98984	12.46837	14.52994	0.48838	0.0822	0.61282	4.83749	2.55203	10.04824	1.76381	1.92927	4.58912	0.07132	5.46791	1.00398	0.76504	0.72937	0.82452	6.7141	0.24519	0.49037	5.09525	1.69236	2.43233	0.84118	2.00457	11.62546	2.72933	0.9484	2.10987	5.37292	0.2745	1.48736	7.69729	4.61908	0.55031	3.21639	2.67233	0.28709	1.26691	0.58367	4.37922	2.69683	2.42515	0.40021	12.19296	7.65446	0.3461
k__Bacteria|p__Bacteria_unclassified|c__CFGB76064	4.27595	4.78121	21.48646	7.87436	2.14524	0.2531	3.04943	11.33315	3.36318	13.88478	5.68498	8.20517	12.77278	3.28713	13.5	5.67417	0.82187	6.58688	1.24859	9.79927	0.95497	1.82064	2.06621	1.27043	2.59789	4.38546	1.57889	2.82931	7.03106	2.43296	3.87622	3.71297	9.29566	1.52904	14.87488	4.88822	0.42359	4.65263	3.32256	3.85965	1.27675	0.73077	4.50875	3.50664	4.85792	2.84551	1.27579	0.96264	0.94068
k__Bacteria|p__Bacteroidetes|c__CFGB76004	3.69241	0	0	0	0	0	0.25496	0	0.27665	0	0	0	0	0	0	0.15638	0	0	0.8055	0	1.43499	0.48793	0.93367	0.83387	0.73947	0.736	0	1.12801	0	0	0	0	0	0.75597	0	0	0	0	0	0.80792	0	0	0	1.00522	0	0.6032	2.70886	0	0.67777
k__Bacteria|p__Firmicutes|c__Bacilli	2.04425	4.55813	0.56253	4.24532	4.34786	7.2626	2.69082	0.55841	3.2009	1.19558	3.90799	4.35255	0.59488	2.13842	1.25244	9.91409	3.08166	6.93127	11.85034	0.64711	5.11853	6.9728	4.22205	5.34587	1.6774	3.05918	1.95171	2.06378	2.9098	3.84567	6.29409	0.90379	10.21734	3.27629	3.46765	2.8447	6.01318	3.98111	10.42442	20.4113	6.23992	4.36686	9.63549	6.60984	5.22884	4.06442	3.10204	4.01769	5.27731
k__Bacteria|p__Proteobacteria|c__Deltaproteobacteria	1.8545	0.46008	0.28092	1.37441	3.42001	3.22363	0.35047	1.15592	0.29551	1.89122	0.40891	1.22497	1.26207	1.95526	2.36774	0.34098	1.06294	0	0.58464	1.47479	0.37055	0.32887	0.85291	0.22589	0.21924	0.46658	1.63106	0.96834	0.55788	0.53488	0.41422	1.27593	0	0.41777	1.67943	0.93259	0.80773	1.99803	0.83053	0.51223	0.59115	0.61673	2.11081	0.27501	0.78704	3.46733	1.31197	0.71087	0.16448
k__Bacteria|p__Bacteria_unclassified|c__Bacteria_unclassified	0.98155	2.63089	0.67712	1.24057	1.21951	1.88359	6.65124	1.07916	6.5042	1.23983	7.21173	0.98272	1.19622	6.28645	0.88506	5.47448	7.02056	1.93466	7.50964	0.05429	3.82636	5.37748	1.23391	7.71012	7.60752	5.68089	1.26837	1.00717	0.03015	7.61515	6.16888	0.74946	0.70654	7.14485	1.43175	0.90061	7.25046	0.7805	0.29658	3.44827	7.61416	5.27712	0.58944	5.52551	2.90398	4.00199	0.91599	0.83878	2.12486
k__Bacteria|p__Firmicutes|c__CFGB76790	0.84303	0	0.01027	1.39048	0.19287	0	0.09697	0.14781	0.04091	0.32837	0	0.2585	0.06265	0.26015	0.61167	0.02771	0.01684	0.02816	0.13775	0.15186	0.02586	0.00351	0.07691	0.00101	0.00306	0	0.20788	0.11054	0.00865	0.00766	0	0.29589	2.54323	0.00473	1.25235	0.6799	0.003	0.06434	0.20022	0	0	0.09109	0.2469	0.003	0	0	0.42733	0.3178	0
k__Bacteria|p__Firmicutes|c__CFGB1814	0.32202	0.04141	0	0	0	0	0.05352	0	0.04297	0	0.01018	0.0556	0.20933	0.03696	0	0.0178	0	0.0715	0.05542	0	0.18486	0.07489	0	0.00919	0.0388	0.08126	0	0.09395	0	0.0293	0.01742	0	0	0.02697	0	0	0	0.04802	0	0.13091	0.01988	0	0	0.01273	0	0.0549	0.23592	0	0
k__Bacteria|p__Firmicutes|c__CFGB28877	0.31228	0.532	0.02499	0.10769	0	0.35108	1.05803	0.34552	1.05857	0.29178	1.50151	0.16413	0.15433	0	0	0.23558	1.07447	0.32387	0.35335	0	0.13204	0.38024	0.39707	3.37908	1.21549	2.35959	0.44004	0.04949	0.43897	1.01215	1.30252	0.55668	0.00281	1.83213	0.08483	0.01615	0.92339	0.01764	0	1.2871	1.94202	0.33094	0.0987	2.89097	0	0.2849	0	0	2.8081
k__Bacteria|p__Bacteroidetes|c__CFGB76183	0.24826	0.0695	0	0	0	0.50854	0.00997	0	0.02054	0	0	0.52089	0	0	0	0	0	0	0	0.10475	0	0	0.21958	0.00063	0	0	0	0.36384	0	0	0.03375	0	0	0	0	0	0	0.25034	0	0	0	0	0.49666	0.01655	0	0.02258	0.60257	0	0
k__Bacteria|p__Firmicutes|c__CFGB9827	0.23178	0.04377	0.00946	0.34203	0	0	0.31326	0.16907	0.0883	0.23643	0.06129	0.40367	0.25581	0.78998	0.22364	0.08785	0.28462	0.49635	0.48893	0	0.27387	0.15957	0.20555	0.10921	0.09674	0.26725	0.12298	0.21786	0	0.14134	0.11566	0.31386	0.98367	0.10291	0	0.17325	0.42129	0.07496	0.30256	0.16467	0.14756	0.17713	0.41306	0.06668	0.48968	0.20674	0.18038	0.09541	0.02052
k__Bacteria|p__Bacteria_unclassified|c__CFGB76313	0.19465	1.66177	0.00517	0.94433	0.02599	0	0.50008	0.08558	0.67686	0.23838	0.88797	0.00477	0.18533	0.06292	0.03886	0.61044	0.52531	0.65889	2.93835	0	0.9886	0.46451	0.06051	0.6509	0.68609	0.89127	0.08378	0.13134	0.16855	1.36	1.26078	0.07181	0.74731	1.09354	0.08967	0.05468	0.29279	0.01866	0.00408	0.28585	1.74223	0.82056	0.17597	0.32512	0.52624	0.55222	0.03857	0.10103	0.18064
k__Bacteria|p__Firmicutes|c__Tissierellia	0.19329	0.36487	0	0	0.00313	0	0.13912	0	0.2487	0.1625	0.10034	0.14528	0.00203	0	0	0.1548	0.12854	0	0.04709	0	0.066	0.06377	0	0.1567	0.05788	0.22056	0	0	0	0.05326	0.16515	0	0	0.74617	0.04088	0	0.43765	0.00898	0	0.13496	0.11888	0.06597	0.01663	0.46808	0.0964	0.50995	0	0	0.02609
k__Bacteria|p__Bacteria_unclassified|c__CFGB76138	0.13733	0.16825	0.56826	0.33113	0.10618	0	0	0.20876	0.02319	0.07434	0.0609	0.2316	0.34186	0.06382	1.31071	0.18567	0.32644	0.6058	0.148	0.0532	0.07585	0.08644	0.20957	0.20207	0.06844	0.1278	0.10701	0.34954	0.34198	0.19003	0.21486	0.2172	0	0.11913	1.426	0.17129	0.0739	0.23613	0.15874	0	0.1298	0.15553	0.16518	0.08491	0	0.04575	0.12194	0.10649	0.03417
k__Bacteria|p__Actinobacteria|c__CFGB4875	0.13323	0.05526	0.05459	0.4482	0.71811	0	0.05532	0.14965	0.04577	0.81061	0.03555	0.17409	0.14046	0.14768	0.47552	0	0.04163	0.30975	0.10335	0.44624	0.15772	0.02257	0.12677	0.00687	0.04759	0.09754	0.26518	0.01851	0	0.02973	0.01508	0.31461	0	0.00872	0.11768	0.10011	0.03132	0.41436	0	0.00667	0	0.10984	0.30942	0	0.06882	0.02564	0.0623	0.11722	0
k__Bacteria|p__Firmicutes|c__CFGB1494	0.12598	0.05244	0	0	0	0	3.39315	0.38131	0.38931	0	0	0.48543	0	0	0	1.87922	0.01291	0.01132	0.02882	0	0.80904	10.00826	0.1544	0.02349	1.59234	2.75597	0.42607	0.02336	0.00548	0.00025	0.2684	0.29492	0	0.10607	0	0	0.13161	0	0	0	1.46	0	0	9.57727	0	0.16912	0	0	0.36465
k__Bacteria|p__Firmicutes|c__CFGB76074	0.0804	1.27653	0.0062	0.03934	0.20302	0	2.6468	0.27244	1.84317	0.26981	2.3312	0.78622	1.51993	0.72549	1.5283	1.89218	1.39031	1.22615	2.37786	0	2.78161	1.43323	0.85125	0.54772	0.94482	3.60439	0.07337	0.32467	0.46891	2.2105	1.56386	0.25562	0.04861	2.19865	0.85549	0.38016	0.9709	0.13535	0.08811	4.69857	2.27903	1.11625	0.19312	0.44313	2.02742	1.812	0.11039	0.18334	0.33589
k__Bacteria|p__Bacteroidetes|c__CFGB76349	0.07003	0.03186	0.14151	0.59635	0.20553	0.08044	0.07916	0.11518	0.02195	0.5581	0.00706	0.12942	0.08873	0.10709	0.01984	0	0	0	0.07559	0	0.21805	0.02144	0.1577	0	0.02094	0.00338	0	0.03134	0	0.01397	0.01574	0.21927	0	0	0.01637	0.07943	0	0.187	0	0.00305	0	0.06462	0.49626	0	0	0.04914	0.03608	0	0
k__Bacteria|p__Firmicutes|c__CFGB72709	0.0378	0.01017	0	0.10628	0.13733	0	0.00299	0.05764	0	0.06683	0	0.27113	0.10553	0	1.56942	0	0.00371	0	0	0	0	0	0.01385	0	0	0	0.05835	0.05521	0	0.02168	0.02851	0.22629	0	0	1.01089	0	0	0.23792	0	0	0.00054	0.01155	0.1287	0	0	0	0.10178	0	0
k__Bacteria|p__Firmicutes|c__CFGB76234	0.03766	0.16976	0	0	0	0	0	0	0.17975	0	0	0	0	0	0	0.00779	0	0	0	0	1.18316	0.79436	0.06741	0	0.11862	0.0723	0	0.12395	0	0	0.0074	0	0	0.0796	0.00347	0	0.09005	0	0	1.14987	0	0.11266	0.00224	0.05033	0	0.11852	0.09801	0	0.00536
k__Bacteria|p__Bacteroidetes|c__CFGB75970	0.02379	0.21304	0.17222	0.36568	0.54175	0.99149	0.16027	0.06589	0.07263	0.34741	0	0.12043	0.14147	0.87541	0.45999	0.00231	0.0862	0.87889	0.2124	0.03502	0.38539	0.06397	0.23157	0.03367	0.09611	0.11187	0.34264	0.03116	0	0.04915	0.09412	0.11729	0	0.01294	0.17395	0.2852	0.03414	0.21439	0.01062	0.02896	0.01082	0.2773	0.17019	0.00592	0.4075	0.16981	0	0	0
k__Bacteria|p__Firmicutes|c__CFGB76071	0.02297	0.18249	0	0	0	0	0.58289	0	0.04302	0	0.33384	0	0	0	0	0.12418	0.12639	0	0.11183	0	0	0.22267	0	0.19462	0.07018	0	0	0	0	0.08754	0.19141	0	0	0.72893	0	0	0.08773	0	0.08015	0.20285	0.08022	0.11512	0	0.14339	0	0.03063	0	0	0
k__Bacteria|p__Firmicutes|c__CFGB9644	0.01749	0.14919	0.02264	0.13859	0.11922	0	0.01269	0.40307	0.03319	0.33854	0	0.51031	0.10439	0	0.53882	0.002	0	6.89698	0.07619	0	0.61721	0.00744	0.07273	0	0.04971	0.06864	0.03097	0.47235	0	0.0099	0	0.12372	0.86736	0.09149	0.32764	0.28251	0.07102	0.16389	0	0.27154	0	0	0.04728	0	0	0	0.19827	0.10263	0.10655
k__Bacteria|p__Firmicutes|c__CFGB9659	0.01626	0.10968	0	0	0	0	0.0254	0	0	0	0.21617	0	0	0	0	0.34639	0.42717	0.01332	0.00461	0	0	0.13636	0	0.60932	0.07955	2.36662	0.00327	0	0	0	0.21436	0	0.19098	0.00559	0	0	0.38178	0	0	0.49126	0	0.4146	0	0.53807	0.26067	1.54336	0	0	0.0303
k__Bacteria|p__Firmicutes|c__CFGB76355	0.0072	0.62237	0.00062	0	0	1.91834	1.4206	0	0.16645	0	0.12722	0.19003	0.20902	0	0	1.6956	9.23782	0.07666	0.09687	0	0.08515	0.70552	0	0.08887	0.03393	0.59999	0.12521	0	0	2.6171	0.29869	0.06521	0	0.44499	0.03893	0	1.53039	0	0	1.26668	1.53751	3.23362	0.01844	2.72307	2.40945	0.5229	0	0	0.3551
k__Bacteria|p__Firmicutes|c__Clostridia|o__Eubacteriales	41.26552	37.46714	49.29172	35.67693	41.27129	15.94733	25.97795	53.58698	42.31973	38.06532	23.30864	49.15696	47.88194	38.20548	34.66773	37.42402	23.80324	38.00576	25.62297	34.46218	29.3429	21.91322	58.7634	32.58346	43.43307	34.71576	50.73486	61.66892	52.02304	28.90418	32.23787	60.79425	39.96188	25.35536	36.25939	54.24011	33.57125	58.82303	56.90339	25.36168	20.56295	33.68767	35.59218	32.80544	21.9082	37.25103	43.469	53.6011	70.42048
k__Bacteria|p__Bacteroidetes|c__CFGB76719|o__OFGB76719	10.18042	0.69858	3.73642	0.01261	4.24471	4.17418	0.48148	0	0.21814	0	0.47233	5.15439	0	0	0	0.07014	0	6.72733	0.68131	0	1.47033	0.99333	2.73361	0.69385	0.90643	0.66939	0	4.63955	2.0064	0	0.44626	0	0	1.22438	0	0	0.48249	0	6.88816	2.08298	0	0	2.63963	1.51398	2.78273	2.42128	8.90046	6.0995	0
k__Bacteria|p__Bacteroidetes|c__Bacteroidia|o__Bacteroidales	9.02789	4.9701	2.65936	20.48077	16.62127	22.23323	5.33164	3.24591	5.88386	5.07932	4.86363	10.11819	24.49446	33.08117	20.511	0.59217	3.77801	14.67507	20.02049	26.20251	16.98117	4.92778	2.14584	6.6272	2.68954	6.21077	14.32969	2.22979	11.25897	2.27195	1.0292	4.86929	15.40006	2.71724	12.86638	9.44282	9.66904	2.48166	7.71779	4.09254	2.1302	6.81827	15.18313	2.26178	17.66222	12.41959	2.57472	6.41721	0.40347
k__Bacteria|p__Proteobacteria|c__Epsilonproteobacteria|o__Campylobacterales	8.26872	0	0	0	0.72634	0.02831	0.59678	0	0	0	0	0	0	5.26442	0.04051	0.12843	0	0	0	4.1984	0.00385	3.33433	0.02182	0.85116	0.40158	0	0	6.6951	3.75669	0	0	0	0	0.72827	0	1.80579	5.73354	3.84667	4.18075	2.11297	0	0	0	1.06896	0	0.76708	17.23627	0.00068	3.92919
k__Bacteria|p__Deferribacteres|c__Deferribacteres|o__Deferribacterales	7.89477	0	0	0	4.43859	0	0	0	1.5314	0	0	0	0	2.85902	4.42737	0.28165	1.39655	0.03012	0	0	0	0	5.96437	0.89006	1.93726	1.25151	0	0	7.77745	1.01773	0	0	0	1.25916	4.74552	4.15455	0	0	2.19706	0	2.21478	2.94931	0	2.29602	0	0.54322	0	6.79254	0
k__Bacteria|p__Firmicutes|c__CFGB76293|o__OFGB76293	6.29725	2.98984	12.46837	14.52994	0.48838	0.0822	0.61282	4.83749	2.55203	10.04824	1.76381	1.92927	4.58912	0.07132	5.46791	1.00398	0.76504	0.72937	0.82452	6.7141	0.24519	0.49037	5.09525	1.69236	2.43233	0.84118	2.00457	11.62546	2.72933	0.9484	2.10987	5.37292	0.2745	1.48736	7.69729	4.61908	0.55031	3.21639	2.67233	0.28709	1.26691	0.58367	4.37922	2.69683	2.42515	0.40021	12.19296	7.65446	0.3461
k__Bacteria|p__Bacteria_unclassified|c__CFGB76064|o__OFGB76064	4.27595	4.78121	21.48646	7.87436	2.14524	0.2531	3.04943	11.33315	3.36318	13.88478	5.68498	8.20517	12.77278	3.28713	13.5	5.67417	0.82187	6.58688	1.24859	9.79927	0.95497	1.82064	2.06621	1.27043	2.59789	4.38546	1.57889	2.82931	7.03106	2.43296	3.87622	3.71297	9.29566	1.52904	14.87488	4.88822	0.42359	4.65263	3.32256	3.85965	1.27675	0.73077	4.50875	3.50664	4.85792	2.84551	1.27579	0.96264	0.94068
k__Bacteria|p__Bacteroidetes|c__CFGB76004|o__OFGB76004	3.69241	0	0	0	0	0	0.25496	0	0.27665	0	0	0	0	0	0	0.15638	0	0	0.8055	0	1.43499	0.48793	0.93367	0.83387	0.73947	0.736	0	1.12801	0	0	0	0	0	0.75597	0	0	0	0	0	0.80792	0	0	0	1.00522	0	0.6032	2.70886	0	0.67777
k__Bacteria|p__Proteobacteria|c__Deltaproteobacteria|o__Desulfovibrionales	1.8545	0.46008	0.28092	1.37441	3.42001	3.22363	0.35047	1.15592	0.29551	1.89122	0.40891	1.22497	1.26207	1.95526	2.36774	0.34098	1.06294	0	0.58464	1.47479	0.37055	0.32887	0.85291	0.22589	0.21924	0.46658	1.63106	0.96834	0.55788	0.53488	0.41422	1.27593	0	0.41777	1.67943	0.93259	0.80773	1.99803	0.83053	0.51223	0.59115	0.61673	2.11081	0.27501	0.78704	3.46733	1.31197	0.71087	0.16448
k__Bacteria|p__Firmicutes|c__Bacilli|o__Lactobacillales	1.58454	4.20624	0.56253	2.28118	4.30773	3.37647	2.5866	0.36069	2.38035	0.2575	3.70176	4.17876	0.40253	1.06752	1.05043	9.75598	2.87169	5.6939	11.30916	0.45617	4.18964	6.66481	3.45913	4.42987	1.05774	2.66752	0.5169	1.73577	2.74115	2.79569	5.84819	0.63274	10.21357	2.74632	3.29562	2.66271	5.2241	3.78816	10.37335	20.3107	5.3064	3.20243	9.1961	6.00273	4.67929	3.66671	2.83678	3.96794	5.08275
k__Bacteria|p__Bacteria_unclassified|c__Bacteria_unclassified|o__Bacteria_unclassified	0.98155	2.63089	0.67712	1.24057	1.21951	1.88359	6.65124	1.07916	6.5042	1.23983	7.21173	0.98272	1.19622	6.28645	0.88506	5.47448	7.02056	1.93466	7.50964	0.05429	3.82636	5.37748	1.23391	7.71012	7.60752	5.68089	1.26837	1.00717	0.03015	7.61515	6.16888	0.74946	0.70654	7.14485	1.43175	0.90061	7.25046	0.7805	0.29658	3.44827	7.61416	5.27712	0.58944	5.52551	2.90398	4.00199	0.91599	0.83878	2.12486
k__Bacteria|p__Firmicutes|c__CFGB76790|o__OFGB76790	0.84303	0	0.01027	1.39048	0.19287	0	0.09697	0.14781	0.04091	0.32837	0	0.2585	0.06265	0.26015	0.61167	0.02771	0.01684	0.02816	0.13775	0.15186	0.02586	0.00351	0.07691	0.00101	0.00306	0	0.20788	0.11054	0.00865	0.00766	0	0.29589	2.54323	0.00473	1.25235	0.6799	0.003	0.06434	0.20022	0	0	0.09109	0.2469	0.003	0	0	0.42733	0.3178	0
k__Bacteria|p__Firmicutes|c__Bacilli|o__Bacillales	0.45972	0.35189	0	1.96414	0.04013	3.88613	0.10422	0.19772	0.82055	0.93808	0.20623	0.17379	0.19234	1.0709	0.20202	0.15811	0.20997	1.23738	0.54118	0.19094	0.92889	0.30799	0.76291	0.916	0.61966	0.39165	1.43481	0.32801	0.16865	1.04998	0.4459	0.27105	0.00377	0.52997	0.17203	0.18199	0.78908	0.19295	0.05107	0.1006	0.93352	1.16443	0.43939	0.6071	0.54954	0.39771	0.26526	0.04975	0.19457
k__Bacteria|p__Firmicutes|c__CFGB1814|o__OFGB1814	0.32202	0.04141	0	0	0	0	0.05352	0	0.04297	0	0.01018	0.0556	0.20933	0.03696	0	0.0178	0	0.0715	0.05542	0	0.18486	0.07489	0	0.00919	0.0388	0.08126	0	0.09395	0	0.0293	0.01742	0	0	0.02697	0	0	0	0.04802	0	0.13091	0.01988	0	0	0.01273	0	0.0549	0.23592	0	0
k__Bacteria|p__Firmicutes|c__CFGB28877|o__OFGB28877	0.31228	0.532	0.02499	0.10769	0	0.35108	1.05803	0.34552	1.05857	0.29178	1.50151	0.16413	0.15433	0	0	0.23558	1.07447	0.32387	0.35335	0	0.13204	0.38024	0.39707	3.37908	1.21549	2.35959	0.44004	0.04949	0.43897	1.01215	1.30252	0.55668	0.00281	1.83213	0.08483	0.01615	0.92339	0.01764	0	1.2871	1.94202	0.33094	0.0987	2.89097	0	0.2849	0	0	2.8081
k__Bacteria|p__Bacteroidetes|c__CFGB76183|o__OFGB76183	0.24826	0.0695	0	0	0	0.50854	0.00997	0	0.02054	0	0	0.52089	0	0	0	0	0	0	0	0.10475	0	0	0.21958	0.00063	0	0	0	0.36384	0	0	0.03375	0	0	0	0	0	0	0.25034	0	0	0	0	0.49666	0.01655	0	0.02258	0.60257	0	0
k__Bacteria|p__Firmicutes|c__CFGB9827|o__OFGB9827	0.23178	0.04377	0.00946	0.34203	0	0	0.31326	0.16907	0.0883	0.23643	0.06129	0.40367	0.25581	0.78998	0.22364	0.08785	0.28462	0.49635	0.48893	0	0.27387	0.15957	0.20555	0.10921	0.09674	0.26725	0.12298	0.21786	0	0.14134	0.11566	0.31386	0.98367	0.10291	0	0.17325	0.42129	0.07496	0.30256	0.16467	0.14756	0.17713	0.41306	0.06668	0.48968	0.20674	0.18038	0.09541	0.02052
k__Bacteria|p__Bacteria_unclassified|c__CFGB76313|o__OFGB76313	0.19465	1.66177	0.00517	0.94433	0.02599	0	0.50008	0.08558	0.67686	0.23838	0.88797	0.00477	0.18533	0.06292	0.03886	0.61044	0.52531	0.65889	2.93835	0	0.9886	0.46451	0.06051	0.6509	0.68609	0.89127	0.08378	0.13134	0.16855	1.36	1.26078	0.07181	0.74731	1.09354	0.08967	0.05468	0.29279	0.01866	0.00408	0.28585	1.74223	0.82056	0.17597	0.32512	0.52624	0.55222	0.03857	0.10103	0.18064
k__Bacteria|p__Firmicutes|c__Tissierellia|o__Tissierellales	0.19329	0.36487	0	0	0.00313	0	0.13912	0	0.2487	0.1625	0.10034	0.14528	0.00203	0	0	0.1548	0.12854	0	0.04709	0	0.066	0.06377	0	0.1567	0.05788	0.22056	0	0	0	0.05326	0.16515	0	0	0.74617	0.04088	0	0.43765	0.00898	0	0.13496	0.11888	0.06597	0.01663	0.46808	0.0964	0.50995	0	0	0.02609
k__Bacteria|p__Bacteria_unclassified|c__CFGB76138|o__OFGB76138	0.13733	0.16825	0.56826	0.33113	0.10618	0	0	0.20876	0.02319	0.07434	0.0609	0.2316	0.34186	0.06382	1.31071	0.18567	0.32644	0.6058	0.148	0.0532	0.07585	0.08644	0.20957	0.20207	0.06844	0.1278	0.10701	0.34954	0.34198	0.19003	0.21486	0.2172	0	0.11913	1.426	0.17129	0.0739	0.23613	0.15874	0	0.1298	0.15553	0.16518	0.08491	0	0.04575	0.12194	0.10649	0.03417
k__Bacteria|p__Actinobacteria|c__CFGB4875|o__OFGB4875	0.13323	0.05526	0.05459	0.4482	0.71811	0	0.05532	0.14965	0.04577	0.81061	0.03555	0.17409	0.14046	0.14768	0.47552	0	0.04163	0.30975	0.10335	0.44624	0.15772	0.02257	0.12677	0.00687	0.04759	0.09754	0.26518	0.01851	0	0.02973	0.01508	0.31461	0	0.00872	0.11768	0.10011	0.03132	0.41436	0	0.00667	0	0.10984	0.30942	0	0.06882	0.02564	0.0623	0.11722	0
k__Bacteria|p__Firmicutes|c__CFGB1494|o__OFGB1494	0.12598	0.05244	0	0	0	0	3.39315	0.38131	0.38931	0	0	0.48543	0	0	0	1.87922	0.01291	0.01132	0.02882	0	0.80904	10.00826	0.1544	0.02349	1.59234	2.75597	0.42607	0.02336	0.00548	0.00025	0.2684	0.29492	0	0.10607	0	0	0.13161	0	0	0	1.46	0	0	9.57727	0	0.16912	0	0	0.36465
k__Bacteria|p__Firmicutes|c__Clostridia|o__Clostridia_unclassified	0.08475	1.83878	0	0.04335	0.03453	0	0.73758	0	0.06366	0.02564	0.69289	0.00954	0.28011	0.13603	0	0.25686	0.45942	0.70934	0.21236	0	0.17848	1.78423	0.00266	0.59721	0.85611	0.09742	0.05661	0.05243	0.33976	0.56373	0.99881	0	0	1.45004	0	0.03019	0.16548	0.00411	0	0.80227	2.66392	1.00708	0.00954	0.19946	0.28127	0.88683	0.01944	0.08279	0.22916
k__Bacteria|p__Firmicutes|c__CFGB76074|o__OFGB76074	0.0804	1.27653	0.0062	0.03934	0.20302	0	2.6468	0.27244	1.84317	0.26981	2.3312	0.78622	1.51993	0.72549	1.5283	1.89218	1.39031	1.22615	2.37786	0	2.78161	1.43323	0.85125	0.54772	0.94482	3.60439	0.07337	0.32467	0.46891	2.2105	1.56386	0.25562	0.04861	2.19865	0.85549	0.38016	0.9709	0.13535	0.08811	4.69857	2.27903	1.11625	0.19312	0.44313	2.02742	1.812	0.11039	0.18334	0.33589
k__Bacteria|p__Bacteroidetes|c__CFGB76349|o__OFGB76349	0.07003	0.03186	0.14151	0.59635	0.20553	0.08044	0.07916	0.11518	0.02195	0.5581	0.00706	0.12942	0.08873	0.10709	0.01984	0	0	0	0.07559	0	0.21805	0.02144	0.1577	0	0.02094	0.00338	0	0.03134	0	0.01397	0.01574	0.21927	0	0	0.01637	0.07943	0	0.187	0	0.00305	0	0.06462	0.49626	0	0	0.04914	0.03608	0	0
k__Bacteria|p__Firmicutes|c__CFGB72709|o__OFGB72709	0.0378	0.01017	0	0.10628	0.13733	0	0.00299	0.05764	0	0.06683	0	0.27113	0.10553	0	1.56942	0	0.00371	0	0	0	0	0	0.01385	0	0	0	0.05835	0.05521	0	0.02168	0.02851	0.22629	0	0	1.01089	0	0	0.23792	0	0	0.00054	0.01155	0.1287	0	0	0	0.10178	0	0
k__Bacteria|p__Firmicutes|c__CFGB76234|o__OFGB76234	0.03766	0.16976	0	0	0	0	0	0	0.17975	0	0	0	0	0	0	0.00779	0	0	0	0	1.18316	0.79436	0.06741	0	0.11862	0.0723	0	0.12395	0	0	0.0074	0	0	0.0796	0.00347	0	0.09005	0	0	1.14987	0	0.11266	0.00224	0.05033	0	0.11852	0.09801	0	0.00536
k__Bacteria|p__Bacteroidetes|c__CFGB75970|o__OFGB75970	0.02379	0.21304	0.17222	0.36568	0.54175	0.99149	0.16027	0.06589	0.07263	0.34741	0	0.12043	0.14147	0.87541	0.45999	0.00231	0.0862	0.87889	0.2124	0.03502	0.38539	0.06397	0.23157	0.03367	0.09611	0.11187	0.34264	0.03116	0	0.04915	0.09412	0.11729	0	0.01294	0.17395	0.2852	0.03414	0.21439	0.01062	0.02896	0.01082	0.2773	0.17019	0.00592	0.4075	0.16981	0	0	0
k__Bacteria|p__Firmicutes|c__CFGB76071|o__OFGB76071	0.02297	0.18249	0	0	0	0	0.58289	0	0.04302	0	0.33384	0	0	0	0	0.12418	0.12639	0	0.11183	0	0	0.22267	0	0.19462	0.07018	0	0	0	0	0.08754	0.19141	0	0	0.72893	0	0	0.08773	0	0.08015	0.20285	0.08022	0.11512	0	0.14339	0	0.03063	0	0	0
k__Bacteria|p__Firmicutes|c__CFGB9644|o__OFGB9644	0.01749	0.14919	0.02264	0.13859	0.11922	0	0.01269	0.40307	0.03319	0.33854	0	0.51031	0.10439	0	0.53882	0.002	0	6.89698	0.07619	0	0.61721	0.00744	0.07273	0	0.04971	0.06864	0.03097	0.47235	0	0.0099	0	0.12372	0.86736	0.09149	0.32764	0.28251	0.07102	0.16389	0	0.27154	0	0	0.04728	0	0	0	0.19827	0.10263	0.10655
k__Bacteria|p__Firmicutes|c__CFGB9659|o__OFGB9659	0.01626	0.10968	0	0	0	0	0.0254	0	0	0	0.21617	0	0	0	0	0.34639	0.42717	0.01332	0.00461	0	0	0.13636	0	0.60932	0.07955	2.36662	0.00327	0	0	0	0.21436	0	0.19098	0.00559	0	0	0.38178	0	0	0.49126	0	0.4146	0	0.53807	0.26067	1.54336	0	0	0.0303
k__Bacteria|p__Firmicutes|c__CFGB76355|o__OFGB76355	0.0072	0.62237	0.00062	0	0	1.91834	1.4206	0	0.16645	0	0.12722	0.19003	0.20902	0	0	1.6956	9.23782	0.07666	0.09687	0	0.08515	0.70552	0	0.08887	0.03393	0.59999	0.12521	0	0	2.6171	0.29869	0.06521	0	0.44499	0.03893	0	1.53039	0	0	1.26668	1.53751	3.23362	0.01844	2.72307	2.40945	0.5229	0	0	0.3551
k__Bacteria|p__Firmicutes|c__Clostridia|o__Eubacteriales|f__Lachnospiraceae	39.74429	22.81937	45.08457	27.60467	35.75261	11.5284	20.05858	37.6318	34.09723	25.99081	8.98341	37.13597	38.23279	16.75297	28.23754	29.9144	12.89119	29.39881	16.34092	31.34391	20.27792	16.76401	48.10007	15.1921	28.71072	24.42727	44.88228	58.31251	50.26949	18.07557	22.39407	44.7281	35.8825	17.00282	25.72808	51.71549	11.65016	53.25112	51.39097	20.47407	8.52833	23.40956	27.34343	26.20727	12.49383	27.43379	39.83381	46.85924	68.54762
k__Bacteria|p__Bacteroidetes|c__CFGB76719|o__OFGB76719|f__FGB76719	10.18042	0.69858	3.73642	0.01261	4.24471	4.17418	0.48148	0	0.21814	0	0.47233	5.15439	0	0	0	0.07014	0	6.72733	0.68131	0	1.47033	0.99333	2.73361	0.69385	0.90643	0.66939	0	4.63955	2.0064	0	0.44626	0	0	1.22438	0	0	0.48249	0	6.88816	2.08298	0	0	2.63963	1.51398	2.78273	2.42128	8.90046	6.0995	0
k__Bacteria|p__Proteobacteria|c__Epsilonproteobacteria|o__Campylobacterales|f__Helicobacteraceae	8.26872	0	0	0	0.72634	0.02831	0.59678	0	0	0	0	0	0	5.26442	0.04051	0.12843	0	0	0	4.1984	0.00385	3.33433	0.02182	0.85116	0.40158	0	0	6.6951	3.75669	0	0	0	0	0.72827	0	1.80579	5.73354	3.84667	4.18075	2.11297	0	0	0	1.06896	0	0.76708	17.23627	0.00068	3.92919
k__Bacteria|p__Bacteroidetes|c__Bacteroidia|o__Bacteroidales|f__Bacteroidaceae	8.17707	0.3767	2.21388	4.34123	13.5523	21.35888	1.03908	2.7885	0.06222	4.03535	0	3.29246	7.13519	10.44236	15.47459	0.08332	0.48008	6.80199	2.48455	3.76867	2.07334	0.07703	1.05807	0.07907	0.22109	0.52276	2.61378	2.00287	6.9246	0.77825	0.29133	3.92383	4.83044	0.23248	10.03756	7.05914	2.3991	1.87869	6.69795	0.34313	0.78953	0.72273	2.30181	0.59752	3.39736	0.8127	2.17398	0.59518	0
k__Bacteria|p__Deferribacteres|c__Deferribacteres|o__Deferribacterales|f__Deferribacteraceae	7.89477	0	0	0	4.43859	0	0	0	1.5314	0	0	0	0	2.85902	4.42737	0.28165	1.39655	0.03012	0	0	0	0	5.96437	0.89006	1.93726	1.25151	0	0	7.77745	1.01773	0	0	0	1.25916	4.74552	4.15455	0	0	2.19706	0	2.21478	2.94931	0	2.29602	0	0.54322	0	6.79254	0
k__Bacteria|p__Firmicutes|c__CFGB76293|o__OFGB76293|f__FGB76293	6.29725	2.98984	12.46837	14.52994	0.48838	0.0822	0.61282	4.83749	2.55203	10.04824	1.76381	1.92927	4.58912	0.07132	5.46791	1.00398	0.76504	0.72937	0.82452	6.7141	0.24519	0.49037	5.09525	1.69236	2.43233	0.84118	2.00457	11.62546	2.72933	0.9484	2.10987	5.37292	0.2745	1.48736	7.69729	4.61908	0.55031	3.21639	2.67233	0.28709	1.26691	0.58367	4.37922	2.69683	2.42515	0.40021	12.19296	7.65446	0.3461
k__Bacteria|p__Bacteria_unclassified|c__CFGB76064|o__OFGB76064|f__FGB76064	4.27595	4.78121	21.48646	7.87436	2.14524	0.2531	3.04943	11.33315	3.36318	13.88478	5.68498	8.20517	12.77278	3.28713	13.5	5.67417	0.82187	6.58688	1.24859	9.79927	0.95497	1.82064	2.06621	1.27043	2.59789	4.38546	1.57889	2.82931	7.03106	2.43296	3.87622	3.71297	9.29566	1.52904	14.87488	4.88822	0.42359	4.65263	3.32256	3.85965	1.27675	0.73077	4.50875	3.50664	4.85792	2.84551	1.27579	0.96264	0.94068
k__Bacteria|p__Bacteroidetes|c__CFGB76004|o__OFGB76004|f__FGB76004	3.69241	0	0	0	0	0	0.25496	0	0.27665	0	0	0	0	0	0	0.15638	0	0	0.8055	0	1.43499	0.48793	0.93367	0.83387	0.73947	0.736	0	1.12801	0	0	0	0	0	0.75597	0	0	0	0	0	0.80792	0	0	0	1.00522	0	0.6032	2.70886	0	0.67777
k__Bacteria|p__Proteobacteria|c__Deltaproteobacteria|o__Desulfovibrionales|f__Desulfovibrionaceae	1.8545	0.46008	0.28092	1.37441	3.42001	3.22363	0.35047	1.15592	0.29551	1.89122	0.40891	1.22497	1.26207	1.95526	2.36774	0.34098	1.06294	0	0.58464	1.47479	0.37055	0.32887	0.85291	0.22589	0.21924	0.46658	1.63106	0.96834	0.55788	0.53488	0.41422	1.27593	0	0.41777	1.67943	0.93259	0.80773	1.99803	0.83053	0.51223	0.59115	0.61673	2.11081	0.27501	0.78704	3.46733	1.31197	0.71087	0.16448
k__Bacteria|p__Firmicutes|c__Clostridia|o__Eubacteriales|f__Oscillospiraceae	1.17492	2.58396	1.1019	4.56648	4.60692	4.2971	3.8088	2.69461	2.9565	8.18957	4.06547	4.51595	5.53044	2.02778	3.58636	2.73112	7.81814	4.0841	6.73852	1.41085	4.76203	3.16147	2.14091	3.76577	1.62274	2.92801	3.81438	1.53897	0.90519	2.4284	2.28584	3.55213	2.03174	6.81397	7.9889	2.08737	3.19697	2.85374	2.50741	3.19514	3.41545	6.04379	5.61021	3.10361	6.66945	3.8104	2.14778	2.72005	0.35178
k__Bacteria|p__Bacteria_unclassified|c__Bacteria_unclassified|o__Bacteria_unclassified|f__Bacteria_unclassified	0.98155	2.63089	0.67712	1.24057	1.21951	1.88359	6.65124	1.07916	6.5042	1.23983	7.21173	0.98272	1.19622	6.28645	0.88506	5.47448	7.02056	1.93466	7.50964	0.05429	3.82636	5.37748	1.23391	7.71012	7.60752	5.68089	1.26837	1.00717	0.03015	7.61515	6.16888	0.74946	0.70654	7.14485	1.43175	0.90061	7.25046	0.7805	0.29658	3.44827	7.61416	5.27712	0.58944	5.52551	2.90398	4.00199	0.91599	0.83878	2.12486
k__Bacteria|p__Firmicutes|c__CFGB76790|o__OFGB76790|f__FGB76790	0.84303	0	0.01027	1.39048	0.19287	0	0.09697	0.14781	0.04091	0.32837	0	0.2585	0.06265	0.26015	0.61167	0.02771	0.01684	0.02816	0.13775	0.15186	0.02586	0.00351	0.07691	0.00101	0.00306	0	0.20788	0.11054	0.00865	0.00766	0	0.29589	2.54323	0.00473	1.25235	0.6799	0.003	0.06434	0.20022	0	0	0.09109	0.2469	0.003	0	0	0.42733	0.3178	0
k__Bacteria|p__Bacteroidetes|c__Bacteroidia|o__Bacteroidales|f__Muribaculaceae	0.83613	3.58561	0.04052	15.81147	2.5938	0.71831	1.55864	0.39757	0.62922	0.92719	4.21659	4.10731	16.59149	20.88123	3.99461	0.22928	1.29907	1.22125	6.6492	22.43384	6.73542	1.49378	0.56382	6.40898	0.7667	3.75059	9.75965	0.21575	3.83325	0.73193	0.40558	0.92454	10.56962	0.44121	2.19779	1.62778	2.65458	0.33771	0.34801	0.47805	0.56339	2.93145	12.70062	0.18822	10.51913	2.23379	0.39763	5.71124	0.40347
k__Bacteria|p__Firmicutes|c__Bacilli|o__Lactobacillales|f__Aerococcaceae	0.81454	0	0	0	0	0	1.18752	0.00116	0.91615	0	0	3.10909	0	0	0	0.32026	0	0	9.99264	0	4.02767	4.34541	2.28692	0.76237	0.6296	1.97135	0.02227	0.36276	0	0	0	0	0	2.43551	0	0	0	0	0	2.71636	0	0	0	0.63167	0.90255	2.61545	1.50843	0	1.4436
k__Bacteria|p__Firmicutes|c__Bacilli|o__Lactobacillales|f__Streptococcaceae	0.72417	0.08779	0.29672	2.27751	4.16319	2.88668	0.29277	0.31479	0.11841	0.07334	0.05927	0.78674	0.38269	0.96972	1.03149	0.00101	0.17035	5.04766	0.09748	0.43981	0.05789	0.0166	1.10326	0.12841	0.0225	0.04661	0.34985	1.33172	2.10789	0.16509	0.19396	0.49466	8.97971	0.05848	3.20526	2.53894	0.02537	3.25044	9.78198	0.5426	0.09613	0.29348	8.72284	0.05004	0.45353	0.35729	1.32633	3.43311	0.0567
k__Bacteria|p__Firmicutes|c__Bacilli|o__Bacillales|f__Staphylococcaceae	0.45972	0.35189	0	1.96414	0.04013	3.88613	0.10422	0.19772	0.82055	0.93808	0.20623	0.17379	0.19234	1.0709	0.20202	0.15811	0.20997	1.23738	0.54118	0.19094	0.92889	0.30799	0.76291	0.916	0.61966	0.39165	1.43481	0.32801	0.16865	1.04998	0.4459	0.27105	0	0.52997	0.17203	0.18199	0.78908	0.19295	0.05107	0.1006	0.93352	1.16443	0.43939	0.6071	0.54954	0.39771	0.26526	0.04975	0.19457
k__Bacteria|p__Firmicutes|c__CFGB1814|o__OFGB1814|f__FGB1814	0.32202	0.04141	0	0	0	0	0.05352	0	0.04297	0	0.01018	0.0556	0.20933	0.03696	0	0.0178	0	0.0715	0.05542	0	0.18486	0.07489	0	0.00919	0.0388	0.08126	0	0.09395	0	0.0293	0.01742	0	0	0.02697	0	0	0	0.04802	0	0.13091	0.01988	0	0	0.01273	0	0.0549	0.23592	0	0
k__Bacteria|p__Firmicutes|c__CFGB28877|o__OFGB28877|f__FGB28877	0.31228	0.532	0.02499	0.10769	0	0.35108	1.05803	0.34552	1.05857	0.29178	1.50151	0.16413	0.15433	0	0	0.23558	1.07447	0.32387	0.35335	0	0.13204	0.38024	0.39707	3.37908	1.21549	2.35959	0.44004	0.04949	0.43897	1.01215	1.30252	0.55668	0.00281	1.83213	0.08483	0.01615	0.92339	0.01764	0	1.2871	1.94202	0.33094	0.0987	2.89097	0	0.2849	0	0	2.8081
k__Bacteria|p__Firmicutes|c__Clostridia|o__Eubacteriales|f__Clostridiaceae	0.29191	3.6499	0.00549	0.42046	0.10504	0.00425	0.96649	1.15745	0.62138	2.58253	1.88314	0.18528	0.55324	7.50502	0.20029	2.0784	2.43563	0.12268	0.89264	0	0.48093	0.7481	0.01496	2.10167	1.36977	1.2575	0.29929	0.71358	0.59444	8.29721	4.07865	0.7184	1.68707	1.37182	1.29796	0.32157	1.84041	0.23442	2.85917	0.99258	7.85376	2.78012	1.00475	0.76383	0.22707	0.83652	0.43953	0.25246	1.0141
k__Bacteria|p__Bacteroidetes|c__CFGB76183|o__OFGB76183|f__FGB76183	0.24826	0.0695	0	0	0	0.50854	0.00997	0	0.02054	0	0	0.52089	0	0	0	0	0	0	0	0.10475	0	0	0.21958	0.00063	0	0	0	0.36384	0	0	0.03375	0	0	0	0	0	0	0.25034	0	0	0	0	0.49666	0.01655	0	0.02258	0.60257	0	0
k__Bacteria|p__Firmicutes|c__CFGB9827|o__OFGB9827|f__FGB9827	0.23178	0.04377	0.00946	0.34203	0	0	0.31326	0.16907	0.0883	0.23643	0.06129	0.40367	0.25581	0.78998	0.22364	0.08785	0.28462	0.49635	0.48893	0	0.27387	0.15957	0.20555	0.10921	0.09674	0.26725	0.12298	0.21786	0	0.14134	0.11566	0.31386	0.98367	0.10291	0	0.17325	0.42129	0.07496	0.30256	0.16467	0.14756	0.17713	0.41306	0.06668	0.48968	0.20674	0.18038	0.09541	0.02052
k__Bacteria|p__Bacteria_unclassified|c__CFGB76313|o__OFGB76313|f__FGB76313	0.19465	1.66177	0.00517	0.94433	0.02599	0	0.50008	0.08558	0.67686	0.23838	0.88797	0.00477	0.18533	0.06292	0.03886	0.61044	0.52531	0.65889	2.93835	0	0.9886	0.46451	0.06051	0.6509	0.68609	0.89127	0.08378	0.13134	0.16855	1.36	1.26078	0.07181	0.74731	1.09354	0.08967	0.05468	0.29279	0.01866	0.00408	0.28585	1.74223	0.82056	0.17597	0.32512	0.52624	0.55222	0.03857	0.10103	0.18064
k__Bacteria|p__Firmicutes|c__Tissierellia|o__Tissierellales|f__Peptoniphilaceae	0.19329	0.36487	0	0	0.00313	0	0.13912	0	0.2487	0.1625	0.10034	0.14528	0.00203	0	0	0.1548	0.12854	0	0.04709	0	0.066	0.06377	0	0.1567	0.05788	0.22056	0	0	0	0.05326	0.16515	0	0	0.74617	0.04088	0	0.43765	0.00898	0	0.13496	0.11888	0.06597	0.01663	0.46808	0.0964	0.50995	0	0	0.02609
k__Bacteria|p__Bacteria_unclassified|c__CFGB76138|o__OFGB76138|f__FGB76138	0.13733	0.16825	0.56826	0.33113	0.10618	0	0	0.20876	0.02319	0.07434	0.0609	0.2316	0.34186	0.06382	1.31071	0.18567	0.32644	0.6058	0.148	0.0532	0.07585	0.08644	0.20957	0.20207	0.06844	0.1278	0.10701	0.34954	0.34198	0.19003	0.21486	0.2172	0	0.11913	1.426	0.17129	0.0739	0.23613	0.15874	0	0.1298	0.15553	0.16518	0.08491	0	0.04575	0.12194	0.10649	0.03417
k__Bacteria|p__Actinobacteria|c__CFGB4875|o__OFGB4875|f__FGB4875	0.13323	0.05526	0.05459	0.4482	0.71811	0	0.05532	0.14965	0.04577	0.81061	0.03555	0.17409	0.14046	0.14768	0.47552	0	0.04163	0.30975	0.10335	0.44624	0.15772	0.02257	0.12677	0.00687	0.04759	0.09754	0.26518	0.01851	0	0.02973	0.01508	0.31461	0	0.00872	0.11768	0.10011	0.03132	0.41436	0	0.00667	0	0.10984	0.30942	0	0.06882	0.02564	0.0623	0.11722	0
k__Bacteria|p__Firmicutes|c__CFGB1494|o__OFGB1494|f__FGB1494	0.12598	0.05244	0	0	0	0	3.39315	0.38131	0.38931	0	0	0.48543	0	0	0	1.87922	0.01291	0.01132	0.02882	0	0.80904	10.00826	0.1544	0.02349	1.59234	2.75597	0.42607	0.02336	0.00548	0.00025	0.2684	0.29492	0	0.10607	0	0	0.13161	0	0	0	1.46	0	0	9.57727	0	0.16912	0	0	0.36465
k__Bacteria|p__Firmicutes|c__Clostridia|o__Clostridia_unclassified|f__Clostridia_unclassified	0.08475	1.83878	0	0.04335	0.03453	0	0.73758	0	0.06366	0.02564	0.69289	0.00954	0.28011	0.13603	0	0.25686	0.45942	0.70934	0.21236	0	0.17848	1.78423	0.00266	0.59721	0.85611	0.09742	0.05661	0.05243	0.33976	0.56373	0.99881	0	0	1.45004	0	0.03019	0.16548	0.00411	0	0.80227	2.66392	1.00708	0.00954	0.19946	0.28127	0.88683	0.01944	0.08279	0.22916
k__Bacteria|p__Firmicutes|c__CFGB76074|o__OFGB76074|f__FGB76074	0.0804	1.27653	0.0062	0.03934	0.20302	0	2.6468	0.27244	1.84317	0.26981	2.3312	0.78622	1.51993	0.72549	1.5283	1.89218	1.39031	1.22615	2.37786	0	2.78161	1.43323	0.85125	0.54772	0.94482	3.60439	0.07337	0.32467	0.46891	2.2105	1.56386	0.25562	0.04861	2.19865	0.85549	0.38016	0.9709	0.13535	0.08811	4.69857	2.27903	1.11625	0.19312	0.44313	2.02742	1.812	0.11039	0.18334	0.33589
k__Bacteria|p__Bacteroidetes|c__CFGB76349|o__OFGB76349|f__FGB76349	0.07003	0.03186	0.14151	0.59635	0.20553	0.08044	0.07916	0.11518	0.02195	0.5581	0.00706	0.12942	0.08873	0.10709	0.01984	0	0	0	0.07559	0	0.21805	0.02144	0.1577	0	0.02094	0.00338	0	0.03134	0	0.01397	0.01574	0.21927	0	0	0.01637	0.07943	0	0.187	0	0.00305	0	0.06462	0.49626	0	0	0.04914	0.03608	0	0
k__Bacteria|p__Firmicutes|c__Bacilli|o__Lactobacillales|f__Lactobacillaceae	0.04582	4.11845	0.26581	0.00367	0.14454	0.48979	1.10631	0.04474	1.34579	0.18415	3.64249	0.28292	0.01984	0.09685	0.01894	9.43471	2.70133	0.47479	1.21904	0.01636	0.10408	2.30281	0.06895	3.53909	0.40564	0.64957	0.14478	0.04129	0.63325	2.63061	5.65422	0.13808	1.23386	0.25233	0.09036	0.12377	5.19873	0.53772	0.59137	17.05173	5.21027	2.90896	0.47326	5.32102	3.32321	0.69397	0.00202	0.53483	3.58245
k__Bacteria|p__Firmicutes|c__CFGB72709|o__OFGB72709|f__FGB72709	0.0378	0.01017	0	0.10628	0.13733	0	0.00299	0.05764	0	0.06683	0	0.27113	0.10553	0	1.56942	0	0.00371	0	0	0	0	0	0.01385	0	0	0	0.05835	0.05521	0	0.02168	0.02851	0.22629	0	0	1.01089	0	0	0.23792	0	0	0.00054	0.01155	0.1287	0	0	0	0.10178	0	0
k__Bacteria|p__Firmicutes|c__CFGB76234|o__OFGB76234|f__FGB76234	0.03766	0.16976	0	0	0	0	0	0	0.17975	0	0	0	0	0	0	0.00779	0	0	0	0	1.18316	0.79436	0.06741	0	0.11862	0.0723	0	0.12395	0	0	0.0074	0	0	0.0796	0.00347	0	0.09005	0	0	1.14987	0	0.11266	0.00224	0.05033	0	0.11852	0.09801	0	0.00536
k__Bacteria|p__Bacteroidetes|c__CFGB75970|o__OFGB75970|f__FGB75970	0.02379	0.21304	0.17222	0.36568	0.54175	0.99149	0.16027	0.06589	0.07263	0.34741	0	0.12043	0.14147	0.87541	0.45999	0.00231	0.0862	0.87889	0.2124	0.03502	0.38539	0.06397	0.23157	0.03367	0.09611	0.11187	0.34264	0.03116	0	0.04915	0.09412	0.11729	0	0.01294	0.17395	0.2852	0.03414	0.21439	0.01062	0.02896	0.01082	0.2773	0.17019	0.00592	0.4075	0.16981	0	0	0
k__Bacteria|p__Firmicutes|c__CFGB76071|o__OFGB76071|f__FGB76071	0.02297	0.18249	0	0	0	0	0.58289	0	0.04302	0	0.33384	0	0	0	0	0.12418	0.12639	0	0.11183	0	0	0.22267	0	0.19462	0.07018	0	0	0	0	0.08754	0.19141	0	0	0.72893	0	0	0.08773	0	0.08015	0.20285	0.08022	0.11512	0	0.14339	0	0.03063	0	0	0
k__Bacteria|p__Firmicutes|c__CFGB9644|o__OFGB9644|f__FGB9644	0.01749	0.14919	0.02264	0.13859	0.11922	0	0.01269	0.40307	0.03319	0.33854	0	0.51031	0.10439	0	0.53882	0.002	0	6.89698	0.07619	0	0.61721	0.00744	0.07273	0	0.04971	0.06864	0.03097	0.47235	0	0.0099	0	0.12372	0.86736	0.09149	0.32764	0.28251	0.07102	0.16389	0	0.27154	0	0	0.04728	0	0	0	0.19827	0.10263	0.10655
k__Bacteria|p__Firmicutes|c__CFGB9659|o__OFGB9659|f__FGB9659	0.01626	0.10968	0	0	0	0	0.0254	0	0	0	0.21617	0	0	0	0	0.34639	0.42717	0.01332	0.00461	0	0	0.13636	0	0.60932	0.07955	2.36662	0.00327	0	0	0	0.21436	0	0.19098	0.00559	0	0	0.38178	0	0	0.49126	0	0.4146	0	0.53807	0.26067	1.54336	0	0	0.0303
k__Bacteria|p__Bacteroidetes|c__Bacteroidia|o__Bacteroidales|f__Barnesiellaceae	0.01469	0.34633	0.07182	0.32807	0.47517	0.15605	0.07674	0.02584	0.03418	0.10037	0.07319	0.86206	0.00266	0.31153	0.31651	0.07108	0.82762	0.32164	0.17648	0	0.07233	0.3142	0.01185	0.04607	0.0334	0.86934	0.25761	0.01116	0	0.36127	0.07003	0.01933	0	0.00534	0.11429	0.0638	0.24827	0.10515	0	0.09517	0.22533	0.51336	0.01976	0.06122	2.39496	0.06273	0.00311	0.11079	0
k__Bacteria|p__Firmicutes|c__Clostridia|o__Eubacteriales|f__Christensenellaceae	0.01329	4.60395	0.42636	0.21933	0.06044	0	0.0446	9.65584	0.02687	0.46177	4.24318	0.93694	0.87579	0.03512	0.04819	0.05213	0.09895	0.22057	0.00329	0	0.11899	0.5448	3.62742	0.06253	0.00542	0	0.34501	0.06112	0	0	2.2565	6.18921	0.02201	0.0484	0.33019	0	0.01497	0.70962	0	0.07788	0	0.10479	0.40903	0.02793	0.06854	0.10515	0	0.22183	0
k__Bacteria|p__Firmicutes|c__CFGB76355|o__OFGB76355|f__FGB76355	0.0072	0.62237	0.00062	0	0	1.91834	1.4206	0	0.16645	0	0.12722	0.19003	0.20902	0	0	1.6956	9.23782	0.07666	0.09687	0	0.08515	0.70552	0	0.08887	0.03393	0.59999	0.12521	0	0	2.6171	0.29869	0.06521	0	0.44499	0.03893	0	1.53039	0	0	1.26668	1.53751	3.23362	0.01844	2.72307	2.40945	0.5229	0	0	0.3551
k__Bacteria|p__Firmicutes|c__Clostridia|o__Eubacteriales|f__Lachnospiraceae|g__Lachnospiraceae_unclassified	34.11639	8.45383	35.70666	21.39276	30.17305	9.59468	6.56826	29.10482	19.1849	15.73936	4.04843	33.21369	30.42194	11.58023	24.57736	7.52155	5.09121	21.86541	13.23774	30.57616	12.02007	5.42551	44.45045	9.91843	8.13268	15.07887	35.79331	54.95246	47.9613	7.47971	8.69193	32.5068	17.15185	7.32132	18.68641	48.71913	10.42629	51.87532	45.10782	4.21304	4.19946	12.96958	24.46926	11.37841	8.73332	11.84166	36.61419	42.5381	11.78307
k__Bacteria|p__Bacteroidetes|c__CFGB76719|o__OFGB76719|f__FGB76719|g__GGB23844	9.62307	0.69858	3.73642	0.01261	4.24471	3.01154	0.38725	0	0.19971	0	0.47233	4.75625	0	0	0	0.07014	0	6.72733	0.30346	0	0	0.82891	2.65762	0.69385	0.90643	0.66939	0	4.50191	2.0064	0	0.44626	0	0	1.22438	0	0	0	0	6.88816	1.79665	0	0	2.63963	1.39191	2.78273	1.4608	8.64751	6.0995	0
k__Bacteria|p__Proteobacteria|c__Epsilonproteobacteria|o__Campylobacterales|f__Helicobacteraceae|g__Helicobacter	8.26872	0	0	0	0.72634	0.02831	0.59678	0	0	0	0	0	0	5.26442	0.04051	0.12843	0	0	0	4.1984	0.00385	3.33433	0.02182	0.85116	0.40158	0	0	6.6951	3.75669	0	0	0	0	0.72827	0	1.80579	5.73354	3.84667	4.18075	2.11297	0	0	0	1.06896	0	0.76708	17.23627	0.00068	3.92919
k__Bacteria|p__Deferribacteres|c__Deferribacteres|o__Deferribacterales|f__Deferribacteraceae|g__Mucispirillum	7.89477	0	0	0	4.43859	0	0	0	1.5314	0	0	0	0	2.85902	4.42737	0.28165	1.39655	0.03012	0	0	0	0	5.96437	0.89006	1.93726	1.25151	0	0	7.77745	1.01773	0	0	0	1.25916	4.74552	4.15455	0	0	2.19706	0	2.21478	2.94931	0	2.29602	0	0.54322	0	6.79254	0
k__Bacteria|p__Bacteroidetes|c__Bacteroidia|o__Bacteroidales|f__Bacteroidaceae|g__Bacteroides	4.47132	0.3767	2.09192	4.34123	13.5523	21.35888	0.4565	2.7885	0.06158	4.03535	0	3.29246	7.13519	10.44236	15.47459	0.07485	0.48008	6.80199	2.42715	3.76867	2.07334	0.05768	1.05807	0.07907	0.22109	0.52276	2.61378	0.7938	6.9246	0.77825	0.29133	3.92383	4.83044	0.23248	10.03756	6.05782	1.20394	1.87869	6.69795	0.25936	0.78953	0.72273	2.30181	0.36612	3.39736	0.55242	0.99841	0.59518	0
k__Bacteria|p__Firmicutes|c__CFGB76293|o__OFGB76293|f__FGB76293|g__GGB20149	4.43263	1.27943	3.23867	8.17518	0.07268	0	0.13251	0.92448	1.70426	6.16623	1.02388	0.67143	1.9114	0.00687	0.05414	0.06254	0	0	0	2.7348	0.0882	0.19997	3.99412	0.74545	2.18689	0.51119	0.11738	8.04748	0.02602	0	0.70491	0.44048	0.00082	1.29461	1.67827	2.23439	0	0.05712	0	0.07741	0	0.01399	1.69421	1.95714	1.14066	0	8.45966	4.31727	0.20207
k__Bacteria|p__Bacteria_unclassified|c__CFGB76064|o__OFGB76064|f__FGB76064|g__GGB28904	4.27595	2.94366	21.47929	7.87436	2.14524	0.10522	1.83657	11.21993	0.83801	13.87501	2.14551	8.19771	12.74737	3.25264	13.5	4.07488	0.56123	0.29757	0.42423	9.79927	0.37588	0.69014	2.06621	1.01725	2.1242	1.47042	1.55744	2.82931	7.03106	2.35261	2.31783	3.67123	8.84447	0.85905	14.87488	4.86914	0.13101	4.65263	3.32124	2.83381	0.87943	0.32015	4.27229	0.90369	1.89026	2.22005	1.27579	0.94574	0.92674
k__Bacteria|p__Bacteroidetes|c__Bacteroidia|o__Bacteroidales|f__Bacteroidaceae|g__Phocaeicola	3.70576	0	0	0	0	0	0.2722	0	0.00064	0	0	0	0	0	0	0.00254	0	0	0	0	0	0.01935	0	0	0	0	0	1.20907	0	0	0	0	0	0	0	1.00132	1.19516	0	0	0.0211	0	0	0	0.11841	0	0.25756	1.17558	0	0
k__Bacteria|p__Bacteroidetes|c__CFGB76004|o__OFGB76004|f__FGB76004|g__GGB28250	3.69241	0	0	0	0	0	0.25496	0	0.27665	0	0	0	0	0	0	0.15638	0	0	0.8055	0	1.43499	0.48793	0.93367	0.83387	0.73947	0.736	0	1.12801	0	0	0	0	0	0.75597	0	0	0	0	0	0.80792	0	0	0	1.00522	0	0.6032	2.70886	0	0.67777
k__Bacteria|p__Firmicutes|c__Clostridia|o__Eubacteriales|f__Lachnospiraceae|g__GGB28863	2.16816	0	0	0	0	0	0	0	0	0	0	0	0	0	0	0	0	0	0	0	0	0	0	0	0	0	0	0	0	0	0	0	0	0	0	0	0	0	0	0	0	0	0	0	0	0	0	0	0
k__Bacteria|p__Firmicutes|c__CFGB76293|o__OFGB76293|f__FGB76293|g__GGB62427	1.79242	0.9559	9.2297	6.24069	0.41516	0	0.2039	3.91266	0.71356	3.85915	0.46808	1.1989	2.66428	0.04733	5.41377	0.49989	0.52693	0.02789	0.27985	3.95125	0.06484	0.10333	1.10114	0.47392	0.04668	0.11594	1.83295	3.57799	2.70331	0.61845	0.91134	4.91578	0.08124	0.07873	6.01901	2.38469	0.24333	3.11114	2.67233	0.0711	0.76938	0.41036	2.66596	0.30639	0.83255	0.3791	3.7286	3.27675	0.06259
k__Bacteria|p__Firmicutes|c__Clostridia|o__Eubacteriales|f__Lachnospiraceae|g__GGB28836	0.99305	2.15826	0.00066	1.34418	0.00405	0.05984	0	1.7496	0.37518	0.60534	1.1068	0.01549	1.18077	0.48882	0.03785	2.84126	0.17606	0.05773	0.07906	0.48973	0.07023	0.38385	0.31228	0	2.08636	0.01099	0.01703	0.40731	0.71321	0.20451	1.09765	0.87845	0.00235	0.20713	0.01363	1.19987	0.24612	0.44598	4.55549	3.31126	0.45866	0.30897	0.04915	2.89939	0.454	2.43355	1.46482	2.16112	0.67246
k__Bacteria|p__Proteobacteria|c__Deltaproteobacteria|o__Desulfovibrionales|f__Desulfovibrionaceae|g__GGB28317	0.95136	0.15034	0	0.90234	1.42147	3.22363	0.11111	0.60708	0.09387	1.29745	0.09772	0.43856	0.29908	0.78601	1.88847	0.11699	0.129	0	0.4217	1.15299	0.08562	0.03883	0.01221	0.08065	0.05782	0.24924	0.72805	0.39155	0	0.05807	0.15207	0.61046	0	0.0644	1.35635	0.45104	0.29588	1.15235	0.13224	0.06111	0.02013	0.18781	1.5057	0.02931	0.02596	0.07601	0.75538	0	0.16448
k__Bacteria|p__Firmicutes|c__Clostridia|o__Eubacteriales|f__Lachnospiraceae|g__Dorea	0.95074	2.46343	0.75502	2.40445	1.55676	0.82075	0.12997	0.0044	0.01768	0.01576	0.82438	0	3.19944	1.91555	0.72449	0.17947	0.02503	2.11304	1.56559	0	0.03593	0.26264	1.4087	0.4215	0.18444	0.86216	0.67754	1.01168	0	0.15236	2.37264	0.04496	0	0.07077	0.72701	0.83159	0.02601	0	0.11004	0.33042	0.02058	0.02013	1.02234	0.90874	1.09278	0.15634	0.34595	1.3033	0.15612
k__Bacteria|p__Firmicutes|c__CFGB76790|o__OFGB76790|f__FGB76790|g__GGB30302	0.84303	0	0	1.33668	0.15611	0	0.08022	0.12692	0.04091	0.21044	0	0.24781	0.06265	0.26015	0.61167	0.00876	0	0	0.13775	0.15186	0.0169	0.00351	0.07691	0	0.00306	0	0.20216	0.11054	0.00865	0	0	0.27899	2.54323	0.00473	1.25235	0.6799	0.003	0	0.09738	0	0	0.08051	0.14331	0.003	0	0	0.42733	0.13152	0
k__Bacteria|p__Firmicutes|c__Bacilli|o__Lactobacillales|f__Aerococcaceae|g__GGB28248	0.81454	0	0	0	0	0	1.18752	0.00116	0.91615	0	0	3.10909	0	0	0	0.32026	0	0	9.99264	0	4.02767	4.34541	2.28692	0.76237	0.6296	1.97135	0.02227	0.36276	0	0	0	0	0	2.43551	0	0	0	0	0	2.71636	0	0	0	0.63167	0.90255	2.61545	1.50843	0	1.4436
k__Bacteria|p__Bacteroidetes|c__Bacteroidia|o__Bacteroidales|f__Muribaculaceae|g__Muribaculaceae_unclassified	0.74448	0.06296	0.00794	0.49524	1.16777	0	0.19544	0.25996	0.04719	0.45172	0.06642	1.25747	1.50493	0.73035	3.34173	0.01803	0.21237	0.95604	0.97421	0.2889	4.81602	0.23814	0.29295	0.18928	0.22331	0.66341	0.00277	0.06181	0.10179	0.02211	0.0254	0.55464	0	0.09001	2.09951	1.54238	0.85302	0.16496	0.00908	0.08943	0	0.45704	0.22119	0.01616	0.591	0.38742	0.31024	0.20852	0
k__Bacteria|p__Firmicutes|c__Bacilli|o__Lactobacillales|f__Streptococcaceae|g__Lactococcus	0.72417	0.01883	0.29672	2.26797	4.10821	2.88668	0	0.26536	0.08363	0.05695	0	0.78674	0.35801	0.8096	1.00769	0.00101	0.04902	4.47506	0.00238	0.43981	0.04345	0.0166	0.52987	0.02386	0.01709	0.04661	0.34985	1.3279	2.10789	0.09894	0.02126	0.4486	8.97971	0.05848	3.20001	2.53894	0.02537	3.24192	9.77163	0.04761	0.05556	0.28286	8.65883	0.04821	0.45353	0.02029	1.32633	3.43311	0
k__Bacteria|p__Proteobacteria|c__Deltaproteobacteria|o__Desulfovibrionales|f__Desulfovibrionaceae|g__Desulfovibrio	0.71107	0.30974	0.28092	0.47207	1.99854	0	0.23936	0.54884	0.20164	0.59377	0.31119	0.78641	0.96299	1.16925	0.47927	0.22398	0.93394	0	0.16294	0.3218	0.28493	0.29004	0.8118	0.14524	0.16142	0.21734	0.90301	0.52749	0.44173	0.47681	0.26214	0.66547	0	0.35337	0.32309	0.48155	0.51185	0.84568	0.56596	0.45112	0.57103	0.42891	0.60511	0.2457	0.76109	3.39132	0.52966	0.71087	0
k__Bacteria|p__Bacteria_unclassified|c__Bacteria_unclassified|o__Bacteria_unclassified|f__Bacteria_unclassified|g__Bacteria_unclassified	0.55924	1.36788	0.44567	0.62301	0.13153	0.22341	4.55417	0.77839	2.14707	0.87583	4.60853	0.29634	0.70893	1.1428	0.165	3.19129	2.5419	0.41651	4.33255	0.05429	2.30396	4.0512	0.43585	5.0959	5.83773	3.20527	0.54736	0.81221	0.0066	2.02369	3.93084	0.49213	0.6968	5.85393	0.61682	0.58977	5.10586	0.55981	0.12873	1.92598	2.57954	2.38563	0.46872	2.7425	1.16499	2.59277	0.7741	0.60004	1.66027
k__Bacteria|p__Bacteroidetes|c__CFGB76719|o__OFGB76719|f__FGB76719|g__GGB27697	0.55735	0	0	0	0	1.16265	0.09423	0	0.01843	0	0	0.39814	0	0	0	0	0	0	0.37786	0	1.47033	0.16443	0.07599	0	0	0	0	0.13764	0	0	0	0	0	0	0	0	0.48249	0	0	0.28633	0	0	0	0.12207	0	0.96049	0.25295	0	0
k__Bacteria|p__Firmicutes|c__Clostridia|o__Eubacteriales|f__Lachnospiraceae|g__GGB28766	0.46687	1.47792	5.4443	0.41206	0.62248	0	0.05802	1.02237	0.05447	1.14565	0.58619	2.27995	0.76559	1.83907	1.99244	0.1291	0.07582	0.26807	0.0134	0	0.06362	0.1537	0.26401	0	0	0.06334	0.1414	1.09821	0	1.36637	1.24514	0.82217	0.0094	0	1.01519	0	0.01328	0	0	0.03484	0.90966	0.07348	0.17148	0.0574	0	0	0.80613	0.4902	0.05316
k__Bacteria|p__Firmicutes|c__Bacilli|o__Bacillales|f__Staphylococcaceae|g__GGB27929	0.45972	0.35189	0	1.96414	0.04013	3.88613	0.10422	0.19772	0.82055	0.93808	0.20623	0.17379	0.19234	1.0709	0.20202	0.15811	0.20997	1.23738	0.54118	0.19094	0.92889	0.30799	0.76291	0.916	0.61966	0.39165	1.43481	0.32801	0.16865	1.04998	0.3805	0.27105	0	0.52997	0.17203	0.10459	0.78908	0.16225	0.05107	0.1006	0.93352	1.16443	0.40522	0.6071	0.54954	0.39771	0.26526	0.03431	0.19457
k__Bacteria|p__Firmicutes|c__Clostridia|o__Eubacteriales|f__Oscillospiraceae|g__GGB30461	0.36477	0.01296	0.11664	0.4028	0.58153	0	0.39977	0.21995	0.27102	0.4787	0.21298	0.42704	0.42812	0.23588	0.25459	0.10767	0.19879	0.40331	0.20571	0.20416	1.33764	0.31374	0.58464	0.25723	0.40378	0.29283	1.69894	0	0	0.34788	0.00741	0.26871	0	0.33958	0	0.52423	0.2165	0.15327	0.09991	0.11415	0.22399	0.28531	1.07766	0.42652	1.25904	0.07796	0.07409	0	0.06063
k__Bacteria|p__Bacteria_unclassified|c__Bacteria_unclassified|o__Bacteria_unclassified|f__Bacteria_unclassified|g__GGB79854	0.36219	0.07217	0	0.25933	0.0127	1.0328	0.0278	0.14227	0.0222	0.0296	0.29496	0.0646	0.13779	4.67358	0.1553	0.08598	0.26445	0	0.05419	0	0.19206	0.08255	0.03058	0.54458	0.55623	0.12146	0.54534	0.07304	0.01294	3.06918	0.87062	0.13046	0.00711	0.19853	0.19858	0.23484	0.10049	0.14625	0.04428	0.46476	1.80235	0.38839	0.03793	0.08292	0.11712	0	0.05546	0.0752	0.14206
k__Bacteria|p__Firmicutes|c__Clostridia|o__Eubacteriales|f__Lachnospiraceae|g__GGB28844	0.34723	0	0.59522	0.09982	0.1331	0	0.11685	0.30497	0.03848	0.25178	0.03291	0.18342	0.0026	0.02523	0.01587	0.02532	0	0.93314	0	0	0.06941	0.04567	0.04181	0.03866	0.26961	0.03702	0.23481	0.01886	0	0.01578	0.02525	0.30967	0	0.14133	4.52673	0.02251	0	0.21248	0	0.17541	0.0048	0	0.16331	0.19517	0	0.01213	0	0.07634	0.46814
k__Bacteria|p__Firmicutes|c__CFGB1814|o__OFGB1814|f__FGB1814|g__GGB75900	0.32202	0.04141	0	0	0	0	0.05352	0	0.04297	0	0.01018	0.0556	0.20933	0.03696	0	0.0178	0	0.0715	0.05542	0	0.18486	0.07489	0	0.00919	0.0388	0.08126	0	0.09395	0	0.0293	0.01742	0	0	0.02697	0	0	0	0.04802	0	0.13091	0.01988	0	0	0.01273	0	0.0549	0.23592	0	0
k__Bacteria|p__Firmicutes|c__CFGB28877|o__OFGB28877|f__FGB28877|g__GGB28868	0.31228	0	0	0	0	0	0.1264	0.03013	0.08047	0.10032	0.33146	0	0.03691	0	0	0.11377	0	0.29664	0.01073	0	0.00953	0.0559	0.30825	0	0.11083	0	0.23116	0.0379	0	0	0	0.1874	0	0.20802	0	0	0	0	0	1.00489	0	0	0.00449	0	0	0.18594	0	0	0
k__Bacteria|p__Firmicutes|c__Clostridia|o__Eubacteriales|f__Lachnospiraceae|g__GGB28775	0.28377	0	0	0	0	0	0	0	0	0	0	0	1.4582	0	0	0	0	0	0	0	0	0.00445	0.01143	0	0	0	1.74244	0.00662	0	0	0	0	0	0	0	0	0	0	0	0	0	0	0	0	0	0	0	0	0
k__Bacteria|p__Firmicutes|c__Clostridia|o__Eubacteriales|f__Clostridiaceae|g__Clostridiaceae_unclassified	0.25369	3.27641	0.00549	0.04264	0	0.00425	0.43175	0.81876	0.21118	0.24367	1.33794	0.07383	0	0.63781	0	0.73394	1.86843	0.06777	0.08125	0	0.27965	0.38406	0.00065	1.01571	0.53856	0.42969	0	0.64623	0.24109	7.61963	3.64843	0.46506	0.03632	0.41252	0.12985	0	0.22932	0	0.03569	0.15777	7.50204	2.5899	0.00252	0.55509	0	0.14061	0.33526	0	0.27747
k__Bacteria|p__Bacteroidetes|c__CFGB76183|o__OFGB76183|f__FGB76183|g__GGB27774	0.24826	0.0695	0	0	0	0.50854	0.00997	0	0.02054	0	0	0.52089	0	0	0	0	0	0	0	0.10475	0	0	0.21958	0.00063	0	0	0	0.36384	0	0	0.03375	0	0	0	0	0	0	0.25034	0	0	0	0	0.49666	0.01655	0	0.02258	0.60257	0	0
k__Bacteria|p__Firmicutes|c__CFGB9827|o__OFGB9827|f__FGB9827|g__GGB29531	0.23178	0.04377	0.00946	0.34203	0	0	0.31326	0.16907	0.0883	0.23643	0.06129	0.40367	0.25581	0.78998	0.22364	0.08785	0.28462	0.49635	0.48893	0	0.27387	0.15957	0.20555	0.10921	0.09674	0.26725	0.12298	0.21786	0	0.14134	0.11566	0.31386	0.98367	0.10291	0	0.17325	0	0.07496	0.30256	0.16467	0.14756	0.17713	0.41306	0.06668	0.48968	0.20674	0.18038	0.09541	0.02052
k__Bacteria|p__Bacteria_unclassified|c__CFGB76313|o__OFGB76313|f__FGB76313|g__GGB28927	0.19465	1.66177	0.00517	0.94433	0.02599	0	0.50008	0.08558	0.67686	0.23838	0.88797	0.00477	0.18533	0.06292	0.03886	0.61044	0.52531	0.65889	2.93835	0	0.9886	0.46451	0.06051	0.6509	0.68609	0.89127	0.08378	0.13134	0.16855	1.36	1.26078	0.07181	0.74731	1.09354	0.08967	0.05468	0.29279	0.01866	0.00408	0.28585	1.74223	0.82056	0.17597	0.32512	0.52624	0.55222	0.03857	0.10103	0.18064
k__Bacteria|p__Firmicutes|c__Tissierellia|o__Tissierellales|f__Peptoniphilaceae|g__GGB28437	0.19329	0.36487	0	0	0	0	0.13912	0	0.2487	0.1625	0.10034	0.14528	0.00203	0	0	0.1548	0.12854	0	0.04709	0	0.066	0.06377	0	0.1567	0.05788	0.22056	0	0	0	0.05326	0.16515	0	0	0.74617	0.04088	0	0.43765	0.00898	0	0.13496	0.11888	0.06597	0.01663	0.46808	0.0964	0.50995	0	0	0.02609
k__Bacteria|p__Proteobacteria|c__Deltaproteobacteria|o__Desulfovibrionales|f__Desulfovibrionaceae|g__GGB9819	0.19207	0	0	0	0	0	0	0	0	0	0	0	0	0	0	0	0	0	0	0	0	0	0.0289	0	0	0	0	0.04929	0.11615	0	0	0	0	0	0	0	0	0	0.13233	0	0	0	0	0	0	0	0.02694	0	0
k__Bacteria|p__Firmicutes|c__CFGB2838|o__OFGB2838|f__FGB2838|g__GGB28403	0.16729	0	0	0	0.27954	0.05622	0.02454	0	0	0	0	0.00145	9e-04	0	0	0	0	0	0.13846	0	0.07764	0	0	0.00371	0	0.1522	0	0.01229	0	0	0	0	0	0.01853	0	0	0	0	0	0	0	0	0	0.01423	0	0.01535	0.01918	0	0
k__Bacteria|p__Firmicutes|c__Clostridia|o__Eubacteriales|f__Lachnospiraceae|g__GGB42644	0.15264	0.01419	0.83277	0	0.44069	0.05689	0.00607	0.13389	0.00518	0.15053	0.00135	0.33031	0.05677	0.656	0.52406	0	0	0	0	0	0.01614	0	0.10688	0.01977	0.07799	0	0.09446	0.03413	0.01871	0	0.01371	0.75214	0	0.0413	0.63585	0.12159	0	0.0558	0.01279	0.00411	0	0	0.03265	0	0	0	0	0.04154	0.06471
k__Bacteria|p__Firmicutes|c__Clostridia|o__Eubacteriales|f__Lachnospiraceae|g__GGB75109	0.14563	0.20008	0	0	1.74874	0	0.03756	0.2573	0.00625	0.59333	0.1056	0	0.21712	0.13766	0	0.12308	0	0	0.00151	0.05502	0.04324	0.02823	0	0.22803	0.52549	0.17701	0.1269	0	0	0.03637	0.376	0.1745	0	0.24359	0	0	0	0.36333	0	0.13608	0.00304	0	0.04656	0	0	0.09568	0	0	0.17274
k__Bacteria|p__Bacteria_unclassified|c__CFGB76138|o__OFGB76138|f__FGB76138|g__GGB79948	0.13733	0.16825	0.56826	0.33113	0.10618	0	0	0.20876	0.02319	0.07434	0.0609	0.2316	0.34186	0.06382	1.31071	0.18567	0.32644	0.6058	0.148	0.0532	0.07585	0.08644	0.20957	0.20207	0.06844	0.1278	0.10701	0.34954	0.34198	0.19003	0.21486	0.2172	0	0.11913	1.426	0.17129	0.0739	0.23613	0.15874	0	0.1298	0.15553	0.16518	0.08491	0	0.04575	0.12194	0.10649	0.03417
k__Bacteria|p__Bacteroidetes|c__CFGB4875|o__OFGB4875|f__FGB4875|g__GGB24146	0.13323	0.05526	0.05459	0.4482	0.71811	0	0.05532	0.14965	0.04577	0.81061	0.03555	0.17409	0.14046	0.14768	0.47552	0	0.04163	0.30975	0.10335	0.44624	0.15772	0.02257	0.12677	0.00687	0.04759	0.09754	0.26518	0.01851	0	0.02973	0.01508	0.31461	0	0.00872	0.11768	0.10011	0.03132	0.41436	0	0.00667	0	0.10984	0.30942	0	0.06882	0.02564	0.0623	0.11722	0
k__Bacteria|p__Firmicutes|c__CFGB1494|o__OFGB1494|f__FGB1494|g__GGB28784	0.12598	0	0	0	0	0	3.22361	0.38131	0.08681	0	0	0	0	0	0	1.12474	0.01291	0.01132	0.01049	0	0	0.05398	0	0	0	0	0	0	0	0	0	0.28679	0	0	0	0	0.13161	0	0	0	0	0	0	0.65141	0	0.07312	0	0	0
k__Bacteria|p__Firmicutes|c__Clostridia|o__Eubacteriales|f__Lachnospiraceae|g__Schaedlerella	0.11066	2.36442	1.53902	0.60589	0.02099	0	0.09793	0.11973	0.15928	0.836	0.50332	0.25841	0.27371	0.02156	0.16295	0.39933	0.18947	0.86599	0.03454	0.02894	0.03009	0.2865	0.33276	0	0	0.7515	0.16708	0.36994	0.32588	0.03274	2.12118	0.1333	0	0.13313	0.0396	0.02556	0.07597	0.02906	0.61527	0.15579	0.19971	0.43611	0.05304	0.84569	0.11757	0.3991	0.20111	0.08033	0.02093
k__Bacteria|p__Firmicutes|c__Clostridia|o__Eubacteriales|f__Oscillospiraceae|g__GGB74395	0.10566	0.03874	0	0.38899	0	0	0.00629	0.00145	0.01718	0.0157	0.22045	0.13061	0.00849	0.23624	0.10698	0.09215	0.48685	0.32998	0.06927	0.05416	0.0302	0.04109	0.05169	0.11181	0.03152	0.02926	0.30845	0.00464	0.06912	0.3606	0.02545	0.0414	0	0.10733	2.34069	0.56468	0.19872	0.65705	0.54947	0.03803	0.26145	0.1714	0.14769	0.04162	0.19401	0.00638	0	0	0.02373
k__Bacteria|p__Bacteroidetes|c__Bacteroidia|o__Bacteroidales|f__Muribaculaceae|g__Duncaniella	0.09165	0.30767	0.02382	0.20357	0.22306	0.12903	0.3397	0.04576	0.25096	0.23679	0.47963	0.25849	0.31173	0.29878	0.08545	0.08158	0.98837	0.22712	1.15718	0	0.26557	0.45869	0.21756	0.28893	0.24745	1.03456	0.23551	0.08179	0	0.51096	0.16299	0.11523	0	0.23232	0.09828	0.08539	0.84371	0.05098	0.0956	0.25521	0.33399	0.90911	0.14515	0.15202	1.03922	0.37459	0.08739	0.26255	0
k__Bacteria|p__Firmicutes|c__Clostridia|o__Eubacteriales|f__Oscillospiraceae|g__GGB30468	0.08988	0.07559	0.04349	0.11937	0.05482	0	0.01165	0.04296	0.03034	0.09867	0.00553	0.07801	0.04325	0	0.27862	0.03743	0.09887	0.03219	0.0175	0	0.04028	0.02808	0.09389	0.01255	0.01267	0.02839	0.07486	0.02324	0.00511	0.01377	0.11676	0.1502	0	0.04886	0	0.10958	0.03934	0.03164	0	0.01636	0.02026	0.15061	0.27118	0.07837	0.03258	0.01403	0.00533	0	0
k__Bacteria|p__Firmicutes|c__Clostridia|o__Eubacteriales|f__Oscillospiraceae|g__GGB75064	0.08907	0.0686	0.24468	0.36816	0.14137	0	0.17202	0.14403	0	0.47178	0.092	1.11029	0.58506	0.22465	0.66686	0.0128	0.09506	0	0.26452	0	0.02807	0.03015	0.01657	0.11417	0	0.14519	0.0943	0.02318	0.062	0.03701	0.12758	0.13927	0.3304	0.05875	1.83956	0.2205	0	0.05862	0.06714	0.01796	0	0.06068	0.11935	0.10278	0	0.29421	0.04824	0.02283	0.03642
k__Bacteria|p__Firmicutes|c__Clostridia|o__Eubacteriales|f__Oscillospiraceae|g__Oscillibacter	0.08348	0.13841	0	0.0591	0.06824	0.12151	0.39847	0	0.23388	0	0.68193	0.38328	0.14587	0.2395	0.0728	0.22436	0.38524	0.02345	0.49439	0	0.11153	0.08355	0.23806	0.01164	0.07298	0.24005	0.09734	0	0	0.03974	0.06945	0	0.4688	0.15432	0.03571	0.12007	0.09867	0.05628	0	0.04267	0.14532	0.51158	0	0.14036	0.5353	0.1404	0	0.03749	0
k__Bacteria|p__Firmicutes|c__CFGB76074|o__OFGB76074|f__FGB76074|g__GGB28949	0.0804	0.97834	0.0062	0.03114	0.20302	0	2.60706	0.27149	1.67009	0.25231	1.7829	0.78622	1.51993	0.72549	1.5283	1.24404	0.83716	0.95393	2.17906	0	1.84742	1.08081	0.85125	0.36744	0.63573	3.04751	0.07337	0.32467	0.46891	1.91075	0.94066	0.25192	0.00475	1.266	0.85549	0.38016	0.88232	0.13535	0.08811	3.66612	1.85059	0.88314	0.15807	0.32439	1.98574	1.68134	0.11039	0.18091	0.23347
k__Bacteria|p__Firmicutes|c__Clostridia|o__Eubacteriales|f__Oscillospiraceae|g__GGB28849	0.07754	0.4013	0	0	0	0	0.01839	0	0.07923	0	0.08534	0	0.13489	0	0	0.74501	0.43361	0.01531	0.1453	0	0.20411	0.0914	0.04324	0.06393	0.1825	0.0642	0	0	0	0.02273	0.0489	0	0	0.11521	0	0	0.08356	0	0	0.04653	0.02875	0.30729	0	0.06331	0.27768	0.0273	0	0	0.04288
k__Bacteria|p__Firmicutes|c__Clostridia|o__Eubacteriales|f__Oscillospiraceae|g__GGB5207	0.07695	0	0.13909	0.21943	0	0	0	0	0	0.13801	0	0.26269	0	0	0	0	0.00711	0	0.05568	0	0.00211	0	0	0.00522	0	0	0.08152	0	0.00733	0	0.04322	0	0	0	0	0	0	0.00154	0	0	0	0.0543	0.1246	0	0	0	0	0.0229	0
k__Bacteria|p__Firmicutes|c__Clostridia|o__Eubacteriales|f__Oscillospiraceae|g__GGB30457	0.0765	0.02949	0.08097	0	1.14554	0.73737	0.05719	0.36868	0.05469	0.59488	0.16262	0.55108	0.24935	0	0.32584	0.07724	0.06503	0	0.09335	0	0.05415	0.0311	0.43291	0.07314	0.0013	0.04782	0	0.10871	0	0.02012	0.05263	0.24919	0	0.02684	0.01389	0.10285	0	0.11968	0	0.01486	0.02201	0.29559	0.36557	0	0	0.15106	0.28832	0.31753	0.00258
k__Bacteria|p__Firmicutes|c__CFGB76293|o__OFGB76293|f__FGB76293|g__GGB28869	0.0722	0.00995	0	0.11407	0.00053	0.0822	0.26597	0.00035	0	0.02286	0.18838	0.05895	0.01344	0.01712	0	0.15553	0.17703	0.70148	0.21935	0.02806	0.06994	0.16996	0	0.07209	0.03074	0.11375	0.05423	0	0	0.05867	0.04214	0.01666	0	0.0045	0	0	0.07265	0.04813	0	0.10286	0.11599	0.04006	0.01904	7e-04	0.14681	0.0211	0.0047	0.05462	0.01272
k__Bacteria|p__Bacteroidetes|c__CFGB76349|o__OFGB76349|f__FGB76349|g__GGB27861	0.07003	0.03186	0.14151	0.59635	0.20553	0.08044	0.07916	0.11518	0.02195	0.5581	0.00706	0.12942	0.08873	0.10709	0.01984	0	0	0	0.07559	0	0.21805	0.02144	0.1577	0	0.02094	0.00338	0	0.03134	0	0.01397	0.01574	0.21927	0	0	0.01637	0.07943	0	0.187	0	0.00305	0	0.06462	0.49626	0	0	0.04914	0.03608	0	0
k__Bacteria|p__Firmicutes|c__CFGB2838|o__OFGB2838|f__FGB2838|g__GGB28815	0.06904	0	0	0	0.57166	0	0	0	0	0.14145	0	0	0	2.17676	0.01322	0	0	0	0	0	0	0	0	0	0	0	0.32291	0	2.58081	0	0	0	0	0	0	0	0	0.20896	0.42144	0	0	0	0.64186	0	0	0	0	0.85665	0
k__Bacteria|p__Bacteroidetes|c__CFGB1791|o__OFGB1791|f__FGB1791|g__GGB27770	0.06735	0.0394	0	0.20953	0.85425	0.91094	0.01967	0.17743	0.00254	0.19722	0	0.20875	0	0.22227	0.06926	0.00256	0.02895	0.79933	0.13147	0	0.06688	0.01076	0.21383	0	0.01922	0.09075	0	0.09336	0.03088	0.01925	0.03424	0.22694	1.01798	0.01487	0.21317	0.15072	0.05362	0.17892	0.03784	0.00512	0.01196	0.09755	0.06537	0	0	0	0.47235	0	0
k__Bacteria|p__Firmicutes|c__CFGB75988|o__OFGB75988|f__FGB75988|g__GGB79760	0.06689	0	0.05112	0.16233	0.21616	0	0.0276	0.09661	0	0.12026	0	0.11606	0.10038	0.20634	0.21953	0.00501	0.04251	0.17405	0.06552	0	0.03101	0.00242	0.05938	0.01845	0.01126	0.0165	0	0.04864	0	0.00891	0.02459	0.04786	0	0	0.23489	0.1027	0.01931	0.08157	0.06953	0	0.00562	0.03743	0.14903	0	0	0.00061	0.05193	0	0
k__Bacteria|p__Firmicutes|c__Clostridia|o__Clostridia_unclassified|f__Clostridia_unclassified|g__GGB28934	0.06468	0.02874	0	0.04335	0	0	0.03049	0	0.06366	0.02564	0.0329	0.00089	0.28011	0.12795	0	0.00857	0.05557	0.70934	0.06778	0	0.01295	0.08045	0.00266	0.18406	0.14383	0.07632	0.05661	0	0.33976	0.10887	0.01758	0	0	0.23013	0	0	0.151	0.00411	0	0.0078	0.06101	0.08096	0	0	0.03985	0.02853	0	0.06429	0.18207
k__Bacteria|p__Bacteria_unclassified|c__Bacteria_unclassified|o__Bacteria_unclassified|f__Bacteria_unclassified|g__GGB14001	0.06012	0.02864	0.21741	0.28992	1.07022	0.57273	0	0.09167	0.09279	0.23601	0	0.4374	0.12899	0.37304	0.49243	0	0	1.25265	0.07467	0	0.03823	0	0.15871	0	0.02768	0.13755	0.11683	0.11073	0	0.0012	0	0.05798	0	0	0.38554	0.02452	0.54847	0.07319	0.10722	0	0	0.04122	0.05447	0	0.02559	0	0.07565	0	0
k__Bacteria|p__Firmicutes|c__Clostridia|o__Eubacteriales|f__Oscillospiraceae|g__GGB28433	0.05288	0.02112	0	0.06724	0	0	0.20774	0.00487	0.1428	0	0.06379	0.08888	0	0	0	0.0784	0	0	0.03903	0	0.21176	0.49646	0	0.57168	0.15476	0.16231	0.22716	0	0	0.22421	0.06908	0	0	1.90948	0.09506	0.00791	0.16115	0.07926	0	0.7174	0.60869	0.1008	0.03093	0.00925	0	1.24007	0	0	0
k__Bacteria|p__Firmicutes|c__Clostridia|o__Eubacteriales|f__Eubacteriaceae|g__GGB28632	0.04112	2.2407	2.56571	1.01585	0.4563	0	0	0.35093	1.00695	0.75347	0	3.23472	0	0	1.16898	0	0.31321	0.00253	0	0.54989	1.16396	0	0.54223	0	0	0	0	0.37941	0	0	0	1.52778	0.002	0	0.40583	0.03945	0	0.79794	0	0	0	0.59214	1.22285	0	0	0	0.67195	1.01565	0.03353
k__Bacteria|p__Firmicutes|c__Clostridia|o__Eubacteriales|f__Clostridiaceae|g__Clostridium	0.03822	0	0	0	0.04753	0	0	0.00095	0.18597	0.95092	0	0.03497	0.0115	6.20139	0.08101	0	0	0	0	0	0.12132	0	0.01432	0	0.00513	0.00403	0.14225	0.01763	0	0	0	0	1.62173	0.02985	0	0	0	0.02613	0	0	0	0	0.04704	0	0	0.01579	0	0	0
k__Bacteria|p__Firmicutes|c__CFGB72709|o__OFGB72709|f__FGB72709|g__GGB30300	0.0378	0.01017	0	0.10628	0.13733	0	0.00299	0.05764	0	0.06683	0	0.27113	0.10553	0	1.56942	0	0.00371	0	0	0	0	0	0.01385	0	0	0	0.05835	0.05521	0	0.02168	0.02851	0.22629	0	0	1.01089	0	0	0.23792	0	0	0.00054	0.01155	0.1287	0	0	0	0.10178	0	0
k__Bacteria|p__Firmicutes|c__CFGB76234|o__OFGB76234|f__FGB76234|g__GGB28950	0.03766	0.16976	0	0	0	0	0	0	0.17975	0	0	0	0	0	0	0.00779	0	0	0	0	1.18316	0.79436	0.06741	0	0.11862	0.0723	0	0.12395	0	0	0.0074	0	0	0.0796	0.00347	0	0.09005	0	0	1.14987	0	0.11266	0.00224	0.05033	0	0.11852	0.09801	0	0.00536
k__Bacteria|p__Firmicutes|c__Clostridia|o__Eubacteriales|f__Oscillospiraceae|g__GGB30297	0.0345	0.02485	0.14009	0.4663	0	0	0.11042	0.07213	0.01386	0.54698	0.07648	0.01643	0	0.19615	0.34925	0.02288	0.11582	1.14963	0.13614	0	0	0.00905	0.03126	0	0.01408	0.03196	0.05168	0.27277	0.07366	0.07974	0.04733	0.36217	0	0.00235	0.12338	0	0	0.04213	0	0.00802	0.05092	0.0765	0.28779	0.0297	0	0.08265	0.2605	0.32956	0.0354
k__Bacteria|p__Firmicutes|c__Clostridia|o__Eubacteriales|f__Oscillospiraceae|g__GGB74408	0.03224	0	0.00351	0.08854	0.03143	0	0.00967	0.0044	0.0736	0.15173	0	0	0	0	0	0.01673	0	1.17669	0.01682	0	0.06482	0.03239	0.06512	0	0.00312	0.00618	0	0.05212	0.01502	0	0	0.09113	0	0	0	0.01785	0	0.06758	0	0.0745	0	0	0.08506	0	0.04941	0	0.00686	0.02093	0
k__Bacteria|p__Firmicutes|c__Clostridia|o__Eubacteriales|f__Oscillospiraceae|g__GGB45514	0.03156	0	0	0.13257	0.24111	1.59393	0.03123	0.18318	0.02217	0.27463	0	0.27735	0.22616	0.33758	0.37678	0.03007	0.06506	0.32733	0.17096	0	0.04423	0.01765	0.1536	0.02019	0.01204	0.03085	0.0066	0.04324	0	0.02898	0.03979	0.15838	0	0.02918	0.54562	0.078	0.08503	0.22675	0.0407	0.02434	0.04128	0.0259	0.26401	0.00613	0.04011	0.06933	0.13506	0.07831	0
k__Bacteria|p__Firmicutes|c__Clostridia|o__Eubacteriales|f__Oscillospiraceae|g__GGB30295	0.03138	0	0.01062	0	0.26117	0	0	0	0	0	0	0.08637	0	0	0	0.07858	0	0	0	0	0.00569	0	0.02256	0.33634	0.06807	0	0	0	0	0	0	0	0	0.56263	0	0	0.01333	0	0	0	0	0	0	0	0	0	0	0	0
k__Bacteria|p__Firmicutes|c__Bacilli|o__Lactobacillales|f__Lactobacillaceae|g__Lactobacillus	0.02493	4.08815	0.13625	0	0.1044	0.48533	0.68652	0.02794	1.19243	0.0451	3.2882	0.18156	0.00267	0	0	9.37614	1.98459	0.39029	1.10833	0	0.05577	2.12366	0.06895	3.53858	0.2907	0.32549	0.12546	0.0167	0.07338	2.61212	5.6086	0.12748	1.23386	0.1527	0	0	4.45197	0.00189	0	16.14874	4.99006	2.14707	0.30852	5.22068	2.49299	0.11634	0.00202	0.00838	3.48344
k__Bacteria|p__Bacteroidetes|c__CFGB75970|o__OFGB75970|f__FGB75970|g__GGB24149	0.02379	0.21304	0.17222	0.36568	0.54175	0.99149	0.16027	0.06589	0.07263	0.34741	0	0.12043	0.14147	0.87541	0.45999	0.00231	0.0862	0.87889	0.2124	0.03502	0.38539	0.06397	0.23157	0.03367	0.09611	0.11187	0.34264	0.03116	0	0.04915	0.09412	0.11729	0	0.01294	0.17395	0.2852	0.03414	0.21439	0.01062	0.02896	0.01082	0.2773	0.17019	0.00592	0.4075	0.16981	0	0	0
k__Bacteria|p__Firmicutes|c__CFGB76071|o__OFGB76071|f__FGB76071|g__GGB28926	0.02297	0.18249	0	0	0	0	0.58289	0	0.04302	0	0.33384	0	0	0	0	0.12418	0.12639	0	0.11183	0	0	0.22267	0	0.19462	0.07018	0	0	0	0	0.08754	0.19141	0	0	0.72893	0	0	0.08773	0	0.08015	0.20285	0.08022	0.11512	0	0.14339	0	0.03063	0	0	0
k__Bacteria|p__Firmicutes|c__Bacilli|o__Lactobacillales|f__Lactobacillaceae|g__Ligilactobacillus	0.02089	0.00942	0.12955	0.00367	0.03575	0.00446	0.25236	0.0168	0.02883	0.13905	0.08586	0.10136	0.01717	0.09685	0.01894	0.02066	0.11703	0.0845	0.02648	0	0	0.06221	0	0.00051	0.05314	0.06518	0.00475	0.02458	0.55988	0.01849	0.00825	0.0106	0	0.02744	0.09036	0.12377	0.68796	0.03695	0.59137	0.8156	0.22021	0.02979	0.11337	0.05648	0.16657	0.53045	0	0.02249	0.00862
k__Bacteria|p__Firmicutes|c__Clostridia|o__Clostridia_unclassified|f__Clostridia_unclassified|g__GGB75073	0.02007	0	0	0	0	0	0	0	0	0	0	0	0	0.00809	0	0	0	0	0.0109	0	0	0	0	0	0	0	0	0.05137	0	0	0	0	0	0	0	0	0	0	0	0	0	0	0	0	0	0	0.01944	0	0.01068
k__Bacteria|p__Firmicutes|c__CFGB73217|o__OFGB73217|f__FGB73217|g__GGB28956	0.01826	0.20136	0.10202	0.15322	0.22812	0	0.06497	0.00788	0.0275	0.32147	0.36249	0.09724	0.21195	0.11815	0.29211	0.45179	0.4308	0.16289	0.06561	0	0.49073	0.12159	0.26302	0.11854	0.15196	0.42203	0	0.25642	0.02216	0.25065	0.35671	0	0	0.34656	0.27928	0.03652	0.06356	0.0681	0.05448	0.31185	0.13343	0.22152	0.05302	0.0064	0.16846	0.03342	0.15055	0.0724	0.1002
k__Bacteria|p__Bacteria_unclassified|c__CFGB9644|o__OFGB9644|f__FGB9644|g__GGB79804	0.01749	0.14919	0.02264	0.13859	0.11922	0	0.01269	0.40307	0	0.33854	0	0.51031	0.10439	0	0.53882	0.00036	0	6.89698	0.07619	0	0.00098	0.00744	0.07273	0	0.00141	0	0.03097	0.47235	0	0.0099	0	0.12372	0.86736	0	0.32764	0.28251	0.07102	0.16389	0	0.25064	0	0	0.04728	0	0	0	0.19827	0.10263	0.10655
k__Bacteria|p__Firmicutes|c__Clostridia|o__Eubacteriales|f__Oscillospiraceae|g__GGB30463	0.01645	0.14007	0.13972	0.32867	0.11627	0.26391	0.01974	0.14776	0.13547	0.00089	0	0.173	0.14218	0.42883	0.91197	0.09544	0.5347	0.13717	0.11431	0	0.01374	0.01917	0.11967	0.02788	0.04751	0.05939	0.22223	0.02095	0.08292	0.03163	0.14425	0.02736	0	0.12849	0.56513	0.02616	0.25718	0.23733	0.13555	0.14524	0.022	0.44474	0.08693	0.16638	0.06841	0	0.03945	0.08784	0.0254
k__Bacteria|p__Firmicutes|c__CFGB9659|o__OFGB9659|f__FGB9659|g__GGB79872	0.01626	0	0	0	0	0	0	0	0	0	0	0	0	0	0	0	0	0	0	0	0	0	0	0	0	1.56854	0.00065	0	0	0	0	0	0.19098	0	0	0	0	0	0	0	0	0	0	0	0	0	0	0	0
k__Bacteria|p__Bacteroidetes|c__Bacteroidia|o__Bacteroidales|f__Barnesiellaceae|g__Barnesiella	0.01469	0.34633	0.07182	0.32807	0.47517	0.15605	0.07674	0.02584	0.03418	0.10037	0.07319	0.86206	0.00266	0.31153	0.31651	0.07108	0.82762	0.32164	0.17648	0	0.07233	0.3142	0.01185	0.04607	0.0334	0.86934	0.25761	0.01116	0	0.36127	0.07003	0.01933	0	0.00534	0.11429	0.0638	0.24827	0.10515	0	0.09517	0.22533	0.51336	0.01976	0.06122	2.39496	0.06273	0.00311	0.11079	0
k__Bacteria|p__Firmicutes|c__Clostridia|o__Eubacteriales|f__Christensenellaceae|g__GGB30455	0.01329	0.07396	0.09818	0.21933	0.06044	0	0.0446	0.06209	0.02687	0.46177	0.05594	0.4754	0.04291	0.01848	0.04819	0.05213	0.09895	0.22057	0.00329	0	0.07924	0.02089	0.06521	0.06253	0.00542	0	0.34501	0.06112	0	0	0.13858	0.10484	0	0.0484	0.33019	0	0.01497	0.70962	0	0.07788	0	0.10479	0.32917	0.01408	0.06854	0.00653	0	0.22183	0
k__Bacteria|p__Firmicutes|c__Clostridia|o__Eubacteriales|f__Lachnospiraceae|g__Sporofaciens	0.00915	0.22438	0	0	0	0	0.53216	1.80481	0.16619	0.94021	0.40989	0.11469	0.62789	0	0	0.12411	0	0	0.34038	0	1.24286	0.48425	0.78654	0.16846	1.24595	0.92465	1.00893	0.00202	1.1902	0	0.36655	0.65501	13.43193	0.06656	0	0.76497	0	0.03892	0.59804	0.29498	0	0	0.52636	0.06238	0.0403	0.59032	0.08024	0	0.11783
k__Bacteria|p__Firmicutes|c__CFGB76355|o__OFGB76355|f__FGB76355|g__GGB28422	0.0072	0.4538	0.00062	0	0	1.91834	0.19256	0	0.01087	0	0.10921	0.19003	0.20902	0	0	0.42662	0.26512	0	0.08274	0	0.02721	0.00106	0	0	0	0.27831	0.12521	0	0	0.2322	0.17841	0.06521	0	0	0.03893	0	0.20584	0	0	0.4023	0.24755	0.23981	0.01844	0.64988	0.0273	0	0	0	0.2133
k__Bacteria|p__Firmicutes|c__Clostridia|o__Eubacteriales|f__Oscillospiraceae|g__Neglectibacter	0.00094	0.06996	0	0	0.01551	0	0.04095	0	0	0	0	0	0	0	0	0	0	0	0.01658	0	0.13673	0.02553	0	0.01815	0	0	0.01331	0.02766	0	0	0.05437	0	0	0.00232	0	0	0.00104	0	0	0.07684	0	0	0	0.17486	0	0.17637	0	0	0
k__Bacteria|p__Firmicutes|c__Clostridia|o__Eubacteriales|f__Oscillospiraceae|g__GGB45536	0.00076	0	0.00679	0.06492	0	0	0.00121	0.04775	0	0.03502	0	0.04411	0.05022	0	0.00819	0.00321	0.01415	0.01013	0	0	0	0	0.0194	0	0	0	0.02046	0.02564	0	0	0	0.00387	0	0	0.59081	0.07278	0	0.13054	0	0	0	0.00207	0.68022	0	0	0	0.10692	0.17666	0
k__Bacteria|p__Firmicutes|c__Clostridia|o__Eubacteriales|f__Lachnospiraceae|g__Lachnospiraceae_unclassified|s__Lachnospiraceae_bacterium	18.60283	6.65542	29.83051	21.25601	18.45253	9.59468	4.77275	2.03553	10.74846	7.30603	2.68438	32.9942	27.73581	11.34739	18.61856	5.76696	1.73347	21.53289	8.49576	24.72455	2.33218	4.01714	15.81954	3.37734	3.76509	9.47693	25.87306	35.79725	38.44789	5.77798	7.7401	7.67736	0.12269	3.7025	11.59414	26.08223	3.7656	22.62118	19.65651	1.86047	2.50305	7.76933	17.89228	1.64523	7.14769	1.98024	22.0867	18.25319	5.07167
k__Bacteria|p__Firmicutes|c__Clostridia|o__Eubacteriales|f__Lachnospiraceae|g__Lachnospiraceae_unclassified|s__Lachnospiraceae_bacterium_28_4	10.72325	0	5.87615	0.09632	11.11396	0	0	25.08552	6.25551	8.39612	0.11883	0.04855	0.11367	0.08725	5.13949	0.08287	2.65798	0.25835	0.15799	5.45791	0.15203	0.14688	27.78355	0.10683	0.93718	0.21678	9.76246	19.09987	9.38412	0.02073	0.07875	24.21491	13.74146	0.2153	4.36987	22.58106	3.02638	29.23148	25.28972	0.36646	0.00948	3.77718	6.28626	0.39102	0.06766	4.49522	14.51279	22.99273	0.63641
k__Bacteria|p__Bacteroidetes|c__CFGB76719|o__OFGB76719|f__FGB76719|g__GGB23844|s__GGB23844_SGB35575	9.62307	0.69858	3.73642	0.01261	4.24471	3.01154	0.38725	0	0.19971	0	0.47233	4.75625	0	0	0	0.07014	0	6.72733	0.30346	0	0	0.82891	2.65762	0.69385	0.90643	0.66939	0	4.50191	2.0064	0	0.44626	0	0	1.22438	0	0	0	0	6.88816	1.79665	0	0	2.63963	1.39191	2.78273	1.4608	8.64751	6.0995	0
k__Bacteria|p__Proteobacteria|c__Epsilonproteobacteria|o__Campylobacterales|f__Helicobacteraceae|g__Helicobacter|s__Helicobacter_typhlonius	8.14235	0	0	0	0	0	0	0	0	0	0	0	0	5.26442	0.04051	0	0	0	0	0	0	3.33433	0.02182	0	0	0	0	6.6951	3.75669	0	0	0	0	0	0	0	5.73354	0	4.18075	1.95384	0	0	0	0	0	0	17.23627	0.00068	3.88821
k__Bacteria|p__Deferribacteres|c__Deferribacteres|o__Deferribacterales|f__Deferribacteraceae|g__Mucispirillum|s__Mucispirillum_schaedleri	7.89477	0	0	0	4.43859	0	0	0	1.5314	0	0	0	0	2.85902	4.42737	0.28165	1.39655	0.03012	0	0	0	0	5.96437	0.89006	1.93726	1.25151	0	0	7.77745	1.01773	0	0	0	1.25916	4.74552	4.15455	0	0	2.19706	0	2.21478	2.94931	0	2.29602	0	0.54322	0	6.79254	0
k__Bacteria|p__Firmicutes|c__Clostridia|o__Eubacteriales|f__Lachnospiraceae|g__Lachnospiraceae_unclassified|s__Lachnospiraceae_unclassified_SGB41424	4.79031	0	0	0	0.53225	0	0.0723	0	0.70628	0	0	0.1642	0	0	0	0.00494	0	0	0.05866	0	0	0.69721	0.66358	0.02785	0.02771	0	0.00456	0	0	0	0	0	0	0.04734	0	0	2.8021	0	0	0.57194	0	0	0	0	0	0.03455	0	0.25633	0.63566
k__Bacteria|p__Firmicutes|c__CFGB76293|o__OFGB76293|f__FGB76293|g__GGB20149|s__GGB20149_SGB29430	4.43263	1.27943	3.23867	8.17518	0.07268	0	0.13251	0.92448	1.70426	6.16623	1.02388	0.67143	1.9114	0.00687	0.05414	0.06254	0	0	0	2.7348	0.0882	0.19997	3.99412	0.74545	2.18689	0.51119	0.11738	8.04748	0.02602	0	0.70491	0.44048	0.00082	1.29461	1.67827	2.23439	0	0.05712	0	0.07741	0	0.01399	1.69421	1.95714	1.14066	0	8.45966	4.31727	0.20207
k__Bacteria|p__Bacteria_unclassified|c__CFGB76064|o__OFGB76064|f__FGB76064|g__GGB28904|s__GGB28904_SGB41597	4.27595	2.94366	21.47929	7.87436	2.14524	0.10522	1.83657	11.21993	0.83801	13.87501	2.14551	8.19771	12.74737	3.25264	13.5	4.07488	0.56123	0.29757	0.42423	9.79927	0.37588	0.69014	2.06621	1.01725	2.1242	1.47042	1.55744	2.82931	7.03106	2.35261	2.31783	3.67123	8.84447	0.85905	14.87488	4.86914	0.13101	4.65263	3.32124	2.83381	0.87943	0.32015	4.27229	0.90369	1.89026	2.22005	1.27579	0.94574	0.92674
k__Bacteria|p__Bacteroidetes|c__Bacteroidia|o__Bacteroidales|f__Bacteroidaceae|g__Phocaeicola|s__Phocaeicola_sartorii	3.70576	0	0	0	0	0	0	0	0.00064	0	0	0	0	0	0	0.00254	0	0	0	0	0	0.01935	0	0	0	0	0	1.20907	0	0	0	0	0	0	0	1.00132	1.19516	0	0	0.0211	0	0	0	0.11841	0	0	1.17558	0	0
k__Bacteria|p__Bacteroidetes|c__CFGB76004|o__OFGB76004|f__FGB76004|g__GGB28250|s__GGB28250_SGB40793	3.69241	0	0	0	0	0	0.25496	0	0.27665	0	0	0	0	0	0	0.15638	0	0	0.8055	0	1.43499	0.48793	0.93367	0.83387	0.73947	0.736	0	1.12801	0	0	0	0	0	0.75597	0	0	0	0	0	0.80792	0	0	0	1.00522	0	0.6032	2.70886	0	0.67777
k__Bacteria|p__Bacteroidetes|c__Bacteroidia|o__Bacteroidales|f__Bacteroidaceae|g__Bacteroides|s__Bacteroides_sp_L10_4	3.56964	0.20621	1.95571	4.04382	11.35231	18.77324	0.45562	2.65704	0.05156	3.683	0	2.53226	6.48093	9.44464	13.54967	0.07485	0.447	4.29729	1.6587	3.76867	1.84752	0.05768	0.83658	0.07907	0.21213	0.47216	2.61378	0.46088	6.70215	0.74058	0.25559	3.70529	0.04652	0.23057	9.19292	5.0318	1.02884	1.87869	6.22703	0.24152	0.75499	0.51093	2.11835	0.35818	3.39736	0.53537	0.67305	0	0
k__Bacteria|p__Firmicutes|c__Clostridia|o__Eubacteriales|f__Lachnospiraceae|g__GGB28863|s__GGB28863_SGB41533	2.16816	0	0	0	0	0	0	0	0	0	0	0	0	0	0	0	0	0	0	0	0	0	0	0	0	0	0	0	0	0	0	0	0	0	0	0	0	0	0	0	0	0	0	0	0	0	0	0	0
k__Bacteria|p__Firmicutes|c__CFGB76293|o__OFGB76293|f__FGB76293|g__GGB62427|s__GGB62427_SGB41546	1.79242	0.9559	9.2297	6.24069	0.41516	0	0.2039	3.91266	0.71356	3.85915	0.46808	1.1989	2.66428	0.04733	5.41377	0.49989	0.52693	0.02789	0.27985	3.95125	0.06484	0.10333	1.10114	0.47392	0.04668	0.11594	1.83295	3.57799	2.70331	0.61845	0.91134	4.91578	0.08124	0.07873	6.01901	2.38469	0.24333	3.11114	2.67233	0.0711	0.76938	0.41036	2.66596	0.30639	0.83255	0.3791	3.7286	3.27675	0.06259
k__Bacteria|p__Firmicutes|c__Clostridia|o__Eubacteriales|f__Lachnospiraceae|g__GGB28836|s__GGB28836_SGB41496	0.99305	2.15826	0.00066	1.34418	0.00405	0.05984	0	1.7496	0.37518	0.60534	1.1068	0.01549	1.18077	0.48882	0.03785	2.84126	0.17606	0.05773	0.07906	0.48973	0.00815	0.38385	0.31228	0	2.08636	0.01099	0.01703	0.40731	0.71321	0.20451	1.09765	0.87845	0.00235	0.20713	0.01363	1.19987	0.24612	0.44598	4.55549	3.31126	0.45866	0.07381	0.04915	2.89939	0.454	2.43355	1.46482	2.16112	0.67246
k__Bacteria|p__Proteobacteria|c__Deltaproteobacteria|o__Desulfovibrionales|f__Desulfovibrionaceae|g__GGB28317|s__GGB28317_SGB40889	0.95136	0.15034	0	0.90234	1.42147	3.22363	0.11111	0.60708	0.09387	1.29745	0.09772	0.43856	0.29908	0.78601	1.88847	0.11699	0.129	0	0.4217	1.15299	0.08562	0.03883	0.01221	0.08065	0.05782	0.24924	0.72805	0.39155	0	0.05807	0.15207	0.61046	0	0.0644	1.35635	0.45104	0.29588	1.15235	0.13224	0.06111	0.02013	0.18781	1.5057	0.02931	0.02596	0.07601	0.75538	0	0.16448
k__Bacteria|p__Firmicutes|c__Clostridia|o__Eubacteriales|f__Lachnospiraceae|g__Dorea|s__Dorea_sp_5_2	0.95074	2.46343	0.75502	2.40445	1.55676	0.82075	0.12997	0.0044	0.01768	0.01576	0.82438	0	3.19944	1.91555	0.72449	0.17947	0.02503	2.11304	1.56559	0	0.03593	0.26264	1.4087	0.4215	0.18444	0.86216	0.67754	1.01168	0	0.15236	2.37264	0.04496	0	0.07077	0.72701	0.83159	0.02601	0	0.11004	0.33042	0.02058	0.02013	1.02234	0.90874	1.09278	0.15634	0.34595	1.3033	0.15612
k__Bacteria|p__Bacteroidetes|c__Bacteroidia|o__Bacteroidales|f__Bacteroidaceae|g__Bacteroides|s__Bacteroides_acidifaciens	0.90168	0.17049	0.13621	0.29741	2.19798	2.58564	0	0.13146	0.01002	0.35234	0	0.7602	0.65425	0.99771	1.92492	0	0.03308	2.5047	0.74781	0	0.22582	0	0.22149	0	0.00896	0.0506	0	0.33292	0.22244	0.03767	0.03573	0.21854	4.78392	0.00191	0.84464	1.02603	0.1751	0	0.47038	0.01784	0.03453	0.21179	0.18346	0.00795	0	0.0102	0.32536	0.59518	0
k__Bacteria|p__Firmicutes|c__Bacilli|o__Lactobacillales|f__Aerococcaceae|g__GGB28248|s__GGB28248_SGB40791	0.81454	0	0	0	0	0	1.18752	0.00116	0.91615	0	0	3.10909	0	0	0	0.32026	0	0	9.99264	0	4.02767	4.34541	2.28692	0.76237	0.6296	1.97135	0.02227	0.36276	0	0	0	0	0	2.43551	0	0	0	0	0	2.71636	0	0	0	0.63167	0.90255	2.61545	1.50843	0	1.4436
k__Bacteria|p__Firmicutes|c__CFGB76790|o__OFGB76790|f__FGB76790|g__GGB30302|s__GGB30302_SGB43266	0.80042	0	0	1.33668	0	0	0	0.11537	0.04091	0.20705	0	0.00921	0	0.19166	0.57401	0	0	0	0	0.15186	0.0169	0.00351	0.04082	0	0.00306	0	0.20216	0.05319	0	0	0	0.24812	2.54323	0.00473	0	0.6799	0	0	0	0	0	0.08051	0.14331	0.003	0	0	0.40429	0.13152	0
k__Bacteria|p__Bacteroidetes|c__Bacteroidia|o__Bacteroidales|f__Muribaculaceae|g__Muribaculaceae_unclassified|s__Muribaculaceae_bacterium	0.74448	0.06296	0.00794	0.49524	1.16777	0	0.18842	0.25996	0.0417	0.45172	0.04854	1.25747	1.50493	0.73035	3.34173	0	0.08536	0.95604	0.68888	0.2889	2.2642	0.21471	0.29295	0.1123	0.1847	0.54573	0.00277	0.06181	0.10179	0.02211	0.01219	0.55464	0	0.06436	2.09951	1.54238	0.37062	0.16496	0.00908	0.07353	0	0.37269	0.22119	0	0.591	0.38742	0.31024	0.20852	0
k__Bacteria|p__Proteobacteria|c__Deltaproteobacteria|o__Desulfovibrionales|f__Desulfovibrionaceae|g__Desulfovibrio|s__Desulfovibrio_SGB41239	0.71107	0.03942	0.28092	0.47207	1.99854	0	0.13282	0.54884	0.02609	0.59377	0.00964	0.78641	0.96299	1.16925	0.47927	0.05144	0	0	0.11331	0.3218	0.2141	0.00282	0.8118	0.03801	0.16142	0.02225	0.90301	0.52749	0.44173	0.00426	0.17379	0.66547	0	0.03852	0.32309	0.48155	0.22168	0.84568	0.56596	0.0152	0	0.03788	0.55285	0.09678	0	0.04082	0.52966	0.71087	0
k__Bacteria|p__Firmicutes|c__CFGB30328|o__OFGB30328|f__FGB30328|g__GGB1559|s__GGB1559_SGB43521	0.56972	0	0	0.66721	0.00482	1.27702	0.21764	0.36454	0.00175	1.25988	0.02446	0	0	0	1.05296	0	0.0064	0	0.08185	0	0	0	0.23929	0.0829	0.00168	0	0.3017	0.14551	0	0	0	0.55613	0.13175	0.0206	2.89595	1.60954	0	2.61184	0	0	0	0.03266	2.58355	0	0	0.08911	0.20614	0.73625	0.04709
k__Bacteria|p__Bacteroidetes|c__CFGB76719|o__OFGB76719|f__FGB76719|g__GGB27697|s__GGB27697_SGB40070	0.55735	0	0	0	0	1.16265	0.09423	0	0.01843	0	0	0.39814	0	0	0	0	0	0	0.37786	0	1.47033	0.16443	0.07599	0	0	0	0	0.13764	0	0	0	0	0	0	0	0	0.48249	0	0	0.28633	0	0	0	0.12207	0	0.96049	0.25295	0	0
k__Bacteria|p__Firmicutes|c__Bacilli|o__Lactobacillales|f__Streptococcaceae|g__Lactococcus|s__Lactococcus_SGB40208	0.4754	0.01883	0	0	0.63144	0.91733	0	0	0.08363	0	0	0.72966	0.32306	0.3608	0.937	0.00101	0.04902	2.70745	0	0	0.01829	0.0166	0.52987	0.02386	0.01709	0.04661	0.30537	0.3033	0.16531	0.09894	0.02126	0	0	0.05848	1.72917	0.71552	0.02537	0	0.74768	0.04761	0.05556	0.28286	0	0.04821	0.45353	0.02029	0.45149	0.45579	0
k__Bacteria|p__Firmicutes|c__Clostridia|o__Eubacteriales|f__Lachnospiraceae|g__GGB28766|s__GGB28766_SGB41416	0.46687	1.47792	5.4443	0.41206	0.62248	0	0.04153	1.02237	0.05447	1.14565	0.58619	2.27995	0.76559	1.83907	1.99244	0.1291	0.07492	0.26807	0.0134	0	0	0.1537	0.26401	0	0	0.06334	0.1414	1.09821	0	1.36637	1.24514	0.82217	0.0094	0	1.01519	0	0.01328	0	0	0.03484	0.90966	0.07348	0.17148	0.0574	0	0	0.80613	0.4902	0.05316
k__Bacteria|p__Firmicutes|c__Bacilli|o__Bacillales|f__Staphylococcaceae|g__GGB27929|s__GGB27929_SGB40368	0.45972	0.15784	0	0.63551	0.0382	3.88613	0.10383	0.16643	0.13873	0.80961	0.11057	0.10495	0.15585	0.92488	0.19976	0	0.16956	0.16924	0.49209	0.19094	0.92889	0.09896	0.75362	0.09339	0.30553	0.2086	1.21254	0.30439	0	0.09047	0.11174	0.20745	0	0.02688	0.11948	0.10459	0.3351	0.15812	0	0.01572	0.05956	0.72468	0.16022	0.00608	0.14676	0.35843	0.26526	0	0
k__Bacteria|p__Bacteria_unclassified|c__Bacteria_unclassified|o__Bacteria_unclassified|f__Bacteria_unclassified|g__GGB79854|s__GGB79854_SGB41662	0.36219	0	0	0.09336	0.00234	1.0328	0.0278	0.0377	0.0222	0	0.09256	0.0646	0.04038	0.10277	0.07428	0.08598	0.08267	0	0.05364	0	0.01969	0.08032	0.03058	0.17806	0.26988	0.04726	0.02964	0.07304	0.01294	0.13642	0.03022	0.01758	0	0.14805	0.19858	0.21476	0.10049	0	0.04428	0.46476	0.09945	0.13835	0.03793	0.08292	0.02525	0	0.05546	0.00399	0.09021
k__Bacteria|p__Firmicutes|c__Clostridia|o__Eubacteriales|f__Lachnospiraceae|g__GGB28844|s__GGB28844_SGB41511	0.34723	0	0.59522	0	0.03265	0	0.03716	0.28451	0.03848	0.24129	0.03291	0.17814	0.0026	0.00526	0	0.01231	0	0.92998	0	0	0.01128	0.04567	0.02598	0.0238	0.16554	0	0.22102	0.0112	0	0.0126	0.00572	0.28171	0	0.08108	4.37876	0.02251	0	0.18921	0	0.17541	0.0048	0	0.16331	0.06894	0	0.00113	0	0.06604	0.34872
k__Bacteria|p__Firmicutes|c__CFGB1814|o__OFGB1814|f__FGB1814|g__GGB75900|s__GGB75900_SGB102322	0.32202	0.04141	0	0	0	0	0.05352	0	0.04297	0	0.01018	0.0556	0.20933	0.03696	0	0.0178	0	0.0715	0.05542	0	0.18486	0.07489	0	0.00919	0.0388	0.08126	0	0.09395	0	0.0293	0.01742	0	0	0.02697	0	0	0	0.04802	0	0.13091	0.01988	0	0	0.01273	0	0.0549	0.23592	0	0
k__Bacteria|p__Firmicutes|c__CFGB28877|o__OFGB28877|f__FGB28877|g__GGB28868|s__GGB28868_SGB41542	0.31228	0	0	0	0	0	0.1264	0.03013	0.08047	0.10032	0.33146	0	0.03691	0	0	0.11377	0	0.29664	0.01073	0	0.00953	0.0559	0.30825	0	0.11083	0	0.23116	0.0379	0	0	0	0.1874	0	0.20802	0	0	0	0	0	1.00489	0	0	0.00449	0	0	0.18594	0	0	0
k__Bacteria|p__Firmicutes|c__Clostridia|o__Eubacteriales|f__Lachnospiraceae|g__GGB28775|s__GGB28775_SGB41428	0.28377	0	0	0	0	0	0	0	0	0	0	0	1.4582	0	0	0	0	0	0	0	0	0.00445	0.01143	0	0	0	1.74244	0.00662	0	0	0	0	0	0	0	0	0	0	0	0	0	0	0	0	0	0	0	0	0
k__Bacteria|p__Firmicutes|c__Clostridia|o__Eubacteriales|f__Clostridiaceae|g__Clostridiaceae_unclassified|s__Clostridiaceae_bacterium	0.25369	3.27641	0.00549	0.04264	0	0.00425	0.43175	0.81876	0.21118	0.24367	1.33794	0.07383	0	0.63781	0	0.73394	1.86843	0.06777	0.08125	0	0.27965	0.38406	0.00065	1.01571	0.53856	0.42969	0	0.64623	0.24109	7.61963	3.64843	0.46506	0.03632	0.41252	0.12985	0	0.22932	0	0.03569	0.15777	7.50204	2.5899	0.00252	0.55509	0	0.14061	0.33526	0	0.27747
k__Bacteria|p__Firmicutes|c__Bacilli|o__Lactobacillales|f__Streptococcaceae|g__Lactococcus|s__Lactococcus_cremoris	0.24877	0	0	0.02226	3.28283	1.31461	0	0.26536	0	0.05695	0	0.05708	0.03495	0.44881	0.07069	0	0	0.01705	0	0	0	0	0	0	0	0	0.04448	0.01393	0.05183	0	0	0.4486	0.36053	0	1.47084	0.03095	0	0.07543	0.17542	0	0	0	0.23836	0	0	0	0.00166	2.92038	0
k__Bacteria|p__Bacteroidetes|c__CFGB76183|o__OFGB76183|f__FGB76183|g__GGB27774|s__GGB27774_SGB40188	0.24826	0.0695	0	0	0	0.50854	0.00997	0	0.02054	0	0	0.52089	0	0	0	0	0	0	0	0.10475	0	0	0.21958	0.00063	0	0	0	0.36384	0	0	0.03375	0	0	0	0	0	0	0.25034	0	0	0	0	0.49666	0.01655	0	0.02258	0.60257	0	0
k__Bacteria|p__Firmicutes|c__Clostridia|o__Eubacteriales|f__Oscillospiraceae|g__GGB30461|s__GGB30461_SGB43533	0.24525	0.01296	0	0.01234	0.58153	0	0.26296	0.21841	0.21338	0.13169	0	0.42704	0.25972	0.23588	0.25459	0	0.06257	0	0	0	0.07004	0.16657	0.58464	0.15403	0.33941	0.27509	1.35693	0	0	0.19983	0	0.17881	0	0.04934	0	0.52423	0.2165	0	0.09991	0.06279	0	0.01439	1.05641	0	1.25904	0.04515	0.07409	0	0.05197
k__Bacteria|p__Firmicutes|c__CFGB9827|o__OFGB9827|f__FGB9827|g__GGB29531|s__GGB29531_SGB42317	0.23178	0.04377	0.00946	0.34203	0	0	0.31326	0.16907	0.0883	0.23643	0.06129	0.40367	0.25581	0.78998	0.22364	0.08785	0.28462	0.49635	0.48893	0	0.27387	0.15957	0.20555	0.10921	0.09674	0.26725	0.12298	0.21786	0	0.14134	0.11566	0.31386	0.98367	0.10291	0	0.17325	0	0.07496	0.30256	0.16467	0.14756	0.17713	0.41306	0.06668	0.48968	0.20674	0.18038	0.09541	0.02052
k__Bacteria|p__Bacteria_unclassified|c__Bacteria_unclassified|o__Bacteria_unclassified|f__Bacteria_unclassified|g__Bacteria_unclassified|s__bacterium_1XD42_76	0.23139	0.22856	0.19964	0.2079	0.03838	0	0.14102	0.26683	0.05029	0.21921	0.15597	0.06685	0.28146	0.32271	0.06033	0.18976	0.06985	0	0.37136	0.05429	0.14618	0.22183	0.0956	0.10239	0.13215	0.28467	0.0995	0.38394	0	0.3464	0.30448	0.20023	0	0.12238	0.07363	0.0485	0.12262	0.2914	0.00584	0.09748	0.25872	0.096	0.19539	0.01122	0.06802	0.12153	0.48629	0.21261	0.04978
k__Bacteria|p__Bacteria_unclassified|c__Bacteria_unclassified|o__Bacteria_unclassified|f__Bacteria_unclassified|g__Bacteria_unclassified|s__Bacteria_unclassified_SGB43541	0.21058	0.00348	0.24603	0.28964	0.09315	0	0.1365	0.20256	0.05055	0.63902	0.07177	0.13739	0.20138	0.05941	0.08262	0.04573	0.10116	0.00635	0	0	0.03353	0.00821	0.16654	0	0.0151	0.00107	0.02161	0.16522	0	0.15053	0.01541	0.04903	0	0.07174	0.44158	0.53338	0.05078	0.2583	0.07097	0.01088	0.14086	0.09628	0.20453	0.02594	0.33022	0	0.13399	0.13423	0
k__Bacteria|p__Bacteria_unclassified|c__CFGB76313|o__OFGB76313|f__FGB76313|g__GGB28927|s__GGB28927_SGB41625	0.19465	1.66177	0.00517	0.94433	0.02599	0	0.50008	0.08558	0.67686	0.23838	0.88797	0.00477	0.18533	0.06292	0.03886	0.61044	0.52531	0.65889	2.93835	0	0.9886	0.46451	0.06051	0.6509	0.68609	0.89127	0.08378	0.13134	0.16855	1.36	1.26078	0.07181	0.74731	1.09354	0.08967	0.05468	0.29279	0.01866	0.00408	0.28585	1.74223	0.82056	0.17597	0.32512	0.52624	0.55222	0.03857	0.10103	0.18064
k__Bacteria|p__Firmicutes|c__Tissierellia|o__Tissierellales|f__Peptoniphilaceae|g__GGB28437|s__GGB28437_SGB41020	0.19329	0.36487	0	0	0	0	0.13912	0	0.2487	0.1625	0.10034	0.14528	0.00203	0	0	0.1548	0.12854	0	0.04709	0	0.066	0.06377	0	0.1567	0.05788	0.22056	0	0	0	0.05326	0.16515	0	0	0.74617	0.04088	0	0.43765	0.00898	0	0.13496	0.11888	0.06597	0.01663	0.46808	0.0964	0.50995	0	0	0.02609
k__Bacteria|p__Proteobacteria|c__Deltaproteobacteria|o__Desulfovibrionales|f__Desulfovibrionaceae|g__GGB9819|s__GGB9819_SGB40890	0.19207	0	0	0	0	0	0	0	0	0	0	0	0	0	0	0	0	0	0	0	0	0	0.0289	0	0	0	0	0.04929	0.11615	0	0	0	0	0	0	0	0	0	0.13233	0	0	0	0	0	0	0	0.02694	0	0
k__Bacteria|p__Bacteroidetes|c__CFGB2838|o__OFGB2838|f__FGB2838|g__GGB28403|s__GGB28403_SGB40190	0.16729	0	0	0	0.27954	0.05622	0.02454	0	0	0	0	0.00145	9e-04	0	0	0	0	0	0.13846	0	0.07764	0	0	0.00371	0	0.1522	0	0.01229	0	0	0	0	0	0.01853	0	0	0	0	0	0	0	0	0	0.01423	0	0.01535	0.01918	0	0
k__Bacteria|p__Firmicutes|c__Clostridia|o__Eubacteriales|f__Lachnospiraceae|g__GGB42644|s__GGB42644_SGB59842	0.15264	0.01419	0.83277	0	0.44069	0.05689	0.00607	0.13389	0.00518	0.15053	0.00135	0.33031	0.05677	0.656	0.52406	0	0	0	0	0	0.01614	0	0.10688	0.01977	0.07799	0	0.09446	0.03413	0.01871	0	0.01371	0.75214	0	0.0413	0.63585	0.12159	0	0.0558	0.01279	0.00411	0	0	0.03265	0	0	0	0	0.04154	0.06471
k__Bacteria|p__Firmicutes|c__Clostridia|o__Eubacteriales|f__Lachnospiraceae|g__GGB75109|s__GGB75109_SGB102238	0.14563	0.20008	0	0	1.74874	0	0.03756	0.2573	0.00625	0.59333	0.1056	0	0.21712	0.13766	0	0.12308	0	0	0.00151	0.05502	0.04324	0.02823	0	0.22803	0.52549	0.17701	0.1269	0	0	0.03637	0.376	0.1745	0	0.24359	0	0	0	0.36333	0	0.13608	0.00304	0	0.04656	0	0	0.09568	0	0	0.17274
k__Bacteria|p__Bacteria_unclassified|c__CFGB76138|o__OFGB76138|f__FGB76138|g__GGB79948|s__GGB79948_SGB41679	0.13733	0.16825	0.56826	0.33113	0.10618	0	0	0.20876	0.02319	0.07434	0.0609	0.2316	0.34186	0.06382	1.31071	0.18567	0.32644	0.6058	0.148	0.0532	0.07585	0.08644	0.20957	0.20207	0.06844	0.1278	0.10701	0.34954	0.34198	0.19003	0.21486	0.2172	0	0.11913	1.426	0.17129	0.0739	0.23613	0.15874	0	0.1298	0.15553	0.16518	0.08491	0	0.04575	0.12194	0.10649	0.03417
k__Bacteria|p__Bacteroidetes|c__CFGB4875|o__OFGB4875|f__FGB4875|g__GGB24146|s__GGB24146_SGB35950	0.13323	0.05526	0.05459	0.4482	0.71811	0	0.05532	0.14965	0.04577	0.81061	0.03555	0.17409	0.14046	0.14768	0.47552	0	0.04163	0.30975	0.10335	0.44624	0.15772	0.02257	0.12677	0.00687	0.04759	0.09754	0.26518	0.01851	0	0.02973	0.01508	0.31461	0	0.00872	0.11768	0.10011	0.03132	0.41436	0	0.00667	0	0.10984	0.30942	0	0.06882	0.02564	0.0623	0.11722	0
k__Bacteria|p__Proteobacteria|c__Epsilonproteobacteria|o__Campylobacterales|f__Helicobacteraceae|g__Helicobacter|s__Helicobacter_hepaticus	0.12637	0	0	0	0.72634	0	0.59678	0	0	0	0	0	0	0	0	0.12843	0	0	0	0	0	0	0	0	0	0	0	0	0	0	0	0	0	0	0	0	0	0	0	0.15913	0	0	0	1.06896	0	0.76708	0	0	0.04098
k__Bacteria|p__Firmicutes|c__CFGB1494|o__OFGB1494|f__FGB1494|g__GGB28784|s__GGB28784_SGB41437	0.12598	0	0	0	0	0	3.22361	0.38131	0.08681	0	0	0	0	0	0	1.12474	0.01291	0.01132	0.01049	0	0	0.05398	0	0	0	0	0	0	0	0	0	0.28679	0	0	0	0	0.13161	0	0	0	0	0	0	0.65141	0	0.07312	0	0	0
k__Bacteria|p__Firmicutes|c__Clostridia|o__Eubacteriales|f__Oscillospiraceae|g__GGB30461|s__GGB30461_SGB43530	0.11952	0	0.11664	0.39046	0	0	0.08904	0.00154	0.03697	0.34702	0.11342	0	0.1684	0	0	0.10767	0	0	0.20571	0.20416	1.24453	0	0	0.00268	0.02366	0.0074	0	0	0	0.11042	0	0.0899	0	0	0	0	0	0.15327	0	0.00074	0.19163	0.07358	0	0.42652	0	0.03282	0	0	0.00867
k__Bacteria|p__Firmicutes|c__CFGB75980|o__OFGB75980|f__FGB75980|g__GGB27476|s__GGB27476_SGB43516	0.11801	0	0	0	0	0.36744	0	0	0	0	0	0.18361	0.05684	0	0	0	0	0	0	0	0	0	0.55328	0.06789	0.03956	0	0	0.2933	0	0	0	0	0	0.03511	0	0.15903	0	0	0.03378	0.11988	0	0	0	0.27106	0	0	0.53089	0	0
k__Bacteria|p__Firmicutes|c__Clostridia|o__Eubacteriales|f__Lachnospiraceae|g__Schaedlerella|s__Schaedlerella_arabinosiphila	0.11066	2.36442	1.53902	0.60589	0.02099	0	0.09793	0.11973	0.15928	0.836	0.50332	0.25841	0.27371	0.02156	0.16295	0.39933	0.18947	0.86599	0.03454	0.02894	0.03009	0.2865	0.33276	0	0	0.7515	0.16708	0.36994	0.32588	0.03274	2.12118	0.1333	0	0.13313	0.0396	0.02556	0.07597	0.02906	0.61527	0.15579	0.19971	0.43611	0.05304	0.84569	0.11757	0.3991	0.20111	0.08033	0.02093
k__Bacteria|p__Firmicutes|c__Clostridia|o__Eubacteriales|f__Oscillospiraceae|g__GGB74395|s__GGB74395_SGB43523	0.10566	0.03874	0	0.38899	0	0	0.00629	0.00145	0.01718	0.0157	0.22045	0.13061	0.00849	0.23624	0.10698	0.09215	0.48685	0.32998	0.06927	0.05416	0.0302	0.04109	0.05169	0.11181	0.03152	0.02926	0.30845	0.00464	0.06912	0.3606	0.02545	0.0414	0	0.10733	2.34069	0.56468	0.19872	0.65705	0.54947	0.03803	0.26145	0.1714	0.14769	0.04162	0.19401	0.00638	0	0	0.02373
k__Bacteria|p__Bacteroidetes|c__Bacteroidia|o__Bacteroidales|f__Muribaculaceae|g__Duncaniella|s__Duncaniella_freteri	0.09165	0.09707	0.02382	0.20357	0.22306	0.12903	0.05541	0.04576	0.01854	0.23679	0.12465	0.25849	0.31173	0.29878	0.08545	0.07884	0.44954	0.22712	0.15806	0	0.1739	0.06388	0.21756	0.21237	0.11445	0.27715	0.23551	0.08179	0	0.26502	0.05285	0.11523	0	0.093	0.09828	0.08539	0.09379	0.05098	0.0956	0.11559	0.11926	0.26383	0.1389	0.09256	0.9878	0.11095	0.08739	0.26255	0
k__Bacteria|p__Firmicutes|c__Clostridia|o__Eubacteriales|f__Oscillospiraceae|g__GGB30468|s__GGB30468_SGB43552	0.08988	0.07559	0.04349	0.11937	0.05482	0	0.01165	0.04296	0.03034	0.09867	0.00553	0.07801	0.04325	0	0.27862	0.03743	0.09887	0.03219	0.0175	0	0.04028	0.02808	0.09389	0.01255	0.01267	0.02839	0.07486	0.02324	0.00511	0.01377	0.11676	0.1502	0	0.04886	0	0.10958	0.03934	0.03164	0	0.01636	0.02026	0.15061	0.27118	0.07837	0.03258	0.01403	0.00533	0	0
k__Bacteria|p__Firmicutes|c__Clostridia|o__Eubacteriales|f__Oscillospiraceae|g__GGB75064|s__GGB75064_SGB102200	0.08907	0.0686	0.15072	0.30435	0.02095	0	0.17202	0.14403	0	0.12996	0.092	1.11029	0.48971	0	0.66686	0.0128	0.09506	0	0.26452	0	0.02807	0.03015	0	0.11417	0	0.14519	0.0943	0.02318	0.062	0.03701	0.12758	0.0966	0	0.05875	1.83956	0.2205	0	0.05862	0.05433	0.01796	0	0.06068	0.1067	0.10278	0	0.29284	0.04824	0.02283	0.03642
k__Bacteria|p__Firmicutes|c__CFGB76074|o__OFGB76074|f__FGB76074|g__GGB28949|s__GGB28949_SGB41655	0.0804	0.97834	0.0062	0.03114	0.20302	0	2.60706	0.27149	1.67009	0.25231	1.7829	0.78622	1.51993	0.72549	1.5283	1.24404	0.83716	0.95393	2.17906	0	1.84742	1.08081	0.85125	0.36744	0.63573	3.04751	0.07337	0.32467	0.46891	1.91075	0.94066	0.25192	0.00475	1.266	0.85549	0.38016	0.88232	0.13535	0.08811	3.66612	1.85059	0.88314	0.15807	0.32439	1.98574	1.68134	0.11039	0.18091	0.23347
k__Bacteria|p__Firmicutes|c__Clostridia|o__Eubacteriales|f__Oscillospiraceae|g__GGB28849|s__GGB28849_SGB41516	0.07754	0.4013	0	0	0	0	0.01839	0	0.07923	0	0.08534	0	0.13489	0	0	0.74501	0.43361	0.01531	0.1453	0	0.20411	0.0914	0.04324	0.06393	0.1825	0.0642	0	0	0	0.02273	0.0489	0	0	0.11521	0	0	0.08356	0	0	0.04653	0.02875	0.30729	0	0.06331	0.27768	0.0273	0	0	0.04288
k__Bacteria|p__Firmicutes|c__Clostridia|o__Eubacteriales|f__Oscillospiraceae|g__GGB5207|s__GGB5207_SGB43496	0.07695	0	0.13909	0.21943	0	0	0	0	0	0.13801	0	0.26269	0	0	0	0	0.00711	0	0.05568	0	0.00211	0	0	0.00522	0	0	0.08152	0	0.00733	0	0.04322	0	0	0	0	0	0	0.00154	0	0	0	0.0543	0.1246	0	0	0	0	0.0229	0
k__Bacteria|p__Firmicutes|c__Clostridia|o__Eubacteriales|f__Oscillospiraceae|g__GGB30457|s__GGB30457_SGB63218	0.0765	0.02949	0.08097	0	1.14554	0.73737	0.05719	0.36868	0.05469	0.59488	0.16262	0.55108	0.24935	0	0.32584	0.07724	0.06503	0	0.09335	0	0.05415	0.0311	0.43291	0.07314	0.0013	0.04782	0	0.10871	0	0.02012	0.05263	0.24919	0	0.02684	0.01389	0.10285	0	0.11968	0	0.01486	0.02201	0.29559	0.36557	0	0	0.15106	0.28832	0.31753	0.00258
k__Bacteria|p__Firmicutes|c__CFGB76293|o__OFGB76293|f__FGB76293|g__GGB28869|s__GGB28869_SGB41543	0.0722	0.00995	0	0.11407	0.00053	0.0822	0.26597	0.00035	0	0.02286	0.18838	0.05895	0.01344	0.01712	0	0.15553	0.17703	0.70148	0.21935	0.02806	0.06994	0.16996	0	0.07209	0.03074	0.11375	0.05423	0	0	0.05867	0.04214	0.01666	0	0.0045	0	0	0.07265	0.04813	0	0.10286	0.11599	0.04006	0.01904	7e-04	0.14681	0.0211	0.0047	0.05462	0.01272
k__Bacteria|p__Bacteroidetes|c__CFGB76349|o__OFGB76349|f__FGB76349|g__GGB27861|s__GGB27861_SGB40295	0.07003	0.03186	0.14151	0.59635	0.20553	0.08044	0.07916	0.11518	0.02195	0.5581	0.00706	0.12942	0.08873	0.10709	0.01984	0	0	0	0.07559	0	0.21805	0.02144	0.1577	0	0.02094	0.00338	0	0.03134	0	0.01397	0.01574	0.21927	0	0	0.01637	0.07943	0	0.187	0	0.00305	0	0.06462	0.49626	0	0	0.04914	0.03608	0	0
k__Bacteria|p__Firmicutes|c__CFGB2838|o__OFGB2838|f__FGB2838|g__GGB28815|s__GGB28815_SGB41470	0.06904	0	0	0	0.57166	0	0	0	0	0.14145	0	0	0	2.17676	0.01322	0	0	0	0	0	0	0	0	0	0	0	0.32291	0	2.58081	0	0	0	0	0	0	0	0	0.20896	0.42144	0	0	0	0.64186	0	0	0	0	0.85665	0
k__Bacteria|p__Bacteroidetes|c__CFGB1791|o__OFGB1791|f__FGB1791|g__GGB27770|s__GGB27770_SGB40184	0.06735	0.0394	0	0.20953	0.85425	0.91094	0.01967	0.17743	0.00254	0.19722	0	0.20875	0	0.22227	0.06926	0.00256	0.02895	0.79933	0.13147	0	0.06688	0.01076	0.21383	0	0.01922	0.09075	0	0.09336	0.03088	0.01925	0.03424	0.22694	1.01798	0.01487	0.21317	0.15072	0.05362	0.17892	0.03784	0.00512	0.01196	0.09755	0.06537	0	0	0	0.47235	0	0
k__Bacteria|p__Firmicutes|c__CFGB75988|o__OFGB75988|f__FGB75988|g__GGB79760|s__GGB79760_SGB63182	0.06689	0	0.05112	0.16233	0.21616	0	0.0276	0.09661	0	0.12026	0	0.11606	0.10038	0.20634	0.21953	0.00501	0.04251	0.17405	0.06552	0	0.03101	0.00242	0.05938	0.01845	0.01126	0.0165	0	0.04864	0	0.00891	0.02459	0.04786	0	0	0.23489	0.1027	0.01931	0.08157	0.06953	0	0.00562	0.03743	0.14903	0	0	0.00061	0.05193	0	0
k__Bacteria|p__Bacteria_unclassified|c__Bacteria_unclassified|o__Bacteria_unclassified|f__Bacteria_unclassified|g__Bacteria_unclassified|s__bacterium_0_1xD8_82	0.06644	0	0	2e-04	0	0	0.00803	0	0.00875	0	0	0	0	0	0	0.06582	0.2595	0.00416	0.03547	0	0.0105	0.051	0	0	0	0.01944	0	0.13239	0	0	0	0	0	0	0	0	0.02477	0	0	0.00232	0	0.06544	0.00063	0	0	0.00022	0.10851	0	0
k__Bacteria|p__Firmicutes|c__Clostridia|o__Clostridia_unclassified|f__Clostridia_unclassified|g__GGB28934|s__GGB28934_SGB41637	0.06468	0.02874	0	0.04335	0	0	0	0	0.05977	0.02564	0.0214	0.00089	0.28011	0.12795	0	0.00857	0	0.70934	0	0	0	0.05997	0.00266	0.05965	0.05769	0	0.05661	0	0.33976	0.10887	0.01758	0	0	0.10222	0	0	0	0.00411	0	0.00709	0.06101	0.00035	0	0	0	0	0	0.06429	0.16586
k__Bacteria|p__Firmicutes|c__Clostridia|o__Eubacteriales|f__Oscillospiraceae|g__Oscillibacter|s__Oscillibacter_sp_CU971	0.06146	0.13841	0	0	0.04451	0	0.39847	0	0.23388	0	0.68193	0.24059	0.08118	0.2395	0.0728	0.20891	0.27411	0.02345	0.49439	0	0.05747	0.08289	0.23806	0.01164	0.07298	0.24005	0	0	0	0.03974	0.06945	0	0.4688	0.13023	0.03571	0.12007	0.09867	0.01745	0	0.04267	0.14532	0.47469	0	0.14036	0.5353	0.1404	0	0.03749	0
k__Bacteria|p__Bacteria_unclassified|c__Bacteria_unclassified|o__Bacteria_unclassified|f__Bacteria_unclassified|g__GGB14001|s__GGB14001_SGB21428	0.06012	0.02864	0.21741	0.28992	1.07022	0.57273	0	0.09167	0.09279	0.23601	0	0.4374	0.12899	0.37304	0.49243	0	0	1.25265	0.07467	0	0.03823	0	0.15871	0	0.02768	0.13755	0.11683	0.11073	0	0.0012	0	0.05798	0	0	0.38554	0.02452	0.54847	0.07319	0.10722	0	0	0.04122	0.05447	0	0.02559	0	0.07565	0	0
k__Bacteria|p__Firmicutes|c__Clostridia|o__Eubacteriales|f__Oscillospiraceae|g__GGB28433|s__GGB28433_SGB41016	0.05288	0.02112	0	0.06724	0	0	0.20774	0.00487	0.1428	0	0.06379	0.08888	0	0	0	0.0784	0	0	0.03903	0	0.21176	0.49646	0	0.57168	0.15476	0.16231	0.22716	0	0	0.22421	0.06908	0	0	1.90948	0.09506	0.00791	0.16115	0.07926	0	0.7174	0.60869	0.1008	0.03093	0.00925	0	1.24007	0	0	0
k__Bacteria|p__Bacteria_unclassified|c__Bacteria_unclassified|o__Bacteria_unclassified|f__Bacteria_unclassified|g__Bacteria_unclassified|s__bacterium_1XD8_76	0.04562	0	0	0	0	0	0.20954	0	0.64404	0	0	0	0	0	0	0	0	0	0	0	0	0.01279	0	0	1.73051	0	0	0.10713	0	0	0	0	0	0.98044	0	0	0.40881	0	0	0.51401	0	0	0	0	0	0	0.01662	0	0.06438
k__Bacteria|p__Firmicutes|c__CFGB76790|o__OFGB76790|f__FGB76790|g__GGB30302|s__GGB30302_SGB43267	0.04261	0	0	0	0.15611	0	0.08022	0.01156	0	0.00339	0	0.2386	0.06265	0.06849	0.03766	0.00876	0	0	0.13775	0	0	0	0.03609	0	0	0	0	0.05735	0.00865	0	0	0.03086	0	0	1.25235	0	0.003	0	0.09738	0	0	0	0	0	0	0	0.02305	0	0
k__Bacteria|p__Firmicutes|c__Clostridia|o__Eubacteriales|f__Eubacteriaceae|g__GGB28632|s__GGB28632_SGB41253	0.04112	2.2407	2.56571	1.01585	0.4563	0	0	0.35093	1.00695	0.75347	0	3.23472	0	0	1.16898	0	0.31321	0.00253	0	0.54989	1.16396	0	0.54223	0	0	0	0	0.37941	0	0	0	1.52778	0.002	0	0.40583	0.03945	0	0.79794	0	0	0	0.59214	1.22285	0	0	0	0.67195	1.01565	0.03353
k__Bacteria|p__Firmicutes|c__Clostridia|o__Eubacteriales|f__Clostridiaceae|g__Clostridium|s__Clostridium_SGB40327	0.03822	0	0	0	0.04753	0	0	0	0.00996	0	0	0.00095	0	0	0	0	0	0	0	0	0	0	0.01432	0	0.00513	0.00403	0	0.01763	0	0	0	0	0	0	0	0	0	0	0	0	0	0	0	0	0	0.01579	0	0	0
k__Bacteria|p__Firmicutes|c__CFGB72709|o__OFGB72709|f__FGB72709|g__GGB30300|s__GGB30300_SGB43264	0.0378	0.01017	0	0.10628	0.13733	0	0.00299	0.05764	0	0.06683	0	0.27113	0.10553	0	1.56942	0	0.00371	0	0	0	0	0	0.01385	0	0	0	0.05835	0.05521	0	0.02168	0.02851	0.22629	0	0	1.01089	0	0	0.23792	0	0	0.00054	0.01155	0.1287	0	0	0	0.10178	0	0
k__Bacteria|p__Firmicutes|c__CFGB76234|o__OFGB76234|f__FGB76234|g__GGB28950|s__GGB28950_SGB41657	0.03766	0.16976	0	0	0	0	0	0	0.17975	0	0	0	0	0	0	0.00779	0	0	0	0	1.18316	0.79436	0.06741	0	0.11862	0.0723	0	0.12395	0	0	0.0074	0	0	0.0796	0.00347	0	0.09005	0	0	1.14987	0	0.11266	0.00224	0.05033	0	0.11852	0.09801	0	0.00536
k__Bacteria|p__Firmicutes|c__Clostridia|o__Eubacteriales|f__Oscillospiraceae|g__GGB30297|s__GGB30297_SGB43261	0.0345	0.02485	0.14009	0.4663	0	0	0.11042	0.07213	0.01386	0.54698	0.07648	0.01643	0	0.19615	0.34925	0.02288	0.11582	1.14963	0.13614	0	0	0.00905	0.03126	0	0.01408	0.03196	0.05168	0.27277	0.07366	0.07974	0.04733	0.36217	0	0.00235	0.12338	0	0	0.04213	0	0.00802	0.05092	0.0765	0.28779	0.0297	0	0.08265	0.2605	0.32956	0.0354
k__Bacteria|p__Firmicutes|c__Clostridia|o__Eubacteriales|f__Oscillospiraceae|g__GGB74408|s__GGB74408_SGB43542	0.03224	0	0.00351	0.08854	0.03143	0	0.00967	0.0044	0.0736	0.15173	0	0	0	0	0	0.01673	0	1.17669	0.01682	0	0.06482	0.03239	0.06512	0	0.00312	0.00618	0	0.05212	0.01502	0	0	0.09113	0	0	0	0.01785	0	0.06758	0	0.0745	0	0	0.08506	0	0.04941	0	0.00686	0.02093	0
k__Bacteria|p__Firmicutes|c__Clostridia|o__Eubacteriales|f__Oscillospiraceae|g__GGB45514|s__GGB45514_SGB63186	0.03156	0	0	0.13257	0.24111	1.59393	0.03123	0.18318	0.02217	0.27463	0	0.27735	0.22616	0.33758	0.37678	0.03007	0.06506	0.32733	0.17096	0	0.04423	0.01765	0.1536	0.02019	0.01204	0.03085	0.0066	0.04324	0	0.02898	0.03979	0.15838	0	0.02918	0.54562	0.078	0.08503	0.22675	0.0407	0.02434	0.04128	0.0259	0.26401	0.00613	0.04011	0.06933	0.13506	0.07831	0
k__Bacteria|p__Firmicutes|c__Clostridia|o__Eubacteriales|f__Oscillospiraceae|g__GGB30295|s__GGB30295_SGB43259	0.03138	0	0.01062	0	0.26117	0	0	0	0	0	0	0.08637	0	0	0	0.07858	0	0	0	0	0.00569	0	0.02256	0.33634	0.06807	0	0	0	0	0	0	0	0	0.56263	0	0	0.01333	0	0	0	0	0	0	0	0	0	0	0	0
k__Bacteria|p__Firmicutes|c__Bacilli|o__Lactobacillales|f__Lactobacillaceae|g__Lactobacillus|s__Lactobacillus_johnsonii	0.02493	0.16481	0.12016	0	0.1044	0.13836	0.00745	0	0	0.0451	0.10952	0.17584	0	0	0	0.00467	0.01087	0.03278	0.0161	0	0	0.03126	0	0	0	0.2372	0.09166	0	0.07021	0	0.09394	0	1.18003	0	0	0	0.07887	0	0	0.01736	0	0	0.04673	0	0.19814	0	0	0.00838	0.03568
k__Bacteria|p__Bacteroidetes|c__CFGB75970|o__OFGB75970|f__FGB75970|g__GGB24149|s__GGB24149_SGB35953	0.02379	0.21304	0.17222	0.36568	0.54175	0.99149	0.16027	0.06589	0.07263	0.34741	0	0.12043	0.14147	0.87541	0.45999	0.00231	0.0862	0.87889	0.2124	0.03502	0.38539	0.06397	0.23157	0.03367	0.09611	0.11187	0.34264	0.03116	0	0.04915	0.09412	0.11729	0	0.01294	0.17395	0.2852	0.03414	0.21439	0.01062	0.02896	0.01082	0.2773	0.17019	0.00592	0.4075	0.16981	0	0	0
k__Bacteria|p__Firmicutes|c__CFGB76071|o__OFGB76071|f__FGB76071|g__GGB28926|s__GGB28926_SGB41623	0.02297	0.18249	0	0	0	0	0.58289	0	0.04302	0	0.33384	0	0	0	0	0.12418	0.12639	0	0.11183	0	0	0.22267	0	0.19462	0.07018	0	0	0	0	0.08754	0.19141	0	0	0.72893	0	0	0.08773	0	0.08015	0.20285	0.08022	0.11512	0	0.14339	0	0.03063	0	0	0
k__Bacteria|p__Firmicutes|c__Clostridia|o__Eubacteriales|f__Oscillospiraceae|g__Oscillibacter|s__Oscillibacter_SGB43502	0.02202	0	0	0.0591	0	0.09856	0	0	0	0	0	0	0	0	0	0	0.11113	0	0	0	0	0	0	0	0	0	0.09734	0	0	0	0	0	0	0.02409	0	0	0	0	0	0	0	0.03688	0	0	0	0	0	0	0
k__Bacteria|p__Firmicutes|c__Bacilli|o__Lactobacillales|f__Lactobacillaceae|g__Ligilactobacillus|s__Ligilactobacillus_murinus	0.02089	0.00942	0.12955	0.00367	0.03575	0.00446	0.25236	0.0168	0.02883	0.13905	0.08586	0.10136	0.01717	0.09685	0.01894	0.02066	0.11703	0.0845	0.02648	0	0	0.06221	0	0.00051	0.05314	0.06518	0.00475	0.02458	0.55988	0.01849	0.00825	0.0106	0	0.02744	0.09036	0.12377	0.68796	0.03695	0.59137	0.8156	0.22021	0.02979	0.11337	0.05648	0.16657	0.53045	0	0.02249	0.00862
k__Bacteria|p__Firmicutes|c__Clostridia|o__Clostridia_unclassified|f__Clostridia_unclassified|g__GGB75073|s__GGB75073_SGB102159	0.02007	0	0	0	0	0	0	0	0	0	0	0	0	0.00809	0	0	0	0	0.0109	0	0	0	0	0	0	0	0	0.05137	0	0	0	0	0	0	0	0	0	0	0	0	0	0	0	0	0	0	0.01944	0	0.01068
k__Bacteria|p__Firmicutes|c__CFGB73217|o__OFGB73217|f__FGB73217|g__GGB28956|s__GGB28956_SGB41665	0.01826	0.20136	0.10202	0.15322	0.22812	0	0.06497	0.00788	0.0275	0.32147	0.36249	0.09724	0.21195	0.11815	0.29211	0.45179	0.4308	0.16289	0.06561	0	0.49073	0.12159	0.26302	0.11854	0.15196	0.42203	0	0.25642	0.02216	0.25065	0.35671	0	0	0.34656	0.27928	0.03652	0.06356	0.0681	0.05448	0.31185	0.13343	0.22152	0.05302	0.0064	0.16846	0.03342	0.15055	0.0724	0.1002
k__Bacteria|p__Bacteria_unclassified|c__CFGB9644|o__OFGB9644|f__FGB9644|g__GGB79804|s__GGB79804_SGB41650	0.01749	0.14919	0.02264	0.13859	0.11922	0	0.01269	0.40307	0	0.33854	0	0.51031	0.10439	0	0.53882	0.00036	0	6.89698	0.07619	0	0.00098	0.00744	0.07273	0	0.00141	0	0.03097	0.47235	0	0.0099	0	0.12372	0.86736	0	0.32764	0.28251	0.07102	0.16389	0	0.25064	0	0	0.04728	0	0	0	0.19827	0.10263	0.10655
k__Bacteria|p__Firmicutes|c__Clostridia|o__Eubacteriales|f__Oscillospiraceae|g__GGB30463|s__GGB30463_SGB43537	0.01645	0.14007	0.13972	0.32867	0.11627	0.26391	0.01974	0.14776	0.13547	0.00089	0	0.173	0.14218	0.42883	0.91197	0.09379	0.5347	0.13717	0.11431	0	0.01374	0.01917	0.11967	0.02788	0.04751	0.03663	0.22223	0.02095	0.08292	0.03163	0.14425	0.02736	0	0.11137	0.56513	0.02616	0.25718	0.23733	0.13555	0.14524	0.022	0.44474	0.08693	0.16638	0.06841	0	0.03945	0.08784	0.0254
k__Bacteria|p__Firmicutes|c__CFGB9659|o__OFGB9659|f__FGB9659|g__GGB79872|s__GGB79872_SGB36958	0.01626	0	0	0	0	0	0	0	0	0	0	0	0	0	0	0	0	0	0	0	0	0	0	0	0	1.56854	0.00065	0	0	0	0	0	0.19098	0	0	0	0	0	0	0	0	0	0	0	0	0	0	0	0
k__Bacteria|p__Bacteroidetes|c__Bacteroidia|o__Bacteroidales|f__Barnesiellaceae|g__Barnesiella|s__Barnesiella_sp_CU968	0.01469	0.34633	0.07182	0.32807	0.47517	0.15605	0.07674	0.02584	0.03418	0.10037	0.07319	0.86206	0.00266	0.31153	0.31651	0.07108	0.82762	0.32164	0.17648	0	0.07233	0.3142	0.01185	0.04607	0.0334	0.86934	0.25761	0.01116	0	0.36127	0.07003	0.01933	0	0.00534	0.11429	0.0638	0.24827	0.10515	0	0.09517	0.22533	0.51336	0.01976	0.06122	2.39496	0.06273	0.00311	0.11079	0
k__Bacteria|p__Firmicutes|c__Clostridia|o__Eubacteriales|f__Christensenellaceae|g__GGB30455|s__GGB30455_SGB43519	0.01329	0.07396	0.09818	0.21933	0.06044	0	0.0446	0.06209	0.02687	0.46177	0.05594	0.4754	0.04291	0.01848	0.04819	0.05213	0.09895	0.22057	0.00329	0	0.07924	0.02089	0.06521	0.06253	0.00542	0	0.34501	0.06112	0	0	0.13858	0.10484	0	0.0484	0.33019	0	0.01497	0.70962	0	0.07788	0	0.10479	0.32917	0.01408	0.06854	0.00653	0	0.22183	0
k__Bacteria|p__Firmicutes|c__Clostridia|o__Eubacteriales|f__Oscillospiraceae|g__Acutalibacter|s__Acutalibacter_sp_1XD8_36	0.01037	0	0.00759	0	0	0	0	0	0	0	0	0.18565	0	0	0	0	0	0	0	0.1624	0	0	0	0	0	0	0.05724	0	0	0	0	0	0	0	0	0.10739	0	0.38676	0	0	0	0	0	0	0	0	0.06668	0	0
k__Bacteria|p__Firmicutes|c__Clostridia|o__Eubacteriales|f__Lachnospiraceae|g__Sporofaciens|s__Sporofaciens_musculi	0.00915	0.22438	0	0	0	0	0.53216	1.80481	0.16619	0.94021	0.40989	0.11469	0.62789	0	0	0.12411	0	0	0.34038	0	1.24286	0.48425	0.78654	0.16846	1.24595	0.92465	1.00893	0.00202	1.1902	0	0.36655	0.65501	13.43193	0.06656	0	0.76497	0	0.03892	0.59804	0.29498	0	0	0.52636	0.06238	0.0403	0.59032	0.08024	0	0.11783
k__Bacteria|p__Firmicutes|c__CFGB76355|o__OFGB76355|f__FGB76355|g__GGB28422|s__GGB28422_SGB41005	0.0072	0.4538	0.00062	0	0	1.91834	0.19256	0	0.01087	0	0.10921	0.19003	0.20902	0	0	0.42662	0.26512	0	0.08274	0	0.02721	0.00106	0	0	0	0.27831	0.12521	0	0	0.2322	0.17841	0.06521	0	0	0.03893	0	0.20584	0	0	0.4023	0.24755	0.23981	0.01844	0.64988	0.0273	0	0	0	0.2133
k__Bacteria|p__Bacteria_unclassified|c__Bacteria_unclassified|o__Bacteria_unclassified|f__Bacteria_unclassified|g__Bacteria_unclassified|s__bacterium_1XD21_70	0.00521	0.11842	0	0	0	0	0.09769	0.00741	0.21237	0	0.25778	0	0.10537	0	0	0.41558	0.15444	0.0239	0.02007	0	0.00064	0.11378	0.01317	0.09557	0.05198	0.09395	0.01756	0.00339	0	0.11838	0.03159	0.00738	0	0.2148	0	0	0.07801	0	0	0.03637	0.08351	0.01471	0.04649	0.04693	0	0.00872	0.00082	0	0.10318
k__Bacteria|p__Firmicutes|c__Clostridia|o__Eubacteriales|f__Oscillospiraceae|g__Neglectibacter|s__Neglectibacter_sp_X4	0.00094	0.06996	0	0	0.01551	0	0.04095	0	0	0	0	0	0	0	0	0	0	0	0.01658	0	0.13673	0.02553	0	0.01815	0	0	0.01331	0.02766	0	0	0.05437	0	0	0.00232	0	0	0.00104	0	0	0.07684	0	0	0	0.17486	0	0.17637	0	0	0
k__Bacteria|p__Firmicutes|c__Clostridia|o__Eubacteriales|f__Oscillospiraceae|g__GGB45536|s__GGB45536_SGB63216	0.00076	0	0.00679	0.06492	0	0	0.00121	0.04775	0	0.03502	0	0.04411	0.05022	0	0.00819	0.00321	0.01415	0.01013	0	0	0	0	0.0194	0	0	0	0.02046	0.02564	0	0	0	0.00387	0	0	0.59081	0.07278	0	0.13054	0	0	0	0.00207	0.68022	0	0	0	0.10692	0.17666	0
k__Bacteria|p__Firmicutes|c__Clostridia|o__Eubacteriales|f__Lachnospiraceae|g__Lachnospiraceae_unclassified|s__Lachnospiraceae_bacterium_28_4|t__SGB7272	10.72325	0	5.87615	0.09632	11.11396	0	0	25.08552	6.25551	8.39612	0.11883	0.04855	0.11367	0.08725	5.13949	0.08287	2.65798	0.25835	0.15799	5.45791	0.15203	0.14688	27.78355	0.10683	0.93718	0.21678	9.76246	19.09987	9.38412	0.02073	0.07875	24.21491	13.74146	0.2153	4.36987	22.58106	3.02638	29.23148	25.28972	0.36646	0.00948	3.77718	6.28626	0.39102	0.06766	4.49522	14.51279	22.99273	0.63641
k__Bacteria|p__Firmicutes|c__Clostridia|o__Eubacteriales|f__Lachnospiraceae|g__Lachnospiraceae_unclassified|s__Lachnospiraceae_bacterium|t__SGB41480	9.70236	2.64974	18.20636	9.668	7.30838	0.01658	0.02951	0.00801	2.98418	0.00401	1.03353	9.74944	7.80233	0.05627	2.39493	0.23825	0.00803	0.02298	0.01604	7.03861	1.15864	0.25653	8.65661	1.70767	0.68446	0.4202	13.09447	12.85301	0.12259	0.02797	2.9878	2.01477	0.039	0	0	7.65571	0.23127	5.62562	0.01925	0.3307	0.64496	0.05169	2.41194	0.01071	1.0953	0	9.17284	10.05545	0.00775
k__Bacteria|p__Bacteroidetes|c__CFGB76719|o__OFGB76719|f__FGB76719|g__GGB23844|s__GGB23844_SGB35575|t__SGB35575	9.62307	0.69858	3.73642	0.01261	4.24471	3.01154	0.38725	0	0.19971	0	0.47233	4.75625	0	0	0	0.07014	0	6.72733	0.30346	0	0	0.82891	2.65762	0.69385	0.90643	0.66939	0	4.50191	2.0064	0	0.44626	0	0	1.22438	0	0	0	0	6.88816	1.79665	0	0	2.63963	1.39191	2.78273	1.4608	8.64751	6.0995	0
k__Bacteria|p__Proteobacteria|c__Epsilonproteobacteria|o__Campylobacterales|f__Helicobacteraceae|g__Helicobacter|s__Helicobacter_typhlonius|t__SGB19394	8.14235	0	0	0	0	0	0	0	0	0	0	0	0	5.26442	0.04051	0	0	0	0	0	0	3.33433	0.02182	0	0	0	0	6.6951	3.75669	0	0	0	0	0	0	0	5.73354	0	4.18075	1.95384	0	0	0	0	0	0	17.23627	0.00068	3.88821
k__Bacteria|p__Deferribacteres|c__Deferribacteres|o__Deferribacterales|f__Deferribacteraceae|g__Mucispirillum|s__Mucispirillum_schaedleri|t__SGB19472	7.89477	0	0	0	4.43859	0	0	0	1.5314	0	0	0	0	2.85902	4.42737	0.28165	1.39655	0.03012	0	0	0	0	5.96437	0.89006	1.93726	1.25151	0	0	7.77745	1.01773	0	0	0	1.25916	4.74552	4.15455	0	0	2.19706	0	2.21478	2.94931	0	2.29602	0	0.54322	0	6.79254	0
k__Bacteria|p__Firmicutes|c__Clostridia|o__Eubacteriales|f__Lachnospiraceae|g__Lachnospiraceae_unclassified|s__Lachnospiraceae_bacterium|t__SGB41453	5.39058	0	6.7765	0.03042	5.93099	9.16582	0.00129	0.00197	0	3.41883	0.00829	4.39268	0.0231	0.30861	0	0	0	0	0	3.11259	0.02369	0	0	0	0	0	0.03723	10.91665	14.80541	0.01947	0.00671	0	0	0	0	1.73632	0	2.78717	10.03849	0	0	0	5.68533	0.00159	0	0	5.96587	4.17783	0
k__Bacteria|p__Firmicutes|c__Clostridia|o__Eubacteriales|f__Lachnospiraceae|g__Lachnospiraceae_unclassified|s__Lachnospiraceae_unclassified_SGB41424|t__SGB41424	4.79031	0	0	0	0.53225	0	0.0723	0	0.70628	0	0	0.1642	0	0	0	0.00494	0	0	0.05866	0	0	0.69721	0.66358	0.02785	0.02771	0	0.00456	0	0	0	0	0	0	0.04734	0	0	2.8021	0	0	0.57194	0	0	0	0	0	0.03455	0	0.25633	0.63566
k__Bacteria|p__Firmicutes|c__CFGB76293|o__OFGB76293|f__FGB76293|g__GGB20149|s__GGB20149_SGB29430|t__SGB29430	4.43263	1.27943	3.23867	8.17518	0.07268	0	0.13251	0.92448	1.70426	6.16623	1.02388	0.67143	1.9114	0.00687	0.05414	0.06254	0	0	0	2.7348	0.0882	0.19997	3.99412	0.74545	2.18689	0.51119	0.11738	8.04748	0.02602	0	0.70491	0.44048	0.00082	1.29461	1.67827	2.23439	0	0.05712	0	0.07741	0	0.01399	1.69421	1.95714	1.14066	0	8.45966	4.31727	0.20207
k__Bacteria|p__Bacteria_unclassified|c__CFGB76064|o__OFGB76064|f__FGB76064|g__GGB28904|s__GGB28904_SGB41597|t__SGB41597	4.27595	2.94366	21.47929	7.87436	2.14524	0.10522	1.83657	11.21993	0.83801	13.87501	2.14551	8.19771	12.74737	3.25264	13.5	4.07488	0.56123	0.29757	0.42423	9.79927	0.37588	0.69014	2.06621	1.01725	2.1242	1.47042	1.55744	2.82931	7.03106	2.35261	2.31783	3.67123	8.84447	0.85905	14.87488	4.86914	0.13101	4.65263	3.32124	2.83381	0.87943	0.32015	4.27229	0.90369	1.89026	2.22005	1.27579	0.94574	0.92674
k__Bacteria|p__Bacteroidetes|c__Bacteroidia|o__Bacteroidales|f__Bacteroidaceae|g__Phocaeicola|s__Phocaeicola_sartorii|t__SGB1813	3.70576	0	0	0	0	0	0	0	0.00064	0	0	0	0	0	0	0.00254	0	0	0	0	0	0.01935	0	0	0	0	0	1.20907	0	0	0	0	0	0	0	1.00132	1.19516	0	0	0.0211	0	0	0	0.11841	0	0	1.17558	0	0
k__Bacteria|p__Bacteroidetes|c__CFGB76004|o__OFGB76004|f__FGB76004|g__GGB28250|s__GGB28250_SGB40793|t__SGB40793	3.69241	0	0	0	0	0	0.25496	0	0.27665	0	0	0	0	0	0	0.15638	0	0	0.8055	0	1.43499	0.48793	0.93367	0.83387	0.73947	0.736	0	1.12801	0	0	0	0	0	0.75597	0	0	0	0	0	0.80792	0	0	0	1.00522	0	0.6032	2.70886	0	0.67777
k__Bacteria|p__Bacteroidetes|c__Bacteroidia|o__Bacteroidales|f__Bacteroidaceae|g__Bacteroides|s__Bacteroides_sp_L10_4|t__SGB27790	3.56964	0.20621	1.95571	4.04382	11.35231	18.77324	0.45562	2.65704	0.05156	3.683	0	2.53226	6.48093	9.44464	13.54967	0.07485	0.447	4.29729	1.6587	3.76867	1.84752	0.05768	0.83658	0.07907	0.21213	0.47216	2.61378	0.46088	6.70215	0.74058	0.25559	3.70529	0.04652	0.23057	9.19292	5.0318	1.02884	1.87869	6.22703	0.24152	0.75499	0.51093	2.11835	0.35818	3.39736	0.53537	0.67305	0	0
k__Bacteria|p__Firmicutes|c__Clostridia|o__Eubacteriales|f__Lachnospiraceae|g__Lachnospiraceae_unclassified|s__Lachnospiraceae_bacterium|t__SGB41554	2.67607	0	0	0	0	0	1.37046	0.01873	2.25961	0	0	0	0	0	0	4.06027	0.08413	0.06886	0.1072	0	0.00961	0.1846	0	0	0	0	0	2.2303	2.99673	0	0	0	0	0	0	0	0	0	0.56388	0	0	0	0	0	1.25677	0	1.98775	0	3.69142
k__Bacteria|p__Firmicutes|c__Clostridia|o__Eubacteriales|f__Lachnospiraceae|g__GGB28863|s__GGB28863_SGB41533|t__SGB41533	2.16816	0	0	0	0	0	0	0	0	0	0	0	0	0	0	0	0	0	0	0	0	0	0	0	0	0	0	0	0	0	0	0	0	0	0	0	0	0	0	0	0	0	0	0	0	0	0	0	0
k__Bacteria|p__Firmicutes|c__CFGB76293|o__OFGB76293|f__FGB76293|g__GGB62427|s__GGB62427_SGB41546|t__SGB41546	1.79242	0.9559	9.2297	6.24069	0.41516	0	0.2039	3.91266	0.71356	3.85915	0.46808	1.1989	2.66428	0.04733	5.41377	0.49989	0.52693	0.02789	0.27985	3.95125	0.06484	0.10333	1.10114	0.47392	0.04668	0.11594	1.83295	3.57799	2.70331	0.61845	0.91134	4.91578	0.08124	0.07873	6.01901	2.38469	0.24333	3.11114	2.67233	0.0711	0.76938	0.41036	2.66596	0.30639	0.83255	0.3791	3.7286	3.27675	0.06259
k__Bacteria|p__Firmicutes|c__Clostridia|o__Eubacteriales|f__Lachnospiraceae|g__GGB28836|s__GGB28836_SGB41496|t__SGB41496	0.99305	2.15826	0.00066	1.34418	0.00405	0.05984	0	1.7496	0.37518	0.60534	1.1068	0.01549	1.18077	0.48882	0.03785	2.84126	0.17606	0.05773	0.07906	0.48973	0.00815	0.38385	0.31228	0	2.08636	0.01099	0.01703	0.40731	0.71321	0.20451	1.09765	0.87845	0.00235	0.20713	0.01363	1.19987	0.24612	0.44598	4.55549	3.31126	0.45866	0.07381	0.04915	2.89939	0.454	2.43355	1.46482	2.16112	0.67246
k__Bacteria|p__Proteobacteria|c__Deltaproteobacteria|o__Desulfovibrionales|f__Desulfovibrionaceae|g__GGB28317|s__GGB28317_SGB40889|t__SGB40889	0.95136	0.15034	0	0.90234	1.42147	3.22363	0.11111	0.60708	0.09387	1.29745	0.09772	0.43856	0.29908	0.78601	1.88847	0.11699	0.129	0	0.4217	1.15299	0.08562	0.03883	0.01221	0.08065	0.05782	0.24924	0.72805	0.39155	0	0.05807	0.15207	0.61046	0	0.0644	1.35635	0.45104	0.29588	1.15235	0.13224	0.06111	0.02013	0.18781	1.5057	0.02931	0.02596	0.07601	0.75538	0	0.16448
k__Bacteria|p__Firmicutes|c__Clostridia|o__Eubacteriales|f__Lachnospiraceae|g__Dorea|s__Dorea_sp_5_2|t__SGB7275	0.95074	2.46343	0.75502	2.40445	1.55676	0.82075	0.12997	0.0044	0.01768	0.01576	0.82438	0	3.19944	1.91555	0.72449	0.17947	0.02503	2.11304	1.56559	0	0.03593	0.26264	1.4087	0.4215	0.18444	0.86216	0.67754	1.01168	0	0.15236	2.37264	0.04496	0	0.07077	0.72701	0.83159	0.02601	0	0.11004	0.33042	0.02058	0.02013	1.02234	0.90874	1.09278	0.15634	0.34595	1.3033	0.15612
k__Bacteria|p__Bacteroidetes|c__Bacteroidia|o__Bacteroidales|f__Bacteroidaceae|g__Bacteroides|s__Bacteroides_acidifaciens|t__SGB27814	0.90168	0.17049	0.13621	0.29741	2.19798	2.58564	0	0.13146	0.01002	0.35234	0	0.7602	0.65425	0.99771	1.92492	0	0.03308	2.5047	0.74781	0	0.22582	0	0.22149	0	0.00896	0.0506	0	0.33292	0.22244	0.03767	0.03573	0.21854	4.78392	0.00191	0.84464	1.02603	0.1751	0	0.47038	0.01784	0.03453	0.21179	0.18346	0.00795	0	0.0102	0.32536	0.59518	0
k__Bacteria|p__Firmicutes|c__Bacilli|o__Lactobacillales|f__Aerococcaceae|g__GGB28248|s__GGB28248_SGB40791|t__SGB40791	0.81454	0	0	0	0	0	1.18752	0.00116	0.91615	0	0	3.10909	0	0	0	0.32026	0	0	9.99264	0	4.02767	4.34541	2.28692	0.76237	0.6296	1.97135	0.02227	0.36276	0	0	0	0	0	2.43551	0	0	0	0	0	2.71636	0	0	0	0.63167	0.90255	2.61545	1.50843	0	1.4436
k__Bacteria|p__Firmicutes|c__CFGB76790|o__OFGB76790|f__FGB76790|g__GGB30302|s__GGB30302_SGB43266|t__SGB43266	0.80042	0	0	1.33668	0	0	0	0.11537	0.04091	0.20705	0	0.00921	0	0.19166	0.57401	0	0	0	0	0.15186	0.0169	0.00351	0.04082	0	0.00306	0	0.20216	0.05319	0	0	0	0.24812	2.54323	0.00473	0	0.6799	0	0	0	0	0	0.08051	0.14331	0.003	0	0	0.40429	0.13152	0
k__Bacteria|p__Bacteroidetes|c__Bacteroidia|o__Bacteroidales|f__Muribaculaceae|g__Muribaculaceae_unclassified|s__Muribaculaceae_bacterium|t__SGB21431	0.74448	0	0.00794	0.4905	1.16777	0	0.17674	0.24961	0.0417	0.3698	0	1.21574	1.49752	0.73035	3.34173	0	0.0091	0.9514	0.51389	0.2889	2.13672	0.1076	0.21866	0.10184	0.17513	0.05721	0	0.05039	0.10179	0.01747	0.00362	0.51559	0	0.02358	2.09951	1.51639	0.11124	0.13754	0	0.07303	0	0.22346	0.21599	0	0.591	0.11123	0.30528	0.20852	0
k__Bacteria|p__Proteobacteria|c__Deltaproteobacteria|o__Desulfovibrionales|f__Desulfovibrionaceae|g__Desulfovibrio|s__Desulfovibrio_SGB41239|t__SGB41239	0.71107	0.03942	0.28092	0.47207	1.99854	0	0.13282	0.54884	0.02609	0.59377	0.00964	0.78641	0.96299	1.16925	0.47927	0.05144	0	0	0.11331	0.3218	0.2141	0.00282	0.8118	0.03801	0.16142	0.02225	0.90301	0.52749	0.44173	0.00426	0.17379	0.66547	0	0.03852	0.32309	0.48155	0.22168	0.84568	0.56596	0.0152	0	0.03788	0.55285	0.09678	0	0.04082	0.52966	0.71087	0
k__Bacteria|p__Firmicutes|c__CFGB30328|o__OFGB30328|f__FGB30328|g__GGB1559|s__GGB1559_SGB43521|t__SGB43521	0.56972	0	0	0.66721	0.00482	1.27702	0.21764	0.36454	0.00175	1.25988	0.02446	0	0	0	1.05296	0	0.0064	0	0.08185	0	0	0	0.23929	0.0829	0.00168	0	0.3017	0.14551	0	0	0	0.55613	0.13175	0.0206	2.89595	1.60954	0	2.61184	0	0	0	0.03266	2.58355	0	0	0.08911	0.20614	0.73625	0.04709
k__Bacteria|p__Bacteroidetes|c__CFGB76719|o__OFGB76719|f__FGB76719|g__GGB27697|s__GGB27697_SGB40070|t__SGB40070	0.55735	0	0	0	0	1.16265	0.09423	0	0.01843	0	0	0.39814	0	0	0	0	0	0	0.37786	0	1.47033	0.16443	0.07599	0	0	0	0	0.13764	0	0	0	0	0	0	0	0	0.48249	0	0	0.28633	0	0	0	0.12207	0	0.96049	0.25295	0	0
k__Bacteria|p__Firmicutes|c__Bacilli|o__Lactobacillales|f__Streptococcaceae|g__Lactococcus|s__Lactococcus_SGB40208|t__SGB40208	0.4754	0.01883	0	0	0.63144	0.91733	0	0	0.08363	0	0	0.72966	0.32306	0.3608	0.937	0.00101	0.04902	2.70745	0	0	0.01829	0.0166	0.52987	0.02386	0.01709	0.04661	0.30537	0.3033	0.16531	0.09894	0.02126	0	0	0.05848	1.72917	0.71552	0.02537	0	0.74768	0.04761	0.05556	0.28286	0	0.04821	0.45353	0.02029	0.45149	0.45579	0
k__Bacteria|p__Firmicutes|c__Clostridia|o__Eubacteriales|f__Lachnospiraceae|g__GGB28766|s__GGB28766_SGB41416|t__SGB41416	0.46687	1.47792	5.4443	0.41206	0.62248	0	0.04153	1.02237	0.05447	1.14565	0.58619	2.27995	0.76559	1.83907	1.99244	0.1291	0.07492	0.26807	0.0134	0	0	0.1537	0.26401	0	0	0.06334	0.1414	1.09821	0	1.36637	1.24514	0.82217	0.0094	0	1.01519	0	0.01328	0	0	0.03484	0.90966	0.07348	0.17148	0.0574	0	0	0.80613	0.4902	0.05316
k__Bacteria|p__Firmicutes|c__Bacilli|o__Bacillales|f__Staphylococcaceae|g__GGB27929|s__GGB27929_SGB40368|t__SGB40368	0.45972	0.15784	0	0.63551	0.0382	3.88613	0.10383	0.16643	0.13873	0.80961	0.11057	0.10495	0.15585	0.92488	0.19976	0	0.16956	0.16924	0.49209	0.19094	0.92889	0.09896	0.75362	0.09339	0.30553	0.2086	1.21254	0.30439	0	0.09047	0.11174	0.20745	0	0.02688	0.11948	0.10459	0.3351	0.15812	0	0.01572	0.05956	0.72468	0.16022	0.00608	0.14676	0.35843	0.26526	0	0
k__Bacteria|p__Firmicutes|c__Clostridia|o__Eubacteriales|f__Lachnospiraceae|g__Lachnospiraceae_unclassified|s__Lachnospiraceae_bacterium|t__SGB41475	0.40238	2.32786	3.42535	2.65989	0.01798	0	1.01004	0.81489	4.08588	0.13578	1.20643	1.42528	5.89221	0.02241	2.67944	0.44914	0.12706	0.02403	0.03429	7.16748	0.16716	1.05778	2.94685	0.51338	1.52671	1.67601	3.74761	2.03502	0.00597	1.25535	1.82887	4.52695	0.04736	0.56292	8.19834	3.68814	0.3388	4.89322	0.43659	0.85508	0.4746	1.01818	4.68948	0.54556	2.41803	0.50043	1.15558	0	0.01532
k__Bacteria|p__Bacteria_unclassified|c__Bacteria_unclassified|o__Bacteria_unclassified|f__Bacteria_unclassified|g__GGB79854|s__GGB79854_SGB41662|t__SGB41662	0.36219	0	0	0.09336	0.00234	1.0328	0.0278	0.0377	0.0222	0	0.09256	0.0646	0.04038	0.10277	0.07428	0.08598	0.08267	0	0.05364	0	0.01969	0.08032	0.03058	0.17806	0.26988	0.04726	0.02964	0.07304	0.01294	0.13642	0.03022	0.01758	0	0.14805	0.19858	0.21476	0.10049	0	0.04428	0.46476	0.09945	0.13835	0.03793	0.08292	0.02525	0	0.05546	0.00399	0.09021
k__Bacteria|p__Firmicutes|c__Clostridia|o__Eubacteriales|f__Lachnospiraceae|g__GGB28844|s__GGB28844_SGB41511|t__SGB41511	0.34723	0	0.59522	0	0.03265	0	0.03716	0.28451	0.03848	0.24129	0.03291	0.17814	0.0026	0.00526	0	0.01231	0	0.92998	0	0	0.01128	0.04567	0.02598	0.0238	0.16554	0	0.22102	0.0112	0	0.0126	0.00572	0.28171	0	0.08108	4.37876	0.02251	0	0.18921	0	0.17541	0.0048	0	0.16331	0.06894	0	0.00113	0	0.06604	0.34872
k__Bacteria|p__Firmicutes|c__CFGB1814|o__OFGB1814|f__FGB1814|g__GGB75900|s__GGB75900_SGB102322|t__SGB102322	0.32202	0.04141	0	0	0	0	0.05352	0	0.04297	0	0.01018	0.0556	0.20933	0.03696	0	0.0178	0	0.0715	0.05542	0	0.18486	0.07489	0	0.00919	0.0388	0.08126	0	0.09395	0	0.0293	0.01742	0	0	0.02697	0	0	0	0.04802	0	0.13091	0.01988	0	0	0.01273	0	0.0549	0.23592	0	0
k__Bacteria|p__Firmicutes|c__CFGB28877|o__OFGB28877|f__FGB28877|g__GGB28868|s__GGB28868_SGB41542|t__SGB41542	0.31228	0	0	0	0	0	0.1264	0.03013	0.08047	0.10032	0.33146	0	0.03691	0	0	0.11377	0	0.29664	0.01073	0	0.00953	0.0559	0.30825	0	0.11083	0	0.23116	0.0379	0	0	0	0.1874	0	0.20802	0	0	0	0	0	1.00489	0	0	0.00449	0	0	0.18594	0	0	0
k__Bacteria|p__Firmicutes|c__Clostridia|o__Eubacteriales|f__Lachnospiraceae|g__GGB28775|s__GGB28775_SGB41428|t__SGB41428	0.28377	0	0	0	0	0	0	0	0	0	0	0	1.4582	0	0	0	0	0	0	0	0	0.00445	0.01143	0	0	0	1.74244	0.00662	0	0	0	0	0	0	0	0	0	0	0	0	0	0	0	0	0	0	0	0	0
k__Bacteria|p__Firmicutes|c__Clostridia|o__Eubacteriales|f__Clostridiaceae|g__Clostridiaceae_unclassified|s__Clostridiaceae_bacterium|t__SGB41644	0.25369	0.29162	0	0.04264	0	0	0.04927	0.81876	0.05233	0.24367	0.06101	0.07383	0	0.63781	0	0.03931	0	0	0	0	0	0.02296	0	0.03352	0.03556	0.01382	0	0.64623	0.24109	0.30809	0.59747	0.34372	0	0.03308	0.12985	0	0.06537	0	0.03569	0.01117	0.0793	0.0408	0	0	0	0.02204	0.33526	0	0.0483
k__Bacteria|p__Firmicutes|c__Clostridia|o__Eubacteriales|f__Lachnospiraceae|g__Lachnospiraceae_unclassified|s__Lachnospiraceae_bacterium|t__SGB41420	0.25094	0.18736	0.13071	0.76444	0.52465	0	0.23197	0.75726	0.24206	0.60409	0.08438	0.43994	0.25637	0.11134	1.42424	0.26033	0.09579	0	0.24612	0	0.12812	0.07324	0.12857	0.1272	0.23789	0.26232	0.54716	0.24687	3.2542	0.13264	0.26274	0.22301	0	0.11238	0.9412	1.17048	0.09714	1.12045	3.83773	0.08154	0.04712	0.40124	0.02749	0.27933	0.03507	0.05121	0.17121	0.18549	0.5586
k__Bacteria|p__Firmicutes|c__Bacilli|o__Lactobacillales|f__Streptococcaceae|g__Lactococcus|s__Lactococcus_cremoris|t__SGB7984	0.24877	0	0	0.02226	3.28283	1.31461	0	0.26536	0	0.05695	0	0.05708	0.03495	0.44881	0.07069	0	0	0.01705	0	0	0	0	0	0	0	0	0.04448	0.01393	0.05183	0	0	0.4486	0.36053	0	1.47084	0.03095	0	0.07543	0.17542	0	0	0	0.23836	0	0	0	0.00166	2.92038	0
k__Bacteria|p__Bacteroidetes|c__CFGB76183|o__OFGB76183|f__FGB76183|g__GGB27774|s__GGB27774_SGB40188|t__SGB40188	0.24826	0.0695	0	0	0	0.50854	0.00997	0	0.02054	0	0	0.52089	0	0	0	0	0	0	0	0.10475	0	0	0.21958	0.00063	0	0	0	0.36384	0	0	0.03375	0	0	0	0	0	0	0.25034	0	0	0	0	0.49666	0.01655	0	0.02258	0.60257	0	0
k__Bacteria|p__Firmicutes|c__Clostridia|o__Eubacteriales|f__Oscillospiraceae|g__GGB30461|s__GGB30461_SGB43533|t__SGB43533	0.24525	0.01296	0	0.01234	0.58153	0	0.26296	0.21841	0.21338	0.13169	0	0.42704	0.25972	0.23588	0.25459	0	0.06257	0	0	0	0.07004	0.16657	0.58464	0.15403	0.33941	0.27509	1.35693	0	0	0.19983	0	0.17881	0	0.04934	0	0.52423	0.2165	0	0.09991	0.06279	0	0.01439	1.05641	0	1.25904	0.04515	0.07409	0	0.05197
k__Bacteria|p__Firmicutes|c__CFGB9827|o__OFGB9827|f__FGB9827|g__GGB29531|s__GGB29531_SGB42317|t__SGB42317	0.23178	0.04377	0.00946	0.34203	0	0	0.31326	0.16907	0.0883	0.23643	0.06129	0.40367	0.25581	0.78998	0.22364	0.08785	0.28462	0.49635	0.48893	0	0.27387	0.15957	0.20555	0.10921	0.09674	0.26725	0.12298	0.21786	0	0.14134	0.11566	0.31386	0.98367	0.10291	0	0.17325	0	0.07496	0.30256	0.16467	0.14756	0.17713	0.41306	0.06668	0.48968	0.20674	0.18038	0.09541	0.02052
k__Bacteria|p__Bacteria_unclassified|c__Bacteria_unclassified|o__Bacteria_unclassified|f__Bacteria_unclassified|g__Bacteria_unclassified|s__bacterium_1XD42_76|t__SGB41647	0.23139	0.22856	0.19964	0.2079	0.03838	0	0.14102	0.26683	0.05029	0.21921	0.15597	0.06685	0.28146	0.32271	0.06033	0.18976	0.06985	0	0.37136	0.05429	0.14618	0.22183	0.0956	0.10239	0.13215	0.28467	0.0995	0.38394	0	0.3464	0.30448	0.20023	0	0.12238	0.07363	0.0485	0.12262	0.2914	0.00584	0.09748	0.25872	0.096	0.19539	0.01122	0.06802	0.12153	0.48629	0.21261	0.04978
k__Bacteria|p__Bacteria_unclassified|c__Bacteria_unclassified|o__Bacteria_unclassified|f__Bacteria_unclassified|g__Bacteria_unclassified|s__Bacteria_unclassified_SGB43541|t__SGB43541	0.21058	0.00348	0.24603	0.28964	0.09315	0	0.1365	0.20256	0.05055	0.63902	0.07177	0.13739	0.20138	0.05941	0.08262	0.04573	0.10116	0.00635	0	0	0.03353	0.00821	0.16654	0	0.0151	0.00107	0.02161	0.16522	0	0.15053	0.01541	0.04903	0	0.07174	0.44158	0.53338	0.05078	0.2583	0.07097	0.01088	0.14086	0.09628	0.20453	0.02594	0.33022	0	0.13399	0.13423	0
k__Bacteria|p__Bacteria_unclassified|c__CFGB76313|o__OFGB76313|f__FGB76313|g__GGB28927|s__GGB28927_SGB41625|t__SGB41625	0.19465	1.66177	0.00517	0.94433	0.02599	0	0.50008	0.08558	0.67686	0.23838	0.88797	0.00477	0.18533	0.06292	0.03886	0.61044	0.52531	0.65889	2.93835	0	0.9886	0.46451	0.06051	0.6509	0.68609	0.89127	0.08378	0.13134	0.16855	1.36	1.26078	0.07181	0.74731	1.09354	0.08967	0.05468	0.29279	0.01866	0.00408	0.28585	1.74223	0.82056	0.17597	0.32512	0.52624	0.55222	0.03857	0.10103	0.18064
k__Bacteria|p__Firmicutes|c__Tissierellia|o__Tissierellales|f__Peptoniphilaceae|g__GGB28437|s__GGB28437_SGB41020|t__SGB41020	0.19329	0.36487	0	0	0	0	0.13912	0	0.2487	0.1625	0.10034	0.14528	0.00203	0	0	0.1548	0.12854	0	0.04709	0	0.066	0.06377	0	0.1567	0.05788	0.22056	0	0	0	0.05326	0.16515	0	0	0.74617	0.04088	0	0.43765	0.00898	0	0.13496	0.11888	0.06597	0.01663	0.46808	0.0964	0.50995	0	0	0.02609
k__Bacteria|p__Proteobacteria|c__Deltaproteobacteria|o__Desulfovibrionales|f__Desulfovibrionaceae|g__GGB9819|s__GGB9819_SGB40890|t__SGB40890	0.19207	0	0	0	0	0	0	0	0	0	0	0	0	0	0	0	0	0	0	0	0	0	0.0289	0	0	0	0	0.04929	0.11615	0	0	0	0	0	0	0	0	0	0.13233	0	0	0	0	0	0	0	0.02694	0	0
k__Bacteria|p__Bacteroidetes|c__CFGB2838|o__OFGB2838|f__FGB2838|g__GGB28403|s__GGB28403_SGB40190|t__SGB40190	0.16729	0	0	0	0.27954	0.05622	0.02454	0	0	0	0	0.00145	9e-04	0	0	0	0	0	0.13846	0	0.07764	0	0	0.00371	0	0.1522	0	0.01229	0	0	0	0	0	0.01853	0	0	0	0	0	0	0	0	0	0.01423	0	0.01535	0.01918	0	0
k__Bacteria|p__Firmicutes|c__Clostridia|o__Eubacteriales|f__Lachnospiraceae|g__Lachnospiraceae_unclassified|s__Lachnospiraceae_bacterium|t__SGB41609	0.16358	1.04207	1.05686	3.28306	3.36429	0.41228	0.09861	0.21392	0.54803	0.89368	0.22947	16.22711	11.08481	0.71729	10.69068	0.22467	0.18218	0.23692	0.88383	4.40236	0.14239	0.4577	3.77088	0.69116	0.39638	1.05079	8.21699	2.90334	1.18702	0.31926	1.81224	0.67257	0.0269	0.12926	1.31128	8.29446	0.3209	4.88488	0.84995	0.09038	0.89478	0.31499	3.23338	0.20623	0.07903	0.27678	0.87588	3.34044	0.43536
k__Bacteria|p__Firmicutes|c__Clostridia|o__Eubacteriales|f__Lachnospiraceae|g__GGB42644|s__GGB42644_SGB59842|t__SGB59842	0.15264	0.01419	0.83277	0	0.44069	0.05689	0.00607	0.13389	0.00518	0.15053	0.00135	0.33031	0.05677	0.656	0.52406	0	0	0	0	0	0.01614	0	0.10688	0.01977	0.07799	0	0.09446	0.03413	0.01871	0	0.01371	0.75214	0	0.0413	0.63585	0.12159	0	0.0558	0.01279	0.00411	0	0	0.03265	0	0	0	0	0.04154	0.06471
k__Bacteria|p__Firmicutes|c__Clostridia|o__Eubacteriales|f__Lachnospiraceae|g__GGB75109|s__GGB75109_SGB102238|t__SGB102238	0.14563	0.20008	0	0	1.74874	0	0.03756	0.2573	0.00625	0.59333	0.1056	0	0.21712	0.13766	0	0.12308	0	0	0.00151	0.05502	0.04324	0.02823	0	0.22803	0.52549	0.17701	0.1269	0	0	0.03637	0.376	0.1745	0	0.24359	0	0	0	0.36333	0	0.13608	0.00304	0	0.04656	0	0	0.09568	0	0	0.17274
k__Bacteria|p__Bacteria_unclassified|c__CFGB76138|o__OFGB76138|f__FGB76138|g__GGB79948|s__GGB79948_SGB41679|t__SGB41679	0.13733	0.16825	0.56826	0.33113	0.10618	0	0	0.20876	0.02319	0.07434	0.0609	0.2316	0.34186	0.06382	1.31071	0.18567	0.32644	0.6058	0.148	0.0532	0.07585	0.08644	0.20957	0.20207	0.06844	0.1278	0.10701	0.34954	0.34198	0.19003	0.21486	0.2172	0	0.11913	1.426	0.17129	0.0739	0.23613	0.15874	0	0.1298	0.15553	0.16518	0.08491	0	0.04575	0.12194	0.10649	0.03417
k__Bacteria|p__Bacteroidetes|c__CFGB4875|o__OFGB4875|f__FGB4875|g__GGB24146|s__GGB24146_SGB35950|t__SGB35950	0.13323	0.05526	0.05459	0.4482	0.71811	0	0.05532	0.14965	0.04577	0.81061	0.03555	0.17409	0.14046	0.14768	0.47552	0	0.04163	0.30975	0.10335	0.44624	0.15772	0.02257	0.12677	0.00687	0.04759	0.09754	0.26518	0.01851	0	0.02973	0.01508	0.31461	0	0.00872	0.11768	0.10011	0.03132	0.41436	0	0.00667	0	0.10984	0.30942	0	0.06882	0.02564	0.0623	0.11722	0
k__Bacteria|p__Proteobacteria|c__Epsilonproteobacteria|o__Campylobacterales|f__Helicobacteraceae|g__Helicobacter|s__Helicobacter_hepaticus|t__SGB19395	0.12637	0	0	0	0.72634	0	0.59678	0	0	0	0	0	0	0	0	0.12843	0	0	0	0	0	0	0	0	0	0	0	0	0	0	0	0	0	0	0	0	0	0	0	0.15913	0	0	0	1.06896	0	0.76708	0	0	0.04098
k__Bacteria|p__Firmicutes|c__CFGB1494|o__OFGB1494|f__FGB1494|g__GGB28784|s__GGB28784_SGB41437|t__SGB41437	0.12598	0	0	0	0	0	3.22361	0.38131	0.08681	0	0	0	0	0	0	1.12474	0.01291	0.01132	0.01049	0	0	0.05398	0	0	0	0	0	0	0	0	0	0.28679	0	0	0	0	0.13161	0	0	0	0	0	0	0.65141	0	0.07312	0	0	0
k__Bacteria|p__Firmicutes|c__Clostridia|o__Eubacteriales|f__Oscillospiraceae|g__GGB30461|s__GGB30461_SGB43530|t__SGB43530	0.11952	0	0.11664	0.39046	0	0	0.08904	0.00154	0.03697	0.34702	0.11342	0	0.1684	0	0	0.10767	0	0	0.20571	0.20416	1.24453	0	0	0.00268	0.02366	0.0074	0	0	0	0.11042	0	0.0899	0	0	0	0	0	0.15327	0	0.00074	0.19163	0.07358	0	0.42652	0	0.03282	0	0	0.00867
k__Bacteria|p__Firmicutes|c__CFGB75980|o__OFGB75980|f__FGB75980|g__GGB27476|s__GGB27476_SGB43516|t__SGB43516	0.11801	0	0	0	0	0.36744	0	0	0	0	0	0.18361	0.05684	0	0	0	0	0	0	0	0	0	0.55328	0.06789	0.03956	0	0	0.2933	0	0	0	0	0	0.03511	0	0.15903	0	0	0.03378	0.11988	0	0	0	0.27106	0	0	0.53089	0	0
k__Bacteria|p__Firmicutes|c__Clostridia|o__Eubacteriales|f__Lachnospiraceae|g__Schaedlerella|s__Schaedlerella_arabinosiphila|t__SGB7270	0.11066	2.36442	1.53902	0.60589	0.02099	0	0.09793	0.11973	0.15928	0.836	0.50332	0.25841	0.27371	0.02156	0.16295	0.39933	0.18947	0.86599	0.03454	0.02894	0.03009	0.2865	0.33276	0	0	0.7515	0.16708	0.36994	0.32588	0.03274	2.12118	0.1333	0	0.13313	0.0396	0.02556	0.07597	0.02906	0.61527	0.15579	0.19971	0.43611	0.05304	0.84569	0.11757	0.3991	0.20111	0.08033	0.02093
k__Bacteria|p__Firmicutes|c__Clostridia|o__Eubacteriales|f__Oscillospiraceae|g__GGB74395|s__GGB74395_SGB43523|t__SGB43523	0.10566	0.03874	0	0.38899	0	0	0.00629	0.00145	0.01718	0.0157	0.22045	0.13061	0.00849	0.23624	0.10698	0.09215	0.48685	0.32998	0.06927	0.05416	0.0302	0.04109	0.05169	0.11181	0.03152	0.02926	0.30845	0.00464	0.06912	0.3606	0.02545	0.0414	0	0.10733	2.34069	0.56468	0.19872	0.65705	0.54947	0.03803	0.26145	0.1714	0.14769	0.04162	0.19401	0.00638	0	0	0.02373
k__Bacteria|p__Bacteroidetes|c__Bacteroidia|o__Bacteroidales|f__Muribaculaceae|g__Duncaniella|s__Duncaniella_freteri|t__SGB27768	0.09165	0.09707	0.02382	0.20357	0.22306	0.12903	0.05541	0.04576	0.01854	0.23679	0.12465	0.25849	0.31173	0.29878	0.08545	0.07884	0.44954	0.22712	0.15806	0	0.1739	0.06388	0.21756	0.21237	0.11445	0.27715	0.23551	0.08179	0	0.26502	0.05285	0.11523	0	0.093	0.09828	0.08539	0.09379	0.05098	0.0956	0.11559	0.11926	0.26383	0.1389	0.09256	0.9878	0.11095	0.08739	0.26255	0
k__Bacteria|p__Firmicutes|c__Clostridia|o__Eubacteriales|f__Oscillospiraceae|g__GGB30468|s__GGB30468_SGB43552|t__SGB43552	0.08988	0.07559	0.04349	0.11937	0.05482	0	0.01165	0.04296	0.03034	0.09867	0.00553	0.07801	0.04325	0	0.27862	0.03743	0.09887	0.03219	0.0175	0	0.04028	0.02808	0.09389	0.01255	0.01267	0.02839	0.07486	0.02324	0.00511	0.01377	0.11676	0.1502	0	0.04886	0	0.10958	0.03934	0.03164	0	0.01636	0.02026	0.15061	0.27118	0.07837	0.03258	0.01403	0.00533	0	0
k__Bacteria|p__Firmicutes|c__Clostridia|o__Eubacteriales|f__Oscillospiraceae|g__GGB75064|s__GGB75064_SGB102200|t__SGB102200	0.08907	0.0686	0.15072	0.30435	0.02095	0	0.17202	0.14403	0	0.12996	0.092	1.11029	0.48971	0	0.66686	0.0128	0.09506	0	0.26452	0	0.02807	0.03015	0	0.11417	0	0.14519	0.0943	0.02318	0.062	0.03701	0.12758	0.0966	0	0.05875	1.83956	0.2205	0	0.05862	0.05433	0.01796	0	0.06068	0.1067	0.10278	0	0.29284	0.04824	0.02283	0.03642
k__Bacteria|p__Firmicutes|c__CFGB76074|o__OFGB76074|f__FGB76074|g__GGB28949|s__GGB28949_SGB41655|t__SGB41655	0.0804	0.97834	0.0062	0.03114	0.20302	0	2.60706	0.27149	1.67009	0.25231	1.7829	0.78622	1.51993	0.72549	1.5283	1.24404	0.83716	0.95393	2.17906	0	1.84742	1.08081	0.85125	0.36744	0.63573	3.04751	0.07337	0.32467	0.46891	1.91075	0.94066	0.25192	0.00475	1.266	0.85549	0.38016	0.88232	0.13535	0.08811	3.66612	1.85059	0.88314	0.15807	0.32439	1.98574	1.68134	0.11039	0.18091	0.23347
k__Bacteria|p__Firmicutes|c__Clostridia|o__Eubacteriales|f__Oscillospiraceae|g__GGB28849|s__GGB28849_SGB41516|t__SGB41516	0.07754	0.4013	0	0	0	0	0.01839	0	0.07923	0	0.08534	0	0.13489	0	0	0.74501	0.43361	0.01531	0.1453	0	0.20411	0.0914	0.04324	0.06393	0.1825	0.0642	0	0	0	0.02273	0.0489	0	0	0.11521	0	0	0.08356	0	0	0.04653	0.02875	0.30729	0	0.06331	0.27768	0.0273	0	0	0.04288
k__Bacteria|p__Firmicutes|c__Clostridia|o__Eubacteriales|f__Oscillospiraceae|g__GGB5207|s__GGB5207_SGB43496|t__SGB43496	0.07695	0	0.13909	0.21943	0	0	0	0	0	0.13801	0	0.26269	0	0	0	0	0.00711	0	0.05568	0	0.00211	0	0	0.00522	0	0	0.08152	0	0.00733	0	0.04322	0	0	0	0	0	0	0.00154	0	0	0	0.0543	0.1246	0	0	0	0	0.0229	0
k__Bacteria|p__Firmicutes|c__Clostridia|o__Eubacteriales|f__Oscillospiraceae|g__GGB30457|s__GGB30457_SGB63218|t__SGB63218	0.0765	0.02949	0.08097	0	1.14554	0.73737	0.05719	0.36868	0.05469	0.59488	0.16262	0.55108	0.24935	0	0.32584	0.07724	0.06503	0	0.09335	0	0.05415	0.0311	0.43291	0.07314	0.0013	0.04782	0	0.10871	0	0.02012	0.05263	0.24919	0	0.02684	0.01389	0.10285	0	0.11968	0	0.01486	0.02201	0.29559	0.36557	0	0	0.15106	0.28832	0.31753	0.00258
k__Bacteria|p__Firmicutes|c__CFGB76293|o__OFGB76293|f__FGB76293|g__GGB28869|s__GGB28869_SGB41543|t__SGB41543	0.0722	0.00995	0	0.11407	0.00053	0.0822	0.26597	0.00035	0	0.02286	0.18838	0.05895	0.01344	0.01712	0	0.15553	0.17703	0.70148	0.21935	0.02806	0.06994	0.16996	0	0.07209	0.03074	0.11375	0.05423	0	0	0.05867	0.04214	0.01666	0	0.0045	0	0	0.07265	0.04813	0	0.10286	0.11599	0.04006	0.01904	7e-04	0.14681	0.0211	0.0047	0.05462	0.01272
k__Bacteria|p__Bacteroidetes|c__CFGB76349|o__OFGB76349|f__FGB76349|g__GGB27861|s__GGB27861_SGB40295|t__SGB40295	0.07003	0.03186	0.14151	0.59635	0.20553	0.08044	0.07916	0.11518	0.02195	0.5581	0.00706	0.12942	0.08873	0.10709	0.01984	0	0	0	0.07559	0	0.21805	0.02144	0.1577	0	0.02094	0.00338	0	0.03134	0	0.01397	0.01574	0.21927	0	0	0.01637	0.07943	0	0.187	0	0.00305	0	0.06462	0.49626	0	0	0.04914	0.03608	0	0
k__Bacteria|p__Firmicutes|c__CFGB2838|o__OFGB2838|f__FGB2838|g__GGB28815|s__GGB28815_SGB41470|t__SGB41470	0.06904	0	0	0	0.57166	0	0	0	0	0.14145	0	0	0	2.17676	0.01322	0	0	0	0	0	0	0	0	0	0	0	0.32291	0	2.58081	0	0	0	0	0	0	0	0	0.20896	0.42144	0	0	0	0.64186	0	0	0	0	0.85665	0
k__Bacteria|p__Bacteroidetes|c__CFGB1791|o__OFGB1791|f__FGB1791|g__GGB27770|s__GGB27770_SGB40184|t__SGB40184	0.06735	0.0394	0	0.20953	0.85425	0.91094	0.01967	0.17743	0.00254	0.19722	0	0.20875	0	0.22227	0.06926	0.00256	0.02895	0.79933	0.13147	0	0.06688	0.01076	0.21383	0	0.01922	0.09075	0	0.09336	0.03088	0.01925	0.03424	0.22694	1.01798	0.01487	0.21317	0.15072	0.05362	0.17892	0.03784	0.00512	0.01196	0.09755	0.06537	0	0	0	0.47235	0	0
k__Bacteria|p__Firmicutes|c__CFGB75988|o__OFGB75988|f__FGB75988|g__GGB79760|s__GGB79760_SGB63182|t__SGB63182	0.06689	0	0.05112	0.16233	0.21616	0	0.0276	0.09661	0	0.12026	0	0.11606	0.10038	0.20634	0.21953	0.00501	0.04251	0.17405	0.06552	0	0.03101	0.00242	0.05938	0.01845	0.01126	0.0165	0	0.04864	0	0.00891	0.02459	0.04786	0	0	0.23489	0.1027	0.01931	0.08157	0.06953	0	0.00562	0.03743	0.14903	0	0	0.00061	0.05193	0	0
k__Bacteria|p__Bacteria_unclassified|c__Bacteria_unclassified|o__Bacteria_unclassified|f__Bacteria_unclassified|g__Bacteria_unclassified|s__bacterium_0_1xD8_82|t__SGB29425	0.06644	0	0	2e-04	0	0	0.00803	0	0.00875	0	0	0	0	0	0	0.06582	0.2595	0.00416	0.03547	0	0.0105	0.051	0	0	0	0.01944	0	0.13239	0	0	0	0	0	0	0	0	0.02477	0	0	0.00232	0	0.06544	0.00063	0	0	0.00022	0.10851	0	0
k__Bacteria|p__Firmicutes|c__Clostridia|o__Clostridia_unclassified|f__Clostridia_unclassified|g__GGB28934|s__GGB28934_SGB41637|t__SGB41637	0.06468	0.02874	0	0.04335	0	0	0	0	0.05977	0.02564	0.0214	0.00089	0.28011	0.12795	0	0.00857	0	0.70934	0	0	0	0.05997	0.00266	0.05965	0.05769	0	0.05661	0	0.33976	0.10887	0.01758	0	0	0.10222	0	0	0	0.00411	0	0.00709	0.06101	0.00035	0	0	0	0	0	0.06429	0.16586
k__Bacteria|p__Firmicutes|c__Clostridia|o__Eubacteriales|f__Oscillospiraceae|g__Oscillibacter|s__Oscillibacter_sp_CU971|t__SGB43504	0.06146	0.13841	0	0	0.04451	0	0.39847	0	0.23388	0	0.68193	0.24059	0.08118	0.2395	0.0728	0.20891	0.27411	0.02345	0.49439	0	0.05747	0.08289	0.23806	0.01164	0.07298	0.24005	0	0	0	0.03974	0.06945	0	0.4688	0.13023	0.03571	0.12007	0.09867	0.01745	0	0.04267	0.14532	0.47469	0	0.14036	0.5353	0.1404	0	0.03749	0
k__Bacteria|p__Bacteria_unclassified|c__Bacteria_unclassified|o__Bacteria_unclassified|f__Bacteria_unclassified|g__GGB14001|s__GGB14001_SGB21428|t__SGB21428	0.06012	0.02864	0.21741	0.28992	1.07022	0.57273	0	0.09167	0.09279	0.23601	0	0.4374	0.12899	0.37304	0.49243	0	0	1.25265	0.07467	0	0.03823	0	0.15871	0	0.02768	0.13755	0.11683	0.11073	0	0.0012	0	0.05798	0	0	0.38554	0.02452	0.54847	0.07319	0.10722	0	0	0.04122	0.05447	0	0.02559	0	0.07565	0	0
k__Bacteria|p__Firmicutes|c__Clostridia|o__Eubacteriales|f__Oscillospiraceae|g__GGB28433|s__GGB28433_SGB41016|t__SGB41016	0.05288	0.02112	0	0.06724	0	0	0.20774	0.00487	0.1428	0	0.06379	0.08888	0	0	0	0.0784	0	0	0.03903	0	0.21176	0.49646	0	0.57168	0.15476	0.16231	0.22716	0	0	0.22421	0.06908	0	0	1.90948	0.09506	0.00791	0.16115	0.07926	0	0.7174	0.60869	0.1008	0.03093	0.00925	0	1.24007	0	0	0
k__Bacteria|p__Bacteria_unclassified|c__Bacteria_unclassified|o__Bacteria_unclassified|f__Bacteria_unclassified|g__Bacteria_unclassified|s__bacterium_1XD8_76|t__SGB29429	0.04562	0	0	0	0	0	0.20954	0	0.64404	0	0	0	0	0	0	0	0	0	0	0	0	0.01279	0	0	1.73051	0	0	0.10713	0	0	0	0	0	0.98044	0	0	0.40881	0	0	0.51401	0	0	0	0	0	0	0.01662	0	0.06438
k__Bacteria|p__Firmicutes|c__CFGB76790|o__OFGB76790|f__FGB76790|g__GGB30302|s__GGB30302_SGB43267|t__SGB43267	0.04261	0	0	0	0.15611	0	0.08022	0.01156	0	0.00339	0	0.2386	0.06265	0.06849	0.03766	0.00876	0	0	0.13775	0	0	0	0.03609	0	0	0	0	0.05735	0.00865	0	0	0.03086	0	0	1.25235	0	0.003	0	0.09738	0	0	0	0	0	0	0	0.02305	0	0
k__Bacteria|p__Firmicutes|c__Clostridia|o__Eubacteriales|f__Eubacteriaceae|g__GGB28632|s__GGB28632_SGB41253|t__SGB41253	0.04112	2.2407	2.56571	1.01585	0.4563	0	0	0.35093	1.00695	0.75347	0	3.23472	0	0	1.16898	0	0.31321	0.00253	0	0.54989	1.16396	0	0.54223	0	0	0	0	0.37941	0	0	0	1.52778	0.002	0	0.40583	0.03945	0	0.79794	0	0	0	0.59214	1.22285	0	0	0	0.67195	1.01565	0.03353
k__Bacteria|p__Firmicutes|c__Clostridia|o__Eubacteriales|f__Clostridiaceae|g__Clostridium|s__Clostridium_SGB40327|t__SGB40327	0.03822	0	0	0	0.04753	0	0	0	0.00996	0	0	0.00095	0	0	0	0	0	0	0	0	0	0	0.01432	0	0.00513	0.00403	0	0.01763	0	0	0	0	0	0	0	0	0	0	0	0	0	0	0	0	0	0.01579	0	0	0
k__Bacteria|p__Firmicutes|c__CFGB72709|o__OFGB72709|f__FGB72709|g__GGB30300|s__GGB30300_SGB43264|t__SGB43264	0.0378	0.01017	0	0.10628	0.13733	0	0.00299	0.05764	0	0.06683	0	0.27113	0.10553	0	1.56942	0	0.00371	0	0	0	0	0	0.01385	0	0	0	0.05835	0.05521	0	0.02168	0.02851	0.22629	0	0	1.01089	0	0	0.23792	0	0	0.00054	0.01155	0.1287	0	0	0	0.10178	0	0
k__Bacteria|p__Firmicutes|c__CFGB76234|o__OFGB76234|f__FGB76234|g__GGB28950|s__GGB28950_SGB41657|t__SGB41657	0.03766	0.16976	0	0	0	0	0	0	0.17975	0	0	0	0	0	0	0.00779	0	0	0	0	1.18316	0.79436	0.06741	0	0.11862	0.0723	0	0.12395	0	0	0.0074	0	0	0.0796	0.00347	0	0.09005	0	0	1.14987	0	0.11266	0.00224	0.05033	0	0.11852	0.09801	0	0.00536
k__Bacteria|p__Firmicutes|c__Clostridia|o__Eubacteriales|f__Oscillospiraceae|g__GGB30297|s__GGB30297_SGB43261|t__SGB43261	0.0345	0.02485	0.14009	0.4663	0	0	0.11042	0.07213	0.01386	0.54698	0.07648	0.01643	0	0.19615	0.34925	0.02288	0.11582	1.14963	0.13614	0	0	0.00905	0.03126	0	0.01408	0.03196	0.05168	0.27277	0.07366	0.07974	0.04733	0.36217	0	0.00235	0.12338	0	0	0.04213	0	0.00802	0.05092	0.0765	0.28779	0.0297	0	0.08265	0.2605	0.32956	0.0354
k__Bacteria|p__Firmicutes|c__Clostridia|o__Eubacteriales|f__Oscillospiraceae|g__GGB74408|s__GGB74408_SGB43542|t__SGB43542	0.03224	0	0.00351	0.08854	0.03143	0	0.00967	0.0044	0.0736	0.15173	0	0	0	0	0	0.01673	0	1.17669	0.01682	0	0.06482	0.03239	0.06512	0	0.00312	0.00618	0	0.05212	0.01502	0	0	0.09113	0	0	0	0.01785	0	0.06758	0	0.0745	0	0	0.08506	0	0.04941	0	0.00686	0.02093	0
k__Bacteria|p__Firmicutes|c__Clostridia|o__Eubacteriales|f__Oscillospiraceae|g__GGB45514|s__GGB45514_SGB63186|t__SGB63186	0.03156	0	0	0.13257	0.24111	1.59393	0.03123	0.18318	0.02217	0.27463	0	0.27735	0.22616	0.33758	0.37678	0.03007	0.06506	0.32733	0.17096	0	0.04423	0.01765	0.1536	0.02019	0.01204	0.03085	0.0066	0.04324	0	0.02898	0.03979	0.15838	0	0.02918	0.54562	0.078	0.08503	0.22675	0.0407	0.02434	0.04128	0.0259	0.26401	0.00613	0.04011	0.06933	0.13506	0.07831	0
k__Bacteria|p__Firmicutes|c__Clostridia|o__Eubacteriales|f__Oscillospiraceae|g__GGB30295|s__GGB30295_SGB43259|t__SGB43259	0.03138	0	0.01062	0	0.26117	0	0	0	0	0	0	0.08637	0	0	0	0.07858	0	0	0	0	0.00569	0	0.02256	0.33634	0.06807	0	0	0	0	0	0	0	0	0.56263	0	0	0.01333	0	0	0	0	0	0	0	0	0	0	0	0
k__Bacteria|p__Firmicutes|c__Bacilli|o__Lactobacillales|f__Lactobacillaceae|g__Lactobacillus|s__Lactobacillus_johnsonii|t__SGB7041	0.02493	0.16481	0.12016	0	0.1044	0.13836	0.00745	0	0	0.0451	0.10952	0.17584	0	0	0	0.00467	0.01087	0.03278	0.0161	0	0	0.03126	0	0	0	0.2372	0.09166	0	0.07021	0	0.09394	0	1.18003	0	0	0	0.07887	0	0	0.01736	0	0	0.04673	0	0.19814	0	0	0.00838	0.03568
k__Bacteria|p__Bacteroidetes|c__CFGB75970|o__OFGB75970|f__FGB75970|g__GGB24149|s__GGB24149_SGB35953|t__SGB35953	0.02379	0.21304	0.17222	0.36568	0.54175	0.99149	0.16027	0.06589	0.07263	0.34741	0	0.12043	0.14147	0.87541	0.45999	0.00231	0.0862	0.87889	0.2124	0.03502	0.38539	0.06397	0.23157	0.03367	0.09611	0.11187	0.34264	0.03116	0	0.04915	0.09412	0.11729	0	0.01294	0.17395	0.2852	0.03414	0.21439	0.01062	0.02896	0.01082	0.2773	0.17019	0.00592	0.4075	0.16981	0	0	0
k__Bacteria|p__Firmicutes|c__CFGB76071|o__OFGB76071|f__FGB76071|g__GGB28926|s__GGB28926_SGB41623|t__SGB41623	0.02297	0.18249	0	0	0	0	0.58289	0	0.04302	0	0.33384	0	0	0	0	0.12418	0.12639	0	0.11183	0	0	0.22267	0	0.19462	0.07018	0	0	0	0	0.08754	0.19141	0	0	0.72893	0	0	0.08773	0	0.08015	0.20285	0.08022	0.11512	0	0.14339	0	0.03063	0	0	0
k__Bacteria|p__Firmicutes|c__Clostridia|o__Eubacteriales|f__Oscillospiraceae|g__Oscillibacter|s__Oscillibacter_SGB43502|t__SGB43502	0.02202	0	0	0.0591	0	0.09856	0	0	0	0	0	0	0	0	0	0	0.11113	0	0	0	0	0	0	0	0	0	0.09734	0	0	0	0	0	0	0.02409	0	0	0	0	0	0	0	0.03688	0	0	0	0	0	0	0
k__Bacteria|p__Firmicutes|c__Bacilli|o__Lactobacillales|f__Lactobacillaceae|g__Ligilactobacillus|s__Ligilactobacillus_murinus|t__SGB7077	0.02089	0.00942	0.12955	0.00367	0.03575	0.00446	0.25236	0.0168	0.02883	0.13905	0.08586	0.10136	0.01717	0.09685	0.01894	0.02066	0.11703	0.0845	0.02648	0	0	0.06221	0	0.00051	0.05314	0.06518	0.00475	0.02458	0.55988	0.01849	0.00825	0.0106	0	0.02744	0.09036	0.12377	0.68796	0.03695	0.59137	0.8156	0.22021	0.02979	0.11337	0.05648	0.16657	0.53045	0	0.02249	0.00862
k__Bacteria|p__Firmicutes|c__Clostridia|o__Clostridia_unclassified|f__Clostridia_unclassified|g__GGB75073|s__GGB75073_SGB102159|t__SGB102159	0.02007	0	0	0	0	0	0	0	0	0	0	0	0	0.00809	0	0	0	0	0.0109	0	0	0	0	0	0	0	0	0.05137	0	0	0	0	0	0	0	0	0	0	0	0	0	0	0	0	0	0	0.01944	0	0.01068
k__Bacteria|p__Firmicutes|c__CFGB73217|o__OFGB73217|f__FGB73217|g__GGB28956|s__GGB28956_SGB41665|t__SGB41665	0.01826	0.20136	0.10202	0.15322	0.22812	0	0.06497	0.00788	0.0275	0.32147	0.36249	0.09724	0.21195	0.11815	0.29211	0.45179	0.4308	0.16289	0.06561	0	0.49073	0.12159	0.26302	0.11854	0.15196	0.42203	0	0.25642	0.02216	0.25065	0.35671	0	0	0.34656	0.27928	0.03652	0.06356	0.0681	0.05448	0.31185	0.13343	0.22152	0.05302	0.0064	0.16846	0.03342	0.15055	0.0724	0.1002
k__Bacteria|p__Bacteria_unclassified|c__CFGB9644|o__OFGB9644|f__FGB9644|g__GGB79804|s__GGB79804_SGB41650|t__SGB41650	0.01749	0.14919	0.02264	0.13859	0.11922	0	0.01269	0.40307	0	0.33854	0	0.51031	0.10439	0	0.53882	0.00036	0	6.89698	0.07619	0	0.00098	0.00744	0.07273	0	0.00141	0	0.03097	0.47235	0	0.0099	0	0.12372	0.86736	0	0.32764	0.28251	0.07102	0.16389	0	0.25064	0	0	0.04728	0	0	0	0.19827	0.10263	0.10655
k__Bacteria|p__Firmicutes|c__Clostridia|o__Eubacteriales|f__Lachnospiraceae|g__Lachnospiraceae_unclassified|s__Lachnospiraceae_bacterium|t__SGB41510	0.01693	0.21932	0.22412	0.46923	0.91246	0	0.08913	0.10419	0.02413	0.14755	0.04626	0.75975	0.84176	1.48546	1.0484	0.04524	0.05754	0.56962	0.10892	0.04052	0.00438	0	0.25564	0.13703	0.073	0.06914	0.01268	0.37902	0.41167	0.122	0.22598	0.08201	0	0.08816	1.09523	0.13427	0.00164	0.39955	0.21525	0	0.10452	0.0076	0.17704	0.05167	0.02703	0.08515	0.26445	0.12705	0.16214
k__Bacteria|p__Firmicutes|c__Clostridia|o__Eubacteriales|f__Oscillospiraceae|g__GGB30463|s__GGB30463_SGB43537|t__SGB43537	0.01645	0.14007	0.13972	0.32867	0.11627	0.26391	0.01974	0.14776	0.13547	0.00089	0	0.173	0.14218	0.42883	0.91197	0.09379	0.5347	0.13717	0.11431	0	0.01374	0.01917	0.11967	0.02788	0.04751	0.03663	0.22223	0.02095	0.08292	0.03163	0.14425	0.02736	0	0.11137	0.56513	0.02616	0.25718	0.23733	0.13555	0.14524	0.022	0.44474	0.08693	0.16638	0.06841	0	0.03945	0.08784	0.0254
k__Bacteria|p__Firmicutes|c__CFGB9659|o__OFGB9659|f__FGB9659|g__GGB79872|s__GGB79872_SGB36958|t__SGB36958	0.01626	0	0	0	0	0	0	0	0	0	0	0	0	0	0	0	0	0	0	0	0	0	0	0	0	1.56854	0.00065	0	0	0	0	0	0.19098	0	0	0	0	0	0	0	0	0	0	0	0	0	0	0	0
k__Bacteria|p__Bacteroidetes|c__Bacteroidia|o__Bacteroidales|f__Barnesiellaceae|g__Barnesiella|s__Barnesiella_sp_CU968|t__SGB27763	0.01469	0.34633	0.07182	0.32807	0.47517	0.15605	0.07674	0.02584	0.03418	0.10037	0.07319	0.86206	0.00266	0.31153	0.31651	0.07108	0.82762	0.32164	0.17648	0	0.07233	0.3142	0.01185	0.04607	0.0334	0.86934	0.25761	0.01116	0	0.36127	0.07003	0.01933	0	0.00534	0.11429	0.0638	0.24827	0.10515	0	0.09517	0.22533	0.51336	0.01976	0.06122	2.39496	0.06273	0.00311	0.11079	0
k__Bacteria|p__Firmicutes|c__Clostridia|o__Eubacteriales|f__Christensenellaceae|g__GGB30455|s__GGB30455_SGB43519|t__SGB43519	0.01329	0.07396	0.09818	0.21933	0.06044	0	0.0446	0.06209	0.02687	0.46177	0.05594	0.4754	0.04291	0.01848	0.04819	0.05213	0.09895	0.22057	0.00329	0	0.07924	0.02089	0.06521	0.06253	0.00542	0	0.34501	0.06112	0	0	0.13858	0.10484	0	0.0484	0.33019	0	0.01497	0.70962	0	0.07788	0	0.10479	0.32917	0.01408	0.06854	0.00653	0	0.22183	0
k__Bacteria|p__Firmicutes|c__Clostridia|o__Eubacteriales|f__Oscillospiraceae|g__Acutalibacter|s__Acutalibacter_sp_1XD8_36|t__SGB43253	0.01037	0	0.00759	0	0	0	0	0	0	0	0	0.18565	0	0	0	0	0	0	0	0.1624	0	0	0	0	0	0	0.05724	0	0	0	0	0	0	0	0	0.10739	0	0.38676	0	0	0	0	0	0	0	0	0.06668	0	0
k__Bacteria|p__Firmicutes|c__Clostridia|o__Eubacteriales|f__Lachnospiraceae|g__Sporofaciens|s__Sporofaciens_musculi|t__SGB41410	0.00915	0.22438	0	0	0	0	0.53216	1.80481	0.16619	0.94021	0.40989	0.11469	0.62789	0	0	0.12411	0	0	0.34038	0	1.24286	0.48425	0.78654	0.16846	1.24595	0.92465	1.00893	0.00202	1.1902	0	0.36655	0.65501	13.43193	0.06656	0	0.76497	0	0.03892	0.59804	0.29498	0	0	0.52636	0.06238	0.0403	0.59032	0.08024	0	0.11783
k__Bacteria|p__Firmicutes|c__CFGB76355|o__OFGB76355|f__FGB76355|g__GGB28422|s__GGB28422_SGB41005|t__SGB41005	0.0072	0.4538	0.00062	0	0	1.91834	0.19256	0	0.01087	0	0.10921	0.19003	0.20902	0	0	0.42662	0.26512	0	0.08274	0	0.02721	0.00106	0	0	0	0.27831	0.12521	0	0	0.2322	0.17841	0.06521	0	0	0.03893	0	0.20584	0	0	0.4023	0.24755	0.23981	0.01844	0.64988	0.0273	0	0	0	0.2133
k__Bacteria|p__Bacteria_unclassified|c__Bacteria_unclassified|o__Bacteria_unclassified|f__Bacteria_unclassified|g__Bacteria_unclassified|s__bacterium_1XD21_70|t__SGB29423	0.00521	0.11842	0	0	0	0	0.09769	0.00741	0.21237	0	0.25778	0	0.10537	0	0	0.41558	0.15444	0.0239	0.02007	0	0.00064	0.11378	0.01317	0.09557	0.05198	0.09395	0.01756	0.00339	0	0.11838	0.03159	0.00738	0	0.2148	0	0	0.07801	0	0	0.03637	0.08351	0.01471	0.04649	0.04693	0	0.00872	0.00082	0	0.10318
k__Bacteria|p__Firmicutes|c__Clostridia|o__Eubacteriales|f__Oscillospiraceae|g__Neglectibacter|s__Neglectibacter_sp_X4|t__SGB43257	0.00094	0.06996	0	0	0.01551	0	0.04095	0	0	0	0	0	0	0	0	0	0	0	0.01658	0	0.13673	0.02553	0	0.01815	0	0	0.01331	0.02766	0	0	0.05437	0	0	0.00232	0	0	0.00104	0	0	0.07684	0	0	0	0.17486	0	0.17637	0	0	0
k__Bacteria|p__Firmicutes|c__Clostridia|o__Eubacteriales|f__Oscillospiraceae|g__GGB45536|s__GGB45536_SGB63216|t__SGB63216	0.00076	0	0.00679	0.06492	0	0	0.00121	0.04775	0	0.03502	0	0.04411	0.05022	0	0.00819	0.00321	0.01415	0.01013	0	0	0	0	0.0194	0	0	0	0.02046	0.02564	0	0	0	0.00387	0	0	0.59081	0.07278	0	0.13054	0	0	0	0.00207	0.68022	0	0	0	0.10692	0.17666	0
k__Bacteria|p__Actinobacteria	0	0.9229	0.02215	0.0461	0.03377	0.24623	1.24049	1.99755	1.57381	0.12663	0.05972	0.04665	0.03308	0.00374	0.0537	0.69572	0.02922	0.01684	0.17061	0	5.30948	0.02574	0.68952	0.01583	0.05016	0.05847	3.47944	0.02869	0	0.02457	1.1257	6.63223	0.03197	0.05422	1.33871	0.13961	0.17678	0.04812	0.01454	0.52357	0	0.02787	9.71649	0.0325	1.70589	0.02583	0.01119	0.74311	0.07261
k__Bacteria|p__Candidatus_Saccharibacteria	0	0.06261	0	0.01887	0	0	0.00976	0	0.03116	0	0	0	0	0	0	0.02468	0.05286	0	0.02201	0	0	0.09805	0.00368	0	0	0	0	0	0	0.00505	0.07934	0	0	0.00253	0	0	0.02124	0	0	0.00512	0.01617	0.10588	0	0.00186	0	0.03221	0	0	0.12455
k__Bacteria|p__Firmicutes|c__CFGB9589	0	7.03089	0.059	0	10.13271	0	0.33093	3.79644	4.91845	0.01337	1.34848	0.00505	0	0	0	0.03795	3.29838	0.11243	0.3752	0	1.30992	2.33909	0.03156	3.55472	0.21993	1.50437	7.95638	0.04629	0.02107	0.00213	6.02585	0.17809	0.01308	1.56857	0	0	4.68459	0	0	0.01143	0	4.33741	0.04082	0.65368	0	0	0	0	0.22952
k__Bacteria|p__Firmicutes|c__CFGB76539	0	4.55677	0	0	0	0	0.39552	0	0.3494	0	0.3565	0	0	0	0	1.89709	2.12656	0.02975	0	0	0	0.6698	0	0.51843	0.34218	1.78726	0	0	0	3.12034	0.58622	0	0	3.07595	0	0	0.17422	0	0	0.17869	5.08321	2.10365	0.00094	0	7.09609	0	0	0	0
k__Bacteria|p__Firmicutes|c__CFGB76077	0	1.46372	0.0124	0.03089	0	0	0.12745	0	0.27081	0	0.18435	0.03007	0.09102	0.21543	0	0.37417	0.43631	0	0.0944	0	0.62783	0.13863	0.02144	0.94998	0.35174	0.20387	0.0021	0.04215	0	1.07921	0.75047	0.01788	0.97681	0.31377	0.01219	0	0	0	0	0.65535	1.11111	0.79982	0.0104	0.03967	0	0.34136	0.0293	0	0.00233
k__Bacteria|p__Firmicutes|c__CFGB28980	0	1.06049	0.08752	0.09937	0.03273	0	1.88832	0.13448	0.95828	0.12215	0.78667	0.20424	0.04906	0	0.05133	1.2252	0.72904	0.02174	0.2896	0	1.01667	1.61927	0.16379	0.20315	0.17426	1.15693	0.02251	0.16549	0	0.28593	1.87224	0.23856	0	0.18473	0.02409	0.06738	0.87712	0.1569	0.14779	1.20518	0.20295	0.33567	0.11737	0.36507	0.19368	0.32368	0.50531	0.00527	0.01165
k__Bacteria|p__Firmicutes|c__CFGB8152	0	0.8777	0	5.08396	0.03727	0	1.0213	1.75183	1.13526	0	2.2003	8.03352	0.02878	0.00523	0.08059	2.53676	1.1983	0.07551	0.27292	14.60903	0.51217	0.79395	0.07819	1.38121	5.39849	1.35073	4.33291	0.07781	0.00862	0.34083	0.97488	4.43562	13.37324	3.41633	0.08291	7.67566	0.54067	12.4509	0.03412	1.10795	0.80176	1.06074	4.94573	1.14679	1.33675	1.49715	0.00186	4.72597	0.25614
k__Bacteria|p__Actinobacteria|c__Acidimicrobiia	0	0.85379	0	0	0	0	0.29999	1.91047	1.52512	0	0	0	0	0	0	0	0	0	0	0	5.29204	0.01297	0.68952	0	0.02864	0	3.47643	0.01951	0	0	1.01848	6.62986	0.03197	0	0	0	0.14056	0	0	0.51531	0	0	9.70919	0.02224	1.59848	0	0	0.73438	0.07261
k__Bacteria|p__Bacteria_unclassified|c__CFGB76311	0	0.58514	0	0.29814	0	0	0.23363	0.00092	0.12318	0	0.65459	0.00049	0	0.13771	0.09779	4.71222	0.29709	0.27594	0.20822	0	0.04075	0.96318	0.05731	0.13939	0.54788	1.56093	0.09738	0.00953	0.00096	1.22363	0.85574	0.04881	0.01517	0.41461	0.21405	0	0.55952	0	0	0.54115	0.60074	0.49892	0.00276	0.48157	0.29141	1.25035	0	0.01779	0
k__Bacteria|p__Firmicutes|c__CFGB10349	0	0.48324	0	0	0	0	0	0	0.75501	0	0	0	0	0	0	0.14691	0.05612	0	0.00609	0	0	0.33764	0	0	0.19061	0.2008	0	0	0	0.44742	0	0	0	0.56822	0	0	0.22285	0	0	0.02335	0.4581	0.52366	0	0.21599	0	0.42797	0	0	0.00564
k__Bacteria|p__Firmicutes|c__CFGB6645	0	0.41755	0.21866	0.1154	0	0	0	0.08222	0	0.53961	0.03222	0.09053	0.11351	0.00628	0.00685	0.06507	0.0955	0	0	0	0	0	0	0.15638	0.03008	1.47238	0.01179	0	0	0.3105	0.11841	0.11422	0.07297	0	0.01876	0.06166	0	0	0	0	0.30916	0	0.05143	0.33355	0.55552	0	0	0.01325	0.0015
k__Bacteria|p__Firmicutes|c__CFGB76170	0	0.39296	0	0	0	0	0	0	0	0	0.00948	0	0	0	0	0	0	0	0	0	0	2.24065	0	0.35271	0.01402	0.73425	0	0	0	0	0.87366	0	0	3.68947	0	0	0	0	0	0	0	0	0	0.03768	0	0	0	0	0
k__Bacteria|p__Firmicutes|c__CFGB49426	0	0.32537	0	0.09652	0	0	1.19706	0.07633	1.38853	0.16399	1.4126	0.02662	0.11677	0	0	0.90957	0.73345	0.04906	6.3244	0	1.07021	0.30807	0.00407	0.72678	0.57223	1.22909	1.09811	0.00189	0	0.60645	0.95281	0.118	0	0.41948	0	0	0.34002	0.01998	0.00922	0.76841	0.82009	0.71414	0.2344	1.08071	0.36578	0.80552	0	0	0.1083
k__Bacteria|p__Firmicutes|c__Erysipelotrichia	0	0.23046	0.02145	0	2.26117	2.3035	0	0.00604	0.98549	2.9787	0.09742	0.0746	0	0.33277	0.11403	0	0	4.90832	0.03107	0	0.55632	0.01545	0	0	0.03042	0.35903	0.54564	0	4.91267	0.03243	1.6586	0.00932	2.69485	0.43111	0	0.69554	0	0.07271	1.4663	0.01591	0	0	0.16074	0	0.11221	0	0	0.02296	0
k__Bacteria|p__Firmicutes|c__CFGB76576	0	0.22949	0	0	0	0	0.51665	0	0.30604	0	0.37869	0	0	0	0	0.01189	0.18025	0	0.19347	0	0	0.1154	0	0.06243	0.05693	0.24689	0	0	0	0.06756	0.02531	0	0	0.02981	0	0	0.03331	0	0	0	0	0.19617	0	0.17534	0.38473	0	0	0	0
k__Bacteria|p__Firmicutes|c__CFGB76226	0	0.17291	0	0	0	0	0	0	0.03105	0	0	0	0	0	0	0.1211	0	0	0	0	0	0	0	0.00777	0.02879	0	0	0	0	0	0.03495	0	0	0.07898	0	0	0	0	0	0	0	0	0	0	0	0	0	0	0
k__Bacteria|p__Firmicutes|c__CFGB9479	0	0.13752	0	0	0	0	0.27195	0	0.20353	0	0.35337	0	0	0	0	0.15114	0.80169	0.01386	0.23233	0	0.06915	0.15759	0	0.0541	0.2076	0.23789	0	0	0	0.00494	0.12537	0	0	0.01827	0	0	0.99958	0	0	0.21381	0.02167	0.8663	0	0.01488	0.31079	0.01823	0	0	0.00765
k__Bacteria|p__Bacteroidetes|c__CFGB9388	0	0.12881	0	0.01615	0	0	0.09141	0.01405	0	0.01179	0.11343	0	0	0	0	0.00328	0.3121	0	0.04866	0	0.02765	0.18554	0	0.04437	0.01225	0.08864	0.02058	0	0	0.18511	0.05892	0.02203	0	0.08087	0	0	0.18723	0	0	0.14258	0.23369	0.12218	0	0.04226	0.15804	0.12967	0	0.03426	0
k__Bacteria|p__Bacteroidetes|c__CFGB76111	0	0.11177	0.00672	0.07639	0.36319	0	0.21416	0.05701	0.08555	0.29316	0.39227	0.01186	0	0	0	0.06281	0.28756	0.4144	0.23805	0	0.05214	0.27577	0	0.00745	0.0092	0.11881	0.14157	0	0	0	0	0.05808	0	0.28516	0	0.11942	0.4141	0	0	0.3724	0	0.25535	0.06033	0.04918	2.03208	4.10887	0.07072	0	0
k__Bacteria|p__Firmicutes|c__CFGB9633	0	0.08357	0	0	0	0.13419	0.51324	0.01151	0.07444	0	2.63495	0.00671	0	0	0	4.77444	5.8214	0.33981	0.27755	0	5.53836	2.08347	0.10889	3.59527	4.0928	1.69118	0.06035	0.02322	0	11.00141	6.16338	0.24284	0.11049	4.47343	0.03059	0	2.68847	0.00434	0	1.0658	9.38617	2.2351	0.02129	6.91357	0.77965	0.05973	0	0	1.61816
k__Bacteria|p__Firmicutes|c__CFGB76322	0	0.06924	0	0.03302	0.05329	0.04947	0.28627	0.00441	0.07999	0.06094	0.22299	0.0533	0.04636	0.02361	0.17339	0.14454	0.28192	0.11215	0.26296	0	0.05616	0.16997	0	0.05019	0.16902	0.18147	0.01452	0.02167	0.01098	0.10521	0.15064	0.00285	0	0.06506	0.07999	0.03035	0.20004	0	0.02363	0.1533	0.17338	0.23181	0.02269	0.00745	0.22631	0.13921	0.02218	0.06497	0.00469
k__Bacteria|p__Actinobacteria|c__Actinomycetia	0	0.06911	0.02215	0.0461	0.03377	0.24623	0.14184	0.08709	0.04869	0.12663	0.05972	0.04665	0.03308	0	0.0537	0.03404	0.02922	0.00145	0.17061	0	0.01744	0.01276	0	0.01583	0.02152	0.05847	0.003	0.00917	0	0.02457	0.10722	0.00237	0	0.05422	1.33256	0.05239	0.03622	0.04812	0	0.00826	0	0.02787	0.00063	0.01027	0.10741	0.02583	0.01119	0.00872	0
k__Bacteria|p__Candidatus_Saccharibacteria|c__CFGB8157	0	0.06044	0	0.29928	0	0	2.27157	0.01522	2.13344	0.07412	0.4428	0	0.06132	0	0	0.48147	0.20659	0.00107	2.75473	0	0.0899	0.09185	0	0	0.85246	0	0.31239	0	0.09097	0.07045	0	0	0	0.83102	0.00855	0	0.3238	0	0	1.62334	0.0333	0.72529	0.00107	0	0.11461	3.17611	0.03471	0	0.05122
k__Bacteria|p__Proteobacteria|c__Betaproteobacteria	0	0.04013	0	0.02169	0	0.31931	0.05955	0.04544	0.01251	0	0.04003	0.01202	0.00284	0	0	0.01722	0.018	1.97832	0.17323	0	0.11305	0.00319	0.00188	0.01793	0.13354	0.14458	0.41702	0.00104	0	0.04998	0.17971	0.0504	0	0.09794	0.0335	0	0.05326	0.00307	0.00139	0.07844	0.03478	0.04168	0.12421	0.02789	0.04065	0.00825	0	0.01662	0.01455
k__Bacteria|p__Firmicutes|c__CFGB76166	0	0.0293	0	0	0	0	0.78212	0.00092	0.98002	0	1.34862	0.02167	0	0	0	0.17806	0.94237	0.02876	0.0915	0	0.07394	1.41371	0.01958	0	0.80512	0.07463	0	0	0	0	0.65087	0.00075	0	0.07072	0	0	0	0	0	0.83777	0	0.82857	0	0.8955	0	0	0	0	0.83982
k__Bacteria|p__Firmicutes|c__CFGB76308	0	0.02391	0	0	0	0	0.04794	0	0	0	0.48739	0.00162	0	0	0	0.14032	0.08082	0	0.0567	0	0.05048	0.1454	0	0.1319	0.15866	0.04365	0	0.00857	0	0.01374	0.17999	0	0	0.19722	0	0	0.04522	0	0	0.0946	0.00598	0.01935	0	0	0	0.0288	0	0	0.15354
k__Bacteria|p__Bacteria_unclassified|c__CFGB76244	0	0.01991	0	0	0	0	0.0258	0	0.04183	0	0.03886	0	0	0	0	0.27555	0.10194	0	0.05175	0	0.09208	0.00135	0	0.01183	0.01053	0.17297	0	0	0	0.10894	0.01685	0	0	0	0	0	0	0	0	0.05102	0.0393	0.01364	0	0.00133	0	0.0186	0	0	0.0445
k__Bacteria|p__Firmicutes|c__CFGB6233	0	0.01892	0	0	0	0	0	0	0	0	0.00642	0	0	0	0	0	0	0	0	0	0	0	0	0	0.00174	0	0	0	0	0	0.00664	0	0	0.00075	0	0	0	0	0	0	0	0	0	0.00024	0	0	0	0	0
k__Bacteria|p__Firmicutes|c__CFGB76310	0	0.00225	0	0	0	0	0.67609	0	0.20761	0	0.1344	0	0	0	0	0	0	0	1.29504	0	0.19852	0.13414	0	0	0	0.18622	0	0	0	0	0.05646	0	0	0	0	0	0.18478	0	0	0	0	0	0.00106	0	1.14636	0.52926	0	0	0
k__Bacteria|p__Firmicutes|c__CFGB9589|o__OFGB9589	0	7.03089	0.059	0	10.13271	0	0.33093	3.79644	4.91845	0.01337	1.34848	0.00505	0	0	0	0.03795	3.29838	0.11243	0.3752	0	1.30992	2.33909	0.03156	3.55472	0.21993	1.50437	7.95638	0.04629	0.02107	0.00213	6.02585	0.17809	0.01308	1.56857	0	0	4.68459	0	0	0.01143	0	4.33741	0.04082	0.65368	0	0	0	0	0.22952
k__Bacteria|p__Firmicutes|c__CFGB76539|o__OFGB76539	0	4.55677	0	0	0	0	0.39552	0	0.3494	0	0.3565	0	0	0	0	1.89709	2.12656	0.02975	0	0	0	0.6698	0	0.51843	0.34218	1.78726	0	0	0	3.12034	0.58622	0	0	3.07595	0	0	0.17422	0	0	0.17869	5.08321	2.10365	0.00094	0	7.09609	0	0	0	0
k__Bacteria|p__Firmicutes|c__CFGB76077|o__OFGB76077	0	1.46372	0.0124	0.03089	0	0	0.12745	0	0.27081	0	0.18435	0.03007	0.09102	0.21543	0	0.37417	0.43631	0	0.0944	0	0.62783	0.13863	0.02144	0.94998	0.35174	0.20387	0.0021	0.04215	0	1.07921	0.75047	0.01788	0.97681	0.31377	0.01219	0	0	0	0	0.65535	1.11111	0.79982	0.0104	0.03967	0	0.34136	0.0293	0	0.00233
k__Bacteria|p__Firmicutes|c__CFGB28980|o__OFGB28980	0	1.06049	0.08752	0.09937	0.03273	0	1.88832	0.13448	0.95828	0.12215	0.78667	0.20424	0.04906	0	0.05133	1.2252	0.72904	0.02174	0.2896	0	1.01667	1.61927	0.16379	0.20315	0.17426	1.15693	0.02251	0.16549	0	0.28593	1.87224	0.23856	0	0.18473	0.02409	0.06738	0.87712	0.1569	0.14779	1.20518	0.20295	0.33567	0.11737	0.36507	0.19368	0.32368	0.50531	0.00527	0.01165
k__Bacteria|p__Firmicutes|c__CFGB8152|o__OFGB8152	0	0.8777	0	5.08396	0.03727	0	1.0213	1.75183	1.13526	0	2.2003	8.03352	0.02878	0.00523	0.08059	2.53676	1.1983	0.07551	0.27292	14.60903	0.51217	0.79395	0.07819	1.38121	5.39849	1.35073	4.33291	0.07781	0.00862	0.34083	0.97488	4.43562	13.37324	3.41633	0.08291	7.67566	0.54067	12.4509	0.03412	1.10795	0.80176	1.06074	4.94573	1.14679	1.33675	1.49715	0.00186	4.72597	0.25614
k__Bacteria|p__Actinobacteria|c__Acidimicrobiia|o__Acidimicrobiales	0	0.85379	0	0	0	0	0.29999	1.91047	1.52512	0	0	0	0	0	0	0	0	0	0	0	5.29204	0.01297	0.68952	0	0.02864	0	3.47643	0.01951	0	0	1.01848	6.62986	0.03197	0	0	0	0.14056	0	0	0.51531	0	0	9.70919	0.02224	1.59848	0	0	0.73438	0.07261
k__Bacteria|p__Bacteria_unclassified|c__CFGB76311|o__OFGB76311	0	0.58514	0	0.29814	0	0	0.23363	0.00092	0.12318	0	0.65459	0.00049	0	0.13771	0.09779	4.71222	0.29709	0.27594	0.20822	0	0.04075	0.96318	0.05731	0.13939	0.54788	1.56093	0.09738	0.00953	0.00096	1.22363	0.85574	0.04881	0.01517	0.41461	0.21405	0	0.55952	0	0	0.54115	0.60074	0.49892	0.00276	0.48157	0.29141	1.25035	0	0.01779	0
k__Bacteria|p__Firmicutes|c__CFGB10349|o__OFGB10349	0	0.48324	0	0	0	0	0	0	0.75501	0	0	0	0	0	0	0.14691	0.05612	0	0.00609	0	0	0.33764	0	0	0.19061	0.2008	0	0	0	0.44742	0	0	0	0.56822	0	0	0.22285	0	0	0.02335	0.4581	0.52366	0	0.21599	0	0.42797	0	0	0.00564
k__Bacteria|p__Firmicutes|c__CFGB6645|o__OFGB6645	0	0.41755	0.21866	0.1154	0	0	0	0.08222	0	0.53961	0.03222	0.09053	0.11351	0.00628	0.00685	0.06507	0.0955	0	0	0	0	0	0	0.15638	0.03008	1.47238	0.01179	0	0	0.3105	0.11841	0.11422	0.07297	0	0.01876	0.06166	0	0	0	0	0.30916	0	0.05143	0.33355	0.55552	0	0	0.01325	0.0015
k__Bacteria|p__Firmicutes|c__CFGB76170|o__OFGB76170	0	0.39296	0	0	0	0	0	0	0	0	0.00948	0	0	0	0	0	0	0	0	0	0	2.24065	0	0.35271	0.01402	0.73425	0	0	0	0	0.87366	0	0	3.68947	0	0	0	0	0	0	0	0	0	0.03768	0	0	0	0	0
k__Bacteria|p__Firmicutes|c__CFGB49426|o__OFGB49426	0	0.32537	0	0.09652	0	0	1.19706	0.07633	1.38853	0.16399	1.4126	0.02662	0.11677	0	0	0.90957	0.73345	0.04906	6.3244	0	1.07021	0.30807	0.00407	0.72678	0.57223	1.22909	1.09811	0.00189	0	0.60645	0.95281	0.118	0	0.41948	0	0	0.34002	0.01998	0.00922	0.76841	0.82009	0.71414	0.2344	1.08071	0.36578	0.80552	0	0	0.1083
k__Bacteria|p__Firmicutes|c__Erysipelotrichia|o__Erysipelotrichales	0	0.23046	0.02145	0	2.26117	2.3035	0	0.00604	0.98549	2.9787	0.09742	0.0746	0	0.33277	0.11403	0	0	4.90832	0.03107	0	0.55632	0.01545	0	0	0.03042	0.35903	0.54564	0	4.91267	0.03243	1.6586	0.00932	2.69485	0.43111	0	0.69554	0	0.07271	1.4663	0.01591	0	0	0.16074	0	0.11221	0	0	0.02296	0
k__Bacteria|p__Firmicutes|c__CFGB76576|o__OFGB76576	0	0.22949	0	0	0	0	0.51665	0	0.30604	0	0.37869	0	0	0	0	0.01189	0.18025	0	0.19347	0	0	0.1154	0	0.06243	0.05693	0.24689	0	0	0	0.06756	0.02531	0	0	0.02981	0	0	0.03331	0	0	0	0	0.19617	0	0.17534	0.38473	0	0	0	0
k__Bacteria|p__Firmicutes|c__CFGB76226|o__OFGB76226	0	0.17291	0	0	0	0	0	0	0.03105	0	0	0	0	0	0	0.1211	0	0	0	0	0	0	0	0.00777	0.02879	0	0	0	0	0	0.03495	0	0	0.07898	0	0	0	0	0	0	0	0	0	0	0	0	0	0	0
k__Bacteria|p__Firmicutes|c__CFGB9479|o__OFGB9479	0	0.13752	0	0	0	0	0.27195	0	0.20353	0	0.35337	0	0	0	0	0.15114	0.80169	0.01386	0.23233	0	0.06915	0.15759	0	0.0541	0.2076	0.23789	0	0	0	0.00494	0.12537	0	0	0.01827	0	0	0.99958	0	0	0.21381	0.02167	0.8663	0	0.01488	0.31079	0.01823	0	0	0.00765
k__Bacteria|p__Bacteroidetes|c__CFGB9388|o__OFGB9388	0	0.12881	0	0.01615	0	0	0.09141	0.01405	0	0.01179	0.11343	0	0	0	0	0.00328	0.3121	0	0.04866	0	0.02765	0.18554	0	0.04437	0.01225	0.08864	0.02058	0	0	0.18511	0.05892	0.02203	0	0.08087	0	0	0.18723	0	0	0.14258	0.23369	0.12218	0	0.04226	0.15804	0.12967	0	0.03426	0
k__Bacteria|p__Bacteroidetes|c__CFGB76111|o__OFGB76111	0	0.11177	0.00672	0.07639	0.36319	0	0.21416	0.05701	0.08555	0.29316	0.39227	0.01186	0	0	0	0.06281	0.28756	0.4144	0.23805	0	0.05214	0.27577	0	0.00745	0.0092	0.11881	0.14157	0	0	0	0	0.05808	0	0.28516	0	0.11942	0.4141	0	0	0.3724	0	0.25535	0.06033	0.04918	2.03208	4.10887	0.07072	0	0
k__Bacteria|p__Firmicutes|c__CFGB9633|o__OFGB9633	0	0.08357	0	0	0	0.13419	0.51324	0.01151	0.07444	0	2.63495	0.00671	0	0	0	4.77444	5.8214	0.33981	0.27755	0	5.53836	2.08347	0.10889	3.59527	4.0928	1.69118	0.06035	0.02322	0	11.00141	6.16338	0.24284	0.11049	4.47343	0.03059	0	2.68847	0.00434	0	1.0658	9.38617	2.2351	0.02129	6.91357	0.77965	0.05973	0	0	1.61816
k__Bacteria|p__Firmicutes|c__CFGB76322|o__OFGB76322	0	0.06924	0	0.03302	0.05329	0.04947	0.28627	0.00441	0.07999	0.06094	0.22299	0.0533	0.04636	0.02361	0.17339	0.14454	0.28192	0.11215	0.26296	0	0.05616	0.16997	0	0.05019	0.16902	0.18147	0.01452	0.02167	0.01098	0.10521	0.15064	0.00285	0	0.06506	0.07999	0.03035	0.20004	0	0.02363	0.1533	0.17338	0.23181	0.02269	0.00745	0.22631	0.13921	0.02218	0.06497	0.00469
k__Bacteria|p__Candidatus_Saccharibacteria|c__CFGB8157|o__OFGB8157	0	0.06044	0	0.29928	0	0	2.27157	0.01522	2.13344	0.07412	0.4428	0	0.06132	0	0	0.48147	0.20659	0.00107	2.75473	0	0.0899	0.09185	0	0	0.85246	0	0.31239	0	0.09097	0.07045	0	0	0	0.83102	0.00855	0	0.3238	0	0	1.62334	0.0333	0.72529	0.00107	0	0.11461	3.17611	0.03471	0	0.05122
k__Bacteria|p__Proteobacteria|c__Betaproteobacteria|o__Rhodocyclales	0	0.04013	0	0.02169	0	0.31931	0.05704	0.00132	0.01251	0	0.04003	0.01202	0.00284	0	0	0.01722	0.018	0	0.00031	0	0.036	0.00319	0.00188	0.01793	0.12762	0.10995	0.07466	0.00104	0	0.04998	0.17971	0.00471	0	0.09794	0	0	0.05326	0.00307	0	0.07057	0.03478	0.04168	0.00735	0.02789	0	0	0	0.01662	0.01455
k__Bacteria|p__Firmicutes|c__CFGB76166|o__OFGB76166	0	0.0293	0	0	0	0	0.78212	0.00092	0.98002	0	1.34862	0.02167	0	0	0	0.17806	0.94237	0.02876	0.0915	0	0.07394	1.41371	0.01958	0	0.80512	0.07463	0	0	0	0	0.65087	0.00075	0	0.07072	0	0	0	0	0	0.83777	0	0.82857	0	0.8955	0	0	0	0	0.83982
k__Bacteria|p__Firmicutes|c__CFGB76308|o__OFGB76308	0	0.02391	0	0	0	0	0.04794	0	0	0	0.48739	0.00162	0	0	0	0.14032	0.08082	0	0.0567	0	0.05048	0.1454	0	0.1319	0.15866	0.04365	0	0.00857	0	0.01374	0.17999	0	0	0.19722	0	0	0.04522	0	0	0.0946	0.00598	0.01935	0	0	0	0.0288	0	0	0.15354
k__Bacteria|p__Bacteria_unclassified|c__CFGB76244|o__OFGB76244	0	0.01991	0	0	0	0	0.0258	0	0.04183	0	0.03886	0	0	0	0	0.27555	0.10194	0	0.05175	0	0.09208	0.00135	0	0.01183	0.01053	0.17297	0	0	0	0.10894	0.01685	0	0	0	0	0	0	0	0	0.05102	0.0393	0.01364	0	0.00133	0	0.0186	0	0	0.0445
k__Bacteria|p__Firmicutes|c__CFGB6233|o__OFGB6233	0	0.01892	0	0	0	0	0	0	0	0	0.00642	0	0	0	0	0	0	0	0	0	0	0	0	0	0.00174	0	0	0	0	0	0.00664	0	0	0.00075	0	0	0	0	0	0	0	0	0	0.00024	0	0	0	0	0
k__Bacteria|p__Firmicutes|c__CFGB76310|o__OFGB76310	0	0.00225	0	0	0	0	0.67609	0	0.20761	0	0.1344	0	0	0	0	0	0	0	1.29504	0	0.19852	0.13414	0	0	0	0.18622	0	0	0	0	0.05646	0	0	0	0	0	0.18478	0	0	0	0	0	0.00106	0	1.14636	0.52926	0	0	0
k__Bacteria|p__Firmicutes|c__CFGB9589|o__OFGB9589|f__FGB9589	0	7.03089	0.059	0	10.13271	0	0.33093	3.79644	4.91845	0.01337	1.34848	0.00505	0	0	0	0.03795	3.29838	0.11243	0.3752	0	1.30992	2.33909	0.03156	3.55472	0.21993	1.50437	7.95638	0.04629	0.02107	0.00213	6.02585	0.17809	0.01308	1.56857	0	0	4.68459	0	0	0.01143	0	4.33741	0.04082	0.65368	0	0	0	0	0.22952
k__Bacteria|p__Firmicutes|c__CFGB76539|o__OFGB76539|f__FGB76539	0	4.55677	0	0	0	0	0.39552	0	0.3494	0	0.3565	0	0	0	0	1.89709	2.12656	0.02975	0	0	0	0.6698	0	0.51843	0.34218	1.78726	0	0	0	3.12034	0.58622	0	0	3.07595	0	0	0.17422	0	0	0.17869	5.08321	2.10365	0.00094	0	7.09609	0	0	0	0
k__Bacteria|p__Firmicutes|c__CFGB76077|o__OFGB76077|f__FGB76077	0	1.46372	0.0124	0.03089	0	0	0.12745	0	0.27081	0	0.18435	0.03007	0.09102	0.21543	0	0.37417	0.43631	0	0.0944	0	0.62783	0.13863	0.02144	0.94998	0.35174	0.20387	0.0021	0.04215	0	1.07921	0.75047	0.01788	0.97681	0.31377	0.01219	0	0	0	0	0.65535	1.11111	0.79982	0.0104	0.03967	0	0.34136	0.0293	0	0.00233
k__Bacteria|p__Firmicutes|c__CFGB28980|o__OFGB28980|f__FGB28980	0	1.06049	0.08752	0.09937	0.03273	0	1.88832	0.13448	0.95828	0.12215	0.78667	0.20424	0.04906	0	0.05133	1.2252	0.72904	0.02174	0.2896	0	1.01667	1.61927	0.16379	0.20315	0.17426	1.15693	0.02251	0.16549	0	0.28593	1.87224	0.23856	0	0.18473	0.02409	0.06738	0.87712	0.1569	0.14779	1.20518	0.20295	0.33567	0.11737	0.36507	0.19368	0.32368	0.50531	0.00527	0.01165
k__Bacteria|p__Firmicutes|c__CFGB8152|o__OFGB8152|f__FGB8152	0	0.8777	0	5.08396	0.03727	0	1.0213	1.75183	1.13526	0	2.2003	8.03352	0.02878	0.00523	0.08059	2.53676	1.1983	0.07551	0.27292	14.60903	0.51217	0.79395	0.07819	1.38121	5.39849	1.35073	4.33291	0.07781	0.00862	0.34083	0.97488	4.43562	13.37324	3.41633	0.08291	7.67566	0.54067	12.4509	0.03412	1.10795	0.80176	1.06074	4.94573	1.14679	1.33675	1.49715	0.00186	4.72597	0.25614
k__Bacteria|p__Actinobacteria|c__Acidimicrobiia|o__Acidimicrobiales|f__Ilumatobacteraceae	0	0.85379	0	0	0	0	0.29999	1.91047	1.52512	0	0	0	0	0	0	0	0	0	0	0	5.29204	0.01297	0.68952	0	0.02864	0	3.47643	0.01951	0	0	1.01848	6.62986	0.03197	0	0	0	0.14056	0	0	0.51531	0	0	9.70919	0.02224	1.59848	0	0	0.73438	0.07261
k__Bacteria|p__Bacteria_unclassified|c__CFGB76311|o__OFGB76311|f__FGB76311	0	0.58514	0	0.29814	0	0	0.23363	0.00092	0.12318	0	0.65459	0.00049	0	0.13771	0.09779	4.71222	0.29709	0.27594	0.20822	0	0.04075	0.96318	0.05731	0.13939	0.54788	1.56093	0.09738	0.00953	0.00096	1.22363	0.85574	0.04881	0.01517	0.41461	0.21405	0	0.55952	0	0	0.54115	0.60074	0.49892	0.00276	0.48157	0.29141	1.25035	0	0.01779	0
k__Bacteria|p__Firmicutes|c__CFGB10349|o__OFGB10349|f__FGB10349	0	0.48324	0	0	0	0	0	0	0.75501	0	0	0	0	0	0	0.14691	0.05612	0	0.00609	0	0	0.33764	0	0	0.19061	0.2008	0	0	0	0.44742	0	0	0	0.56822	0	0	0.22285	0	0	0.02335	0.4581	0.52366	0	0.21599	0	0.42797	0	0	0.00564
k__Bacteria|p__Firmicutes|c__CFGB6645|o__OFGB6645|f__FGB6645	0	0.41755	0.21866	0.1154	0	0	0	0.08222	0	0.53961	0.03222	0.09053	0.11351	0.00628	0.00685	0.06507	0.0955	0	0	0	0	0	0	0.15638	0.03008	1.47238	0.01179	0	0	0.3105	0.11841	0.11422	0.07297	0	0.01876	0.06166	0	0	0	0	0.30916	0	0.05143	0.33355	0.55552	0	0	0.01325	0.0015
k__Bacteria|p__Firmicutes|c__CFGB76170|o__OFGB76170|f__FGB76170	0	0.39296	0	0	0	0	0	0	0	0	0.00948	0	0	0	0	0	0	0	0	0	0	2.24065	0	0.35271	0.01402	0.73425	0	0	0	0	0.87366	0	0	3.68947	0	0	0	0	0	0	0	0	0	0.03768	0	0	0	0	0
k__Bacteria|p__Firmicutes|c__CFGB49426|o__OFGB49426|f__FGB49426	0	0.32537	0	0.09652	0	0	1.19706	0.07633	1.38853	0.16399	1.4126	0.02662	0.11677	0	0	0.90957	0.73345	0.04906	6.3244	0	1.07021	0.30807	0.00407	0.72678	0.57223	1.22909	1.09811	0.00189	0	0.60645	0.95281	0.118	0	0.41948	0	0	0.34002	0.01998	0.00922	0.76841	0.82009	0.71414	0.2344	1.08071	0.36578	0.80552	0	0	0.1083
k__Bacteria|p__Bacteroidetes|c__Bacteroidia|o__Bacteroidales|f__Bacteroidales_unclassified	0	0.32282	0.08778	0	0	0	0.14677	0	0.02113	0	0.19858	0.00135	0	0	0	0.0121	0	0	2.79658	0	0.9236	0.14796	0	0.00325	0.00819	0.08515	0	0	0	0	0.09707	0	0	0	0	0	0.36506	0	0	0.00558	0	0	0	0	0	0.19155	0	0	0
k__Bacteria|p__Firmicutes|c__Erysipelotrichia|o__Erysipelotrichales|f__Turicibacteraceae	0	0.23046	0	0	0	0	0	0.00604	0.98549	0.1053	0.09742	0	0	0	0	0	0	0	0	0	0.00367	0.01545	0	0	0.03042	0.33005	0	0	0	0	1.6586	0.00932	0.13518	0.43111	0	0	0	0.02612	0	0.01591	0	0	0	0	0	0	0	0	0
k__Bacteria|p__Firmicutes|c__CFGB76576|o__OFGB76576|f__FGB76576	0	0.22949	0	0	0	0	0.51665	0	0.30604	0	0.37869	0	0	0	0	0.01189	0.18025	0	0.19347	0	0	0.1154	0	0.06243	0.05693	0.24689	0	0	0	0.06756	0.02531	0	0	0.02981	0	0	0.03331	0	0	0	0	0.19617	0	0.17534	0.38473	0	0	0	0
k__Bacteria|p__Firmicutes|c__CFGB76226|o__OFGB76226|f__FGB76226	0	0.17291	0	0	0	0	0	0	0.03105	0	0	0	0	0	0	0.1211	0	0	0	0	0	0	0	0.00777	0.02879	0	0	0	0	0	0.03495	0	0	0.07898	0	0	0	0	0	0	0	0	0	0	0	0	0	0	0
k__Bacteria|p__Bacteroidetes|c__Bacteroidia|o__Bacteroidales|f__Rikenellaceae	0	0.14252	0	0	0	0	0.99846	0	4.32606	0.00764	0.03029	0.01132	0.72065	0	0	0.16603	0.0175	0	5.20229	0	0.0088	1.6556	0.01212	0.02956	1.04978	0.01941	0.01841	0	0	0	0.05272	0	0	1.16869	0	0.49859	1.58288	0.1601	0	1.49618	0	1.85335	0.0161	1.10193	0	8.55904	0	0	0
k__Bacteria|p__Bacteroidetes|c__Bacteroidia|o__Bacteroidales|f__Tannerellaceae	0	0.13961	0.24535	0	0	0	0.0184	0	0	0	0	0.10261	0	1.39976	0.7253	0	0	6.32132	0.03151	0	0.0981	0	0.49998	0	0	0	0	0	0.50112	0.01659	0.02604	0	0	0	0.51673	0.19352	0	0	0.67184	0	0	0.08305	0.11285	0	0	0.01223	0	0	0
k__Bacteria|p__Firmicutes|c__CFGB9479|o__OFGB9479|f__FGB9479	0	0.13752	0	0	0	0	0.27195	0	0.20353	0	0.35337	0	0	0	0	0.15114	0.80169	0.01386	0.23233	0	0.06915	0.15759	0	0.0541	0.2076	0.23789	0	0	0	0.00494	0.12537	0	0	0.01827	0	0	0.99958	0	0	0.21381	0.02167	0.8663	0	0.01488	0.31079	0.01823	0	0	0.00765
k__Bacteria|p__Bacteroidetes|c__CFGB9388|o__OFGB9388|f__FGB9388	0	0.12881	0	0.01615	0	0	0.09141	0.01405	0	0.01179	0.11343	0	0	0	0	0.00328	0.3121	0	0.04866	0	0.02765	0.18554	0	0.04437	0.01225	0.08864	0.02058	0	0	0.18511	0.05892	0.02203	0	0.08087	0	0	0.18723	0	0	0.14258	0.23369	0.12218	0	0.04226	0.15804	0.12967	0	0.03426	0
k__Bacteria|p__Bacteroidetes|c__CFGB76111|o__OFGB76111|f__FGB76111	0	0.11177	0.00672	0.07639	0.36319	0	0.21416	0.05701	0.08555	0.29316	0.39227	0.01186	0	0	0	0.06281	0.28756	0.4144	0.23805	0	0.05214	0.27577	0	0.00745	0.0092	0.11881	0.14157	0	0	0	0	0.05808	0	0.28516	0	0.11942	0.4141	0	0	0.3724	0	0.25535	0.06033	0.04918	2.03208	4.10887	0.07072	0	0
k__Bacteria|p__Firmicutes|c__Clostridia|o__Eubacteriales|f__Eubacteriales_unclassified	0	0.09811	0.10769	0.07646	0.03431	0	0.25756	0.26685	0.18031	0.04743	0.03494	1.96792	0.99819	1.7429	1.16397	0.0203	0.01681	1.02542	0.82229	0.33722	0.64725	0.11762	1.18958	0.11949	0.41609	0.01208	0.01987	0.09555	0.03073	0.09492	0.0431	0.39467	0.23688	0.03336	0.50843	0.07055	0.0975	0.1213	0.0115	0.16429	0.06414	0.1768	0	0.00883	0.99189	0.77934	0.11339	0.12002	0.0036
k__Bacteria|p__Firmicutes|c__CFGB9633|o__OFGB9633|f__FGB9633	0	0.08357	0	0	0	0.13419	0.51324	0.01151	0.07444	0	2.63495	0.00671	0	0	0	4.77444	5.8214	0.33981	0.27755	0	5.53836	2.08347	0.10889	3.59527	4.0928	1.69118	0.06035	0.02322	0	11.00141	6.16338	0.24284	0.11049	4.47343	0.03059	0	2.68847	0.00434	0	1.0658	9.38617	2.2351	0.02129	6.91357	0.77965	0.05973	0	0	1.61816
k__Bacteria|p__Firmicutes|c__CFGB76322|o__OFGB76322|f__FGB76322	0	0.06924	0	0.03302	0.05329	0.04947	0.28627	0.00441	0.07999	0.06094	0.22299	0.0533	0.04636	0.02361	0.17339	0.14454	0.28192	0.11215	0.26296	0	0.05616	0.16997	0	0.05019	0.16902	0.18147	0.01452	0.02167	0.01098	0.10521	0.15064	0.00285	0	0.06506	0.07999	0.03035	0.20004	0	0.02363	0.1533	0.17338	0.23181	0.02269	0.00745	0.22631	0.13921	0.02218	0.06497	0.00469
k__Bacteria|p__Candidatus_Saccharibacteria|c__CFGB8157|o__OFGB8157|f__FGB8157	0	0.06044	0	0.29928	0	0	2.27157	0.01522	2.13344	0.07412	0.4428	0	0.06132	0	0	0.48147	0.20659	0.00107	2.75473	0	0.0899	0.09185	0	0	0.85246	0	0.31239	0	0.09097	0.07045	0	0	0	0.83102	0.00855	0	0.3238	0	0	1.62334	0.0333	0.72529	0.00107	0	0.11461	3.17611	0.03471	0	0.05122
k__Bacteria|p__Bacteroidetes|c__Bacteroidia|o__Bacteroidales|f__Prevotellaceae	0	0.05652	0	0	0	0	1.28235	0.034	0.14843	0.00877	0.34497	0	0.04447	0.04628	0	0.02331	1.15374	0.00887	1.43904	0	0.17642	0.61558	0	0.057	0.22994	0.27222	0	0	0	0.38392	0.08643	0.00159	0	0.34217	0	0	0.38332	0	0	0.37877	0.55195	0.71433	0.032	0.06757	0.69618	0.48186	0	0	0
k__Bacteria|p__Proteobacteria|c__Betaproteobacteria|o__Rhodocyclales|f__Zoogloeaceae	0	0.04013	0	0.02169	0	0	0.05704	0.00132	0.01251	0	0.04003	0.01202	0.00284	0	0	0.01722	0.018	0	0.00031	0	0.036	0.00319	0.00188	0.01793	0.12762	0.10995	0.07466	0.00104	0	0.04998	0.17971	0.00471	0	0.09794	0	0	0.05326	0.00307	0	0.07057	0.03478	0.04168	0.00735	0.02789	0	0	0	0.01662	0.01455
k__Bacteria|p__Firmicutes|c__CFGB76166|o__OFGB76166|f__FGB76166	0	0.0293	0	0	0	0	0.78212	0.00092	0.98002	0	1.34862	0.02167	0	0	0	0.17806	0.94237	0.02876	0.0915	0	0.07394	1.41371	0.01958	0	0.80512	0.07463	0	0	0	0	0.65087	0.00075	0	0.07072	0	0	0	0	0	0.83777	0	0.82857	0	0.8955	0	0	0	0	0.83982
k__Bacteria|p__Firmicutes|c__CFGB76308|o__OFGB76308|f__FGB76308	0	0.02391	0	0	0	0	0.04794	0	0	0	0.48739	0.00162	0	0	0	0.14032	0.08082	0	0.0567	0	0.05048	0.1454	0	0.1319	0.15866	0.04365	0	0.00857	0	0.01374	0.17999	0	0	0.19722	0	0	0.04522	0	0	0.0946	0.00598	0.01935	0	0	0	0.0288	0	0	0.15354
k__Bacteria|p__Bacteria_unclassified|c__CFGB76244|o__OFGB76244|f__FGB76244	0	0.01991	0	0	0	0	0.0258	0	0.04183	0	0.03886	0	0	0	0	0.27555	0.10194	0	0.05175	0	0.09208	0.00135	0	0.01183	0.01053	0.17297	0	0	0	0.10894	0.01685	0	0	0	0	0	0	0	0	0.05102	0.0393	0.01364	0	0.00133	0	0.0186	0	0	0.0445
k__Bacteria|p__Firmicutes|c__CFGB6233|o__OFGB6233|f__FGB6233	0	0.01892	0	0	0	0	0	0	0	0	0.00642	0	0	0	0	0	0	0	0	0	0	0	0	0	0.00174	0	0	0	0	0	0.00664	0	0	0.00075	0	0	0	0	0	0	0	0	0	0.00024	0	0	0	0	0
k__Bacteria|p__Firmicutes|c__CFGB76310|o__OFGB76310|f__FGB76310	0	0.00225	0	0	0	0	0.67609	0	0.20761	0	0.1344	0	0	0	0	0	0	0	1.29504	0	0.19852	0.13414	0	0	0	0.18622	0	0	0	0	0.05646	0	0	0	0	0	0.18478	0	0	0	0	0	0.00106	0	1.14636	0.52926	0	0	0
k__Bacteria|p__Firmicutes|c__CFGB9589|o__OFGB9589|f__FGB9589|g__GGB28829	0	7.03089	0.059	0	10.13271	0	0.33093	3.79644	4.91845	0.01337	1.34848	0.00505	0	0	0	0.03795	3.29838	0.11243	0.3752	0	1.30992	2.33909	0.03156	3.55472	0.21993	1.50437	7.95638	0.04629	0.02107	0.00213	6.02585	0.17809	0.01308	1.56857	0	0	4.68459	0	0	0.01143	0	4.33741	0.04082	0.65368	0	0	0	0	0.22952
k__Bacteria|p__Firmicutes|c__CFGB76288|o__OFGB76288|f__FGB76288|g__GGB28782	0	6.80671	1.62957	0.0058	0	0	0.15525	1.21866	1.75152	0	3.48809	0.0188	0.43907	0.00445	2.67874	3.62998	0.17485	0.14248	0.21321	0	0.07063	0.48688	0.70493	15.63297	0.89531	0.68196	0.87279	0.29087	0.04472	0.71045	6.50412	2.80021	0.06402	0.40462	1.68518	0	0.94751	0	0	0.19442	0.30737	2.03935	0.00471	0.44774	2.3278	0.61837	1.16977	0.10254	2.90001
k__Bacteria|p__Firmicutes|c__Clostridia|o__Eubacteriales|f__Lachnospiraceae|g__GGB28798	0	5.04835	0.01487	0	0	0.70049	0.04246	0.1001	0.12928	0	0	0	0	0	0.20253	2.13183	0.04272	0.06994	0.21841	0	0.09366	0	0	1.81348	9.52375	0.24382	2.06024	0.04186	0.00268	0.01049	5.01108	0.27901	0.03318	2.01342	0.00872	0	0	0	0	0	0	0	0	0.27067	1.01059	0.04365	0	0	53.57472
k__Bacteria|p__Firmicutes|c__CFGB76539|o__OFGB76539|f__FGB76539|g__GGB28404	0	4.55677	0	0	0	0	0.39552	0	0.3494	0	0.3565	0	0	0	0	1.89709	2.12656	0.02975	0	0	0	0.6698	0	0.51843	0.34218	1.78726	0	0	0	3.12034	0.58622	0	0	3.07595	0	0	0.17422	0	0	0.17869	5.08321	2.10365	0.00094	0	7.09609	0	0	0	0
k__Bacteria|p__Firmicutes|c__Clostridia|o__Eubacteriales|f__Christensenellaceae|g__Christensenella	0	4.52999	0.32818	0	0	0	0	9.59375	0	0	4.18725	0.46153	0.83288	0.01664	0	0	0	0	0	0	0.03975	0.52391	3.56221	0	0	0	0	0	0	0	2.11792	6.08437	0.02201	0	0	0	0	0	0	0	0	0	0.07987	0.01385	0	0.09862	0	0	0
k__Bacteria|p__Bacteroidetes|c__Bacteroidia|o__Bacteroidales|f__Muribaculaceae|g__GGB28916	0	2.91193	0.00876	15.06139	0.16062	0.24403	0.06348	0.0079	0.1444	0.20785	3.56973	1.88189	14.55177	19.83091	0.56743	0.12967	0.02297	0.0381	0.07757	22.14493	0.17553	0.56817	0.05331	5.8361	0.17551	0.1775	9.45625	0.07215	3.73146	0.00656	0.06207	0.04157	8.89231	0.11888	0	0	0.03627	0	0.24333	0.00581	0	0	11.98734	0.02004	5.29549	0	0	5.21591	0.38729
k__Bacteria|p__Firmicutes|c__Clostridia|o__Clostridia_unclassified|f__Clostridia_unclassified|g__GGB28398	0	1.81004	0	0	0	0	0.58352	0	0	0	0.65999	0	0	0	0	0.23882	0.40385	0	0.08468	0	0	1.70378	0	0.37007	0.66961	0	0	0	0	0.45486	0.98123	0	0	1.13799	0	0	0	0	0	0.76559	2.6029	0.83921	0	0.19124	0.11909	0.85198	0	0	0.02661
k__Bacteria|p__Bacteria_unclassified|c__CFGB76064|o__OFGB76064|f__FGB76064|g__GGB20145	0	1.56681	0.00717	0	0	0.13462	0	0.11005	0.97375	0.00978	2.34693	0.00746	0.02541	0.03449	0	0.29212	0.19847	6.25159	0.18254	0	0	0.34942	0	0.06986	0.15513	0.93489	0.01473	0	0	0.00533	0.67868	0.04174	0.4512	0.07509	0	0.01908	0	0	0.00132	0.41198	0.00053	0.3574	0.23647	2.26082	2.74708	0.05441	0	0.0169	0.00787
k__Bacteria|p__Firmicutes|c__CFGB76077|o__OFGB76077|f__FGB76077|g__GGB28851	0	1.46372	0.0124	0.03089	0	0	0.05527	0	0.21648	0	0.16448	0.03007	0.09102	0	0	0.2688	0.40897	0	0.05628	0	0.00633	0.03878	0.02144	0.94352	0.09049	0.16847	0.0021	0.04215	0	1.07921	0.75047	0.01788	0.97681	0.11623	0.01219	0	0	0	0	0.37598	1.11111	0.79982	0	0.0388	0	0.30703	0.0293	0	0.00233
k__Bacteria|p__Firmicutes|c__CFGB9658|o__OFGB9658|f__FGB9658|g__GGB29002	0	1.2556	0	0	0	0	0.53341	0	0.25189	0	3.60953	0.00499	0	0	0	0.26226	1.09444	0.04267	0.04229	0	0.08075	0.3245	0.00284	0	0.14796	0.02712	0	0	0	2.11759	1.82179	0.03069	0.00243	1.30121	0	0	1.47273	0	0	0.02175	1.12055	2.84428	0	0.27702	0	0	0	0	0
k__Bacteria|p__Firmicutes|c__CFGB76314|o__OFGB76314|f__FGB76314|g__GGB28793	0	1.18479	0	0	0	0	1.52337	0.02025	1.13344	0	0	0	0	0	0	0.52906	0.70988	0.01809	0.04044	0	3.00701	1.11005	0.01171	0.28776	0.86924	1.43645	0.02368	0	0	0.7991	2.111	0.03321	0.0017	1.71325	0	0	0.41718	0	0	1.00656	0.9665	0.9992	0.01277	0.22352	0.15663	1.06517	0	0	0.02774
k__Bacteria|p__Firmicutes|c__CFGB28980|o__OFGB28980|f__FGB28980|g__GGB28980	0	1.01942	0	0	0	0	1.79477	0.01064	0.7471	0	0.47272	0	0	0	0	0.96223	0.36205	0.00076	0.15315	0	0.98766	1.4366	0.02185	0.03719	0.04106	1.15693	0	0.08638	0	0	1.77791	0.0057	0	0.04451	0	0	0.84835	0	0	1.03712	0	0.15871	0.00535	0.05831	0	0	0.50531	0	0
k__Bacteria|p__Firmicutes|c__Clostridia|o__Eubacteriales|f__Eubacteriaceae|g__GGB28791	0	0.95134	0	0.3559	0	0.11758	0.33222	1.66282	3.09983	0.01102	0	0	0	0	0	1.58689	0.06853	0.04554	0.02685	0	1.73007	0.09539	0.35263	0.26381	7.68598	2.90489	0.39001	0.01839	0.01002	0.00124	0.02348	2.8643	0.01522	0.06756	0	0	15.87576	0.18809	0	0.45773	0	0.13338	0	2.63314	0.9438	0.22064	0	0	0.30976
k__Bacteria|p__Actinobacteria|c__Acidimicrobiia|o__Acidimicrobiales|f__Ilumatobacteraceae|g__GGB28818	0	0.85379	0	0	0	0	0.29999	1.91047	1.52512	0	0	0	0	0	0	0	0	0	0	0	5.29204	0.01297	0.68952	0	0.02864	0	3.47643	0.01951	0	0	1.01848	6.62986	0.03197	0	0	0	0.14056	0	0	0.51531	0	0	9.70919	0.02224	1.59848	0	0	0.73438	0.07261
k__Bacteria|p__Firmicutes|c__CFGB8152|o__OFGB8152|f__FGB8152|g__GGB28873	0	0.79568	0	0	0	0	0	0	0	0	0	0	0	0	0	0	0.68849	0	0	0	0	0	0	0	3.4346	0.01561	0.00251	0	0	0	0.83873	0	0	1.41136	0	0	0	0	0	0	0	0.42118	0	0	0	0	0	0	0
k__Bacteria|p__Firmicutes|c__CFGB76293|o__OFGB76293|f__FGB76293|g__GGB28875	0	0.74456	0	0	0	0	0.01045	0	0.11166	0	0.08347	0	0	0	0	0.27727	0.04353	0	0.26632	0	0.00724	0.01113	0	0.40089	0.14811	0.10029	0	0	0	0.27128	0.45148	0	0	0.0781	0	0	0.23433	0	0	0.02726	0.38154	0.11926	0	0.43261	0.30512	0	0	0.00582	0.06872
k__Bacteria|p__Proteobacteria|c__CFGB28310|o__OFGB28310|f__FGB28310|g__GGB28310	0	0.73309	0.39981	0.40003	0.56815	0.03171	0.54998	0.31072	0.48451	0.68902	0.44063	1.16113	0.4869	0	0.77467	0.19547	1.2599	0.0068	1.1939	0.55228	1.34627	0.58073	0.0026	0.09939	0.24616	1.58203	1.29712	0.00763	0	0.07192	0.36184	0.57537	0	0.38481	0.84954	0	0.37326	1.04193	0	0.68719	0.24814	1.83892	0.92435	0.42537	5.50001	0.83191	0	0.69104	0.13718
k__Bacteria|p__Bacteria_unclassified|c__Bacteria_unclassified|o__Bacteria_unclassified|f__Bacteria_unclassified|g__GGB28963	0	0.67692	0.00492	0.03712	0.00506	0	0.17152	0	0.55688	0.01653	1.8679	0.10458	0.00523	0.00633	0.04495	1.38593	1.29361	0.15229	0.24529	0	0.85479	0.52799	0.01801	0.37609	0.5518	0.55119	0.01502	0	0	1.78687	0.8882	0.01934	0.00263	0.45726	0.10887	0.01726	0.2216	0	0	0.6885	1.55186	0.83165	0.00541	0.40136	0.45816	0.79788	0	0.08688	0.18383
k__Bacteria|p__Bacteria_unclassified|c__CFGB76311|o__OFGB76311|f__FGB76311|g__GGB28903	0	0.58514	0	0.29814	0	0	0.23363	0.00092	0.12318	0	0.65459	0.00049	0	0.13771	0.09779	4.71222	0.29709	0.27594	0.20822	0	0.04075	0.96318	0.05731	0.13939	0.54788	1.56093	0.09738	0.00953	0.00096	1.22363	0.85574	0.04881	0.01517	0.41461	0.21405	0	0.55952	0	0	0.54115	0.60074	0.49892	0.00276	0.48157	0.29141	1.25035	0	0.01779	0
k__Bacteria|p__Firmicutes|c__CFGB28877|o__OFGB28877|f__FGB28877|g__GGB29001	0	0.532	0.02499	0.10769	0	0.35108	0.93163	0.31538	0.87972	0.19146	1.17005	0.16413	0.11742	0	0	0.1218	1.07447	0.02723	0.34262	0	0.12136	0.13669	0.08882	3.21113	1.10237	2.28793	0.20888	0.01159	0.00824	1.01215	1.30252	0.36929	0.00281	1.62411	0.08483	0.01615	0.87642	0.01764	0	0.28222	1.94202	0.33094	0.09422	2.89097	0	0.09896	0	0	2.8081
k__Bacteria|p__Firmicutes|c__Clostridia|o__Eubacteriales|f__Peptostreptococcaceae|g__GGB42586	0	0.50157	0	0.43857	0.00838	0	0.46191	0.16667	0.27048	0	0.41208	1.11735	1.66471	3.97762	0.12468	0.42374	0.01769	0.01715	0.52691	0.8203	0.04348	0.03287	2.77114	0.54191	0.17278	0.01137	0.17479	0.51863	0.20714	0	0.6432	0.80515	0	0.01743	0	0	0.80274	0.66681	0.13435	0	0	0.28074	0	0.06083	0.48388	1.03302	0.26254	2.41185	0.14731
k__Bacteria|p__Firmicutes|c__CFGB10349|o__OFGB10349|f__FGB10349|g__GGB31853	0	0.48324	0	0	0	0	0	0	0.75501	0	0	0	0	0	0	0.14691	0.05612	0	0.00609	0	0	0.33764	0	0	0.19061	0.2008	0	0	0	0.44742	0	0	0	0.56822	0	0	0.22285	0	0	0.02335	0.4581	0.52366	0	0.21599	0	0.42797	0	0	0.00564
k__Bacteria|p__Firmicutes|c__Clostridia|o__Eubacteriales|f__Oscillospiraceae|g__GGB30454	0	0.43368	0	1.29695	0.85309	1.56075	0.0772	0.37812	0.14534	2.02506	0.55144	0	0.08224	0	0	0.03274	0.348	0	0.62063	0.08766	0.10112	0.02386	0	0.10103	0.1301	0.08866	0.2083	0	0	0.21353	0.2669	0.07881	0	0.98037	1.20811	0	0.04169	0.07094	0	0	0.08685	0.53253	0.58283	0	1.11004	0.54175	0	0	0
k__Bacteria|p__Firmicutes|c__CFGB6645|o__OFGB6645|f__FGB6645|g__GGB28989	0	0.41755	0.21866	0.1154	0	0	0	0.08222	0	0.53961	0.03222	0.09053	0.11351	0.00628	0.00685	0.06507	0.0955	0	0	0	0	0	0	0.15638	0.03008	0	0.00441	0	0	0.3105	0.11841	0.11422	0.07297	0	0.01876	0.06166	0	0	0	0	0.30916	0	0.05143	0	0.55552	0	0	0.01325	0.0015
k__Bacteria|p__Firmicutes|c__CFGB76170|o__OFGB76170|f__FGB76170|g__GGB28392	0	0.39296	0	0	0	0	0	0	0	0	0.00948	0	0	0	0	0	0	0	0	0	0	2.24065	0	0.35271	0.01402	0.73425	0	0	0	0	0.87366	0	0	3.68947	0	0	0	0	0	0	0	0	0	0.03768	0	0	0	0	0
k__Bacteria|p__Firmicutes|c__Clostridia|o__Eubacteriales|f__Oscillospiraceae|g__Oscillospiraceae_unclassified	0	0.37437	0	0.04298	0	0	0.21743	0.08166	0.49735	0.00856	0.7494	0	0.02666	0	0	0.0068	3.78639	0.14919	2.3904	0	0.34619	0.43809	0.00773	0.48864	0.01908	1.09643	0.02945	0	0	0.74372	0.52533	0.04364	0	0.01099	0.0079	0	0.672	0	0	0.09414	1.2565	1.77594	0.0389	0	1.86684	0.24205	0	0	0.0344
k__Bacteria|p__Firmicutes|c__Clostridia|o__Eubacteriales|f__Oscillospiraceae|g__GGB28428	0	0.33815	0	0.01189	0	0	0.24166	0	0.0091	0	0	0	0	0	0	0.01424	0.32729	0	0.00856	0	0.0188	0.04656	0	0.11765	0.11672	0	0	0	0	0	0.07171	0	0	0.94123	0	0	0	0	0	0.63884	0	0.15355	0.06881	1.16914	0	0.36078	0	0	0
k__Bacteria|p__Bacteria_unclassified|c__CFGB49426|o__OFGB49426|f__FGB49426|g__GGB28888	0	0.32537	0	0.09652	0	0	0.64456	0	0.35963	0	1.4126	0.00316	0.11677	0	0	0.8028	0.73345	0.04906	6.3244	0	1.00119	0.29961	0.00407	0.72678	0.47036	1.22909	0.07418	0.00189	0	0.60645	0.95281	0.00644	0	0.28213	0	0	0.34002	0	0.00922	0.72396	0.82009	0.71414	0.01649	0.46148	0.33676	0.80552	0	0	0
k__Bacteria|p__Bacteroidetes|c__Bacteroidia|o__Bacteroidales|f__Bacteroidales_unclassified|g__GGB27849	0	0.32282	0.08778	0	0	0	0.11324	0	0.02113	0	0.19858	0.00135	0	0	0	0.0121	0	0	0.55814	0	0.18014	0.14796	0	0.00325	0.00819	0.08515	0	0	0	0	0.09707	0	0	0	0	0	0.33454	0	0	0.00558	0	0	0	0	0	0.15262	0	0	0
k__Bacteria|p__Firmicutes|c__CFGB76074|o__OFGB76074|f__FGB76074|g__GGB28948	0	0.29819	0	0.0082	0	0	0.03973	0.00095	0.17308	0.0175	0.54829	0	0	0	0	0.64815	0.55315	0.27223	0.1988	0	0.93419	0.35242	0	0.18027	0.30909	0.55687	0	0	0	0.29974	0.6232	0.0037	0.04386	0.93265	0	0	0.08858	0	0	1.03245	0.42844	0.23311	0.03505	0.11874	0.04168	0.13066	0	0.00243	0.10241
k__Bacteria|p__Firmicutes|c__Clostridia|o__Eubacteriales|f__Clostridiaceae|g__GGB28846	0	0.27387	0	0.37781	0.05751	0	0.1883	0.2792	0.20423	0.21177	0.35429	0.07649	0.54174	0.66582	0.11928	0.35247	0.18616	0.05491	0.23008	0	0.07674	0.21543	0	0.45974	0.0638	0.32002	0.01736	0.04972	0.35336	0.19878	0.24937	0.10991	0	0.26154	1.16812	0.32157	0.45954	0.2083	2.82348	0.26444	0.34315	0.14561	0.1418	0.1527	0.21833	0.32569	0.10427	0.25246	0.2271
k__Bacteria|p__Bacteria_unclassified|c__CFGB76064|o__OFGB76064|f__FGB76064|g__GGB28894	0	0.27074	0	0	0	0	0.80544	0.00317	0.09232	0	1.06077	0	0	0	0	0.0321	0.04395	0	0	0	0.1424	0.68043	0	0.18331	0.02948	0.41518	0	0	0	0.07502	0.44637	0	0	0.0051	0	0	0.16916	0	0	0.13387	0.39679	0.05322	0	0.34213	0.04369	0.01545	0	0	0
k__Bacteria|p__Bacteroidetes|c__Bacteroidia|o__Bacteroidales|f__Muribaculaceae|g__Paramuribaculum	0	0.26459	0	0.05127	1.04234	0.27599	0.05453	0.0679	0.00384	0.00942	0.00922	0.70946	0.17909	0.0212	0	0	0.03336	0	1.04713	0	0	0.08542	0	0.09467	0.09781	0.6242	0.04832	0	0	0.16367	0.15513	0.20281	0	0	0	0	0	0.12178	0	0.03238	0.2294	1.13215	0.14475	0	0	0.11846	0	0.02427	0.01618
k__Bacteria|p__Bacteria_unclassified|c__Bacteria_unclassified|o__Bacteria_unclassified|f__Bacteria_unclassified|g__GGB28955	0	0.25979	0	0	0	0	1.4747	0.00534	1.41319	0	0.21062	0	0	0	0	0.33843	1.23633	0.02778	1.85545	0	0.1116	0.26478	0.59077	0.65739	0.06309	0.58505	0	0.00262	0	0	0.17273	0	0	0.04382	0	0	0.50513	0	0	0	0.63074	0.67829	0	0.44009	0.68959	0.42869	0	0	0.11237
k__Bacteria|p__Firmicutes|c__Erysipelotrichia|o__Erysipelotrichales|f__Turicibacteraceae|g__Turicibacter	0	0.23046	0	0	0	0	0	0.00604	0.98549	0.1053	0.09742	0	0	0	0	0	0	0	0	0	0.00367	0.01545	0	0	0.03042	0.33005	0	0	0	0	1.6586	0.00932	0.13518	0.43111	0	0	0	0.02612	0	0.01591	0	0	0	0	0	0	0	0	0
k__Bacteria|p__Firmicutes|c__CFGB76576|o__OFGB76576|f__FGB76576|g__GGB29546	0	0.22949	0	0	0	0	0.51665	0	0.30604	0	0.37869	0	0	0	0	0.01189	0.18025	0	0.19347	0	0	0.1154	0	0.06243	0.05693	0.24689	0	0	0	0.06756	0.02531	0	0	0.02981	0	0	0.03331	0	0	0	0	0.19617	0	0.17534	0.38473	0	0	0	0
k__Bacteria|p__Firmicutes|c__Clostridia|o__Eubacteriales|f__Oscillospiraceae|g__GGB42343	0	0.1862	0	0	0	0	0.08476	0	0.01196	0	0.13662	0.18963	0	0	0	0.08874	0.06549	0	0	0	0	0	0	0.0275	0	0.12304	0.0319	0	0	0.17076	0.09281	0	0	0.29431	0.04784	0	0	0	0	0.04107	0.54976	0.41188	0	0.25288	0.29074	0	0	0	0
k__Bacteria|p__Firmicutes|c__Clostridia|o__Eubacteriales|f__Lachnospiraceae|g__GGB28988	0	0.1766	0	0	0	0	0.30825	0	0.51862	0	0.33156	0	0	0	0	0.40042	0	0	0	0	0	0.41902	0	0	0.01734	0.02304	0	0	0	0.0776	0.38574	0	0	0	0	0	0.24038	0	0	1.18951	0.2769	0	0	0.01825	0.47066	0.75121	0	0	0
k__Bacteria|p__Firmicutes|c__CFGB76226|o__OFGB76226|f__FGB76226|g__GGB28960	0	0.17291	0	0	0	0	0	0	0.03105	0	0	0	0	0	0	0.1211	0	0	0	0	0	0	0	0.00777	0.02879	0	0	0	0	0	0.03495	0	0	0.07898	0	0	0	0	0	0	0	0	0	0	0	0	0	0	0
k__Bacteria|p__Firmicutes|c__CFGB75970|o__OFGB75970|f__FGB75970|g__GGB30408	0	0.17273	0	0	0	0.04846	0.32471	0	0.05805	0	0.37342	0	0	0	0	0.40606	1.4915	0.00579	0.16189	0	0.334	0.78683	0.00913	0.18257	0.09656	0.20037	0	0	0	0.20809	0.26608	0	0	0.33858	0	0	0.25076	0	0	0.43424	0.63975	0.47954	0.01481	0.24135	0.53458	0.05279	0	0	0.02361
k__Bacteria|p__Bacteria_unclassified|c__Bacteria_unclassified|o__Bacteria_unclassified|f__Bacteria_unclassified|g__GGB28951	0	0.17102	0	0.03119	0	0	0.19693	0.01765	0.24705	0.07647	0.18891	0.05942	0.21344	0.00876	0.0247	0.205	0.64564	0.04608	0.6603	0	0.06057	0.1051	0	0.15595	0.1952	0.16504	0.0359	0.00831	0	0.59597	0.25371	0.01306	0	0.26241	0.11593	0	0	0.00124	0.01636	0.22995	0.37462	0.34354	0.02255	0.2388	0.43489	0.09683	0.01078	0.07667	0
k__Bacteria|p__Firmicutes|c__CFGB76355|o__OFGB76355|f__FGB76355|g__GGB28418	0	0.16857	0	0	0	0	0	0	0.00218	0	0	0	0	0	0	0.24023	0	0	0	0	0	0.42916	0	0	0	0	0	0	0	1.04797	0.12028	0	0	0.03728	0	0	0.04523	0	0	0	0.94535	0	0	0.70324	0.24901	0	0	0	0.08235
k__Bacteria|p__Bacteroidetes|c__Bacteroidia|o__Bacteroidales|f__Rikenellaceae|g__GGB24102	0	0.14252	0	0	0	0	0.22351	0	0.20576	0	0.03029	0	0	0	0	0.16141	0	0	0.07221	0	0	0	0	0.02956	0.06161	0.01941	0.01841	0	0	0	0.05272	0	0	0	0	0	0.64093	0.00057	0	0.20692	0	0.00374	0.01215	1.06663	0	2.41526	0	0	0
k__Bacteria|p__Bacteroidetes|c__Bacteroidia|o__Bacteroidales|f__Tannerellaceae|g__Parabacteroides	0	0.13961	0.24535	0	0	0	0.0184	0	0	0	0	0.10261	0	1.39976	0.7253	0	0	6.32132	0.03151	0	0.0981	0	0.49998	0	0	0	0	0	0.50112	0.01659	0.02604	0	0	0	0.51673	0.19352	0	0	0.67184	0	0	0.08305	0.11285	0	0	0.01223	0	0	0
k__Bacteria|p__Firmicutes|c__CFGB9479|o__OFGB9479|f__FGB9479|g__GGB28330	0	0.13752	0	0	0	0	0.27195	0	0.20353	0	0.35337	0	0	0	0	0.15114	0.80169	0.01386	0.23233	0	0.06915	0.15759	0	0.0541	0.2076	0.23789	0	0	0	0.00494	0.12537	0	0	0.01827	0	0	0.99958	0	0	0.21381	0.02167	0.8663	0	0.01488	0.31079	0.01823	0	0	0.00765
k__Bacteria|p__Bacteroidetes|c__CFGB9388|o__OFGB9388|f__FGB9388|g__GGB27866	0	0.12881	0	0.01615	0	0	0.09141	0.01405	0	0.01179	0.11343	0	0	0	0	0.00328	0.3121	0	0.04866	0	0.02765	0.18554	0	0.04437	0.01225	0.08864	0.02058	0	0	0.18511	0.05892	0.02203	0	0.08087	0	0	0.18723	0	0	0.14258	0.23369	0.12218	0	0.04226	0.15804	0.12967	0	0.03426	0
k__Bacteria|p__Firmicutes|c__Clostridia|o__Eubacteriales|f__Lachnospiraceae|g__GGB28865	0	0.12352	0.19604	1.11801	0.00341	0	2.19675	0.48282	6.43466	4.33693	0.36722	0.00757	0	0	0	1.5536	0.01834	0.0225	0.06509	0	1.17835	0.05839	0.0077	0	0	0.28097	0.54221	0.00028	0	0	0	5.8799	0.04125	0.03444	0	0	0	0	0	0.08132	0	0	0	0	0	0.71245	0	0	0
k__Bacteria|p__Firmicutes|c__Clostridia|o__Eubacteriales|f__Oscillospiraceae|g__Anaerotruncus	0	0.11282	0.02541	0.22043	0.47581	0	0.05593	0.18729	0.08886	0.11172	0.00084	0.50091	0	0.11478	0.23449	0.50332	0.03102	0	0.25597	0	0.5344	0.08774	0.08462	0.05086	0.02318	0.14221	0.09822	0.09373	0.20925	0	0.2867	0.42536	0	0.00611	0.48116	0.04684	0	0.37071	1.35643	0	0	0	0.39803	0.40614	0.11964	0	0.07068	0.32245	0.09034
k__Bacteria|p__Bacteroidetes|c__CFGB76111|o__OFGB76111|f__FGB76111|g__GGB79628	0	0.11177	0.00672	0.07639	0.03668	0	0.21416	0.05701	0.08555	0.29316	0.39227	0.01186	0	0	0	0.06281	0.28756	0.03239	0.19372	0	0.05214	0.27577	0	0.00745	0.00842	0.11881	0.14157	0	0	0	0	0.05808	0	0.28516	0	0.06074	0.38735	0	0	0.3724	0	0.25535	0.06033	0.04918	2.00602	4.10887	0.07072	0	0
k__Bacteria|p__Firmicutes|c__CFGB9659|o__OFGB9659|f__FGB9659|g__GGB29003	0	0.10968	0	0	0	0	0.0254	0	0	0	0.21617	0	0	0	0	0.34639	0.42717	0.01332	0.00461	0	0	0.13636	0	0.60932	0.07955	0.79808	0.00262	0	0	0	0.21436	0	0	0.00559	0	0	0.38178	0	0	0.49126	0	0.4146	0	0.53807	0.26067	1.54336	0	0	0.0303
k__Bacteria|p__Firmicutes|c__Clostridia|o__Eubacteriales|f__Oscillospiraceae|g__GGB45650	0	0.10569	0	0.05616	0	0	0.15856	0.01387	0.12015	0.05991	0	0	0	0	0	0	0.2061	0	0.16776	0	0.08696	0.19453	0	0.01906	0.02778	0.0879	0	0	0	0	0.08647	0.01624	0	0.06849	0	0	0.10389	0.00059	0	0.2264	0.01694	0.06882	0.01323	0.01848	0.03375	0.01646	0.03128	0	0
k__Bacteria|p__Firmicutes|c__Clostridia|o__Eubacteriales|f__Clostridiaceae|g__GGB30145	0	0.09962	0	0	0	0	0.34123	0.03838	0.02	0	0.19091	0	0	0	0	0.94174	0.0312	0	0.58131	0	0.00258	0.14861	0	0.62186	0.71149	0.48156	0.13968	0	0	0.47547	0.18085	0.07071	0.02902	0.65445	0	0	1.15155	0	0	0.49221	0.00857	0.04461	0	0	0.00874	0.29427	0	0	0.44055
k__Bacteria|p__Firmicutes|c__Clostridia|o__Eubacteriales|f__Eubacteriales_unclassified|g__Eubacteriales_unclassified	0	0.09811	0.10769	0.07646	0.03431	0	0.25756	0.26685	0.18031	0.04743	0.03494	1.96792	0.99819	1.7429	1.16397	0.0203	0.01681	1.02542	0.82229	0.33722	0.64725	0.11762	1.18958	0.11949	0.41609	0.01208	0.01987	0.09555	0.03073	0.09492	0.0431	0.39467	0.23688	0.03336	0.50843	0.07055	0.0975	0.1213	0.0115	0.16429	0.06414	0.1768	0	0.00883	0.99189	0.77934	0.11339	0.12002	0.0036
k__Bacteria|p__Firmicutes|c__CFGB9633|o__OFGB9633|f__FGB9633|g__GGB28883	0	0.08357	0	0	0	0.13419	0.51324	0.01151	0.07444	0	2.63495	0.00671	0	0	0	4.6982	5.8214	0.33981	0.27755	0	0.03172	2.04987	0.08981	3.59527	0.08891	0.03179	0.0275	0.01205	0	11.00141	6.16338	0.24284	0.11049	0.03256	0	0	2.68847	0.00434	0	0.10514	9.38617	2.2351	0.00268	6.91357	0.77965	0.05973	0	0	1.61816
k__Bacteria|p__Firmicutes|c__CFGB8152|o__OFGB8152|f__FGB8152|g__GGB28870	0	0.08202	0	0.26723	0	0	0.15819	1.74817	1.0295	0	0.95897	7.97981	0.02878	0.00523	0.08059	2.37743	0.41269	0.07551	0.14781	7.91677	0.06549	0.32895	0.07819	0.87676	1.12624	1.26872	4.3304	0.03743	0.00862	0.34083	0.13615	4.43562	0.0513	1.04335	0.08291	0	0.09874	4.82097	0.01182	1.03093	0.80176	0.41351	0.019	1.03816	0.49449	1.35582	0.00186	2.62843	0.18464
k__Bacteria|p__Firmicutes|c__Clostridia|o__Eubacteriales|f__Lachnospiraceae|g__GGB28957	0	0.0708	0	0	0	0	0	0	0.01563	0	0.08534	0	0	0	0	0.13407	0.10481	0	0.10068	0	0.02642	0.02523	0	0.02907	0.04627	0.07987	0	0	0	0	0.17428	0	0	0.04472	0	0	0	0	0	0	0	0.04885	0	0.01622	0	0	0	0	0
k__Bacteria|p__Actinobacteria|c__Actinomycetia|o__Streptomycetales|f__Streptomycetaceae|g__GGB30301	0	0.06911	0.02215	0.0461	0.03377	0.24623	0.14184	0.08709	0.04869	0.12663	0.05972	0.04665	0.03308	0	0.0537	0.03404	0.02922	0.00145	0.17061	0	0.01744	0.01276	0	0.01583	0.02152	0.01063	0.003	0.00917	0	0.02457	0.10722	0.00237	0	0.05422	1.33256	0.05239	0.03622	0.04812	0	0.00826	0	0.02787	0.00063	0.01027	0.10741	0.02583	0.01119	0.00872	0
k__Bacteria|p__Firmicutes|c__Bacilli|o__Lactobacillales|f__Streptococcaceae|g__Streptococcus	0	0.06896	0	0.00954	0.05498	0	0.04872	0.04943	0.03478	0.01639	0.05927	0	0.02468	0.16011	0.0238	0	0.12133	0.5726	0.00667	0	0.01445	0	0	0.10455	0.00541	0	0	0.00382	0	0.06615	0.17271	0.04607	0	0	0.00525	0	0	0.00852	0.01034	0.00081	0.04056	0.01062	0.06401	0.00183	0	0.0175	0	0	0.02674
k__Bacteria|p__Bacteria_unclassified|c__CFGB8157|o__OFGB8157|f__FGB8157|g__GGB28901	0	0.06044	0	0	0	0	0.2004	0	0.09462	0	0.4007	0	0	0	0	0.19053	0.02731	0	0	0	0.02064	0.03114	0	0	0.83408	0	0	0	0	0	0	0	0	0.61443	0	0	0.24711	0	0	0.11364	0	0.1924	0	0	0.09806	0.14005	0	0	0.05122
k__Bacteria|p__Bacteroidetes|c__Bacteroidia|o__Bacteroidales|f__Prevotellaceae|g__Prevotella	0	0.05652	0	0	0	0	1.28235	0.034	0.14843	0.00877	0.34497	0	0.04447	0.04628	0	0.02331	1.15374	0.00887	1.43904	0	0.17642	0.61558	0	0.057	0.22994	0.27222	0	0	0	0.38392	0.08643	0.00159	0	0.34217	0	0	0.38332	0	0	0.37877	0.55195	0.71433	0.032	0.06757	0.69618	0.48186	0	0	0
k__Bacteria|p__Bacteria_unclassified|c__Bacteria_unclassified|o__Bacteria_unclassified|f__Bacteria_unclassified|g__GGB42601	0	0.05448	0.00912	0	0	0.05465	0.00044	0.04384	0.03915	0.00339	0.0408	0.02038	0.00183	0	0	0.01408	0.01503	0	0.01082	0	0	0.0064	0	0.04012	0.01334	0.00534	0	0	0.01062	0.04221	0.05277	0.03649	0	0.01544	0	0.03421	0.00282	0	0	0.01981	0.03567	0.00452	0.00037	0.0523	0.01364	0	0	0	0.02633
k__Bacteria|p__Firmicutes|c__CFGB76322|o__OFGB76322|f__FGB76322|g__GGB30414	0	0.05292	0	0	0.05329	0.04947	0.19785	0.00441	0.01018	0.06094	0.09959	0.04786	0.03889	0.02361	0.15152	0.04708	0.13027	0.09894	0.17198	0	0.01139	0.08193	0	0.05019	0.05496	0.04907	0.01452	0.02028	0.01098	0.04369	0.09813	0.00285	0	0.0324	0.07093	0.03035	0.05882	0	0.02363	0.04338	0.05341	0.02544	0.00633	0.00745	0.22631	0.08338	0.02218	0.06372	0
k__Bacteria|p__Firmicutes|c__CFGB1494|o__OFGB1494|f__FGB1494|g__GGB28790	0	0.05244	0	0	0	0	0.16954	0	0.08167	0	0	0.48543	0	0	0	0.75448	0	0	0.01833	0	0.80904	9.95428	0.1544	0.02349	1.59234	2.75597	0.42607	0.02336	0.00548	0.00025	0.2684	0.00813	0	0.10607	0	0	0	0	0	0	1.46	0	0	8.92586	0	0.096	0	0	0
k__Bacteria|p__Firmicutes|c__Clostridia|o__Eubacteriales|f__Lachnospiraceae|g__GGB27876	0	0.04359	0	0.2268	1.02226	0.22247	0	0.03101	0.00255	0.2848	0.30652	0.3394	0.02654	0.08886	0	0	0.16385	0.06701	0	0.17048	0.27095	0.15618	0.04662	0.09603	0.06012	0.29293	0.2295	0.02314	0.00266	0.01964	0.01534	0.05566	0	0.05359	0.00588	0	0	0.21375	0.0296	0.04785	0	0.30437	0.02751	0.02088	0.33706	0.04388	0.00159	0.16291	0
k__Bacteria|p__Firmicutes|c__CFGB28980|o__OFGB28980|f__FGB28980|g__GGB28778	0	0.04107	0.08752	0.09937	0.03273	0	0.09355	0.12384	0.21118	0.12215	0.31395	0.20424	0.04906	0	0.05133	0.26297	0.36698	0.02098	0.13644	0	0.02901	0.18267	0.14194	0.16596	0.1332	0	0.02251	0.07911	0	0.28593	0.09433	0.23285	0	0.14022	0.02409	0.06738	0.02878	0.1569	0.14779	0.16806	0.20295	0.17696	0.11202	0.30676	0.19368	0.32368	0	0.00527	0.01165
k__Bacteria|p__Proteobacteria|c__Betaproteobacteria|o__Rhodocyclales|f__Zoogloeaceae|g__Zoogloea	0	0.04013	0	0.02169	0	0	0.05704	0.00132	0.01251	0	0.04003	0.01202	0.00284	0	0	0.01722	0.018	0	0.00031	0	0.036	0.00319	0.00188	0.01793	0.12762	0.10995	0.07466	0.00104	0	0.04998	0.17971	0.00471	0	0.09794	0	0	0.05326	0.00307	0	0.07057	0.03478	0.04168	0.00735	0.02789	0	0	0	0.01662	0.01455
k__Bacteria|p__Bacteroidetes|c__Bacteroidia|o__Bacteroidales|f__Muribaculaceae|g__Heminiphilus	0	0.03845	0	0	0	0.06926	0.67721	0.01604	0.1703	0.02141	0.05667	0	0	0	0	0	0	0	2.07537	0	0.0676	0	0	0	0	0.67981	0.00287	0	0	0	0	0.01029	0	0	0	0	0.20659	0	0	0.081	0	0.33939	0.19727	0	3.24728	1.28828	0	0	0
k__Bacteria|p__Firmicutes|c__CFGB8157|o__OFGB8157|f__FGB8157|g__GGB79776	0	0.03708	1.47132	0.27444	3.08354	0	0.148	0.3198	0.85798	0	0.08566	1.29227	1.17103	0	3.79475	0.05749	0.02445	0	0.0521	0	0.20542	0.06749	2.11444	0.27392	0.18533	0.38625	1.5303	0.85322	0	0.13343	0.19597	0.34785	0	0	1.88866	2.21864	0	0	0	0.00831	0.02675	0.2301	0	0.04975	0.21203	0	0.41242	3.42749	0.17299
k__Bacteria|p__Firmicutes|c__CFGB75900|o__OFGB75900|f__FGB75900|g__GGB45977	0	0.03574	0	0	0	0	0.02803	0.00126	0.01224	0	0.01417	0.04032	0.0296	0	0	0.0497	0.0195	0	0.01933	0	0.01702	0	0	0.04692	0.03103	0.01402	0	0	0	0.02928	0.01339	0.00565	0	0.44089	0.00498	0	0.03664	0	0	0.1161	0.03686	0.07277	0	0.0247	0.05174	0.09194	0	0	0.00921
k__Bacteria|p__Firmicutes|c__CFGB76166|o__OFGB76166|f__FGB76166|g__GGB28831	0	0.0293	0	0	0	0	0.78212	0.00092	0.98002	0	1.34862	0.02167	0	0	0	0.17806	0.94237	0.02876	0.0915	0	0.07394	1.41371	0.01958	0	0.80512	0.07463	0	0	0	0	0.65087	0.00075	0	0.07072	0	0	0	0	0	0.83777	0	0.82857	0	0.8955	0	0	0	0	0.83982
k__Bacteria|p__Firmicutes|c__CFGB76308|o__OFGB76308|f__FGB76308|g__GGB28881	0	0.02391	0	0	0	0	0.04794	0	0	0	0.48739	0.00162	0	0	0	0.14032	0.08082	0	0.0567	0	0.05048	0.1454	0	0.1319	0.15866	0.04365	0	0.00857	0	0.01374	0.17999	0	0	0.19722	0	0	0.04522	0	0	0.0946	0.00598	0.01935	0	0	0	0.0288	0	0	0.15354
k__Bacteria|p__Firmicutes|c__Bacilli|o__Lactobacillales|f__Lactobacillaceae|g__GGB27860	0	0.02089	0	0	0	0	0.03597	0	0.05276	0	0.26842	0	0	0	0	0	0.32371	0	0.04057	0	0.03249	0.04483	0	0	0.00805	0.15171	0.01457	0	0	0	0.03738	0	0	0	0	0	0	0	0	0	0	0.50052	0	0	0.58433	0	0	0	0
k__Bacteria|p__Bacteria_unclassified|c__CFGB76244|o__OFGB76244|f__FGB76244|g__GGB28967	0	0.01991	0	0	0	0	0.0258	0	0.04183	0	0.03886	0	0	0	0	0.27555	0.10194	0	0.05175	0	0.09208	0.00135	0	0.01183	0.01053	0.17297	0	0	0	0.10894	0.01685	0	0	0	0	0	0	0	0	0.05102	0.0393	0.01364	0	0.00133	0	0.0186	0	0	0.0445
k__Bacteria|p__Firmicutes|c__CFGB6233|o__OFGB6233|f__FGB6233|g__GGB28804	0	0.01892	0	0	0	0	0	0	0	0	0.00642	0	0	0	0	0	0	0	0	0	0	0	0	0	0.00174	0	0	0	0	0	0.00664	0	0	0.00075	0	0	0	0	0	0	0	0	0	0.00024	0	0	0	0	0
k__Bacteria|p__Firmicutes|c__Clostridia|o__Eubacteriales|f__Eubacteriaceae|g__GGB24132	0	0.01826	0	0	0.2028	0	0.0252	0	0.03794	0.02871	0.04548	0.04137	0	0.05293	0	0	0	0.13108	0.20628	0	0.0854	0.00915	0.01629	0	0	0	0.03124	0	0	6e-04	0	0	0	0	0	0.00568	0	0	0	0	0	0.06165	0.00191	0	0.02975	0.01105	0	0	0
k__Bacteria|p__Firmicutes|c__CFGB8118|o__OFGB8118|f__FGB8118|g__GGB29005	0	0.01795	0	0	0	0	0.00563	0	4.52204	0.00396	18.51503	0.21156	0.17926	0.03408	0	1.39299	6.8574	0.37429	0.22016	0	0.02769	7.50265	0.20661	0.72168	2.60726	0.04641	0.02117	0.01406	0	9.74083	2.03887	0.11068	0.05835	6.26699	0.09782	0	0	0	0	0.22689	8.3832	0.10212	0	0.63172	0	0	0	0	0
k__Bacteria|p__Firmicutes|c__CFGB76322|o__OFGB76322|f__FGB76322|g__GGB28958	0	0.01632	0	0.03302	0	0	0.08841	0	0.0698	0	0.1234	0.00544	0.00748	0	0.02187	0.09747	0.15165	0.01321	0.09098	0	0.0421	0.08804	0	0	0.11406	0.1324	0	0.00139	0	0.06152	0.05251	0	0	0.03266	0.00906	0	0.14122	0	0	0.1082	0.11996	0.20638	0.01636	0	0	0.05584	0	0.00125	0.00469
k__Bacteria|p__Firmicutes|c__Clostridia|o__Eubacteriales|f__Oscillospiraceae|g__GGB30451	0	0.01198	0	0	0	0	0.51229	0.00321	0.37397	0	0.27415	0	0	0	0	0.07393	0.01232	0	0.63952	0	0.84859	0.50996	0.01312	0	0.11567	0.06857	0.11274	0	0	0.03964	0.0913	0	0	0.14591	0	0	0.03466	0	0	0.05776	0.02953	0.04362	0	0	0.79188	0.21413	0	0	0
k__Bacteria|p__Firmicutes|c__CFGB76310|o__OFGB76310|f__FGB76310|g__GGB3171	0	0.00225	0	0	0	0	0.67609	0	0.20761	0	0.1344	0	0	0	0	0	0	0	1.29504	0	0.19852	0.13414	0	0	0	0.18622	0	0	0	0	0.05646	0	0	0	0	0	0.18478	0	0	0	0	0	0.00106	0	1.14636	0.52926	0	0	0
k__Bacteria|p__Firmicutes|c__CFGB9589|o__OFGB9589|f__FGB9589|g__GGB28829|s__GGB28829_SGB41485	0	7.03089	0.059	0	10.13271	0	0.33093	3.79644	4.91845	0.01337	1.34848	0.00505	0	0	0	0.03795	3.29838	0.11243	0.3752	0	1.30992	2.33909	0.03156	3.55472	0.21993	1.50437	7.95638	0.04629	0.02107	0.00213	6.02585	0.17809	0.01308	1.56857	0	0	4.68459	0	0	0.01143	0	4.33741	0.04082	0.65368	0	0	0	0	0.22952
k__Bacteria|p__Firmicutes|c__CFGB76288|o__OFGB76288|f__FGB76288|g__GGB28782|s__GGB28782_SGB41435	0	6.80671	1.62957	0.0058	0	0	0.15525	1.21866	1.75152	0	3.48809	0.0188	0.43907	0.00445	2.67874	3.62998	0.17485	0.14248	0.21321	0	0.07063	0.48688	0.70493	15.63297	0.89531	0.68196	0.87279	0.29087	0.04472	0.71045	6.50412	2.80021	0.06402	0.40462	1.68518	0	0.94751	0	0	0.19442	0.30737	2.03935	0.00471	0.44774	2.3278	0.61837	1.16977	0.10254	2.90001
k__Bacteria|p__Firmicutes|c__Clostridia|o__Eubacteriales|f__Lachnospiraceae|g__GGB28798|s__GGB28798_SGB41451	0	5.04835	0.01487	0	0	0.70049	0.04246	0.1001	0.12928	0	0	0	0	0	0.20253	2.13183	0.04272	0.06994	0.21841	0	0.09366	0	0	1.81348	9.52375	0.24382	2.06024	0.04186	0.00268	0.01049	5.01108	0.27901	0.03318	2.01342	0.00872	0	0	0	0	0	0	0	0	0.27067	1.01059	0.04365	0	0	53.57472
k__Bacteria|p__Firmicutes|c__CFGB76539|o__OFGB76539|f__FGB76539|g__GGB28404|s__GGB28404_SGB40986	0	4.55677	0	0	0	0	0.39552	0	0.3494	0	0.3565	0	0	0	0	1.89709	2.12656	0.02975	0	0	0	0.6698	0	0.51843	0.34218	1.78726	0	0	0	3.12034	0.58622	0	0	3.07595	0	0	0.17422	0	0	0.17869	5.08321	2.10365	0.00094	0	7.09609	0	0	0	0
k__Bacteria|p__Firmicutes|c__Clostridia|o__Eubacteriales|f__Christensenellaceae|g__Christensenella|s__Christensenella_SGB41486	0	4.52999	0.32818	0	0	0	0	9.59375	0	0	4.18725	0.46153	0.83288	0.01664	0	0	0	0	0	0	0.03975	0.52391	3.56221	0	0	0	0	0	0	0	2.11792	6.08437	0.02201	0	0	0	0	0	0	0	0	0	0.07987	0.01385	0	0.09862	0	0	0
k__Bacteria|p__Firmicutes|c__Bacilli|o__Lactobacillales|f__Lactobacillaceae|g__Lactobacillus|s__Lactobacillus_SGB5158	0	3.92333	0.01609	0	0	0.34697	0.67908	0.02794	1.19243	0	3.17868	0.00572	0.00267	0	0	9.37147	1.97371	0.35751	1.09223	0	0.05577	2.09021	0.06895	3.53858	0.2907	0.08829	0.0338	0.0167	0.00316	2.61212	5.51466	0.12748	0.05383	0.1527	0	0	4.22252	0.00189	0	16.11965	4.99006	2.14707	0.26179	5.22068	2.27653	0.11634	0.00202	0	3.42028
k__Bacteria|p__Firmicutes|c__CFGB8157|o__OFGB8157|f__FGB8157|g__GGB28996|s__GGB28996_SGB41712	0	3.66163	0.01511	0	0	0	0.68148	0.5922	0.24175	1.78146	1.38835	1.74488	0	0	0.30203	0.86235	1.30968	0.03301	0.52934	0	0.00076	2.64758	0.26771	3.07132	0.5156	0.94852	0.1494	0	0	5.68462	2.61696	1.10917	0.0334	1.8927	0.89748	0.53472	4.91249	0.89727	0.46998	5.2806	6.64638	2.25064	0.07423	0.53393	1.08833	2.50401	0	0	0.43228
k__Bacteria|p__Bacteroidetes|c__Bacteroidia|o__Bacteroidales|f__Muribaculaceae|g__GGB28916|s__GGB28916_SGB41612	0	2.91193	0.00876	15.06139	0.16062	0.24403	0.06348	0.0079	0.1444	0.20785	3.56973	1.88189	14.55177	19.83091	0.56743	0.12967	0.02297	0.0381	0.07757	22.14493	0.17553	0.56817	0.05331	5.8361	0.17551	0.1775	9.45625	0.07215	3.73146	0.00656	0.06207	0.04157	8.89231	0.11888	0	0	0.03627	0	0.24333	0.00581	0	0	11.98734	0.02004	5.29549	0	0	5.21591	0.38729
k__Bacteria|p__Firmicutes|c__Clostridia|o__Clostridia_unclassified|f__Clostridia_unclassified|g__GGB28398|s__GGB28398_SGB40979	0	1.81004	0	0	0	0	0.58352	0	0	0	0.65999	0	0	0	0	0.23882	0.40385	0	0.08468	0	0	1.70378	0	0.37007	0.66961	0	0	0	0	0.45486	0.98123	0	0	1.13799	0	0	0	0	0	0.76559	2.6029	0.83921	0	0.19124	0.11909	0.85198	0	0	0.02661
k__Bacteria|p__Bacteria_unclassified|c__CFGB76064|o__OFGB76064|f__FGB76064|g__GGB20145|s__GGB20145_SGB41586	0	1.56681	0.00717	0	0	0.13462	0	0.11005	0.97375	0.00978	2.34693	0.00746	0.02541	0.03449	0	0.29212	0.19847	6.25159	0.18254	0	0	0.34942	0	0.06986	0.15513	0.93489	0.01473	0	0	0.00533	0.67868	0.04174	0.4512	0.07509	0	0.01908	0	0	0.00132	0.41198	0.00053	0.3574	0.23647	2.26082	2.74708	0.05441	0	0.0169	0.00787
k__Bacteria|p__Firmicutes|c__CFGB76077|o__OFGB76077|f__FGB76077|g__GGB28851|s__GGB28851_SGB41518	0	1.46372	0.0124	0.03089	0	0	0.05527	0	0.21648	0	0.16448	0.03007	0.09102	0	0	0.2688	0.40897	0	0.05628	0	0.00633	0.03878	0.02144	0.94352	0.09049	0.16847	0.0021	0.04215	0	1.07921	0.75047	0.01788	0.97681	0.11623	0.01219	0	0	0	0	0.37598	1.11111	0.79982	0	0.0388	0	0.30703	0.0293	0	0.00233
k__Bacteria|p__Firmicutes|c__CFGB9658|o__OFGB9658|f__FGB9658|g__GGB29002|s__GGB29002_SGB41718	0	1.2556	0	0	0	0	0.53341	0	0.25189	0	3.60953	0.00499	0	0	0	0.26226	1.09444	0.04267	0.04229	0	0.08075	0.3245	0.00284	0	0.14796	0.02712	0	0	0	2.11759	1.82179	0.03069	0.00243	1.30121	0	0	1.47273	0	0	0.02175	1.12055	2.84428	0	0.27702	0	0	0	0	0
k__Bacteria|p__Firmicutes|c__Clostridia|o__Eubacteriales|f__Lachnospiraceae|g__Lachnospiraceae_unclassified|s__Lachnospiraceae_bacterium_A2	0	1.22537	0	0	0	0	0.23592	0.42205	0.0065	0	0.042	0	0	0	0	0.0333	0	0	0	0	0	0.07725	0.11411	2.35565	0.03976	0.1651	0	0	0.0393	0	0.12248	0.21322	3.28769	0.01489	0	0	0	0	0.02703	0	0	0	0	8.49753	0	1.90063	0	0.98526	0
k__Bacteria|p__Firmicutes|c__CFGB76314|o__OFGB76314|f__FGB76314|g__GGB28793|s__GGB28793_SGB41446	0	1.18479	0	0	0	0	1.52337	0.02025	1.13344	0	0	0	0	0	0	0.52906	0.70988	0.01809	0.04044	0	3.00701	1.11005	0.01171	0.28776	0.86924	1.43645	0.02368	0	0	0.7991	2.111	0.03321	0.0017	1.71325	0	0	0.41718	0	0	1.00656	0.9665	0.9992	0.01277	0.22352	0.15663	1.06517	0	0	0.02774
k__Bacteria|p__Firmicutes|c__CFGB28980|o__OFGB28980|f__FGB28980|g__GGB28980|s__GGB28980_SGB41692	0	1.01942	0	0	0	0	1.79477	0.01064	0.7471	0	0.47272	0	0	0	0	0.96223	0.36205	0.00076	0.15315	0	0.98766	1.4366	0.02185	0.03719	0.04106	1.15693	0	0.08638	0	0	1.77791	0.0057	0	0.04451	0	0	0.84835	0	0	1.03712	0	0.15871	0.00535	0.05831	0	0	0.50531	0	0
k__Bacteria|p__Firmicutes|c__Clostridia|o__Eubacteriales|f__Eubacteriaceae|g__GGB28791|s__GGB28791_SGB41444	0	0.95134	0	0.3559	0	0.11758	0.33222	1.66282	3.09983	0.01102	0	0	0	0	0	1.58689	0.06853	0.04554	0.02685	0	1.73007	0.09539	0.35263	0.26381	7.68598	2.90489	0.39001	0.01839	0.01002	0.00124	0.02348	2.8643	0.01522	0.06756	0	0	15.87576	0.18809	0	0.45773	0	0.13338	0	2.63314	0.9438	0.22064	0	0	0.30976
k__Bacteria|p__Actinobacteria|c__Acidimicrobiia|o__Acidimicrobiales|f__Ilumatobacteraceae|g__GGB28818|s__GGB28818_SGB41473	0	0.85379	0	0	0	0	0.29999	1.91047	1.52512	0	0	0	0	0	0	0	0	0	0	0	5.29204	0.01297	0.68952	0	0.02864	0	3.47643	0.01951	0	0	1.01848	6.62986	0.03197	0	0	0	0.14056	0	0	0.51531	0	0	9.70919	0.02224	1.59848	0	0	0.73438	0.07261
k__Bacteria|p__Firmicutes|c__CFGB8152|o__OFGB8152|f__FGB8152|g__GGB28873|s__GGB28873_SGB41553	0	0.79568	0	0	0	0	0	0	0	0	0	0	0	0	0	0	0.68849	0	0	0	0	0	0	0	3.4346	0.01561	0.00251	0	0	0	0.83873	0	0	1.41136	0	0	0	0	0	0	0	0.42118	0	0	0	0	0	0	0
k__Bacteria|p__Firmicutes|c__CFGB76293|o__OFGB76293|f__FGB76293|g__GGB28875|s__GGB28875_SGB41555	0	0.74456	0	0	0	0	0.01045	0	0.11166	0	0.08347	0	0	0	0	0.27727	0.04353	0	0.26632	0	0.00724	0.01113	0	0.40089	0.14811	0.10029	0	0	0	0.27128	0.45148	0	0	0.0781	0	0	0.23433	0	0	0.02726	0.38154	0.11926	0	0.43261	0.30512	0	0	0.00582	0.06872
k__Bacteria|p__Proteobacteria|c__CFGB28310|o__OFGB28310|f__FGB28310|g__GGB28310|s__GGB28310_SGB40880	0	0.73309	0.39981	0.40003	0.56815	0.03171	0.54998	0.31072	0.48451	0.68902	0.44063	1.16113	0.4869	0	0.77467	0.19547	1.2599	0.0068	1.1939	0.55228	1.34627	0.58073	0.0026	0.09939	0.24616	1.58203	1.29712	0.00763	0	0.07192	0.36184	0.57537	0	0.38481	0.84954	0	0.37326	1.04193	0	0.68719	0.24814	1.83892	0.92435	0.42537	5.50001	0.83191	0	0.69104	0.13718
k__Bacteria|p__Bacteria_unclassified|c__Bacteria_unclassified|o__Bacteria_unclassified|f__Bacteria_unclassified|g__GGB28963|s__GGB28963_SGB41672	0	0.67692	0.00492	0.03712	0.00506	0	0.17152	0	0.55688	0.01653	1.8679	0.10458	0.00523	0.00633	0.04495	1.38593	1.29361	0.15229	0.24529	0	0.85479	0.52799	0.01801	0.37609	0.5518	0.55119	0.01502	0	0	1.78687	0.8882	0.01934	0.00263	0.45726	0.10887	0.01726	0.2216	0	0	0.6885	1.55186	0.83165	0.00541	0.40136	0.45816	0.79788	0	0.08688	0.18383
k__Bacteria|p__Bacteria_unclassified|c__CFGB76311|o__OFGB76311|f__FGB76311|g__GGB28903|s__GGB28903_SGB41594	0	0.58514	0	0.29814	0	0	0.23363	0.00092	0.12318	0	0.65459	0.00049	0	0.13771	0.09779	4.71222	0.29709	0.27594	0.20822	0	0.04075	0.96318	0.05731	0.13939	0.54788	1.56093	0.09738	0.00953	0.00096	1.22363	0.85574	0.04881	0.01517	0.41461	0.21405	0	0.55952	0	0	0.54115	0.60074	0.49892	0.00276	0.48157	0.29141	1.25035	0	0.01779	0
k__Bacteria|p__Firmicutes|c__CFGB28877|o__OFGB28877|f__FGB28877|g__GGB29001|s__GGB29001_SGB41717	0	0.532	0.02499	0.10769	0	0.35108	0.93163	0.31538	0.87972	0.19146	1.17005	0.16413	0.11742	0	0	0.1218	1.07447	0.02723	0.34262	0	0.12136	0.13669	0.08882	3.21113	1.10237	2.28793	0.20888	0.01159	0.00824	1.01215	1.30252	0.36929	0.00281	1.62411	0.08483	0.01615	0.87642	0.01764	0	0.28222	1.94202	0.33094	0.09422	2.89097	0	0.09896	0	0	2.8081
k__Bacteria|p__Firmicutes|c__Clostridia|o__Eubacteriales|f__Peptostreptococcaceae|g__GGB42586|s__GGB42586_SGB59781	0	0.50157	0	0.43857	0.00838	0	0.46191	0.16667	0.27048	0	0.41208	1.11735	1.66471	3.97762	0.12468	0.42374	0.01769	0.01715	0.52691	0.8203	0.04348	0.03287	2.77114	0.54191	0.17278	0.01137	0.17479	0.51863	0.20714	0	0.6432	0.80515	0	0.01743	0	0	0.80274	0.66681	0.13435	0	0	0.28074	0	0.06083	0.48388	1.03302	0.26254	2.41185	0.14731
k__Bacteria|p__Firmicutes|c__CFGB10349|o__OFGB10349|f__FGB10349|g__GGB31853|s__GGB31853_SGB45233	0	0.48324	0	0	0	0	0	0	0.75501	0	0	0	0	0	0	0.14691	0.05612	0	0.00609	0	0	0.33764	0	0	0.19061	0.2008	0	0	0	0.44742	0	0	0	0.56822	0	0	0.22285	0	0	0.02335	0.4581	0.52366	0	0.21599	0	0.42797	0	0	0.00564
k__Bacteria|p__Bacteria_unclassified|c__Bacteria_unclassified|o__Bacteria_unclassified|f__Bacteria_unclassified|g__Bacteria_unclassified|s__Bacteria_unclassified_SGB41677	0	0.46867	0	0	0	0	3.00347	0.25855	0.64508	0	0.08186	0	0	0.64545	0	0.79532	0.54901	0.04197	0.01753	0	0.12745	1.12064	0.13458	1.63254	1.70423	1.64171	0.35286	0.01379	0.0066	0.00605	1.75441	0.18044	0	1.00101	0	0	0.53924	0.00232	0.05193	0.15811	0.538	1.14179	0.02169	0.05586	0.67648	1.90162	0.01545	0.19429	1.05947
k__Bacteria|p__Firmicutes|c__Clostridia|o__Eubacteriales|f__Oscillospiraceae|g__GGB30454|s__GGB30454_SGB43514	0	0.43368	0	1.29695	0.00489	1.56075	0.06703	0.37812	0.13808	2.02506	0.52868	0	0.08224	0	0	0.03274	0.348	0	0.55114	0.01887	0.07735	0.02386	0	0.10103	0.1301	0.08866	0.2083	0	0	0.11389	0.2669	0.05738	0	0.98037	0.01696	0	0.02386	0	0	0	0.02313	0.10776	0.19391	0	1.11004	0.51455	0	0	0
k__Bacteria|p__Firmicutes|c__CFGB6645|o__OFGB6645|f__FGB6645|g__GGB28989|s__GGB28989_SGB41703	0	0.41755	0.21866	0.1154	0	0	0	0.08222	0	0.53961	0.03222	0.09053	0.11351	0.00628	0.00685	0.06507	0.0955	0	0	0	0	0	0	0	0	0	0.00441	0	0	0.3105	0.11841	0.11422	0.07297	0	0.01876	0.06166	0	0	0	0	0.30916	0	0.05143	0	0.55552	0	0	0.01325	0.0015
k__Bacteria|p__Firmicutes|c__CFGB76170|o__OFGB76170|f__FGB76170|g__GGB28392|s__GGB28392_SGB40972	0	0.39296	0	0	0	0	0	0	0	0	0.00948	0	0	0	0	0	0	0	0	0	0	2.24065	0	0.35271	0.01402	0.73425	0	0	0	0	0.87366	0	0	3.68947	0	0	0	0	0	0	0	0	0	0.03768	0	0	0	0	0
k__Bacteria|p__Firmicutes|c__Clostridia|o__Eubacteriales|f__Oscillospiraceae|g__Oscillospiraceae_unclassified|s__Hungateiclostridiaceae_bacterium_KB18	0	0.37437	0	0.04298	0	0	0.21743	0.08166	0.49735	0.00856	0.7494	0	0.02666	0	0	0.0068	3.78639	0.14919	2.3904	0	0.34619	0.43809	0.00773	0.48864	0.01908	1.09643	0.02945	0	0	0.74372	0.52533	0.04364	0	0.01099	0.0079	0	0.672	0	0	0.09414	1.2565	1.77594	0.0389	0	1.86684	0.24205	0	0	0.0344
k__Bacteria|p__Firmicutes|c__Clostridia|o__Eubacteriales|f__Lachnospiraceae|g__Lachnospiraceae_unclassified|s__Lachnospiraceae_bacterium_MD335	0	0.35859	0	0.04043	0	0	0.27016	0.10893	0.70925	0.0372	0.33538	0	0.64976	0	0.0243	0.93862	0.39692	0.05744	2.16441	0	0.02044	0.07603	0.02674	3.10698	0.80763	3.73016	0.09565	0.05201	0.07805	1.54792	0.05594	0.02921	0	1.46938	0.0708	0	0.13167	0.00241	0.07782	0.64154	1.58885	0.19706	0.02673	0.47534	1.24313	3.252	0.0147	0.0506	3.05749
k__Bacteria|p__Firmicutes|c__Clostridia|o__Eubacteriales|f__Oscillospiraceae|g__GGB28428|s__GGB28428_SGB41011	0	0.33815	0	0.01189	0	0	0.24166	0	0.0091	0	0	0	0	0	0	0.01424	0.32729	0	0.00856	0	0.0188	0.04656	0	0.11765	0.11672	0	0	0	0	0	0.07171	0	0	0.94123	0	0	0	0	0	0.63884	0	0.15355	0.06881	1.16914	0	0.36078	0	0	0
k__Bacteria|p__Bacteria_unclassified|c__CFGB49426|o__OFGB49426|f__FGB49426|g__GGB28888|s__GGB28888_SGB41569	0	0.32537	0	0.09652	0	0	0.64456	0	0.35963	0	1.4126	0.00316	0.11677	0	0	0.8028	0.73345	0.04906	6.3244	0	1.00119	0.29961	0.00407	0.72678	0.47036	1.22909	0.07418	0.00189	0	0.60645	0.95281	0.00644	0	0.28213	0	0	0.34002	0	0.00922	0.72396	0.82009	0.71414	0.01649	0.46148	0.33676	0.80552	0	0	0
k__Bacteria|p__Bacteroidetes|c__Bacteroidia|o__Bacteroidales|f__Bacteroidales_unclassified|g__GGB27849|s__GGB27849_SGB40283	0	0.32282	0.08778	0	0	0	0.11324	0	0.02113	0	0.19858	0.00135	0	0	0	0.0121	0	0	0.55814	0	0.18014	0.14796	0	0.00325	0.00819	0.08515	0	0	0	0	0.09707	0	0	0	0	0	0.33454	0	0	0.00558	0	0	0	0	0	0.15262	0	0	0
k__Bacteria|p__Firmicutes|c__CFGB76074|o__OFGB76074|f__FGB76074|g__GGB28948|s__GGB28948_SGB41654	0	0.29819	0	0.0082	0	0	0.03973	0.00095	0.17308	0.0175	0.54829	0	0	0	0	0.64815	0.55315	0.27223	0.1988	0	0.93419	0.35242	0	0.18027	0.30909	0.55687	0	0	0	0.29974	0.6232	0.0037	0.04386	0.93265	0	0	0.08858	0	0	1.03245	0.42844	0.23311	0.03505	0.11874	0.04168	0.13066	0	0.00243	0.10241
k__Bacteria|p__Firmicutes|c__Clostridia|o__Eubacteriales|f__Clostridiaceae|g__GGB28846|s__GGB28846_SGB41513	0	0.27387	0	0.37781	0.05751	0	0.1883	0.2792	0.20423	0.21177	0.35429	0.07649	0.54174	0.66582	0.11928	0.35247	0.18616	0.05491	0.23008	0	0.07674	0.21543	0	0.45974	0.0638	0.32002	0.01736	0.04972	0.35336	0.19878	0.24937	0.10991	0	0.26154	1.16812	0.32157	0.45954	0.2083	2.82348	0.26444	0.34315	0.14561	0.1418	0.1527	0.21833	0.32569	0.10427	0.25246	0.2271
k__Bacteria|p__Bacteria_unclassified|c__CFGB76064|o__OFGB76064|f__FGB76064|g__GGB28894|s__GGB28894_SGB41575	0	0.27074	0	0	0	0	0.80544	0.00317	0.09232	0	1.06077	0	0	0	0	0.0321	0.04395	0	0	0	0.1424	0.68043	0	0.18331	0.02948	0.41518	0	0	0	0.07502	0.44637	0	0	0.0051	0	0	0.16916	0	0	0.13387	0.39679	0.05322	0	0.34213	0.04369	0.01545	0	0	0
k__Bacteria|p__Proteobacteria|c__Deltaproteobacteria|o__Desulfovibrionales|f__Desulfovibrionaceae|g__Desulfovibrio|s__Desulfovibrio_SGB40192	0	0.27032	0	0	0	0	0.10654	0	0.17555	0	0.30155	0	0	0	0	0.17254	0.93394	0	0.04963	0	0.07083	0.28723	0	0.10723	0	0.19509	0	0	0	0.47254	0.08835	0	0	0.31484	0	0	0.29017	0	0	0.43591	0.57103	0.39104	0.05226	0.14892	0.76109	3.3505	0	0	0
k__Bacteria|p__Bacteroidetes|c__Bacteroidia|o__Bacteroidales|f__Muribaculaceae|g__Paramuribaculum|s__Paramuribaculum_intestinale	0	0.26459	0	0.05127	1.04234	0.27599	0.05453	0.0679	0.00384	0.00942	0.00922	0.70946	0.17909	0.0212	0	0	0.03336	0	1.04713	0	0	0.08542	0	0.09467	0.09781	0.6242	0.04832	0	0	0.16367	0.15513	0.20281	0	0	0	0	0	0.12178	0	0.03238	0.2294	1.13215	0.14475	0	0	0.11846	0	0.02427	0.01618
k__Bacteria|p__Bacteria_unclassified|c__Bacteria_unclassified|o__Bacteria_unclassified|f__Bacteria_unclassified|g__GGB28955|s__GGB28955_SGB41663	0	0.25979	0	0	0	0	1.4747	0.00534	1.41319	0	0.21062	0	0	0	0	0.33843	1.23633	0.02778	1.85545	0	0.1116	0.26478	0.59077	0.65739	0.06309	0.58505	0	0.00262	0	0	0.17273	0	0	0.04382	0	0	0.50513	0	0	0	0.63074	0.67829	0	0.44009	0.68959	0.42869	0	0	0.11237
k__Bacteria|p__Bacteria_unclassified|c__Bacteria_unclassified|o__Bacteria_unclassified|f__Bacteria_unclassified|g__Bacteria_unclassified|s__bacterium_D16_56	0	0.23904	0	0	0	0	0.02493	0	0	0	0	0	0	0	0	0.02442	0	0	1.98341	0	1.75026	0.01794	0	0	0	0.09776	0	0	0	0	0.1373	0	0.6968	0	0	0	0	0	0	0	0	0	0	0	0	0.13071	0	0	0
k__Bacteria|p__Firmicutes|c__Erysipelotrichia|o__Erysipelotrichales|f__Turicibacteraceae|g__Turicibacter|s__Turicibacter_sp_TS3	0	0.23046	0	0	0	0	0	0.00604	0.98549	0.1053	0.09742	0	0	0	0	0	0	0	0	0	0.00367	0.01545	0	0	0.03042	0.33005	0	0	0	0	1.6586	0.00932	0.13518	0.43111	0	0	0	0.02612	0	0.01591	0	0	0	0	0	0	0	0	0
k__Bacteria|p__Firmicutes|c__CFGB76576|o__OFGB76576|f__FGB76576|g__GGB29546|s__GGB29546_SGB42338	0	0.22949	0	0	0	0	0	0	0.30604	0	0.37869	0	0	0	0	0.01189	0.18025	0	0.00704	0	0	0.059	0	0.06243	0.05693	0.24689	0	0	0	0.06756	0.02531	0	0	0.02981	0	0	0.03331	0	0	0	0	0.19617	0	0.17534	0.38473	0	0	0	0
k__Bacteria|p__Firmicutes|c__Clostridia|o__Eubacteriales|f__Lachnospiraceae|g__Lachnospiraceae_unclassified|s__Lachnospiraceae_bacterium_MD308	0	0.21444	0	0	0.0743	0	1.13776	1.36978	0.49638	0	0.86704	0.00675	1.92269	0.14558	0.79501	0.62759	0.30285	0.01673	1.80459	0.3937	5.37717	0.37122	0.04292	0.94377	2.46734	1.47004	0.05757	0.00334	0.01193	0.13308	0.69465	0.3721	0	1.84006	2.65159	0.05583	0.10837	0.02024	0.05674	0.27942	0.09808	1.20649	0.26399	0.23198	0.27484	0.07924	0	0	0.06734
k__Bacteria|p__Firmicutes|c__Bacilli|o__Bacillales|f__Staphylococcaceae|g__GGB27929|s__GGB27929_SGB41624	0	0.19405	0	1.32863	0.00193	0	0.00039	0.03129	0.68182	0.12847	0.09566	0.06884	0.0365	0.14602	0.00225	0.15811	0.04041	1.06814	0.04909	0	0	0.20903	0.0093	0.82262	0.31414	0.18306	0.22227	0.02362	0.16865	0.9595	0.26875	0.06361	0	0.50309	0.05255	0	0.45398	0.00413	0.05107	0.08488	0.87396	0.43975	0.245	0.60102	0.40278	0.03928	0	0.03431	0.19457
k__Bacteria|p__Firmicutes|c__Clostridia|o__Eubacteriales|f__Oscillospiraceae|g__GGB42343|s__GGB42343_SGB59511	0	0.1862	0	0	0	0	0.08476	0	0.01196	0	0.13662	0.18963	0	0	0	0.08874	0.06549	0	0	0	0	0	0	0.0275	0	0.12304	0.0319	0	0	0.17076	0.09281	0	0	0.29431	0.04784	0	0	0	0	0.04107	0.54976	0.41188	0	0.25288	0.29074	0	0	0	0
k__Bacteria|p__Firmicutes|c__Clostridia|o__Eubacteriales|f__Lachnospiraceae|g__GGB28988|s__GGB28988_SGB41701	0	0.1766	0	0	0	0	0.30825	0	0.51862	0	0.33156	0	0	0	0	0.40042	0	0	0	0	0	0.41902	0	0	0.01734	0.02304	0	0	0	0.0776	0.38574	0	0	0	0	0	0.24038	0	0	1.18951	0.2769	0	0	0.01825	0.47066	0.75121	0	0	0
k__Bacteria|p__Bacteria_unclassified|c__CFGB76226|o__OFGB76226|f__FGB76226|g__GGB28960|s__GGB28960_SGB41669	0	0.17291	0	0	0	0	0	0	0.03105	0	0	0	0	0	0	0.1211	0	0	0	0	0	0	0	0.00777	0.02879	0	0	0	0	0	0.03495	0	0	0.07898	0	0	0	0	0	0	0	0	0	0	0	0	0	0	0
k__Bacteria|p__Firmicutes|c__CFGB75970|o__OFGB75970|f__FGB75970|g__GGB30408|s__GGB30408_SGB43438	0	0.17273	0	0	0	0.04846	0.32471	0	0.05805	0	0.37342	0	0	0	0	0.40606	1.4915	0.00579	0.16189	0	0.334	0.78683	0.00913	0.18257	0.09656	0.20037	0	0	0	0.20809	0.26608	0	0	0.33858	0	0	0.25076	0	0	0.43424	0.63975	0.47954	0.01481	0.24135	0.53458	0.05279	0	0	0.02361
k__Bacteria|p__Bacteria_unclassified|c__Bacteria_unclassified|o__Bacteria_unclassified|f__Bacteria_unclassified|g__Bacteria_unclassified|s__bacterium_1xD42_87	0	0.16931	0	0	0	0	0.48471	0	0.02427	0	0	0	0	0	0	0.36799	0	0.0049	0.64533	0	0.00226	1.72377	0.02338	1.31455	0.34551	0	0.00367	0	0	0.03138	0.68905	0	0	0.02414	0	0	3.2498	0	0	0.27284	0.2427	0	0	0.60826	0	0.02377	0	0	0.33879
k__Bacteria|p__Bacteroidetes|c__Bacteroidia|o__Bacteroidales|f__Muribaculaceae|g__Duncaniella|s__Duncaniella_dubosii	0	0.16908	0	0	0	0	0.17058	0	0.16314	0	0.34199	0	0	0	0	0.00274	0.53883	0	0.67921	0	0.06046	0.31233	0	0.07656	0.0821	0.60044	0	0	0	0.24595	0.06484	0	0	0.12682	0	0	0.42786	0	0	0.12275	0.21473	0.63909	0.00625	0.05946	0	0.16822	0	0	0
k__Bacteria|p__Firmicutes|c__CFGB76355|o__OFGB76355|f__FGB76355|g__GGB28418|s__GGB28418_SGB41001	0	0.16857	0	0	0	0	0	0	0	0	0	0	0	0	0	0.19601	0	0	0	0	0	0.42916	0	0	0	0	0	0	0	1.04797	0.12028	0	0	0.03728	0	0	0.04523	0	0	0	0.94535	0	0	0.70324	0.24901	0	0	0	0.08235
k__Bacteria|p__Firmicutes|c__CFGB76244|o__OFGB76244|f__FGB76244|g__GGB28967|s__GGB28967_SGB41417	0	0.16689	0	0	0	0	0.64747	0	0.785	0	0.36198	0.0068	0	0	0	0.50013	0.32131	0.21302	0.40726	0	0.40762	0.27019	0	0.69219	0.17417	0.5216	0.02092	0.00362	0.04647	0.64004	0.22721	0	0	0.18762	0	0	0.06164	0.05379	0	0.42472	1.18594	0.15941	0	0.17751	0.78925	0.60406	0	0	0.01444
k__Bacteria|p__Bacteroidetes|c__Bacteroidia|o__Bacteroidales|f__Rikenellaceae|g__GGB24102|s__GGB24102_SGB40205	0	0.14252	0	0	0	0	0.1275	0	0.20576	0	0	0	0	0	0	0.16141	0	0	0.07221	0	0	0	0	0.02956	0.03126	0	0.01841	0	0	0	0.05272	0	0	0	0	0	0.64093	0	0	0.20692	0	0	0.01215	0.88356	0	2.41526	0	0	0
k__Bacteria|p__Bacteroidetes|c__Bacteroidia|o__Bacteroidales|f__Tannerellaceae|g__Parabacteroides|s__Parabacteroides_distasonis	0	0.13961	0	0	0	0	0	0	0	0	0	0	0	0	0	0	0	0	0	0	0	0	0	0	0	0	0	0	0	0	0.02604	0	0	0	0	0	0	0	0	0	0	0	0.11285	0	0	0	0	0	0
k__Bacteria|p__Firmicutes|c__CFGB9479|o__OFGB9479|f__FGB9479|g__GGB28330|s__GGB28330_SGB40904	0	0.13752	0	0	0	0	0.27195	0	0.20353	0	0.35337	0	0	0	0	0.15114	0.80169	0.01386	0.23233	0	0.06915	0.15759	0	0.0541	0.2076	0.23789	0	0	0	0.00494	0.12537	0	0	0.01827	0	0	0.99958	0	0	0.21381	0.02167	0.8663	0	0.01488	0.31079	0.01823	0	0	0.00765
k__Bacteria|p__Bacteroidetes|c__CFGB9388|o__OFGB9388|f__FGB9388|g__GGB27866|s__GGB27866_SGB40300	0	0.12881	0	0.01615	0	0	0.09141	0.01405	0	0.01179	0.11343	0	0	0	0	0.00328	0.3121	0	0.04866	0	0.02765	0.18554	0	0.04437	0.01225	0.08864	0.02058	0	0	0.18511	0.05892	0.02203	0	0.08087	0	0	0.18723	0	0	0.14258	0.23369	0.12218	0	0.04226	0.15804	0.12967	0	0.03426	0
k__Bacteria|p__Bacteria_unclassified|c__Bacteria_unclassified|o__Bacteria_unclassified|f__Bacteria_unclassified|g__Bacteria_unclassified|s__bacterium_1xD8_48	0	0.12702	0	0	0	0	0.26328	0	0.23347	0	0.09907	0.00139	0.08783	0	0	0.22021	0.08597	0.21242	0.40483	0	0.0121	0.11513	0	0.05183	0.16695	0.12441	0.05217	0.00635	0	0.14795	0.12504	0	0	0.19763	0	0	0	0	0	0.18401	0.17822	0.07919	0	0.13386	0.02594	0.23292	0.01242	0	0
k__Bacteria|p__Firmicutes|c__Clostridia|o__Eubacteriales|f__Lachnospiraceae|g__GGB28865|s__GGB28865_SGB41537	0	0.12352	0.19604	1.11801	0.001	0	2.19675	0.48282	6.43466	4.33693	0.36722	0.00757	0	0	0	1.5536	0.01834	0.0225	0.06509	0	1.17835	0.05839	0.0077	0	0	0.28097	0.54221	0.00028	0	0	0	5.8799	0.04125	0.03444	0	0	0	0	0	0.08132	0	0	0	0	0	0.71245	0	0	0
k__Bacteria|p__Firmicutes|c__Clostridia|o__Eubacteriales|f__Oscillospiraceae|g__Anaerotruncus|s__Anaerotruncus_sp_1XD42_93	0	0.11282	0.02541	0.22043	0.22527	0	0.05593	0.18609	0.08886	0.11172	0.00084	0.39384	0	0	0.23449	0.50332	0.03102	0	0.25597	0	0.5344	0.08774	0.08462	0.05086	0.02318	0.14221	0.09822	0.09373	0	0	0.2867	0.42172	0	0.00611	0.48116	0.02154	0	0.35251	1.26822	0	0	0	0.39803	0.40614	0.11964	0	0.07068	0.31236	0.09034
k__Bacteria|p__Bacteroidetes|c__CFGB76111|o__OFGB76111|f__FGB76111|g__GGB79628|s__GGB79628_SGB35895	0	0.11177	0.00672	0.07639	0.03668	0	0.21416	0.05701	0.08555	0.29316	0.39227	0.01186	0	0	0	0.06281	0.28756	0.03239	0.19372	0	0.05214	0.27577	0	0.00745	0.00842	0.11881	0.14157	0	0	0	0	0.05808	0	0.28516	0	0.06074	0.38735	0	0	0.3724	0	0.25535	0.06033	0.04918	2.00602	4.10887	0.07072	0	0
k__Bacteria|p__Firmicutes|c__CFGB9659|o__OFGB9659|f__FGB9659|g__GGB29003|s__GGB29003_SGB41719	0	0.10968	0	0	0	0	0.0254	0	0	0	0.21617	0	0	0	0	0.34639	0.42717	0.01332	0.00461	0	0	0.13636	0	0.60932	0.07955	0.79808	0.00262	0	0	0	0.21436	0	0	0.00559	0	0	0.38178	0	0	0.49126	0	0.4146	0	0.53807	0.26067	1.54336	0	0	0.0303
k__Bacteria|p__Firmicutes|c__Clostridia|o__Eubacteriales|f__Oscillospiraceae|g__GGB45650|s__GGB45650_SGB63364	0	0.10569	0	0.05616	0	0	0.15856	0.01387	0.12015	0.05991	0	0	0	0	0	0	0.2061	0	0.16776	0	0.08696	0.19453	0	0.01906	0.02778	0.0879	0	0	0	0	0.08647	0.01624	0	0.06849	0	0	0.10389	0.00059	0	0.2264	0.01694	0.06882	0.01323	0.01848	0.03375	0.01646	0.03128	0	0
k__Bacteria|p__Firmicutes|c__Clostridia|o__Eubacteriales|f__Clostridiaceae|g__GGB30145|s__GGB30145_SGB43072	0	0.09962	0	0	0	0	0.34123	0.03838	0.02	0	0.19091	0	0	0	0	0.94174	0.0312	0	0.58131	0	0.00258	0.14861	0	0.62186	0.71149	0.48156	0.13968	0	0	0.47547	0.18085	0.07071	0.02902	0.65445	0	0	1.15155	0	0	0.49221	0.00857	0.04461	0	0	0.00874	0.29427	0	0	0.44055
k__Bacteria|p__Firmicutes|c__Clostridia|o__Eubacteriales|f__Eubacteriales_unclassified|g__Eubacteriales_unclassified|s__Clostridiales_bacterium	0	0.09811	0.10769	0.07646	0.03431	0	0.25756	0.26685	0.18031	0.04743	0.03494	1.96792	0.99819	1.7429	1.16397	0.0203	0.01681	1.02542	0.82229	0.33722	0.64725	0.11762	1.18958	0.11949	0.41609	0.01208	0.01987	0.09555	0.03073	0.09492	0.0431	0.39467	0.23688	0.03336	0.50843	0.07055	0.0975	0.1213	0.0115	0.16429	0.06414	0.1768	0	0.00883	0.99189	0.77934	0.11339	0.12002	0.0036
k__Bacteria|p__Bacteria_unclassified|c__Bacteria_unclassified|o__Bacteria_unclassified|f__Bacteria_unclassified|g__GGB28951|s__GGB28951_SGB41658	0	0.0953	0	0.03119	0	0	0.18721	0.01765	0.24705	0.07647	0.1062	0.05942	0.21344	0.00876	0.0247	0.12503	0.58675	0.04608	0.61483	0	0.05578	0.1051	0	0.15595	0.13427	0.06005	0.0359	0.00831	0	0.59597	0.1135	0.01306	0	0.08071	0.11593	0	0	0.00124	0.01636	0.22995	0.37462	0.34001	0.02255	0.2388	0.43489	0.09402	0.01078	0.07667	0
k__Bacteria|p__Firmicutes|c__CFGB9633|o__OFGB9633|f__FGB9633|g__GGB28883|s__GGB28883_SGB41564	0	0.08357	0	0	0	0.13419	0.51324	0.01151	0.07444	0	2.63495	0.00671	0	0	0	4.6982	5.8214	0.33981	0.27755	0	0.03172	2.04987	0.08981	3.59527	0.08891	0.03179	0.0275	0.01205	0	11.00141	6.16338	0.24284	0.11049	0.03256	0	0	2.68847	0.00434	0	0.10514	9.38617	2.2351	0.00268	6.91357	0.77965	0.05973	0	0	1.61816
k__Bacteria|p__Firmicutes|c__CFGB8152|o__OFGB8152|f__FGB8152|g__GGB28870|s__GGB28870_SGB41548	0	0.08202	0	0.26723	0	0	0.07812	0.02593	0.10396	0	0.13144	0.00519	0	0	0.08059	0.7031	0.10609	0.04674	0.08886	0	0.00074	0.07161	0	0.34742	0.14199	0.28586	0.00095	0	0	0.33923	0.11736	0.01633	0	0.64389	0.08291	0	0.09874	0	0	0.06762	0.28151	0.11295	0	0.11311	0.0874	0.08132	0.00186	0	0
k__Bacteria|p__Bacteria_unclassified|c__Bacteria_unclassified|o__Bacteria_unclassified|f__Bacteria_unclassified|g__GGB28951|s__GGB28951_SGB102295	0	0.07572	0	0	0	0	0.00973	0	0	0	0.08271	0	0	0	0	0.07997	0.05889	0	0.04547	0	0.00478	0	0	0	0.06093	0.10499	0	0	0	0	0.14021	0	0	0.18169	0	0	0	0	0	0	0	0.00354	0	0	0	0.00281	0	0	0
k__Bacteria|p__Bacteria_unclassified|c__Bacteria_unclassified|o__Bacteria_unclassified|f__Bacteria_unclassified|g__GGB79854|s__GGB79854_SGB41664	0	0.07217	0	0.16597	0.01036	0	0	0.10456	0	0.0296	0.2024	0	0.09741	4.5708	0.08101	0	0.18178	0	0.00055	0	0.17237	0.00223	0	0.36651	0.28636	0.07419	0.5157	0	0	2.93277	0.8404	0.11288	0.00711	0.05048	0	0.02009	0	0.14625	0	0	1.7029	0.25004	0	0	0.09186	0	0	0.07121	0.05185
k__Bacteria|p__Firmicutes|c__Clostridia|o__Eubacteriales|f__Lachnospiraceae|g__GGB28957|s__GGB28957_SGB41666	0	0.0708	0	0	0	0	0	0	0.01563	0	0.08534	0	0	0	0	0.13407	0.10481	0	0.10068	0	0.02642	0.02523	0	0.02907	0.04627	0.07987	0	0	0	0	0.17428	0	0	0.04472	0	0	0	0	0	0	0	0.04885	0	0.01622	0	0	0	0	0
k__Bacteria|p__Actinobacteria|c__Actinomycetia|o__Streptomycetales|f__Streptomycetaceae|g__GGB30301|s__GGB30301_SGB43265	0	0.06911	0.02215	0.0461	0.03377	0.24623	0.14184	0.08709	0.04869	0.12663	0.05972	0.04665	0.03308	0	0.0537	0.03404	0.02922	0.00145	0.17061	0	0.01744	0.01276	0	0.01583	0.02152	0.01063	0.003	0.00917	0	0.02457	0.10722	0.00237	0	0.05422	1.33256	0.05239	0.03622	0.04812	0	0.00826	0	0.02787	0.00063	0.01027	0.10741	0.02583	0.01119	0.00872	0
k__Bacteria|p__Firmicutes|c__Bacilli|o__Lactobacillales|f__Streptococcaceae|g__Streptococcus|s__Streptococcus_SGB45231	0	0.06896	0	0	0	0	0	0	0	0	0.05927	0	0	0	0	0	0.12133	0.56977	0	0	0.00404	0	0	0.10455	0.00541	0	0	0	0	0.06615	0.17271	0	0	0	0	0	0	0	0	0	0.04056	0.01062	0	0	0	0	0	0	0.02674
k__Bacteria|p__Candidatus_Saccharibacteria|c__CFGB8157|o__OFGB8157|f__FGB8157|g__GGB27485|s__GGB27485_SGB39778	0	0.06261	0	0.01887	0	0	0	0	0	0	0	0	0	0	0	0.01986	0.01384	0	0	0	0	0	0.00368	0	0	0	0	0	0	0.00505	0.07934	0	0	0	0	0	0	0	0	0	0.01617	0.07774	0	0.00186	0	0	0	0	0.11573
k__Bacteria|p__Bacteria_unclassified|c__CFGB8157|o__OFGB8157|f__FGB8157|g__GGB28901|s__GGB28901_SGB41592	0	0.06044	0	0	0	0	0.2004	0	0.09462	0	0.4007	0	0	0	0	0.19053	0.02731	0	0	0	0.02064	0.03114	0	0	0.83408	0	0	0	0	0	0	0	0	0.61443	0	0	0.24711	0	0	0.11364	0	0.1924	0	0	0.09806	0.14005	0	0	0.05122
k__Bacteria|p__Bacteroidetes|c__Bacteroidia|o__Bacteroidales|f__Prevotellaceae|g__Prevotella|s__Prevotella_sp_MGM1	0	0.05652	0	0	0	0	1.28235	0.034	0.14843	0.00877	0.34497	0	0.04447	0.04628	0	0.02331	1.15374	0.00887	0.00607	0	0.1454	0.61558	0	0.057	0.22994	0.27222	0	0	0	0.38392	0.08643	0.00159	0	0.34217	0	0	0	0	0	0.37877	0.55195	0.71433	0.032	0.06757	0.69618	0	0	0	0
k__Bacteria|p__Bacteria_unclassified|c__Bacteria_unclassified|o__Bacteria_unclassified|f__Bacteria_unclassified|g__GGB42601|s__GGB42601_SGB59797	0	0.05448	0.00912	0	0	0.05465	0.00044	0.04384	0.03915	0.00339	0.0408	0.02038	0.00183	0	0	0.01408	0.01503	0	0.01082	0	0	0.0064	0	0.04012	0.01334	0.00534	0	0	0.01062	0.04221	0.05277	0.03649	0	0.01544	0	0.03421	0.00282	0	0	0.01981	0.03567	0.00452	0.00037	0.0523	0.01364	0	0	0	0.02633
k__Bacteria|p__Firmicutes|c__CFGB76322|o__OFGB76322|f__FGB76322|g__GGB30414|s__GGB30414_SGB43453	0	0.05292	0	0	0.05329	0.04947	0.19785	0.00441	0.01018	0.06094	0.09959	0.04786	0.03889	0.02361	0.15152	0.04708	0.13027	0.09894	0.17198	0	0.01139	0.08193	0	0.05019	0.05496	0.04907	0.01452	0.02028	0.01098	0.04369	0.09813	0.00285	0	0.0324	0.07093	0.03035	0.05882	0	0.02363	0.04338	0.05341	0.02544	0.00633	0.00745	0.22631	0.08338	0.02218	0.06372	0
k__Bacteria|p__Firmicutes|c__CFGB1494|o__OFGB1494|f__FGB1494|g__GGB28790|s__GGB28790_SGB41443	0	0.05244	0	0	0	0	0.16954	0	0.08167	0	0	0.48543	0	0	0	0.75448	0	0	0.01833	0	0.80904	9.95428	0.1544	0.02349	1.59234	2.75597	0.42607	0.02336	0.00548	0.00025	0.2684	0.00813	0	0.10607	0	0	0	0	0	0	1.46	0	0	8.92586	0	0.096	0	0	0
k__Bacteria|p__Firmicutes|c__Clostridia|o__Eubacteriales|f__Lachnospiraceae|g__GGB27876|s__GGB27876_SGB40310	0	0.04359	0	0.2268	1.02226	0.22247	0	0.03101	0.00255	0.2848	0.30652	0.3394	0.02654	0.08886	0	0	0.16385	0.06701	0	0.17048	0.27095	0.15618	0.04662	0.09603	0.06012	0.29293	0.2295	0.02314	0.00266	0.01964	0.01534	0.05566	0	0.05359	0.00588	0	0	0.21375	0.0296	0.04785	0	0.30437	0.02751	0.02088	0.33706	0.04388	0.00159	0.16291	0
k__Bacteria|p__Bacteroidetes|c__Bacteroidia|o__Bacteroidales|f__Muribaculaceae|g__Duncaniella|s__Duncaniella_muris	0	0.04152	0	0	0	0	0.11371	0	0.06927	0	0.01299	0	0	0	0	0	0	0	0.31991	0	0.03121	0.08247	0	0	0.0509	0.15697	0	0	0	0	0.04531	0	0	0.0125	0	0	0.32206	0	0	0.01686	0	0.00618	0	0	0.05142	0.09541	0	0	0
k__Bacteria|p__Firmicutes|c__CFGB28980|o__OFGB28980|f__FGB28980|g__GGB28778|s__GGB28778_SGB41431	0	0.04107	0.08752	0.09937	0.03273	0	0.09355	0.12384	0.21118	0.12215	0.31395	0.20424	0.04906	0	0.05133	0.26297	0.36698	0.02098	0.13644	0	0.01541	0.18267	0.14194	0.16596	0.1332	0	0.02251	0.07911	0	0.28593	0.09433	0.23285	0	0.14022	0.02409	0.06738	0.02878	0.1569	0.14779	0.16806	0.20295	0.17696	0.11202	0.30676	0.19368	0.32368	0	0.00527	0.01165
k__Bacteria|p__Proteobacteria|c__Betaproteobacteria|o__Rhodocyclales|f__Zoogloeaceae|g__Zoogloea|s__Zoogloea_SGB41465	0	0.04013	0	0.02169	0	0	0.05704	0.00132	0.01251	0	0.04003	0.01202	0.00284	0	0	0.01722	0.018	0	0.00031	0	0.036	0.00319	0.00188	0.01793	0.12762	0.10995	0.07466	0.00104	0	0.04998	0.17971	0.00471	0	0.09794	0	0	0.05326	0.00307	0	0.07057	0.03478	0.04168	0.00735	0.02789	0	0	0	0.01662	0.01455
k__Bacteria|p__Bacteroidetes|c__Bacteroidia|o__Bacteroidales|f__Muribaculaceae|g__Heminiphilus|s__Heminiphilus_faecis	0	0.03845	0	0	0	0.06926	0.67721	0.01604	0.1703	0.02141	0.05667	0	0	0	0	0	0	0	2.07537	0	0.0676	0	0	0	0	0.67981	0.00287	0	0	0	0	0.01029	0	0	0	0	0.20659	0	0	0.081	0	0.33939	0.19727	0	3.24728	1.28828	0	0	0
k__Bacteria|p__Firmicutes|c__CFGB8157|o__OFGB8157|f__FGB8157|g__GGB79776|s__GGB79776_SGB41413	0	0.03708	1.47132	0.27444	3.08354	0	0.148	0.3198	0.85798	0	0.08566	1.29227	1.17103	0	3.79475	0.05749	0.02445	0	0.0521	0	0.20542	0.06749	2.11444	0.27392	0.18533	0.38625	1.5303	0.85322	0	0.13343	0.19597	0.34785	0	0	1.88866	2.21864	0	0	0	0.00831	0.02675	0.2301	0	0.04975	0.21203	0	0.41242	3.42749	0.17299
k__Bacteria|p__Firmicutes|c__CFGB75900|o__OFGB75900|f__FGB75900|g__GGB45977|s__GGB45977_SGB41021	0	0.03574	0	0	0	0	0.02803	0.00126	0.01224	0	0.01417	0.04032	0.0296	0	0	0.0497	0.0195	0	0.01933	0	0.01702	0	0	0.04692	0.03103	0.01402	0	0	0	0.02928	0.01339	0.00565	0	0.44089	0.00498	0	0.03664	0	0	0.1161	0.03686	0.07277	0	0.0247	0.05174	0.09194	0	0	0.00921
k__Bacteria|p__Firmicutes|c__CFGB76166|o__OFGB76166|f__FGB76166|g__GGB28831|s__GGB28831_SGB41487	0	0.0293	0	0	0	0	0.78212	0.00092	0.98002	0	1.34862	0.02167	0	0	0	0.17806	0.94237	0.02876	0.0915	0	0.07394	1.41371	0.01958	0	0.80512	0.07463	0	0	0	0	0.65087	0.00075	0	0.07072	0	0	0	0	0	0.83777	0	0.82857	0	0.8955	0	0	0	0	0.83982
k__Bacteria|p__Firmicutes|c__CFGB76308|o__OFGB76308|f__FGB76308|g__GGB28881|s__GGB28881_SGB41561	0	0.02391	0	0	0	0	0.04794	0	0	0	0.48739	0.00162	0	0	0	0.14032	0.08082	0	0.0567	0	0.05048	0.1454	0	0.1319	0.15866	0.04365	0	0.00857	0	0.01374	0.17999	0	0	0.19722	0	0	0.04522	0	0	0.0946	0.00598	0.01935	0	0	0	0.0288	0	0	0.15354
k__Bacteria|p__Firmicutes|c__Bacilli|o__Lactobacillales|f__Lactobacillaceae|g__GGB27860|s__GGB27860_SGB40294	0	0.02089	0	0	0	0	0.03597	0	0.05276	0	0.26842	0	0	0	0	0	0.32371	0	0.04057	0	0.03249	0.04483	0	0	0.00805	0.15171	0.01457	0	0	0	0.03738	0	0	0	0	0	0	0	0	0	0	0.50052	0	0	0.58433	0	0	0	0
k__Bacteria|p__Bacteria_unclassified|c__CFGB76244|o__OFGB76244|f__FGB76244|g__GGB28967|s__GGB28967_SGB41678	0	0.01991	0	0	0	0	0.0258	0	0.04183	0	0.03886	0	0	0	0	0.27555	0.10194	0	0.05175	0	0.09208	0.00135	0	0.01183	0.01053	0.17297	0	0	0	0.10894	0.01685	0	0	0	0	0	0	0	0	0.05102	0.0393	0.01364	0	0.00133	0	0.0186	0	0	0.0445
k__Bacteria|p__Firmicutes|c__CFGB6233|o__OFGB6233|f__FGB6233|g__GGB28804|s__GGB28804_SGB94880	0	0.01892	0	0	0	0	0	0	0	0	0.00642	0	0	0	0	0	0	0	0	0	0	0	0	0	0.00174	0	0	0	0	0	0.00664	0	0	0.00075	0	0	0	0	0	0	0	0	0	0.00024	0	0	0	0	0
k__Bacteria|p__Firmicutes|c__Clostridia|o__Eubacteriales|f__Eubacteriaceae|g__GGB24132|s__GGB24132_SGB35935	0	0.01826	0	0	0.2028	0	0.0252	0	0.03794	0.02871	0.04548	0.04137	0	0.05293	0	0	0	0.13108	0.20628	0	0.0854	0.00915	0.01629	0	0	0	0.03124	0	0	6e-04	0	0	0	0	0	0.00568	0	0	0	0	0	0.06165	0.00191	0	0.02975	0.01105	0	0	0
k__Bacteria|p__Firmicutes|c__CFGB8118|o__OFGB8118|f__FGB8118|g__GGB29005|s__GGB29005_SGB41723	0	0.01795	0	0	0	0	0.00563	0	4.52204	0.00396	18.51503	0.21156	0.17926	0.03408	0	1.39299	6.8574	0.37429	0.22016	0	0.02769	7.50265	0.20661	0.72168	2.60726	0.04641	0.02117	0.01406	0	9.74083	2.03887	0.11068	0.05835	6.26699	0.09782	0	0	0	0	0.22689	8.3832	0.10212	0	0.63172	0	0	0	0	0
k__Bacteria|p__Firmicutes|c__CFGB76322|o__OFGB76322|f__FGB76322|g__GGB28958|s__GGB28958_SGB41667	0	0.01632	0	0.03302	0	0	0.08841	0	0.0698	0	0.1234	0.00544	0.00748	0	0.02187	0.09747	0.15165	0.01321	0.09098	0	0.0421	0.08804	0	0	0.11406	0.1324	0	0.00139	0	0.06152	0.05251	0	0	0.03266	0.00906	0	0.14122	0	0	0.1082	0.11996	0.20638	0.01636	0	0	0.05584	0	0.00125	0.00469
k__Bacteria|p__Bacteria_unclassified|c__Bacteria_unclassified|o__Bacteria_unclassified|f__Bacteria_unclassified|g__Bacteria_unclassified|s__bacterium_1XD42_1	0	0.01339	0	0	0	0	0.12618	0	0.19506	0	0.04213	0	0	0	0	0.2588	0.62378	0.00257	0.65883	0	0.10034	0.12272	0	0	0.36127	0.62162	0	0	0	0.15989	0.19121	0	0	0.25991	0	0	0.58588	0	0	0.46972	0.05333	0.3993	0	0.03024	0.06434	0.17327	0	0	0
k__Bacteria|p__Firmicutes|c__Clostridia|o__Eubacteriales|f__Oscillospiraceae|g__GGB30451|s__GGB30451_SGB102185	0	0.01198	0	0	0	0	0.51229	0.00321	0.36791	0	0.27415	0	0	0	0	0.04568	0	0	0.09831	0	0.84859	0.48841	0.01312	0	0.04415	0	0.11274	0	0	0	0.0821	0	0	0.13857	0	0	0	0	0	0.05776	0	0	0	0	0.79188	0.1897	0	0	0
k__Bacteria|p__Firmicutes|c__CFGB76310|o__OFGB76310|f__FGB76310|g__GGB3171|s__GGB3171_SGB4185	0	0.00225	0	0	0	0	0.67609	0	0.20761	0	0.1344	0	0	0	0	0	0	0	1.29504	0	0.19852	0.13414	0	0	0	0.18622	0	0	0	0	0.05646	0	0	0	0	0	0.18478	0	0	0	0	0	0.00106	0	1.14636	0.52926	0	0	0
k__Bacteria|p__Firmicutes|c__CFGB9589|o__OFGB9589|f__FGB9589|g__GGB28829|s__GGB28829_SGB41485|t__SGB41485	0	7.03089	0.059	0	10.13271	0	0.33093	3.79644	4.91845	0.01337	1.34848	0.00505	0	0	0	0.03795	3.29838	0.11243	0.3752	0	1.30992	2.33909	0.03156	3.55472	0.21993	1.50437	7.95638	0.04629	0.02107	0.00213	6.02585	0.17809	0.01308	1.56857	0	0	4.68459	0	0	0.01143	0	4.33741	0.04082	0.65368	0	0	0	0	0.22952
k__Bacteria|p__Firmicutes|c__CFGB76288|o__OFGB76288|f__FGB76288|g__GGB28782|s__GGB28782_SGB41435|t__SGB41435	0	6.80671	1.62957	0.0058	0	0	0.15525	1.21866	1.75152	0	3.48809	0.0188	0.43907	0.00445	2.67874	3.62998	0.17485	0.14248	0.21321	0	0.07063	0.48688	0.70493	15.63297	0.89531	0.68196	0.87279	0.29087	0.04472	0.71045	6.50412	2.80021	0.06402	0.40462	1.68518	0	0.94751	0	0	0.19442	0.30737	2.03935	0.00471	0.44774	2.3278	0.61837	1.16977	0.10254	2.90001
k__Bacteria|p__Firmicutes|c__Clostridia|o__Eubacteriales|f__Lachnospiraceae|g__GGB28798|s__GGB28798_SGB41451|t__SGB41451	0	5.04835	0.01487	0	0	0.70049	0.04246	0.1001	0.12928	0	0	0	0	0	0.20253	2.13183	0.04272	0.06994	0.21841	0	0.09366	0	0	1.81348	9.52375	0.24382	2.06024	0.04186	0.00268	0.01049	5.01108	0.27901	0.03318	2.01342	0.00872	0	0	0	0	0	0	0	0	0.27067	1.01059	0.04365	0	0	53.57472
k__Bacteria|p__Firmicutes|c__CFGB76539|o__OFGB76539|f__FGB76539|g__GGB28404|s__GGB28404_SGB40986|t__SGB40986	0	4.55677	0	0	0	0	0.39552	0	0.3494	0	0.3565	0	0	0	0	1.89709	2.12656	0.02975	0	0	0	0.6698	0	0.51843	0.34218	1.78726	0	0	0	3.12034	0.58622	0	0	3.07595	0	0	0.17422	0	0	0.17869	5.08321	2.10365	0.00094	0	7.09609	0	0	0	0
k__Bacteria|p__Firmicutes|c__Clostridia|o__Eubacteriales|f__Christensenellaceae|g__Christensenella|s__Christensenella_SGB41486|t__SGB41486	0	4.52999	0.32818	0	0	0	0	9.59375	0	0	4.18725	0.46153	0.83288	0.01664	0	0	0	0	0	0	0.03975	0.52391	3.56221	0	0	0	0	0	0	0	2.11792	6.08437	0.02201	0	0	0	0	0	0	0	0	0	0.07987	0.01385	0	0.09862	0	0	0
k__Bacteria|p__Firmicutes|c__Bacilli|o__Lactobacillales|f__Lactobacillaceae|g__Lactobacillus|s__Lactobacillus_SGB5158|t__SGB5158	0	3.92333	0.01609	0	0	0.34697	0.67908	0.02794	1.19243	0	3.17868	0.00572	0.00267	0	0	9.37147	1.97371	0.35751	1.09223	0	0.05577	2.09021	0.06895	3.53858	0.2907	0.08829	0.0338	0.0167	0.00316	2.61212	5.51466	0.12748	0.05383	0.1527	0	0	4.22252	0.00189	0	16.11965	4.99006	2.14707	0.26179	5.22068	2.27653	0.11634	0.00202	0	3.42028
k__Bacteria|p__Firmicutes|c__CFGB8157|o__OFGB8157|f__FGB8157|g__GGB28996|s__GGB28996_SGB41712|t__SGB41712	0	3.66163	0.01511	0	0	0	0.68148	0.5922	0.24175	1.78146	1.38835	1.74488	0	0	0.30203	0.86235	1.30968	0.03301	0.52934	0	0.00076	2.64758	0.26771	3.07132	0.5156	0.94852	0.1494	0	0	5.68462	2.61696	1.10917	0.0334	1.8927	0.89748	0.53472	4.91249	0.89727	0.46998	5.2806	6.64638	2.25064	0.07423	0.53393	1.08833	2.50401	0	0	0.43228
k__Bacteria|p__Firmicutes|c__Clostridia|o__Eubacteriales|f__Clostridiaceae|g__Clostridiaceae_unclassified|s__Clostridiaceae_bacterium|t__SGB41675	0	2.98478	0.00549	0	0	0.00425	0.25644	0	0.12725	0	1.19145	0	0	0	0	0.69463	1.75574	0.06777	0.05524	0	0.27773	0.32357	0.00065	0.98218	0.503	0.35199	0	0	0	7.31155	3.02977	0.12134	0.03632	0.23528	0	0	0.16395	0	0	0.09972	7.3826	2.40644	0.00252	0.55509	0	0.11856	0	0	0.22917
k__Bacteria|p__Bacteroidetes|c__Bacteroidia|o__Bacteroidales|f__Muribaculaceae|g__GGB28916|s__GGB28916_SGB41612|t__SGB41612	0	2.91193	0.00876	15.06139	0.16062	0.24403	0.06348	0.0079	0.1444	0.20785	3.56973	1.88189	14.55177	19.83091	0.56743	0.12967	0.02297	0.0381	0.07757	22.14493	0.17553	0.56817	0.05331	5.8361	0.17551	0.1775	9.45625	0.07215	3.73146	0.00656	0.06207	0.04157	8.89231	0.11888	0	0	0.03627	0	0.24333	0.00581	0	0	11.98734	0.02004	5.29549	0	0	5.21591	0.38729
k__Bacteria|p__Firmicutes|c__Clostridia|o__Clostridia_unclassified|f__Clostridia_unclassified|g__GGB28398|s__GGB28398_SGB40979|t__SGB40979	0	1.81004	0	0	0	0	0.58352	0	0	0	0.65999	0	0	0	0	0.23882	0.40385	0	0.08468	0	0	1.70378	0	0.37007	0.66961	0	0	0	0	0.45486	0.98123	0	0	1.13799	0	0	0	0	0	0.76559	2.6029	0.83921	0	0.19124	0.11909	0.85198	0	0	0.02661
k__Bacteria|p__Bacteria_unclassified|c__CFGB76064|o__OFGB76064|f__FGB76064|g__GGB20145|s__GGB20145_SGB41586|t__SGB41586	0	1.56681	0.00717	0	0	0.13462	0	0.11005	0.97375	0.00978	2.34693	0.00746	0.02541	0.03449	0	0.29212	0.19847	6.25159	0.18254	0	0	0.34942	0	0.06986	0.15513	0.93489	0.01473	0	0	0.00533	0.67868	0.04174	0.4512	0.07509	0	0.01908	0	0	0.00132	0.41198	0.00053	0.3574	0.23647	2.26082	2.74708	0.05441	0	0.0169	0.00787
k__Bacteria|p__Firmicutes|c__CFGB76077|o__OFGB76077|f__FGB76077|g__GGB28851|s__GGB28851_SGB41518|t__SGB41518	0	1.46372	0.0124	0.03089	0	0	0.05527	0	0.21648	0	0.16448	0.03007	0.09102	0	0	0.2688	0.40897	0	0.05628	0	0.00633	0.03878	0.02144	0.94352	0.09049	0.16847	0.0021	0.04215	0	1.07921	0.75047	0.01788	0.97681	0.11623	0.01219	0	0	0	0	0.37598	1.11111	0.79982	0	0.0388	0	0.30703	0.0293	0	0.00233
k__Bacteria|p__Firmicutes|c__CFGB9658|o__OFGB9658|f__FGB9658|g__GGB29002|s__GGB29002_SGB41718|t__SGB41718	0	1.2556	0	0	0	0	0.53341	0	0.25189	0	3.60953	0.00499	0	0	0	0.26226	1.09444	0.04267	0.04229	0	0.08075	0.3245	0.00284	0	0.14796	0.02712	0	0	0	2.11759	1.82179	0.03069	0.00243	1.30121	0	0	1.47273	0	0	0.02175	1.12055	2.84428	0	0.27702	0	0	0	0	0
k__Bacteria|p__Firmicutes|c__Clostridia|o__Eubacteriales|f__Lachnospiraceae|g__Lachnospiraceae_unclassified|s__Lachnospiraceae_bacterium_A2|t__SGB7277	0	1.22537	0	0	0	0	0.23592	0.42205	0.0065	0	0.042	0	0	0	0	0.0333	0	0	0	0	0	0.07725	0.11411	2.35565	0.03976	0.1651	0	0	0.0393	0	0.12248	0.21322	3.28769	0.01489	0	0	0	0	0.02703	0	0	0	0	8.49753	0	1.90063	0	0.98526	0
k__Bacteria|p__Firmicutes|c__CFGB76314|o__OFGB76314|f__FGB76314|g__GGB28793|s__GGB28793_SGB41446|t__SGB41446	0	1.18479	0	0	0	0	1.52337	0.02025	1.13344	0	0	0	0	0	0	0.52906	0.70988	0.01809	0.04044	0	3.00701	1.11005	0.01171	0.28776	0.86924	1.43645	0.02368	0	0	0.7991	2.111	0.03321	0.0017	1.71325	0	0	0.41718	0	0	1.00656	0.9665	0.9992	0.01277	0.22352	0.15663	1.06517	0	0	0.02774
k__Bacteria|p__Firmicutes|c__CFGB28980|o__OFGB28980|f__FGB28980|g__GGB28980|s__GGB28980_SGB41692|t__SGB41692	0	1.01942	0	0	0	0	1.79477	0.01064	0.7471	0	0.47272	0	0	0	0	0.96223	0.36205	0.00076	0.15315	0	0.98766	1.4366	0.02185	0.03719	0.04106	1.15693	0	0.08638	0	0	1.77791	0.0057	0	0.04451	0	0	0.84835	0	0	1.03712	0	0.15871	0.00535	0.05831	0	0	0.50531	0	0
k__Bacteria|p__Firmicutes|c__Clostridia|o__Eubacteriales|f__Eubacteriaceae|g__GGB28791|s__GGB28791_SGB41444|t__SGB41444	0	0.95134	0	0.3559	0	0.11758	0.33222	1.66282	3.09983	0.01102	0	0	0	0	0	1.58689	0.06853	0.04554	0.02685	0	1.73007	0.09539	0.35263	0.26381	7.68598	2.90489	0.39001	0.01839	0.01002	0.00124	0.02348	2.8643	0.01522	0.06756	0	0	15.87576	0.18809	0	0.45773	0	0.13338	0	2.63314	0.9438	0.22064	0	0	0.30976
k__Bacteria|p__Actinobacteria|c__Acidimicrobiia|o__Acidimicrobiales|f__Ilumatobacteraceae|g__GGB28818|s__GGB28818_SGB41473|t__SGB41473	0	0.85379	0	0	0	0	0.29999	1.91047	1.52512	0	0	0	0	0	0	0	0	0	0	0	5.29204	0.01297	0.68952	0	0.02864	0	3.47643	0.01951	0	0	1.01848	6.62986	0.03197	0	0	0	0.14056	0	0	0.51531	0	0	9.70919	0.02224	1.59848	0	0	0.73438	0.07261
k__Bacteria|p__Firmicutes|c__CFGB8152|o__OFGB8152|f__FGB8152|g__GGB28873|s__GGB28873_SGB41553|t__SGB41553	0	0.79568	0	0	0	0	0	0	0	0	0	0	0	0	0	0	0.68849	0	0	0	0	0	0	0	3.4346	0.01561	0.00251	0	0	0	0.83873	0	0	1.41136	0	0	0	0	0	0	0	0.42118	0	0	0	0	0	0	0
k__Bacteria|p__Firmicutes|c__CFGB76293|o__OFGB76293|f__FGB76293|g__GGB28875|s__GGB28875_SGB41555|t__SGB41555	0	0.74456	0	0	0	0	0.01045	0	0.11166	0	0.08347	0	0	0	0	0.27727	0.04353	0	0.26632	0	0.00724	0.01113	0	0.40089	0.14811	0.10029	0	0	0	0.27128	0.45148	0	0	0.0781	0	0	0.23433	0	0	0.02726	0.38154	0.11926	0	0.43261	0.30512	0	0	0.00582	0.06872
k__Bacteria|p__Proteobacteria|c__CFGB28310|o__OFGB28310|f__FGB28310|g__GGB28310|s__GGB28310_SGB40880|t__SGB40880	0	0.73309	0.39981	0.40003	0.56815	0.03171	0.54998	0.31072	0.48451	0.68902	0.44063	1.16113	0.4869	0	0.77467	0.19547	1.2599	0.0068	1.1939	0.55228	1.34627	0.58073	0.0026	0.09939	0.24616	1.58203	1.29712	0.00763	0	0.07192	0.36184	0.57537	0	0.38481	0.84954	0	0.37326	1.04193	0	0.68719	0.24814	1.83892	0.92435	0.42537	5.50001	0.83191	0	0.69104	0.13718
k__Bacteria|p__Bacteria_unclassified|c__Bacteria_unclassified|o__Bacteria_unclassified|f__Bacteria_unclassified|g__GGB28963|s__GGB28963_SGB41672|t__SGB41672	0	0.67692	0.00492	0.03712	0.00506	0	0.17152	0	0.55688	0.01653	1.8679	0.10458	0.00523	0.00633	0.04495	1.38593	1.29361	0.15229	0.24529	0	0.85479	0.52799	0.01801	0.37609	0.5518	0.55119	0.01502	0	0	1.78687	0.8882	0.01934	0.00263	0.45726	0.10887	0.01726	0.2216	0	0	0.6885	1.55186	0.83165	0.00541	0.40136	0.45816	0.79788	0	0.08688	0.18383
k__Bacteria|p__Bacteria_unclassified|c__CFGB76311|o__OFGB76311|f__FGB76311|g__GGB28903|s__GGB28903_SGB41594|t__SGB41594	0	0.58514	0	0.29814	0	0	0.23363	0.00092	0.12318	0	0.65459	0.00049	0	0.13771	0.09779	4.71222	0.29709	0.27594	0.20822	0	0.04075	0.96318	0.05731	0.13939	0.54788	1.56093	0.09738	0.00953	0.00096	1.22363	0.85574	0.04881	0.01517	0.41461	0.21405	0	0.55952	0	0	0.54115	0.60074	0.49892	0.00276	0.48157	0.29141	1.25035	0	0.01779	0
k__Bacteria|p__Firmicutes|c__CFGB28877|o__OFGB28877|f__FGB28877|g__GGB29001|s__GGB29001_SGB41717|t__SGB41717	0	0.532	0.02499	0.10769	0	0.35108	0.93163	0.31538	0.87972	0.19146	1.17005	0.16413	0.11742	0	0	0.1218	1.07447	0.02723	0.34262	0	0.12136	0.13669	0.08882	3.21113	1.10237	2.28793	0.20888	0.01159	0.00824	1.01215	1.30252	0.36929	0.00281	1.62411	0.08483	0.01615	0.87642	0.01764	0	0.28222	1.94202	0.33094	0.09422	2.89097	0	0.09896	0	0	2.8081
k__Bacteria|p__Firmicutes|c__Clostridia|o__Eubacteriales|f__Peptostreptococcaceae|g__GGB42586|s__GGB42586_SGB59781|t__SGB59781	0	0.50157	0	0.43857	0.00838	0	0.46191	0.16667	0.27048	0	0.41208	1.11735	1.66471	3.97762	0.12468	0.42374	0.01769	0.01715	0.52691	0.8203	0.04348	0.03287	2.77114	0.54191	0.17278	0.01137	0.17479	0.51863	0.20714	0	0.6432	0.80515	0	0.01743	0	0	0.80274	0.66681	0.13435	0	0	0.28074	0	0.06083	0.48388	1.03302	0.26254	2.41185	0.14731
k__Bacteria|p__Firmicutes|c__CFGB10349|o__OFGB10349|f__FGB10349|g__GGB31853|s__GGB31853_SGB45233|t__SGB45233	0	0.48324	0	0	0	0	0	0	0.75501	0	0	0	0	0	0	0.14691	0.05612	0	0.00609	0	0	0.33764	0	0	0.19061	0.2008	0	0	0	0.44742	0	0	0	0.56822	0	0	0.22285	0	0	0.02335	0.4581	0.52366	0	0.21599	0	0.42797	0	0	0.00564
k__Bacteria|p__Bacteria_unclassified|c__Bacteria_unclassified|o__Bacteria_unclassified|f__Bacteria_unclassified|g__Bacteria_unclassified|s__Bacteria_unclassified_SGB41677|t__SGB41677	0	0.46867	0	0	0	0	3.00347	0.25855	0.64508	0	0.08186	0	0	0.64545	0	0.79532	0.54901	0.04197	0.01753	0	0.12745	1.12064	0.13458	1.63254	1.70423	1.64171	0.35286	0.01379	0.0066	0.00605	1.75441	0.18044	0	1.00101	0	0	0.53924	0.00232	0.05193	0.15811	0.538	1.14179	0.02169	0.05586	0.67648	1.90162	0.01545	0.19429	1.05947
k__Bacteria|p__Firmicutes|c__Clostridia|o__Eubacteriales|f__Oscillospiraceae|g__GGB30454|s__GGB30454_SGB43514|t__SGB43514	0	0.43368	0	1.29695	0.00489	1.56075	0.06703	0.37812	0.13808	2.02506	0.52868	0	0.08224	0	0	0.03274	0.348	0	0.55114	0.01887	0.07735	0.02386	0	0.10103	0.1301	0.08866	0.2083	0	0	0.11389	0.2669	0.05738	0	0.98037	0.01696	0	0.02386	0	0	0	0.02313	0.10776	0.19391	0	1.11004	0.51455	0	0	0
k__Bacteria|p__Firmicutes|c__CFGB6645|o__OFGB6645|f__FGB6645|g__GGB28989|s__GGB28989_SGB41703|t__SGB41703	0	0.41755	0.21866	0.1154	0	0	0	0.08222	0	0.53961	0.03222	0.09053	0.11351	0.00628	0.00685	0.06507	0.0955	0	0	0	0	0	0	0	0	0	0.00441	0	0	0.3105	0.11841	0.11422	0.07297	0	0.01876	0.06166	0	0	0	0	0.30916	0	0.05143	0	0.55552	0	0	0.01325	0.0015
k__Bacteria|p__Firmicutes|c__CFGB76170|o__OFGB76170|f__FGB76170|g__GGB28392|s__GGB28392_SGB40972|t__SGB40972	0	0.39296	0	0	0	0	0	0	0	0	0.00948	0	0	0	0	0	0	0	0	0	0	2.24065	0	0.35271	0.01402	0.73425	0	0	0	0	0.87366	0	0	3.68947	0	0	0	0	0	0	0	0	0	0.03768	0	0	0	0	0
k__Bacteria|p__Firmicutes|c__Clostridia|o__Eubacteriales|f__Oscillospiraceae|g__Oscillospiraceae_unclassified|s__Hungateiclostridiaceae_bacterium_KB18|t__SGB7269	0	0.37437	0	0.04298	0	0	0.21743	0.08166	0.49735	0.00856	0.7494	0	0.02666	0	0	0.0068	3.78639	0.14919	2.3904	0	0.34619	0.43809	0.00773	0.48864	0.01908	1.09643	0.02945	0	0	0.74372	0.52533	0.04364	0	0.01099	0.0079	0	0.672	0	0	0.09414	1.2565	1.77594	0.0389	0	1.86684	0.24205	0	0	0.0344
k__Bacteria|p__Firmicutes|c__Clostridia|o__Eubacteriales|f__Lachnospiraceae|g__Lachnospiraceae_unclassified|s__Lachnospiraceae_bacterium_MD335|t__SGB5155	0	0.35859	0	0.04043	0	0	0.27016	0.10893	0.70925	0.0372	0.33538	0	0.64976	0	0.0243	0.93862	0.39692	0.05744	2.16441	0	0.02044	0.07603	0.02674	3.10698	0.80763	3.73016	0.09565	0.05201	0.07805	1.54792	0.05594	0.02921	0	1.46938	0.0708	0	0.13167	0.00241	0.07782	0.64154	1.58885	0.19706	0.02673	0.47534	1.24313	3.252	0.0147	0.0506	3.05749
k__Bacteria|p__Firmicutes|c__Clostridia|o__Eubacteriales|f__Oscillospiraceae|g__GGB28428|s__GGB28428_SGB41011|t__SGB41011	0	0.33815	0	0.01189	0	0	0.24166	0	0.0091	0	0	0	0	0	0	0.01424	0.32729	0	0.00856	0	0.0188	0.04656	0	0.11765	0.11672	0	0	0	0	0	0.07171	0	0	0.94123	0	0	0	0	0	0.63884	0	0.15355	0.06881	1.16914	0	0.36078	0	0	0
k__Bacteria|p__Bacteria_unclassified|c__CFGB49426|o__OFGB49426|f__FGB49426|g__GGB28888|s__GGB28888_SGB41569|t__SGB41569	0	0.32537	0	0.09652	0	0	0.64456	0	0.35963	0	1.4126	0.00316	0.11677	0	0	0.8028	0.73345	0.04906	6.3244	0	1.00119	0.29961	0.00407	0.72678	0.47036	1.22909	0.07418	0.00189	0	0.60645	0.95281	0.00644	0	0.28213	0	0	0.34002	0	0.00922	0.72396	0.82009	0.71414	0.01649	0.46148	0.33676	0.80552	0	0	0
k__Bacteria|p__Bacteroidetes|c__Bacteroidia|o__Bacteroidales|f__Bacteroidales_unclassified|g__GGB27849|s__GGB27849_SGB40283|t__SGB40283	0	0.32282	0.08778	0	0	0	0.11324	0	0.02113	0	0.19858	0.00135	0	0	0	0.0121	0	0	0.55814	0	0.18014	0.14796	0	0.00325	0.00819	0.08515	0	0	0	0	0.09707	0	0	0	0	0	0.33454	0	0	0.00558	0	0	0	0	0	0.15262	0	0	0
k__Bacteria|p__Firmicutes|c__CFGB76074|o__OFGB76074|f__FGB76074|g__GGB28948|s__GGB28948_SGB41654|t__SGB41654	0	0.29819	0	0.0082	0	0	0.03973	0.00095	0.17308	0.0175	0.54829	0	0	0	0	0.64815	0.55315	0.27223	0.1988	0	0.93419	0.35242	0	0.18027	0.30909	0.55687	0	0	0	0.29974	0.6232	0.0037	0.04386	0.93265	0	0	0.08858	0	0	1.03245	0.42844	0.23311	0.03505	0.11874	0.04168	0.13066	0	0.00243	0.10241
k__Bacteria|p__Firmicutes|c__Clostridia|o__Eubacteriales|f__Clostridiaceae|g__GGB28846|s__GGB28846_SGB41513|t__SGB41513	0	0.27387	0	0.37781	0.05751	0	0.1883	0.2792	0.20423	0.21177	0.35429	0.07649	0.54174	0.66582	0.11928	0.35247	0.18616	0.05491	0.23008	0	0.07674	0.21543	0	0.45974	0.0638	0.32002	0.01736	0.04972	0.35336	0.19878	0.24937	0.10991	0	0.26154	1.16812	0.32157	0.45954	0.2083	2.82348	0.26444	0.34315	0.14561	0.1418	0.1527	0.21833	0.32569	0.10427	0.25246	0.2271
k__Bacteria|p__Bacteria_unclassified|c__CFGB76064|o__OFGB76064|f__FGB76064|g__GGB28894|s__GGB28894_SGB41575|t__SGB41575	0	0.27074	0	0	0	0	0.80544	0.00317	0.09232	0	1.06077	0	0	0	0	0.0321	0.04395	0	0	0	0.1424	0.68043	0	0.18331	0.02948	0.41518	0	0	0	0.07502	0.44637	0	0	0.0051	0	0	0.16916	0	0	0.13387	0.39679	0.05322	0	0.34213	0.04369	0.01545	0	0	0
k__Bacteria|p__Proteobacteria|c__Deltaproteobacteria|o__Desulfovibrionales|f__Desulfovibrionaceae|g__Desulfovibrio|s__Desulfovibrio_SGB40192|t__SGB40192	0	0.27032	0	0	0	0	0.10654	0	0.17555	0	0.30155	0	0	0	0	0.17254	0.93394	0	0.04963	0	0.07083	0.28723	0	0.10723	0	0.19509	0	0	0	0.47254	0.08835	0	0	0.31484	0	0	0.29017	0	0	0.43591	0.57103	0.39104	0.05226	0.14892	0.76109	3.3505	0	0	0
k__Bacteria|p__Bacteroidetes|c__Bacteroidia|o__Bacteroidales|f__Muribaculaceae|g__Paramuribaculum|s__Paramuribaculum_intestinale|t__SGB21584	0	0.26459	0	0.05127	1.04234	0.27599	0.05453	0.0679	0.00384	0.00942	0.00922	0.70946	0.17909	0.0212	0	0	0.03336	0	1.04713	0	0	0.08542	0	0.09467	0.09781	0.6242	0.04832	0	0	0.16367	0.15513	0.20281	0	0	0	0	0	0.12178	0	0.03238	0.2294	1.13215	0.14475	0	0	0.11846	0	0.02427	0.01618
k__Bacteria|p__Bacteria_unclassified|c__Bacteria_unclassified|o__Bacteria_unclassified|f__Bacteria_unclassified|g__GGB28955|s__GGB28955_SGB41663|t__SGB41663	0	0.25979	0	0	0	0	1.4747	0.00534	1.41319	0	0.21062	0	0	0	0	0.33843	1.23633	0.02778	1.85545	0	0.1116	0.26478	0.59077	0.65739	0.06309	0.58505	0	0.00262	0	0	0.17273	0	0	0.04382	0	0	0.50513	0	0	0	0.63074	0.67829	0	0.44009	0.68959	0.42869	0	0	0.11237
k__Bacteria|p__Bacteria_unclassified|c__Bacteria_unclassified|o__Bacteria_unclassified|f__Bacteria_unclassified|g__Bacteria_unclassified|s__bacterium_D16_56|t__SGB29422	0	0.23904	0	0	0	0	0.02493	0	0	0	0	0	0	0	0	0.02442	0	0	1.98341	0	1.75026	0.01794	0	0	0	0.09776	0	0	0	0	0.1373	0	0.6968	0	0	0	0	0	0	0	0	0	0	0	0	0.13071	0	0	0
k__Bacteria|p__Firmicutes|c__Erysipelotrichia|o__Erysipelotrichales|f__Turicibacteraceae|g__Turicibacter|s__Turicibacter_sp_TS3|t__SGB39153	0	0.23046	0	0	0	0	0	0.00604	0.98549	0.1053	0.09742	0	0	0	0	0	0	0	0	0	0.00367	0.01545	0	0	0.03042	0.33005	0	0	0	0	1.6586	0.00932	0.13518	0.43111	0	0	0	0.02612	0	0.01591	0	0	0	0	0	0	0	0	0
k__Bacteria|p__Firmicutes|c__CFGB76576|o__OFGB76576|f__FGB76576|g__GGB29546|s__GGB29546_SGB42338|t__SGB42338	0	0.22949	0	0	0	0	0	0	0.30604	0	0.37869	0	0	0	0	0.01189	0.18025	0	0.00704	0	0	0.059	0	0.06243	0.05693	0.24689	0	0	0	0.06756	0.02531	0	0	0.02981	0	0	0.03331	0	0	0	0	0.19617	0	0.17534	0.38473	0	0	0	0
k__Bacteria|p__Firmicutes|c__Clostridia|o__Eubacteriales|f__Lachnospiraceae|g__Lachnospiraceae_unclassified|s__Lachnospiraceae_bacterium_MD308|t__SGB7279	0	0.21444	0	0	0.0743	0	0.02508	1.35916	0.43919	0	0.86482	0.00675	1.92269	0.14558	0.79501	0.27283	0.25965	0.01673	1.80459	0.3937	4.98894	0.37122	0.04292	0.94377	1.37078	1.28418	0.05757	0.00334	0.01193	0.07539	0.48691	0.3721	0	0.78106	2.65159	0.05583	0.08186	0.02024	0.05674	0.00218	0.05057	0.84166	0.26399	0.23198	0.27484	0.07924	0	0	0.06734
k__Bacteria|p__Firmicutes|c__Bacilli|o__Bacillales|f__Staphylococcaceae|g__GGB27929|s__GGB27929_SGB41624|t__SGB41624	0	0.19405	0	1.32863	0.00193	0	0.00039	0.03129	0.68182	0.12847	0.09566	0.06884	0.0365	0.14602	0.00225	0.15811	0.04041	1.06814	0.04909	0	0	0.20903	0.0093	0.82262	0.31414	0.18306	0.22227	0.02362	0.16865	0.9595	0.26875	0.06361	0	0.50309	0.05255	0	0.45398	0.00413	0.05107	0.08488	0.87396	0.43975	0.245	0.60102	0.40278	0.03928	0	0.03431	0.19457
k__Bacteria|p__Firmicutes|c__Clostridia|o__Eubacteriales|f__Oscillospiraceae|g__GGB42343|s__GGB42343_SGB59511|t__SGB59511	0	0.1862	0	0	0	0	0.08476	0	0.01196	0	0.13662	0.18963	0	0	0	0.08874	0.06549	0	0	0	0	0	0	0.0275	0	0.12304	0.0319	0	0	0.17076	0.09281	0	0	0.29431	0.04784	0	0	0	0	0.04107	0.54976	0.41188	0	0.25288	0.29074	0	0	0	0
k__Bacteria|p__Firmicutes|c__Clostridia|o__Eubacteriales|f__Lachnospiraceae|g__Lachnospiraceae_unclassified|s__Lachnospiraceae_bacterium|t__SGB41615	0	0.18306	0	0	0	0	0	0	0.00092	0	0	0	0	0.17065	0	0	0	0	0.49639	0	0.10016	0	0	0	0.04735	0	0	0	0	0	0.07811	0	0	0.55234	0	0	0.11963	0	0	0	0	0	0	0	0.11321	0	0	0	0
k__Bacteria|p__Firmicutes|c__Clostridia|o__Eubacteriales|f__Lachnospiraceae|g__GGB28988|s__GGB28988_SGB41701|t__SGB41701	0	0.1766	0	0	0	0	0.30825	0	0.51862	0	0.33156	0	0	0	0	0.40042	0	0	0	0	0	0.41902	0	0	0.01734	0.02304	0	0	0	0.0776	0.38574	0	0	0	0	0	0.24038	0	0	1.18951	0.2769	0	0	0.01825	0.47066	0.75121	0	0	0
k__Bacteria|p__Bacteria_unclassified|c__CFGB76226|o__OFGB76226|f__FGB76226|g__GGB28960|s__GGB28960_SGB41669|t__SGB41669	0	0.17291	0	0	0	0	0	0	0.03105	0	0	0	0	0	0	0.1211	0	0	0	0	0	0	0	0.00777	0.02879	0	0	0	0	0	0.03495	0	0	0.07898	0	0	0	0	0	0	0	0	0	0	0	0	0	0	0
k__Bacteria|p__Firmicutes|c__CFGB75970|o__OFGB75970|f__FGB75970|g__GGB30408|s__GGB30408_SGB43438|t__SGB43438	0	0.17273	0	0	0	0.04846	0.32471	0	0.05805	0	0.37342	0	0	0	0	0.40606	1.4915	0.00579	0.16189	0	0.334	0.78683	0.00913	0.18257	0.09656	0.20037	0	0	0	0.20809	0.26608	0	0	0.33858	0	0	0.25076	0	0	0.43424	0.63975	0.47954	0.01481	0.24135	0.53458	0.05279	0	0	0.02361
k__Bacteria|p__Bacteria_unclassified|c__Bacteria_unclassified|o__Bacteria_unclassified|f__Bacteria_unclassified|g__Bacteria_unclassified|s__bacterium_1xD42_87|t__SGB29426	0	0.16931	0	0	0	0	0.48471	0	0.02427	0	0	0	0	0	0	0.36799	0	0.0049	0.64533	0	0.00226	1.72377	0.02338	1.31455	0.34551	0	0.00367	0	0	0.03138	0.68905	0	0	0.02414	0	0	3.2498	0	0	0.27284	0.2427	0	0	0.60826	0	0.02377	0	0	0.33879
k__Bacteria|p__Bacteroidetes|c__Bacteroidia|o__Bacteroidales|f__Muribaculaceae|g__Duncaniella|s__Duncaniella_dubosii|t__SGB2089	0	0.16908	0	0	0	0	0.17058	0	0.16314	0	0.34199	0	0	0	0	0.00274	0.53883	0	0.67921	0	0.06046	0.31233	0	0.07656	0.0821	0.60044	0	0	0	0.24595	0.06484	0	0	0.12682	0	0	0.42786	0	0	0.12275	0.21473	0.63909	0.00625	0.05946	0	0.16822	0	0	0
k__Bacteria|p__Firmicutes|c__CFGB76355|o__OFGB76355|f__FGB76355|g__GGB28418|s__GGB28418_SGB41001|t__SGB41001	0	0.16857	0	0	0	0	0	0	0	0	0	0	0	0	0	0.19601	0	0	0	0	0	0.42916	0	0	0	0	0	0	0	1.04797	0.12028	0	0	0.03728	0	0	0.04523	0	0	0	0.94535	0	0	0.70324	0.24901	0	0	0	0.08235
k__Bacteria|p__Firmicutes|c__CFGB76244|o__OFGB76244|f__FGB76244|g__GGB28967|s__GGB28967_SGB41417|t__SGB41417	0	0.16689	0	0	0	0	0.64747	0	0.785	0	0.36198	0.0068	0	0	0	0.50013	0.32131	0.21302	0.40726	0	0.40762	0.27019	0	0.69219	0.17417	0.5216	0.02092	0.00362	0.04647	0.64004	0.22721	0	0	0.18762	0	0	0.06164	0.05379	0	0.42472	1.18594	0.15941	0	0.17751	0.78925	0.60406	0	0	0.01444
k__Bacteria|p__Bacteroidetes|c__Bacteroidia|o__Bacteroidales|f__Rikenellaceae|g__GGB24102|s__GGB24102_SGB40205|t__SGB40205	0	0.14252	0	0	0	0	0.1275	0	0.20576	0	0	0	0	0	0	0.16141	0	0	0.07221	0	0	0	0	0.02956	0.03126	0	0.01841	0	0	0	0.05272	0	0	0	0	0	0.64093	0	0	0.20692	0	0	0.01215	0.88356	0	2.41526	0	0	0
k__Bacteria|p__Bacteroidetes|c__Bacteroidia|o__Bacteroidales|f__Tannerellaceae|g__Parabacteroides|s__Parabacteroides_distasonis|t__SGB27780	0	0.13961	0	0	0	0	0	0	0	0	0	0	0	0	0	0	0	0	0	0	0	0	0	0	0	0	0	0	0	0	0.02604	0	0	0	0	0	0	0	0	0	0	0	0.11285	0	0	0	0	0	0
k__Bacteria|p__Firmicutes|c__CFGB9479|o__OFGB9479|f__FGB9479|g__GGB28330|s__GGB28330_SGB40904|t__SGB40904	0	0.13752	0	0	0	0	0.27195	0	0.20353	0	0.35337	0	0	0	0	0.15114	0.80169	0.01386	0.23233	0	0.06915	0.15759	0	0.0541	0.2076	0.23789	0	0	0	0.00494	0.12537	0	0	0.01827	0	0	0.99958	0	0	0.21381	0.02167	0.8663	0	0.01488	0.31079	0.01823	0	0	0.00765
k__Bacteria|p__Bacteroidetes|c__CFGB9388|o__OFGB9388|f__FGB9388|g__GGB27866|s__GGB27866_SGB40300|t__SGB40300	0	0.12881	0	0.01615	0	0	0.09141	0.01405	0	0.01179	0.11343	0	0	0	0	0.00328	0.3121	0	0.04866	0	0.02765	0.18554	0	0.04437	0.01225	0.08864	0.02058	0	0	0.18511	0.05892	0.02203	0	0.08087	0	0	0.18723	0	0	0.14258	0.23369	0.12218	0	0.04226	0.15804	0.12967	0	0.03426	0
k__Bacteria|p__Bacteria_unclassified|c__Bacteria_unclassified|o__Bacteria_unclassified|f__Bacteria_unclassified|g__Bacteria_unclassified|s__bacterium_1xD8_48|t__SGB41627	0	0.12702	0	0	0	0	0.26328	0	0.23347	0	0.09907	0.00139	0.08783	0	0	0.22021	0.08597	0.21242	0.40483	0	0.0121	0.11513	0	0.05183	0.16695	0.12441	0.05217	0.00635	0	0.14795	0.12504	0	0	0.19763	0	0	0	0	0	0.18401	0.17822	0.07919	0	0.13386	0.02594	0.23292	0.01242	0	0
k__Bacteria|p__Firmicutes|c__Clostridia|o__Eubacteriales|f__Lachnospiraceae|g__GGB28865|s__GGB28865_SGB41537|t__SGB41537	0	0.12352	0.19604	1.11801	0.001	0	2.19675	0.48282	6.43466	4.33693	0.36722	0.00757	0	0	0	1.5536	0.01834	0.0225	0.06509	0	1.17835	0.05839	0.0077	0	0	0.28097	0.54221	0.00028	0	0	0	5.8799	0.04125	0.03444	0	0	0	0	0	0.08132	0	0	0	0	0	0.71245	0	0	0
k__Bacteria|p__Firmicutes|c__Clostridia|o__Eubacteriales|f__Oscillospiraceae|g__Anaerotruncus|s__Anaerotruncus_sp_1XD42_93|t__SGB43003	0	0.11282	0.02541	0.22043	0.22527	0	0.05593	0.18609	0.08886	0.11172	0.00084	0.39384	0	0	0.23449	0.50332	0.03102	0	0.25597	0	0.5344	0.08774	0.08462	0.05086	0.02318	0.14221	0.09822	0.09373	0	0	0.2867	0.42172	0	0.00611	0.48116	0.02154	0	0.35251	1.26822	0	0	0	0.39803	0.40614	0.11964	0	0.07068	0.31236	0.09034
k__Bacteria|p__Bacteroidetes|c__CFGB76111|o__OFGB76111|f__FGB76111|g__GGB79628|s__GGB79628_SGB35895|t__SGB35895	0	0.11177	0.00672	0.07639	0.03668	0	0.21416	0.05701	0.08555	0.29316	0.39227	0.01186	0	0	0	0.06281	0.28756	0.03239	0.19372	0	0.05214	0.27577	0	0.00745	0.00842	0.11881	0.14157	0	0	0	0	0.05808	0	0.28516	0	0.06074	0.38735	0	0	0.3724	0	0.25535	0.06033	0.04918	2.00602	4.10887	0.07072	0	0
k__Bacteria|p__Firmicutes|c__CFGB9659|o__OFGB9659|f__FGB9659|g__GGB29003|s__GGB29003_SGB41719|t__SGB41719	0	0.10968	0	0	0	0	0.0254	0	0	0	0.21617	0	0	0	0	0.34639	0.42717	0.01332	0.00461	0	0	0.13636	0	0.60932	0.07955	0.79808	0.00262	0	0	0	0.21436	0	0	0.00559	0	0	0.38178	0	0	0.49126	0	0.4146	0	0.53807	0.26067	1.54336	0	0	0.0303
k__Bacteria|p__Firmicutes|c__Clostridia|o__Eubacteriales|f__Oscillospiraceae|g__GGB45650|s__GGB45650_SGB63364|t__SGB63364	0	0.10569	0	0.05616	0	0	0.15856	0.01387	0.12015	0.05991	0	0	0	0	0	0	0.2061	0	0.16776	0	0.08696	0.19453	0	0.01906	0.02778	0.0879	0	0	0	0	0.08647	0.01624	0	0.06849	0	0	0.10389	0.00059	0	0.2264	0.01694	0.06882	0.01323	0.01848	0.03375	0.01646	0.03128	0	0
k__Bacteria|p__Firmicutes|c__Clostridia|o__Eubacteriales|f__Clostridiaceae|g__GGB30145|s__GGB30145_SGB43072|t__SGB43072	0	0.09962	0	0	0	0	0.34123	0.03838	0.02	0	0.19091	0	0	0	0	0.94174	0.0312	0	0.58131	0	0.00258	0.14861	0	0.62186	0.71149	0.48156	0.13968	0	0	0.47547	0.18085	0.07071	0.02902	0.65445	0	0	1.15155	0	0	0.49221	0.00857	0.04461	0	0	0.00874	0.29427	0	0	0.44055
k__Bacteria|p__Firmicutes|c__Clostridia|o__Eubacteriales|f__Eubacteriales_unclassified|g__Eubacteriales_unclassified|s__Clostridiales_bacterium|t__SGB82506	0	0.09811	0.05511	0	0.01383	0	0.06927	0.06189	0.0134	0.04743	0.03494	0.02895	0	0.2653	0.27691	0.00938	0.01681	0.08003	0.14086	0	0.03488	0.01853	0.14931	0.00848	0.0071	0.01208	0.01987	0.0865	0.03073	0.03893	0.03003	0.08136	0	0.00369	0.10182	0.07055	0.00027	0.05717	0.0115	0.01195	0.0256	0.01454	0	0.00883	0.01405	0.11309	0.07143	0.12002	0.0036
k__Bacteria|p__Bacteria_unclassified|c__Bacteria_unclassified|o__Bacteria_unclassified|f__Bacteria_unclassified|g__GGB28951|s__GGB28951_SGB41658|t__SGB41658	0	0.0953	0	0.03119	0	0	0.18721	0.01765	0.24705	0.07647	0.1062	0.05942	0.21344	0.00876	0.0247	0.12503	0.58675	0.04608	0.61483	0	0.05578	0.1051	0	0.15595	0.13427	0.06005	0.0359	0.00831	0	0.59597	0.1135	0.01306	0	0.08071	0.11593	0	0	0.00124	0.01636	0.22995	0.37462	0.34001	0.02255	0.2388	0.43489	0.09402	0.01078	0.07667	0
k__Bacteria|p__Firmicutes|c__CFGB9633|o__OFGB9633|f__FGB9633|g__GGB28883|s__GGB28883_SGB41564|t__SGB41564	0	0.08357	0	0	0	0.13419	0.51324	0.01151	0.07444	0	2.63495	0.00671	0	0	0	4.6982	5.8214	0.33981	0.27755	0	0.03172	2.04987	0.08981	3.59527	0.08891	0.03179	0.0275	0.01205	0	11.00141	6.16338	0.24284	0.11049	0.03256	0	0	2.68847	0.00434	0	0.10514	9.38617	2.2351	0.00268	6.91357	0.77965	0.05973	0	0	1.61816
k__Bacteria|p__Firmicutes|c__CFGB8152|o__OFGB8152|f__FGB8152|g__GGB28870|s__GGB28870_SGB41548|t__SGB41548	0	0.08202	0	0.26723	0	0	0.07812	0.02593	0.10396	0	0.13144	0.00519	0	0	0.08059	0.7031	0.10609	0.04674	0.08886	0	0.00074	0.07161	0	0.34742	0.14199	0.28586	0.00095	0	0	0.33923	0.11736	0.01633	0	0.64389	0.08291	0	0.09874	0	0	0.06762	0.28151	0.11295	0	0.11311	0.0874	0.08132	0.00186	0	0
k__Bacteria|p__Bacteria_unclassified|c__Bacteria_unclassified|o__Bacteria_unclassified|f__Bacteria_unclassified|g__GGB28951|s__GGB28951_SGB102295|t__SGB102295	0	0.07572	0	0	0	0	0.00973	0	0	0	0.08271	0	0	0	0	0.07997	0.05889	0	0.04547	0	0.00478	0	0	0	0.06093	0.10499	0	0	0	0	0.14021	0	0	0.18169	0	0	0	0	0	0	0	0.00354	0	0	0	0.00281	0	0	0
k__Bacteria|p__Bacteria_unclassified|c__Bacteria_unclassified|o__Bacteria_unclassified|f__Bacteria_unclassified|g__GGB79854|s__GGB79854_SGB41664|t__SGB41664	0	0.07217	0	0.16597	0.01036	0	0	0.10456	0	0.0296	0.2024	0	0.09741	4.5708	0.08101	0	0.18178	0	0.00055	0	0.17237	0.00223	0	0.36651	0.28636	0.07419	0.5157	0	0	2.93277	0.8404	0.11288	0.00711	0.05048	0	0.02009	0	0.14625	0	0	1.7029	0.25004	0	0	0.09186	0	0	0.07121	0.05185
k__Bacteria|p__Firmicutes|c__Clostridia|o__Eubacteriales|f__Lachnospiraceae|g__GGB28957|s__GGB28957_SGB41666|t__SGB41666	0	0.0708	0	0	0	0	0	0	0.01563	0	0.08534	0	0	0	0	0.13407	0.10481	0	0.10068	0	0.02642	0.02523	0	0.02907	0.04627	0.07987	0	0	0	0	0.17428	0	0	0.04472	0	0	0	0	0	0	0	0.04885	0	0.01622	0	0	0	0	0
k__Bacteria|p__Actinobacteria|c__Actinomycetia|o__Streptomycetales|f__Streptomycetaceae|g__GGB30301|s__GGB30301_SGB43265|t__SGB43265	0	0.06911	0.02215	0.0461	0.03377	0.24623	0.14184	0.08709	0.04869	0.12663	0.05972	0.04665	0.03308	0	0.0537	0.03404	0.02922	0.00145	0.17061	0	0.01744	0.01276	0	0.01583	0.02152	0.01063	0.003	0.00917	0	0.02457	0.10722	0.00237	0	0.05422	1.33256	0.05239	0.03622	0.04812	0	0.00826	0	0.02787	0.00063	0.01027	0.10741	0.02583	0.01119	0.00872	0
k__Bacteria|p__Firmicutes|c__Bacilli|o__Lactobacillales|f__Streptococcaceae|g__Streptococcus|s__Streptococcus_SGB45231|t__SGB45231	0	0.06896	0	0	0	0	0	0	0	0	0.05927	0	0	0	0	0	0.12133	0.56977	0	0	0.00404	0	0	0.10455	0.00541	0	0	0	0	0.06615	0.17271	0	0	0	0	0	0	0	0	0	0.04056	0.01062	0	0	0	0	0	0	0.02674
k__Bacteria|p__Bacteroidetes|c__Bacteroidia|o__Bacteroidales|f__Muribaculaceae|g__Muribaculaceae_unclassified|s__Muribaculaceae_bacterium|t__SGB35903	0	0.06296	0	0.00474	0	0	0.01168	0.01036	0	0.08192	0.03487	0.04173	0.00741	0	0	0	0.02317	0.00464	0.16621	0	0.10838	0.01679	0.07429	0.00352	0.00958	0.10095	0.00277	0.01142	0	0.00465	0.00455	0.03905	0	0	0	0.02599	0.063	0.02742	0.00908	0	0	0.0801	0.0052	0	0	0.27619	0.00497	0	0
k__Bacteria|p__Candidatus_Saccharibacteria|c__CFGB8157|o__OFGB8157|f__FGB8157|g__GGB27485|s__GGB27485_SGB39778|t__SGB39778	0	0.06261	0	0.01887	0	0	0	0	0	0	0	0	0	0	0	0.01986	0.01384	0	0	0	0	0	0.00368	0	0	0	0	0	0	0.00505	0.07934	0	0	0	0	0	0	0	0	0	0.01617	0.07774	0	0.00186	0	0	0	0	0.11573
k__Bacteria|p__Bacteria_unclassified|c__CFGB8157|o__OFGB8157|f__FGB8157|g__GGB28901|s__GGB28901_SGB41592|t__SGB41592	0	0.06044	0	0	0	0	0.2004	0	0.09462	0	0.4007	0	0	0	0	0.19053	0.02731	0	0	0	0.02064	0.03114	0	0	0.83408	0	0	0	0	0	0	0	0	0.61443	0	0	0.24711	0	0	0.11364	0	0.1924	0	0	0.09806	0.14005	0	0	0.05122
k__Bacteria|p__Bacteroidetes|c__Bacteroidia|o__Bacteroidales|f__Prevotellaceae|g__Prevotella|s__Prevotella_sp_MGM1|t__SGB21581	0	0.05652	0	0	0	0	1.28235	0.034	0.14843	0.00877	0.34497	0	0.04447	0.04628	0	0.02331	1.15374	0.00887	0.00607	0	0.1454	0.61558	0	0.057	0.22994	0.27222	0	0	0	0.38392	0.08643	0.00159	0	0.34217	0	0	0	0	0	0.37877	0.55195	0.71433	0.032	0.06757	0.69618	0	0	0	0
k__Bacteria|p__Bacteria_unclassified|c__Bacteria_unclassified|o__Bacteria_unclassified|f__Bacteria_unclassified|g__GGB42601|s__GGB42601_SGB59797|t__SGB59797	0	0.05448	0.00912	0	0	0.05465	0.00044	0.04384	0.03915	0.00339	0.0408	0.02038	0.00183	0	0	0.01408	0.01503	0	0.01082	0	0	0.0064	0	0.04012	0.01334	0.00534	0	0	0.01062	0.04221	0.05277	0.03649	0	0.01544	0	0.03421	0.00282	0	0	0.01981	0.03567	0.00452	0.00037	0.0523	0.01364	0	0	0	0.02633
k__Bacteria|p__Firmicutes|c__CFGB76322|o__OFGB76322|f__FGB76322|g__GGB30414|s__GGB30414_SGB43453|t__SGB43453	0	0.05292	0	0	0.05329	0.04947	0.19785	0.00441	0.01018	0.06094	0.09959	0.04786	0.03889	0.02361	0.15152	0.04708	0.13027	0.09894	0.17198	0	0.01139	0.08193	0	0.05019	0.05496	0.04907	0.01452	0.02028	0.01098	0.04369	0.09813	0.00285	0	0.0324	0.07093	0.03035	0.05882	0	0.02363	0.04338	0.05341	0.02544	0.00633	0.00745	0.22631	0.08338	0.02218	0.06372	0
k__Bacteria|p__Firmicutes|c__CFGB1494|o__OFGB1494|f__FGB1494|g__GGB28790|s__GGB28790_SGB41443|t__SGB41443	0	0.05244	0	0	0	0	0.16954	0	0.08167	0	0	0.48543	0	0	0	0.75448	0	0	0.01833	0	0.80904	9.95428	0.1544	0.02349	1.59234	2.75597	0.42607	0.02336	0.00548	0.00025	0.2684	0.00813	0	0.10607	0	0	0	0	0	0	1.46	0	0	8.92586	0	0.096	0	0	0
k__Bacteria|p__Firmicutes|c__Clostridia|o__Eubacteriales|f__Lachnospiraceae|g__Lachnospiraceae_unclassified|s__Lachnospiraceae_bacterium|t__SGB41617	0	0.04601	0	0	0	0	0.07757	0	0.23065	0	0	0	0	0	0	0.00108	0	0	0.03395	0	0.00726	0.9517	0.00395	0	0.12978	1.45089	0.00308	0	0	0.01108	0.27089	0	0	0.0297	0	0	0	0	0	0	0	0.01512	0.00305	0.01132	0	0	0	0	0.00605
k__Bacteria|p__Firmicutes|c__Clostridia|o__Eubacteriales|f__Lachnospiraceae|g__GGB27876|s__GGB27876_SGB40310|t__SGB40310	0	0.04359	0	0.2268	1.02226	0.22247	0	0.03101	0.00255	0.2848	0.30652	0.3394	0.02654	0.08886	0	0	0.16385	0.06701	0	0.17048	0.27095	0.15618	0.04662	0.09603	0.06012	0.29293	0.2295	0.02314	0.00266	0.01964	0.01534	0.05566	0	0.05359	0.00588	0	0	0.21375	0.0296	0.04785	0	0.30437	0.02751	0.02088	0.33706	0.04388	0.00159	0.16291	0
k__Bacteria|p__Bacteroidetes|c__Bacteroidia|o__Bacteroidales|f__Muribaculaceae|g__Duncaniella|s__Duncaniella_muris|t__SGB21446	0	0.04152	0	0	0	0	0.11371	0	0.06927	0	0.01299	0	0	0	0	0	0	0	0.31991	0	0.03121	0.08247	0	0	0.0509	0.15697	0	0	0	0	0.04531	0	0	0.0125	0	0	0.32206	0	0	0.01686	0	0.00618	0	0	0.05142	0.09541	0	0	0
k__Bacteria|p__Firmicutes|c__CFGB28980|o__OFGB28980|f__FGB28980|g__GGB28778|s__GGB28778_SGB41431|t__SGB41431	0	0.04107	0.08752	0.09937	0.03273	0	0.09355	0.12384	0.21118	0.12215	0.31395	0.20424	0.04906	0	0.05133	0.26297	0.36698	0.02098	0.13644	0	0.01541	0.18267	0.14194	0.16596	0.1332	0	0.02251	0.07911	0	0.28593	0.09433	0.23285	0	0.14022	0.02409	0.06738	0.02878	0.1569	0.14779	0.16806	0.20295	0.17696	0.11202	0.30676	0.19368	0.32368	0	0.00527	0.01165
k__Bacteria|p__Proteobacteria|c__Betaproteobacteria|o__Rhodocyclales|f__Zoogloeaceae|g__Zoogloea|s__Zoogloea_SGB41465|t__SGB41465	0	0.04013	0	0.02169	0	0	0.05704	0.00132	0.01251	0	0.04003	0.01202	0.00284	0	0	0.01722	0.018	0	0.00031	0	0.036	0.00319	0.00188	0.01793	0.12762	0.10995	0.07466	0.00104	0	0.04998	0.17971	0.00471	0	0.09794	0	0	0.05326	0.00307	0	0.07057	0.03478	0.04168	0.00735	0.02789	0	0	0	0.01662	0.01455
k__Bacteria|p__Bacteroidetes|c__Bacteroidia|o__Bacteroidales|f__Muribaculaceae|g__Heminiphilus|s__Heminiphilus_faecis|t__SGB27771	0	0.03845	0	0	0	0.06926	0.67721	0.01604	0.1703	0.02141	0.05667	0	0	0	0	0	0	0	2.07537	0	0.0676	0	0	0	0	0.67981	0.00287	0	0	0	0	0.01029	0	0	0	0	0.20659	0	0	0.081	0	0.33939	0.19727	0	3.24728	1.28828	0	0	0
k__Bacteria|p__Firmicutes|c__CFGB8157|o__OFGB8157|f__FGB8157|g__GGB79776|s__GGB79776_SGB41413|t__SGB41413	0	0.03708	1.47132	0.27444	3.08354	0	0.148	0.3198	0.85798	0	0.08566	1.29227	1.17103	0	3.79475	0.05749	0.02445	0	0.0521	0	0.20542	0.06749	2.11444	0.27392	0.18533	0.38625	1.5303	0.85322	0	0.13343	0.19597	0.34785	0	0	1.88866	2.21864	0	0	0	0.00831	0.02675	0.2301	0	0.04975	0.21203	0	0.41242	3.42749	0.17299
k__Bacteria|p__Firmicutes|c__CFGB75900|o__OFGB75900|f__FGB75900|g__GGB45977|s__GGB45977_SGB41021|t__SGB41021	0	0.03574	0	0	0	0	0.02803	0.00126	0.01224	0	0.01417	0.04032	0.0296	0	0	0.0497	0.0195	0	0.01933	0	0.01702	0	0	0.04692	0.03103	0.01402	0	0	0	0.02928	0.01339	0.00565	0	0.44089	0.00498	0	0.03664	0	0	0.1161	0.03686	0.07277	0	0.0247	0.05174	0.09194	0	0	0.00921
k__Bacteria|p__Firmicutes|c__CFGB76166|o__OFGB76166|f__FGB76166|g__GGB28831|s__GGB28831_SGB41487|t__SGB41487	0	0.0293	0	0	0	0	0.78212	0.00092	0.98002	0	1.34862	0.02167	0	0	0	0.17806	0.94237	0.02876	0.0915	0	0.07394	1.41371	0.01958	0	0.80512	0.07463	0	0	0	0	0.65087	0.00075	0	0.07072	0	0	0	0	0	0.83777	0	0.82857	0	0.8955	0	0	0	0	0.83982
k__Bacteria|p__Firmicutes|c__CFGB76308|o__OFGB76308|f__FGB76308|g__GGB28881|s__GGB28881_SGB41561|t__SGB41561	0	0.02391	0	0	0	0	0.04794	0	0	0	0.48739	0.00162	0	0	0	0.14032	0.08082	0	0.0567	0	0.05048	0.1454	0	0.1319	0.15866	0.04365	0	0.00857	0	0.01374	0.17999	0	0	0.19722	0	0	0.04522	0	0	0.0946	0.00598	0.01935	0	0	0	0.0288	0	0	0.15354
k__Bacteria|p__Firmicutes|c__Bacilli|o__Lactobacillales|f__Lactobacillaceae|g__GGB27860|s__GGB27860_SGB40294|t__SGB40294	0	0.02089	0	0	0	0	0.03597	0	0.05276	0	0.26842	0	0	0	0	0	0.32371	0	0.04057	0	0.03249	0.04483	0	0	0.00805	0.15171	0.01457	0	0	0	0.03738	0	0	0	0	0	0	0	0	0	0	0.50052	0	0	0.58433	0	0	0	0
k__Bacteria|p__Bacteria_unclassified|c__CFGB76244|o__OFGB76244|f__FGB76244|g__GGB28967|s__GGB28967_SGB41678|t__SGB41678	0	0.01991	0	0	0	0	0.0258	0	0.04183	0	0.03886	0	0	0	0	0.27555	0.10194	0	0.05175	0	0.09208	0.00135	0	0.01183	0.01053	0.17297	0	0	0	0.10894	0.01685	0	0	0	0	0	0	0	0	0.05102	0.0393	0.01364	0	0.00133	0	0.0186	0	0	0.0445
k__Bacteria|p__Firmicutes|c__CFGB6233|o__OFGB6233|f__FGB6233|g__GGB28804|s__GGB28804_SGB94880|t__SGB94880	0	0.01892	0	0	0	0	0	0	0	0	0.00642	0	0	0	0	0	0	0	0	0	0	0	0	0	0.00174	0	0	0	0	0	0.00664	0	0	0.00075	0	0	0	0	0	0	0	0	0	0.00024	0	0	0	0	0
k__Bacteria|p__Firmicutes|c__Clostridia|o__Eubacteriales|f__Eubacteriaceae|g__GGB24132|s__GGB24132_SGB35935|t__SGB35935	0	0.01826	0	0	0.2028	0	0.0252	0	0.03794	0.02871	0.04548	0.04137	0	0.05293	0	0	0	0.13108	0.20628	0	0.0854	0.00915	0.01629	0	0	0	0.03124	0	0	6e-04	0	0	0	0	0	0.00568	0	0	0	0	0	0.06165	0.00191	0	0.02975	0.01105	0	0	0
k__Bacteria|p__Firmicutes|c__CFGB8118|o__OFGB8118|f__FGB8118|g__GGB29005|s__GGB29005_SGB41723|t__SGB41723	0	0.01795	0	0	0	0	0.00563	0	4.52204	0.00396	18.51503	0.21156	0.17926	0.03408	0	1.39299	6.8574	0.37429	0.22016	0	0.02769	7.50265	0.20661	0.72168	2.60726	0.04641	0.02117	0.01406	0	9.74083	2.03887	0.11068	0.05835	6.26699	0.09782	0	0	0	0	0.22689	8.3832	0.10212	0	0.63172	0	0	0	0	0
k__Bacteria|p__Firmicutes|c__CFGB76322|o__OFGB76322|f__FGB76322|g__GGB28958|s__GGB28958_SGB41667|t__SGB41667	0	0.01632	0	0.03302	0	0	0.08841	0	0.0698	0	0.1234	0.00544	0.00748	0	0.02187	0.09747	0.15165	0.01321	0.09098	0	0.0421	0.08804	0	0	0.11406	0.1324	0	0.00139	0	0.06152	0.05251	0	0	0.03266	0.00906	0	0.14122	0	0	0.1082	0.11996	0.20638	0.01636	0	0	0.05584	0	0.00125	0.00469
k__Bacteria|p__Bacteria_unclassified|c__Bacteria_unclassified|o__Bacteria_unclassified|f__Bacteria_unclassified|g__Bacteria_unclassified|s__bacterium_1XD42_1|t__SGB29420	0	0.01339	0	0	0	0	0.12618	0	0.19506	0	0.04213	0	0	0	0	0.2588	0.62378	0.00257	0.65883	0	0.10034	0.12272	0	0	0.36127	0.62162	0	0	0	0.15989	0.19121	0	0	0.25991	0	0	0.58588	0	0	0.46972	0.05333	0.3993	0	0.03024	0.06434	0.17327	0	0	0
k__Bacteria|p__Firmicutes|c__Clostridia|o__Eubacteriales|f__Oscillospiraceae|g__GGB30451|s__GGB30451_SGB102185|t__SGB102185	0	0.01198	0	0	0	0	0.51229	0.00321	0.36791	0	0.27415	0	0	0	0	0.04568	0	0	0.09831	0	0.84859	0.48841	0.01312	0	0.04415	0	0.11274	0	0	0	0.0821	0	0	0.13857	0	0	0	0	0	0.05776	0	0	0	0	0.79188	0.1897	0	0	0
k__Bacteria|p__Firmicutes|c__CFGB76310|o__OFGB76310|f__FGB76310|g__GGB3171|s__GGB3171_SGB4185|t__SGB4185	0	0.00225	0	0	0	0	0.67609	0	0.20761	0	0.1344	0	0	0	0	0	0	0	1.29504	0	0.19852	0.13414	0	0	0	0.18622	0	0	0	0	0.05646	0	0	0	0	0	0.18478	0	0	0	0	0	0.00106	0	1.14636	0.52926	0	0	0
k__Bacteria|p__Firmicutes|c__CFGB48875	0	0	0.02261	0	0	0	0.04341	0.01985	0	0	0	0.02257	0.07311	0	0.23162	0	0.01258	0.1033	0	0	0.08548	0.10862	0.01462	0.20219	0.21911	0.13251	0.0092	0	0.06139	0.20123	0	0.05109	0	0.04546	0.17559	0	0.14942	0	0.11395	0.18087	0.19058	0.06191	0	0.31814	0.08273	0.0011	0.00542	0	0.29027
k__Bacteria|p__Firmicutes|c__CFGB48875|o__OFGB48875	0	0	0.02261	0	0	0	0.04341	0.01985	0	0	0	0.02257	0.07311	0	0.23162	0	0.01258	0.1033	0	0	0.08548	0.10862	0.01462	0.20219	0.21911	0.13251	0.0092	0	0.06139	0.20123	0	0.05109	0	0.04546	0.17559	0	0.14942	0	0.11395	0.18087	0.19058	0.06191	0	0.31814	0.08273	0.0011	0.00542	0	0.29027
k__Bacteria|p__Firmicutes|c__CFGB48875|o__OFGB48875|f__FGB48875	0	0	0.02261	0	0	0	0.04341	0.01985	0	0	0	0.02257	0.07311	0	0.23162	0	0.01258	0.1033	0	0	0.08548	0.10862	0.01462	0.20219	0.21911	0.13251	0.0092	0	0.06139	0.20123	0	0.05109	0	0.04546	0.17559	0	0.14942	0	0.11395	0.18087	0.19058	0.06191	0	0.31814	0.08273	0.0011	0.00542	0	0.29027
k__Bacteria|p__Firmicutes|c__Erysipelotrichia|o__Erysipelotrichales|f__Erysipelotrichaceae	0	0	0.02145	0	2.26117	2.3035	0	0	0	2.8734	0	0.0746	0	0.33277	0.11403	0	0	4.90832	0.03107	0	0.55264	0	0	0	0	0.02898	0.54564	0	4.91267	0.03243	0	0	2.55967	0	0	0.69554	0	0.04659	1.4663	0	0	0	0.16074	0	0.11221	0	0	0.02296	0
k__Bacteria|p__Proteobacteria|c__CFGB76185|o__OFGB76185|f__FGB76185|g__GGB28308	0	0	3.7017	0.01229	0	0	0	0	0	0	0	0	0	0	0	0	0	0	0	0	0	0	3.54993	0	0	0	0	0	0	0	0	0	0	0	0	0	0	0	0	0	0	0	0	0	0	0	0	0	0
k__Bacteria|p__Firmicutes|c__Clostridia|o__Eubacteriales|f__Oscillospiraceae|g__GGB28879	0	0	0.1433	0.04232	0	0	0	0.30011	0.01794	1.6638	0.24968	0.01061	0	0	0	0	0.01223	0.06837	0	0.43998	0	0.26655	0.0096	1.28576	0.1517	0.11815	0.17141	0.28847	0	0	0	1.16278	1.23254	0.41185	0	0.08854	0.86842	0.16307	0	0.00414	0	0	0.37729	0.00139	0	0	0.15706	0	0
k__Bacteria|p__Bacteroidetes|c__Bacteroidia|o__Bacteroidales|f__Bacteroidaceae|g__GGB28262	0	0	0.12196	0	0	0	0.04324	0	0	0	0	0	0	0	0	0.00593	0	0	0.0574	0	0	0	0	0	0	0	0	0	0	0	0	0	0	0	0	0	0	0	0	0.00174	0	0	0	0.11299	0	0.00272	0	0	0
k__Bacteria|p__Firmicutes|c__CFGB48875|o__OFGB48875|f__FGB48875|g__GGB28776	0	0	0.02261	0	0	0	0.04341	0.01985	0	0	0	0.02257	0.07311	0	0.23162	0	0.01258	0.1033	0	0	0.08548	0.10862	0.01462	0.20219	0.21911	0.13251	0.0092	0	0.06139	0.20123	0	0.05109	0	0.04546	0.17559	0	0.14942	0	0.11395	0.18087	0.19058	0.06191	0	0.31814	0.08273	0.0011	0.00542	0	0.29027
k__Bacteria|p__Firmicutes|c__Erysipelotrichia|o__Erysipelotrichales|f__Erysipelotrichaceae|g__Erysipelatoclostridium	0	0	0.02145	0	2.21924	1.9743	0	0	0	0.00312	0	0	0	0.30292	0	0	0	4.25323	0.03107	0	0	0	0	0	0	0	0	0	4.00884	0	0	0	0.08529	0	0	0.03195	0	0	1.4663	0	0	0	0	0	0	0	0	0.02296	0
k__Bacteria|p__Firmicutes|c__CFGB76790|o__OFGB76790|f__FGB76790|g__GGB45624	0	0	0.01027	0.05379	0.03677	0	0	0.02089	0	0.11793	0	0.01069	0	0	0	0	0	0	0	0	3e-04	0	0	0.00101	0	0	0.00572	0	0	0	0	0.01691	0	0	0	0	0	0.06434	0.10284	0	0	0	0.10359	0	0	0	0	0.18628	0
k__Bacteria|p__Proteobacteria|c__CFGB76185|o__OFGB76185|f__FGB76185|g__GGB28308|s__GGB28308_SGB40878	0	0	3.7017	0.01229	0	0	0	0	0	0	0	0	0	0	0	0	0	0	0	0	0	0	3.54993	0	0	0	0	0	0	0	0	0	0	0	0	0	0	0	0	0	0	0	0	0	0	0	0	0	0
k__Bacteria|p__Firmicutes|c__Bacilli|o__Lactobacillales|f__Streptococcaceae|g__Lactococcus|s__Lactococcus_lactis	0	0	0.29672	2.24571	0.19394	0.65475	0	0	0	0	0	0	0	0	0	0	0	1.75056	0.00238	0.43981	0.02516	0	0	0	0	0	0	1.01067	1.89076	0	0	0	8.61918	0	0	1.79247	0	3.1665	8.84853	0	0	0	8.42047	0	0	0	0.87318	0.05695	0
k__Bacteria|p__Bacteroidetes|c__Bacteroidia|o__Bacteroidales|f__Tannerellaceae|g__Parabacteroides|s__Parabacteroides_goldsteinii	0	0	0.24535	0	0	0	0.0184	0	0	0	0	0.10261	0	1.39976	0.7253	0	0	6.32132	0.03151	0	0.0981	0	0.49998	0	0	0	0	0	0.50112	0.01659	0	0	0	0	0.51673	0.19352	0	0	0.67184	0	0	0.08305	0	0	0	0.01223	0	0	0
k__Bacteria|p__Firmicutes|c__Clostridia|o__Eubacteriales|f__Oscillospiraceae|g__GGB28879|s__GGB28879_SGB41559	0	0	0.1433	0.04232	0	0	0	0.30011	0.01794	1.6638	0.24968	0.01061	0	0	0	0	0.01223	0.06837	0	0.43998	0	0.26655	0.0096	1.28576	0.1517	0.11815	0.17141	0.28847	0	0	0	1.16278	1.23254	0.41185	0	0.08854	0.86842	0.16307	0	0.00414	0	0	0.37729	0.00139	0	0	0.15706	0	0
k__Bacteria|p__Bacteroidetes|c__Bacteroidia|o__Bacteroidales|f__Bacteroidaceae|g__GGB28262|s__GGB28262_SGB40814	0	0	0.12196	0	0	0	0.04324	0	0	0	0	0	0	0	0	0.00593	0	0	0.0574	0	0	0	0	0	0	0	0	0	0	0	0	0	0	0	0	0	0	0	0	0.00174	0	0	0	0.11299	0	0.00272	0	0	0
k__Bacteria|p__Firmicutes|c__Clostridia|o__Eubacteriales|f__Oscillospiraceae|g__GGB75064|s__GGB75064_SGB43546	0	0	0.09396	0.06381	0.12042	0	0	0	0	0.34182	0	0	0.09535	0.22465	0	0	0	0	0	0	0	0	0.01657	0	0	0	0	0	0	0	0	0.04267	0.3304	0	0	0	0	0	0.01281	0	0	0	0.01265	0	0	0.00137	0	0	0
k__Bacteria|p__Firmicutes|c__CFGB48875|o__OFGB48875|f__FGB48875|g__GGB28776|s__GGB28776_SGB41429	0	0	0.02261	0	0	0	0.04341	0.01985	0	0	0	0.02257	0.07311	0	0.23162	0	0.01258	0.1033	0	0	0.08548	0.10862	0.01462	0.20219	0.21911	0.13251	0.0092	0	0.06139	0.20123	0	0.05109	0	0.04546	0.17559	0	0.14942	0	0.11395	0.18087	0.19058	0.06191	0	0.31814	0.08273	0.0011	0.00542	0	0.29027
k__Bacteria|p__Firmicutes|c__Erysipelotrichia|o__Erysipelotrichales|f__Erysipelotrichaceae|g__Erysipelatoclostridium|s__Clostridium_cocleatum	0	0	0.02145	0	2.21924	1.9743	0	0	0	0.00312	0	0	0	0.30292	0	0	0	4.25323	0.03107	0	0	0	0	0	0	0	0	0	4.00884	0	0	0	0	0	0	0.03195	0	0	1.4663	0	0	0	0	0	0	0	0	0.02296	0
k__Bacteria|p__Firmicutes|c__CFGB76790|o__OFGB76790|f__FGB76790|g__GGB45624|s__GGB45624_SGB63337	0	0	0.01027	0.05379	0.03677	0	0	0.02089	0	0.11793	0	0.01069	0	0	0	0	0	0	0	0	3e-04	0	0	0.00101	0	0	0.00572	0	0	0	0	0.01691	0	0	0	0	0	0.06434	0.10284	0	0	0	0.10359	0	0	0	0	0.18628	0
k__Bacteria|p__Proteobacteria|c__CFGB76185|o__OFGB76185|f__FGB76185|g__GGB28308|s__GGB28308_SGB40878|t__SGB40878	0	0	3.7017	0.01229	0	0	0	0	0	0	0	0	0	0	0	0	0	0	0	0	0	0	3.54993	0	0	0	0	0	0	0	0	0	0	0	0	0	0	0	0	0	0	0	0	0	0	0	0	0	0
k__Bacteria|p__Firmicutes|c__Bacilli|o__Lactobacillales|f__Streptococcaceae|g__Lactococcus|s__Lactococcus_lactis|t__SGB7985	0	0	0.29672	2.24571	0.19394	0.65475	0	0	0	0	0	0	0	0	0	0	0	1.75056	0.00238	0.43981	0.02516	0	0	0	0	0	0	1.01067	1.89076	0	0	0	8.61918	0	0	1.79247	0	3.1665	8.84853	0	0	0	8.42047	0	0	0	0.87318	0.05695	0
k__Bacteria|p__Bacteroidetes|c__Bacteroidia|o__Bacteroidales|f__Tannerellaceae|g__Parabacteroides|s__Parabacteroides_goldsteinii|t__SGB1941	0	0	0.24535	0	0	0	0.0184	0	0	0	0	0.10261	0	1.39976	0.7253	0	0	6.32132	0.03151	0	0.0981	0	0.49998	0	0	0	0	0	0.50112	0.01659	0	0	0	0	0.51673	0.19352	0	0	0.67184	0	0	0.08305	0	0	0	0.01223	0	0	0
k__Bacteria|p__Firmicutes|c__Clostridia|o__Eubacteriales|f__Oscillospiraceae|g__GGB28879|s__GGB28879_SGB41559|t__SGB41559	0	0	0.1433	0.04232	0	0	0	0.30011	0.01794	1.6638	0.24968	0.01061	0	0	0	0	0.01223	0.06837	0	0.43998	0	0.26655	0.0096	1.28576	0.1517	0.11815	0.17141	0.28847	0	0	0	1.16278	1.23254	0.41185	0	0.08854	0.86842	0.16307	0	0.00414	0	0	0.37729	0.00139	0	0	0.15706	0	0
k__Bacteria|p__Bacteroidetes|c__Bacteroidia|o__Bacteroidales|f__Bacteroidaceae|g__GGB28262|s__GGB28262_SGB40814|t__SGB40814	0	0	0.12196	0	0	0	0.04324	0	0	0	0	0	0	0	0	0.00593	0	0	0.0574	0	0	0	0	0	0	0	0	0	0	0	0	0	0	0	0	0	0	0	0	0.00174	0	0	0	0.11299	0	0.00272	0	0	0
k__Bacteria|p__Firmicutes|c__Clostridia|o__Eubacteriales|f__Oscillospiraceae|g__GGB75064|s__GGB75064_SGB43546|t__SGB43546	0	0	0.09396	0.06381	0.12042	0	0	0	0	0.34182	0	0	0.09535	0.22465	0	0	0	0	0	0	0	0	0.01657	0	0	0	0	0	0	0	0	0.04267	0.3304	0	0	0	0	0	0.01281	0	0	0	0.01265	0	0	0.00137	0	0	0
k__Bacteria|p__Firmicutes|c__Clostridia|o__Eubacteriales|f__Eubacteriales_unclassified|g__Eubacteriales_unclassified|s__Clostridiales_bacterium|t__SGB42493	0	0	0.05258	0.07646	0	0	0.18829	0.20496	0.16691	0	0	1.93896	0.99819	1.4776	0.88705	0.01093	0	0.94539	0.68143	0.33722	0.61237	0.09908	1.04027	0.11101	0.40899	0	0	0.00905	0	0.05599	0.01308	0.31331	0.23688	0.02967	0.40661	0	0.09723	0.06414	0	0.15234	0.03853	0.16227	0	0	0.97785	0.66625	0.04196	0	0
k__Bacteria|p__Firmicutes|c__CFGB48875|o__OFGB48875|f__FGB48875|g__GGB28776|s__GGB28776_SGB41429|t__SGB41429	0	0	0.02261	0	0	0	0.04341	0.01985	0	0	0	0.02257	0.07311	0	0.23162	0	0.01258	0.1033	0	0	0.08548	0.10862	0.01462	0.20219	0.21911	0.13251	0.0092	0	0.06139	0.20123	0	0.05109	0	0.04546	0.17559	0	0.14942	0	0.11395	0.18087	0.19058	0.06191	0	0.31814	0.08273	0.0011	0.00542	0	0.29027
k__Bacteria|p__Firmicutes|c__Erysipelotrichia|o__Erysipelotrichales|f__Erysipelotrichaceae|g__Erysipelatoclostridium|s__Clostridium_cocleatum|t__SGB6748	0	0	0.02145	0	2.21924	1.9743	0	0	0	0.00312	0	0	0	0.30292	0	0	0	4.25323	0.03107	0	0	0	0	0	0	0	0	0	4.00884	0	0	0	0	0	0	0.03195	0	0	1.4663	0	0	0	0	0	0	0	0	0.02296	0
k__Bacteria|p__Firmicutes|c__Clostridia|o__Eubacteriales|f__Lachnospiraceae|g__Lachnospiraceae_unclassified|s__Lachnospiraceae_bacterium|t__SGB7271	0	0	0.01062	0	0.00569	0	0	0	0.00451	0	0.07602	0	0	0.08777	0	0.01418	0	0	0	0	0	0.04915	0.01653	0.2009	0.01213	0.00756	0.00825	0.03762	0	0.04913	0.00306	0	0	0.30633	0	0	0	0	0	0.02859	0.26844	0	0	0	0	0	0.00641	0	0.00567
k__Bacteria|p__Firmicutes|c__CFGB76790|o__OFGB76790|f__FGB76790|g__GGB45624|s__GGB45624_SGB63337|t__SGB63337	0	0	0.01027	0.05379	0.03677	0	0	0.02089	0	0.11793	0	0.01069	0	0	0	0	0	0	0	0	3e-04	0	0	0.00101	0	0	0.00572	0	0	0	0	0.01691	0	0	0	0	0	0.06434	0.10284	0	0	0	0.10359	0	0	0	0	0.18628	0
k__Bacteria|p__Tenericutes	0	0	0	0.75819	0	0	0.61268	0	0	0	0.24447	0	0	0	0	1.40673	2.52866	0.02118	0	0	0.62082	1.55105	0	0	0.23852	0.05586	0.01584	0	0	3.59609	0.16004	0	0	0.86943	0	0	1.55784	0	0	0.01991	3.81427	3.86351	0.39487	0	3.98847	0	0	0	0
k__Bacteria|p__Bacteroidetes|c__CFGB1791	0	0	0	0.75819	0	0	0.61268	0	0	0	0.24447	0	0	0	0	1.40673	2.52866	0.02118	0	0	0.62082	1.55105	0	0	0.23852	0.05586	0.01584	0	0	3.59609	0.16004	0	0	0.86943	0	0	1.55784	0	0	0.01991	3.81427	3.86351	0.39487	0	3.98847	0	0	0	0
k__Bacteria|p__Bacteroidetes|c__CFGB1791|o__OFGB1791	0	0	0	0.75819	0	0	0.61268	0	0	0	0.24447	0	0	0	0	1.40673	2.52866	0.02118	0	0	0.62082	1.55105	0	0	0.23852	0.05586	0.01584	0	0	3.59609	0.16004	0	0	0.86943	0	0	1.55784	0	0	0.01991	3.81427	3.86351	0.39487	0	3.98847	0	0	0	0
k__Bacteria|p__Bacteroidetes|c__CFGB1791|o__OFGB1791|f__FGB1791	0	0	0	0.75819	0	0	0.61268	0	0	0	0.24447	0	0	0	0	1.40673	2.52866	0.02118	0	0	0.62082	1.55105	0	0	0.23852	0.05586	0.01584	0	0	3.59609	0.16004	0	0	0.86943	0	0	1.55784	0	0	0.01991	3.81427	3.86351	0.39487	0	3.98847	0	0	0	0
k__Bacteria|p__Firmicutes|c__CFGB8152|o__OFGB8152|f__FGB8152|g__GGB28864	0	0	0	4.81674	0.03727	0	0.86311	0.00367	0.1021	0	1.12545	0	0	0	0	0	0.06373	0	0.00695	0	0.25118	0.40341	0	0.00355	0.41117	0.03505	0	0	0	0	0	0	0	0.1538	0	0	0.44193	0	0	0.00064	0	0.18439	4.92673	0	0.84226	0.10045	0	1.00812	0
k__Bacteria|p__Tenericutes|c__CFGB1791|o__OFGB1791|f__FGB1791|g__GGB31312	0	0	0	0.75819	0	0	0.61268	0	0	0	0.24447	0	0	0	0	1.40673	2.52866	0.02118	0	0	0.62082	1.55105	0	0	0.23852	0.05586	0.01584	0	0	3.59609	0.16004	0	0	0.86943	0	0	1.55784	0	0	0.01991	3.81427	3.86351	0.39487	0	3.98847	0	0	0	0
k__Bacteria|p__Firmicutes|c__CFGB76314|o__OFGB76314|f__FGB76314|g__GGB28792	0	0	0	0.54753	0	0	0	0.10493	0	0.67778	0.38861	0.63054	0	0	0	0.05816	0	0	0	0.46424	0.00491	0.04153	0	0	0	0	0.96505	0	0	0	0	0.03378	0	0	0	0	0	0.15405	0	0.24747	0	0.04289	0.59454	0	0.08163	0	0	0.01248	0.26704
k__Bacteria|p__Bacteria_unclassified|c__CFGB8157|o__OFGB8157|f__FGB8157|g__GGB28898	0	0	0	0.29928	0	0	0.00621	0	0.11049	0.07412	0.0421	0	0.06132	0	0	0.10528	0.05066	0.00107	0.19958	0	0	0.01128	0	0	0.01838	0	0.00575	0	0.09097	0.07045	0	0	0	0.21659	0.00855	0	0.07668	0	0	0.72732	0.0333	0.13124	0	0	0.01655	0	0.03471	0	0
k__Bacteria|p__Firmicutes|c__CFGB2838|o__OFGB2838|f__FGB2838|g__GGB28411	0	0	0	0.20113	0	0	0.20467	0	0	0	0	0	0	0	0	0	1.22155	0	0	0	0	0.4029	0	0	0.00494	0	0	0	0	0	0	0	0	1.13079	0	0	0.50733	0	0	0.31892	0	0	0	0.27222	0	0	0	0	0.10301
k__Bacteria|p__Firmicutes|c__Clostridia|o__Eubacteriales|f__Oscillospiraceae|g__GGB75055	0	0	0	0.16048	0	0	0.15301	0.17442	0.09223	1.10778	0.09591	0	0	0	0	0.22075	0.40371	0	0.0069	0.44057	0.11311	0.04784	0.15323	0.04773	0.01956	0.04209	0.05004	0.00432	0	0.02451	0	0.23115	0	0.04207	0	0	0	0	0	0.02491	0.04921	0.47947	0.14211	0	0	0.02205	0.01901	0	0
k__Bacteria|p__Firmicutes|c__CFGB9397|o__OFGB9397|f__FGB9397|g__GGB79926	0	0	0	0.08064	0	0	0	0	0.0033	0.01997	0	0	0	0	0	0.01197	0.15923	0.07306	0	0	0.02424	0	0	0	0	0.08334	0.00872	0	0	0.01403	0.01837	0	0	0	0	0	0	0	0	0	0.01338	0.07018	0.01857	0	0	0	0	0	0
k__Bacteria|p__Firmicutes|c__Clostridia|o__Eubacteriales|f__Oscillospiraceae|g__GGB30466	0	0	0	0.02917	0	0	0.03961	0.02256	0.03905	0.2164	0.13444	0	0.01685	0	0	0.03509	0.01425	0.10249	0	0.02192	0.11388	0.02381	0	0.00361	0.01464	0.0019	0.10605	0	0	0.01682	0.01838	0.09557	0	0.05746	0.05214	0	0.02429	0	0	0	0.00196	0.04576	0.20328	0.01629	0	0	0	0.02485	0
k__Bacteria|p__Firmicutes|c__Clostridia|o__Eubacteriales|f__Lachnospiraceae|g__GGB28769	0	0	0	0.00069	0.02707	0	0.06583	0	0.03336	0	0.05581	0	0.00221	0	0	0.01624	0.00269	0	0.01195	0	0.27741	0.27578	0	0.01401	0.07826	0.068	0	0	0	0	0.00647	0.00132	0	0.07775	0	0.01223	0.04147	0.01648	0	0.1982	0	0.02178	0.03575	0.04873	0	0.15795	0	0	0
k__Bacteria|p__Firmicutes|c__CFGB8152|o__OFGB8152|f__FGB8152|g__GGB28864|s__GGB28864_SGB41535	0	0	0	4.81674	0.03727	0	0.86311	0.00367	0.1021	0	1.12545	0	0	0	0	0	0.06373	0	0.00695	0	0.25118	0.40341	0	0.00355	0.41117	0.03505	0	0	0	0	0	0	0	0.1538	0	0	0.44193	0	0	0.00064	0	0.18439	4.92673	0	0.84226	0.10045	0	1.00812	0
k__Bacteria|p__Firmicutes|c__Clostridia|o__Eubacteriales|f__Eubacteriaceae|g__Eubacterium|s__Eubacterium_sp_14_2	0	0	0	0.97922	0	0	0	0	0	0	0	0	0	0	0	0	0	0	0	0	0	0	0	10.53618	0.1801	0.08412	0.03274	0.01405	0.00603	0.00103	0.00815	0.00684	0	0	0	0	0	0	0	0	0	0	0	0	0	0	0	0	0
k__Bacteria|p__Tenericutes|c__CFGB1791|o__OFGB1791|f__FGB1791|g__GGB31312|s__GGB31312_SGB44628	0	0	0	0.75819	0	0	0.61268	0	0	0	0.24447	0	0	0	0	1.40673	2.52866	0.02118	0	0	0.62082	1.55105	0	0	0.23852	0.05586	0.01584	0	0	3.59609	0.16004	0	0	0.86943	0	0	1.55784	0	0	0.01991	3.81427	3.86351	0.39487	0	3.98847	0	0	0	0
k__Bacteria|p__Firmicutes|c__CFGB76314|o__OFGB76314|f__FGB76314|g__GGB28792|s__GGB28792_SGB41445	0	0	0	0.54753	0	0	0	0.10493	0	0.67778	0.38861	0.63054	0	0	0	0.05816	0	0	0	0.46424	0.00491	0.04153	0	0	0	0	0.96505	0	0	0	0	0.03378	0	0	0	0	0	0.15405	0	0.24747	0	0.04289	0.59454	0	0.08163	0	0	0.01248	0.26704
k__Bacteria|p__Bacteria_unclassified|c__CFGB8157|o__OFGB8157|f__FGB8157|g__GGB28898|s__GGB28898_SGB41580	0	0	0	0.29928	0	0	0.00621	0	0.11049	0.07412	0.0421	0	0.06132	0	0	0.10528	0.05066	0.00107	0.19958	0	0	0.01128	0	0	0.01838	0	0.00575	0	0.09097	0.07045	0	0	0	0.21659	0.00855	0	0.07668	0	0	0.72732	0.0333	0.13124	0	0	0.01655	0	0.03471	0	0
k__Bacteria|p__Firmicutes|c__CFGB2838|o__OFGB2838|f__FGB2838|g__GGB28411|s__GGB28411_SGB40993	0	0	0	0.20113	0	0	0.20467	0	0	0	0	0	0	0	0	0	1.22155	0	0	0	0	0.4029	0	0	0.00494	0	0	0	0	0	0	0	0	1.13079	0	0	0.50733	0	0	0.31892	0	0	0	0.27222	0	0	0	0	0.10301
k__Bacteria|p__Firmicutes|c__Clostridia|o__Eubacteriales|f__Oscillospiraceae|g__GGB75055|s__GGB75055_SGB43513	0	0	0	0.16048	0	0	0.15301	0.17442	0.09223	1.10778	0.09591	0	0	0	0	0.22075	0.40371	0	0.0069	0.44057	0.11311	0.04784	0.15323	0.04773	0.01956	0.04209	0.05004	0.00432	0	0.02451	0	0.23115	0	0.04207	0	0	0	0	0	0.02491	0.04921	0.47947	0.14211	0	0	0.02205	0.01901	0	0
k__Bacteria|p__Bacteria_unclassified|c__Bacteria_unclassified|o__Bacteria_unclassified|f__Bacteria_unclassified|g__Bacteria_unclassified|s__bacterium_D16_76	0	0	0	0.12527	0	0.22341	0.02335	0.04304	0.06622	0.01761	0.1775	0.07751	0.03121	0.07615	0.02206	0.05386	0.20808	0	0.09138	0	0.04131	0.00957	0	0	0.10867	0.27561	0	0	0	0	0.01585	0.04405	0	0.2247	0.0841	0.0079	0	0.0078	0	0.01522	0.00801	0.11705	0	0	0	0	0	0.05891	0
k__Bacteria|p__Firmicutes|c__Clostridia|o__Eubacteriales|f__Lachnospiraceae|g__GGB28844|s__GGB28844_SGB102314	0	0	0	0.09982	0.10045	0	0.07969	0.02047	0	0.0105	0	0.00528	0	0.01997	0.01587	0.01301	0	0.00316	0	0	0.05813	0	0.01583	0.01485	0.10407	0.03702	0.01379	0.00766	0	0.00319	0.01953	0.02796	0	0.06025	0.14797	0	0	0.02327	0	0	0	0	0	0.12623	0	0.011	0	0.01029	0.11942
k__Bacteria|p__Firmicutes|c__CFGB9397|o__OFGB9397|f__FGB9397|g__GGB79926|s__GGB79926_SGB43248	0	0	0	0.08064	0	0	0	0	0.0033	0.01997	0	0	0	0	0	0.01197	0.15923	0.07306	0	0	0.02424	0	0	0	0	0.08334	0.00872	0	0	0.01403	0.01837	0	0	0	0	0	0	0	0	0	0.01338	0.07018	0.01857	0	0	0	0	0	0
k__Bacteria|p__Firmicutes|c__Clostridia|o__Eubacteriales|f__Oscillospiraceae|g__GGB30466|s__GGB30466_SGB63211	0	0	0	0.02917	0	0	0.02191	0.02256	0.02022	0.2164	0.13444	0	0.01685	0	0	0.03509	0.01425	0.10249	0	0	0.02006	0.02381	0	0.00361	0.00819	0.0019	0.10605	0	0	0.01682	0.01838	0.09557	0	0	0.05214	0	0	0	0	0	0.00196	0.04576	0	0.01629	0	0	0	0.02485	0
k__Bacteria|p__Firmicutes|c__Bacilli|o__Lactobacillales|f__Streptococcaceae|g__Streptococcus|s__Streptococcus_danieliae	0	0	0	0.00954	0.05498	0	0.03186	0.04943	0.03478	0.01639	0	0	0.02468	0.09843	0.0238	0	0	0.00284	0.00667	0	0.00974	0	0	0	0	0	0	0.00382	0	0	0	0.04607	0	0	0.00525	0	0	0.00852	0.01034	0.00081	0	0	0.06401	0.00183	0	0.01293	0	0	0
k__Bacteria|p__Firmicutes|c__CFGB114|o__OFGB114|f__FGB114|g__GGB261|s__GGB261_SGB59900	0	0	0	0.00352	0	0	0	0	0	0.06993	0	0	0	0	0	0	0.00364	0	0	0	0.04445	0.00677	0	0	0	0	0	0	0	0	0	0	0	0	0	0	0	0	0	0	0	0.0107	0.01206	0	0	0	0	0	0
k__Bacteria|p__Firmicutes|c__Clostridia|o__Eubacteriales|f__Lachnospiraceae|g__GGB28769|s__GGB28769_SGB41421	0	0	0	0.00069	0.02707	0	0.06583	0	0.03336	0	0.05581	0	0.00221	0	0	0.01624	0.00269	0	0.01195	0	0.27741	0.27578	0	0.01401	0.07826	0.068	0	0	0	0	0.00647	0.00132	0	0.07775	0	0.01223	0.04147	0.01648	0	0.1982	0	0.02178	0.03575	0.04873	0	0.15795	0	0	0
k__Bacteria|p__Firmicutes|c__CFGB8152|o__OFGB8152|f__FGB8152|g__GGB28864|s__GGB28864_SGB41535|t__SGB41535	0	0	0	4.81674	0.03727	0	0.86311	0.00367	0.1021	0	1.12545	0	0	0	0	0	0.06373	0	0.00695	0	0.25118	0.40341	0	0.00355	0.41117	0.03505	0	0	0	0	0	0	0	0.1538	0	0	0.44193	0	0	0.00064	0	0.18439	4.92673	0	0.84226	0.10045	0	1.00812	0
k__Bacteria|p__Firmicutes|c__Clostridia|o__Eubacteriales|f__Lachnospiraceae|g__Lachnospiraceae_unclassified|s__Lachnospiraceae_bacterium|t__SGB41422	0	0	0	4.38097	0.38808	0	0.1479	0	0	2.10208	0	0	0	8.38758	0.38088	0.0017	0	20.56936	0.46858	1.63379	0.06183	0.00373	0.01077	0	0.03199	0.05212	0.01946	4.18522	15.66429	0.01785	0.01254	0.00167	0	0.38432	0	3.40285	0	1.48172	3.69536	0	0	0	0.76048	0	0	0	2.48672	0.36692	0.00807
k__Bacteria|p__Firmicutes|c__Clostridia|o__Eubacteriales|f__Eubacteriaceae|g__Eubacterium|s__Eubacterium_sp_14_2|t__SGB7278	0	0	0	0.97922	0	0	0	0	0	0	0	0	0	0	0	0	0	0	0	0	0	0	0	10.53618	0.1801	0.08412	0.03274	0.01405	0.00603	0.00103	0.00815	0.00684	0	0	0	0	0	0	0	0	0	0	0	0	0	0	0	0	0
k__Bacteria|p__Tenericutes|c__CFGB1791|o__OFGB1791|f__FGB1791|g__GGB31312|s__GGB31312_SGB44628|t__SGB44628	0	0	0	0.75819	0	0	0.61268	0	0	0	0.24447	0	0	0	0	1.40673	2.52866	0.02118	0	0	0.62082	1.55105	0	0	0.23852	0.05586	0.01584	0	0	3.59609	0.16004	0	0	0.86943	0	0	1.55784	0	0	0.01991	3.81427	3.86351	0.39487	0	3.98847	0	0	0	0
k__Bacteria|p__Firmicutes|c__CFGB76314|o__OFGB76314|f__FGB76314|g__GGB28792|s__GGB28792_SGB41445|t__SGB41445	0	0	0	0.54753	0	0	0	0.10493	0	0.67778	0.38861	0.63054	0	0	0	0.05816	0	0	0	0.46424	0.00491	0.04153	0	0	0	0	0.96505	0	0	0	0	0.03378	0	0	0	0	0	0.15405	0	0.24747	0	0.04289	0.59454	0	0.08163	0	0	0.01248	0.26704
k__Bacteria|p__Bacteria_unclassified|c__CFGB8157|o__OFGB8157|f__FGB8157|g__GGB28898|s__GGB28898_SGB41580|t__SGB41580	0	0	0	0.29928	0	0	0.00621	0	0.11049	0.07412	0.0421	0	0.06132	0	0	0.10528	0.05066	0.00107	0.19958	0	0	0.01128	0	0	0.01838	0	0.00575	0	0.09097	0.07045	0	0	0	0.21659	0.00855	0	0.07668	0	0	0.72732	0.0333	0.13124	0	0	0.01655	0	0.03471	0	0
k__Bacteria|p__Firmicutes|c__CFGB2838|o__OFGB2838|f__FGB2838|g__GGB28411|s__GGB28411_SGB40993|t__SGB40993	0	0	0	0.20113	0	0	0.20467	0	0	0	0	0	0	0	0	0	1.22155	0	0	0	0	0.4029	0	0	0.00494	0	0	0	0	0	0	0	0	1.13079	0	0	0.50733	0	0	0.31892	0	0	0	0.27222	0	0	0	0	0.10301
k__Bacteria|p__Firmicutes|c__Clostridia|o__Eubacteriales|f__Oscillospiraceae|g__GGB75055|s__GGB75055_SGB43513|t__SGB43513	0	0	0	0.16048	0	0	0.15301	0.17442	0.09223	1.10778	0.09591	0	0	0	0	0.22075	0.40371	0	0.0069	0.44057	0.11311	0.04784	0.15323	0.04773	0.01956	0.04209	0.05004	0.00432	0	0.02451	0	0.23115	0	0.04207	0	0	0	0	0	0.02491	0.04921	0.47947	0.14211	0	0	0.02205	0.01901	0	0
k__Bacteria|p__Bacteria_unclassified|c__Bacteria_unclassified|o__Bacteria_unclassified|f__Bacteria_unclassified|g__Bacteria_unclassified|s__bacterium_D16_76|t__SGB43258	0	0	0	0.12527	0	0.22341	0.02335	0.04304	0.06622	0.01761	0.1775	0.07751	0.03121	0.07615	0.02206	0.05386	0.20808	0	0.09138	0	0.04131	0.00957	0	0	0.10867	0.27561	0	0	0	0	0.01585	0.04405	0	0.2247	0.0841	0.0079	0	0.0078	0	0.01522	0.00801	0.11705	0	0	0	0	0	0.05891	0
k__Bacteria|p__Firmicutes|c__Clostridia|o__Eubacteriales|f__Lachnospiraceae|g__GGB28844|s__GGB28844_SGB102314|t__SGB102314	0	0	0	0.09982	0.10045	0	0.07969	0.02047	0	0.0105	0	0.00528	0	0.01997	0.01587	0.01301	0	0.00316	0	0	0.05813	0	0.01583	0.01485	0.10407	0.03702	0.01379	0.00766	0	0.00319	0.01953	0.02796	0	0.06025	0.14797	0	0	0.02327	0	0	0	0	0	0.12623	0	0.011	0	0.01029	0.11942
k__Bacteria|p__Firmicutes|c__CFGB9397|o__OFGB9397|f__FGB9397|g__GGB79926|s__GGB79926_SGB43248|t__SGB43248	0	0	0	0.08064	0	0	0	0	0.0033	0.01997	0	0	0	0	0	0.01197	0.15923	0.07306	0	0	0.02424	0	0	0	0	0.08334	0.00872	0	0	0.01403	0.01837	0	0	0	0	0	0	0	0	0	0.01338	0.07018	0.01857	0	0	0	0	0	0
k__Bacteria|p__Firmicutes|c__Clostridia|o__Eubacteriales|f__Oscillospiraceae|g__GGB30466|s__GGB30466_SGB63211|t__SGB63211	0	0	0	0.02917	0	0	0.02191	0.02256	0.02022	0.2164	0.13444	0	0.01685	0	0	0.03509	0.01425	0.10249	0	0	0.02006	0.02381	0	0.00361	0.00819	0.0019	0.10605	0	0	0.01682	0.01838	0.09557	0	0	0.05214	0	0	0	0	0	0.00196	0.04576	0	0.01629	0	0	0	0.02485	0
k__Bacteria|p__Firmicutes|c__Bacilli|o__Lactobacillales|f__Streptococcaceae|g__Streptococcus|s__Streptococcus_danieliae|t__SGB82603	0	0	0	0.00954	0.05498	0	0.03186	0.04943	0.03478	0.01639	0	0	0.02468	0.09843	0.0238	0	0	0.00284	0.00667	0	0.00974	0	0	0	0	0	0	0.00382	0	0	0	0.04607	0	0	0.00525	0	0	0.00852	0.01034	0.00081	0	0	0.06401	0.00183	0	0.01293	0	0	0
k__Bacteria|p__Firmicutes|c__CFGB114|o__OFGB114|f__FGB114|g__GGB261|s__GGB261_SGB59900|t__SGB59900	0	0	0	0.00352	0	0	0	0	0	0.06993	0	0	0	0	0	0	0.00364	0	0	0	0.04445	0.00677	0	0	0	0	0	0	0	0	0	0	0	0	0	0	0	0	0	0	0	0.0107	0.01206	0	0	0	0	0	0
k__Bacteria|p__Firmicutes|c__Clostridia|o__Eubacteriales|f__Lachnospiraceae|g__GGB28769|s__GGB28769_SGB41421|t__SGB41421	0	0	0	0.00069	0.02707	0	0.06583	0	0.03336	0	0.05581	0	0.00221	0	0	0.01624	0.00269	0	0.01195	0	0.27741	0.27578	0	0.01401	0.07826	0.068	0	0	0	0	0.00647	0.00132	0	0.07775	0	0.01223	0.04147	0.01648	0	0.1982	0	0.02178	0.03575	0.04873	0	0.15795	0	0	0
k__Bacteria|p__Firmicutes|c__CFGB76144	0	0	0	0	0.03044	0	0	0	0.04245	0	0.00073	0	0	0	0	0.37254	0.35214	1.03711	0.05574	0	0.10304	0	0.24498	0.24858	0.0504	0.13511	0.0659	0	0	0.15816	0	0	0	0.05735	0	0	0	0.08493	0	0.0694	0.51755	0.16316	0.19779	0.11168	0.00305	0.03098	0	0.07171	0
k__Bacteria|p__Firmicutes|c__CFGB1227	0	0	0	0	0.02146	0	0	0	0	0	0	0	0	0	0	0	0	0	0	0	0	0	0	0	0	0	0	0	0	0	0	0	0	0	0	0	0	0	0	0	0	0	0	0	0	0	0	0	0
k__Bacteria|p__Bacteroidetes|c__CFGB635	0	0	0	0	0.00939	0	0.00252	0	0	0	0.04234	0.00071	0	0	0	0	0.00504	0	0.01082	0	0	0	0	0	0	0	0	0	0	0	0	0	0	0	0	0	0	0	0	0	0	0.02814	0	0	0.00855	0	0	0	0
k__Bacteria|p__Firmicutes|c__CFGB9495	0	0	0	0	0.00747	20.40375	0	0	0	0	0	0	0	0	0	0	0	0	0	0	0	0	0	0	0	2.51279	0	0	0	0	0	0	0	0	0	0	0	0	0	0	0	0	0	0	0	0	0	0	0
k__Bacteria|p__Firmicutes|c__CFGB76144|o__OFGB76144	0	0	0	0	0.03044	0	0	0	0.04245	0	0.00073	0	0	0	0	0.37254	0.35214	1.03711	0.05574	0	0.10304	0	0.24498	0.24858	0.0504	0.13511	0.0659	0	0	0.15816	0	0	0	0.05735	0	0	0	0.08493	0	0.0694	0.51755	0.16316	0.19779	0.11168	0.00305	0.03098	0	0.07171	0
k__Bacteria|p__Firmicutes|c__CFGB1227|o__OFGB1227	0	0	0	0	0.02146	0	0	0	0	0	0	0	0	0	0	0	0	0	0	0	0	0	0	0	0	0	0	0	0	0	0	0	0	0	0	0	0	0	0	0	0	0	0	0	0	0	0	0	0
k__Bacteria|p__Bacteroidetes|c__CFGB635|o__OFGB635	0	0	0	0	0.00939	0	0.00252	0	0	0	0.04234	0.00071	0	0	0	0	0.00504	0	0.01082	0	0	0	0	0	0	0	0	0	0	0	0	0	0	0	0	0	0	0	0	0	0	0.02814	0	0	0.00855	0	0	0	0
k__Bacteria|p__Firmicutes|c__CFGB9495|o__OFGB9495	0	0	0	0	0.00747	20.40375	0	0	0	0	0	0	0	0	0	0	0	0	0	0	0	0	0	0	0	2.51279	0	0	0	0	0	0	0	0	0	0	0	0	0	0	0	0	0	0	0	0	0	0	0
k__Bacteria|p__Firmicutes|c__Clostridia|o__Eubacteriales|f__Eubacteriales_Family_XIII_Incertae_Sedis	0	0	0	0	0.04448	0	0	0	0	0	0	0.00854	0	0	0	0.00384	0.00489	0.22049	0	0	0	0	0	0	0	0	0.0035	0	0	0.00125	0	0	0	0	0	0	0.09273	0	0	0	0.00134	0.09933	0	0	0	0	0	0	0.01277
k__Bacteria|p__Firmicutes|c__CFGB76144|o__OFGB76144|f__FGB76144	0	0	0	0	0.03044	0	0	0	0.04245	0	0.00073	0	0	0	0	0.37254	0.35214	1.03711	0.05574	0	0.10304	0	0.24498	0.24858	0.0504	0.13511	0.0659	0	0	0.15816	0	0	0	0.05735	0	0	0	0.08493	0	0.0694	0.51755	0.16316	0.19779	0.11168	0.00305	0.03098	0	0.07171	0
k__Bacteria|p__Firmicutes|c__CFGB1227|o__OFGB1227|f__FGB1227	0	0	0	0	0.02146	0	0	0	0	0	0	0	0	0	0	0	0	0	0	0	0	0	0	0	0	0	0	0	0	0	0	0	0	0	0	0	0	0	0	0	0	0	0	0	0	0	0	0	0
k__Bacteria|p__Bacteroidetes|c__CFGB635|o__OFGB635|f__FGB635	0	0	0	0	0.00939	0	0.00252	0	0	0	0.04234	0.00071	0	0	0	0	0.00504	0	0.01082	0	0	0	0	0	0	0	0	0	0	0	0	0	0	0	0	0	0	0	0	0	0	0.02814	0	0	0.00855	0	0	0	0
k__Bacteria|p__Firmicutes|c__CFGB9495|o__OFGB9495|f__FGB9495	0	0	0	0	0.00747	20.40375	0	0	0	0	0	0	0	0	0	0	0	0	0	0	0	0	0	0	0	2.51279	0	0	0	0	0	0	0	0	0	0	0	0	0	0	0	0	0	0	0	0	0	0	0
k__Bacteria|p__Firmicutes|c__Clostridia|o__Eubacteriales|f__Oscillospiraceae|g__GGB30449	0	0	0	0	0.62102	0	0	0.29621	0	0.18936	0	0	3.39111	0.00915	0	0	0	0	0	0	0.28649	0	0	0	0	0	0	0	0	0	0	0.0069	0	0	0	0	0	0	0	0	0	0	0	0	0	0	0	1.2787	0
k__Bacteria|p__Bacteroidetes|c__CFGB76111|o__OFGB76111|f__FGB76111|g__GGB24101	0	0	0	0	0.32651	0	0	0	0	0	0	0	0	0	0	0	0	0	0	0	0	0	0	0	0	0	0	0	0	0	0	0	0	0	0	0	0	0	0	0	0	0	0	0	0	0	0	0	0
k__Bacteria|p__Firmicutes|c__Erysipelotrichia|o__Erysipelotrichales|f__Erysipelotrichaceae|g__GGB31184	0	0	0	0	0.04192	0.3292	0	0	0	0	0	0	0	0.02986	0.11403	0	0	0.15261	0	0	0.05547	0	0	0	0	0	0	0	0.90383	0.03243	0	0	0	0	0	0	0	0	0	0	0	0	0	0	0	0	0	0	0
k__Bacteria|p__Firmicutes|c__Clostridia|o__Clostridia_unclassified|f__Clostridia_unclassified|g__GGB30286	0	0	0	0	0.03453	0	0.00469	0	0	0	0	0	0	0	0	0	0	0	0.02079	0	0	0	0	0.00167	0.00416	0	0	0	0	0	0	0	0	0.01967	0	0.03019	0.01448	0	0	0	0	0	0	0	0	0	0	0	0
k__Bacteria|p__Firmicutes|c__CFGB76144|o__OFGB76144|f__FGB76144|g__GGB79989	0	0	0	0	0.03044	0	0	0	0.04245	0	0.00073	0	0	0	0	0.37254	0.35214	1.03711	0.05574	0	0.10304	0	0.24498	0.24858	0.0504	0.13511	0.0659	0	0	0.15816	0	0	0	0.05735	0	0	0	0.08493	0	0.0694	0.51755	0.16316	0.19779	0.11168	0.00305	0.03098	0	0.07171	0
k__Bacteria|p__Firmicutes|c__CFGB1227|o__OFGB1227|f__FGB1227|g__GGB75036	0	0	0	0	0.02146	0	0	0	0	0	0	0	0	0	0	0	0	0	0	0	0	0	0	0	0	0	0	0	0	0	0	0	0	0	0	0	0	0	0	0	0	0	0	0	0	0	0	0	0
k__Bacteria|p__Bacteroidetes|c__CFGB635|o__OFGB635|f__FGB635|g__GGB27872	0	0	0	0	0.00939	0	0.00252	0	0	0	0.04234	0.00071	0	0	0	0	0.00504	0	0.01082	0	0	0	0	0	0	0	0	0	0	0	0	0	0	0	0	0	0	0	0	0	0	0.02814	0	0	0.00855	0	0	0	0
k__Bacteria|p__Firmicutes|c__CFGB9495|o__OFGB9495|f__FGB9495|g__GGB28356	0	0	0	0	0.00747	20.40375	0	0	0	0	0	0	0	0	0	0	0	0	0	0	0	0	0	0	0	2.51279	0	0	0	0	0	0	0	0	0	0	0	0	0	0	0	0	0	0	0	0	0	0	0
k__Bacteria|p__Firmicutes|c__Bacilli|o__Lactobacillales|f__Lactobacillaceae|g__Limosilactobacillus	0	0	0	0	0.00439	0	0	0	0	0	0	0	0	0	0	0	0	0	0	0	0	0	0	0	0	0	0	0	0	0	0	0	0	0	0	0	0.02648	0	0	0	0	0	0.05075	0	0	0	0	0	0
k__Bacteria|p__Firmicutes|c__Tissierellia|o__Tissierellales|f__Peptoniphilaceae|g__Peptoniphilus	0	0	0	0	0.00313	0	0	0	0	0	0	0	0	0	0	0	0	0	0	0	0	0	0	0	0	0	0	0	0	0	0	0	0	0	0	0	0	0	0	0	0	0	0	0	0	0	0	0	0
k__Bacteria|p__Firmicutes|c__Clostridia|o__Eubacteriales|f__Oscillospiraceae|g__GGB30454|s__GGB30454_SGB100837	0	0	0	0	0.84821	0	0.01017	0	0.00726	0	0.02276	0	0	0	0	0	0	0	0.06949	0.06879	0.02376	0	0	0	0	0	0	0	0	0.09964	0	0.02143	0	0	1.19115	0	0.01783	0.07094	0	0	0.06372	0.42477	0.38892	0	0	0.0272	0	0	0
k__Bacteria|p__Firmicutes|c__Clostridia|o__Eubacteriales|f__Oscillospiraceae|g__GGB30449|s__GGB30449_SGB43506	0	0	0	0	0.62102	0	0	0.29621	0	0.18936	0	0	3.39111	0.00915	0	0	0	0	0	0	0.28649	0	0	0	0	0	0	0	0	0	0	0.0069	0	0	0	0	0	0	0	0	0	0	0	0	0	0	0	1.2787	0
k__Bacteria|p__Bacteroidetes|c__CFGB76111|o__OFGB76111|f__FGB76111|g__GGB24101|s__GGB24101_SGB40209	0	0	0	0	0.32651	0	0	0	0	0	0	0	0	0	0	0	0	0	0	0	0	0	0	0	0	0	0	0	0	0	0	0	0	0	0	0	0	0	0	0	0	0	0	0	0	0	0	0	0
k__Bacteria|p__Firmicutes|c__Clostridia|o__Eubacteriales|f__Oscillospiraceae|g__Anaerotruncus|s__Anaerotruncus_colihominis	0	0	0	0	0.25054	0	0	0.0012	0	0	0	0.10707	0	0.11478	0	0	0	0	0	0	0	0	0	0	0	0	0	0	0.20925	0	0	0.00364	0	0	0	0.02529	0	0.0182	0.08821	0	0	0	0	0	0	0	0	0.01009	0
k__Bacteria|p__Firmicutes|c__Clostridia|o__Eubacteriales|f__Eubacteriales_Family_XIII_Incertae_Sedis|g__Emergencia|s__Emergencia_sp_1XD21_10	0	0	0	0	0.04448	0	0	0	0	0	0	0.00854	0	0	0	0	0	0.22049	0	0	0	0	0	0	0	0	0.0035	0	0	0	0	0	0	0	0	0	0	0	0	0	0	0	0	0	0	0	0	0	0
k__Bacteria|p__Firmicutes|c__Erysipelotrichia|o__Erysipelotrichales|f__Erysipelotrichaceae|g__GGB31184|s__GGB31184_SGB44478	0	0	0	0	0.04192	0.3292	0	0	0	0	0	0	0	0.02986	0.11403	0	0	0.15261	0	0	0.05547	0	0	0	0	0	0	0	0.90383	0.03243	0	0	0	0	0	0	0	0	0	0	0	0	0	0	0	0	0	0	0
k__Bacteria|p__Firmicutes|c__Clostridia|o__Clostridia_unclassified|f__Clostridia_unclassified|g__GGB30286|s__GGB30286_SGB43247	0	0	0	0	0.03453	0	0.00469	0	0	0	0	0	0	0	0	0	0	0	0.02079	0	0	0	0	0.00167	0.00416	0	0	0	0	0	0	0	0	0.01967	0	0.03019	0.01448	0	0	0	0	0	0	0	0	0	0	0	0
k__Bacteria|p__Firmicutes|c__CFGB76144|o__OFGB76144|f__FGB76144|g__GGB79989|s__GGB79989_SGB41645	0	0	0	0	0.03044	0	0	0	0.04245	0	0.00073	0	0	0	0	0.37254	0.35214	1.03711	0.05574	0	0.10304	0	0.24498	0.24858	0.0504	0.13511	0.0659	0	0	0.15816	0	0	0	0.05735	0	0	0	0.08493	0	0.0694	0.51755	0.16316	0.19779	0.11168	0.00305	0.03098	0	0.07171	0
k__Bacteria|p__Firmicutes|c__Clostridia|o__Eubacteriales|f__Oscillospiraceae|g__Oscillibacter|s__Oscillibacter_SGB43505	0	0	0	0	0.02373	0.02295	0	0	0	0	0	0.14269	0.0647	0	0	0	0	0	0	0	0.05406	0.00066	0	0	0	0	0	0	0	0	0	0	0	0	0	0	0	0.03883	0	0	0	0	0	0	0	0	0	0	0
k__Bacteria|p__Firmicutes|c__CFGB1227|o__OFGB1227|f__FGB1227|g__GGB75036|s__GGB75036_SGB102224	0	0	0	0	0.02146	0	0	0	0	0	0	0	0	0	0	0	0	0	0	0	0	0	0	0	0	0	0	0	0	0	0	0	0	0	0	0	0	0	0	0	0	0	0	0	0	0	0	0	0
k__Bacteria|p__Bacteroidetes|c__CFGB635|o__OFGB635|f__FGB635|g__GGB27872|s__GGB27872_SGB40306	0	0	0	0	0.00939	0	0.00252	0	0	0	0.04234	0.00071	0	0	0	0	0.00504	0	0.01082	0	0	0	0	0	0	0	0	0	0	0	0	0	0	0	0	0	0	0	0	0	0	0.02814	0	0	0.00855	0	0	0	0
k__Bacteria|p__Firmicutes|c__CFGB9495|o__OFGB9495|f__FGB9495|g__GGB28356|s__GGB28356_SGB40934	0	0	0	0	0.00747	20.40375	0	0	0	0	0	0	0	0	0	0	0	0	0	0	0	0	0	0	0	2.51279	0	0	0	0	0	0	0	0	0	0	0	0	0	0	0	0	0	0	0	0	0	0	0
k__Bacteria|p__Firmicutes|c__Bacilli|o__Lactobacillales|f__Lactobacillaceae|g__Limosilactobacillus|s__Limosilactobacillus_reuteri	0	0	0	0	0.00439	0	0	0	0	0	0	0	0	0	0	0	0	0	0	0	0	0	0	0	0	0	0	0	0	0	0	0	0	0	0	0	0.02648	0	0	0	0	0	0.05075	0	0	0	0	0	0
k__Bacteria|p__Firmicutes|c__Tissierellia|o__Tissierellales|f__Peptoniphilaceae|g__Peptoniphilus|s__Peptoniphilus_SGB48104	0	0	0	0	0.00313	0	0	0	0	0	0	0	0	0	0	0	0	0	0	0	0	0	0	0	0	0	0	0	0	0	0	0	0	0	0	0	0	0	0	0	0	0	0	0	0	0	0	0	0
k__Bacteria|p__Firmicutes|c__Clostridia|o__Eubacteriales|f__Lachnospiraceae|g__GGB28865|s__GGB28865_SGB43001	0	0	0	0	0.00241	0	0	0	0	0	0	0	0	0	0	0	0	0	0	0	0	0	0	0	0	0	0	0	0	0	0	0	0	0	0	0	0	0	0	0	0	0	0	0	0	0	0	0	0
k__Bacteria|p__Bacteroidetes|c__Bacteroidia|o__Bacteroidales|f__Bacteroidaceae|g__Bacteroides|s__Bacteroides_caecimuris	0	0	0	0	0.00201	0	0.00089	0	0	0	0	0	0	0	0	0	0	0	0.02064	0	0	0	0	0	0	0	0	0	0	0	0	0	0	0	0	0	0	0	0.00054	0	0	0	0	0	0	0.00685	0	0	0
k__Bacteria|p__Firmicutes|c__Clostridia|o__Eubacteriales|f__Oscillospiraceae|g__GGB30454|s__GGB30454_SGB100837|t__SGB100837	0	0	0	0	0.84821	0	0.01017	0	0.00726	0	0.02276	0	0	0	0	0	0	0	0.06949	0.06879	0.02376	0	0	0	0	0	0	0	0	0.09964	0	0.02143	0	0	1.19115	0	0.01783	0.07094	0	0	0.06372	0.42477	0.38892	0	0	0.0272	0	0	0
k__Bacteria|p__Firmicutes|c__Clostridia|o__Eubacteriales|f__Oscillospiraceae|g__GGB30449|s__GGB30449_SGB43506|t__SGB43506	0	0	0	0	0.62102	0	0	0.29621	0	0.18936	0	0	3.39111	0.00915	0	0	0	0	0	0	0.28649	0	0	0	0	0	0	0	0	0	0	0.0069	0	0	0	0	0	0	0	0	0	0	0	0	0	0	0	1.2787	0
k__Bacteria|p__Bacteroidetes|c__CFGB76111|o__OFGB76111|f__FGB76111|g__GGB24101|s__GGB24101_SGB40209|t__SGB40209	0	0	0	0	0.32651	0	0	0	0	0	0	0	0	0	0	0	0	0	0	0	0	0	0	0	0	0	0	0	0	0	0	0	0	0	0	0	0	0	0	0	0	0	0	0	0	0	0	0	0
k__Bacteria|p__Firmicutes|c__Clostridia|o__Eubacteriales|f__Oscillospiraceae|g__Anaerotruncus|s__Anaerotruncus_colihominis|t__SGB82507	0	0	0	0	0.25054	0	0	0.0012	0	0	0	0.10707	0	0.11478	0	0	0	0	0	0	0	0	0	0	0	0	0	0	0.20925	0	0	0.00364	0	0	0	0.02529	0	0.0182	0.08821	0	0	0	0	0	0	0	0	0.01009	0
k__Bacteria|p__Firmicutes|c__Clostridia|o__Eubacteriales|f__Eubacteriales_Family_XIII_Incertae_Sedis|g__Emergencia|s__Emergencia_sp_1XD21_10|t__SGB41482	0	0	0	0	0.04448	0	0	0	0	0	0	0.00854	0	0	0	0	0	0.22049	0	0	0	0	0	0	0	0	0.0035	0	0	0	0	0	0	0	0	0	0	0	0	0	0	0	0	0	0	0	0	0	0
k__Bacteria|p__Firmicutes|c__Erysipelotrichia|o__Erysipelotrichales|f__Erysipelotrichaceae|g__GGB31184|s__GGB31184_SGB44478|t__SGB44478	0	0	0	0	0.04192	0.3292	0	0	0	0	0	0	0	0.02986	0.11403	0	0	0.15261	0	0	0.05547	0	0	0	0	0	0	0	0.90383	0.03243	0	0	0	0	0	0	0	0	0	0	0	0	0	0	0	0	0	0	0
k__Bacteria|p__Firmicutes|c__Clostridia|o__Clostridia_unclassified|f__Clostridia_unclassified|g__GGB30286|s__GGB30286_SGB43247|t__SGB43247	0	0	0	0	0.03453	0	0.00469	0	0	0	0	0	0	0	0	0	0	0	0.02079	0	0	0	0	0.00167	0.00416	0	0	0	0	0	0	0	0	0.01967	0	0.03019	0.01448	0	0	0	0	0	0	0	0	0	0	0	0
k__Bacteria|p__Firmicutes|c__CFGB76144|o__OFGB76144|f__FGB76144|g__GGB79989|s__GGB79989_SGB41645|t__SGB41645	0	0	0	0	0.03044	0	0	0	0.04245	0	0.00073	0	0	0	0	0.37254	0.35214	1.03711	0.05574	0	0.10304	0	0.24498	0.24858	0.0504	0.13511	0.0659	0	0	0.15816	0	0	0	0.05735	0	0	0	0.08493	0	0.0694	0.51755	0.16316	0.19779	0.11168	0.00305	0.03098	0	0.07171	0
k__Bacteria|p__Firmicutes|c__Clostridia|o__Eubacteriales|f__Oscillospiraceae|g__Oscillibacter|s__Oscillibacter_SGB43505|t__SGB43505	0	0	0	0	0.02373	0.02295	0	0	0	0	0	0.14269	0.0647	0	0	0	0	0	0	0	0.05406	0.00066	0	0	0	0	0	0	0	0	0	0	0	0	0	0	0	0.03883	0	0	0	0	0	0	0	0	0	0	0
k__Bacteria|p__Firmicutes|c__CFGB1227|o__OFGB1227|f__FGB1227|g__GGB75036|s__GGB75036_SGB102224|t__SGB102224	0	0	0	0	0.02146	0	0	0	0	0	0	0	0	0	0	0	0	0	0	0	0	0	0	0	0	0	0	0	0	0	0	0	0	0	0	0	0	0	0	0	0	0	0	0	0	0	0	0	0
k__Bacteria|p__Firmicutes|c__Clostridia|o__Eubacteriales|f__Eubacteriales_unclassified|g__Eubacteriales_unclassified|s__Clostridiales_bacterium|t__SGB59899	0	0	0	0	0.02048	0	0	0	0	0	0	0	0	0	0	0	0	0	0	0	0	0	0	0	0	0	0	0	0	0	0	0	0	0	0	0	0	0	0	0	0	0	0	0	0	0	0	0	0
k__Bacteria|p__Bacteroidetes|c__CFGB635|o__OFGB635|f__FGB635|g__GGB27872|s__GGB27872_SGB40306|t__SGB40306	0	0	0	0	0.00939	0	0.00252	0	0	0	0.04234	0.00071	0	0	0	0	0.00504	0	0.01082	0	0	0	0	0	0	0	0	0	0	0	0	0	0	0	0	0	0	0	0	0	0	0.02814	0	0	0.00855	0	0	0	0
k__Bacteria|p__Firmicutes|c__CFGB9495|o__OFGB9495|f__FGB9495|g__GGB28356|s__GGB28356_SGB40934|t__SGB40934	0	0	0	0	0.00747	20.40375	0	0	0	0	0	0	0	0	0	0	0	0	0	0	0	0	0	0	0	2.51279	0	0	0	0	0	0	0	0	0	0	0	0	0	0	0	0	0	0	0	0	0	0	0
k__Bacteria|p__Firmicutes|c__Bacilli|o__Lactobacillales|f__Lactobacillaceae|g__Limosilactobacillus|s__Limosilactobacillus_reuteri|t__SGB102330	0	0	0	0	0.00439	0	0	0	0	0	0	0	0	0	0	0	0	0	0	0	0	0	0	0	0	0	0	0	0	0	0	0	0	0	0	0	0	0	0	0	0	0	0	0	0	0	0	0	0
k__Bacteria|p__Firmicutes|c__Tissierellia|o__Tissierellales|f__Peptoniphilaceae|g__Peptoniphilus|s__Peptoniphilus_SGB48104|t__SGB48104	0	0	0	0	0.00313	0	0	0	0	0	0	0	0	0	0	0	0	0	0	0	0	0	0	0	0	0	0	0	0	0	0	0	0	0	0	0	0	0	0	0	0	0	0	0	0	0	0	0	0
k__Bacteria|p__Firmicutes|c__Clostridia|o__Eubacteriales|f__Lachnospiraceae|g__GGB28865|s__GGB28865_SGB43001|t__SGB43001	0	0	0	0	0.00241	0	0	0	0	0	0	0	0	0	0	0	0	0	0	0	0	0	0	0	0	0	0	0	0	0	0	0	0	0	0	0	0	0	0	0	0	0	0	0	0	0	0	0	0
k__Bacteria|p__Bacteroidetes|c__Bacteroidia|o__Bacteroidales|f__Bacteroidaceae|g__Bacteroides|s__Bacteroides_caecimuris|t__SGB1863	0	0	0	0	0.00201	0	0.00089	0	0	0	0	0	0	0	0	0	0	0	0.02064	0	0	0	0	0	0	0	0	0	0	0	0	0	0	0	0	0	0	0	0.00054	0	0	0	0	0	0	0.00685	0	0	0
k__Bacteria|p__Verrucomicrobia	0	0	0	0	0	14.80846	0	0	0	0	0	0	0	0	0	0	0	0	0	0	0	0	0	0	0	0	0	0	0.17731	0	0	0	0	0	0	0	0	0	0.73332	0	0	0	0	0	0	0	0	0	0
k__Bacteria|p__Verrucomicrobia|c__Verrucomicrobiae	0	0	0	0	0	14.80846	0	0	0	0	0	0	0	0	0	0	0	0	0	0	0	0	0	0	0	0	0	0	0.17731	0	0	0	0	0	0	0	0	0	0.73332	0	0	0	0	0	0	0	0	0	0
k__Bacteria|p__Proteobacteria|c__Gammaproteobacteria	0	0	0	0	0	0.05019	0	0	0	0	0	0	0	0.15226	0	0	0	0.00603	0	0	0	0	0	0	0	0	0	0	0	0	0	0	0	0	0	0	0	0	0	0	0	0	0	0	0	0	0	0	0
k__Bacteria|p__Verrucomicrobia|c__Verrucomicrobiae|o__Verrucomicrobiales	0	0	0	0	0	14.80846	0	0	0	0	0	0	0	0	0	0	0	0	0	0	0	0	0	0	0	0	0	0	0.17731	0	0	0	0	0	0	0	0	0	0.73332	0	0	0	0	0	0	0	0	0	0
k__Bacteria|p__Proteobacteria|c__Gammaproteobacteria|o__Enterobacterales	0	0	0	0	0	0.05019	0	0	0	0	0	0	0	0.15226	0	0	0	0.00603	0	0	0	0	0	0	0	0	0	0	0	0	0	0	0	0	0	0	0	0	0	0	0	0	0	0	0	0	0	0	0
k__Bacteria|p__Verrucomicrobia|c__Verrucomicrobiae|o__Verrucomicrobiales|f__Akkermansiaceae	0	0	0	0	0	14.80846	0	0	0	0	0	0	0	0	0	0	0	0	0	0	0	0	0	0	0	0	0	0	0.17731	0	0	0	0	0	0	0	0	0	0.73332	0	0	0	0	0	0	0	0	0	0
k__Bacteria|p__Proteobacteria|c__Betaproteobacteria|o__Rhodocyclales|f__Rhodocyclaceae	0	0	0	0	0	0.31931	0	0	0	0	0	0	0	0	0	0	0	0	0	0	0	0	0	0	0	0	0	0	0	0	0	0	0	0	0	0	0	0	0	0	0	0	0	0	0	0	0	0	0
k__Bacteria|p__Proteobacteria|c__Gammaproteobacteria|o__Enterobacterales|f__Enterobacteriaceae	0	0	0	0	0	0.05019	0	0	0	0	0	0	0	0.15226	0	0	0	0.00603	0	0	0	0	0	0	0	0	0	0	0	0	0	0	0	0	0	0	0	0	0	0	0	0	0	0	0	0	0	0	0
k__Bacteria|p__Verrucomicrobia|c__Verrucomicrobiae|o__Verrucomicrobiales|f__Akkermansiaceae|g__Akkermansia	0	0	0	0	0	14.80846	0	0	0	0	0	0	0	0	0	0	0	0	0	0	0	0	0	0	0	0	0	0	0.17731	0	0	0	0	0	0	0	0	0	0.73332	0	0	0	0	0	0	0	0	0	0
k__Bacteria|p__Proteobacteria|c__Betaproteobacteria|o__Rhodocyclales|f__Rhodocyclaceae|g__GGB31173	0	0	0	0	0	0.31931	0	0	0	0	0	0	0	0	0	0	0	0	0	0	0	0	0	0	0	0	0	0	0	0	0	0	0	0	0	0	0	0	0	0	0	0	0	0	0	0	0	0	0
k__Bacteria|p__Firmicutes|c__Clostridia|o__Eubacteriales|f__Lachnospiraceae|g__Anaerostipes	0	0	0	0	0	0.07327	0	0	0	0	0	0	0	0	0	0	0	0	0	0	0	0	0	0	0	0	0	0	0	0	0	0	0	0	0	0	0	0	0	0	0	0	0	0	0	0	0	0	0
k__Bacteria|p__Firmicutes|c__CFGB2838|o__OFGB2838|f__FGB2838|g__GGB80167	0	0	0	0	0	0.05507	0	0.00665	0	0.18102	0	0	0	0	0	0	0	0	0	0	0.28793	0	0	0	0.01237	0	0	0.07967	0	0	0	0.04083	0	0.00117	0	0	0	0	0	0.00272	0	0	0	0	0	0	0.09017	0.03638	0
k__Bacteria|p__Proteobacteria|c__Gammaproteobacteria|o__Enterobacterales|f__Enterobacteriaceae|g__Escherichia	0	0	0	0	0	0.05019	0	0	0	0	0	0	0	0.15226	0	0	0	0.00603	0	0	0	0	0	0	0	0	0	0	0	0	0	0	0	0	0	0	0	0	0	0	0	0	0	0	0	0	0	0	0
k__Bacteria|p__Firmicutes|c__Clostridia|o__Eubacteriales|f__Oscillospiraceae|g__GGB79680	0	0	0	0	0	0.01963	0	0	0	0	0	0	0	0	0	0	0	0	0	0	0	0	0	0	0	0	0	0	0	0	0	0	0	0	0	0	0	0	0	0	0	0	0	0	0	0	0	0	0
k__Bacteria|p__Bacteria_unclassified|c__CFGB76064|o__OFGB76064|f__FGB76064|g__GGB79848	0	0	0	0	0	0.01325	0.01223	0	0.47881	0	0	0	0	0	0	0.06079	0	0	0	0	0.36454	0.08199	0	0	0.23158	1.56498	0.00673	0	0	0	0	0	0	0.58979	0	0	0	0	0	0	0	0	0	0	0.1769	0	0	0	0
k__Bacteria|p__Verrucomicrobia|c__Verrucomicrobiae|o__Verrucomicrobiales|f__Akkermansiaceae|g__Akkermansia|s__Akkermansia_muciniphila	0	0	0	0	0	14.80846	0	0	0	0	0	0	0	0	0	0	0	0	0	0	0	0	0	0	0	0	0	0	0.17731	0	0	0	0	0	0	0	0	0	0.73332	0	0	0	0	0	0	0	0	0	0
k__Bacteria|p__Proteobacteria|c__Betaproteobacteria|o__Rhodocyclales|f__Rhodocyclaceae|g__GGB31173|s__GGB31173_SGB44464	0	0	0	0	0	0.31931	0	0	0	0	0	0	0	0	0	0	0	0	0	0	0	0	0	0	0	0	0	0	0	0	0	0	0	0	0	0	0	0	0	0	0	0	0	0	0	0	0	0	0
k__Bacteria|p__Firmicutes|c__Clostridia|o__Eubacteriales|f__Lachnospiraceae|g__Anaerostipes|s__Anaerostipes_caccae	0	0	0	0	0	0.07327	0	0	0	0	0	0	0	0	0	0	0	0	0	0	0	0	0	0	0	0	0	0	0	0	0	0	0	0	0	0	0	0	0	0	0	0	0	0	0	0	0	0	0
k__Bacteria|p__Firmicutes|c__CFGB2838|o__OFGB2838|f__FGB2838|g__GGB80167|s__GGB80167_SGB63230	0	0	0	0	0	0.05507	0	0.00665	0	0.18102	0	0	0	0	0	0	0	0	0	0	0.28793	0	0	0	0.01237	0	0	0.07967	0	0	0	0.04083	0	0.00117	0	0	0	0	0	0.00272	0	0	0	0	0	0	0.09017	0.03638	0
k__Bacteria|p__Proteobacteria|c__Gammaproteobacteria|o__Enterobacterales|f__Enterobacteriaceae|g__Escherichia|s__Escherichia_coli	0	0	0	0	0	0.05019	0	0	0	0	0	0	0	0.15226	0	0	0	0.00603	0	0	0	0	0	0	0	0	0	0	0	0	0	0	0	0	0	0	0	0	0	0	0	0	0	0	0	0	0	0	0
k__Bacteria|p__Proteobacteria|c__Epsilonproteobacteria|o__Campylobacterales|f__Helicobacteraceae|g__Helicobacter|s__Helicobacter_ganmani	0	0	0	0	0	0.02831	0	0	0	0	0	0	0	0	0	0	0	0	0	0	0	0	0	0	0	0	0	0	0	0	0	0	0	0	0	1.80579	0	0	0	0	0	0	0	0	0	0	0	0	0
k__Bacteria|p__Firmicutes|c__Clostridia|o__Eubacteriales|f__Oscillospiraceae|g__GGB79680|s__GGB79680_SGB94989	0	0	0	0	0	0.01963	0	0	0	0	0	0	0	0	0	0	0	0	0	0	0	0	0	0	0	0	0	0	0	0	0	0	0	0	0	0	0	0	0	0	0	0	0	0	0	0	0	0	0
k__Bacteria|p__Bacteria_unclassified|c__CFGB76064|o__OFGB76064|f__FGB76064|g__GGB79848|s__GGB79848_SGB41595	0	0	0	0	0	0.01325	0.01223	0	0.47881	0	0	0	0	0	0	0.06079	0	0	0	0	0.36454	0.08199	0	0	0.23158	1.56498	0.00673	0	0	0	0	0	0	0.58979	0	0	0	0	0	0	0	0	0	0	0.1769	0	0	0	0
k__Bacteria|p__Verrucomicrobia|c__Verrucomicrobiae|o__Verrucomicrobiales|f__Akkermansiaceae|g__Akkermansia|s__Akkermansia_muciniphila|t__SGB9226	0	0	0	0	0	14.80846	0	0	0	0	0	0	0	0	0	0	0	0	0	0	0	0	0	0	0	0	0	0	0.17731	0	0	0	0	0	0	0	0	0	0.73332	0	0	0	0	0	0	0	0	0	0
k__Bacteria|p__Proteobacteria|c__Betaproteobacteria|o__Rhodocyclales|f__Rhodocyclaceae|g__GGB31173|s__GGB31173_SGB44464|t__SGB44464	0	0	0	0	0	0.31931	0	0	0	0	0	0	0	0	0	0	0	0	0	0	0	0	0	0	0	0	0	0	0	0	0	0	0	0	0	0	0	0	0	0	0	0	0	0	0	0	0	0	0
k__Bacteria|p__Firmicutes|c__Clostridia|o__Eubacteriales|f__Lachnospiraceae|g__Anaerostipes|s__Anaerostipes_caccae|t__SGB4529	0	0	0	0	0	0.07327	0	0	0	0	0	0	0	0	0	0	0	0	0	0	0	0	0	0	0	0	0	0	0	0	0	0	0	0	0	0	0	0	0	0	0	0	0	0	0	0	0	0	0
k__Bacteria|p__Firmicutes|c__CFGB2838|o__OFGB2838|f__FGB2838|g__GGB80167|s__GGB80167_SGB63230|t__SGB63230	0	0	0	0	0	0.05507	0	0.00665	0	0.18102	0	0	0	0	0	0	0	0	0	0	0.28793	0	0	0	0.01237	0	0	0.07967	0	0	0	0.04083	0	0.00117	0	0	0	0	0	0.00272	0	0	0	0	0	0	0.09017	0.03638	0
k__Bacteria|p__Proteobacteria|c__Gammaproteobacteria|o__Enterobacterales|f__Enterobacteriaceae|g__Escherichia|s__Escherichia_coli|t__SGB10068	0	0	0	0	0	0.05019	0	0	0	0	0	0	0	0.15226	0	0	0	0.00603	0	0	0	0	0	0	0	0	0	0	0	0	0	0	0	0	0	0	0	0	0	0	0	0	0	0	0	0	0	0	0
k__Bacteria|p__Proteobacteria|c__Epsilonproteobacteria|o__Campylobacterales|f__Helicobacteraceae|g__Helicobacter|s__Helicobacter_ganmani|t__SGB21961	0	0	0	0	0	0.02831	0	0	0	0	0	0	0	0	0	0	0	0	0	0	0	0	0	0	0	0	0	0	0	0	0	0	0	0	0	1.80579	0	0	0	0	0	0	0	0	0	0	0	0	0
k__Bacteria|p__Firmicutes|c__Clostridia|o__Eubacteriales|f__Oscillospiraceae|g__GGB79680|s__GGB79680_SGB94989|t__SGB94989	0	0	0	0	0	0.01963	0	0	0	0	0	0	0	0	0	0	0	0	0	0	0	0	0	0	0	0	0	0	0	0	0	0	0	0	0	0	0	0	0	0	0	0	0	0	0	0	0	0	0
k__Bacteria|p__Bacteria_unclassified|c__CFGB76064|o__OFGB76064|f__FGB76064|g__GGB79848|s__GGB79848_SGB41595|t__SGB41595	0	0	0	0	0	0.01325	0.01223	0	0.47881	0	0	0	0	0	0	0.06079	0	0	0	0	0.36454	0.08199	0	0	0.23158	1.56498	0.00673	0	0	0	0	0	0	0.58979	0	0	0	0	0	0	0	0	0	0	0.1769	0	0	0	0
k__Bacteria|p__Candidatus_Melainabacteria	0	0	0	0	0	0	0.00408	0	0.00521	0	0	0	0	0	0	0	0.00357	0	0	0	0.00861	0.0313	0	0	0	0	0	0	0	0.00606	0	0	0	0	0	0	0	0	0	0.21676	0	0.06557	0	0	0	0.15644	0	0	0
k__Bacteria|p__Firmicutes|c__CFGB76235	0	0	0	0	0	0	6.36819	0.10787	0	0	0	0	0	0	0	0	0	0	0	0	0.03776	0.73365	0	0	1.48174	0.2733	0	0	0	0	0	0	0	1.31839	0	0	0.05182	0	0	0.42194	0	0	0	0	0	0.00643	0	0	0
k__Bacteria|p__Firmicutes|c__CFGB28310	0	0	0	0	0	0	1.41005	0.00931	0.03295	0	0	0	0	0	0	0	0	0	0.05335	0	0	0.51565	0	0	1.76874	0	0	0	0	0	0	0	0	1.55622	0.00233	0	0.04148	0	0	0	0	0	0	0	0	0.83256	0	0	0.10756
k__Bacteria|p__Firmicutes|c__CFGB2833	0	0	0	0	0	0	0.92328	0	0	0	0	0	0	0	0	0.00614	0	0	0.00279	0	1.80506	0.12595	0	0	0	0.02597	0	0	0	0	0	0	0	0	0	0	0	0	0	0.12785	0	0	0.00434	0	0	0.262	0	0	0
k__Bacteria|p__Firmicutes|c__CFGB37314	0	0	0	0	0	0	0.8975	0	0	0	0.39033	0	0	0	0	0.11519	0.2817	0	0.04013	0	0.0123	1.84162	0	0.03839	0.00707	0.0759	0	0	0	0.01108	0	0	0	0.33473	0	0	0	0	0	0.23921	1.06726	0.1332	0	0	0	0.59279	0	0	0
k__Bacteria|p__Actinobacteria|c__Coriobacteriia	0	0	0	0	0	0	0.79866	0	0	0	0	0	0	0.00374	0	0.66168	0	0.01539	0	0	0	0	0	0	0	0	0	0	0	0	0	0	0	0	0.00615	0.08722	0	0	0.01454	0	0	0	0.00667	0	0	0	0	0	0
k__Bacteria|p__Firmicutes|c__CFGB76351	0	0	0	0	0	0	0.39243	0.00297	0.0281	0	0	0	0	0	0	0	1.78359	0	0	0	0.20173	1.20258	0	0.05071	0.11003	0.0692	0	0	0	0.24926	0.01539	0	0	0.36483	0	0	0.24964	0	0	0	1.03774	0.51756	0.03098	0.39155	0	0.06495	0	0	0
k__Bacteria|p__Firmicutes|c__CFGB76081	0	0	0	0	0	0	0.3205	0	0.11732	0	0	0	0	0	0	0.05768	0	0	0.55084	0	0.10226	0.68474	0	0	0.34086	0.69416	0	0	0	0	0	0	0	0.52123	0	0	0	0	0	2.04649	0	0.67612	0	0.11613	0	0.71676	0	0	0.29317
k__Bacteria|p__Firmicutes|c__CFGB73530	0	0	0	0	0	0	0.19681	0	0.23907	0	0	0	0	0	0	0	0	0	0	0	0.02756	0.12376	0	0	0	0.21051	0	0	0	0	0	0	0	0	0	0	0	0	0	0.06821	0	0	0	0	0	1.29318	0	0	0
k__Bacteria|p__Firmicutes|c__CFGB9960	0	0	0	0	0	0	0.19383	0	0	0	0	0	0	0	0	0	0	0	0	0	0	0.03518	0	0	0	0	0	0	0	0	0	0	0	0	0	0	0	0	0	0.04977	0	0	0	0	0	0	0	0	0
k__Bacteria|p__Firmicutes|c__CFGB9511	0	0	0	0	0	0	0.14398	0	0.06527	0	0	0	0	0	0	0	0	0	0.00931	0	0	0.00783	0	0	0	0	0	0	0	0	0	0	0	0	0	0	0	0	0	0.05962	0	0	0	0	0	0.49141	0	0	0
k__Bacteria|p__Firmicutes|c__Negativicutes	0	0	0	0	0	0	0.10218	0.2363	0.22126	0	0	0	0	0	0	0	0.0015	0	1.11767	0	0.51908	0.00962	0	0	0.00871	0	0	0	0	0	0	0.59733	0	0	0	0	0.04126	0	0	0.01502	0	0.05942	0.00132	0	0	0.3043	0	0	0
k__Bacteria|p__Firmicutes|c__CFGB10287	0	0	0	0	0	0	0.09104	0	0	0	0	0	0	0	0	0	0	0	0	0	0	0	0	0	0	0	0	0	0	0	0	0	0	0	0	0	0	0	0	0	0	0	0	0	0	0	0	0	0
k__Bacteria|p__Firmicutes|c__CFGB76536	0	0	0	0	0	0	0.04976	0	0	0	0.70313	0	0	0	0	0.17374	0	0	0	0	0.01115	0.34496	0	0	1.60459	0	0	0	0	0	0.27727	0	0	0	0	0	2.14974	0	0	0.16664	0	0	0.06948	4.4899	0.41187	0.02325	0	0	0
k__Bacteria|p__Firmicutes|c__CFGB9629	0	0	0	0	0	0	0.03935	0	0	0	0.01212	0	0	0	0	0.06018	0.01107	0	0.00429	0	0.01312	0.00183	0	0	0.00965	0	0	0	0	0	0.01072	0	0	0.01413	0	0	0.01772	0	0	0.02584	0	0.006	0	0	0	0.00763	0	0	0.00368
k__Bacteria|p__Firmicutes|c__CFGB76491	0	0	0	0	0	0	0.02578	0	0	0	0	0	0	0	0	0	0	0	0	0	0	0	0	0	0	0	0	0	0	0	0	0	0	0	0	0	0	0	0	0	0	0	0	0.0057	0	0.09752	0	0	0
k__Bacteria|p__Proteobacteria|c__CFGB76404	0	0	0	0	0	0	0.01954	0	0	0	0	0	0	0	0	0	0	0	1.84691	0	0.13412	0.05849	1.89684	0	0	0	0	0	0	0	0	0	0	0	0	0	0.18032	0	0	0.00352	0	0	0	0	0	0	0	0	0
k__Bacteria|p__Bacteroidetes|c__CFGB74567	0	0	0	0	0	0	0.01496	0	0	0	0	0	0	0	0	0	0	0	0	0	0	0	0	0	0	0	0	0	0	0	0	0	0	0	0	0	0	0	0	0	0	0	0	0	0	0.01066	0	0	0
k__Bacteria|p__Firmicutes|c__CFGB10344	0	0	0	0	0	0	0.0135	0	0	0	0	0	0	0	0	0	0	0	0	0	0	0.10678	0	0	0	0	0	0	0	0	0.00324	0	0	0	0	0	0	0	0	0	0	0	0	0	0	0	0	0	0
k__Bacteria|p__Bacteroidetes|c__CFGB76026	0	0	0	0	0	0	0.01339	0	0	0	0	0.01423	0	0	0	0	0	0	0.07499	0	0.01733	0.00926	0	0	0	0.00371	0	0	0	0	0	0	0	0	0	0	0	0	0	0	0	0.03771	0	0	0	0.00455	0	0	0
k__Bacteria|p__Candidatus_Saccharibacteria|c__CFGB9318	0	0	0	0	0	0	0.00976	0	0.01868	0	0	0	0	0	0	0	0.03901	0	0.02201	0	0	0.09805	0	0	0	0	0	0	0	0	0	0	0	0	0	0	0.02124	0	0	0	0	0.02815	0	0	0	0.03221	0	0	0.00881
k__Bacteria|p__Firmicutes|c__CFGB9637	0	0	0	0	0	0	0.00793	0	0	0	0	0	0	0	0	0.01012	0	0	0.04718	0	0.00321	0.06408	0	0.01403	0	0	0	0	0	0	0	0	0	0.03882	0	0	0.00781	0	0	0.08815	0	0	0	0	0	0.24417	0	0	0
k__Bacteria|p__Candidatus_Melainabacteria|c__CFGB10197	0	0	0	0	0	0	0.00408	0	0.00521	0	0	0	0	0	0	0	0.00357	0	0	0	0.00861	0.0313	0	0	0	0	0	0	0	0.00606	0	0	0	0	0	0	0	0	0	0.21676	0	0.06557	0	0	0	0.15644	0	0	0
k__Bacteria|p__Firmicutes|c__CFGB76235|o__OFGB76235	0	0	0	0	0	0	6.36819	0.10787	0	0	0	0	0	0	0	0	0	0	0	0	0.03776	0.73365	0	0	1.48174	0.2733	0	0	0	0	0	0	0	1.31839	0	0	0.05182	0	0	0.42194	0	0	0	0	0	0.00643	0	0	0
k__Bacteria|p__Firmicutes|c__CFGB28310|o__OFGB28310	0	0	0	0	0	0	1.41005	0.00931	0.03295	0	0	0	0	0	0	0	0	0	0.05335	0	0	0.51565	0	0	1.76874	0	0	0	0	0	0	0	0	1.55622	0.00233	0	0.04148	0	0	0	0	0	0	0	0	0.83256	0	0	0.10756
k__Bacteria|p__Firmicutes|c__CFGB2833|o__OFGB2833	0	0	0	0	0	0	0.92328	0	0	0	0	0	0	0	0	0.00614	0	0	0.00279	0	1.80506	0.12595	0	0	0	0.02597	0	0	0	0	0	0	0	0	0	0	0	0	0	0.12785	0	0	0.00434	0	0	0.262	0	0	0
k__Bacteria|p__Firmicutes|c__CFGB37314|o__OFGB37314	0	0	0	0	0	0	0.8975	0	0	0	0.39033	0	0	0	0	0.11519	0.2817	0	0.04013	0	0.0123	1.84162	0	0.03839	0.00707	0.0759	0	0	0	0.01108	0	0	0	0.33473	0	0	0	0	0	0.23921	1.06726	0.1332	0	0	0	0.59279	0	0	0
k__Bacteria|p__Actinobacteria|c__Coriobacteriia|o__Coriobacteriales	0	0	0	0	0	0	0.79866	0	0	0	0	0	0	0	0	0.66168	0	0	0	0	0	0	0	0	0	0	0	0	0	0	0	0	0	0	0	0.08722	0	0	0	0	0	0	0	0	0	0	0	0	0
k__Bacteria|p__Firmicutes|c__CFGB76351|o__OFGB76351	0	0	0	0	0	0	0.39243	0.00297	0.0281	0	0	0	0	0	0	0	1.78359	0	0	0	0.20173	1.20258	0	0.05071	0.11003	0.0692	0	0	0	0.24926	0.01539	0	0	0.36483	0	0	0.24964	0	0	0	1.03774	0.51756	0.03098	0.39155	0	0.06495	0	0	0
k__Bacteria|p__Firmicutes|c__CFGB76081|o__OFGB76081	0	0	0	0	0	0	0.3205	0	0.11732	0	0	0	0	0	0	0.05768	0	0	0.55084	0	0.10226	0.68474	0	0	0.34086	0.69416	0	0	0	0	0	0	0	0.52123	0	0	0	0	0	2.04649	0	0.67612	0	0.11613	0	0.71676	0	0	0.29317
k__Bacteria|p__Firmicutes|c__CFGB73530|o__OFGB73530	0	0	0	0	0	0	0.19681	0	0.23907	0	0	0	0	0	0	0	0	0	0	0	0.02756	0.12376	0	0	0	0.21051	0	0	0	0	0	0	0	0	0	0	0	0	0	0.06821	0	0	0	0	0	1.29318	0	0	0
k__Bacteria|p__Firmicutes|c__CFGB9960|o__OFGB9960	0	0	0	0	0	0	0.19383	0	0	0	0	0	0	0	0	0	0	0	0	0	0	0.03518	0	0	0	0	0	0	0	0	0	0	0	0	0	0	0	0	0	0.04977	0	0	0	0	0	0	0	0	0
k__Bacteria|p__Firmicutes|c__CFGB9511|o__OFGB9511	0	0	0	0	0	0	0.14398	0	0.06527	0	0	0	0	0	0	0	0	0	0.00931	0	0	0.00783	0	0	0	0	0	0	0	0	0	0	0	0	0	0	0	0	0	0.05962	0	0	0	0	0	0.49141	0	0	0
k__Bacteria|p__Firmicutes|c__Negativicutes|o__Veillonellales	0	0	0	0	0	0	0.10218	0.2363	0.22126	0	0	0	0	0	0	0	0	0	1.1125	0	0.51908	0	0	0	0	0	0	0	0	0	0	0.59733	0	0	0	0	0	0	0	0.01502	0	0	0.00132	0	0	0.3043	0	0	0
k__Bacteria|p__Firmicutes|c__CFGB10287|o__OFGB10287	0	0	0	0	0	0	0.09104	0	0	0	0	0	0	0	0	0	0	0	0	0	0	0	0	0	0	0	0	0	0	0	0	0	0	0	0	0	0	0	0	0	0	0	0	0	0	0	0	0	0
k__Bacteria|p__Firmicutes|c__CFGB76536|o__OFGB76536	0	0	0	0	0	0	0.04976	0	0	0	0.70313	0	0	0	0	0.17374	0	0	0	0	0.01115	0.34496	0	0	1.60459	0	0	0	0	0	0.27727	0	0	0	0	0	2.14974	0	0	0.16664	0	0	0.06948	4.4899	0.41187	0.02325	0	0	0
k__Bacteria|p__Firmicutes|c__CFGB9629|o__OFGB9629	0	0	0	0	0	0	0.03935	0	0	0	0.01212	0	0	0	0	0.06018	0.01107	0	0.00429	0	0.01312	0.00183	0	0	0.00965	0	0	0	0	0	0.01072	0	0	0.01413	0	0	0.01772	0	0	0.02584	0	0.006	0	0	0	0.00763	0	0	0.00368
k__Bacteria|p__Firmicutes|c__CFGB76491|o__OFGB76491	0	0	0	0	0	0	0.02578	0	0	0	0	0	0	0	0	0	0	0	0	0	0	0	0	0	0	0	0	0	0	0	0	0	0	0	0	0	0	0	0	0	0	0	0	0.0057	0	0.09752	0	0	0
k__Bacteria|p__Proteobacteria|c__CFGB76404|o__OFGB76404	0	0	0	0	0	0	0.01954	0	0	0	0	0	0	0	0	0	0	0	1.84691	0	0.13412	0.05849	1.89684	0	0	0	0	0	0	0	0	0	0	0	0	0	0.18032	0	0	0.00352	0	0	0	0	0	0	0	0	0
k__Bacteria|p__Bacteroidetes|c__CFGB74567|o__OFGB74567	0	0	0	0	0	0	0.01496	0	0	0	0	0	0	0	0	0	0	0	0	0	0	0	0	0	0	0	0	0	0	0	0	0	0	0	0	0	0	0	0	0	0	0	0	0	0	0.01066	0	0	0
k__Bacteria|p__Firmicutes|c__CFGB10344|o__OFGB10344	0	0	0	0	0	0	0.0135	0	0	0	0	0	0	0	0	0	0	0	0	0	0	0.10678	0	0	0	0	0	0	0	0	0.00324	0	0	0	0	0	0	0	0	0	0	0	0	0	0	0	0	0	0
k__Bacteria|p__Bacteroidetes|c__CFGB76026|o__OFGB76026	0	0	0	0	0	0	0.01339	0	0	0	0	0.01423	0	0	0	0	0	0	0.07499	0	0.01733	0.00926	0	0	0	0.00371	0	0	0	0	0	0	0	0	0	0	0	0	0	0	0	0.03771	0	0	0	0.00455	0	0	0
k__Bacteria|p__Candidatus_Saccharibacteria|c__CFGB9318|o__OFGB9318	0	0	0	0	0	0	0.00976	0	0.01868	0	0	0	0	0	0	0	0.03901	0	0.02201	0	0	0.09805	0	0	0	0	0	0	0	0	0	0	0	0	0	0	0.02124	0	0	0	0	0.02815	0	0	0	0.03221	0	0	0.00881
k__Bacteria|p__Firmicutes|c__CFGB9637|o__OFGB9637	0	0	0	0	0	0	0.00793	0	0	0	0	0	0	0	0	0.01012	0	0	0.04718	0	0.00321	0.06408	0	0.01403	0	0	0	0	0	0	0	0	0	0.03882	0	0	0.00781	0	0	0.08815	0	0	0	0	0	0.24417	0	0	0
k__Bacteria|p__Candidatus_Melainabacteria|c__CFGB10197|o__OFGB10197	0	0	0	0	0	0	0.00408	0	0.00521	0	0	0	0	0	0	0	0.00357	0	0	0	0.00861	0.0313	0	0	0	0	0	0	0	0.00606	0	0	0	0	0	0	0	0	0	0.21676	0	0.06557	0	0	0	0.15644	0	0	0
k__Bacteria|p__Proteobacteria|c__Betaproteobacteria|o__Betaproteobacteria_unclassified	0	0	0	0	0	0	0.00251	0.04412	0	0	0	0	0	0	0	0	0	0	0	0	0	0	0	0	0.00592	0	0.34236	0	0	0	0	0.04569	0	0	0	0	0	0	0	0	0	0	0.11686	0	0	0	0	0	0
k__Bacteria|p__Firmicutes|c__CFGB76235|o__OFGB76235|f__FGB76235	0	0	0	0	0	0	6.36819	0.10787	0	0	0	0	0	0	0	0	0	0	0	0	0.03776	0.73365	0	0	1.48174	0.2733	0	0	0	0	0	0	0	1.31839	0	0	0.05182	0	0	0.42194	0	0	0	0	0	0.00643	0	0	0
k__Bacteria|p__Firmicutes|c__CFGB28310|o__OFGB28310|f__FGB28310	0	0	0	0	0	0	1.41005	0.00931	0.03295	0	0	0	0	0	0	0	0	0	0.05335	0	0	0.51565	0	0	1.76874	0	0	0	0	0	0	0	0	1.55622	0.00233	0	0.04148	0	0	0	0	0	0	0	0	0.83256	0	0	0.10756
k__Bacteria|p__Firmicutes|c__CFGB2833|o__OFGB2833|f__FGB2833	0	0	0	0	0	0	0.92328	0	0	0	0	0	0	0	0	0.00614	0	0	0.00279	0	1.80506	0.12595	0	0	0	0.02597	0	0	0	0	0	0	0	0	0	0	0	0	0	0.12785	0	0	0.00434	0	0	0.262	0	0	0
k__Bacteria|p__Firmicutes|c__CFGB37314|o__OFGB37314|f__FGB37314	0	0	0	0	0	0	0.8975	0	0	0	0.39033	0	0	0	0	0.11519	0.2817	0	0.04013	0	0.0123	1.84162	0	0.03839	0.00707	0.0759	0	0	0	0.01108	0	0	0	0.33473	0	0	0	0	0	0.23921	1.06726	0.1332	0	0	0	0.59279	0	0	0
k__Bacteria|p__Actinobacteria|c__Coriobacteriia|o__Coriobacteriales|f__Coriobacteriaceae	0	0	0	0	0	0	0.79866	0	0	0	0	0	0	0	0	0.66168	0	0	0	0	0	0	0	0	0	0	0	0	0	0	0	0	0	0	0	0	0	0	0	0	0	0	0	0	0	0	0	0	0
k__Bacteria|p__Firmicutes|c__CFGB76351|o__OFGB76351|f__FGB76351	0	0	0	0	0	0	0.39243	0.00297	0.0281	0	0	0	0	0	0	0	1.78359	0	0	0	0.20173	1.20258	0	0.05071	0.11003	0.0692	0	0	0	0.24926	0.01539	0	0	0.36483	0	0	0.24964	0	0	0	1.03774	0.51756	0.03098	0.39155	0	0.06495	0	0	0
k__Bacteria|p__Firmicutes|c__CFGB76081|o__OFGB76081|f__FGB76081	0	0	0	0	0	0	0.3205	0	0.11732	0	0	0	0	0	0	0.05768	0	0	0.55084	0	0.10226	0.68474	0	0	0.34086	0.69416	0	0	0	0	0	0	0	0.52123	0	0	0	0	0	2.04649	0	0.67612	0	0.11613	0	0.71676	0	0	0.29317
k__Bacteria|p__Bacteroidetes|c__Bacteroidia|o__Bacteroidales|f__Odoribacteraceae	0	0	0	0	0	0	0.2112	0	0.66261	0	0	1.74107	0	0	0	0.00706	0	0	1.24083	0	6.89317	0.62363	0	0.00327	0.38044	0.69129	1.68024	0	0	0	0	0	0	0.52736	0	0	2.03583	0	0	1.29565	0	0	0	0.24532	0.6546	0.06568	0	0	0
k__Bacteria|p__Firmicutes|c__CFGB73530|o__OFGB73530|f__FGB73530	0	0	0	0	0	0	0.19681	0	0.23907	0	0	0	0	0	0	0	0	0	0	0	0.02756	0.12376	0	0	0	0.21051	0	0	0	0	0	0	0	0	0	0	0	0	0	0.06821	0	0	0	0	0	1.29318	0	0	0
k__Bacteria|p__Firmicutes|c__CFGB9960|o__OFGB9960|f__FGB9960	0	0	0	0	0	0	0.19383	0	0	0	0	0	0	0	0	0	0	0	0	0	0	0.03518	0	0	0	0	0	0	0	0	0	0	0	0	0	0	0	0	0	0.04977	0	0	0	0	0	0	0	0	0
k__Bacteria|p__Firmicutes|c__CFGB9511|o__OFGB9511|f__FGB9511	0	0	0	0	0	0	0.14398	0	0.06527	0	0	0	0	0	0	0	0	0	0.00931	0	0	0.00783	0	0	0	0	0	0	0	0	0	0	0	0	0	0	0	0	0	0.05962	0	0	0	0	0	0.49141	0	0	0
k__Bacteria|p__Firmicutes|c__Negativicutes|o__Veillonellales|f__Veillonellaceae	0	0	0	0	0	0	0.10218	0.2363	0.22126	0	0	0	0	0	0	0	0	0	1.1125	0	0.51908	0	0	0	0	0	0	0	0	0	0	0.59733	0	0	0	0	0	0	0	0.01502	0	0	0.00132	0	0	0.3043	0	0	0
k__Bacteria|p__Firmicutes|c__CFGB10287|o__OFGB10287|f__FGB10287	0	0	0	0	0	0	0.09104	0	0	0	0	0	0	0	0	0	0	0	0	0	0	0	0	0	0	0	0	0	0	0	0	0	0	0	0	0	0	0	0	0	0	0	0	0	0	0	0	0	0
k__Bacteria|p__Firmicutes|c__CFGB76536|o__OFGB76536|f__FGB76536	0	0	0	0	0	0	0.04976	0	0	0	0.70313	0	0	0	0	0.17374	0	0	0	0	0.01115	0.34496	0	0	1.60459	0	0	0	0	0	0.27727	0	0	0	0	0	2.14974	0	0	0.16664	0	0	0.06948	4.4899	0.41187	0.02325	0	0	0
k__Bacteria|p__Firmicutes|c__CFGB9629|o__OFGB9629|f__FGB9629	0	0	0	0	0	0	0.03935	0	0	0	0.01212	0	0	0	0	0.06018	0.01107	0	0.00429	0	0.01312	0.00183	0	0	0.00965	0	0	0	0	0	0.01072	0	0	0.01413	0	0	0.01772	0	0	0.02584	0	0.006	0	0	0	0.00763	0	0	0.00368
k__Bacteria|p__Firmicutes|c__CFGB76491|o__OFGB76491|f__FGB76491	0	0	0	0	0	0	0.02578	0	0	0	0	0	0	0	0	0	0	0	0	0	0	0	0	0	0	0	0	0	0	0	0	0	0	0	0	0	0	0	0	0	0	0	0	0.0057	0	0.09752	0	0	0
k__Bacteria|p__Proteobacteria|c__CFGB76404|o__OFGB76404|f__FGB76404	0	0	0	0	0	0	0.01954	0	0	0	0	0	0	0	0	0	0	0	1.84691	0	0.13412	0.05849	1.89684	0	0	0	0	0	0	0	0	0	0	0	0	0	0.18032	0	0	0.00352	0	0	0	0	0	0	0	0	0
k__Bacteria|p__Bacteroidetes|c__CFGB74567|o__OFGB74567|f__FGB74567	0	0	0	0	0	0	0.01496	0	0	0	0	0	0	0	0	0	0	0	0	0	0	0	0	0	0	0	0	0	0	0	0	0	0	0	0	0	0	0	0	0	0	0	0	0	0	0.01066	0	0	0
k__Bacteria|p__Firmicutes|c__CFGB10344|o__OFGB10344|f__FGB10344	0	0	0	0	0	0	0.0135	0	0	0	0	0	0	0	0	0	0	0	0	0	0	0.10678	0	0	0	0	0	0	0	0	0.00324	0	0	0	0	0	0	0	0	0	0	0	0	0	0	0	0	0	0
k__Bacteria|p__Bacteroidetes|c__CFGB76026|o__OFGB76026|f__FGB76026	0	0	0	0	0	0	0.01339	0	0	0	0	0.01423	0	0	0	0	0	0	0.07499	0	0.01733	0.00926	0	0	0	0.00371	0	0	0	0	0	0	0	0	0	0	0	0	0	0	0	0.03771	0	0	0	0.00455	0	0	0
k__Bacteria|p__Candidatus_Saccharibacteria|c__CFGB9318|o__OFGB9318|f__FGB9318	0	0	0	0	0	0	0.00976	0	0.01868	0	0	0	0	0	0	0	0.03901	0	0.02201	0	0	0.09805	0	0	0	0	0	0	0	0	0	0	0	0	0	0	0.02124	0	0	0	0	0.02815	0	0	0	0.03221	0	0	0.00881
k__Bacteria|p__Firmicutes|c__CFGB9637|o__OFGB9637|f__FGB9637	0	0	0	0	0	0	0.00793	0	0	0	0	0	0	0	0	0.01012	0	0	0.04718	0	0.00321	0.06408	0	0.01403	0	0	0	0	0	0	0	0	0	0.03882	0	0	0.00781	0	0	0.08815	0	0	0	0	0	0.24417	0	0	0
k__Bacteria|p__Candidatus_Melainabacteria|c__CFGB10197|o__OFGB10197|f__FGB10197	0	0	0	0	0	0	0.00408	0	0.00521	0	0	0	0	0	0	0	0.00357	0	0	0	0.00861	0.0313	0	0	0	0	0	0	0	0.00606	0	0	0	0	0	0	0	0	0	0.21676	0	0.06557	0	0	0	0.15644	0	0	0
k__Bacteria|p__Proteobacteria|c__Betaproteobacteria|o__Betaproteobacteria_unclassified|f__Betaproteobacteria_unclassified	0	0	0	0	0	0	0.00251	0.04412	0	0	0	0	0	0	0	0	0	0	0	0	0	0	0	0	0.00592	0	0.34236	0	0	0	0	0.04569	0	0	0	0	0	0	0	0	0	0	0.11686	0	0	0	0	0	0
k__Bacteria|p__Firmicutes|c__CFGB76299|o__OFGB76299|f__FGB76299|g__GGB28912	0	0	0	0	0	0	8.91371	0.18178	0.01249	0	0	0	0	0	0	0	0	0	0	0	0	0	0	0	0	0	0	0	0	0	0	0	0	0	0	0	0	0	0	0	0	0	0	0	0	0	0	0	0
k__Bacteria|p__Firmicutes|c__CFGB76235|o__OFGB76235|f__FGB76235|g__GGB20146	0	0	0	0	0	0	6.36819	0.10787	0	0	0	0	0	0	0	0	0	0	0	0	0.03776	0.73365	0	0	1.48174	0.2733	0	0	0	0	0	0	0	1.31839	0	0	0	0	0	0.42194	0	0	0	0	0	0.00643	0	0	0
k__Bacteria|p__Firmicutes|c__Clostridia|o__Eubacteriales|f__Lachnospiraceae|g__GGB28763	0	0	0	0	0	0	4.63182	2.45609	0.43357	1.0789	0.21809	0.39302	0	0	0	0.0273	0	2.19752	0.02938	0	0.92325	0.17931	0.07124	0.02013	0.30547	0.43209	1.84518	0.2775	0	0	0.22791	2.03572	0.00164	0.04152	0	0	0	0	0.30732	0.03342	0	0	0.52647	0.16641	0	0.95547	0.31299	0	0
k__Bacteria|p__Firmicutes|c__Clostridia|o__Eubacteriales|f__Lachnospiraceae|g__GGB28828	0	0	0	0	0	0	4.46696	0.0599	4.47054	0.01223	0	0	0	0	0	12.52221	6.57782	0.83776	0.48533	0.02358	0.0977	8.3413	0.23858	0.04174	6.05224	4.95773	0.19795	0.0644	0.04026	7.14469	0.22607	0.14492	0.07436	6.43865	0.06906	0.01805	0	0	0	10.00521	0.70625	8.77449	0.21953	9.27378	0.22312	6.3789	0.00679	0.00541	0.12271
k__Bacteria|p__Proteobacteria|c__CFGB8157|o__OFGB8157|f__FGB8157|g__GGB15004	0	0	0	0	0	0	2.06496	0.01522	1.92833	0	0	0	0	0	0	0.18566	0.12862	0	2.55514	0	0.06925	0.04944	0	0	0	0	0	0	0	0	0	0	0	0	0	0	0	0	0	0.78238	0	0.40165	0.00107	0	0	3.03607	0	0	0
k__Bacteria|p__Firmicutes|c__CFGB9508|o__OFGB9508|f__FGB9508|g__GGB28382	0	0	0	0	0	0	1.46256	0	0.47215	0	0	0	0	0	0	0.08506	0.05726	0	0	0	2.74647	0	0	0	0	0.07865	0	0	0	0	0	0	0	0	0	0	1.02743	0	0	0.34276	0	0.73508	0.06842	0	0	0	0	0	0
k__Bacteria|p__Firmicutes|c__CFGB28310|o__OFGB28310|f__FGB28310|g__GGB28802	0	0	0	0	0	0	1.41005	0.00931	0.03295	0	0	0	0	0	0	0	0	0	0.05335	0	0	0.51565	0	0	1.76874	0	0	0	0	0	0	0	0	1.55622	0.00233	0	0.04148	0	0	0	0	0	0	0	0	0.83256	0	0	0.10756
k__Bacteria|p__Firmicutes|c__CFGB76355|o__OFGB76355|f__FGB76355|g__GGB28416	0	0	0	0	0	0	1.1991	0	0	0	0	0	0	0	0	0.00894	0	0	0.01058	0	0	0	0	0	0	0	0	0	0	0	0	0	0	0.03048	0	0	0.09605	0	0	0	0	0	0	0	0	0	0	0	0
k__Bacteria|p__Firmicutes|c__CFGB2833|o__OFGB2833|f__FGB2833|g__GGB28456	0	0	0	0	0	0	0.92328	0	0	0	0	0	0	0	0	0.00614	0	0	0.00279	0	1.80506	0.12595	0	0	0	0.02597	0	0	0	0	0	0	0	0	0	0	0	0	0	0.12785	0	0	0.00434	0	0	0.262	0	0	0
k__Bacteria|p__Firmicutes|c__CFGB37314|o__OFGB37314|f__FGB37314|g__GGB45293	0	0	0	0	0	0	0.8975	0	0	0	0.39033	0	0	0	0	0.11519	0.2817	0	0.04013	0	0.0123	1.84162	0	0.03839	0.00707	0.0759	0	0	0	0.01108	0	0	0	0.33473	0	0	0	0	0	0.23921	1.06726	0.1332	0	0	0	0.59279	0	0	0
k__Bacteria|p__Actinobacteria|c__Coriobacteriia|o__Coriobacteriales|f__Coriobacteriaceae|g__GGB28421	0	0	0	0	0	0	0.79866	0	0	0	0	0	0	0	0	0.66168	0	0	0	0	0	0	0	0	0	0	0	0	0	0	0	0	0	0	0	0	0	0	0	0	0	0	0	0	0	0	0	0	0
k__Bacteria|p__Proteobacteria|c__CFGB76256|o__OFGB76256|f__FGB76256|g__GGB30620	0	0	0	0	0	0	0.65993	0	0	0	0	0	0	0	0	0	0	0	0.09565	0	0	0	0	0	0	0	0	0	0	0	0	0	0	0	0	0	0	0	0	0	0	0	0	0	0	0	0	0	0
k__Bacteria|p__Firmicutes|c__Clostridia|o__Eubacteriales|f__Oscillospiraceae|g__GGB79857	0	0	0	0	0	0	0.55337	0	0.46581	0	0	0	0	0	0	0	0	0	0.68033	0	0	0.22137	0	0	0	0	0	0	0	0	0	0	0	0	0	0	0.28345	0	0	0	0	0	0	0	0	0	0	0	0
k__Bacteria|p__Bacteria_unclassified|c__CFGB49426|o__OFGB49426|f__FGB49426|g__GGB28889	0	0	0	0	0	0	0.5525	0.07633	1.0289	0.16399	0	0.02347	0	0	0	0.10677	0	0	0	0	0	0.00846	0	0	0.02763	0	1.02393	0	0	0	0	0.11156	0	0.06543	0	0	0	0.01998	0	0.04445	0	0	0.21791	0.61923	0.02901	0	0	0	0.1083
k__Bacteria|p__Bacteroidetes|c__Bacteroidia|o__Bacteroidales|f__Rikenellaceae|g__GGB28990	0	0	0	0	0	0	0.54008	0	4.00273	0.00764	0	0	0	0	0	0	0.0175	0	4.75966	0	0.0088	1.6556	0.01212	0	0.9665	0	0	0	0	0	0	0	0	1.15997	0	0	0.84599	0.15953	0	1.26538	0	1.84961	0.00395	0	0	5.43286	0	0	0
k__Bacteria|p__Firmicutes|c__Clostridia|o__Eubacteriales|f__Lachnospiraceae|g__GGB28924	0	0	0	0	0	0	0.4657	0	0.05932	0	0	0	0	0	0	0	0	0	0	0	0	0	0	0	0	0	0	0	0	0	0	0	0	0	0	0	0	0	0	0.00052	0	0	0	0	0	0.03503	0	0	0
k__Bacteria|p__Bacteria_unclassified|c__CFGB76064|o__OFGB76064|f__FGB76064|g__GGB28893	0	0	0	0	0	0	0.3952	0	0.63351	0	0.13178	0	0	0	0	1.21427	0.01823	0.03772	0.64182	0	0.01464	0.01866	0	0	0.05751	0	0	0	0	0	0.43334	0	0	0	0	0	0.12342	0	0	0.39804	0	0	0	0	0	0.5556	0	0	0
k__Bacteria|p__Firmicutes|c__CFGB76351|o__OFGB76351|f__FGB76351|g__GGB28431	0	0	0	0	0	0	0.39243	0.00297	0.00455	0	0	0	0	0	0	0	0	0	0	0	0.19665	0.62331	0	0	0	0	0	0	0	0	0.01539	0	0	0	0	0	0	0	0	0	0	0.17098	0	0	0	0.06495	0	0	0
k__Bacteria|p__Firmicutes|c__CFGB76081|o__OFGB76081|f__FGB76081|g__GGB31851	0	0	0	0	0	0	0.3205	0	0.11732	0	0	0	0	0	0	0.05768	0	0	0.55084	0	0.10226	0.68474	0	0	0.34086	0.69416	0	0	0	0	0	0	0	0.52123	0	0	0	0	0	2.04649	0	0.67612	0	0.11613	0	0.71676	0	0	0.29317
k__Bacteria|p__Bacteroidetes|c__Bacteroidia|o__Bacteroidales|f__Bacteroidaceae|g__Bacteroidaceae_unclassified	0	0	0	0	0	0	0.26714	0	0	0	0	0	0	0	0	0	0	0	0	0	0	0	0	0	0	0	0	0	0	0	0	0	0	0	0	0	0	0	0	0.06093	0	0	0	0	0	0	0	0	0
k__Bacteria|p__Firmicutes|c__Bacilli|o__Lactobacillales|f__Streptococcaceae|g__GGB28246	0	0	0	0	0	0	0.24405	0	0	0	0	0	0	0	0	0	0	0	0.08843	0	0	0	0.57339	0	0	0	0	0	0	0	0	0	0	0	0	0	0	0	0	0.49419	0	0	0	0	0	0.3195	0	0	0.02996
k__Bacteria|p__Bacteroidetes|c__Bacteroidia|o__Bacteroidales|f__Rikenellaceae|g__Alistipes	0	0	0	0	0	0	0.23488	0	0.11223	0	0	0.01132	0.72065	0	0	0	0	0	0.37042	0	0	0	0	0	0.02167	0	0	0	0	0	0	0	0	0.00872	0	0.49859	0.09597	0	0	0.01478	0	0	0	0.0353	0	0.5927	0	0	0
k__Bacteria|p__Bacteroidetes|c__Bacteroidia|o__Bacteroidales|f__Odoribacteraceae|g__Odoribacter	0	0	0	0	0	0	0.2112	0	0.66261	0	0	1.74107	0	0	0	0.00706	0	0	1.24083	0	6.89317	0.62363	0	0.00327	0.38044	0.69129	1.68024	0	0	0	0	0	0	0.52736	0	0	2.03583	0	0	1.29565	0	0	0	0.24532	0.6546	0.06568	0	0	0
k__Bacteria|p__Firmicutes|c__CFGB73530|o__OFGB73530|f__FGB73530|g__GGB28825	0	0	0	0	0	0	0.19681	0	0.23907	0	0	0	0	0	0	0	0	0	0	0	0.02756	0.12376	0	0	0	0.21051	0	0	0	0	0	0	0	0	0	0	0	0	0	0.06821	0	0	0	0	0	1.29318	0	0	0
k__Bacteria|p__Firmicutes|c__CFGB9960|o__OFGB9960|f__FGB9960|g__GGB30142	0	0	0	0	0	0	0.19383	0	0	0	0	0	0	0	0	0	0	0	0	0	0	0.03518	0	0	0	0	0	0	0	0	0	0	0	0	0	0	0	0	0	0.04977	0	0	0	0	0	0	0	0	0
k__Bacteria|p__Bacteria_unclassified|c__Bacteria_unclassified|o__Bacteria_unclassified|f__Bacteria_unclassified|g__GGB28961	0	0	0	0	0	0	0.15348	0	0.03061	0	0	0	0	0	0	0.04737	0	0	0.10156	0	0.21338	0.07629	0	0	0.0353	0	0	0	0	0	0	0	0	0.0913	0	0	0	0	0	0	0	0	0	0	0	0	0	0	0
k__Bacteria|p__Firmicutes|c__CFGB9511|o__OFGB9511|f__FGB9511|g__GGB28388	0	0	0	0	0	0	0.14398	0	0.06527	0	0	0	0	0	0	0	0	0	0.00931	0	0	0.00783	0	0	0	0	0	0	0	0	0	0	0	0	0	0	0	0	0	0.05962	0	0	0	0	0	0.49141	0	0	0
k__Bacteria|p__Firmicutes|c__Clostridia|o__Eubacteriales|f__Lachnospiraceae|g__GGB75106	0	0	0	0	0	0	0.12746	0	0	0	0	0	0	0	0	0	0	0	0.01241	0	0.0076	0	0	0	0	0	0	0	0	0	0	0	0	0	0	0	0.02495	0	0	0	0	0	0	0	0	0	0	0	0
k__Bacteria|p__Firmicutes|c__Clostridia|o__Eubacteriales|f__Oscillospiraceae|g__GGB30413	0	0	0	0	0	0	0.11755	0	0.02049	0	0	0	0	0	0	0.00325	0.00375	0	0.06682	0	0	0.06179	0	0	0	0	0	0	0	0	0	0	0	0.05989	0	0	0	0	0	0.10325	0	0.04196	0	0	0	0.01691	0	0	0
k__Bacteria|p__Bacteroidetes|c__Bacteroidia|o__Bacteroidales|f__Muribaculaceae|g__GGB30621	0	0	0	0	0	0	0.1171	0	0	0	0	0	0	0	0	0	0	0	0	0	0	0	0	0	0	0	0	0	0	0	0	0	0	0	0	0	0	0	0	0	0	0	0	0	0	0	0	0	0
k__Bacteria|p__Bacteroidetes|c__Bacteroidia|o__Bacteroidales|f__Muribaculaceae|g__Muribaculum	0	0	0	0	0	0	0.11118	0	0.01254	0	0.03492	0	0.04397	0	0	0	0.04199	0	1.31775	0	1.38667	0.14335	0	0	0.02261	0.57111	0.01394	0	0	0.02862	0	0	0	0	0	0	0.71501	0	0	0.01423	0	0.09376	0.00493	0	0.34614	0.04094	0	0	0
k__Bacteria|p__Firmicutes|c__Negativicutes|o__Veillonellales|f__Veillonellaceae|g__GGB24148	0	0	0	0	0	0	0.10218	0.2363	0.22126	0	0	0	0	0	0	0	0	0	1.1125	0	0.51908	0	0	0	0	0	0	0	0	0	0	0.59733	0	0	0	0	0	0	0	0.01502	0	0	0.00132	0	0	0.3043	0	0	0
k__Bacteria|p__Firmicutes|c__Clostridia|o__Eubacteriales|f__Oscillospiraceae|g__GGB30450	0	0	0	0	0	0	0.10212	0	0	0	0.01747	0	0	0	0	0	0.07703	0	0.06188	0	0.00471	0	0	0	0	0.02064	0	0	0	0	0	0	0	0.24885	0	0	0	0	0	0.12283	0	0	0	0	0	0.11653	0	0	0
k__Bacteria|p__Firmicutes|c__CFGB10287|o__OFGB10287|f__FGB10287|g__GGB31383	0	0	0	0	0	0	0.09104	0	0	0	0	0	0	0	0	0	0	0	0	0	0	0	0	0	0	0	0	0	0	0	0	0	0	0	0	0	0	0	0	0	0	0	0	0	0	0	0	0	0
k__Bacteria|p__Firmicutes|c__Clostridia|o__Clostridia_unclassified|f__Clostridia_unclassified|g__GGB28933	0	0	0	0	0	0	0.08995	0	0	0	0	0.00865	0	0	0	0	0	0	0.02821	0	0.088	0	0	0.01583	0.02831	0	0	0.00106	0	0	0	0	0	0.05183	0	0	0	0	0	0	0	0	0	0	0	0.00632	0	0	0
k__Bacteria|p__Firmicutes|c__Clostridia|o__Eubacteriales|f__Lachnospiraceae|g__GGB28765	0	0	0	0	0	0	0.07585	0	0	0	0	0	0	0	0	0	0	0	0	0	0	0	0	0	0	0	0	0	0	0	0	0	0	0	0	0	0	0	0	0	0	0	0	0	0	0	0	0	0
k__Bacteria|p__Firmicutes|c__CFGB76077|o__OFGB76077|f__FGB76077|g__GGB28841	0	0	0	0	0	0	0.07218	0	0	0	0	0	0	0	0	0.05026	0	0	0	0	0	0.09986	0	0	0	0	0	0	0	0	0	0	0	0.03129	0	0	0	0	0	0.27937	0	0	0	0	0	0	0	0	0
k__Bacteria|p__Firmicutes|c__Bacilli|o__Lactobacillales|f__Lactobacillaceae|g__Lactiplantibacillus	0	0	0	0	0	0	0.07099	0	0	0	0	0	0	0	0	0	0.23727	0	0	0	0	0	0	0	0	0	0	0	0	0	0	0	0	0	0	0	0	0	0	0	0	0.19242	0	0	0	0	0	0	0
k__Bacteria|p__Firmicutes|c__Bacilli|o__Lactobacillales|f__Lactobacillaceae|g__GGB30141	0	0	0	0	0	0	0.05873	0	0.0454	0	0	0	0	0	0	0.03297	0.03873	0	0.04366	0	0.01582	0.07211	0	0	0.01149	0.10719	0	0	0	0	0	0	0	0.03309	0	0	0.03232	0	0	0.03303	0	0.03915	0.00062	0	0.07932	0.04718	0	0	0
k__Bacteria|p__Firmicutes|c__CFGB2838|o__OFGB2838|f__FGB2838|g__GGB28409	0	0	0	0	0	0	0.05198	0	0	0	0	0	0	0	0	0	0	0	0.07013	0	0.05123	0.06799	0	0	0	0	0	0	0	0	0	0	0	0	0	0	0	0	0	0.02621	0	0	0	0	0	0	0	0	0
k__Bacteria|p__Firmicutes|c__Clostridia|o__Eubacteriales|f__Lachnospiraceae|g__GGB27873	0	0	0	0	0	0	0.05112	0	0.48848	0	0	0	0	0	0	1.66291	0.31546	0.09719	0.13773	0	0.31356	0.21336	0.01325	2.35417	0.04277	0.09417	0.0033	0.00409	0	1.5353	0.03711	0.02214	0	0	0	0	0.54461	0	0.05459	0.23716	1.74926	0.37385	0	0	0	1.06055	0	0	0.00222
k__Bacteria|p__Firmicutes|c__CFGB76536|o__OFGB76536|f__FGB76536|g__GGB28414	0	0	0	0	0	0	0.04976	0	0	0	0.70313	0	0	0	0	0.04151	0	0	0	0	0	0.04091	0	0	0	0	0	0	0	0	0.27727	0	0	0	0	0	0	0	0	0	0	0	0	0	0.41187	0.02325	0	0	0
k__Bacteria|p__Bacteria_unclassified|c__Bacteria_unclassified|o__Bacteria_unclassified|f__Bacteria_unclassified|g__GGB28962	0	0	0	0	0	0	0.04401	0	0	0	0	0	0	0	0	0	0	0	0.01708	0	0.04864	0	0	0	0.02555	0.06614	0	0	0	0	0	0	0	0.07538	0	0	0	0	0	0	0	0	0	0	0	0	0	0	0
k__Bacteria|p__Firmicutes|c__Clostridia|o__Eubacteriales|f__Lachnospiraceae|g__GGB42598	0	0	0	0	0	0	0.04297	0	1.18281	0	0	0	0	0	0	0.01816	0.10792	0	0	0	0.31548	0	0	0	0	0	0	0	0	0	0	0	0	0	0	0	0	0	0	0	0	0	0	0	0	0	0	0	0
k__Bacteria|p__Firmicutes|c__CFGB9629|o__OFGB9629|f__FGB9629|g__GGB28840	0	0	0	0	0	0	0.03935	0	0	0	0.01212	0	0	0	0	0.06018	0.01107	0	0.00429	0	0.01312	0.00183	0	0	0.00965	0	0	0	0	0	0.01072	0	0	0.01413	0	0	0.01772	0	0	0.02584	0	0.006	0	0	0	0.00763	0	0	0.00368
k__Bacteria|p__Bacteroidetes|c__Bacteroidia|o__Bacteroidales|f__Bacteroidales_unclassified|g__Bacteroidales_unclassified	0	0	0	0	0	0	0.03353	0	0	0	0	0	0	0	0	0	0	0	2.23843	0	0.74346	0	0	0	0	0	0	0	0	0	0	0	0	0	0	0	0.03053	0	0	0	0	0	0	0	0	0.03893	0	0	0
k__Bacteria|p__Firmicutes|c__CFGB49426|o__OFGB49426|f__FGB49426|g__GGB30296	0	0	0	0	0	0	0.02986	0	0	0	0	0	0.06058	0	0.09691	0	0.04548	0	0	0	0.04665	0	0	0	0	0	0	0	0.00931	0.00056	0	0	0	0	0.42647	0	0	0	0.09064	0.01854	0	0.00495	0	0	0	0	0	0	0
k__Bacteria|p__Firmicutes|c__CFGB76355|o__OFGB76355|f__FGB76355|g__GGB42330	0	0	0	0	0	0	0.02894	0	0.06346	0	0.01801	0	0	0	0	0.00534	0.09978	0	0.00095	0	0	0.2753	0	0.08887	0.03393	0.22713	0	0	0	0	0	0	0	0.37723	0	0	1.18327	0	0	0.86438	0	0.08408	0	0.05671	0	0.5229	0	0	0.05945
k__Bacteria|p__Firmicutes|c__Clostridia|o__Clostridia_unclassified|f__Clostridia_unclassified|g__GGB28386	0	0	0	0	0	0	0.02893	0	0	0	0	0	0	0	0	0.00854	0	0	0	0	0.03327	0	0	0.02559	0.0102	0	0	0	0	0	0	0	0	0.01043	0	0	0	0	0	0.0186	0	0	0	0	0	0	0	0	0
k__Bacteria|p__Bacteria_unclassified|c__Bacteria_unclassified|o__Bacteria_unclassified|f__Bacteria_unclassified|g__GGB28959	0	0	0	0	0	0	0.02818	0	0.0681	0	0	0	0	0	0	0.15381	0	0	0.10319	0	0	0.23986	0	0.01776	0.05768	0.05618	0	0	0	0	0	0	0	0.01066	0	0	0.14572	0	0	0.08697	0	0	0	0	0	0.0051	0	0	0
k__Bacteria|p__Firmicutes|c__CFGB76491|o__OFGB76491|f__FGB76491|g__GGB42327	0	0	0	0	0	0	0.02578	0	0	0	0	0	0	0	0	0	0	0	0	0	0	0	0	0	0	0	0	0	0	0	0	0	0	0	0	0	0	0	0	0	0	0	0	0.0057	0	0.09752	0	0	0
k__Bacteria|p__Firmicutes|c__Clostridia|o__Eubacteriales|f__Lachnospiraceae|g__GGB79685	0	0	0	0	0	0	0.02364	0	0.18093	0	0	0	0	0	0	0.10443	0	0	0	0	0.05024	0.02063	0.00784	0.02862	0.06127	0.0418	0	0	0	0	0	0	0	0.05538	0	0	0.0111	0	0	0.02498	0	0	0	0.04516	0	0.05995	0	0	0.24761
k__Bacteria|p__Proteobacteria|c__CFGB76404|o__OFGB76404|f__FGB76404|g__GGB30667	0	0	0	0	0	0	0.01954	0	0	0	0	0	0	0	0	0	0	0	1.84691	0	0.13412	0.05849	1.89684	0	0	0	0	0	0	0	0	0	0	0	0	0	0.18032	0	0	0.00352	0	0	0	0	0	0	0	0	0
k__Bacteria|p__Firmicutes|c__CFGB76790|o__OFGB76790|f__FGB76790|g__GGB30303	0	0	0	0	0	0	0.01675	0	0	0	0	0	0	0	0	0.01896	0.01684	0.02816	0	0	0.00866	0	0	0	0	0	0	0	0	0.00766	0	0	0	0	0	0	0	0	0	0	0	0.01058	0	0	0	0	0	0	0
k__Bacteria|p__Bacteroidetes|c__CFGB74567|o__OFGB74567|f__FGB74567|g__GGB1515	0	0	0	0	0	0	0.01496	0	0	0	0	0	0	0	0	0	0	0	0	0	0	0	0	0	0	0	0	0	0	0	0	0	0	0	0	0	0	0	0	0	0	0	0	0	0	0.01066	0	0	0
k__Bacteria|p__Firmicutes|c__CFGB10344|o__OFGB10344|f__FGB10344|g__GGB31822	0	0	0	0	0	0	0.0135	0	0	0	0	0	0	0	0	0	0	0	0	0	0	0.10678	0	0	0	0	0	0	0	0	0	0	0	0	0	0	0	0	0	0	0	0	0	0	0	0	0	0	0
k__Bacteria|p__Bacteroidetes|c__CFGB76026|o__OFGB76026|f__FGB76026|g__GGB27914	0	0	0	0	0	0	0.01339	0	0	0	0	0.01423	0	0	0	0	0	0	0.07499	0	0.01733	0.00926	0	0	0	0.00371	0	0	0	0	0	0	0	0	0	0	0	0	0	0	0	0.03771	0	0	0	0.00455	0	0	0
k__Bacteria|p__Firmicutes|c__Clostridia|o__Eubacteriales|f__Lachnospiraceae|g__Acetatifactor	0	0	0	0	0	0	0.01294	0	0	0	0	0	0	0	0	0	0	0.0035	0	0	0	0	0	0	0.00071	0.00729	0	0	0	0	0	0	0	0.0182	0	0	0	0	0	0	0	0	0	0	0.01442	0.00863	0	0	0
k__Bacteria|p__Firmicutes|c__Clostridia|o__Eubacteriales|f__Oscillospiraceae|g__GGB30460	0	0	0	0	0	0	0.01056	0	0	0	0	0	0	0	0	0	0	0	0	0	0	0	0	0	0	0	0	0	0	0	0	0	0	0	0	0	0.01405	0	0	0	0	0	0	0	0	0	0	0	0
k__Bacteria|p__Firmicutes|c__CFGB9637|o__OFGB9637|f__FGB9637|g__GGB28932	0	0	0	0	0	0	0.00793	0	0	0	0	0	0	0	0	0.01012	0	0	0.04718	0	0.00321	0.06408	0	0.01403	0	0	0	0	0	0	0	0	0	0.03882	0	0	0.00781	0	0	0.08815	0	0	0	0	0	0.24417	0	0	0
k__Bacteria|p__Candidatus_Saccharibacteria|c__CFGB9318|o__OFGB9318|f__FGB9318|g__GGB27479	0	0	0	0	0	0	0.00752	0	0	0	0	0	0	0	0	0	0	0	0.00946	0	0	0.08803	0	0	0	0	0	0	0	0	0	0	0	0	0	0	0	0	0	0	0	0	0	0	0	0	0	0	0
k__Bacteria|p__Firmicutes|c__Clostridia|o__Eubacteriales|f__Clostridiaceae|g__GGB75095	0	0	0	0	0	0	0.00521	0	0	0	0	0	0	0	0	0	0	0	0	0	0	0	0	0	0	0.0222	0	0	0	0	0	0	0	0	0	0	0	0	0	0	0	0	0	0	0	0	0	0	0.01929
k__Bacteria|p__Candidatus_Melainabacteria|c__CFGB10197|o__OFGB10197|f__FGB10197|g__GGB31108	0	0	0	0	0	0	0.00408	0	0.00521	0	0	0	0	0	0	0	0	0	0	0	0.00861	0	0	0	0	0	0	0	0	0	0	0	0	0	0	0	0	0	0	0.00296	0	0	0	0	0	0.01478	0	0	0
k__Bacteria|p__Proteobacteria|c__Betaproteobacteria|o__Betaproteobacteria_unclassified|f__Betaproteobacteria_unclassified|g__GGB79594	0	0	0	0	0	0	0.00251	0.04412	0	0	0	0	0	0	0	0	0	0	0	0	0	0	0	0	0.00592	0	0.34236	0	0	0	0	0.04569	0	0	0	0	0	0	0	0	0	0	0.11686	0	0	0	0	0	0
k__Bacteria|p__Candidatus_Saccharibacteria|c__CFGB9318|o__OFGB9318|f__FGB9318|g__GGB75727	0	0	0	0	0	0	0.00224	0	0	0	0	0	0	0	0	0	0	0	0	0	0	0.00548	0	0	0	0	0	0	0	0	0	0	0	0	0	0	0	0	0	0	0	0	0	0	0	0	0	0	0
k__Bacteria|p__Firmicutes|c__Bacilli|o__Lactobacillales|f__Lactobacillaceae|g__GGB27481	0	0	0	0	0	0	0.00174	0	0.02637	0	0	0	0	0	0	0.00494	0	0	0	0	0	0	0	0	0.04226	0	0	0	0	0	0	0	0	0.0391	0	0	0	0	0	0.05436	0	0	0	0.02345	0	0	0	0	0.06858
k__Bacteria|p__Firmicutes|c__CFGB76299|o__OFGB76299|f__FGB76299|g__GGB28912|s__GGB28912_SGB41606	0	0	0	0	0	0	8.91371	0.18178	0.01249	0	0	0	0	0	0	0	0	0	0	0	0	0	0	0	0	0	0	0	0	0	0	0	0	0	0	0	0	0	0	0	0	0	0	0	0	0	0	0	0
k__Bacteria|p__Firmicutes|c__CFGB76235|o__OFGB76235|f__FGB76235|g__GGB20146|s__GGB20146_SGB29427	0	0	0	0	0	0	6.36819	0.10787	0	0	0	0	0	0	0	0	0	0	0	0	0.03776	0.73365	0	0	1.48174	0.2733	0	0	0	0	0	0	0	1.31839	0	0	0	0	0	0.42194	0	0	0	0	0	0.00643	0	0	0
k__Bacteria|p__Firmicutes|c__Clostridia|o__Eubacteriales|f__Lachnospiraceae|g__GGB28763|s__GGB28763_SGB41411	0	0	0	0	0	0	4.63182	2.45609	0.43357	1.0789	0.21809	0.39302	0	0	0	0.0273	0	2.19752	0.02938	0	0.92325	0.17931	0.07124	0.02013	0.30547	0.43209	1.84518	0.2775	0	0	0.22791	2.03572	0.00164	0.04152	0	0	0	0	0.30732	0.03342	0	0	0.52647	0.16641	0	0.95547	0.31299	0	0
k__Bacteria|p__Firmicutes|c__Clostridia|o__Eubacteriales|f__Lachnospiraceae|g__GGB28828|s__GGB28828_SGB41484	0	0	0	0	0	0	4.46696	0.0599	4.47054	0.01223	0	0	0	0	0	12.52221	6.57782	0.83776	0.48533	0.02358	0.0977	8.3413	0.23858	0.04174	6.05224	4.95773	0.19795	0.0644	0.04026	7.14469	0.22607	0.14492	0.07436	6.43865	0.06906	0.01805	0	0	0	10.00521	0.70625	8.77449	0.21953	9.27378	0.22312	6.3789	0.00679	0.00541	0.12271
k__Bacteria|p__Firmicutes|c__CFGB8118|o__OFGB8118|f__FGB8118|g__GGB29006|s__GGB29006_SGB41724	0	0	0	0	0	0	2.1825	0.02123	0	0	0	0	0	0	0	0.43095	0	0	0	0	0.16742	0	0	0.08517	0	1.8549	0.01371	0	0	0	0	0	0	0	0	0	0.2879	0	0	0.06233	0	0	0.005	0	1.83676	0	0	0	0
k__Bacteria|p__Bacteria_unclassified|c__CFGB8157|o__OFGB8157|f__FGB8157|g__GGB15004|s__GGB15004_SGB41589	0	0	0	0	0	0	2.06496	0.01522	1.92833	0	0	0	0	0	0	0.18566	0.12862	0	2.55514	0	0.06925	0.04944	0	0	0	0	0	0	0	0	0	0	0	0	0	0	0	0	0	0.78238	0	0.40165	0.00107	0	0	3.03607	0	0	0
k__Bacteria|p__Firmicutes|c__CFGB9508|o__OFGB9508|f__FGB9508|g__GGB28382|s__GGB28382_SGB40962	0	0	0	0	0	0	1.46256	0	0.47215	0	0	0	0	0	0	0.08506	0.05726	0	0	0	2.74647	0	0	0	0	0.07865	0	0	0	0	0	0	0	0	0	0	1.02743	0	0	0.34276	0	0.73508	0.06842	0	0	0	0	0	0
k__Bacteria|p__Firmicutes|c__CFGB28310|o__OFGB28310|f__FGB28310|g__GGB28802|s__GGB28802_SGB41455	0	0	0	0	0	0	1.41005	0.00931	0.03295	0	0	0	0	0	0	0	0	0	0.05335	0	0	0.51565	0	0	1.76874	0	0	0	0	0	0	0	0	1.55622	0.00233	0	0.04148	0	0	0	0	0	0	0	0	0.83256	0	0	0.10756
k__Bacteria|p__Firmicutes|c__CFGB76355|o__OFGB76355|f__FGB76355|g__GGB28416|s__GGB28416_SGB40998	0	0	0	0	0	0	1.1991	0	0	0	0	0	0	0	0	0.00894	0	0	0.01058	0	0	0	0	0	0	0	0	0	0	0	0	0	0	0.03048	0	0	0.09605	0	0	0	0	0	0	0	0	0	0	0	0
k__Bacteria|p__Firmicutes|c__CFGB2833|o__OFGB2833|f__FGB2833|g__GGB28456|s__GGB28456_SGB41039	0	0	0	0	0	0	0.92328	0	0	0	0	0	0	0	0	0.00614	0	0	0.00279	0	1.80506	0.12595	0	0	0	0.02597	0	0	0	0	0	0	0	0	0	0	0	0	0	0.12785	0	0	0.00434	0	0	0.262	0	0	0
k__Bacteria|p__Firmicutes|c__CFGB37314|o__OFGB37314|f__FGB37314|g__GGB45293|s__GGB45293_SGB41002	0	0	0	0	0	0	0.8975	0	0	0	0.39033	0	0	0	0	0.11519	0.2817	0	0.04013	0	0.0123	1.84162	0	0.03839	0.00707	0.0759	0	0	0	0.01108	0	0	0	0.33473	0	0	0	0	0	0.23921	1.06726	0.1332	0	0	0	0.59279	0	0	0
k__Bacteria|p__Actinobacteria|c__Coriobacteriia|o__Coriobacteriales|f__Coriobacteriaceae|g__GGB28421|s__GGB28421_SGB41004	0	0	0	0	0	0	0.79866	0	0	0	0	0	0	0	0	0.66168	0	0	0	0	0	0	0	0	0	0	0	0	0	0	0	0	0	0	0	0	0	0	0	0	0	0	0	0	0	0	0	0	0
k__Bacteria|p__Proteobacteria|c__CFGB76256|o__OFGB76256|f__FGB76256|g__GGB30620|s__GGB30620_SGB43754	0	0	0	0	0	0	0.65993	0	0	0	0	0	0	0	0	0	0	0	0.09565	0	0	0	0	0	0	0	0	0	0	0	0	0	0	0	0	0	0	0	0	0	0	0	0	0	0	0	0	0	0
k__Bacteria|p__Firmicutes|c__Clostridia|o__Eubacteriales|f__Oscillospiraceae|g__GGB79857|s__GGB79857_SGB42426	0	0	0	0	0	0	0.55337	0	0.46581	0	0	0	0	0	0	0	0	0	0.68033	0	0	0.22137	0	0	0	0	0	0	0	0	0	0	0	0	0	0	0.28345	0	0	0	0	0	0	0	0	0	0	0	0
k__Bacteria|p__Bacteria_unclassified|c__CFGB49426|o__OFGB49426|f__FGB49426|g__GGB28889|s__GGB28889_SGB41570	0	0	0	0	0	0	0.5525	0.07633	1.0289	0.16399	0	0.02347	0	0	0	0.10677	0	0	0	0	0	0.00846	0	0	0.02763	0	1.02393	0	0	0	0	0.11156	0	0.06543	0	0	0	0.01998	0	0.04445	0	0	0.21791	0.61923	0.02901	0	0	0	0.1083
k__Bacteria|p__Bacteroidetes|c__Bacteroidia|o__Bacteroidales|f__Rikenellaceae|g__GGB28990|s__GGB28990_SGB41704	0	0	0	0	0	0	0.54008	0	4.00273	0.00764	0	0	0	0	0	0	0.0175	0	4.75966	0	0.0088	1.6556	0.01212	0	0.9665	0	0	0	0	0	0	0	0	1.15997	0	0	0.84599	0.15953	0	1.26538	0	1.84961	0.00395	0	0	5.43286	0	0	0
k__Bacteria|p__Firmicutes|c__CFGB76576|o__OFGB76576|f__FGB76576|g__GGB29546|s__GGB29546_SGB42339	0	0	0	0	0	0	0.51665	0	0	0	0	0	0	0	0	0	0	0	0.18643	0	0	0.05641	0	0	0	0	0	0	0	0	0	0	0	0	0	0	0	0	0	0	0	0	0	0	0	0	0	0	0
k__Bacteria|p__Firmicutes|c__Clostridia|o__Eubacteriales|f__Lachnospiraceae|g__GGB28924|s__GGB28924_SGB41621	0	0	0	0	0	0	0.4657	0	0.05932	0	0	0	0	0	0	0	0	0	0	0	0	0	0	0	0	0	0	0	0	0	0	0	0	0	0	0	0	0	0	0.00052	0	0	0	0	0	0.03503	0	0	0
k__Bacteria|p__Bacteria_unclassified|c__CFGB76064|o__OFGB76064|f__FGB76064|g__GGB28893|s__GGB28893_SGB41574	0	0	0	0	0	0	0.3952	0	0.63351	0	0.13178	0	0	0	0	1.21427	0.01823	0.03772	0.64182	0	0.01464	0.01866	0	0	0.05751	0	0	0	0	0	0.43334	0	0	0	0	0	0.12342	0	0	0.39804	0	0	0	0	0	0.5556	0	0	0
k__Bacteria|p__Firmicutes|c__CFGB76351|o__OFGB76351|f__FGB76351|g__GGB28431|s__GGB28431_SGB41014	0	0	0	0	0	0	0.39243	0.00297	0.00455	0	0	0	0	0	0	0	0	0	0	0	0.19665	0.62331	0	0	0	0	0	0	0	0	0.01539	0	0	0	0	0	0	0	0	0	0	0.17098	0	0	0	0.06495	0	0	0
k__Bacteria|p__Firmicutes|c__CFGB76081|o__OFGB76081|f__FGB76081|g__GGB31851|s__GGB31851_SGB45230	0	0	0	0	0	0	0.3205	0	0.11732	0	0	0	0	0	0	0.05768	0	0	0.55084	0	0.10226	0.68474	0	0	0.34086	0.69416	0	0	0	0	0	0	0	0.52123	0	0	0	0	0	2.04649	0	0.67612	0	0.11613	0	0.71676	0	0	0.29317
k__Bacteria|p__Bacteroidetes|c__Bacteroidia|o__Bacteroidales|f__Bacteroidaceae|g__Phocaeicola|s__Phocaeicola_vulgatus	0	0	0	0	0	0	0.2722	0	0	0	0	0	0	0	0	0	0	0	0	0	0	0	0	0	0	0	0	0	0	0	0	0	0	0	0	0	0	0	0	0	0	0	0	0	0	0.25756	0	0	0
k__Bacteria|p__Bacteroidetes|c__Bacteroidia|o__Bacteroidales|f__Bacteroidaceae|g__Bacteroidaceae_unclassified|s__Bacteroidaceae_bacterium	0	0	0	0	0	0	0.26714	0	0	0	0	0	0	0	0	0	0	0	0	0	0	0	0	0	0	0	0	0	0	0	0	0	0	0	0	0	0	0	0	0.06093	0	0	0	0	0	0	0	0	0
k__Bacteria|p__Firmicutes|c__Bacilli|o__Lactobacillales|f__Streptococcaceae|g__GGB28246|s__GGB28246_SGB40789	0	0	0	0	0	0	0.24405	0	0	0	0	0	0	0	0	0	0	0	0.08843	0	0	0	0.57339	0	0	0	0	0	0	0	0	0	0	0	0	0	0	0	0	0.49419	0	0	0	0	0	0.3195	0	0	0.02996
k__Bacteria|p__Bacteroidetes|c__Bacteroidia|o__Bacteroidales|f__Rikenellaceae|g__Alistipes|s__Alistipes_sp	0	0	0	0	0	0	0.23488	0	0.11223	0	0	0	0.72065	0	0	0	0	0	0.37042	0	0	0	0	0	0.02167	0	0	0	0	0	0	0	0	0.00872	0	0.49859	0.09597	0	0	0.01478	0	0	0	0.0353	0	0.5927	0	0	0
k__Bacteria|p__Bacteroidetes|c__Bacteroidia|o__Bacteroidales|f__Odoribacteraceae|g__Odoribacter|s__Odoribacter_sp_Z80	0	0	0	0	0	0	0.2112	0	0.66261	0	0	1.74107	0	0	0	0.00706	0	0	1.24083	0	6.89317	0.62363	0	0.00327	0.38044	0.69129	1.68024	0	0	0	0	0	0	0.52736	0	0	2.03583	0	0	1.29565	0	0	0	0.24532	0.6546	0.06568	0	0	0
k__Bacteria|p__Firmicutes|c__CFGB73530|o__OFGB73530|f__FGB73530|g__GGB28825|s__GGB28825_SGB41481	0	0	0	0	0	0	0.19681	0	0.23907	0	0	0	0	0	0	0	0	0	0	0	0.02756	0.12376	0	0	0	0.21051	0	0	0	0	0	0	0	0	0	0	0	0	0	0.06821	0	0	0	0	0	1.29318	0	0	0
k__Bacteria|p__Firmicutes|c__CFGB9960|o__OFGB9960|f__FGB9960|g__GGB30142|s__GGB30142_SGB43067	0	0	0	0	0	0	0.19383	0	0	0	0	0	0	0	0	0	0	0	0	0	0	0.03518	0	0	0	0	0	0	0	0	0	0	0	0	0	0	0	0	0	0.04977	0	0	0	0	0	0	0	0	0
k__Bacteria|p__Firmicutes|c__CFGB76288|o__OFGB76288|f__FGB76288|g__GGB18827|s__GGB18827_SGB41440	0	0	0	0	0	0	0.16979	0	0	0	0	0	0	0	0	0	5.51894	0.23808	2.25056	0.03073	0.12738	0.01432	0.0044	0.00445	0.00226	0	0.0039	0.00397	0	0	0	0.00473	0	4.15689	0.0449	0	1.4574	0.00094	0	0.00904	0	2.08897	0	0.01246	0	0	0	0	0
k__Bacteria|p__Bacteria_unclassified|c__Bacteria_unclassified|o__Bacteria_unclassified|f__Bacteria_unclassified|g__GGB28961|s__GGB28961_SGB41670	0	0	0	0	0	0	0.15348	0	0.03061	0	0	0	0	0	0	0.04737	0	0	0.10156	0	0.21338	0.07629	0	0	0.0353	0	0	0	0	0	0	0	0	0.0913	0	0	0	0	0	0	0	0	0	0	0	0	0	0	0
k__Bacteria|p__Firmicutes|c__CFGB9511|o__OFGB9511|f__FGB9511|g__GGB28388|s__GGB28388_SGB40968	0	0	0	0	0	0	0.14398	0	0.06527	0	0	0	0	0	0	0	0	0	0.00931	0	0	0.00783	0	0	0	0	0	0	0	0	0	0	0	0	0	0	0	0	0	0.05962	0	0	0	0	0	0.49141	0	0	0
k__Bacteria|p__Firmicutes|c__Clostridia|o__Eubacteriales|f__Lachnospiraceae|g__GGB75106|s__GGB75106_SGB102240	0	0	0	0	0	0	0.12746	0	0	0	0	0	0	0	0	0	0	0	0.01241	0	0.0076	0	0	0	0	0	0	0	0	0	0	0	0	0	0	0	0.02495	0	0	0	0	0	0	0	0	0	0	0	0
k__Bacteria|p__Firmicutes|c__Clostridia|o__Eubacteriales|f__Oscillospiraceae|g__GGB30413|s__GGB30413_SGB43452	0	0	0	0	0	0	0.11755	0	0.02049	0	0	0	0	0	0	0.00325	0.00375	0	0.06682	0	0	0.06179	0	0	0	0	0	0	0	0	0	0	0	0.05989	0	0	0	0	0	0.10325	0	0.04196	0	0	0	0.01691	0	0	0
k__Bacteria|p__Bacteroidetes|c__Bacteroidia|o__Bacteroidales|f__Muribaculaceae|g__GGB30621|s__GGB30621_SGB43756	0	0	0	0	0	0	0.1171	0	0	0	0	0	0	0	0	0	0	0	0	0	0	0	0	0	0	0	0	0	0	0	0	0	0	0	0	0	0	0	0	0	0	0	0	0	0	0	0	0	0
k__Bacteria|p__Firmicutes|c__Negativicutes|o__Veillonellales|f__Veillonellaceae|g__GGB24148|s__GGB24148_SGB35952	0	0	0	0	0	0	0.10218	0.2363	0.22126	0	0	0	0	0	0	0	0	0	1.1125	0	0.51908	0	0	0	0	0	0	0	0	0	0	0.59733	0	0	0	0	0	0	0	0.01502	0	0	0.00132	0	0	0.3043	0	0	0
k__Bacteria|p__Firmicutes|c__Clostridia|o__Eubacteriales|f__Oscillospiraceae|g__GGB30450|s__GGB30450_SGB43507	0	0	0	0	0	0	0.10212	0	0	0	0.01747	0	0	0	0	0	0.07703	0	0.06188	0	0.00471	0	0	0	0	0.02064	0	0	0	0	0	0	0	0.24885	0	0	0	0	0	0.12283	0	0	0	0	0	0.11653	0	0	0
k__Bacteria|p__Bacteroidetes|c__Bacteroidia|o__Bacteroidales|f__Rikenellaceae|g__GGB24102|s__GGB24102_SGB44768	0	0	0	0	0	0	0.09601	0	0	0	0.03029	0	0	0	0	0	0	0	0	0	0	0	0	0	0.03036	0.01941	0	0	0	0	0	0	0	0	0	0	0	0	0	0	0	0.00374	0	0.18306	0	0	0	0	0
k__Bacteria|p__Bacteroidetes|c__Bacteroidia|o__Bacteroidales|f__Muribaculaceae|g__Muribaculum|s__Muribaculum_intestinale	0	0	0	0	0	0	0.09156	0	0.00644	0	0.03492	0	0	0	0	0	0.01767	0	1.08987	0	1.3675	0.03571	0	0	0	0.31862	0.01394	0	0	0	0	0	0	0	0	0	0.10891	0	0	0.01423	0	0.04011	0.00493	0	0.34614	0.02816	0	0	0
k__Bacteria|p__Firmicutes|c__CFGB10287|o__OFGB10287|f__FGB10287|g__GGB31383|s__GGB31383_SGB44711	0	0	0	0	0	0	0.09104	0	0	0	0	0	0	0	0	0	0	0	0	0	0	0	0	0	0	0	0	0	0	0	0	0	0	0	0	0	0	0	0	0	0	0	0	0	0	0	0	0	0
k__Bacteria|p__Firmicutes|c__Clostridia|o__Clostridia_unclassified|f__Clostridia_unclassified|g__GGB28933|s__GGB28933_SGB41634	0	0	0	0	0	0	0.08995	0	0	0	0	0.00865	0	0	0	0	0	0	0.02821	0	0.088	0	0	0.01583	0.02831	0	0	0.00106	0	0	0	0	0	0.05183	0	0	0	0	0	0	0	0	0	0	0	0.00632	0	0	0
k__Bacteria|p__Firmicutes|c__CFGB8152|o__OFGB8152|f__FGB8152|g__GGB28870|s__GGB28870_SGB41549	0	0	0	0	0	0	0.08007	1.72223	0.92554	0	0.82753	7.97462	0.02878	0.00523	0	1.67433	0.3066	0.02877	0.05895	7.91677	0.06475	0.25734	0.07819	0.52934	0.98424	0.98286	4.32945	0.03743	0.00862	0.0016	0.01879	4.4193	0.0513	0.39946	0	0	0	4.82097	0.01182	0.96331	0.52026	0.30055	0.019	0.92505	0.4071	1.2745	0	2.62843	0.18464
k__Bacteria|p__Firmicutes|c__Clostridia|o__Eubacteriales|f__Lachnospiraceae|g__GGB28765|s__GGB28765_SGB41415	0	0	0	0	0	0	0.07585	0	0	0	0	0	0	0	0	0	0	0	0	0	0	0	0	0	0	0	0	0	0	0	0	0	0	0	0	0	0	0	0	0	0	0	0	0	0	0	0	0	0
k__Bacteria|p__Firmicutes|c__CFGB76077|o__OFGB76077|f__FGB76077|g__GGB28841|s__GGB28841_SGB41505	0	0	0	0	0	0	0.07218	0	0	0	0	0	0	0	0	0.05026	0	0	0	0	0	0.09986	0	0	0	0	0	0	0	0	0	0	0	0.03129	0	0	0	0	0	0.27937	0	0	0	0	0	0	0	0	0
k__Bacteria|p__Firmicutes|c__Bacilli|o__Lactobacillales|f__Lactobacillaceae|g__Lactiplantibacillus|s__Lactiplantibacillus_SGB41406	0	0	0	0	0	0	0.07099	0	0	0	0	0	0	0	0	0	0.23727	0	0	0	0	0	0	0	0	0	0	0	0	0	0	0	0	0	0	0	0	0	0	0	0	0.19242	0	0	0	0	0	0	0
k__Bacteria|p__Firmicutes|c__Bacilli|o__Lactobacillales|f__Lactobacillaceae|g__GGB30141|s__GGB30141_SGB43066	0	0	0	0	0	0	0.05873	0	0.0454	0	0	0	0	0	0	0.03297	0.03873	0	0.04366	0	0.01582	0.07211	0	0	0.01149	0.10719	0	0	0	0	0	0	0	0.03309	0	0	0.03232	0	0	0.03303	0	0.03915	0.00062	0	0.07932	0.04718	0	0	0
k__Bacteria|p__Firmicutes|c__CFGB2838|o__OFGB2838|f__FGB2838|g__GGB28409|s__GGB28409_SGB40991	0	0	0	0	0	0	0.05198	0	0	0	0	0	0	0	0	0	0	0	0.07013	0	0.05123	0.06799	0	0	0	0	0	0	0	0	0	0	0	0	0	0	0	0	0	0.02621	0	0	0	0	0	0	0	0	0
k__Bacteria|p__Firmicutes|c__Clostridia|o__Eubacteriales|f__Lachnospiraceae|g__GGB27873|s__GGB27873_SGB40307	0	0	0	0	0	0	0.05112	0	0	0	0	0	0	0	0	0	0	0	0.06618	0	0.00707	0	0	0	0	0	0	0	0	0	0	0	0	0	0	0	0	0	0	0	0	0	0	0	0	0.00808	0	0	0
k__Bacteria|p__Firmicutes|c__CFGB76536|o__OFGB76536|f__FGB76536|g__GGB28414|s__GGB28414_SGB102489	0	0	0	0	0	0	0.04976	0	0	0	0.70313	0	0	0	0	0.04151	0	0	0	0	0	0.04091	0	0	0	0	0	0	0	0	0.27727	0	0	0	0	0	0	0	0	0	0	0	0	0	0.41187	0.02325	0	0	0
k__Bacteria|p__Firmicutes|c__Clostridia|o__Eubacteriales|f__Oscillospiraceae|g__GGB30461|s__GGB30461_SGB63209	0	0	0	0	0	0	0.04776	0	0	0	0	0	0	0	0	0	0	0.40331	0	0	0.01405	0	0	0	0	0.0044	0	0	0	0	0	0	0	0.03487	0	0	0	0	0	0.04329	0	0	0	0	0	0	0	0	0
k__Bacteria|p__Firmicutes|c__Clostridia|o__Eubacteriales|f__Lachnospiraceae|g__Lachnospiraceae_unclassified|s__Lachnospiraceae_bacterium_10_1	0	0	0	0	0	0	0.04707	0	0.21132	0	0	0	0	0	0	0.06727	0	0	0.52177	0	4.124	0.03977	0	0	0.01519	0.01987	0	0	0	0	0	0	0	0	0	0	0.54024	0	0	0.49321	0	0	0	0.1373	0	0.07214	0	0	0.3938
k__Bacteria|p__Bacteria_unclassified|c__Bacteria_unclassified|o__Bacteria_unclassified|f__Bacteria_unclassified|g__GGB28962|s__GGB28962_SGB41671	0	0	0	0	0	0	0.04401	0	0	0	0	0	0	0	0	0	0	0	0.01708	0	0.04864	0	0	0	0.02555	0.06614	0	0	0	0	0	0	0	0.07538	0	0	0	0	0	0	0	0	0	0	0	0	0	0	0
k__Bacteria|p__Firmicutes|c__Clostridia|o__Eubacteriales|f__Lachnospiraceae|g__GGB42598|s__GGB42598_SGB59794	0	0	0	0	0	0	0.04297	0	1.18281	0	0	0	0	0	0	0.01816	0.10792	0	0	0	0.31548	0	0	0	0	0	0	0	0	0	0	0	0	0	0	0	0	0	0	0	0	0	0	0	0	0	0	0	0
k__Bacteria|p__Firmicutes|c__CFGB9629|o__OFGB9629|f__FGB9629|g__GGB28840|s__GGB28840_SGB102297	0	0	0	0	0	0	0.03935	0	0	0	0.01212	0	0	0	0	0.06018	0.01107	0	0.00429	0	0.01312	0.00183	0	0	0.00965	0	0	0	0	0	0.01072	0	0	0.01413	0	0	0.01772	0	0	0.02584	0	0.006	0	0	0	0.00763	0	0	0.00368
k__Bacteria|p__Bacteroidetes|c__Bacteroidia|o__Bacteroidales|f__Bacteroidales_unclassified|g__Bacteroidales_unclassified|s__Bacteroidales_bacterium	0	0	0	0	0	0	0.03353	0	0	0	0	0	0	0	0	0	0	0	2.23843	0	0.74346	0	0	0	0	0	0	0	0	0	0	0	0	0	0	0	0.03053	0	0	0	0	0	0	0	0	0.03893	0	0	0
k__Bacteria|p__Firmicutes|c__Clostridia|o__Eubacteriales|f__Lachnospiraceae|g__Lachnospiraceae_unclassified|s__Lachnospiraceae_unclassified_SGB41402	0	0	0	0	0	0	0.0323	0	0.03356	0	8e-04	0	0	0	0	0	0	0	0.03455	0	0.01425	0	0	0	0.07278	0	0	0	0	0	0	0	0	0.03185	0	0	0.05193	0	0	0	0	0.01951	0	0	0	0.02764	0	0	0
k__Bacteria|p__Firmicutes|c__Clostridia|o__Clostridia_unclassified|f__Clostridia_unclassified|g__GGB28934|s__GGB28934_SGB41635	0	0	0	0	0	0	0.03049	0	0.00389	0	0.0115	0	0	0	0	0	0.05557	0	0.06778	0	0.01295	0.02047	0	0.12441	0.08613	0.07632	0	0	0	0	0	0	0	0.12791	0	0	0.151	0	0	0.00071	0	0.08061	0	0	0.03985	0.02853	0	0	0.01621
k__Bacteria|p__Firmicutes|c__CFGB49426|o__OFGB49426|f__FGB49426|g__GGB30296|s__GGB30296_SGB43260	0	0	0	0	0	0	0.02986	0	0	0	0	0	0.06058	0	0.09691	0	0.04548	0	0	0	0.04665	0	0	0	0	0	0	0	0.00931	0.00056	0	0	0	0	0.42647	0	0	0	0.09064	0.01854	0	0.00495	0	0	0	0	0	0	0
k__Bacteria|p__Firmicutes|c__CFGB76355|o__OFGB76355|f__FGB76355|g__GGB42330|s__GGB42330_SGB59498	0	0	0	0	0	0	0.02894	0	0.06346	0	0.01801	0	0	0	0	0.00534	0.09978	0	0.00095	0	0	0.2753	0	0.08887	0.03393	0.22713	0	0	0	0	0	0	0	0.37723	0	0	1.18327	0	0	0.86438	0	0.08408	0	0.05671	0	0.5229	0	0	0.05945
k__Bacteria|p__Firmicutes|c__Clostridia|o__Clostridia_unclassified|f__Clostridia_unclassified|g__GGB28386|s__GGB28386_SGB40966	0	0	0	0	0	0	0.02893	0	0	0	0	0	0	0	0	0.00854	0	0	0	0	0.03327	0	0	0.02559	0.0102	0	0	0	0	0	0	0	0	0.01043	0	0	0	0	0	0.0186	0	0	0	0	0	0	0	0	0
k__Bacteria|p__Bacteria_unclassified|c__Bacteria_unclassified|o__Bacteria_unclassified|f__Bacteria_unclassified|g__GGB28959|s__GGB28959_SGB41668	0	0	0	0	0	0	0.02818	0	0.0681	0	0	0	0	0	0	0.15381	0	0	0.10319	0	0	0.23986	0	0.01776	0.05768	0.05618	0	0	0	0	0	0	0	0.01066	0	0	0.14572	0	0	0.08697	0	0	0	0	0	0.0051	0	0	0
k__Bacteria|p__Bacteria_unclassified|c__Bacteria_unclassified|o__Bacteria_unclassified|f__Bacteria_unclassified|g__Bacteria_unclassified|s__Bacteria_unclassified_SGB41508	0	0	0	0	0	0	0.02776	0	0.01698	0	0	0	0	0	0	0	0	0	0.00283	0	0.05062	0	0	0	0	0.02895	0	0	0	0	0	0	0	0	0	0	0	0	0	0.04321	0	0	0	0	0	0	0	0	0
k__Bacteria|p__Firmicutes|c__CFGB76491|o__OFGB76491|f__FGB76491|g__GGB42327|s__GGB42327_SGB59494	0	0	0	0	0	0	0.02578	0	0	0	0	0	0	0	0	0	0	0	0	0	0	0	0	0	0	0	0	0	0	0	0	0	0	0	0	0	0	0	0	0	0	0	0	0.0057	0	0.09752	0	0	0
k__Bacteria|p__Firmicutes|c__Clostridia|o__Eubacteriales|f__Lachnospiraceae|g__GGB79685|s__GGB79685_SGB40186	0	0	0	0	0	0	0.02364	0	0.18093	0	0	0	0	0	0	0.10443	0	0	0	0	0.05024	0.02063	0.00784	0.02862	0.06127	0.0418	0	0	0	0	0	0	0	0.05538	0	0	0.0111	0	0	0.02498	0	0	0	0.04516	0	0.05995	0	0	0.24761
k__Bacteria|p__Firmicutes|c__Clostridia|o__Eubacteriales|f__Eubacteriaceae|g__Eubacterium|s__Eubacterium_SGB102306	0	0	0	0	0	0	0.02259	0	0.02226	0	3.64092	0.01293	0.02678	6.11113	0.13772	0.6132	0.05739	2.73739	0.06526	0	0.03286	0.43982	0.00816	0	3.26947	2.96679	0.06533	0.01638	0	0.00397	0.50488	0.00767	0	0	0	0	0	0	0	0	0.69995	0.00534	0	0	0	3.02112	0	0	0
k__Bacteria|p__Bacteroidetes|c__Bacteroidia|o__Bacteroidales|f__Muribaculaceae|g__Muribaculum|s__Muribaculum_gordoncarteri	0	0	0	0	0	0	0.01961	0	0.0061	0	0	0	0.04397	0	0	0	0.02433	0	0.22787	0	0.01917	0.10764	0	0	0.02261	0.25249	0	0	0	0.02862	0	0	0	0	0	0	0.60609	0	0	0	0	0.05365	0	0	0	0.01278	0	0	0
k__Bacteria|p__Proteobacteria|c__CFGB76404|o__OFGB76404|f__FGB76404|g__GGB30667|s__GGB30667_SGB43809	0	0	0	0	0	0	0.01954	0	0	0	0	0	0	0	0	0	0	0	1.84691	0	0.13412	0.05849	1.89684	0	0	0	0	0	0	0	0	0	0	0	0	0	0.18032	0	0	0.00352	0	0	0	0	0	0	0	0	0
k__Bacteria|p__Firmicutes|c__Clostridia|o__Eubacteriales|f__Oscillospiraceae|g__GGB30466|s__GGB30466_SGB43544	0	0	0	0	0	0	0.0177	0	0.01883	0	0	0	0	0	0	0	0	0	0	0	0.09381	0	0	0	0.00645	0	0	0	0	0	0	0	0	0.05746	0	0	0.02429	0	0	0	0	0	0	0	0	0	0	0	0
k__Bacteria|p__Firmicutes|c__CFGB76790|o__OFGB76790|f__FGB76790|g__GGB30303|s__GGB30303_SGB43268	0	0	0	0	0	0	0.01675	0	0	0	0	0	0	0	0	0.01896	0.01684	0.02816	0	0	0.00866	0	0	0	0	0	0	0	0	0.00766	0	0	0	0	0	0	0	0	0	0	0	0.01058	0	0	0	0	0	0	0
k__Bacteria|p__Firmicutes|c__Clostridia|o__Eubacteriales|f__Lachnospiraceae|g__GGB28766|s__GGB28766_SGB41418	0	0	0	0	0	0	0.01649	0	0	0	0	0	0	0	0	0	9e-04	0	0	0	0.06362	0	0	0	0	0	0	0	0	0	0	0	0	0	0	0	0	0	0	0	0	0	0	0	0	0	0	0	0
k__Bacteria|p__Bacteroidetes|c__CFGB74567|o__OFGB74567|f__FGB74567|g__GGB1515|s__GGB1515_SGB2095	0	0	0	0	0	0	0.01496	0	0	0	0	0	0	0	0	0	0	0	0	0	0	0	0	0	0	0	0	0	0	0	0	0	0	0	0	0	0	0	0	0	0	0	0	0	0	0.01066	0	0	0
k__Bacteria|p__Firmicutes|c__Bacilli|o__Lactobacillales|f__Streptococcaceae|g__Streptococcus|s__Streptococcus_acidominimus	0	0	0	0	0	0	0.01476	0	0	0	0	0	0	0.06169	0	0	0	0	0	0	0	0	0	0	0	0	0	0	0	0	0	0	0	0	0	0	0	0	0	0	0	0	0	0	0	0.00457	0	0	0
k__Bacteria|p__Firmicutes|c__CFGB10344|o__OFGB10344|f__FGB10344|g__GGB31822|s__GGB31822_SGB45198	0	0	0	0	0	0	0.0135	0	0	0	0	0	0	0	0	0	0	0	0	0	0	0.10678	0	0	0	0	0	0	0	0	0	0	0	0	0	0	0	0	0	0	0	0	0	0	0	0	0	0	0
k__Bacteria|p__Bacteroidetes|c__CFGB76026|o__OFGB76026|f__FGB76026|g__GGB27914|s__GGB27914_SGB40352	0	0	0	0	0	0	0.01339	0	0	0	0	0.01423	0	0	0	0	0	0	0.07499	0	0.01733	0.00926	0	0	0	0.00371	0	0	0	0	0	0	0	0	0	0	0	0	0	0	0	0.03771	0	0	0	0.00455	0	0	0
k__Bacteria|p__Firmicutes|c__Clostridia|o__Eubacteriales|f__Lachnospiraceae|g__Acetatifactor|s__Acetatifactor_muris	0	0	0	0	0	0	0.01294	0	0	0	0	0	0	0	0	0	0	0.0035	0	0	0	0	0	0	0.00071	0.00729	0	0	0	0	0	0	0	0.0182	0	0	0	0	0	0	0	0	0	0	0.01442	0.00863	0	0	0
k__Bacteria|p__Firmicutes|c__Clostridia|o__Eubacteriales|f__Oscillospiraceae|g__GGB30460|s__GGB30460_SGB63207	0	0	0	0	0	0	0.01056	0	0	0	0	0	0	0	0	0	0	0	0	0	0	0	0	0	0	0	0	0	0	0	0	0	0	0	0	0	0.01405	0	0	0	0	0	0	0	0	0	0	0	0
k__Bacteria|p__Firmicutes|c__CFGB9637|o__OFGB9637|f__FGB9637|g__GGB28932|s__GGB28932_SGB40974	0	0	0	0	0	0	0.00793	0	0	0	0	0	0	0	0	0.01012	0	0	0.04718	0	0.00321	0.06408	0	0.01403	0	0	0	0	0	0	0	0	0	0.03882	0	0	0.00781	0	0	0.08815	0	0	0	0	0	0.24417	0	0	0
k__Bacteria|p__Bacteria_unclassified|c__Bacteria_unclassified|o__Bacteria_unclassified|f__Bacteria_unclassified|g__Bacteria_unclassified|s__Bacteria_unclassified_SGB43539	0	0	0	0	0	0	0.00771	0	0	0	0	0	0	0.03909	0	0.01183	0.08723	0.09029	0.0862	0	0.02515	0.02987	0	0	0	0	0	0	0	0.01352	0	0	0	0	0	0	0	0	0	0	0	0.06765	0	0	0	0	0	0	0
k__Bacteria|p__Candidatus_Saccharibacteria|c__CFGB9318|o__OFGB9318|f__FGB9318|g__GGB27479|s__GGB27479_SGB39774	0	0	0	0	0	0	0.00752	0	0	0	0	0	0	0	0	0	0	0	0.00946	0	0	0.08803	0	0	0	0	0	0	0	0	0	0	0	0	0	0	0	0	0	0	0	0	0	0	0	0	0	0	0
k__Bacteria|p__Bacteroidetes|c__Bacteroidia|o__Bacteroidales|f__Muribaculaceae|g__Muribaculaceae_unclassified|s__Muribaculaceae_bacterium_Isolate_013_NCI	0	0	0	0	0	0	0.00702	0	0	0	0.01788	0	0	0	0	0	0.12701	0	0.09359	0	0.01526	0	0	0.00121	0.02024	0.11769	0	0	0	0	0.0132	0	0	0.02565	0	0	0	0	0	0	0	0.08435	0	0	0	0	0	0	0
k__Bacteria|p__Firmicutes|c__Clostridia|o__Eubacteriales|f__Clostridiaceae|g__GGB75095|s__GGB75095_SGB41525	0	0	0	0	0	0	0.00521	0	0	0	0	0	0	0	0	0	0	0	0	0	0	0	0	0	0	0.0222	0	0	0	0	0	0	0	0	0	0	0	0	0	0	0	0	0	0	0	0	0	0	0.01929
k__Bacteria|p__Candidatus_Melainabacteria|c__CFGB10197|o__OFGB10197|f__FGB10197|g__GGB31108|s__GGB31108_SGB44379	0	0	0	0	0	0	0.00408	0	0.00521	0	0	0	0	0	0	0	0	0	0	0	0.00861	0	0	0	0	0	0	0	0	0	0	0	0	0	0	0	0	0	0	0.00296	0	0	0	0	0	0.01478	0	0	0
k__Bacteria|p__Proteobacteria|c__Betaproteobacteria|o__Betaproteobacteria_unclassified|f__Betaproteobacteria_unclassified|g__GGB79594|s__GGB79594_SGB41414	0	0	0	0	0	0	0.00251	0.04412	0	0	0	0	0	0	0	0	0	0	0	0	0	0	0	0	0.00592	0	0.34236	0	0	0	0	0.04569	0	0	0	0	0	0	0	0	0	0	0.11686	0	0	0	0	0	0
k__Bacteria|p__Candidatus_Saccharibacteria|c__CFGB9318|o__OFGB9318|f__FGB9318|g__GGB75727|s__GGB75727_SGB102613	0	0	0	0	0	0	0.00224	0	0	0	0	0	0	0	0	0	0	0	0	0	0	0.00548	0	0	0	0	0	0	0	0	0	0	0	0	0	0	0	0	0	0	0	0	0	0	0	0	0	0	0
k__Bacteria|p__Firmicutes|c__Bacilli|o__Lactobacillales|f__Streptococcaceae|g__Streptococcus|s__Streptococcus_sp_LYSM12	0	0	0	0	0	0	0.00211	0	0	0	0	0	0	0	0	0	0	0	0	0	0.00067	0	0	0	0	0	0	0	0	0	0	0	0	0	0	0	0	0	0	0	0	0	0	0	0	0	0	0	0
k__Bacteria|p__Firmicutes|c__Bacilli|o__Lactobacillales|f__Lactobacillaceae|g__GGB27481|s__GGB27481_SGB39777	0	0	0	0	0	0	0.00174	0	0.02637	0	0	0	0	0	0	0.00494	0	0	0	0	0	0	0	0	0.04226	0	0	0	0	0	0	0	0	0.0391	0	0	0	0	0	0.05436	0	0	0	0.02345	0	0	0	0	0.06858
k__Bacteria|p__Firmicutes|c__CFGB76299|o__OFGB76299|f__FGB76299|g__GGB28912|s__GGB28912_SGB41606|t__SGB41606	0	0	0	0	0	0	8.91371	0.18178	0.01249	0	0	0	0	0	0	0	0	0	0	0	0	0	0	0	0	0	0	0	0	0	0	0	0	0	0	0	0	0	0	0	0	0	0	0	0	0	0	0	0
k__Bacteria|p__Firmicutes|c__CFGB76235|o__OFGB76235|f__FGB76235|g__GGB20146|s__GGB20146_SGB29427|t__SGB29427	0	0	0	0	0	0	6.36819	0.10787	0	0	0	0	0	0	0	0	0	0	0	0	0.03776	0.73365	0	0	1.48174	0.2733	0	0	0	0	0	0	0	1.31839	0	0	0	0	0	0.42194	0	0	0	0	0	0.00643	0	0	0
k__Bacteria|p__Firmicutes|c__Clostridia|o__Eubacteriales|f__Lachnospiraceae|g__GGB28763|s__GGB28763_SGB41411|t__SGB41411	0	0	0	0	0	0	4.63182	2.45609	0.43357	1.0789	0.21809	0.39302	0	0	0	0.0273	0	2.19752	0.02938	0	0.92325	0.17931	0.07124	0.02013	0.30547	0.43209	1.84518	0.2775	0	0	0.22791	2.03572	0.00164	0.04152	0	0	0	0	0.30732	0.03342	0	0	0.52647	0.16641	0	0.95547	0.31299	0	0
k__Bacteria|p__Firmicutes|c__Clostridia|o__Eubacteriales|f__Lachnospiraceae|g__GGB28828|s__GGB28828_SGB41484|t__SGB41484	0	0	0	0	0	0	4.46696	0.0599	4.47054	0.01223	0	0	0	0	0	12.52221	6.57782	0.83776	0.48533	0.02358	0.0977	8.3413	0.23858	0.04174	6.05224	4.95773	0.19795	0.0644	0.04026	7.14469	0.22607	0.14492	0.07436	6.43865	0.06906	0.01805	0	0	0	10.00521	0.70625	8.77449	0.21953	9.27378	0.22312	6.3789	0.00679	0.00541	0.12271
k__Bacteria|p__Firmicutes|c__CFGB8118|o__OFGB8118|f__FGB8118|g__GGB29006|s__GGB29006_SGB41724|t__SGB41724	0	0	0	0	0	0	2.1825	0.02123	0	0	0	0	0	0	0	0.43095	0	0	0	0	0.16742	0	0	0.08517	0	1.8549	0.01371	0	0	0	0	0	0	0	0	0	0.2879	0	0	0.06233	0	0	0.005	0	1.83676	0	0	0	0
k__Bacteria|p__Bacteria_unclassified|c__CFGB8157|o__OFGB8157|f__FGB8157|g__GGB15004|s__GGB15004_SGB41589|t__SGB41589	0	0	0	0	0	0	2.06496	0.01522	1.92833	0	0	0	0	0	0	0.18566	0.12862	0	2.55514	0	0.06925	0.04944	0	0	0	0	0	0	0	0	0	0	0	0	0	0	0	0	0	0.78238	0	0.40165	0.00107	0	0	3.03607	0	0	0
k__Bacteria|p__Firmicutes|c__Clostridia|o__Eubacteriales|f__Lachnospiraceae|g__Lachnospiraceae_unclassified|s__Lachnospiraceae_bacterium|t__SGB7268	0	0	0	0	0	0	1.51854	0.02329	0	0	0	0	1.83522	0	0	0.29569	0.81156	0.04111	5.47497	0	0.04332	0.98271	0.02974	0	0.60329	4.36131	0.08958	0.01019	0	0	0	0	0	1.53708	0.03796	0	2.17723	0	0	0.37147	0.06864	3.57863	0.01174	0.45057	1.84938	1.06667	0	0	0
k__Bacteria|p__Firmicutes|c__CFGB9508|o__OFGB9508|f__FGB9508|g__GGB28382|s__GGB28382_SGB40962|t__SGB40962	0	0	0	0	0	0	1.46256	0	0.47215	0	0	0	0	0	0	0.08506	0.05726	0	0	0	2.74647	0	0	0	0	0.07865	0	0	0	0	0	0	0	0	0	0	1.02743	0	0	0.34276	0	0.73508	0.06842	0	0	0	0	0	0
k__Bacteria|p__Firmicutes|c__CFGB28310|o__OFGB28310|f__FGB28310|g__GGB28802|s__GGB28802_SGB41455|t__SGB41455	0	0	0	0	0	0	1.41005	0.00931	0.03295	0	0	0	0	0	0	0	0	0	0.05335	0	0	0.51565	0	0	1.76874	0	0	0	0	0	0	0	0	1.55622	0.00233	0	0.04148	0	0	0	0	0	0	0	0	0.83256	0	0	0.10756
k__Bacteria|p__Firmicutes|c__CFGB76355|o__OFGB76355|f__FGB76355|g__GGB28416|s__GGB28416_SGB40998|t__SGB40998	0	0	0	0	0	0	1.1991	0	0	0	0	0	0	0	0	0.00894	0	0	0.01058	0	0	0	0	0	0	0	0	0	0	0	0	0	0	0.03048	0	0	0.09605	0	0	0	0	0	0	0	0	0	0	0	0
k__Bacteria|p__Firmicutes|c__Clostridia|o__Eubacteriales|f__Lachnospiraceae|g__Lachnospiraceae_unclassified|s__Lachnospiraceae_bacterium_MD308|t__SGB41427	0	0	0	0	0	0	1.11268	0.01061	0.0572	0	0.00222	0	0	0	0	0.35476	0.0432	0	0	0	0.38823	0	0	0	1.09657	0.18586	0	0	0	0.05769	0.20774	0	0	1.05899	0	0	0.02651	0	0	0.27724	0.0475	0.36483	0	0	0	0	0	0	0
k__Bacteria|p__Firmicutes|c__CFGB2833|o__OFGB2833|f__FGB2833|g__GGB28456|s__GGB28456_SGB41039|t__SGB41039	0	0	0	0	0	0	0.92328	0	0	0	0	0	0	0	0	0.00614	0	0	0.00279	0	1.80506	0.12595	0	0	0	0.02597	0	0	0	0	0	0	0	0	0	0	0	0	0	0.12785	0	0	0.00434	0	0	0.262	0	0	0
k__Bacteria|p__Firmicutes|c__CFGB37314|o__OFGB37314|f__FGB37314|g__GGB45293|s__GGB45293_SGB41002|t__SGB41002	0	0	0	0	0	0	0.8975	0	0	0	0.39033	0	0	0	0	0.11519	0.2817	0	0.04013	0	0.0123	1.84162	0	0.03839	0.00707	0.0759	0	0	0	0.01108	0	0	0	0.33473	0	0	0	0	0	0.23921	1.06726	0.1332	0	0	0	0.59279	0	0	0
k__Bacteria|p__Actinobacteria|c__Coriobacteriia|o__Coriobacteriales|f__Coriobacteriaceae|g__GGB28421|s__GGB28421_SGB41004|t__SGB41004	0	0	0	0	0	0	0.79866	0	0	0	0	0	0	0	0	0.66168	0	0	0	0	0	0	0	0	0	0	0	0	0	0	0	0	0	0	0	0	0	0	0	0	0	0	0	0	0	0	0	0	0
k__Bacteria|p__Proteobacteria|c__CFGB76256|o__OFGB76256|f__FGB76256|g__GGB30620|s__GGB30620_SGB43754|t__SGB43754	0	0	0	0	0	0	0.65993	0	0	0	0	0	0	0	0	0	0	0	0.09565	0	0	0	0	0	0	0	0	0	0	0	0	0	0	0	0	0	0	0	0	0	0	0	0	0	0	0	0	0	0
k__Bacteria|p__Firmicutes|c__Clostridia|o__Eubacteriales|f__Oscillospiraceae|g__GGB79857|s__GGB79857_SGB42426|t__SGB42426	0	0	0	0	0	0	0.55337	0	0.46581	0	0	0	0	0	0	0	0	0	0.68033	0	0	0.22137	0	0	0	0	0	0	0	0	0	0	0	0	0	0	0.28345	0	0	0	0	0	0	0	0	0	0	0	0
k__Bacteria|p__Bacteria_unclassified|c__CFGB49426|o__OFGB49426|f__FGB49426|g__GGB28889|s__GGB28889_SGB41570|t__SGB41570	0	0	0	0	0	0	0.5525	0.07633	1.0289	0.16399	0	0.02347	0	0	0	0.10677	0	0	0	0	0	0.00846	0	0	0.02763	0	1.02393	0	0	0	0	0.11156	0	0.06543	0	0	0	0.01998	0	0.04445	0	0	0.21791	0.61923	0.02901	0	0	0	0.1083
k__Bacteria|p__Bacteroidetes|c__Bacteroidia|o__Bacteroidales|f__Rikenellaceae|g__GGB28990|s__GGB28990_SGB41704|t__SGB41704	0	0	0	0	0	0	0.54008	0	4.00273	0.00764	0	0	0	0	0	0	0.0175	0	4.75966	0	0.0088	1.6556	0.01212	0	0.9665	0	0	0	0	0	0	0	0	1.15997	0	0	0.84599	0.15953	0	1.26538	0	1.84961	0.00395	0	0	5.43286	0	0	0
k__Bacteria|p__Firmicutes|c__CFGB76576|o__OFGB76576|f__FGB76576|g__GGB29546|s__GGB29546_SGB42339|t__SGB42339	0	0	0	0	0	0	0.51665	0	0	0	0	0	0	0	0	0	0	0	0.18643	0	0	0.05641	0	0	0	0	0	0	0	0	0	0	0	0	0	0	0	0	0	0	0	0	0	0	0	0	0	0	0
k__Bacteria|p__Firmicutes|c__Clostridia|o__Eubacteriales|f__Lachnospiraceae|g__GGB28924|s__GGB28924_SGB41621|t__SGB41621	0	0	0	0	0	0	0.4657	0	0.05932	0	0	0	0	0	0	0	0	0	0	0	0	0	0	0	0	0	0	0	0	0	0	0	0	0	0	0	0	0	0	0.00052	0	0	0	0	0	0.03503	0	0	0
k__Bacteria|p__Bacteria_unclassified|c__CFGB76064|o__OFGB76064|f__FGB76064|g__GGB28893|s__GGB28893_SGB41574|t__SGB41574	0	0	0	0	0	0	0.3952	0	0.63351	0	0.13178	0	0	0	0	1.21427	0.01823	0.03772	0.64182	0	0.01464	0.01866	0	0	0.05751	0	0	0	0	0	0.43334	0	0	0	0	0	0.12342	0	0	0.39804	0	0	0	0	0	0.5556	0	0	0
k__Bacteria|p__Firmicutes|c__CFGB76351|o__OFGB76351|f__FGB76351|g__GGB28431|s__GGB28431_SGB41014|t__SGB41014	0	0	0	0	0	0	0.39243	0.00297	0.00455	0	0	0	0	0	0	0	0	0	0	0	0.19665	0.62331	0	0	0	0	0	0	0	0	0.01539	0	0	0	0	0	0	0	0	0	0	0.17098	0	0	0	0.06495	0	0	0
k__Bacteria|p__Firmicutes|c__CFGB76081|o__OFGB76081|f__FGB76081|g__GGB31851|s__GGB31851_SGB45230|t__SGB45230	0	0	0	0	0	0	0.3205	0	0.11732	0	0	0	0	0	0	0.05768	0	0	0.55084	0	0.10226	0.68474	0	0	0.34086	0.69416	0	0	0	0	0	0	0	0.52123	0	0	0	0	0	2.04649	0	0.67612	0	0.11613	0	0.71676	0	0	0.29317
k__Bacteria|p__Bacteroidetes|c__Bacteroidia|o__Bacteroidales|f__Bacteroidaceae|g__Phocaeicola|s__Phocaeicola_vulgatus|t__SGB1814	0	0	0	0	0	0	0.2722	0	0	0	0	0	0	0	0	0	0	0	0	0	0	0	0	0	0	0	0	0	0	0	0	0	0	0	0	0	0	0	0	0	0	0	0	0	0	0.25756	0	0	0
k__Bacteria|p__Bacteroidetes|c__Bacteroidia|o__Bacteroidales|f__Bacteroidaceae|g__Bacteroidaceae_unclassified|s__Bacteroidaceae_bacterium|t__SGB21582	0	0	0	0	0	0	0.26714	0	0	0	0	0	0	0	0	0	0	0	0	0	0	0	0	0	0	0	0	0	0	0	0	0	0	0	0	0	0	0	0	0.06093	0	0	0	0	0	0	0	0	0
k__Bacteria|p__Firmicutes|c__Bacilli|o__Lactobacillales|f__Streptococcaceae|g__GGB28246|s__GGB28246_SGB40789|t__SGB40789	0	0	0	0	0	0	0.24405	0	0	0	0	0	0	0	0	0	0	0	0.08843	0	0	0	0.57339	0	0	0	0	0	0	0	0	0	0	0	0	0	0	0	0	0.49419	0	0	0	0	0	0.3195	0	0	0.02996
k__Bacteria|p__Bacteroidetes|c__Bacteroidia|o__Bacteroidales|f__Rikenellaceae|g__Alistipes|s__Alistipes_sp|t__SGB35892	0	0	0	0	0	0	0.23488	0	0.11223	0	0	0	0.72065	0	0	0	0	0	0.37042	0	0	0	0	0	0.02167	0	0	0	0	0	0	0	0	0.00872	0	0.49859	0.09597	0	0	0.01478	0	0	0	0.0353	0	0.5927	0	0	0
k__Bacteria|p__Bacteroidetes|c__Bacteroidia|o__Bacteroidales|f__Odoribacteraceae|g__Odoribacter|s__Odoribacter_sp_Z80|t__SGB40792	0	0	0	0	0	0	0.2112	0	0.66261	0	0	1.74107	0	0	0	0.00706	0	0	1.24083	0	6.89317	0.62363	0	0.00327	0.38044	0.69129	1.68024	0	0	0	0	0	0	0.52736	0	0	2.03583	0	0	1.29565	0	0	0	0.24532	0.6546	0.06568	0	0	0
k__Bacteria|p__Firmicutes|c__CFGB73530|o__OFGB73530|f__FGB73530|g__GGB28825|s__GGB28825_SGB41481|t__SGB41481	0	0	0	0	0	0	0.19681	0	0.23907	0	0	0	0	0	0	0	0	0	0	0	0.02756	0.12376	0	0	0	0.21051	0	0	0	0	0	0	0	0	0	0	0	0	0	0.06821	0	0	0	0	0	1.29318	0	0	0
k__Bacteria|p__Firmicutes|c__CFGB9960|o__OFGB9960|f__FGB9960|g__GGB30142|s__GGB30142_SGB43067|t__SGB43067	0	0	0	0	0	0	0.19383	0	0	0	0	0	0	0	0	0	0	0	0	0	0	0.03518	0	0	0	0	0	0	0	0	0	0	0	0	0	0	0	0	0	0.04977	0	0	0	0	0	0	0	0	0
k__Bacteria|p__Firmicutes|c__CFGB76288|o__OFGB76288|f__FGB76288|g__GGB18827|s__GGB18827_SGB41440|t__SGB41440	0	0	0	0	0	0	0.16979	0	0	0	0	0	0	0	0	0	5.51894	0.23808	2.25056	0.03073	0.12738	0.01432	0.0044	0.00445	0.00226	0	0.0039	0.00397	0	0	0	0.00473	0	4.15689	0.0449	0	1.4574	0.00094	0	0.00904	0	2.08897	0	0.01246	0	0	0	0	0
k__Bacteria|p__Bacteria_unclassified|c__Bacteria_unclassified|o__Bacteria_unclassified|f__Bacteria_unclassified|g__GGB28961|s__GGB28961_SGB41670|t__SGB41670	0	0	0	0	0	0	0.15348	0	0.03061	0	0	0	0	0	0	0.04737	0	0	0.10156	0	0.21338	0.07629	0	0	0.0353	0	0	0	0	0	0	0	0	0.0913	0	0	0	0	0	0	0	0	0	0	0	0	0	0	0
k__Bacteria|p__Firmicutes|c__CFGB9511|o__OFGB9511|f__FGB9511|g__GGB28388|s__GGB28388_SGB40968|t__SGB40968	0	0	0	0	0	0	0.14398	0	0.06527	0	0	0	0	0	0	0	0	0	0.00931	0	0	0.00783	0	0	0	0	0	0	0	0	0	0	0	0	0	0	0	0	0	0.05962	0	0	0	0	0	0.49141	0	0	0
k__Bacteria|p__Firmicutes|c__Clostridia|o__Eubacteriales|f__Lachnospiraceae|g__Lachnospiraceae_unclassified|s__Lachnospiraceae_bacterium|t__SGB41412	0	0	0	0	0	0	0.12899	0.08445	0.3685	0	0	0	0	0	0	0.1764	0.06258	0	0.62548	1.32919	0.00477	0	0	0	0	0	0	0	0	0	0	0.11949	0	0	0	0	0.15217	1.42857	0	0	0	0	0.8873	0.08826	0	0	0	0	0.1813
k__Bacteria|p__Firmicutes|c__Clostridia|o__Eubacteriales|f__Lachnospiraceae|g__GGB75106|s__GGB75106_SGB102240|t__SGB102240	0	0	0	0	0	0	0.12746	0	0	0	0	0	0	0	0	0	0	0	0.01241	0	0.0076	0	0	0	0	0	0	0	0	0	0	0	0	0	0	0	0.02495	0	0	0	0	0	0	0	0	0	0	0	0
k__Bacteria|p__Firmicutes|c__Clostridia|o__Eubacteriales|f__Clostridiaceae|g__Clostridiaceae_unclassified|s__Clostridiaceae_bacterium|t__SGB43075	0	0	0	0	0	0	0.12603	0	0.0316	0	0.08549	0	0	0	0	0	0.11269	0	0.02601	0	0.00192	0.03753	0	0	0	0.06388	0	0	0	0	0.02118	0	0	0.14416	0	0	0	0	0	0.04688	0.04014	0.14267	0	0	0	0	0	0	0
k__Bacteria|p__Firmicutes|c__Clostridia|o__Eubacteriales|f__Oscillospiraceae|g__GGB30413|s__GGB30413_SGB43452|t__SGB43452	0	0	0	0	0	0	0.11755	0	0.02049	0	0	0	0	0	0	0.00325	0.00375	0	0.06682	0	0	0.06179	0	0	0	0	0	0	0	0	0	0	0	0.05989	0	0	0	0	0	0.10325	0	0.04196	0	0	0	0.01691	0	0	0
k__Bacteria|p__Bacteroidetes|c__Bacteroidia|o__Bacteroidales|f__Muribaculaceae|g__GGB30621|s__GGB30621_SGB43756|t__SGB43756	0	0	0	0	0	0	0.1171	0	0	0	0	0	0	0	0	0	0	0	0	0	0	0	0	0	0	0	0	0	0	0	0	0	0	0	0	0	0	0	0	0	0	0	0	0	0	0	0	0	0
k__Bacteria|p__Firmicutes|c__Negativicutes|o__Veillonellales|f__Veillonellaceae|g__GGB24148|s__GGB24148_SGB35952|t__SGB35952	0	0	0	0	0	0	0.10218	0.2363	0.22126	0	0	0	0	0	0	0	0	0	1.1125	0	0.51908	0	0	0	0	0	0	0	0	0	0	0.59733	0	0	0	0	0	0	0	0.01502	0	0	0.00132	0	0	0.3043	0	0	0
k__Bacteria|p__Firmicutes|c__Clostridia|o__Eubacteriales|f__Oscillospiraceae|g__GGB30450|s__GGB30450_SGB43507|t__SGB43507	0	0	0	0	0	0	0.10212	0	0	0	0.01747	0	0	0	0	0	0.07703	0	0.06188	0	0.00471	0	0	0	0	0.02064	0	0	0	0	0	0	0	0.24885	0	0	0	0	0	0.12283	0	0	0	0	0	0.11653	0	0	0
k__Bacteria|p__Bacteroidetes|c__Bacteroidia|o__Bacteroidales|f__Rikenellaceae|g__GGB24102|s__GGB24102_SGB44768|t__SGB44768	0	0	0	0	0	0	0.09601	0	0	0	0.03029	0	0	0	0	0	0	0	0	0	0	0	0	0	0.03036	0.01941	0	0	0	0	0	0	0	0	0	0	0	0	0	0	0	0.00374	0	0.18306	0	0	0	0	0
k__Bacteria|p__Bacteroidetes|c__Bacteroidia|o__Bacteroidales|f__Muribaculaceae|g__Muribaculum|s__Muribaculum_intestinale|t__SGB2088	0	0	0	0	0	0	0.09156	0	0.00644	0	0.03492	0	0	0	0	0	0.01767	0	1.08987	0	1.3675	0.03571	0	0	0	0.31862	0.01394	0	0	0	0	0	0	0	0	0	0.10891	0	0	0.01423	0	0.04011	0.00493	0	0.34614	0.02816	0	0	0
k__Bacteria|p__Firmicutes|c__CFGB10287|o__OFGB10287|f__FGB10287|g__GGB31383|s__GGB31383_SGB44711|t__SGB44711	0	0	0	0	0	0	0.09104	0	0	0	0	0	0	0	0	0	0	0	0	0	0	0	0	0	0	0	0	0	0	0	0	0	0	0	0	0	0	0	0	0	0	0	0	0	0	0	0	0	0
k__Bacteria|p__Firmicutes|c__Clostridia|o__Clostridia_unclassified|f__Clostridia_unclassified|g__GGB28933|s__GGB28933_SGB41634|t__SGB41634	0	0	0	0	0	0	0.08995	0	0	0	0	0.00865	0	0	0	0	0	0	0.02821	0	0.088	0	0	0.01583	0.02831	0	0	0.00106	0	0	0	0	0	0.05183	0	0	0	0	0	0	0	0	0	0	0	0.00632	0	0	0
k__Bacteria|p__Firmicutes|c__CFGB8152|o__OFGB8152|f__FGB8152|g__GGB28870|s__GGB28870_SGB41549|t__SGB41549	0	0	0	0	0	0	0.08007	1.72223	0.92554	0	0.82753	7.97462	0.02878	0.00523	0	1.67433	0.3066	0.02877	0.05895	7.91677	0.06475	0.25734	0.07819	0.52934	0.98424	0.98286	4.32945	0.03743	0.00862	0.0016	0.01879	4.4193	0.0513	0.39946	0	0	0	4.82097	0.01182	0.96331	0.52026	0.30055	0.019	0.92505	0.4071	1.2745	0	2.62843	0.18464
k__Bacteria|p__Firmicutes|c__Clostridia|o__Eubacteriales|f__Lachnospiraceae|g__GGB28765|s__GGB28765_SGB41415|t__SGB41415	0	0	0	0	0	0	0.07585	0	0	0	0	0	0	0	0	0	0	0	0	0	0	0	0	0	0	0	0	0	0	0	0	0	0	0	0	0	0	0	0	0	0	0	0	0	0	0	0	0	0
k__Bacteria|p__Firmicutes|c__CFGB76077|o__OFGB76077|f__FGB76077|g__GGB28841|s__GGB28841_SGB41505|t__SGB41505	0	0	0	0	0	0	0.07218	0	0	0	0	0	0	0	0	0.05026	0	0	0	0	0	0.09986	0	0	0	0	0	0	0	0	0	0	0	0.03129	0	0	0	0	0	0.27937	0	0	0	0	0	0	0	0	0
k__Bacteria|p__Firmicutes|c__Bacilli|o__Lactobacillales|f__Lactobacillaceae|g__Lactiplantibacillus|s__Lactiplantibacillus_SGB41406|t__SGB41406	0	0	0	0	0	0	0.07099	0	0	0	0	0	0	0	0	0	0.23727	0	0	0	0	0	0	0	0	0	0	0	0	0	0	0	0	0	0	0	0	0	0	0	0	0.19242	0	0	0	0	0	0	0
k__Bacteria|p__Firmicutes|c__Clostridia|o__Eubacteriales|f__Lachnospiraceae|g__Lachnospiraceae_unclassified|s__Lachnospiraceae_bacterium|t__SGB29415	0	0	0	0	0	0	0.06874	0.00881	0	0	0	0	0	0	0	0	0.30461	0	0	0	0.48085	0	0	0	0.02211	0.12658	0	0	0	3.82323	0.25117	0.03689	0.00943	0	0.01015	0	0.32681	0	0	0.10271	0	2.38188	0.00504	0	0.27387	0	0	0	0
k__Bacteria|p__Firmicutes|c__Bacilli|o__Lactobacillales|f__Lactobacillaceae|g__GGB30141|s__GGB30141_SGB43066|t__SGB43066	0	0	0	0	0	0	0.05873	0	0.0454	0	0	0	0	0	0	0.03297	0.03873	0	0.04366	0	0.01582	0.07211	0	0	0.01149	0.10719	0	0	0	0	0	0	0	0.03309	0	0	0.03232	0	0	0.03303	0	0.03915	0.00062	0	0.07932	0.04718	0	0	0
k__Bacteria|p__Firmicutes|c__CFGB2838|o__OFGB2838|f__FGB2838|g__GGB28409|s__GGB28409_SGB40991|t__SGB40991	0	0	0	0	0	0	0.05198	0	0	0	0	0	0	0	0	0	0	0	0.07013	0	0.05123	0.06799	0	0	0	0	0	0	0	0	0	0	0	0	0	0	0	0	0	0.02621	0	0	0	0	0	0	0	0	0
k__Bacteria|p__Firmicutes|c__Clostridia|o__Eubacteriales|f__Lachnospiraceae|g__GGB27873|s__GGB27873_SGB40307|t__SGB40307	0	0	0	0	0	0	0.05112	0	0	0	0	0	0	0	0	0	0	0	0.06618	0	0.00707	0	0	0	0	0	0	0	0	0	0	0	0	0	0	0	0	0	0	0	0	0	0	0	0	0.00808	0	0	0
k__Bacteria|p__Firmicutes|c__CFGB76536|o__OFGB76536|f__FGB76536|g__GGB28414|s__GGB28414_SGB102489|t__SGB102489	0	0	0	0	0	0	0.04976	0	0	0	0.70313	0	0	0	0	0.04151	0	0	0	0	0	0.04091	0	0	0	0	0	0	0	0	0.27727	0	0	0	0	0	0	0	0	0	0	0	0	0	0.41187	0.02325	0	0	0
k__Bacteria|p__Firmicutes|c__Clostridia|o__Eubacteriales|f__Oscillospiraceae|g__GGB30461|s__GGB30461_SGB63209|t__SGB63209	0	0	0	0	0	0	0.04776	0	0	0	0	0	0	0	0	0	0	0.40331	0	0	0.01405	0	0	0	0	0.0044	0	0	0	0	0	0	0	0.03487	0	0	0	0	0	0.04329	0	0	0	0	0	0	0	0	0
k__Bacteria|p__Firmicutes|c__Clostridia|o__Eubacteriales|f__Lachnospiraceae|g__Lachnospiraceae_unclassified|s__Lachnospiraceae_bacterium_10_1|t__SGB4974	0	0	0	0	0	0	0.04707	0	0.21132	0	0	0	0	0	0	0.06727	0	0	0.52177	0	4.124	0.03977	0	0	0.01519	0.01987	0	0	0	0	0	0	0	0	0	0	0.54024	0	0	0.49321	0	0	0	0.1373	0	0.07214	0	0	0.3938
k__Bacteria|p__Bacteria_unclassified|c__Bacteria_unclassified|o__Bacteria_unclassified|f__Bacteria_unclassified|g__GGB28962|s__GGB28962_SGB41671|t__SGB41671	0	0	0	0	0	0	0.04401	0	0	0	0	0	0	0	0	0	0	0	0.01708	0	0.04864	0	0	0	0.02555	0.06614	0	0	0	0	0	0	0	0.07538	0	0	0	0	0	0	0	0	0	0	0	0	0	0	0
k__Bacteria|p__Firmicutes|c__Clostridia|o__Eubacteriales|f__Lachnospiraceae|g__GGB42598|s__GGB42598_SGB59794|t__SGB59794	0	0	0	0	0	0	0.04297	0	1.18281	0	0	0	0	0	0	0.01816	0.10792	0	0	0	0.31548	0	0	0	0	0	0	0	0	0	0	0	0	0	0	0	0	0	0	0	0	0	0	0	0	0	0	0	0
k__Bacteria|p__Firmicutes|c__CFGB9629|o__OFGB9629|f__FGB9629|g__GGB28840|s__GGB28840_SGB102297|t__SGB102297	0	0	0	0	0	0	0.03935	0	0	0	0.01212	0	0	0	0	0.06018	0.01107	0	0.00429	0	0.01312	0.00183	0	0	0.00965	0	0	0	0	0	0.01072	0	0	0.01413	0	0	0.01772	0	0	0.02584	0	0.006	0	0	0	0.00763	0	0	0.00368
k__Bacteria|p__Bacteroidetes|c__Bacteroidia|o__Bacteroidales|f__Bacteroidales_unclassified|g__Bacteroidales_unclassified|s__Bacteroidales_bacterium|t__SGB27761	0	0	0	0	0	0	0.03353	0	0	0	0	0	0	0	0	0	0	0	2.23843	0	0.74346	0	0	0	0	0	0	0	0	0	0	0	0	0	0	0	0.03053	0	0	0	0	0	0	0	0	0.03893	0	0	0
k__Bacteria|p__Firmicutes|c__Clostridia|o__Eubacteriales|f__Lachnospiraceae|g__Lachnospiraceae_unclassified|s__Lachnospiraceae_unclassified_SGB41402|t__SGB41402	0	0	0	0	0	0	0.0323	0	0.03356	0	8e-04	0	0	0	0	0	0	0	0.03455	0	0.01425	0	0	0	0.07278	0	0	0	0	0	0	0	0	0.03185	0	0	0.05193	0	0	0	0	0.01951	0	0	0	0.02764	0	0	0
k__Bacteria|p__Firmicutes|c__Clostridia|o__Clostridia_unclassified|f__Clostridia_unclassified|g__GGB28934|s__GGB28934_SGB41635|t__SGB41635	0	0	0	0	0	0	0.03049	0	0.00389	0	0.0115	0	0	0	0	0	0.05557	0	0.06778	0	0.01295	0.02047	0	0.12441	0.08613	0.07632	0	0	0	0	0	0	0	0.12791	0	0	0.151	0	0	0.00071	0	0.08061	0	0	0.03985	0.02853	0	0	0.01621
k__Bacteria|p__Firmicutes|c__CFGB49426|o__OFGB49426|f__FGB49426|g__GGB30296|s__GGB30296_SGB43260|t__SGB43260	0	0	0	0	0	0	0.02986	0	0	0	0	0	0.06058	0	0.09691	0	0.04548	0	0	0	0.04665	0	0	0	0	0	0	0	0.00931	0.00056	0	0	0	0	0.42647	0	0	0	0.09064	0.01854	0	0.00495	0	0	0	0	0	0	0
k__Bacteria|p__Firmicutes|c__CFGB76355|o__OFGB76355|f__FGB76355|g__GGB42330|s__GGB42330_SGB59498|t__SGB59498	0	0	0	0	0	0	0.02894	0	0.06346	0	0.01801	0	0	0	0	0.00534	0.09978	0	0.00095	0	0	0.2753	0	0.08887	0.03393	0.22713	0	0	0	0	0	0	0	0.37723	0	0	1.18327	0	0	0.86438	0	0.08408	0	0.05671	0	0.5229	0	0	0.05945
k__Bacteria|p__Firmicutes|c__Clostridia|o__Clostridia_unclassified|f__Clostridia_unclassified|g__GGB28386|s__GGB28386_SGB40966|t__SGB40966	0	0	0	0	0	0	0.02893	0	0	0	0	0	0	0	0	0.00854	0	0	0	0	0.03327	0	0	0.02559	0.0102	0	0	0	0	0	0	0	0	0.01043	0	0	0	0	0	0.0186	0	0	0	0	0	0	0	0	0
k__Bacteria|p__Bacteria_unclassified|c__Bacteria_unclassified|o__Bacteria_unclassified|f__Bacteria_unclassified|g__GGB28959|s__GGB28959_SGB41668|t__SGB41668	0	0	0	0	0	0	0.02818	0	0.0681	0	0	0	0	0	0	0.15381	0	0	0.10319	0	0	0.23986	0	0.01776	0.05768	0.05618	0	0	0	0	0	0	0	0.01066	0	0	0.14572	0	0	0.08697	0	0	0	0	0	0.0051	0	0	0
k__Bacteria|p__Bacteria_unclassified|c__Bacteria_unclassified|o__Bacteria_unclassified|f__Bacteria_unclassified|g__Bacteria_unclassified|s__Bacteria_unclassified_SGB41508|t__SGB41508	0	0	0	0	0	0	0.02776	0	0.01698	0	0	0	0	0	0	0	0	0	0.00283	0	0.05062	0	0	0	0	0.02895	0	0	0	0	0	0	0	0	0	0	0	0	0	0.04321	0	0	0	0	0	0	0	0	0
k__Bacteria|p__Firmicutes|c__CFGB76491|o__OFGB76491|f__FGB76491|g__GGB42327|s__GGB42327_SGB59494|t__SGB59494	0	0	0	0	0	0	0.02578	0	0	0	0	0	0	0	0	0	0	0	0	0	0	0	0	0	0	0	0	0	0	0	0	0	0	0	0	0	0	0	0	0	0	0	0	0.0057	0	0.09752	0	0	0
k__Bacteria|p__Firmicutes|c__Clostridia|o__Eubacteriales|f__Lachnospiraceae|g__GGB79685|s__GGB79685_SGB40186|t__SGB40186	0	0	0	0	0	0	0.02364	0	0.18093	0	0	0	0	0	0	0.10443	0	0	0	0	0.05024	0.02063	0.00784	0.02862	0.06127	0.0418	0	0	0	0	0	0	0	0.05538	0	0	0.0111	0	0	0.02498	0	0	0	0.04516	0	0.05995	0	0	0.24761
k__Bacteria|p__Firmicutes|c__Clostridia|o__Eubacteriales|f__Eubacteriaceae|g__Eubacterium|s__Eubacterium_SGB102306|t__SGB102306	0	0	0	0	0	0	0.02259	0	0.02226	0	3.64092	0.01293	0.02678	6.11113	0.13772	0.6132	0.05739	2.73739	0.06526	0	0.03286	0.43982	0.00816	0	3.26947	2.96679	0.06533	0.01638	0	0.00397	0.50488	0.00767	0	0	0	0	0	0	0	0	0.69995	0.00534	0	0	0	3.02112	0	0	0
k__Bacteria|p__Bacteroidetes|c__Bacteroidia|o__Bacteroidales|f__Muribaculaceae|g__Muribaculum|s__Muribaculum_gordoncarteri|t__SGB2087	0	0	0	0	0	0	0.01961	0	0.0061	0	0	0	0.04397	0	0	0	0.02433	0	0.22787	0	0.01917	0.10764	0	0	0.02261	0.25249	0	0	0	0.02862	0	0	0	0	0	0	0.60609	0	0	0	0	0.05365	0	0	0	0.01278	0	0	0
k__Bacteria|p__Proteobacteria|c__CFGB76404|o__OFGB76404|f__FGB76404|g__GGB30667|s__GGB30667_SGB43809|t__SGB43809	0	0	0	0	0	0	0.01954	0	0	0	0	0	0	0	0	0	0	0	1.84691	0	0.13412	0.05849	1.89684	0	0	0	0	0	0	0	0	0	0	0	0	0	0.18032	0	0	0.00352	0	0	0	0	0	0	0	0	0
k__Bacteria|p__Firmicutes|c__Clostridia|o__Eubacteriales|f__Oscillospiraceae|g__GGB30466|s__GGB30466_SGB43544|t__SGB43544	0	0	0	0	0	0	0.0177	0	0.01883	0	0	0	0	0	0	0	0	0	0	0	0.09381	0	0	0	0.00645	0	0	0	0	0	0	0	0	0.05746	0	0	0.02429	0	0	0	0	0	0	0	0	0	0	0	0
k__Bacteria|p__Firmicutes|c__CFGB76790|o__OFGB76790|f__FGB76790|g__GGB30303|s__GGB30303_SGB43268|t__SGB43268	0	0	0	0	0	0	0.01675	0	0	0	0	0	0	0	0	0.01896	0.01684	0.02816	0	0	0.00866	0	0	0	0	0	0	0	0	0.00766	0	0	0	0	0	0	0	0	0	0	0	0.01058	0	0	0	0	0	0	0
k__Bacteria|p__Firmicutes|c__Clostridia|o__Eubacteriales|f__Lachnospiraceae|g__GGB28766|s__GGB28766_SGB41418|t__SGB41418	0	0	0	0	0	0	0.01649	0	0	0	0	0	0	0	0	0	9e-04	0	0	0	0.06362	0	0	0	0	0	0	0	0	0	0	0	0	0	0	0	0	0	0	0	0	0	0	0	0	0	0	0	0
k__Bacteria|p__Bacteroidetes|c__CFGB74567|o__OFGB74567|f__FGB74567|g__GGB1515|s__GGB1515_SGB2095|t__SGB2095	0	0	0	0	0	0	0.01496	0	0	0	0	0	0	0	0	0	0	0	0	0	0	0	0	0	0	0	0	0	0	0	0	0	0	0	0	0	0	0	0	0	0	0	0	0	0	0.01066	0	0	0
k__Bacteria|p__Firmicutes|c__Bacilli|o__Lactobacillales|f__Streptococcaceae|g__Streptococcus|s__Streptococcus_acidominimus|t__SGB8211	0	0	0	0	0	0	0.01476	0	0	0	0	0	0	0.06169	0	0	0	0	0	0	0	0	0	0	0	0	0	0	0	0	0	0	0	0	0	0	0	0	0	0	0	0	0	0	0	0.00457	0	0	0
k__Bacteria|p__Firmicutes|c__CFGB10344|o__OFGB10344|f__FGB10344|g__GGB31822|s__GGB31822_SGB45198|t__SGB45198	0	0	0	0	0	0	0.0135	0	0	0	0	0	0	0	0	0	0	0	0	0	0	0.10678	0	0	0	0	0	0	0	0	0	0	0	0	0	0	0	0	0	0	0	0	0	0	0	0	0	0	0
k__Bacteria|p__Bacteroidetes|c__CFGB76026|o__OFGB76026|f__FGB76026|g__GGB27914|s__GGB27914_SGB40352|t__SGB40352	0	0	0	0	0	0	0.01339	0	0	0	0	0.01423	0	0	0	0	0	0	0.07499	0	0.01733	0.00926	0	0	0	0.00371	0	0	0	0	0	0	0	0	0	0	0	0	0	0	0	0.03771	0	0	0	0.00455	0	0	0
k__Bacteria|p__Firmicutes|c__Clostridia|o__Eubacteriales|f__Lachnospiraceae|g__Acetatifactor|s__Acetatifactor_muris|t__SGB7273	0	0	0	0	0	0	0.01294	0	0	0	0	0	0	0	0	0	0	0.0035	0	0	0	0	0	0	0.00071	0.00729	0	0	0	0	0	0	0	0.0182	0	0	0	0	0	0	0	0	0	0	0.01442	0.00863	0	0	0
k__Bacteria|p__Firmicutes|c__Clostridia|o__Eubacteriales|f__Oscillospiraceae|g__GGB30460|s__GGB30460_SGB63207|t__SGB63207	0	0	0	0	0	0	0.01056	0	0	0	0	0	0	0	0	0	0	0	0	0	0	0	0	0	0	0	0	0	0	0	0	0	0	0	0	0	0.01405	0	0	0	0	0	0	0	0	0	0	0	0
k__Bacteria|p__Firmicutes|c__CFGB9637|o__OFGB9637|f__FGB9637|g__GGB28932|s__GGB28932_SGB40974|t__SGB40974	0	0	0	0	0	0	0.00793	0	0	0	0	0	0	0	0	0.01012	0	0	0.04718	0	0.00321	0.06408	0	0.01403	0	0	0	0	0	0	0	0	0	0.03882	0	0	0.00781	0	0	0.08815	0	0	0	0	0	0.24417	0	0	0
k__Bacteria|p__Bacteria_unclassified|c__Bacteria_unclassified|o__Bacteria_unclassified|f__Bacteria_unclassified|g__Bacteria_unclassified|s__Bacteria_unclassified_SGB43539|t__SGB43539	0	0	0	0	0	0	0.00771	0	0	0	0	0	0	0.03909	0	0.01183	0.08723	0.09029	0.0862	0	0.02515	0.02987	0	0	0	0	0	0	0	0.01352	0	0	0	0	0	0	0	0	0	0	0	0.06765	0	0	0	0	0	0	0
k__Bacteria|p__Candidatus_Saccharibacteria|c__CFGB9318|o__OFGB9318|f__FGB9318|g__GGB27479|s__GGB27479_SGB39774|t__SGB39774	0	0	0	0	0	0	0.00752	0	0	0	0	0	0	0	0	0	0	0	0.00946	0	0	0.08803	0	0	0	0	0	0	0	0	0	0	0	0	0	0	0	0	0	0	0	0	0	0	0	0	0	0	0
[truncated: 714 more rows]
[truncated: 30 more columns]
