# Supplementary material for: Integrative analysis of the mouse cecal microbiome across diet, age, and weight in the diverse BXD population
Source: Microbiome. 2026 May 12;14:144. doi: 10.1186/s40168-026-02369-x (PMC13173809; doi:10.1186/s40168-026-02369-x)
Supplement: Supplementary file 9 — Supplementary Material 8. Table S1. Individual mouse metadata for all cecal samples. Table S2. Raw RNA-Seq counts of cecal tissue mRNA expression. Table S3. Log-transformed TPM values (TPM + 1) of cecal tissue mRNA expression. Table S4. Relative bacterial abundances by taxonomic rank for MG measurements of cecal contents, via the MetaPhlAn 4 pipeline. Table S5. Relative bacterial abundances by taxonomic rank for MT measurements of cecal contents, via the MetaPhlAn 4 pipeline. Table S6. Functional pathway analysis of MG measurements of cecal contents, via the HUMAnN 3.8 pipeline. Table S7. Functional pathway analysis of MT measurements of cecal contents, via the HUMAnN 3.8 pipeline. Table S8. Cross-reference table for bacteria taxonomic names between the MetaPhlAn4, SGB_ID, and GTDB databases. Table S9. Raw counts of bacterial abundances by taxonomic rank for MG measurements of cecal contents, by the Kraken2 pipeline. [file 40168_2026_2369_MOESM8_ESM.zip › TableS6_metaDNA_humann3.8_pathabundance_relab_zy.txt]

Pathway	C007	C008	C009	C012	C015	C016	C017	C020	C023	C025	C025_n	C025_r	C026	C027	C028	C029	C030	C030_r	C031	C033	C035	C036	C037	C039	C040	C042	C042_r	C043	C043_r	C045	C046	C047	C049	C050	C052	C053	C055	C057	C060	C061	C061_r	C063	C063_r	C065	C068	C070	C071	C072	C073
UNMAPPED	0.578627	0.526488	0.467926	0.472283	0.514713	0.470568	0.508995	0.542863	0.335119	0.544581	0.507353	0.538205	0.484848	0.415064	0.492921	0.521465	0.532277	0.541818	0.547326	0.559334	0.498649	0.572809	0.46297	0.517359	0.513477	0.365031	0.366109	0.571913	0.579752	0.513657	0.468282	0.551407	0.483079	0.513137	0.565638	0.530282	0.503076	0.546602	0.540704	0.494659	0.501977	0.49748	0.493683	0.519707	0.429818	0.555534	0.592593	0.435469	0.493847
UNINTEGRATED	0.394511	0.443001	0.494716	0.498306	0.45327	0.500004	0.462481	0.429628	0.612529	0.426632	0.466174	0.432788	0.485096	0.544856	0.478142	0.447078	0.440968	0.432163	0.422156	0.413206	0.470044	0.400698	0.500349	0.454744	0.455026	0.593488	0.591291	0.400269	0.394052	0.459896	0.497861	0.423384	0.489158	0.458626	0.409015	0.44093	0.470242	0.426644	0.432413	0.475696	0.469246	0.474605	0.478107	0.448261	0.543122	0.416	0.383044	0.535816	0.473918
UNINTEGRATED|g__Acetatifactor.s__Acetatifactor_muris	0	0	0	0.00817323	0.00573974	0	0.00139998	0.00707166	0	0.00905252	0.0115054	0.00940899	0.00390145	0.00058262	0.00147655	0	0.00474964	0.00530921	0.00345754	0.00876344	0.0032216	0	0.00593693	0	0	0	0	0.00891918	0.00800786	0.0096198	0	0	0.00349845	0	0	0.00936062	0.00776149	0	0	0	0	0	0	0	0	0.00326072	0.0120081	0	0
UNINTEGRATED|g__Acutalibacter.s__Acutalibacter_muris	0.0023179	0.00808885	0.00262798	0.00548732	0.00392912	0.00313185	0.0133785	0.014166	0.000837104	0.00477284	0.00467595	0.00526234	0.0454149	0.00158712	0.0245014	0.00389606	0.00744141	0.00779078	0.0105033	0.0107966	0.00727654	0.00313968	0	0.0185767	0.00851271	0	0	0.00458239	0.00324729	0.00829622	0.00981753	0.00826935	0.00452233	0.0216501	0	0.00433058	0.00848797	0.00178459	0.0042203	0.0263917	0.0296904	0.0294489	0.03171	0	0.00720943	0.00182992	0.0049817	0.0198825	0.00302343
UNINTEGRATED|g__Aerococcus.s__Aerococcus_urinaeequi	0	0	0	0	0	0	0	0	0	0	0	0	0	0	0	0	0	0	0	0	0	0	0	0	0	0	0	0	0	0	0	0	0	0	0	0	0	0	0	0	0	0	0	0	0	0	0	0	0
UNINTEGRATED|g__Aerococcus.s__Aerococcus_viridans	0	0	0	0	0	0	0	0	0	0	0	0	0	0	0	0	0	0	0	0	0	0	0	0	0	0	0	0	0	0	0	0	0	0	0	0	0	0	0	0	0	0	0	0	0	0	0	0	0
UNINTEGRATED|g__Akkermansia.s__Akkermansia_muciniphila	0	0	0	0	0.000683685	0.000511824	0	0	0	0	0	0	0	0	0	0	0	0	0	0	0	0	0	0	0	0	0	0	0	0	0	0	0	0	0	0	0	0	0	0	0	0	0	0	0	0	0	0	0
UNINTEGRATED|g__Alistipes.s__Alistipes_timonensis	0.00188166	0	0	0	0	0	0	0	0	0	0	0	0	0	0	0	0	0	0	0	0	0	0	0	0	0	0	0	0	0	0	0	0	0	0	0.00167128	0	0	0	0	0	0	0	0	0	0	0	0	0
UNINTEGRATED|g__Anaerotruncus.s__Anaerotruncus_colihominis	0	0	0	0	0	0.00541541	0	0	0.0020558	0	0	0	0	0	0	0.00292825	0	0	0	0	0	0	0	0	0	0	0	0	0	0	0	0.00627435	0	0	0	0	0	0.00451877	0.00360362	0	0	0	0	0	0	0	0	0	0
UNINTEGRATED|g__Anaerotruncus.s__Anaerotruncus_sp_G3_2012	0.00840691	0.00695297	0.00547488	0.00839404	0.00535708	0.00743048	0.00506028	0.00477148	0	0.00828952	0.0102427	0.00864034	0	0	0.00623133	0.00444649	0.00838596	0.00862855	0.00664537	0.00437005	0.00357338	0.00944249	0.00508531	0	0.00772225	0	0	0.00960839	0	0	0.004356	0.0113619	0	0	0.00934376	0.0121189	0.00975955	0.0132121	0.00866212	0	0	0	0	0.00631553	0.00596038	0.0057733	0	0.0105356	0.0063237
UNINTEGRATED|g__Bacteroides.s__Bacteroides_caecimuris	0.0129103	0.00787039	0.00409962	0	0.00376739	0.00583522	0.00163168	0	0.0130298	0.00122737	0.000539666	0.00102537	0.00868651	0.0230868	0.0126681	0.00127744	0.00422035	0.00438252	0.00146834	0.00385365	0.00358328	0	0.00201327	0.00760297	0.0061156	0.06018	0.0723619	0.00319396	0.00406093	0.00147783	0.00356657	0	0.00151005	0.00521264	0.00627532	0.00274783	0.00199772	0.0109866	0.00813172	0	0	0.00702604	0.00649682	0.00779182	0.0157884	0.00800763	0	0.0057217	0.00667575
UNINTEGRATED|g__Bacteroides.s__Bacteroides_dorei	0	0	0	0	0	0	0	0	0	0	0	0	0	0	0	0	0	0	0	0	0	0	0	0	0	0	0	0	0	0	0.000989237	0	0	0	0	0	0	0	0	0	0	0	0	0	0	0	0	0	0.000821177
UNINTEGRATED|g__Bacteroides.s__Bacteroides_sartorii	0	0	0	0	0	0	0	0	0	0.00172388	0.000853737	0.00177192	0	0	0	0	0	0	0.00243766	0	0	0	0.0245788	0	0	0	0	0	0	0	0.0303382	0	0.00102569	0	0	0.00491787	0	0	0	0	0	0	0	0	0	0	0	0	0.039703
UNINTEGRATED|g__Bacteroides.s__Bacteroides_uniformis	0.036125	0.0091629	0.0388119	0.0330772	0.0169697	0.0520354	0.00398024	0	0.0835935	0.00264175	0.00144085	0.00300415	0.0235935	0.0654299	0.0194249	0.0489133	0.0241834	0.0246052	0.00251115	0.00752797	0.0145458	0.0362035	0.00686049	0.0243309	0.0126827	0.031638	0	0.00751234	0.00818913	0.00541596	0.0157032	0.0186409	0.00482647	0.0210009	0.060465	0.00433375	0.00588384	0	0.0786528	0.0343959	0.0313787	0.0263365	0.0261016	0.129783	0.0462319	0.0053137	0	0.0343553	0.0455506
UNINTEGRATED|g__Bacteroides.s__Bacteroides_vulgatus	0	0	0	0	0.0278336	0	0	0	0	0	0	0	0	0	0	0	0	0	0	0	0	0	0	0	0	0	0	0	0	0.00895741	0	0	0	0	0	0	0.010616	0	0	0	0	0	0	0	0	0	0	0	0
UNINTEGRATED|g__Bifidobacterium.s__Bifidobacterium_pseudolongum	0	0	0.000377801	0	0	0	0	0	0	0	0	0	0	0	0.000554989	0	0	0	0	0	0.00401262	0	0	0	0	0	0	0	0	0	0	0	0	0	0	0	0	0	0	0	0	0	0	0	0	0	0	0	0
UNINTEGRATED|g__Brevundimonas.s__Brevundimonas_diminuta	0	0	0	0	0	0	0	0	0	0	0	0	0	0	0	0	0	0	0	0	0	0	0	0	0	0	0	0	0	0	0	0	0	0	0	0	0	0	0	0	0	0	0	0	0	0	0	0	0
UNINTEGRATED|g__Clostridium.s__Clostridium_perfringens	0	0	0	0	0	0	0	0	0.00122898	0	0	0	0	0	0	0	0	0	0	0	0	0	0	0	0	0	0	0	0	0	0	0	0	0	0	0	0	0	0	0	0	0	0	0	0	0	0	0	0
UNINTEGRATED|g__Clostridium.s__Clostridium_sp_ASF356	0	0.000610922	0	0	0	0	0	0	0	0	0.00111892	0	0	0.000614263	0	0	0	0	0	0.000547734	0.00263965	0	0	0.000919303	0	0	0	0.000807798	0	0	0	0	0	0	0	0.000688802	0	0	0	0.00140017	0.000854454	0.000828546	0.000967536	0	0	0	0	0	0
UNINTEGRATED|g__Clostridium.s__Clostridium_sp_ASF502	0	0.00933328	0.00796705	0.00530079	0.00304143	0.00238437	0.00750728	0.00447743	0.00115908	0.00617001	0.0078351	0.00452474	0.0052213	0.00280594	0.00534725	0	0.00267699	0.00629569	0.00493716	0.00166819	0.00454379	0.00253307	0.00506101	0.0045019	0.00979874	0	0	0.00459423	0.00330312	0.00690336	0.00715122	0.0075221	0.00422212	0.00689023	0	0.0106555	0.00944412	0	0.00804443	0.00689716	0.00623934	0.0108865	0.00979324	0	0.00291844	0.00645563	0	0.00678752	0.00511422
UNINTEGRATED|g__Corynebacterium.s__Corynebacterium_stationis	0	0	0	0	0	0	0	0	0	0	0	0	0	0	0	0	0	0	0	0	0	0	0	0	0	0	0	0	0	0	0	0	0	0	0	0	0	0	0	0	0	0	0	0	0	0	0	0	0
UNINTEGRATED|g__Dorea.s__Dorea_sp_5_2	0.0133374	0.0130255	0.00829361	0.00863453	0.00406772	0.00530585	0.00641999	0.00711525	0.00321548	0.00576753	0.00944541	0.00701971	0	0.00701421	0.00633697	0.00500685	0.01115	0	0.00485018	0.0053565	0.00581194	0.00799086	0.00836117	0.0104514	0.011776	0	0	0.004587	0.022697	0.00778641	0	0.00816159	0.00601736	0.0178205	0.00879141	0.0125721	0.00676974	0.01044	0.00729569	0.00799099	0.00894961	0.00479674	0.0106846	0.00918661	0	0.00698339	0.00630891	0.0112874	0.00551669
UNINTEGRATED|g__Enterococcus.s__Enterococcus_faecalis	0	0	0	0	0	0	0	0	0.000585176	0	0	0	0	0	0	0.00197662	0	0	0	0	0	0	0	0	0	0.00101268	0.000984957	0	0	0	0	0	0	0	0	0	0	0	0	0	0	0	0	0	0	0	0	0	0
UNINTEGRATED|g__Enterococcus.s__Enterococcus_gallinarum	0	0	0	0	0	0	0	0	0	0	0	0.000703629	0	0	0	0	0	0	0	0	0	0	0	0	0	0	0	0	0	0	0	0	0	0	0	0	0	0	0	0	0	0	0	0	0	0	0	0	0
UNINTEGRATED|g__Enterococcus.s__Enterococcus_hirae	0	0	0	0	0	0	0	0	0	0	0	0	0	0.000985556	0	0	0	0	0	0	0	0	0	0	0	0	0	0	0	0	0	0	0	0	0	0	0	0	0	0	0	0	0	0	0	0	0	0	0
UNINTEGRATED|g__Enterorhabdus.s__Enterorhabdus_caecimuris	0.000785576	0.000472198	0.000321643	0	8.26E-05	0.000164397	0.00199173	0.000351067	0.000362021	7.19E-05	0	0.000133911	7.63E-05	0.000468407	0.000438136	0.000302325	0.00031954	0.000487992	0.000270102	0.00027848	0	0.000737444	0	0.000227293	0.000763006	0	0	6.67E-05	0	8.12E-05	0.000186005	7.55E-05	0	0.000175162	0	9.42E-05	0.000287281	0	0	0	0	5.19E-05	0	0	0.000117929	0.000300119	0	0	0.000570484
UNINTEGRATED|g__Erysipelatoclostridium.s__Clostridium_cocleatum	0	0	0.000351611	0	0	0	0	0	0.000385973	0	0	0	0	0.0129751	0	0	0	0	0	0	0	0	0	0	0	0	0	0	0	0	0	0	0	0	0	0	0	0	0	0	0	0	0	0	0	0	0.000738637	0	0
UNINTEGRATED|g__Erysipelatoclostridium.s__Clostridium_innocuum	0	0	0	0	0	0	0	0	0.00258429	0	0	0	0	0	0	0	0	0	0	0	0	0	0	0	0	0	0	0	0	0	0	0	0	0	0	0	0	0	0	0	0	0	0	0	0	0	0	0	0
UNINTEGRATED|g__Erysipelatoclostridium.s__Erysipelatoclostridium_ramosum	0	0	0	0	0	0	0	0	0	0	0	0	0	0	0	0	0	0	0	0	0	0	0	0	0	0.00109353	0.000767359	0	0	0	0	0	0	0	0	0	0	0	0	0	0	0	0	0	0	0	0	0	0
UNINTEGRATED|g__Escherichia.s__Escherichia_coli	0	0.00414827	0.0155622	0.00368473	0	0	0.00162309	0	0.140167	0.00177061	0.0012766	0.0019347	0	0.0107869	0	0	0	0	0	0	0.00714738	0	0	0	0.000606404	0.0332462	0.0311309	0	0	0	0	0	0.00479371	0	0	0.00531474	0.00154767	0	0	0	0	0	0	0.00678811	0	0	0	0.00358433	0.000928166
UNINTEGRATED|g__Eubacterium.s__Eubacterium_sp_14_2	0	0	0	0	0	0	0	0.00570536	0.0012884	0.00338592	0.00418094	0.00204284	0	0.0019506	0	0	0	0	0.00136946	0.00963956	0.00386182	0	0	0	0.00308593	0	0	0	0	0.00727383	0	0	0	0.00227697	0	0	0.00899287	0	0	0	0	0	0	0	0	0	0	0	0
UNINTEGRATED|g__Faecalibaculum.s__Faecalibaculum_rodentium	0	0	0	0	0	0	0	0	0	0	0	0	0	0.00287967	0	0	0.00124922	0.00146244	0	0	0	0.00389478	0	0	0	0.0034245	0.00413802	0	0	0	0	0	0	0	0	0	0	0	0.00560594	0	0	0	0	0	0	0	0	0	0.00233668
UNINTEGRATED|g__Firmicutes_unclassified.s__Firmicutes_bacterium_ASF500	0.00933531	0.00946493	0.00782259	0.0087138	0.0102424	0.00785756	0.00403154	0.0127147	0	0.00847354	0.00849008	0.00924967	0.00788473	0.00513673	0.0100825	0.00771834	0.00865108	0.0100492	0.0107338	0.0100246	0.00505673	0.00940723	0	0.00701947	0.00926055	0	0	0.00864078	0.00916198	0.0109446	0.00790404	0.00863941	0.0047878	0.00711512	0.00944782	0.0099668	0.00962801	0.0104384	0.0108748	0.00713786	0.00769815	0.00645009	0.00722669	0.00730207	0.00602645	0.00985437	0.0112774	0.00839915	0.00849133
UNINTEGRATED|g__Helicobacter.s__Helicobacter_bilis	0	0	0	0	0	0	0	0	0	0	0	0	0	0	0	0.0276054	0.00244748	0.00211722	0	0.0151852	0	0	0	0	0	0	0	0.00249447	0.00229781	0	0	0.00983636	0	0	0	0	0	0	0	0	0	0	0	0	0	0	0	0.0131759	0
UNINTEGRATED|g__Helicobacter.s__Helicobacter_ganmani	0	0	0	0	0	0	0	0	0	0	0	0	0	0	0	0	0	0	0	0	0	0	0	0	0	0	0	0	0	0	0	0	0	0	0	0	0	0	0	0	0	0	0	0	0	0	0	0	0.0116082
UNINTEGRATED|g__Helicobacter.s__Helicobacter_hepaticus	0	0	0	0	0.00791631	0	0	0	0	0.00721949	0.00133297	0.00686373	0	0	0	0	0	0	0	0	0	0	0	0	0	0	0	0	0	0.00161665	0	0	0.0015047	0	0	0.00134098	0.00172938	0	0	0	0	0	0	0	0	0.00367501	0	0	0.00885593
UNINTEGRATED|g__Helicobacter.s__Helicobacter_typhlonius	0	0	0	0	0	0	0	0	0.0252355	0	0	0	0	0	0	0	0	0	0.0207768	0	0	0	0.090067	0	0	0	0	0	0	0	0.0234955	0	0.0133823	0	0	0	0	0	0	0	0	0	0	0	0	0.000104075	0	0	0
UNINTEGRATED|g__Jeotgalicoccus.s__Jeotgalicoccus_halotolerans	0	0	0	0	0	0	0	0	0	0	0	0	0	0	0	0	0	0	0	0	0	0	0	0	0	0	0	0	0	0	0	0	0	0	0	0	0	0	0	0	0	0	0	0	0	0	0	0	0
UNINTEGRATED|g__Klebsiella.s__Klebsiella_oxytoca	0	0	0	0	0	0	0	0	0.00791131	0	0	0	0	0	0	0	0	0	0	0	0	0	0	0	0	0	0	0	0	0	0	0	0	0	0	0	0	0	0	0	0	0	0	0	0	0	0	0	0
UNINTEGRATED|g__Lachnospiraceae_unclassified.s__Lachnospiraceae_bacterium_10_1	0	0	0	0	0.00651518	0	0	0	0	0.0198699	0.0189075	0.0202669	0	0	0.00529954	0	0.0564487	0.050305	0.00597587	0	0	0	0	0	0	0.00324047	0	0.00415428	0	0.0136434	0.0110067	0	0.0162017	0	0	0.0121346	0.014515	0	0	0	0	0	0	0	0	0	0	0	0
UNINTEGRATED|g__Lachnospiraceae_unclassified.s__Lachnospiraceae_bacterium_28_4	0	0	0.0218849	0	0	0.196033	0.023005	0	0.00292955	0.0129465	0.0134454	0.0133393	0.0905725	0.00337629	0	0.0268512	0.00793845	0.00735287	0.0105291	0.0064953	0.0063845	0.0579076	0.119077	0	0	0.0417392	0.0493891	0.00882841	0.0069235	0.0666763	0.0207569	0.138881	0.0103257	0	0.0509562	0.0153354	0.0687178	0.0960761	0.0542357	0.014853	0.014558	0	0	0.014924	0	0.0326495	0.119433	0	0.0875143
UNINTEGRATED|g__Lachnospiraceae_unclassified.s__Lachnospiraceae_bacterium_3_1	0	0	0	0	0.00480007	0	0	0	0	0	0	0	0.00513879	0	0.00427002	0	0	0	0	0.00534129	0	0	0	0	0	0	0	0.00775548	0.00739758	0	0	0	0	0	0	0	0	0.00552168	0	0.00708958	0.00657871	0	0	0	0	0.00171686	0	0	0
UNINTEGRATED|g__Lachnospiraceae_unclassified.s__Lachnospiraceae_bacterium_3_2	0	0.00338745	0	0.00311613	0.0018623	0.0034926	0.00818841	0.00368673	0.00104532	0.00385894	0.00508092	0.00327169	0.0030044	0	0.0028196	0.00289962	0.00706351	0.00688336	0.00222042	0.00301543	0.00271294	0	0	0	0.00292244	0	0	0.00424426	0.00323354	0.00333131	0	0	0	0	0	0.00343165	0.00447509	0	0	0.00403483	0.00342385	0.0034974	0.00236886	0.00571316	0	0.00344175	0.00414432	0.00488846	0
UNINTEGRATED|g__Lachnospiraceae_unclassified.s__Lachnospiraceae_bacterium_A2	0	0.00801474	0	0	0.0027359	0	0	0.000281639	0	0.000231061	0.000559413	0.000762326	0	0	0	0	0	0	0.000138905	0.00983785	0.0004841	0	0	0	0.00254637	0.00326647	0	0	0	0.0243485	0	0	0	0	0	0.0160811	0.0241457	0.0117073	0	0	0	0	0	0	0	0.00884532	0.0076044	0.0800237	0.000968402
UNINTEGRATED|g__Lachnospiraceae_unclassified.s__Lachnospiraceae_bacterium_A4	0	0.0641801	0.00671988	0.081524	0.00702781	0	0	0.0221111	0	0.0476893	0.138723	0.0473371	0.0152829	0	0.00634208	0	0	0	0.0207403	0.0184834	0.00548824	0	0	0.0620705	0.0796068	0	0	0.00964761	0.0075947	0.00881067	0.044945	0	0.200986	0.073795	0	0.065846	0.00567138	0	0.00255759	0.0317802	0.0321186	0.0794334	0.0840371	0	0.00391361	0.0377682	0	0.0826498	0.00151814
UNINTEGRATED|g__Lachnospiraceae_unclassified.s__Lachnospiraceae_bacterium_COE1	0	0.0115826	0.00132692	0.0325956	0.00715005	0.0108273	0.0567362	0.012811	0	0.0278917	0.0254529	0.0301257	0.0109358	0	0.00979552	0	0	0	0.00471446	0.0301313	0.0261633	0	0	0.0526727	0.00554682	0	0	0.0171111	0.0166779	0.0275097	0.00584152	0.00858616	0.0122335	0.0413435	0	0.011627	0.0315653	0	0.0187049	0.0112798	0.0117001	0.0222421	0.0230018	0	0.00577601	0.0159018	0.00831647	0.151943	0.0104664
UNINTEGRATED|g__Lachnospiraceae_unclassified.s__Lachnospiraceae_bacterium_M18_1	0	0.00344146	0.00136118	0.00172936	0.00264816	0	0.0114838	0.00245843	0.00156887	0.00321174	0.00402738	0.00304662	0	0	0	0	0.00225756	0	0.00323765	0.00272224	0.00169191	0.00587197	0.00191974	0.00522755	0.00269103	0	0	0.00538016	0.00531883	0.00228084	0	0	0.0029297	0.005657	0	0.00321655	0.00185201	0	0	0.00633169	0.00646788	0	0.00364332	0	0	0.00284136	0	0.0090812	0.00276684
UNINTEGRATED|g__Lactobacillus.s__Lactobacillus_intestinalis	0	0	0	0	0	0	0	0	0	0	0	0	0	0	0	0	0	0	0	0	0.000124198	0	0	0	0	0	0	0	0	0	0	0	0	0	0	0	0	0	0	0	0	0	0	0	0	0	0	0	0
UNINTEGRATED|g__Lactobacillus.s__Lactobacillus_johnsonii	0.00348313	0.000627392	0.000831063	0	0.000337603	0	0	0.000206213	0	0.000325255	0.000161731	0.000284723	0	0	0.000303166	0	0	0	0.000548944	0	0.0118707	0.00255172	0	0	0	0.00343613	0.00355905	0	0	0.000135263	0.00051468	0	0.000484755	0	0	0	7.54E-05	0	0	0.000990025	0.000680734	0	0	0.000673355	0	0.000110785	0	0	0.000348166
UNINTEGRATED|g__Lactobacillus.s__Lactobacillus_murinus	0.000459493	0.000601206	0.00235096	0.0016824	0.00100429	0.000286243	0.00308901	0.000929392	0.00134406	0.000613204	0.000351296	0.00056311	0.000285085	0.000713036	0.000640589	0.000763395	0	0	0.000369477	0.000512948	0.0143803	0.000751572	0.000610961	0.00037715	0	0	0	0.000763523	0.000604577	0.0014352	0.00204041	0.000353769	0.00496929	0.00152033	0	0.000557298	0.00162947	0.000488319	0.000397672	0.00113866	0.000991116	0	0	0.0003844	0	0.00408865	0.000160586	0.00111244	0
UNINTEGRATED|g__Lactobacillus.s__Lactobacillus_reuteri	0.00382968	0.00197621	0.00142703	0.000344575	0.000419836	0.000748443	0	0.00113665	0	0.00032402	0.000778949	0.000442189	0	0.000520015	0.000815096	0	0	0.000364365	0.000935815	0	0.00214239	0.00288117	0	0	0.00164392	0	0	0.000705593	0	0.00067542	0.00163778	0	0	0.000626438	0	0	0.000640289	0	0	0.00267218	0.00252091	0.00102085	0.000641589	0	0	0.00110591	0	0	0
UNINTEGRATED|g__Lactobacillus.s__Lactobacillus_vaginalis	0	0	0	0	0	0	0	0	0	0	0	0	0	0	0	0	0	0	0	0	0	0	0	0	0	0	0	0	0	0	0	0	0	0	0	0	0	0	0	0	0	0	0	0	0	0	0	0	0
UNINTEGRATED|g__Lactococcus.s__Lactococcus_lactis	0	0	0.060927	0	0	0.0254116	0.000541591	0	0.00445881	0.000265776	0	0.00015273	0	0.0116772	0	0.0419894	0.00226363	0.00150147	0	0	0	0.000652678	0.00340147	0	0	0.00840428	0.010105	0	0	0	0	0.00376584	0	0	0.00214098	0	0	0.00598622	0.00112961	0	0	0	0	0.0113485	0	0	0.00101396	0	0.000424335
UNINTEGRATED|g__Mucispirillum.s__Mucispirillum_schaedleri	0	0	0	0	0	0	0	0	0.0105275	0.00576535	0.00136265	0.00515314	0.00286916	8.38E-05	0	0	0	0	0	0.00684918	0.0160158	0	0	0.00239617	0	0	0	0.00328056	0.00269021	0.000842297	0	0	0	0.00344791	0	0.00322132	0.000943278	0.0312561	0	0	0	0.0110677	0.0102447	0	0.00528098	0.00363508	0	0.00153934	0.0146029
UNINTEGRATED|g__Muribaculaceae_unclassified.s__Muribaculaceae_bacterium_DSM_103720	0	0.0138368	0.00187832	0.0131664	0.0130561	0.00337698	0.00279253	0.00899875	0	0.00147539	0	0.00112753	0.00413344	0	0.0210611	0	0.0130701	0.0130623	0.00865086	0.00655674	0.0200134	0.00198674	0	0.00317801	0.0365806	0	0	0.00575149	0.0056032	0.00587389	0.0535213	0	0.00327174	0.00342153	0	0.00124311	0.00733172	0	0	0	0	0.00761024	0.00720353	0	0.00977546	0.00434993	0	0	0.00271967
UNINTEGRATED|g__Muribaculum.s__Muribaculum_intestinale	0	0.00369018	0	0.00706959	0.00882423	0	0.00647924	0.0112594	0	0.00103357	0	0.00151548	0.00956507	0	0.0318455	0.00306686	0.0351609	0.0345337	0.00262158	0.00421666	0.0197708	0.00273294	0	0.0021727	0.00589442	0.00295441	0	0.00114462	0	0.00235766	0.010679	0	0.00140151	0.00287391	0	0	0.00300754	0	0	0.0133666	0.0125415	0.00720944	0.00609249	0	0.0464394	0.00273858	0	0.00212756	0.00328903
UNINTEGRATED|g__Oscillibacter.s__Oscillibacter_sp_1_3	0.00477106	0.00547856	0.00585804	0.00453234	0.00425912	0.00397374	0.00728077	0.00848293	0	0.01019	0.00931437	0.0104739	0.00709226	0	0.0077985	0.00555018	0.00768877	0.00782107	0.00528463	0.00650124	0.0124878	0.00857311	0	0.039694	0.0084068	0	0	0.00706353	0.00770003	0.0232586	0.0300175	0.00726939	0.00348703	0.0452872	0.00581191	0.0238778	0.0219163	0.0052325	0.0224919	0.00484421	0.00579812	0.0074057	0.00764979	0.00548141	0.00312937	0.00655654	0.0084308	0.0058563	0.00527608
UNINTEGRATED|g__Paeniclostridium.s__Paeniclostridium_sordellii	0	0	0	0	0	0	0	0	0	0	0	0	0	0	0	0	0	0	0	0	0	0	0	0	0	0	0	0	0	0	0	0	0	0	0	0	0	0	0	0	0	0	0	0	0	0	0	0	0
UNINTEGRATED|g__Parabacteroides.s__Parabacteroides_distasonis	0	0.00615074	0	0	0	0	0	0	0	0	0	0	0	0	0	0	0	0	0	0	0	0	0	0	0.00459593	0	0	0	0	0	0	0	0	0	0.00502149	0	0	0	0	0	0	0	0	0.0107691	0	0	0	0	0
UNINTEGRATED|g__Parabacteroides.s__Parabacteroides_goldsteinii	0.006021	0	0.0092985	0	0.00256127	0	0	0	0.0331823	0	0	0	0.00353766	0.111609	0	0	0.00317137	0.00327555	0	0	0	0	0	0.0031359	0	0	0	0	0	0	0	0	0	0.00228213	0	0	0	0	0	0	0	0.00489068	0.00467077	0	0.0112913	0	0	0.00128718	0.00420434
UNINTEGRATED|g__Parasutterella.s__Parasutterella_excrementihominis	0	0	0	0	0	0	0	0	0	0	0	0	0	0	0	0	0	0	0	0	0	0	0	0	0	0	0	0	0	0	0	0	0	0	0	0	0	0	0	0	0	0	0	0	0	0	0	0.0010084	0
UNINTEGRATED|g__Porphyromonas.s__Porphyromonas_sp_31_2	0	0.00144919	0	0	0	0	0	0	0	0	0	0	0	0	0	0	0	0	0	0	0	0	0	0	0.000567256	0	0	0	0	0	0	0	0	0	0.000929898	0	0	0	0	0	0	0	0	0.00207636	0	0	0	0	0
UNINTEGRATED|g__Prevotella.s__Prevotella_sp_MGM1	0.0029493	0.00260445	0.00138751	0.0159762	0.0298108	0.0018034	0.0132126	0.0132803	0.00349025	0.00173733	0.000588576	0.00160013	0.0405886	0.00309336	0	0	0.00483055	0.00466784	0.00763368	0.00323648	0.00500962	0	0	0.0112268	0.00669803	0	0	0.0067972	0.00658436	0	0	0	0.0050463	0.0151142	0	0.00142629	0	0	0	0.0523962	0.0491731	0.0103551	0.0102654	0	0.0551181	0.0018206	0.00601661	0.00973976	0
UNINTEGRATED|g__Prevotella.s__Prevotella_sp_MGM2	0	0	0	0	0.00803483	0	0	0	0	0	0	0	0	0	0	0	0	0	0	0	0	0	0	0	0	0	0	0	0	0	0	0	0.00156151	0	0	0	0	0	0	0	0	0	0	0	0	0	0	0	0
UNINTEGRATED|g__Proteus.s__Proteus_mirabilis	0	0	0	0	0	0	0	0	0	0	0	0	0	0	0	0	0	0	0	0	0	0	0	0	0	0	0	0	0	0	0	0	0	0	0	0	0	0	0	0	0	0	0	0	0	0	0	0	0
UNINTEGRATED|g__Pseudomonas.s__Pseudomonas_aeruginosa_group	0	0	0	0	0	0	0	0	0	0	0	0	0	0	0	0	0	0	0	0	0	0	0	0	0	0	0	0	0	0	0	0	0	0	0	0	0	0	0	0	0	0	0	0	0	0	0	0	0
UNINTEGRATED|g__Rhodococcus.s__Rhodococcus_sp_SAORIC_690	0	0	5.34E-05	0	0	0	0	0	0	0	0	0	0	0	0	0	0	0	0	0	0	0	0	0	0	0	0	0	0	0	0	0	0	0	0	0	0	0	0	0	0	0	0	0	0	0	0	0	0
UNINTEGRATED|g__Robinsoniella.s__Robinsoniella_sp_RHS	0	0	0	0	0	0	0	0	0	0	0	0	0	0	0	0	0	0	0	0	0	0	0	0	0	0	0	0	0	0	0	0	0	0	0	0	0	0	0	0	0	0	0	0	0	0	0	0	0
UNINTEGRATED|g__Romboutsia.s__Romboutsia_ilealis	0	0	0	0	0	0	0	0	0	0	0	0	0	0	0	0	0	0	0	0	0.000394917	0.000229534	0	0	0	0.000600709	0.000342486	0	0	0	0	0	0	0	0	0	0	0	0	0	0	0	0	0	0	0	0	0	0
UNINTEGRATED|g__Ruthenibacterium.s__Ruthenibacterium_lactatiformans	0	0	0.000244832	0	0	0	0	0	0.000563103	0	0	0	0	0.000472609	0	0	0	0	0	0	0	0	0	0	0	0	0	0	0	0	0	0	0	0	0	0	0	0	0	0	0	0	0	0	0	0	0	0	0
UNINTEGRATED|g__Staphylococcus.s__Staphylococcus_lentus	0	7.87E-05	0	0	0	0	0	0	0	0	0	0	0	0	0	0.000185686	0	0	0	0	0	0	0	0	0	0	0	0	0	0	0	0	0	0	0	0	0	0	0	0	0	0	0	0	0	0	0	0	0
UNINTEGRATED|g__Staphylococcus.s__Staphylococcus_xylosus	0	0	0	0	0	0	0	0	0	0	0	0	0	0	0	0	0	0	0	0	0	0	0	0	0	0	0	0	0	0	0	0	0	0	0	0	0	0.000878019	0	0	0	0	0	0	0	0	0	0	0
UNINTEGRATED|g__Stenotrophomonas.s__Stenotrophomonas_rhizophila	0	0	0	0	0	0	0	0	0	0	0	0	0	0	0	0	0	0	0	0	0	0	0	0	0	0	0	0	0	0	0	0	0	0	0	0	0	0	0	0	0	0	0	0	0	0	0	0	0
UNINTEGRATED|g__Streptococcus.s__Streptococcus_acidominimus	0	0	0	0	0.000528205	0	0	0	0.000293951	0	0	0	0	0	0	0	0	0	0	0	0	0	0	0	0	0	0	0	0	0.000524245	0	0	0	0	0	0	0.000562024	0	0	0	0	0	0	0	0	0	0	0	0
UNINTEGRATED|g__Streptococcus.s__Streptococcus_thermophilus	0	0	0.00247585	0	0	0	0	0	0	0	0	0	0	0	0	0	0	0	0	0	0	0	0	0	0	0	0	0	0	0	0	0	0	0	0	0	0	0	0	0	0	0	0	0	0	0	0	0	0
UNINTEGRATED|g__Terrisporobacter.s__Terrisporobacter_othiniensis	0	0	0	0	0	0	0	0	0	0	0	0	0	0	0	0	0	0	0	0	0	0	0	0	0	0.00244807	0.00236036	0	0	0	0	0	0	0	0	0	0	0	0	0	0	0	0	0	0	0	0	0	0
UNINTEGRATED|unclassified	0.248376	0.234279	0.196144	0.258384	0.246875	0.164259	0.26002	0.271223	0.130678	0.218576	0.218469	0.219841	0.233677	0.212392	0.292203	0.173532	0.233216	0.229545	0.226112	0.22281	0.231453	0.204914	0.145847	0.229004	0.235333	0.256798	0.280518	0.244461	0.236541	0.231248	0.222192	0.191263	0.18051	0.231793	0.205088	0.217556	0.228802	0.195091	0.195623	0.257786	0.254115	0.235407	0.234212	0.200493	0.342138	0.229223	0.213685	0.155655	0.174951
1CMET2-PWY: folate transformations III (E. coli)	0.000234101	0.000305188	0.000180767	0.000238583	0.000344403	0.000166301	0.000151207	0.000276901	0.000245499	0.000227668	0.000133253	0.000228907	0.000316807	0.000332385	0.000280777	0.000181276	0.00022368	0.000234318	0.000238235	0.000249759	0.000321065	0.000204362	0.000184826	0.000240063	0.00033554	0.000273024	0.000288515	0.000232359	0.000218186	0.000189442	0.000317827	0.000113598	0.000218874	0.000251255	0.000185225	0.00023234	0.000180178	0.000189781	0.000206455	0.000327078	0.000300019	0.00028115	0.000296349	0.000223899	0.000391353	0.000269782	0.000221702	0.000183514	0.000243509
1CMET2-PWY: folate transformations III (E. coli)|g__Akkermansia.s__Akkermansia_muciniphila	0	0	0	0	7.72E-07	0	0	0	0	0	0	0	0	0	0	0	0	0	0	0	0	0	0	0	0	0	0	0	0	0	0	0	0	0	0	0	0	0	0	0	0	0	0	0	0	0	0	0	0
1CMET2-PWY: folate transformations III (E. coli)|g__Alistipes.s__Alistipes_timonensis	0	0	0	0	0	0	0	0	0	0	0	0	0	0	0	0	0	0	0	0	0	0	0	0	0	0	0	0	0	0	0	0	0	0	0	2.16E-06	0	0	0	0	0	0	0	0	0	0	0	0	0
1CMET2-PWY: folate transformations III (E. coli)|g__Bacteroides.s__Bacteroides_caecimuris	0	5.42E-06	0	0	1.05E-06	2.73E-06	0	0	3.26E-06	0	0	0	4.16E-06	2.80E-06	7.35E-06	0	0	0	0	1.63E-06	0	0	0	5.56E-06	4.31E-06	0	0	1.57E-06	1.04E-06	2.63E-07	1.20E-06	0	0	2.80E-06	0	2.18E-06	7.63E-07	0	0	0	0	2.39E-06	1.82E-06	0	4.21E-06	5.66E-06	0	3.24E-06	1.32E-06
1CMET2-PWY: folate transformations III (E. coli)|g__Bacteroides.s__Bacteroides_sartorii	0	0	0	0	0	0	0	0	0	1.11E-06	0	1.02E-06	0	0	0	0	0	0	1.16E-06	0	0	0	2.41E-05	0	0	0	0	0	0	0	2.43E-05	0	0	0	0	3.50E-06	0	0	0	0	0	0	0	0	0	0	0	0	3.43E-05
1CMET2-PWY: folate transformations III (E. coli)|g__Bacteroides.s__Bacteroides_vulgatus	0	0	0	0	1.54E-05	0	0	0	0	0	0	0	0	0	0	0	0	0	0	0	0	0	0	0	0	0	0	0	0	5.10E-06	0	0	0	0	0	0	5.72E-06	0	0	0	0	0	0	0	0	0	0	0	0
1CMET2-PWY: folate transformations III (E. coli)|g__Escherichia.s__Escherichia_coli	0	7.76E-07	4.22E-06	0	0	0	0	0	3.15E-05	0	0	0	0	2.40E-06	0	0	0	0	0	0	2.39E-06	0	0	0	0	6.99E-06	8.54E-06	0	0	0	0	0	0	0	0	1.24E-06	0	0	0	0	0	0	0	0	0	0	0	0	0
1CMET2-PWY: folate transformations III (E. coli)|g__Klebsiella.s__Klebsiella_oxytoca	0	0	0	0	0	0	0	0	5.16E-07	0	0	0	0	0	0	0	0	0	0	0	0	0	0	0	0	0	0	0	0	0	0	0	0	0	0	0	0	0	0	0	0	0	0	0	0	0	0	0	0
1CMET2-PWY: folate transformations III (E. coli)|g__Muribaculum.s__Muribaculum_intestinale	0	8.01E-07	0	3.44E-06	7.75E-06	0	5.20E-06	6.46E-06	0	0	0	0	4.47E-06	0	3.31E-05	0	3.57E-05	3.69E-05	0	0	1.76E-05	0	0	0	1.80E-06	0	0	0	0	9.06E-07	0	0	0	0	0	0	1.00E-06	0	0	7.94E-06	7.69E-06	2.06E-06	3.59E-06	0	4.36E-05	0	0	0	5.63E-07
1CMET2-PWY: folate transformations III (E. coli)|g__Parabacteroides.s__Parabacteroides_distasonis	0	1.59E-06	0	0	0	0	0	0	0	0	0	0	0	0	0	0	0	0	0	0	0	0	0	0	0	0	0	0	0	0	0	0	0	0	0	0	0	0	0	0	0	0	0	1.37E-06	0	0	0	0	0
1CMET2-PWY: folate transformations III (E. coli)|g__Parabacteroides.s__Parabacteroides_goldsteinii	2.98E-06	0	4.44E-06	0	6.96E-07	0	0	0	1.75E-05	0	0	0	0	6.13E-05	0	0	1.13E-06	0	0	0	0	0	0	0	0	0	0	0	0	0	0	0	0	0	0	0	0	0	0	0	0	8.86E-07	1.06E-06	0	0	0	0	0	1.22E-06
1CMET2-PWY: folate transformations III (E. coli)|g__Porphyromonas.s__Porphyromonas_sp_31_2	0	2.52E-06	0	0	0	0	0	0	0	0	0	0	0	0	0	0	0	0	0	0	0	0	0	0	8.98E-07	0	0	0	0	0	0	0	0	0	0	0	0	0	0	0	0	0	0	2.31E-06	0	0	0	0	0
1CMET2-PWY: folate transformations III (E. coli)|g__Prevotella.s__Prevotella_sp_MGM1	0	2.27E-06	0	1.73E-05	4.32E-05	2.56E-07	1.60E-05	1.67E-05	8.66E-07	1.81E-06	0	1.71E-06	5.56E-05	0	0	0	4.21E-06	3.94E-06	9.03E-06	3.47E-06	4.05E-06	0	0	1.46E-05	7.62E-06	0	0	8.55E-06	8.39E-06	0	0	0	6.66E-06	1.95E-05	0	1.85E-06	0	0	0	6.65E-05	6.27E-05	1.16E-05	1.29E-05	0	7.39E-05	1.84E-06	6.09E-06	1.31E-05	0
1CMET2-PWY: folate transformations III (E. coli)|unclassified	0.000144989	0.000210656	6.82E-05	0.000127163	0.000205914	6.12E-05	8.16E-05	0.000222551	7.16E-05	0.000170191	0.000109591	0.000164176	0.00018672	0.00012244	0.000174892	9.92E-05	9.07E-05	0.000102893	0.000197418	0.000184083	0.000201268	0.000140476	9.22E-05	0.000148614	0.000199472	0.000108807	0.000120383	0.000188505	0.000180949	0.000146985	0.000171419	7.29E-05	0.000150496	0.000159312	8.90E-05	0.00015694	0.000130501	0.000102219	6.33E-05	0.000196193	0.0001763	0.000186622	0.000188512	8.66E-05	0.000191552	0.000197605	0.000180629	7.32E-05	9.09E-05
3-HYDROXYPHENYLACETATE-DEGRADATION-PWY: 4-hydroxyphenylacetate degradation	0	1.40E-06	2.82E-06	0	0	0	0	0	4.06E-07	3.73E-07	0	1.05E-06	0	0	0	0	0	0	0	0	7.05E-07	0	0	0	0	0	0	0	0	0	0	0	0	0	0	1.01E-06	0	0	0	0	0	0	0	0	0	0	0	9.01E-07	0
3-HYDROXYPHENYLACETATE-DEGRADATION-PWY: 4-hydroxyphenylacetate degradation|g__Escherichia.s__Escherichia_coli	0	5.88E-07	2.62E-06	0	0	0	0	0	0	0	0	6.17E-07	0	0	0	0	0	0	0	0	0	0	0	0	0	0	0	0	0	0	0	0	0	0	0	0	0	0	0	0	0	0	0	0	0	0	0	0	0
3-HYDROXYPHENYLACETATE-DEGRADATION-PWY: 4-hydroxyphenylacetate degradation|unclassified	0	0	0	0	0	0	0	0	0	0	0	0	0	0	0	0	0	0	0	0	0	0	0	0	0	0	0	0	0	0	0	0	0	0	0	3.20E-07	0	0	0	0	0	0	0	0	0	0	0	0	0
ALLANTOINDEG-PWY: superpathway of allantoin degradation in yeast	0	0	0	2.08E-06	5.15E-06	0	3.61E-06	0	6.53E-06	0	0	0	0	2.71E-06	0	0	0	0	5.52E-06	0	0	0	0	0	0	1.15E-06	2.76E-06	4.81E-06	2.47E-06	0	0	0	4.57E-06	0	0	0	0	0	0	0	0	0	0	1.99E-06	0	0	0	0	0
ALLANTOINDEG-PWY: superpathway of allantoin degradation in yeast|unclassified	0	0	0	0	4.78E-06	0	0	0	0	0	0	0	0	0	0	0	0	0	5.52E-06	0	0	0	0	0	0	0	0	4.81E-06	2.47E-06	0	0	0	3.02E-06	0	0	0	0	0	0	0	0	0	0	0	0	0	0	0	0
ANAEROFRUCAT-PWY: homolactic fermentation	0.000137121	0.000119513	0.000159154	8.44E-05	0.000104359	0.000107554	6.59E-05	6.19E-05	0.000209427	0.000111502	6.50E-05	0.000121164	7.41E-05	0.000214064	0.000103474	0.000166291	0.000100317	8.37E-05	9.74E-05	9.83E-05	9.62E-05	0.000106913	0.000108814	7.88E-05	9.59E-05	0.000161692	0.000170731	9.16E-05	7.05E-05	6.85E-05	0.000128993	9.63E-05	7.89E-05	7.56E-05	6.97E-05	0.00010585	6.73E-05	6.93E-05	8.81E-05	8.04E-05	8.23E-05	8.27E-05	8.86E-05	0.000106031	6.33E-05	0.000120459	7.01E-05	8.63E-05	0.000121245
ANAEROFRUCAT-PWY: homolactic fermentation|g__Escherichia.s__Escherichia_coli	0	0	4.82E-06	8.48E-07	0	0	0	0	5.05E-05	0	0	0	0	2.85E-06	0	0	0	0	0	0	0	0	0	0	0	1.22E-05	1.10E-05	0	0	0	0	0	0	0	0	1.29E-06	0	0	0	0	0	0	0	0	0	0	0	0	0
ANAEROFRUCAT-PWY: homolactic fermentation|g__Klebsiella.s__Klebsiella_oxytoca	0	0	0	0	0	0	0	0	5.44E-07	0	0	0	0	0	0	0	0	0	0	0	0	0	0	0	0	0	0	0	0	0	0	0	0	0	0	0	0	0	0	0	0	0	0	0	0	0	0	0	0
ANAEROFRUCAT-PWY: homolactic fermentation|g__Staphylococcus.s__Staphylococcus_xylosus	0	0	0	0	0	0	0	0	0	0	0	0	0	0	0	0	0	0	0	0	0	0	0	0	0	0	0	0	0	0	0	0	0	0	0	0	0	0	0	0	0	0	0	0	0	0	0	0	0
ANAEROFRUCAT-PWY: homolactic fermentation|unclassified	6.03E-05	4.95E-05	4.27E-05	3.55E-05	7.96E-05	3.29E-05	2.12E-05	5.34E-05	2.97E-05	9.30E-05	4.94E-05	0.000100056	4.03E-05	7.00E-05	3.87E-05	4.17E-05	3.53E-05	3.02E-05	7.19E-05	7.21E-05	5.86E-05	5.81E-05	1.32E-05	4.32E-05	3.89E-05	5.05E-05	5.87E-05	7.04E-05	5.09E-05	5.38E-05	5.40E-05	2.80E-05	5.73E-05	4.08E-05	1.96E-05	8.12E-05	5.16E-05	2.70E-05	4.38E-05	4.08E-05	4.37E-05	3.64E-05	2.98E-05	4.54E-05	3.00E-05	7.18E-05	5.86E-05	2.88E-05	4.17E-05
ANAGLYCOLYSIS-PWY: glycolysis III (from glucose)	0.000288208	0.000291361	0.000322741	0.000216092	0.000372425	0.000201663	0.000169503	0.000286717	0.000321591	0.000274407	0.00014605	0.000299651	0.000215811	0.000415168	0.000208003	0.000283386	0.0002736	0.000254535	0.000317328	0.000277372	0.000301344	0.000223049	0.000171561	0.000161524	0.000275002	0.000332515	0.000330868	0.000279979	0.000293004	0.000248863	0.000323339	0.000205613	0.00027848	0.000205335	0.000121306	0.000257789	0.00026868	0.000229785	0.000165739	0.000255928	0.000258607	0.000228837	0.000212281	0.000175405	0.000114466	0.000286551	0.000157853	0.00015724	0.000218948
ANAGLYCOLYSIS-PWY: glycolysis III (from glucose)|g__Acetatifactor.s__Acetatifactor_muris	0	0	0	0	5.98E-07	0	0	0	0	1.16E-06	0	0	0	0	0	0	0	0	0	0	0	0	0	0	0	0	0	1.31E-06	0	0	0	0	0	0	0	0	0	0	0	0	0	0	0	0	0	0	2.83E-06	0	0
ANAGLYCOLYSIS-PWY: glycolysis III (from glucose)|g__Aerococcus.s__Aerococcus_urinaeequi	0	0	0	0	0	0	0	0	0	0	0	0	0	0	0	0	0	0	0	0	0	0	0	0	0	0	0	0	0	0	0	0	0	0	0	0	0	0	0	0	0	0	0	0	0	0	0	0	0
ANAGLYCOLYSIS-PWY: glycolysis III (from glucose)|g__Aerococcus.s__Aerococcus_viridans	0	0	0	0	0	0	0	0	0	0	0	0	0	0	0	0	0	0	0	0	0	0	0	0	0	0	0	0	0	0	0	0	0	0	0	0	0	0	0	0	0	0	0	0	0	0	0	0	0
ANAGLYCOLYSIS-PWY: glycolysis III (from glucose)|g__Clostridium.s__Clostridium_perfringens	0	0	0	0	0	0	0	0	1.43E-06	0	0	0	0	0	0	0	0	0	0	0	0	0	0	0	0	0	0	0	0	0	0	0	0	0	0	0	0	0	0	0	0	0	0	0	0	0	0	0	0
ANAGLYCOLYSIS-PWY: glycolysis III (from glucose)|g__Escherichia.s__Escherichia_coli	0	1.69E-06	6.74E-06	1.11E-06	0	0	0	0	5.35E-05	0	0	0	0	3.06E-06	0	0	0	0	0	0	2.06E-06	0	0	0	0	1.47E-05	1.22E-05	0	0	0	0	0	1.34E-06	0	0	1.97E-06	0	0	0	0	0	0	0	0	0	0	0	0	0
ANAGLYCOLYSIS-PWY: glycolysis III (from glucose)|g__Klebsiella.s__Klebsiella_oxytoca	0	0	0	0	0	0	0	0	8.02E-07	0	0	0	0	0	0	0	0	0	0	0	0	0	0	0	0	0	0	0	0	0	0	0	0	0	0	0	0	0	0	0	0	0	0	0	0	0	0	0	0
ANAGLYCOLYSIS-PWY: glycolysis III (from glucose)|g__Lactococcus.s__Lactococcus_lactis	0	0	2.22E-05	0	0	2.23E-05	0	0	4.70E-06	0	0	0	0	5.93E-06	0	1.81E-05	0	0	0	0	0	0	0	0	0	0	0	0	0	0	0	0	0	0	0	0	0	5.60E-06	0	0	0	0	0	0	0	0	0	0	0
ANAGLYCOLYSIS-PWY: glycolysis III (from glucose)|g__Parabacteroides.s__Parabacteroides_distasonis	0	0	0	0	0	0	0	0	0	0	0	0	0	0	0	0	0	0	0	0	0	0	0	0	0	0	0	0	0	0	0	0	0	0	0	0	0	0	0	0	0	0	0	0	0	0	0	0	0
ANAGLYCOLYSIS-PWY: glycolysis III (from glucose)|g__Parabacteroides.s__Parabacteroides_goldsteinii	2.83E-06	0	4.93E-06	0	6.53E-07	0	0	0	1.84E-05	0	0	0	0	6.41E-05	0	0	1.16E-06	0	0	0	0	0	0	0	0	0	0	0	0	0	0	0	0	0	0	0	0	0	0	0	0	1.26E-06	0	0	0	0	0	0	8.66E-07
ANAGLYCOLYSIS-PWY: glycolysis III (from glucose)|g__Staphylococcus.s__Staphylococcus_xylosus	0	0	0	0	0	0	0	0	0	0	0	0	0	0	0	0	0	0	0	0	0	0	0	0	0	0	0	0	0	0	0	0	0	0	0	0	0	0	0	0	0	0	0	0	0	0	0	0	0
ANAGLYCOLYSIS-PWY: glycolysis III (from glucose)|g__Streptococcus.s__Streptococcus_acidominimus	0	0	0	0	6.48E-07	0	0	0	0	0	0	0	0	0	0	0	0	0	0	0	0	0	0	0	0	0	0	0	0	0	0	0	0	0	0	0	0	0	0	0	0	0	0	0	0	0	0	0	0
ANAGLYCOLYSIS-PWY: glycolysis III (from glucose)|g__Streptococcus.s__Streptococcus_thermophilus	0	0	0	0	0	0	0	0	0	0	0	0	0	0	0	0	0	0	0	0	0	0	0	0	0	0	0	0	0	0	0	0	0	0	0	0	0	0	0	0	0	0	0	0	0	0	0	0	0
ANAGLYCOLYSIS-PWY: glycolysis III (from glucose)|unclassified	0.000143648	0.000239148	0.000126841	0.000124399	0.000275327	6.54E-05	0.000102258	0.000254175	6.12E-05	0.00023347	0.000117495	0.000242923	0.000173095	0.000126705	0.000169111	0.000151249	0.000125792	0.000102054	0.000238073	0.000238484	0.000191854	0.000167085	7.54E-05	0.000142277	0.00023057	7.59E-05	8.57E-05	0.000234561	0.000250567	0.000162969	0.000191911	0.000173451	0.000192782	0.000160229	3.29E-05	0.000210234	0.000149768	0.000126337	8.37E-05	0.000156689	0.000159366	0.000192063	0.000181446	8.07E-05	9.78E-05	0.00024065	0.000138999	8.32E-05	9.28E-05
ARG+POLYAMINE-SYN: superpathway of arginine and polyamine biosynthesis	0	2.23E-05	3.53E-05	1.93E-05	2.24E-06	4.15E-07	8.12E-06	5.01E-06	0.000120082	1.39E-05	1.44E-05	1.22E-05	1.38E-06	4.38E-05	0	0	0	2.91E-06	4.13E-06	0	2.39E-05	0	0	5.94E-06	1.32E-05	6.01E-05	5.53E-05	5.02E-06	2.23E-06	6.44E-06	0	0	2.66E-05	3.74E-06	0	2.39E-05	1.91E-06	0	0	0	0	0	3.64E-06	2.03E-05	0	1.85E-06	0	2.70E-05	1.08E-05
ARG+POLYAMINE-SYN: superpathway of arginine and polyamine biosynthesis|g__Escherichia.s__Escherichia_coli	0	1.10E-06	4.36E-06	0	0	0	0	0	5.60E-05	0	0	0	0	4.40E-06	0	0	0	0	0	0	0	0	0	0	0	1.23E-05	1.43E-05	0	0	0	0	0	1.30E-06	0	0	9.88E-07	0	0	0	0	0	0	0	0	0	0	0	0	0
ARG+POLYAMINE-SYN: superpathway of arginine and polyamine biosynthesis|unclassified	0	1.61E-05	3.98E-06	8.49E-06	2.20E-06	4.14E-07	7.54E-06	4.95E-06	5.22E-06	7.58E-06	4.70E-06	9.86E-06	1.35E-06	9.10E-06	0	0	0	2.84E-06	4.00E-06	0	1.44E-05	0	0	5.62E-06	9.57E-06	1.87E-05	2.31E-05	4.94E-06	2.21E-06	6.15E-06	0	0	1.30E-05	3.50E-06	0	1.48E-05	0	0	0	0	0	0	3.42E-06	0	0	1.80E-06	0	1.53E-05	6.13E-06
ARGDEG-PWY: superpathway of L-arginine, putrescine, and 4-aminobutanoate degradation	0	1.88E-06	5.58E-06	0	0	0	0	0	0	0	0	0	0	0	0	0	0	0	0	0	3.87E-06	0	0	0	0	0	0	0	0	0	0	0	0	0	0	0	0	0	0	0	0	0	0	0	0	0	0	0	0
ARGDEG-PWY: superpathway of L-arginine, putrescine, and 4-aminobutanoate degradation|g__Escherichia.s__Escherichia_coli	0	0	2.73E-06	0	0	0	0	0	0	0	0	0	0	0	0	0	0	0	0	0	0	0	0	0	0	0	0	0	0	0	0	0	0	0	0	0	0	0	0	0	0	0	0	0	0	0	0	0	0
ARGDEG-PWY: superpathway of L-arginine, putrescine, and 4-aminobutanoate degradation|unclassified	0	0	0	0	0	0	0	0	0	0	0	0	0	0	0	0	0	0	0	0	0	0	0	0	0	0	0	0	0	0	0	0	0	0	0	0	0	0	0	0	0	0	0	0	0	0	0	0	0
ARGININE-SYN4-PWY: L-ornithine biosynthesis II	9.63E-05	3.43E-05	8.76E-05	4.25E-05	4.27E-05	0.000100175	5.66E-06	0	0.000165878	8.55E-06	2.36E-06	8.32E-06	4.58E-05	0.000191845	6.76E-05	7.26E-05	4.95E-05	5.26E-05	5.46E-06	1.02E-05	1.57E-05	4.53E-05	5.93E-05	4.63E-05	3.46E-05	0.000334784	0.000351674	1.16E-05	1.63E-05	1.43E-05	5.76E-05	2.54E-05	8.04E-06	3.67E-05	0.000114801	1.71E-05	1.44E-05	3.78E-05	0.000131095	3.05E-05	2.55E-05	5.48E-05	6.18E-05	0.00017751	5.57E-05	2.29E-05	0	4.38E-05	0.000143093
ARGININE-SYN4-PWY: L-ornithine biosynthesis II|g__Bacteroides.s__Bacteroides_caecimuris	5.06E-06	4.84E-06	0	0	1.50E-06	2.32E-06	0	0	3.68E-06	9.44E-07	0	4.08E-07	4.52E-06	7.45E-06	8.13E-06	0	1.67E-06	1.14E-06	0	2.11E-06	0	0	0	4.04E-06	2.58E-06	1.52E-05	1.91E-05	1.93E-06	2.01E-06	6.12E-07	0	0	0	3.65E-06	0	2.29E-06	5.66E-07	0	0	0	0	2.90E-06	3.01E-06	0	4.38E-06	5.85E-06	0	2.06E-06	1.97E-06
ARGININE-SYN4-PWY: L-ornithine biosynthesis II|g__Bacteroides.s__Bacteroides_sartorii	0	0	0	0	0	0	0	0	0	9.24E-07	3.50E-07	1.02E-06	0	0	0	0	0	0	1.17E-06	0	0	0	2.33E-05	0	0	0	0	0	0	0	2.44E-05	0	8.73E-07	0	0	4.09E-06	0	0	0	0	0	0	0	0	0	0	0	0	3.83E-05
ARGININE-SYN4-PWY: L-ornithine biosynthesis II|g__Bacteroides.s__Bacteroides_uniformis	2.29E-05	3.03E-06	3.72E-05	2.56E-05	9.63E-06	4.88E-05	1.59E-06	0	7.72E-05	1.72E-06	4.13E-07	2.07E-06	1.40E-05	4.82E-05	1.10E-05	4.74E-05	1.80E-05	1.82E-05	6.41E-07	2.97E-06	4.67E-06	3.08E-05	4.34E-06	1.98E-05	5.55E-06	0	0	4.15E-06	6.13E-06	2.46E-06	7.50E-06	1.57E-05	2.90E-06	1.53E-05	5.60E-05	2.98E-06	2.77E-06	0	7.69E-05	1.79E-05	1.58E-05	1.66E-05	1.60E-05	0.000124457	2.82E-05	1.78E-06	0	2.68E-05	4.08E-05
ARGININE-SYN4-PWY: L-ornithine biosynthesis II|g__Bacteroides.s__Bacteroides_vulgatus	0	0	0	0	1.44E-05	0	0	0	0	0	0	0	0	0	0	0	0	0	0	0	0	0	0	0	0	0	0	0	0	4.87E-06	0	0	0	0	0	0	5.71E-06	0	0	0	0	0	0	0	0	0	0	0	0
ARGININE-SYN4-PWY: L-ornithine biosynthesis II|g__Escherichia.s__Escherichia_coli	0	5.03E-07	3.18E-06	8.74E-07	0	0	0	0	5.59E-05	0	0	6.40E-07	0	3.29E-06	0	0	0	0	0	0	0	0	0	0	0	1.14E-05	6.92E-06	0	0	0	0	0	1.56E-06	0	0	5.60E-07	0	0	0	0	0	0	0	0	0	0	0	0	0
ARGININE-SYN4-PWY: L-ornithine biosynthesis II|g__Parabacteroides.s__Parabacteroides_distasonis	0	0	0	0	0	0	0	0	0	0	0	0	0	0	0	0	0	0	0	0	0	0	0	0	0	0	0	0	0	0	0	0	0	0	0	0	0	0	0	0	0	0	0	0	0	0	0	0	0
ARGININE-SYN4-PWY: L-ornithine biosynthesis II|unclassified	0	1.99E-06	8.39E-06	3.23E-06	3.16E-06	0	2.31E-06	0	4.29E-06	1.03E-06	2.36E-06	1.47E-06	0	2.59E-06	0	0	0	0	0	0	3.12E-06	0	0	0	0	4.55E-06	1.15E-05	0	0	0	0	0	1.17E-06	0	1.40E-06	1.20E-06	0	0	0	0	0	0	0	4.07E-06	0	5.23E-07	0	2.38E-06	1.42E-06
ARGSYN-PWY: L-arginine biosynthesis I (via L-ornithine)	0.000301129	0.000372713	0.000428249	0.000425727	0.000355948	0.000417408	0.000515696	0.000424731	0.000267435	0.000429019	0.000496501	0.000442156	0.000406223	0.000271715	0.00033959	0.000363328	0.000329686	0.000331948	0.000386318	0.000359495	0.000320384	0.000399264	0.00039814	0.000397942	0.000395383	0.000241524	0.000270384	0.000393241	0.000370376	0.000433178	0.000323431	0.000476129	0.000374311	0.000419674	0.00038316	0.000418636	0.000431674	0.000423808	0.000387309	0.000397026	0.000393645	0.000337078	0.000351951	0.000319366	0.00023322	0.000399537	0.000429964	0.000424068	0.000344813
ARGSYN-PWY: L-arginine biosynthesis I (via L-ornithine)|g__Acetatifactor.s__Acetatifactor_muris	0	0	0	0	0	0	0	0	0	0	0	0	0	0	0	0	0	0	0	0	0	0	0	0	0	0	0	1.22E-06	0	0	0	0	0	0	0	0	0	0	0	0	0	0	0	0	0	0	1.93E-06	0	0
ARGSYN-PWY: L-arginine biosynthesis I (via L-ornithine)|g__Acutalibacter.s__Acutalibacter_muris	0	4.69E-06	0	2.51E-06	1.48E-06	4.56E-07	1.04E-05	9.19E-06	0	0	0	4.65E-07	3.83E-05	0	2.08E-05	0	2.97E-06	3.32E-06	7.55E-06	6.70E-06	5.06E-06	0	0	1.29E-05	4.67E-06	0	0	0	0	4.07E-06	6.68E-06	0	1.44E-06	1.62E-05	0	6.50E-07	4.01E-06	0	0	2.41E-05	2.25E-05	2.50E-05	2.61E-05	0	5.39E-06	0	0	1.45E-05	0
ARGSYN-PWY: L-arginine biosynthesis I (via L-ornithine)|g__Bifidobacterium.s__Bifidobacterium_pseudolongum	0	0	4.61E-07	0	0	0	0	0	0	0	0	0	0	0	1.01E-06	0	0	0	0	0	5.27E-06	0	0	0	0	0	0	0	0	0	0	0	0	0	0	0	0	0	0	0	0	0	0	0	0	0	0	0	0
ARGSYN-PWY: L-arginine biosynthesis I (via L-ornithine)|g__Brevundimonas.s__Brevundimonas_diminuta	0	0	0	0	0	0	0	0	0	0	0	0	0	0	0	0	0	0	0	0	0	0	0	0	0	0	0	0	0	0	0	0	0	0	0	0	0	0	0	0	0	0	0	0	0	0	0	0	0
ARGSYN-PWY: L-arginine biosynthesis I (via L-ornithine)|g__Clostridium.s__Clostridium_sp_ASF356	0	7.84E-07	0	0	0	0	0	0	0	0	0	0	0	1.00E-06	0	0	0	0	0	0	6.61E-06	0	0	0	0	0	0	0	0	0	0	0	0	0	0	0	0	0	0	2.00E-06	0	1.40E-06	1.44E-06	0	0	0	0	0	0
ARGSYN-PWY: L-arginine biosynthesis I (via L-ornithine)|g__Clostridium.s__Clostridium_sp_ASF502	0	3.36E-06	2.85E-06	0	0	0	0	0	0	5.16E-07	9.34E-07	0	0	0	0	0	0	0	0	0	0	0	0	0	4.32E-06	0	0	0	0	0	0	0	0	0	0	4.22E-06	0	0	0	1.42E-06	1.37E-06	3.68E-06	3.19E-06	0	0	1.40E-06	0	0	0
ARGSYN-PWY: L-arginine biosynthesis I (via L-ornithine)|g__Dorea.s__Dorea_sp_5_2	0	6.07E-06	1.84E-06	2.35E-06	0	0	0	1.86E-06	9.38E-07	0	5.18E-07	0	0	2.32E-06	1.11E-06	0	0	0	4.70E-07	5.61E-07	0	1.49E-06	1.01E-06	1.10E-06	4.84E-06	0	0	0	0	0	0	0	0	0	1.98E-06	3.18E-06	0	3.14E-06	0	1.65E-06	1.46E-06	0	0	0	0	1.10E-06	0	0	0
ARGSYN-PWY: L-arginine biosynthesis I (via L-ornithine)|g__Enterococcus.s__Enterococcus_gallinarum	0	0	0	0	0	0	0	0	0	0	0	0	0	0	0	0	0	0	0	0	0	0	0	0	0	0	0	0	0	0	0	0	0	0	0	0	0	0	0	0	0	0	0	0	0	0	0	0	0
ARGSYN-PWY: L-arginine biosynthesis I (via L-ornithine)|g__Erysipelatoclostridium.s__Clostridium_innocuum	0	0	0	0	0	0	0	0	1.20E-06	0	0	0	0	0	0	0	0	0	0	0	0	0	0	0	0	0	0	0	0	0	0	0	0	0	0	0	0	0	0	0	0	0	0	0	0	0	0	0	0
ARGSYN-PWY: L-arginine biosynthesis I (via L-ornithine)|g__Escherichia.s__Escherichia_coli	0	1.32E-06	6.02E-06	0	0	0	0	0	6.77E-05	0	0	6.43E-07	0	5.36E-06	0	0	0	0	0	0	0	0	0	0	0	1.15E-05	1.61E-05	0	0	0	0	0	1.79E-06	0	0	1.46E-06	0	0	0	0	0	0	0	0	0	0	0	0	0
ARGSYN-PWY: L-arginine biosynthesis I (via L-ornithine)|g__Eubacterium.s__Eubacterium_sp_14_2	0	0	0	0	0	0	0	3.60E-06	0	0	0	0	0	0	0	0	0	0	0	5.78E-06	2.04E-06	0	0	0	0	0	0	0	0	3.35E-06	0	0	0	0	0	0	6.16E-06	0	0	0	0	0	0	0	0	0	0	0	0
ARGSYN-PWY: L-arginine biosynthesis I (via L-ornithine)|g__Faecalibaculum.s__Faecalibaculum_rodentium	0	0	0	0	0	0	0	0	0	0	0	0	0	2.05E-06	0	0	9.99E-07	1.40E-06	0	0	0	3.63E-06	0	0	0	3.14E-06	3.00E-06	0	0	0	0	0	0	0	0	0	0	0	4.44E-06	0	0	0	0	0	0	0	0	0	1.86E-06
ARGSYN-PWY: L-arginine biosynthesis I (via L-ornithine)|g__Firmicutes_unclassified.s__Firmicutes_bacterium_ASF500	0	0	0	6.90E-06	1.13E-05	0	0	7.87E-06	0	4.63E-06	6.39E-06	6.61E-06	4.58E-06	7.53E-06	6.50E-06	0	1.03E-05	9.93E-06	1.36E-05	4.25E-06	0	0	0	4.17E-06	0	0	0	8.25E-06	9.87E-06	9.17E-06	8.61E-06	0	0	6.49E-06	0	0	0	0	0	3.38E-06	0	0	0	0	0	0	7.98E-06	0	0
ARGSYN-PWY: L-arginine biosynthesis I (via L-ornithine)|g__Helicobacter.s__Helicobacter_typhlonius	0	0	0	0	0	0	0	0	2.76E-05	0	0	0	0	0	0	0	0	0	2.69E-05	0	0	0	0.000103176	0	0	0	0	0	0	0	2.86E-05	0	1.49E-05	0	0	0	0	0	0	0	0	0	0	0	0	0	0	0	0
ARGSYN-PWY: L-arginine biosynthesis I (via L-ornithine)|g__Klebsiella.s__Klebsiella_oxytoca	0	0	0	0	0	0	0	0	2.47E-07	0	0	0	0	0	0	0	0	0	0	0	0	0	0	0	0	0	0	0	0	0	0	0	0	0	0	0	0	0	0	0	0	0	0	0	0	0	0	0	0
ARGSYN-PWY: L-arginine biosynthesis I (via L-ornithine)|g__Lachnospiraceae_unclassified.s__Lachnospiraceae_bacterium_10_1	0	0	0	0	7.97E-07	0	0	0	0	6.22E-06	3.26E-06	6.16E-06	0	0	1.49E-06	0	3.98E-05	3.22E-05	0	0	0	0	0	0	0	0	0	0	0	1.85E-06	3.77E-06	0	4.91E-06	0	0	3.46E-06	1.95E-06	0	0	0	0	0	0	0	0	0	0	0	0
ARGSYN-PWY: L-arginine biosynthesis I (via L-ornithine)|g__Lachnospiraceae_unclassified.s__Lachnospiraceae_bacterium_28_4	0	0	1.12E-05	0	0	0.000127906	2.08E-06	0	0	1.78E-06	0	2.20E-06	5.69E-05	0	0	1.25E-05	1.28E-06	1.50E-06	2.51E-06	0	0	3.46E-05	7.97E-05	0	0	2.58E-05	2.91E-05	1.46E-06	0	3.83E-05	1.03E-05	8.84E-05	1.49E-06	0	2.80E-05	4.26E-06	3.73E-05	5.21E-05	3.37E-05	5.02E-06	4.72E-06	0	0	3.53E-06	0	1.67E-05	7.71E-05	0	5.69E-05
ARGSYN-PWY: L-arginine biosynthesis I (via L-ornithine)|g__Lachnospiraceae_unclassified.s__Lachnospiraceae_bacterium_3_2	0	0	0	0	0	1.22E-06	0	1.42E-06	0	0	7.32E-07	5.45E-07	1.02E-06	0	1.56E-06	6.53E-07	4.11E-06	3.82E-06	0	8.69E-07	0	0	0	0	0	0	0	1.76E-06	0	0	0	0	0	0	0	0	0	0	0	1.22E-06	0	9.42E-07	0	0	0	0	0	0	0
ARGSYN-PWY: L-arginine biosynthesis I (via L-ornithine)|g__Lachnospiraceae_unclassified.s__Lachnospiraceae_bacterium_A2	0	1.27E-06	0	0	0	0	0	0	0	0	0	0	0	0	0	0	0	0	0	8.89E-07	0	0	0	0	0	0	0	0	0	7.43E-06	0	0	0	0	0	3.81E-06	5.94E-06	0	0	0	0	0	0	0	0	0	0	3.28E-05	0
ARGSYN-PWY: L-arginine biosynthesis I (via L-ornithine)|g__Lachnospiraceae_unclassified.s__Lachnospiraceae_bacterium_A4	0	3.32E-05	0	3.71E-05	2.86E-07	0	0	8.28E-06	0	1.82E-05	6.70E-05	1.88E-05	3.29E-06	0	8.80E-07	0	0	0	4.49E-06	4.18E-06	0	0	0	2.02E-05	4.19E-05	0	0	6.29E-07	0	0	1.58E-05	0	8.01E-05	2.72E-05	0	3.00E-05	6.97E-07	0	0	9.97E-06	1.04E-05	3.45E-05	3.99E-05	0	0	1.56E-05	0	3.74E-05	0
ARGSYN-PWY: L-arginine biosynthesis I (via L-ornithine)|g__Lachnospiraceae_unclassified.s__Lachnospiraceae_bacterium_COE1	0	1.40E-06	0	7.82E-06	1.83E-06	0	1.38E-05	3.58E-06	0	1.05E-05	4.65E-06	1.04E-05	3.31E-06	0	3.87E-06	0	0	0	2.18E-06	1.61E-05	1.18E-05	0	0	1.53E-05	0	0	0	5.81E-06	5.96E-06	1.15E-05	0	0	3.07E-06	1.08E-05	0	2.25E-06	1.23E-05	0	0	1.72E-06	1.32E-06	5.95E-06	6.45E-06	0	1.00E-06	3.09E-06	0	7.16E-05	0
ARGSYN-PWY: L-arginine biosynthesis I (via L-ornithine)|g__Lachnospiraceae_unclassified.s__Lachnospiraceae_bacterium_M18_1	0	0	0	0	0	0	5.93E-06	8.17E-07	4.81E-07	0	0	0	0	0	0	0	6.73E-07	0	2.46E-07	9.73E-07	0	0	0	4.76E-07	0	0	0	9.67E-07	0	0	0	0	0	1.14E-06	0	1.39E-07	0	0	0	1.11E-06	1.79E-06	0	3.83E-07	0	0	0	0	4.20E-06	0
ARGSYN-PWY: L-arginine biosynthesis I (via L-ornithine)|g__Lactococcus.s__Lactococcus_lactis	0	0	5.44E-05	0	0	2.27E-05	0	0	4.12E-06	0	0	0	0	1.03E-05	0	4.04E-05	1.50E-06	0	0	0	0	0	0	0	0	9.61E-06	1.13E-05	0	0	0	0	3.96E-06	0	0	0	0	0	4.22E-06	0	0	0	0	0	1.01E-05	0	0	0	0	0
ARGSYN-PWY: L-arginine biosynthesis I (via L-ornithine)|g__Parasutterella.s__Parasutterella_excrementihominis	0	0	0	0	0	0	0	0	0	0	0	0	0	0	0	0	0	0	0	0	0	0	0	0	0	0	0	0	0	0	0	0	0	0	0	0	0	0	0	0	0	0	0	0	0	0	0	0	0
ARGSYN-PWY: L-arginine biosynthesis I (via L-ornithine)|unclassified	0.000241869	0.000251731	0.000271958	0.000306697	0.000257149	0.00019034	0.000443484	0.000317723	8.63E-05	0.000320882	0.000361654	0.000330079	0.000215498	0.000172286	0.000232418	0.000216188	0.000202463	0.000208887	0.000277864	0.000248463	0.000209051	0.000282489	0.000184177	0.000287016	0.000248241	0.00014384	0.000159844	0.000316823	0.000297257	0.00030588	0.000186205	0.000299288	0.000225606	0.000298087	0.000267775	0.00028719	0.000302168	0.000259819	0.00025566	0.000272559	0.000269368	0.000190448	0.000194281	0.0002036	0.000135161	0.00029265	0.000287395	0.000172496	0.000180442
ARGSYNBSUB-PWY: L-arginine biosynthesis II (acetyl cycle)	0.000306102	0.000383053	0.00043055	0.000435778	0.000361313	0.000429182	0.000511336	0.000442817	0.000268118	0.00043985	0.000510944	0.000453766	0.000418804	0.00029375	0.000358386	0.000373815	0.000337661	0.000342712	0.000403102	0.000363422	0.000316379	0.000416386	0.000434951	0.000390422	0.000410117	0.000249917	0.000281007	0.000407863	0.000381028	0.000450764	0.000338469	0.000503711	0.000392255	0.000421648	0.000389701	0.000437561	0.00044724	0.000448593	0.000397362	0.00040062	0.000393297	0.000349372	0.000368919	0.000292155	0.000240953	0.000405829	0.000444675	0.000441851	0.000362663
ARGSYNBSUB-PWY: L-arginine biosynthesis II (acetyl cycle)|g__Acetatifactor.s__Acetatifactor_muris	0	0	0	0	6.93E-07	0	0	0	0	0	0	0	0	0	0	0	0	0	0	0	0	0	0	0	0	0	0	1.27E-06	0	0	0	0	0	0	0	0	0	0	0	0	0	0	0	0	0	0	2.98E-06	0	0
ARGSYNBSUB-PWY: L-arginine biosynthesis II (acetyl cycle)|g__Acutalibacter.s__Acutalibacter_muris	0	5.11E-06	0	2.67E-06	1.69E-06	5.67E-07	1.12E-05	9.76E-06	0	7.56E-07	0	5.14E-07	4.13E-05	0	2.25E-05	0	2.85E-06	3.53E-06	7.79E-06	7.03E-06	5.41E-06	0	0	1.36E-05	5.15E-06	0	0	4.94E-07	0	5.13E-06	7.15E-06	0	1.65E-06	1.68E-05	0	7.58E-07	4.40E-06	0	0	2.62E-05	2.44E-05	2.57E-05	2.74E-05	0	6.02E-06	0	0	1.57E-05	0
ARGSYNBSUB-PWY: L-arginine biosynthesis II (acetyl cycle)|g__Akkermansia.s__Akkermansia_muciniphila	0	0	0	0	0	0	0	0	0	0	0	0	0	0	0	0	0	0	0	0	0	0	0	0	0	0	0	0	0	0	0	0	0	0	0	0	0	0	0	0	0	0	0	0	0	0	0	0	0
ARGSYNBSUB-PWY: L-arginine biosynthesis II (acetyl cycle)|g__Anaerotruncus.s__Anaerotruncus_sp_G3_2012	0	3.32E-06	3.55E-07	0	0	1.57E-06	1.86E-06	0	0	3.47E-06	4.55E-06	3.91E-06	0	0	1.38E-06	1.28E-06	5.20E-06	4.69E-06	1.82E-06	7.06E-07	1.18E-06	0	0	0	3.53E-06	0	0	0	0	0	0	4.83E-06	0	0	5.89E-06	8.35E-06	0	1.04E-05	0	0	0	0	0	2.67E-06	0	1.61E-06	0	8.21E-06	0
ARGSYNBSUB-PWY: L-arginine biosynthesis II (acetyl cycle)|g__Bifidobacterium.s__Bifidobacterium_pseudolongum	0	0	5.10E-07	0	0	0	0	0	0	0	0	0	0	0	9.06E-07	0	0	0	0	0	5.58E-06	0	0	0	0	0	0	0	0	0	0	0	0	0	0	0	0	0	0	0	0	0	0	0	0	0	0	0	0
ARGSYNBSUB-PWY: L-arginine biosynthesis II (acetyl cycle)|g__Brevundimonas.s__Brevundimonas_diminuta	0	0	0	0	0	0	0	0	0	0	0	0	0	0	0	0	0	0	0	0	0	0	0	0	0	0	0	0	0	0	0	0	0	0	0	0	0	0	0	0	0	0	0	0	0	0	0	0	0
ARGSYNBSUB-PWY: L-arginine biosynthesis II (acetyl cycle)|g__Clostridium.s__Clostridium_sp_ASF356	0	9.73E-07	0	0	0	0	0	0	0	0	0	0	0	1.22E-06	0	0	0	0	0	0	8.13E-06	0	0	0	0	0	0	0	0	0	0	0	0	0	0	0	0	0	0	3.17E-06	2.28E-06	1.73E-06	1.84E-06	0	0	0	0	0	0
ARGSYNBSUB-PWY: L-arginine biosynthesis II (acetyl cycle)|g__Clostridium.s__Clostridium_sp_ASF502	0	3.48E-06	2.77E-06	0	0	0	0	6.32E-07	0	4.23E-07	9.74E-07	6.84E-07	0	7.29E-07	0	0	0	0	0	0	0	0	0	0	4.50E-06	0	0	0	0	0	0	0	0	0	0	4.21E-06	0	0	1.66E-06	1.08E-06	1.17E-06	3.54E-06	3.50E-06	0	0	1.63E-06	0	0	0
ARGSYNBSUB-PWY: L-arginine biosynthesis II (acetyl cycle)|g__Dorea.s__Dorea_sp_5_2	0	6.14E-06	1.79E-06	2.56E-06	0	0	0	2.17E-06	1.02E-06	0	5.75E-07	0	0	2.29E-06	1.45E-06	0	0	0	4.88E-07	5.91E-07	1.19E-06	1.71E-06	1.53E-06	1.07E-06	5.03E-06	0	0	0	0	0	0	0	0	0	1.89E-06	3.14E-06	7.75E-07	3.65E-06	0	1.86E-06	1.68E-06	0	0	2.65E-06	0	1.09E-06	1.10E-06	0	5.11E-07
ARGSYNBSUB-PWY: L-arginine biosynthesis II (acetyl cycle)|g__Enterococcus.s__Enterococcus_gallinarum	0	0	0	0	0	0	0	0	0	0	0	0	0	0	0	0	0	0	0	0	0	0	0	0	0	0	0	0	0	0	0	0	0	0	0	0	0	0	0	0	0	0	0	0	0	0	0	0	0
ARGSYNBSUB-PWY: L-arginine biosynthesis II (acetyl cycle)|g__Erysipelatoclostridium.s__Clostridium_cocleatum	0	0	6.44E-07	0	0	0	0	0	8.96E-07	0	0	0	0	2.24E-05	0	0	0	0	0	0	0	0	0	0	0	0	0	0	0	0	0	0	0	0	0	0	0	0	0	0	0	0	0	0	0	0	0	0	0
ARGSYNBSUB-PWY: L-arginine biosynthesis II (acetyl cycle)|g__Erysipelatoclostridium.s__Clostridium_innocuum	0	0	0	0	0	0	0	0	1.42E-06	0	0	0	0	0	0	0	0	0	0	0	0	0	0	0	0	0	0	0	0	0	0	0	0	0	0	0	0	0	0	0	0	0	0	0	0	0	0	0	0
ARGSYNBSUB-PWY: L-arginine biosynthesis II (acetyl cycle)|g__Escherichia.s__Escherichia_coli	0	8.60E-07	5.29E-06	0	0	0	0	0	6.80E-05	0	0	0	0	5.51E-06	0	0	0	0	0	0	0	0	0	0	0	1.16E-05	1.56E-05	0	0	0	0	0	1.15E-06	0	0	1.24E-06	0	0	0	0	0	0	0	0	0	0	0	0	0
ARGSYNBSUB-PWY: L-arginine biosynthesis II (acetyl cycle)|g__Eubacterium.s__Eubacterium_sp_14_2	0	0	0	0	0	0	0	3.42E-06	0	0	0	0	0	4.99E-07	0	0	0	0	0	5.57E-06	1.84E-06	0	0	0	0	0	0	0	0	2.84E-06	0	0	0	0	0	0	5.71E-06	0	0	0	0	0	0	0	0	0	0	0	0
ARGSYNBSUB-PWY: L-arginine biosynthesis II (acetyl cycle)|g__Faecalibaculum.s__Faecalibaculum_rodentium	0	0	0	0	0	0	0	0	0	0	0	0	0	2.32E-06	0	0	1.10E-06	1.47E-06	0	0	0	4.11E-06	0	0	0	3.69E-06	4.07E-06	0	0	0	0	0	0	0	0	0	0	0	5.16E-06	0	0	0	0	0	0	0	0	0	2.23E-06
ARGSYNBSUB-PWY: L-arginine biosynthesis II (acetyl cycle)|g__Firmicutes_unclassified.s__Firmicutes_bacterium_ASF500	0	1.72E-05	1.02E-05	1.46E-05	1.86E-05	7.52E-06	5.28E-06	1.82E-05	0	1.57E-05	1.42E-05	1.79E-05	1.01E-05	1.07E-05	1.56E-05	1.12E-05	1.21E-05	1.22E-05	1.93E-05	1.34E-05	8.94E-06	1.93E-05	0	9.43E-06	1.84E-05	0	0	1.10E-05	1.14E-05	1.50E-05	1.27E-05	1.33E-05	7.46E-06	1.08E-05	1.25E-05	1.13E-05	1.38E-05	1.46E-05	1.35E-05	8.13E-06	8.91E-06	8.52E-06	9.90E-06	8.61E-06	1.06E-05	1.97E-05	1.35E-05	1.52E-05	1.25E-05
ARGSYNBSUB-PWY: L-arginine biosynthesis II (acetyl cycle)|g__Helicobacter.s__Helicobacter_bilis	0	0	0	0	0	0	0	0	0	0	0	0	0	0	0	2.20E-05	2.49E-06	2.16E-06	0	1.30E-05	0	0	0	0	0	0	0	2.21E-06	2.28E-06	0	0	9.55E-06	0	0	0	0	0	0	0	0	0	0	0	0	0	0	0	1.37E-05	0
ARGSYNBSUB-PWY: L-arginine biosynthesis II (acetyl cycle)|g__Helicobacter.s__Helicobacter_hepaticus	0	0	0	0	1.20E-05	0	0	0	0	1.06E-05	2.89E-06	9.74E-06	0	0	0	0	0	0	0	0	0	0	0	0	0	0	0	0	0	3.18E-06	0	0	2.24E-06	0	0	2.83E-06	2.39E-06	0	0	0	0	0	0	0	0	6.64E-06	0	0	1.26E-05
ARGSYNBSUB-PWY: L-arginine biosynthesis II (acetyl cycle)|g__Helicobacter.s__Helicobacter_typhlonius	0	0	0	0	0	0	0	0	3.47E-05	0	0	0	0	0	0	0	0	0	3.13E-05	0	0	0	0.00012225	0	0	0	0	0	0	0	3.55E-05	0	1.82E-05	0	0	0	0	0	0	0	0	0	0	0	0	0	0	0	0
ARGSYNBSUB-PWY: L-arginine biosynthesis II (acetyl cycle)|g__Lachnospiraceae_unclassified.s__Lachnospiraceae_bacterium_10_1	0	0	0	0	9.13E-07	0	0	0	0	6.31E-06	3.78E-06	6.55E-06	0	0	1.53E-06	0	4.36E-05	3.69E-05	5.20E-07	0	0	0	0	0	0	1.08E-06	0	0	0	2.41E-06	3.98E-06	0	5.27E-06	0	0	3.51E-06	2.11E-06	0	0	0	0	0	0	0	0	0	0	0	0
ARGSYNBSUB-PWY: L-arginine biosynthesis II (acetyl cycle)|g__Lachnospiraceae_unclassified.s__Lachnospiraceae_bacterium_28_4	0	0	1.23E-05	0	0	0.00013755	1.99E-06	0	0	1.95E-06	1.35E-06	2.42E-06	6.32E-05	0	0	1.40E-05	1.47E-06	1.71E-06	2.63E-06	0	0	3.70E-05	8.56E-05	0	0	2.77E-05	3.20E-05	1.65E-06	1.52E-06	4.25E-05	1.06E-05	9.52E-05	1.47E-06	0	2.88E-05	4.52E-06	4.40E-05	5.56E-05	3.54E-05	5.13E-06	5.02E-06	0	0	3.50E-06	0	1.98E-05	8.45E-05	0	6.04E-05
ARGSYNBSUB-PWY: L-arginine biosynthesis II (acetyl cycle)|g__Lachnospiraceae_unclassified.s__Lachnospiraceae_bacterium_3_2	0	3.87E-07	0	5.02E-07	0	1.16E-06	0	1.42E-06	0	0	8.36E-07	5.53E-07	1.02E-06	0	1.31E-06	6.23E-07	4.64E-06	4.09E-06	0	1.07E-06	8.06E-07	0	0	0	0	0	0	1.55E-06	2.01E-06	0	0	0	0	0	0	6.77E-07	0	0	0	1.58E-06	0	9.38E-07	0	0	0	0	0	0	0
ARGSYNBSUB-PWY: L-arginine biosynthesis II (acetyl cycle)|g__Lachnospiraceae_unclassified.s__Lachnospiraceae_bacterium_A2	0	1.21E-06	0	0	0	0	0	0	0	0	0	0	0	0	0	0	0	0	0	9.02E-07	0	0	0	0	0	0	0	0	0	7.58E-06	0	0	0	0	0	4.08E-06	6.40E-06	1.60E-06	0	0	0	0	0	0	0	0	0	3.50E-05	0
ARGSYNBSUB-PWY: L-arginine biosynthesis II (acetyl cycle)|g__Lachnospiraceae_unclassified.s__Lachnospiraceae_bacterium_A4	0	3.47E-05	3.90E-07	4.13E-05	7.55E-07	0	0	8.71E-06	0	2.00E-05	7.13E-05	2.12E-05	3.63E-06	0	9.73E-07	0	0	0	5.31E-06	4.51E-06	0	0	0	2.05E-05	4.44E-05	0	0	6.99E-07	0	1.06E-06	1.68E-05	0	8.56E-05	2.87E-05	0	3.43E-05	8.39E-07	0	0	1.07E-05	1.11E-05	3.72E-05	4.27E-05	0	0	1.71E-05	0	4.07E-05	0
ARGSYNBSUB-PWY: L-arginine biosynthesis II (acetyl cycle)|g__Lachnospiraceae_unclassified.s__Lachnospiraceae_bacterium_COE1	0	1.36E-06	0	8.87E-06	1.94E-06	0	1.63E-05	2.97E-06	0	1.16E-05	5.28E-06	1.14E-05	3.20E-06	0	3.96E-06	0	0	0	1.68E-06	1.72E-05	1.25E-05	0	0	1.79E-05	0	0	0	6.51E-06	6.65E-06	1.20E-05	3.02E-07	0	3.35E-06	1.23E-05	0	2.15E-06	1.42E-05	0	0	1.88E-06	1.61E-06	6.73E-06	7.44E-06	0	1.24E-06	3.38E-06	1.38E-06	8.12E-05	0
ARGSYNBSUB-PWY: L-arginine biosynthesis II (acetyl cycle)|g__Lachnospiraceae_unclassified.s__Lachnospiraceae_bacterium_M18_1	0	0	0	0	0	0	6.40E-06	8.78E-07	1.19E-06	0	0	0	0	0	0	0	6.74E-07	0	1.10E-06	9.22E-07	0	0	0	1.23E-06	0	0	0	1.16E-06	8.82E-07	0	0	0	1.31E-06	1.03E-06	0	2.44E-07	0	0	0	2.88E-06	2.62E-06	0	4.67E-07	0	0	0	0	4.64E-06	0
ARGSYNBSUB-PWY: L-arginine biosynthesis II (acetyl cycle)|g__Lactococcus.s__Lactococcus_lactis	0	0	5.37E-05	0	0	2.41E-05	0	0	4.37E-06	0	0	0	0	1.09E-05	0	4.06E-05	1.46E-06	0	0	0	0	0	1.80E-06	0	0	9.18E-06	1.12E-05	0	0	0	0	4.22E-06	0	0	3.64E-06	0	0	4.13E-06	0	0	0	0	0	1.13E-05	0	0	0	0	0
ARGSYNBSUB-PWY: L-arginine biosynthesis II (acetyl cycle)|g__Mucispirillum.s__Mucispirillum_schaedleri	0	0	0	0	0	0	0	0	1.62E-05	7.81E-06	2.21E-06	7.89E-06	7.10E-06	0	0	0	0	0	0	1.06E-05	2.13E-05	0	0	4.95E-06	0	0	0	5.20E-06	4.15E-06	1.70E-06	0	0	0	6.15E-06	0	6.79E-06	2.34E-06	4.68E-05	0	0	0	1.69E-05	1.68E-05	0	9.39E-06	5.74E-06	0	3.24E-06	2.21E-05
ARGSYNBSUB-PWY: L-arginine biosynthesis II (acetyl cycle)|g__Oscillibacter.s__Oscillibacter_sp_1_3	7.86E-06	3.31E-06	7.20E-06	0	0	0	0	0	0	9.53E-06	8.39E-06	1.05E-05	7.43E-06	0	9.23E-06	7.35E-06	7.18E-06	6.90E-06	4.90E-06	6.32E-06	0	0	0	0	1.39E-05	0	0	5.90E-06	0	0	0	0	0	0	7.73E-06	0	0	0	0	0	0	0	7.80E-06	0	0	0	0	4.85E-06	0
ARGSYNBSUB-PWY: L-arginine biosynthesis II (acetyl cycle)|g__Parasutterella.s__Parasutterella_excrementihominis	0	0	0	0	0	0	0	0	0	0	0	0	0	0	0	0	0	0	0	0	0	0	0	0	0	0	0	0	0	0	0	0	0	0	0	0	0	0	0	0	0	0	0	0	0	0	0	0	0
ARGSYNBSUB-PWY: L-arginine biosynthesis II (acetyl cycle)|g__Staphylococcus.s__Staphylococcus_xylosus	0	0	0	0	0	0	0	0	0	0	0	0	0	0	0	0	0	0	0	0	0	0	0	0	0	0	0	0	0	0	0	0	0	0	0	0	0	0	0	0	0	0	0	0	0	0	0	0	0
ARGSYNBSUB-PWY: L-arginine biosynthesis II (acetyl cycle)|unclassified	0.000250374	0.000264638	0.000283446	0.000320415	0.000266757	0.00020018	0.000441917	0.000338398	9.00E-05	0.000327448	0.000371636	0.000335894	0.000227371	0.000188595	0.00025113	0.000225148	0.000213395	0.000219235	0.000286462	0.000253945	0.000207919	0.000295466	0.000191754	0.000284709	0.000264478	0.000164397	0.000179333	0.000333684	0.000309442	0.000322092	0.000195311	0.000320448	0.000232861	0.00030331	0.000281617	0.000303941	0.000313871	0.000272594	0.000271507	0.00028078	0.000276681	0.000205216	0.000208045	0.000202772	0.000143198	0.000293787	0.000302679	0.000183986	0.000190766
ARO-PWY: chorismate biosynthesis I	0.000196692	0.00030718	0.000287691	0.000350512	0.000304068	0.000307582	0.000348686	0.00031786	0.000276983	0.000322786	0.000343171	0.000330263	0.000352515	0.000294258	0.000290518	0.000260252	0.000258652	0.000264245	0.000315478	0.000287767	0.000276588	0.0002591	0.000349247	0.000303208	0.000337038	0.000269251	0.000275202	0.000294117	0.00028203	0.000313434	0.000312173	0.000287047	0.000301584	0.000317486	0.00023452	0.000296989	0.000308449	0.000274562	0.000253085	0.000332746	0.000333318	0.000303922	0.000305065	0.000239716	0.000247605	0.000308474	0.000281697	0.000336346	0.000293745
ARO-PWY: chorismate biosynthesis I|g__Acetatifactor.s__Acetatifactor_muris	0	0	0	0	0	0	0	0	0	0	0	0	0	0	0	0	0	0	0	7.97E-07	0	0	0	0	0	0	0	7.44E-07	0	0	0	0	0	0	0	0	0	0	0	0	0	0	0	0	0	0	2.26E-06	0	0
ARO-PWY: chorismate biosynthesis I|g__Acutalibacter.s__Acutalibacter_muris	0	7.40E-06	0	3.89E-06	1.78E-06	5.55E-07	1.06E-05	1.36E-05	0	7.59E-07	0	5.84E-07	5.28E-05	8.30E-07	2.84E-05	0	4.69E-06	5.29E-06	9.44E-06	1.08E-05	6.73E-06	0	0	2.01E-05	8.52E-06	0	0	3.70E-07	0	5.74E-06	9.06E-06	0	1.93E-06	2.37E-05	0	9.03E-07	6.54E-06	0	1.78E-06	2.90E-05	3.08E-05	3.51E-05	3.46E-05	0	6.60E-06	0	1.40E-06	1.72E-05	0
ARO-PWY: chorismate biosynthesis I|g__Akkermansia.s__Akkermansia_muciniphila	0	0	0	0	4.40E-07	2.99E-07	0	0	0	0	0	0	0	0	0	0	0	0	0	0	0	0	0	0	0	0	0	0	0	0	0	0	0	0	0	0	0	0	0	0	0	0	0	0	0	0	0	0	0
ARO-PWY: chorismate biosynthesis I|g__Alistipes.s__Alistipes_timonensis	0	0	0	0	0	0	0	0	0	0	0	0	0	0	0	0	0	0	0	0	0	0	0	0	0	0	0	0	0	0	0	0	0	0	0	7.93E-07	0	0	0	0	0	0	0	0	0	0	0	0	0
ARO-PWY: chorismate biosynthesis I|g__Anaerotruncus.s__Anaerotruncus_colihominis	0	0	0	0	0	0	0	0	9.69E-07	0	0	0	0	0	0	0	0	0	0	0	0	0	0	0	0	0	0	0	0	0	0	0	0	0	0	0	0	0	0	0	0	0	0	0	0	0	0	0	0
ARO-PWY: chorismate biosynthesis I|g__Anaerotruncus.s__Anaerotruncus_sp_G3_2012	0	2.67E-06	3.17E-07	0	0	9.22E-07	0	0	0	3.17E-06	4.21E-06	3.44E-06	0	0	7.41E-07	0	3.34E-06	4.22E-06	1.44E-06	0	1.32E-06	9.56E-07	0	0	3.49E-06	0	0	0	0	0	0	4.65E-06	0	0	6.45E-06	7.35E-06	0	8.97E-06	0	0	0	0	0	0	0	8.64E-07	0	6.07E-06	0
ARO-PWY: chorismate biosynthesis I|g__Bacteroides.s__Bacteroides_caecimuris	4.50E-06	5.53E-06	0	0	1.45E-06	3.00E-06	0	0	3.64E-06	1.02E-06	0	0	3.77E-06	5.43E-06	8.75E-06	0	1.34E-06	0	0	1.82E-06	0	0	0	5.31E-06	2.22E-06	1.53E-05	0	1.77E-06	1.73E-06	0	0	0	0	3.08E-06	0	1.95E-06	7.57E-07	0	0	0	0	3.27E-06	0	0	4.05E-06	6.50E-06	0	3.05E-06	3.33E-06
ARO-PWY: chorismate biosynthesis I|g__Bacteroides.s__Bacteroides_sartorii	0	0	0	0	0	0	0	0	0	0	0	6.93E-07	0	0	0	0	0	0	1.10E-06	0	0	0	2.59E-05	0	0	0	0	0	0	0	2.19E-05	0	0	0	0	3.59E-06	0	0	0	0	0	0	0	0	0	0	0	0	3.60E-05
ARO-PWY: chorismate biosynthesis I|g__Bacteroides.s__Bacteroides_vulgatus	0	0	0	0	1.33E-05	0	0	0	0	0	0	0	0	0	0	0	0	0	0	0	0	0	0	0	0	0	0	0	0	4.23E-06	0	0	0	0	0	0	4.69E-06	0	0	0	0	0	0	0	0	0	0	0	0
ARO-PWY: chorismate biosynthesis I|g__Bifidobacterium.s__Bifidobacterium_pseudolongum	0	0	3.93E-07	0	0	0	0	0	0	0	0	0	0	0	6.50E-07	0	0	0	0	0	5.45E-06	0	0	0	0	0	0	0	0	0	0	0	0	0	0	0	0	0	0	0	0	0	0	0	0	0	0	0	0
ARO-PWY: chorismate biosynthesis I|g__Brevundimonas.s__Brevundimonas_diminuta	0	0	0	0	0	0	0	0	0	0	0	0	0	0	0	0	0	0	0	0	0	0	0	0	0	0	0	0	0	0	0	0	0	0	0	0	0	0	0	0	0	0	0	0	0	0	0	0	0
ARO-PWY: chorismate biosynthesis I|g__Clostridium.s__Clostridium_perfringens	0	0	0	0	0	0	0	0	3.83E-07	0	0	0	0	0	0	0	0	0	0	0	0	0	0	0	0	0	0	0	0	0	0	0	0	0	0	0	0	0	0	0	0	0	0	0	0	0	0	0	0
ARO-PWY: chorismate biosynthesis I|g__Clostridium.s__Clostridium_sp_ASF356	0	0	0	0	0	0	0	0	0	0	0	0	0	0	0	0	0	0	0	0	0	0	0	0	0	0	0	0	0	0	0	0	0	0	0	0	0	0	0	0	0	0	0	0	0	0	0	0	0
ARO-PWY: chorismate biosynthesis I|g__Clostridium.s__Clostridium_sp_ASF502	0	4.03E-06	2.57E-06	0	0	0	1.15E-06	0	0	4.41E-07	4.43E-07	4.62E-07	0	0	0	0	0	0	7.12E-07	0	0	0	5.97E-07	0	5.29E-06	0	0	2.88E-07	0	0	0	0	0	0	0	3.75E-06	4.39E-07	0	1.21E-06	7.05E-07	1.32E-06	3.38E-06	3.00E-06	0	0	1.39E-06	0	0	0
ARO-PWY: chorismate biosynthesis I|g__Dorea.s__Dorea_sp_5_2	0	5.31E-06	1.56E-06	2.39E-06	0	0	0	1.95E-06	9.72E-07	0	0	0	0	2.05E-06	1.51E-06	0	0	0	5.69E-07	0	0	1.48E-06	1.17E-06	9.69E-07	6.19E-06	0	0	0	0	0	0	0	0	0	0	3.11E-06	0	2.82E-06	0	1.89E-06	1.90E-06	0	0	2.73E-06	0	7.48E-07	9.29E-07	0	0
ARO-PWY: chorismate biosynthesis I|g__Enterococcus.s__Enterococcus_hirae	0	0	0	0	0	0	0	0	0	0	0	0	0	6.40E-07	0	0	0	0	0	0	0	0	0	0	0	0	0	0	0	0	0	0	0	0	0	0	0	0	0	0	0	0	0	0	0	0	0	0	0
ARO-PWY: chorismate biosynthesis I|g__Erysipelatoclostridium.s__Clostridium_cocleatum	0	0	5.48E-07	0	0	0	0	0	6.08E-07	0	0	0	0	2.16E-05	0	0	0	0	0	0	0	0	0	0	0	0	0	0	0	0	0	0	0	0	0	0	0	0	0	0	0	0	0	0	0	0	0	0	0
ARO-PWY: chorismate biosynthesis I|g__Erysipelatoclostridium.s__Clostridium_innocuum	0	0	0	0	0	0	0	0	1.82E-06	0	0	0	0	0	0	0	0	0	0	0	0	0	0	0	0	0	0	0	0	0	0	0	0	0	0	0	0	0	0	0	0	0	0	0	0	0	0	0	0
ARO-PWY: chorismate biosynthesis I|g__Escherichia.s__Escherichia_coli	0	0	5.40E-06	9.99E-07	0	0	0	0	5.85E-05	0	0	0	0	4.14E-06	0	0	0	0	0	0	2.35E-06	0	0	0	0	1.56E-05	1.15E-05	0	0	0	0	0	1.11E-06	0	0	2.74E-06	0	0	0	0	0	0	0	0	0	0	0	0	0
ARO-PWY: chorismate biosynthesis I|g__Eubacterium.s__Eubacterium_sp_14_2	0	0	0	0	0	0	0	0	0	0	0	0	0	0	0	0	0	0	0	5.93E-06	0	0	0	0	0	0	0	0	0	0	0	0	0	0	0	0	0	0	0	0	0	0	0	0	0	0	0	0	0
ARO-PWY: chorismate biosynthesis I|g__Faecalibaculum.s__Faecalibaculum_rodentium	0	0	0	0	0	0	0	0	0	0	0	0	0	3.06E-06	0	0	1.06E-06	0	0	0	0	2.80E-06	0	0	0	2.85E-06	2.71E-06	0	0	0	0	0	0	0	0	0	0	0	6.33E-06	0	0	0	0	0	0	0	0	0	1.79E-06
ARO-PWY: chorismate biosynthesis I|g__Helicobacter.s__Helicobacter_bilis	0	0	0	0	0	0	0	0	0	0	0	0	0	0	0	2.34E-05	2.21E-06	2.11E-06	0	1.55E-05	0	0	0	0	0	0	0	2.49E-06	2.14E-06	0	0	9.99E-06	0	0	0	0	0	0	0	0	0	0	0	0	0	0	0	1.41E-05	0
ARO-PWY: chorismate biosynthesis I|g__Helicobacter.s__Helicobacter_hepaticus	0	0	0	0	1.12E-05	0	0	0	0	1.00E-05	2.26E-06	1.01E-05	0	0	0	0	0	0	0	0	0	0	0	0	0	0	0	0	0	2.29E-06	0	0	1.59E-06	0	0	1.86E-06	3.00E-06	0	0	0	0	0	0	0	0	5.32E-06	0	0	1.23E-05
ARO-PWY: chorismate biosynthesis I|g__Helicobacter.s__Helicobacter_typhlonius	0	0	0	0	0	0	0	0	3.02E-05	0	0	0	0	0	0	0	0	0	2.74E-05	0	0	0	0.000106622	0	0	0	0	0	0	0	2.97E-05	0	1.47E-05	0	0	0	0	0	0	0	0	0	0	0	0	0	0	0	0
ARO-PWY: chorismate biosynthesis I|g__Klebsiella.s__Klebsiella_oxytoca	0	0	0	0	0	0	0	0	1.06E-06	0	0	0	0	0	0	0	0	0	0	0	0	0	0	0	0	0	0	0	0	0	0	0	0	0	0	0	0	0	0	0	0	0	0	0	0	0	0	0	0
ARO-PWY: chorismate biosynthesis I|g__Lachnospiraceae_unclassified.s__Lachnospiraceae_bacterium_10_1	0	0	0	0	1.02E-06	0	0	0	0	5.29E-06	3.25E-06	6.05E-06	0	0	1.09E-06	0	3.89E-05	3.12E-05	4.77E-07	0	0	0	0	0	0	0	0	0	0	1.94E-06	4.12E-06	0	3.98E-06	0	0	3.05E-06	1.90E-06	0	0	0	0	0	0	0	0	0	0	0	0
ARO-PWY: chorismate biosynthesis I|g__Lachnospiraceae_unclassified.s__Lachnospiraceae_bacterium_28_4	0	0	1.07E-05	0	0	0.000131115	2.10E-06	0	0	1.72E-06	9.33E-07	1.71E-06	5.56E-05	0	0	1.33E-05	1.27E-06	0	2.42E-06	0	0	3.56E-05	8.70E-05	0	0	2.61E-05	2.62E-05	1.46E-06	0	3.91E-05	1.03E-05	9.53E-05	1.25E-06	0	3.02E-05	3.81E-06	3.87E-05	5.55E-05	3.36E-05	4.94E-06	4.79E-06	0	0	2.43E-06	0	1.84E-05	8.91E-05	0	6.41E-05
ARO-PWY: chorismate biosynthesis I|g__Lachnospiraceae_unclassified.s__Lachnospiraceae_bacterium_3_2	0	0	0	0	0	8.00E-07	0	1.28E-06	0	6.24E-07	7.71E-07	0	8.38E-07	0	1.12E-06	8.69E-07	2.68E-06	3.33E-06	0	9.98E-07	0	0	0	0	0	0	0	1.13E-06	0	0	0	0	0	0	0	5.70E-07	0	0	0	1.04E-06	0	6.78E-07	0	0	0	0	0	0	0
ARO-PWY: chorismate biosynthesis I|g__Lachnospiraceae_unclassified.s__Lachnospiraceae_bacterium_A2	0	7.94E-07	0	0	0	0	0	0	0	0	0	0	0	0	0	0	0	0	0	9.51E-07	0	0	0	0	0	0	0	0	0	6.11E-06	0	0	0	0	0	3.35E-06	5.81E-06	1.43E-06	0	0	0	0	0	0	0	5.37E-07	0	3.33E-05	0
ARO-PWY: chorismate biosynthesis I|g__Lachnospiraceae_unclassified.s__Lachnospiraceae_bacterium_A4	0	2.87E-05	4.91E-07	3.89E-05	8.10E-07	0	0	7.25E-06	0	1.89E-05	6.75E-05	1.94E-05	3.42E-06	0	9.29E-07	0	0	0	5.24E-06	4.80E-06	0	0	0	2.10E-05	4.11E-05	0	0	4.37E-07	0	9.73E-07	1.62E-05	0	8.10E-05	2.88E-05	0	2.93E-05	0	0	0	9.94E-06	9.28E-06	3.92E-05	3.96E-05	0	0	1.32E-05	0	3.97E-05	0
ARO-PWY: chorismate biosynthesis I|g__Lachnospiraceae_unclassified.s__Lachnospiraceae_bacterium_COE1	0	1.30E-06	0	7.95E-06	1.29E-06	0	1.54E-05	1.65E-06	0	8.99E-06	4.44E-06	1.01E-05	2.32E-06	0	3.67E-06	0	0	0	0	1.70E-05	1.24E-05	0	0	1.67E-05	0	0	0	6.00E-06	7.44E-06	1.10E-05	0	0	2.74E-06	1.12E-05	0	1.45E-06	1.29E-05	0	0	1.40E-06	1.35E-06	6.50E-06	6.07E-06	0	9.63E-07	3.64E-06	1.23E-06	7.57E-05	0
ARO-PWY: chorismate biosynthesis I|g__Lachnospiraceae_unclassified.s__Lachnospiraceae_bacterium_M18_1	0	0	0	0	0	0	5.90E-06	9.51E-07	8.71E-07	0	0	2.31E-07	0	0	0	0	0	0	1.23E-06	1.26E-06	0	0	0	0	0	0	0	1.46E-06	1.29E-06	0	0	0	0	1.28E-06	0	0	0	0	0	2.45E-06	1.38E-06	0	0	0	0	0	0	3.94E-06	0
ARO-PWY: chorismate biosynthesis I|g__Lactococcus.s__Lactococcus_lactis	0	0	2.83E-05	0	0	2.10E-05	0	0	4.45E-06	0	0	0	0	5.35E-06	0	2.09E-05	1.04E-06	0	0	0	0	0	2.36E-06	0	0	5.77E-06	7.04E-06	0	0	0	0	2.42E-06	0	0	0	0	0	3.48E-06	1.34E-06	0	0	0	0	5.80E-06	0	0	0	0	0
ARO-PWY: chorismate biosynthesis I|g__Mucispirillum.s__Mucispirillum_schaedleri	0	0	0	0	0	0	0	0	1.45E-05	7.64E-06	2.13E-06	6.36E-06	4.15E-06	0	0	0	0	0	0	7.78E-06	1.85E-05	0	0	4.56E-06	0	0	0	3.92E-06	3.76E-06	1.55E-06	0	0	0	5.39E-06	0	4.74E-06	2.15E-06	4.10E-05	0	0	0	1.40E-05	1.38E-05	0	8.33E-06	5.58E-06	0	0	1.92E-05
ARO-PWY: chorismate biosynthesis I|g__Parabacteroides.s__Parabacteroides_distasonis	0	2.09E-06	0	0	0	0	0	0	0	0	0	0	0	0	0	0	0	0	0	0	0	0	0	0	5.84E-07	0	0	0	0	0	0	0	0	0	0	0	0	0	0	0	0	0	0	3.15E-06	0	0	0	0	0
ARO-PWY: chorismate biosynthesis I|g__Parabacteroides.s__Parabacteroides_goldsteinii	2.33E-06	0	4.91E-06	0	0	0	0	0	2.00E-05	0	0	0	0	7.04E-05	0	0	1.17E-06	0	0	0	0	0	0	0	0	0	0	0	0	0	0	0	0	0	0	0	0	0	0	0	0	1.45E-06	0	0	0	0	0	0	1.07E-06
ARO-PWY: chorismate biosynthesis I|g__Parasutterella.s__Parasutterella_excrementihominis	0	0	0	0	0	0	0	0	0	0	0	0	0	0	0	0	0	0	0	0	0	0	0	0	0	0	0	0	0	0	0	0	0	0	0	0	0	0	0	0	0	0	0	0	0	0	0	8.63E-07	0
ARO-PWY: chorismate biosynthesis I|g__Porphyromonas.s__Porphyromonas_sp_31_2	0	1.88E-06	0	0	0	0	0	0	0	0	0	0	0	0	0	0	0	0	0	0	0	0	0	0	7.27E-07	0	0	0	0	0	0	0	0	0	0	0	0	0	0	0	0	0	0	3.23E-06	0	0	0	0	0
ARO-PWY: chorismate biosynthesis I|g__Staphylococcus.s__Staphylococcus_xylosus	0	0	0	0	0	0	0	0	0	0	0	0	0	0	0	0	0	0	0	0	0	0	0	0	0	0	0	0	0	0	0	0	0	0	0	0	0	0	0	0	0	0	0	0	0	0	0	0	0
ARO-PWY: chorismate biosynthesis I|unclassified	0.000159364	0.000224977	0.000185664	0.000252123	0.000230662	0.000105138	0.000285033	0.000267917	6.08E-05	0.000244668	0.000241773	0.000251594	0.0001906	0.000118771	0.000200704	0.00016202	0.000143512	0.000148267	0.000239971	0.000199423	0.000202772	0.000182216	0.000110753	0.000197828	0.000221304	0.000121867	0.00013521	0.000251805	0.000242301	0.000223317	0.000167033	0.000159306	0.00017693	0.000211335	0.000151757	0.00021404	0.000214926	0.000145597	0.000145361	0.00023132	0.00023182	0.000175378	0.000179933	0.000140751	0.000173666	0.000233429	0.000176473	0.000100832	0.000117456
ASPASN-PWY: superpathway of L-aspartate and L-asparagine biosynthesis	0.000108694	8.76E-05	0.000154124	7.29E-05	9.62E-05	9.96E-05	3.39E-05	5.40E-05	0.000298466	8.49E-05	5.17E-05	8.05E-05	0.00010486	0.000138681	6.18E-05	0.000126616	8.84E-05	9.25E-05	0.000138954	8.11E-05	9.65E-05	6.73E-05	0.000217063	7.76E-05	9.94E-05	9.49E-05	0.000114876	6.60E-05	6.07E-05	5.24E-05	0.000151704	6.46E-05	8.58E-05	7.83E-05	8.34E-05	6.80E-05	5.66E-05	7.50E-05	9.51E-05	6.93E-05	7.47E-05	8.91E-05	9.66E-05	0.000159448	0.000141002	0.000102334	6.56E-05	5.48E-05	0.000129005
ASPASN-PWY: superpathway of L-aspartate and L-asparagine biosynthesis|g__Alistipes.s__Alistipes_timonensis	1.59E-06	0	0	0	0	0	0	0	0	0	0	0	0	0	0	0	0	0	0	0	0	0	0	0	0	0	0	0	0	0	0	0	0	0	0	1.15E-06	0	0	0	0	0	0	0	0	0	0	0	0	0
ASPASN-PWY: superpathway of L-aspartate and L-asparagine biosynthesis|g__Bacteroides.s__Bacteroides_dorei	0	0	0	0	0	0	0	0	0	0	0	0	0	0	0	0	0	0	0	0	0	0	0	0	0	0	0	0	0	0	0	0	0	0	0	0	0	0	0	0	0	0	0	0	0	0	0	0	0
ASPASN-PWY: superpathway of L-aspartate and L-asparagine biosynthesis|g__Bacteroides.s__Bacteroides_sartorii	0	0	0	0	0	0	0	0	0	7.14E-07	7.58E-07	8.05E-07	0	0	0	0	0	0	1.09E-06	0	0	0	1.90E-05	0	0	0	0	0	0	0	2.19E-05	0	0	0	0	3.00E-06	0	0	0	0	0	0	0	0	0	0	0	0	3.04E-05
ASPASN-PWY: superpathway of L-aspartate and L-asparagine biosynthesis|g__Bacteroides.s__Bacteroides_uniformis	1.10E-05	2.32E-06	1.83E-05	1.31E-05	5.48E-06	2.39E-05	4.99E-07	0	3.92E-05	7.16E-07	2.53E-07	7.82E-07	6.72E-06	2.64E-05	6.39E-06	2.70E-05	8.96E-06	6.75E-06	3.11E-07	1.60E-06	2.66E-06	2.01E-05	2.74E-06	1.05E-05	4.80E-06	0	0	2.33E-06	2.47E-06	5.14E-07	4.42E-06	9.96E-06	1.54E-06	6.50E-06	2.84E-05	1.54E-06	1.49E-06	0	4.22E-05	1.13E-05	1.11E-05	8.78E-06	7.91E-06	7.55E-05	1.48E-05	1.28E-06	0	1.59E-05	2.34E-05
ASPASN-PWY: superpathway of L-aspartate and L-asparagine biosynthesis|g__Bacteroides.s__Bacteroides_vulgatus	0	0	0	0	1.49E-05	0	0	0	0	0	0	0	0	0	0	0	0	0	0	0	0	0	0	0	0	0	0	0	0	5.31E-06	0	0	0	0	0	0	6.27E-06	0	0	0	0	0	0	0	0	0	0	0	0
ASPASN-PWY: superpathway of L-aspartate and L-asparagine biosynthesis|g__Erysipelatoclostridium.s__Clostridium_innocuum	0	0	0	0	0	0	0	0	1.52E-06	0	0	0	0	0	0	0	0	0	0	0	0	0	0	0	0	0	0	0	0	0	0	0	0	0	0	0	0	0	0	0	0	0	0	0	0	0	0	0	0
ASPASN-PWY: superpathway of L-aspartate and L-asparagine biosynthesis|g__Escherichia.s__Escherichia_coli	0	0	8.66E-06	1.42E-06	0	0	0	0	6.99E-05	4.79E-07	8.57E-07	0	0	5.13E-06	0	0	0	0	0	0	2.90E-06	0	0	0	0	1.57E-05	1.80E-05	0	0	0	0	0	2.83E-06	0	0	3.18E-06	0	0	0	0	0	0	0	2.77E-06	0	0	0	1.32E-06	0
ASPASN-PWY: superpathway of L-aspartate and L-asparagine biosynthesis|g__Helicobacter.s__Helicobacter_typhlonius	0	0	0	0	0	0	0	0	2.20E-05	0	0	0	0	0	0	0	0	0	1.88E-05	0	0	0	7.78E-05	0	0	0	0	0	0	0	2.32E-05	0	1.05E-05	0	0	0	0	0	0	0	0	0	0	0	0	0	0	0	0
ASPASN-PWY: superpathway of L-aspartate and L-asparagine biosynthesis|g__Klebsiella.s__Klebsiella_oxytoca	0	0	0	0	0	0	0	0	1.29E-06	0	0	0	0	0	0	0	0	0	0	0	0	0	0	0	0	0	0	0	0	0	0	0	0	0	0	0	0	0	0	0	0	0	0	0	0	0	0	0	0
ASPASN-PWY: superpathway of L-aspartate and L-asparagine biosynthesis|g__Paeniclostridium.s__Paeniclostridium_sordellii	0	0	0	0	0	0	0	0	0	0	0	0	0	0	0	0	0	0	0	0	0	0	0	0	0	0	0	0	0	0	0	0	0	0	0	0	0	0	0	0	0	0	0	0	0	0	0	0	0
ASPASN-PWY: superpathway of L-aspartate and L-asparagine biosynthesis|g__Parabacteroides.s__Parabacteroides_distasonis	0	2.56E-06	0	0	0	0	0	0	0	0	0	0	0	0	0	0	0	0	0	0	0	0	0	0	8.52E-07	0	0	0	0	0	0	0	0	0	3.27E-07	0	0	0	0	0	0	0	0	2.58E-06	0	0	0	0	0
ASPASN-PWY: superpathway of L-aspartate and L-asparagine biosynthesis|g__Porphyromonas.s__Porphyromonas_sp_31_2	0	1.04E-06	0	0	0	0	0	0	0	0	0	0	0	0	0	0	0	0	0	0	0	0	0	0	4.04E-07	0	0	0	0	0	0	0	0	0	9.83E-07	0	0	0	0	0	0	0	0	8.02E-07	0	0	0	0	0
ASPASN-PWY: superpathway of L-aspartate and L-asparagine biosynthesis|unclassified	6.64E-05	6.15E-05	0.000107809	5.33E-05	5.15E-05	3.65E-05	3.18E-05	5.34E-05	3.38E-05	6.33E-05	4.34E-05	6.16E-05	8.33E-05	5.94E-05	5.50E-05	8.03E-05	7.14E-05	7.74E-05	6.82E-05	6.97E-05	7.98E-05	3.78E-05	3.53E-05	5.60E-05	7.98E-05	2.32E-05	1.81E-05	6.00E-05	5.51E-05	3.61E-05	5.26E-05	4.43E-05	3.85E-05	6.11E-05	5.77E-05	4.74E-05	4.10E-05	6.03E-05	3.38E-05	5.65E-05	5.74E-05	5.90E-05	5.96E-05	5.50E-05	0.000121499	8.94E-05	6.23E-05	2.46E-05	3.75E-05
AST-PWY: L-arginine degradation II (AST pathway)	0	1.23E-06	2.73E-06	0	0	0	0	0	3.36E-05	0	0	3.56E-07	0	2.09E-06	0	0	0	0	0	0	1.17E-06	0	0	0	0	9.06E-06	7.44E-06	0	0	0	0	0	0	0	0	1.72E-06	0	0	0	0	0	0	0	0	0	0	0	0	0
AST-PWY: L-arginine degradation II (AST pathway)|g__Escherichia.s__Escherichia_coli	0	6.40E-07	2.69E-06	0	0	0	0	0	2.63E-05	0	0	2.91E-07	0	1.70E-06	0	0	0	0	0	0	1.04E-06	0	0	0	0	7.23E-06	5.49E-06	0	0	0	0	0	0	0	0	1.62E-06	0	0	0	0	0	0	0	0	0	0	0	0	0
AST-PWY: L-arginine degradation II (AST pathway)|g__Klebsiella.s__Klebsiella_oxytoca	0	0	0	0	0	0	0	0	3.75E-06	0	0	0	0	0	0	0	0	0	0	0	0	0	0	0	0	0	0	0	0	0	0	0	0	0	0	0	0	0	0	0	0	0	0	0	0	0	0	0	0
AST-PWY: L-arginine degradation II (AST pathway)|unclassified	0	3.97E-07	0	0	0	0	0	0	2.00E-06	0	0	0	0	0	0	0	0	0	0	0	0	0	0	0	0	6.43E-07	1.80E-06	0	0	0	0	0	0	0	0	0	0	0	0	0	0	0	0	0	0	0	0	0	0
BIOTIN-BIOSYNTHESIS-PWY: biotin biosynthesis I	0	2.55E-05	4.92E-05	3.60E-05	2.26E-05	5.55E-06	9.35E-06	1.01E-05	0.000268425	8.42E-06	7.40E-06	7.45E-06	4.80E-06	8.39E-05	1.33E-05	0	1.09E-05	2.23E-06	1.39E-06	6.07E-06	1.60E-05	0	0	0	2.21E-05	0.00020886	0.000193236	7.65E-06	8.85E-06	6.28E-06	0	0	3.36E-05	0	0	2.54E-05	9.62E-06	0	7.82E-06	0	0	9.04E-06	7.37E-06	7.29E-05	0	0	0	1.22E-05	1.50E-05
BIOTIN-BIOSYNTHESIS-PWY: biotin biosynthesis I|g__Bacteroides.s__Bacteroides_vulgatus	0	0	0	0	8.51E-06	0	0	0	0	0	0	0	0	0	0	0	0	0	0	0	0	0	0	0	0	0	0	0	0	2.75E-06	0	0	0	0	0	0	2.67E-06	0	0	0	0	0	0	0	0	0	0	0	0
BIOTIN-BIOSYNTHESIS-PWY: biotin biosynthesis I|g__Escherichia.s__Escherichia_coli	0	1.39E-06	5.36E-06	0	0	0	0	0	6.25E-05	0	0	0	0	3.37E-06	0	0	0	0	0	0	1.78E-06	0	0	0	0	1.40E-05	1.52E-05	0	0	0	0	0	0	0	0	1.64E-06	0	0	0	0	0	0	0	0	0	0	0	0	0
BIOTIN-BIOSYNTHESIS-PWY: biotin biosynthesis I|g__Klebsiella.s__Klebsiella_oxytoca	0	0	0	0	0	0	0	0	9.15E-07	0	0	0	0	0	0	0	0	0	0	0	0	0	0	0	0	0	0	0	0	0	0	0	0	0	0	0	0	0	0	0	0	0	0	0	0	0	0	0	0
BIOTIN-BIOSYNTHESIS-PWY: biotin biosynthesis I|unclassified	0	1.37E-05	3.74E-06	8.56E-06	5.85E-06	4.90E-06	7.32E-06	9.44E-06	5.36E-06	5.29E-06	2.21E-06	4.84E-06	4.19E-06	9.15E-06	8.82E-06	0	8.75E-06	2.10E-06	1.36E-06	5.38E-06	1.84E-06	0	0	0	9.09E-06	8.85E-06	0	5.80E-06	3.43E-06	0	0	0	7.63E-06	0	0	6.56E-06	3.17E-06	0	6.73E-06	0	0	5.24E-06	0	1.10E-05	0	0	0	5.55E-06	9.76E-06
BRANCHED-CHAIN-AA-SYN-PWY: superpathway of branched chain amino acid biosynthesis	0.000285317	0.000343767	0.000438648	0.000413933	0.00037026	0.000322142	0.000533945	0.000350935	0.000430518	0.000382905	0.000398987	0.000390826	0.000397295	0.000441852	0.000387317	0.000365014	0.000327187	0.000310925	0.000389231	0.0003492	0.000329547	0.000315153	0.000387628	0.000412586	0.000359096	0.000513962	0.000525018	0.000380603	0.000362775	0.000353722	0.000357719	0.000329246	0.00033416	0.00042016	0.000347367	0.000367317	0.000354741	0.000370314	0.000385245	0.000388382	0.000361574	0.000371252	0.000376964	0.000381815	0.000249179	0.000368729	0.000278938	0.000362317	0.000349659
BRANCHED-CHAIN-AA-SYN-PWY: superpathway of branched chain amino acid biosynthesis|g__Acetatifactor.s__Acetatifactor_muris	0	0	0	0	0	0	0	2.29E-06	0	1.69E-06	1.53E-06	0	0	0	0	0	0	0	0	0	0	0	0	0	0	0	0	0	0	0	0	0	0	0	0	1.41E-06	0	0	0	0	0	0	0	0	0	0	0	0	0
BRANCHED-CHAIN-AA-SYN-PWY: superpathway of branched chain amino acid biosynthesis|g__Acutalibacter.s__Acutalibacter_muris	0	9.87E-06	0	3.33E-06	3.03E-06	1.14E-06	1.35E-05	1.76E-05	0	1.38E-06	7.30E-07	1.31E-06	6.26E-05	9.20E-07	3.37E-05	2.33E-06	6.51E-06	7.48E-06	1.26E-05	1.30E-05	8.39E-06	0	0	2.31E-05	9.67E-06	0	0	1.99E-06	0	8.38E-06	1.12E-05	0	2.84E-06	2.67E-05	0	2.02E-06	9.14E-06	0	1.77E-06	3.35E-05	3.51E-05	3.86E-05	3.96E-05	0	8.36E-06	0	2.01E-06	2.27E-05	0
BRANCHED-CHAIN-AA-SYN-PWY: superpathway of branched chain amino acid biosynthesis|g__Akkermansia.s__Akkermansia_muciniphila	0	0	0	0	6.96E-07	0	0	0	0	0	0	0	0	0	0	0	0	0	0	0	0	0	0	0	0	0	0	0	0	0	0	0	0	0	0	0	0	0	0	0	0	0	0	0	0	0	0	0	0
BRANCHED-CHAIN-AA-SYN-PWY: superpathway of branched chain amino acid biosynthesis|g__Bacteroides.s__Bacteroides_caecimuris	2.11E-05	1.17E-05	5.83E-06	0	2.18E-06	8.98E-06	0	0	2.15E-05	1.22E-06	3.77E-07	1.17E-06	7.57E-06	4.55E-05	1.71E-05	0	5.01E-06	4.34E-06	5.30E-07	3.38E-06	2.09E-06	0	2.62E-06	8.58E-06	7.40E-06	0.000121457	0.000130951	2.16E-06	3.34E-06	6.60E-07	2.28E-06	0	0	6.29E-06	4.91E-06	3.00E-06	1.17E-06	0	6.54E-06	0	0	9.00E-06	9.67E-06	9.81E-06	6.23E-06	9.00E-06	0	4.68E-06	9.47E-06
BRANCHED-CHAIN-AA-SYN-PWY: superpathway of branched chain amino acid biosynthesis|g__Bacteroides.s__Bacteroides_uniformis	2.48E-05	3.44E-06	4.09E-05	2.74E-05	1.11E-05	5.40E-05	1.13E-06	0	8.62E-05	2.29E-06	8.39E-07	2.01E-06	1.53E-05	5.80E-05	1.27E-05	5.45E-05	1.80E-05	1.83E-05	7.34E-07	3.45E-06	6.44E-06	3.50E-05	5.84E-06	2.32E-05	7.05E-06	0	0	5.90E-06	4.85E-06	2.43E-06	8.25E-06	2.01E-05	2.51E-06	1.75E-05	5.69E-05	3.97E-06	3.11E-06	0	8.41E-05	1.92E-05	1.84E-05	1.78E-05	1.81E-05	0.000135178	3.28E-05	3.12E-06	0	3.08E-05	4.50E-05
BRANCHED-CHAIN-AA-SYN-PWY: superpathway of branched chain amino acid biosynthesis|g__Bifidobacterium.s__Bifidobacterium_pseudolongum	0	0	6.25E-07	0	0	0	0	0	0	0	0	0	0	0	1.06E-06	0	0	0	0	0	6.63E-06	0	0	0	0	0	0	0	0	0	0	0	0	0	0	0	0	0	0	0	0	0	0	0	0	0	0	0	0
BRANCHED-CHAIN-AA-SYN-PWY: superpathway of branched chain amino acid biosynthesis|g__Enterococcus.s__Enterococcus_gallinarum	0	0	0	0	0	0	0	0	0	0	0	0	0	0	0	0	0	0	0	0	0	0	0	0	0	0	0	0	0	0	0	0	0	0	0	0	0	0	0	0	0	0	0	0	0	0	0	0	0
BRANCHED-CHAIN-AA-SYN-PWY: superpathway of branched chain amino acid biosynthesis|g__Erysipelatoclostridium.s__Clostridium_innocuum	0	0	0	0	0	0	0	0	1.70E-06	0	0	0	0	0	0	0	0	0	0	0	0	0	0	0	0	0	0	0	0	0	0	0	0	0	0	0	0	0	0	0	0	0	0	0	0	0	0	0	0
BRANCHED-CHAIN-AA-SYN-PWY: superpathway of branched chain amino acid biosynthesis|g__Escherichia.s__Escherichia_coli	0	1.45E-06	7.50E-06	2.11E-06	0	0	0	0	0.000101898	8.77E-07	6.71E-07	1.22E-06	0	7.05E-06	0	0	0	0	0	0	5.64E-06	0	0	0	0	2.60E-05	2.15E-05	0	0	0	0	0	2.19E-06	0	0	2.87E-06	0	0	0	0	0	0	0	0	0	0	0	0	0
BRANCHED-CHAIN-AA-SYN-PWY: superpathway of branched chain amino acid biosynthesis|g__Faecalibaculum.s__Faecalibaculum_rodentium	0	0	0	0	0	0	0	0	0	0	0	0	0	3.63E-06	0	0	1.36E-06	1.76E-06	0	0	0	3.32E-06	0	0	0	4.02E-06	4.88E-06	0	0	0	0	0	0	0	0	0	0	0	5.92E-06	0	0	0	0	0	0	0	0	0	2.76E-06
BRANCHED-CHAIN-AA-SYN-PWY: superpathway of branched chain amino acid biosynthesis|g__Helicobacter.s__Helicobacter_bilis	0	0	0	0	0	0	0	0	0	0	0	0	0	0	0	2.79E-05	2.72E-06	2.55E-06	0	1.77E-05	0	0	0	0	0	0	0	2.81E-06	2.56E-06	0	0	1.23E-05	0	0	0	0	0	0	0	0	0	0	0	0	0	0	0	2.05E-05	0
BRANCHED-CHAIN-AA-SYN-PWY: superpathway of branched chain amino acid biosynthesis|g__Helicobacter.s__Helicobacter_hepaticus	0	0	0	0	1.29E-05	0	0	0	0	1.25E-05	2.92E-06	1.20E-05	0	0	0	0	0	0	0	0	0	0	0	0	0	0	0	0	0	3.22E-06	0	0	2.48E-06	0	0	2.72E-06	3.13E-06	0	0	0	0	0	0	0	0	6.93E-06	0	0	1.51E-05
BRANCHED-CHAIN-AA-SYN-PWY: superpathway of branched chain amino acid biosynthesis|g__Helicobacter.s__Helicobacter_typhlonius	0	0	0	0	0	0	0	0	3.86E-05	0	0	0	0	0	0	0	0	0	3.39E-05	0	0	0	0.000135149	0	0	0	0	0	0	0	4.08E-05	0	1.89E-05	0	0	0	0	0	0	0	0	0	0	0	0	0	0	0	0
BRANCHED-CHAIN-AA-SYN-PWY: superpathway of branched chain amino acid biosynthesis|g__Klebsiella.s__Klebsiella_oxytoca	0	0	0	0	0	0	0	0	1.55E-06	0	0	0	0	0	0	0	0	0	0	0	0	0	0	0	0	0	0	0	0	0	0	0	0	0	0	0	0	0	0	0	0	0	0	0	0	0	0	0	0
BRANCHED-CHAIN-AA-SYN-PWY: superpathway of branched chain amino acid biosynthesis|g__Lachnospiraceae_unclassified.s__Lachnospiraceae_bacterium_3_2	0	0	0	0	0	0	0	7.14E-07	0	0	9.31E-07	0	0	0	0	0	4.49E-06	3.37E-06	0	0	1.08E-06	0	0	0	0	0	0	0	0	0	0	0	0	0	0	0	0	0	0	1.44E-06	0	0	0	0	0	0	0	0	0
BRANCHED-CHAIN-AA-SYN-PWY: superpathway of branched chain amino acid biosynthesis|g__Lactococcus.s__Lactococcus_lactis	0	0	2.24E-05	0	0	1.31E-05	0	0	2.40E-06	0	0	0	0	3.46E-06	0	1.39E-05	0	0	0	0	0	0	0	0	0	2.65E-06	0	0	0	0	0	3.08E-06	0	0	0	0	0	0	0	0	0	0	0	0	0	0	0	0	0
BRANCHED-CHAIN-AA-SYN-PWY: superpathway of branched chain amino acid biosynthesis|g__Mucispirillum.s__Mucispirillum_schaedleri	0	0	0	0	0	0	0	0	1.67E-05	9.11E-06	2.94E-06	8.11E-06	7.29E-06	0	0	0	0	0	0	1.00E-05	2.10E-05	0	0	5.77E-06	0	0	0	5.14E-06	5.46E-06	1.74E-06	0	0	0	6.80E-06	0	8.40E-06	2.19E-06	4.85E-05	0	0	0	1.84E-05	1.71E-05	0	1.15E-05	7.06E-06	0	5.21E-06	2.29E-05
BRANCHED-CHAIN-AA-SYN-PWY: superpathway of branched chain amino acid biosynthesis|g__Parabacteroides.s__Parabacteroides_distasonis	0	2.22E-06	0	0	0	0	0	0	0	0	0	0	0	0	0	0	0	0	0	0	0	0	0	0	5.70E-07	0	0	0	0	0	0	0	0	0	1.13E-06	0	0	0	0	0	0	0	0	2.10E-06	0	0	0	0	0
BRANCHED-CHAIN-AA-SYN-PWY: superpathway of branched chain amino acid biosynthesis|g__Parabacteroides.s__Parabacteroides_goldsteinii	0	0	2.61E-06	0	0	0	0	0	1.05E-05	0	0	0	0	3.65E-05	0	0	8.06E-07	0	0	0	0	0	0	0	0	0	0	0	0	0	0	0	0	0	0	0	0	0	0	0	0	0	0	0	0	0	0	0	0
BRANCHED-CHAIN-AA-SYN-PWY: superpathway of branched chain amino acid biosynthesis|g__Porphyromonas.s__Porphyromonas_sp_31_2	0	2.52E-06	0	0	0	0	0	0	0	0	0	0	0	0	0	0	0	0	0	0	0	0	0	0	9.59E-07	0	0	0	0	0	0	0	0	0	1.43E-06	0	0	0	0	0	0	0	0	3.38E-06	0	0	0	0	0
BRANCHED-CHAIN-AA-SYN-PWY: superpathway of branched chain amino acid biosynthesis|g__Robinsoniella.s__Robinsoniella_sp_RHS	0	0	0	0	0	0	0	0	0	0	0	0	0	0	0	0	0	0	0	0	0	0	0	0	0	0	0	0	0	0	0	0	0	0	0	0	0	0	0	0	0	0	0	0	0	0	0	0	0
BRANCHED-CHAIN-AA-SYN-PWY: superpathway of branched chain amino acid biosynthesis|g__Ruthenibacterium.s__Ruthenibacterium_lactatiformans	0	0	0	0	0	0	0	0	3.93E-07	0	0	0	0	0	0	0	0	0	0	0	0	0	0	0	0	0	0	0	0	0	0	0	0	0	0	0	0	0	0	0	0	0	0	0	0	0	0	0	0
BRANCHED-CHAIN-AA-SYN-PWY: superpathway of branched chain amino acid biosynthesis|g__Staphylococcus.s__Staphylococcus_xylosus	0	0	0	0	0	0	0	0	0	0	0	0	0	0	0	0	0	0	0	0	0	0	0	0	0	0	0	0	0	0	0	0	0	0	0	0	0	0	0	0	0	0	0	0	0	0	0	0	0
BRANCHED-CHAIN-AA-SYN-PWY: superpathway of branched chain amino acid biosynthesis|g__Streptococcus.s__Streptococcus_acidominimus	0	0	0	0	9.84E-07	0	0	0	3.27E-07	0	0	0	0	0	0	0	0	0	0	0	0	0	0	0	0	0	0	0	0	0	0	0	0	0	0	0	9.90E-07	0	0	0	0	0	0	0	0	0	0	0	0
BRANCHED-CHAIN-AA-SYN-PWY: superpathway of branched chain amino acid biosynthesis|unclassified	0.000174965	0.000239281	0.000265141	0.000301341	0.000268289	0.00013799	0.00045519	0.000277115	8.74E-05	0.000293496	0.000325071	0.000302072	0.00020627	0.000179107	0.000253178	0.000175742	0.000210204	0.000200649	0.000289647	0.000246028	0.000197319	0.000213479	0.000173671	0.000290666	0.000249437	0.000221617	0.000225558	0.000316515	0.000300839	0.00028068	0.000212594	0.000203237	0.000233546	0.000296725	0.000212196	0.000273155	0.000273624	0.000218771	0.000207804	0.00026615	0.000240479	0.000213974	0.00021884	0.000139678	0.000108215	0.000283489	0.000228045	0.000164998	0.000155149
CALVIN-PWY: Calvin-Benson-Bassham cycle	0.000218935	0.000249107	0.000281995	0.000248815	0.000267999	0.000180614	0.00036102	0.000269829	0.000364352	0.000302176	0.000298523	0.000306064	0.000218932	0.000241827	0.000222018	0.000318604	0.000298521	0.000272457	0.000309621	0.000314826	0.000220324	0.000253856	0.000314176	0.000334412	0.000255341	0.000177905	0.00019082	0.000282725	0.000243331	0.000273343	0.000243271	0.000241114	0.000239255	0.000333824	0.000122156	0.000296004	0.000262715	0.000225675	0.000168814	0.000263248	0.000252328	0.000204564	0.000208215	0.000179061	0.000149183	0.000296418	0.00025251	0.000300664	0.000229548
CALVIN-PWY: Calvin-Benson-Bassham cycle|g__Acetatifactor.s__Acetatifactor_muris	0	0	0	0	5.02E-07	0	0	0	0	9.40E-07	0	0	0	0	0	0	0	0	0	0	0	0	0	0	0	0	0	1.08E-06	0	9.49E-07	0	0	0	0	0	0	0	0	0	0	0	0	0	0	0	0	3.14E-06	0	0
CALVIN-PWY: Calvin-Benson-Bassham cycle|g__Aerococcus.s__Aerococcus_urinaeequi	0	0	0	0	0	0	0	0	0	0	0	0	0	0	0	0	0	0	0	0	0	0	0	0	0	0	0	0	0	0	0	0	0	0	0	0	0	0	0	0	0	0	0	0	0	0	0	0	0
CALVIN-PWY: Calvin-Benson-Bassham cycle|g__Aerococcus.s__Aerococcus_viridans	0	0	0	0	0	0	0	0	0	0	0	0	0	0	0	0	0	0	0	0	0	0	0	0	0	0	0	0	0	0	0	0	0	0	0	0	0	0	0	0	0	0	0	0	0	0	0	0	0
CALVIN-PWY: Calvin-Benson-Bassham cycle|g__Brevundimonas.s__Brevundimonas_diminuta	0	0	0	0	0	0	0	0	0	0	0	0	0	0	0	0	0	0	0	0	0	0	0	0	0	0	0	0	0	0	0	0	0	0	0	0	0	0	0	0	0	0	0	0	0	0	0	0	0
CALVIN-PWY: Calvin-Benson-Bassham cycle|g__Escherichia.s__Escherichia_coli	0	2.47E-06	6.17E-06	1.72E-06	0	0	0	0	6.17E-05	9.28E-07	0	0	0	3.33E-06	0	0	0	0	0	0	3.61E-06	0	0	0	0	1.57E-05	1.81E-05	0	0	0	0	0	3.31E-06	0	0	1.36E-06	0	0	0	0	0	0	0	2.41E-06	0	0	0	0	5.30E-07
CALVIN-PWY: Calvin-Benson-Bassham cycle|g__Helicobacter.s__Helicobacter_hepaticus	0	0	0	0	1.06E-05	0	0	0	0	9.50E-06	1.92E-06	9.31E-06	0	0	0	0	0	0	0	0	0	0	0	0	0	0	0	0	0	2.86E-06	0	0	1.83E-06	0	0	2.22E-06	1.87E-06	0	0	0	0	0	0	0	0	5.52E-06	0	0	1.19E-05
CALVIN-PWY: Calvin-Benson-Bassham cycle|g__Helicobacter.s__Helicobacter_typhlonius	0	0	0	0	0	0	0	0	2.80E-05	0	0	0	0	0	0	0	0	0	2.67E-05	0	0	0	9.64E-05	0	0	0	0	0	0	0	2.84E-05	0	1.47E-05	0	0	0	0	0	0	0	0	0	0	0	0	0	0	0	0
CALVIN-PWY: Calvin-Benson-Bassham cycle|g__Klebsiella.s__Klebsiella_oxytoca	0	0	0	0	0	0	0	0	4.17E-06	0	0	0	0	0	0	0	0	0	0	0	0	0	0	0	0	0	0	0	0	0	0	0	0	0	0	0	0	0	0	0	0	0	0	0	0	0	0	0	0
CALVIN-PWY: Calvin-Benson-Bassham cycle|g__Lachnospiraceae_unclassified.s__Lachnospiraceae_bacterium_M18_1	0	0	0	0	0	0	5.46E-06	0	8.95E-07	0	0	0	0	0	0	0	0	0	7.78E-07	5.06E-07	0	0	2.22E-07	0	0	0	0	9.34E-07	0	0	0	0	0	1.30E-06	0	0	0	0	0	1.47E-06	1.50E-06	0	0	0	0	0	0	1.20E-06	0
CALVIN-PWY: Calvin-Benson-Bassham cycle|g__Lactococcus.s__Lactococcus_lactis	0	0	6.03E-05	0	0	2.11E-05	0	0	3.50E-06	0	0	0	0	1.56E-05	0	5.06E-05	1.20E-06	1.06E-06	0	0	0	0	4.64E-06	0	0	1.09E-05	9.74E-06	0	0	0	0	4.74E-06	0	0	2.83E-06	0	0	0	0	0	0	0	0	1.07E-05	0	0	0	0	0
CALVIN-PWY: Calvin-Benson-Bassham cycle|g__Paeniclostridium.s__Paeniclostridium_sordellii	0	0	0	0	0	0	0	0	0	0	0	0	0	0	0	0	0	0	0	0	0	0	0	0	0	0	0	0	0	0	0	0	0	0	0	0	0	0	0	0	0	0	0	0	0	0	0	0	0
CALVIN-PWY: Calvin-Benson-Bassham cycle|g__Staphylococcus.s__Staphylococcus_xylosus	0	0	0	0	0	0	0	0	0	0	0	0	0	0	0	0	0	0	0	0	0	0	0	0	0	0	0	0	0	0	0	0	0	0	0	0	0	0	0	0	0	0	0	0	0	0	0	0	0
CALVIN-PWY: Calvin-Benson-Bassham cycle|unclassified	0.000202652	0.000212512	0.000156438	0.00021735	0.000212803	0.000105962	0.000328283	0.000247452	0.000114761	0.000254143	0.000258031	0.000260623	0.000184996	0.000151541	0.000198601	0.000146758	0.00024162	0.00022315	0.000248981	0.000239007	0.000170121	0.000226448	0.000125497	0.000285996	0.000217183	7.75E-05	8.82E-05	0.000251402	0.000219126	0.000223662	0.000163735	0.000166578	0.000182256	0.000288627	9.66E-05	0.000246021	0.000212938	0.000188428	0.000147403	0.000226553	0.000219144	0.00017724	0.000180644	0.000117067	0.000133788	0.000260071	0.0002091	0.000157312	0.000157045
CARNMET-PWY: L-carnitine degradation I	0	0	2.04E-07	0	0	0	0	0	1.01E-05	0	0	0	0	0	0	0	0	0	0	0	2.31E-07	0	0	0	0	0	2.11E-06	0	0	0	0	0	0	0	0	0	0	0	0	0	0	0	0	0	0	0	0	0	0
CARNMET-PWY: L-carnitine degradation I|g__Escherichia.s__Escherichia_coli	0	0	0	0	0	0	0	0	4.69E-06	0	0	0	0	0	0	0	0	0	0	0	0	0	0	0	0	0	2.02E-06	0	0	0	0	0	0	0	0	0	0	0	0	0	0	0	0	0	0	0	0	0	0
CARNMET-PWY: L-carnitine degradation I|g__Klebsiella.s__Klebsiella_oxytoca	0	0	0	0	0	0	0	0	3.38E-07	0	0	0	0	0	0	0	0	0	0	0	0	0	0	0	0	0	0	0	0	0	0	0	0	0	0	0	0	0	0	0	0	0	0	0	0	0	0	0	0
CATECHOL-ORTHO-CLEAVAGE-PWY: catechol degradation to &beta;-ketoadipate	0	0	0	0	0	0	0	0	5.94E-07	0	0	0	0	0	0	0	0	0	0	0	0	0	0	0	0	0	0	0	0	0	0	0	0	0	0	0	0	0	0	0	0	0	0	0	0	0	0	0	0
CATECHOL-ORTHO-CLEAVAGE-PWY: catechol degradation to &beta;-ketoadipate|g__Klebsiella.s__Klebsiella_oxytoca	0	0	0	0	0	0	0	0	4.36E-07	0	0	0	0	0	0	0	0	0	0	0	0	0	0	0	0	0	0	0	0	0	0	0	0	0	0	0	0	0	0	0	0	0	0	0	0	0	0	0	0
CATECHOL-ORTHO-CLEAVAGE-PWY: catechol degradation to &beta;-ketoadipate|g__Pseudomonas.s__Pseudomonas_aeruginosa_group	0	0	0	0	0	0	0	0	0	0	0	0	0	0	0	0	0	0	0	0	0	0	0	0	0	0	0	0	0	0	0	0	0	0	0	0	0	0	0	0	0	0	0	0	0	0	0	0	0
CENTFERM-PWY: pyruvate fermentation to butanoate	2.63E-05	3.23E-05	5.33E-05	3.47E-05	3.63E-05	1.07E-05	4.01E-05	3.46E-05	2.66E-05	3.56E-05	3.12E-05	3.43E-05	2.39E-05	2.99E-05	2.11E-05	2.41E-05	3.57E-05	3.85E-05	4.46E-05	4.09E-05	4.08E-05	3.24E-05	4.16E-06	3.05E-05	2.11E-05	3.59E-05	3.24E-05	4.48E-05	3.98E-05	2.21E-05	2.82E-05	1.26E-05	3.48E-05	3.40E-05	1.57E-05	5.28E-05	1.88E-05	1.01E-05	1.08E-05	4.21E-05	4.13E-05	1.57E-05	1.94E-05	2.86E-05	1.18E-05	4.81E-05	9.75E-06	2.99E-05	9.69E-06
CENTFERM-PWY: pyruvate fermentation to butanoate|unclassified	1.46E-05	2.40E-05	2.06E-05	2.80E-05	3.40E-05	1.01E-05	3.11E-05	3.19E-05	1.49E-05	3.11E-05	2.66E-05	2.78E-05	2.33E-05	1.29E-05	1.91E-05	2.02E-05	3.34E-05	3.63E-05	3.88E-05	3.52E-05	2.19E-05	2.67E-05	4.09E-06	2.97E-05	1.79E-05	1.10E-05	1.01E-05	3.98E-05	3.68E-05	2.10E-05	2.03E-05	1.21E-05	3.00E-05	3.31E-05	1.55E-05	4.24E-05	1.84E-05	6.89E-06	1.05E-05	3.89E-05	3.88E-05	1.34E-05	1.69E-05	2.11E-05	1.16E-05	4.47E-05	9.49E-06	2.26E-05	8.58E-06
CITRULBIO-PWY: L-citrulline biosynthesis	9.49E-06	1.07E-05	1.87E-05	1.69E-05	7.49E-05	2.55E-06	3.46E-06	1.07E-05	0.000117822	4.13E-05	1.86E-05	4.05E-05	9.52E-06	0.000158868	1.84E-05	3.39E-06	2.46E-05	2.55E-05	8.00E-05	2.50E-06	6.25E-06	8.94E-06	0.000215255	1.07E-05	1.65E-05	3.46E-05	3.32E-05	2.39E-05	2.27E-05	3.66E-05	7.20E-05	1.44E-06	6.03E-05	1.65E-05	2.10E-06	2.45E-05	2.93E-05	6.87E-06	0	1.64E-05	2.00E-05	2.67E-05	2.46E-05	6.11E-06	9.98E-06	2.99E-05	6.38E-06	1.21E-05	4.83E-05
CITRULBIO-PWY: L-citrulline biosynthesis|g__Escherichia.s__Escherichia_coli	0	6.76E-07	3.87E-06	1.23E-06	0	0	0	0	6.74E-05	0	0	8.11E-07	0	4.10E-06	0	0	0	0	0	0	0	0	0	0	0	1.41E-05	1.01E-05	0	0	0	0	0	1.99E-06	0	0	7.28E-07	0	0	0	0	0	0	0	0	0	0	0	0	0
CITRULBIO-PWY: L-citrulline biosynthesis|g__Helicobacter.s__Helicobacter_hepaticus	0	0	0	0	1.34E-05	0	0	0	0	1.16E-05	2.35E-06	1.04E-05	0	0	0	0	0	0	0	0	0	0	0	0	0	0	0	0	0	3.15E-06	0	0	2.67E-06	0	0	2.89E-06	2.88E-06	0	0	0	0	0	0	0	0	6.28E-06	0	0	1.23E-05
CITRULBIO-PWY: L-citrulline biosynthesis|g__Helicobacter.s__Helicobacter_typhlonius	0	0	0	0	0	0	0	0	3.04E-05	0	0	0	0	0	0	0	0	0	2.62E-05	0	0	0	0.000114415	0	0	0	0	0	0	0	2.86E-05	0	1.65E-05	0	0	0	0	0	0	0	0	0	0	0	0	0	0	0	0
CITRULBIO-PWY: L-citrulline biosynthesis|unclassified	0	1.06E-05	1.79E-06	1.67E-05	1.44E-05	2.54E-06	3.46E-06	1.06E-05	6.27E-06	6.48E-06	1.01E-05	9.00E-06	9.40E-06	3.86E-06	1.82E-05	2.76E-06	2.15E-05	2.29E-05	1.66E-05	2.49E-06	6.20E-06	8.88E-06	0	9.12E-06	1.62E-05	6.65E-06	1.63E-05	2.37E-05	2.25E-05	1.53E-05	7.98E-06	0	9.59E-06	1.46E-05	2.09E-06	1.52E-05	9.53E-06	2.14E-06	0	1.62E-05	1.98E-05	2.20E-05	2.18E-05	6.06E-06	9.81E-06	1.13E-05	6.34E-06	1.18E-05	9.74E-06
COA-PWY-1: superpathway of coenzyme A biosynthesis III (mammals)	0.000204369	0.000262345	0.000301169	0.000309417	0.000308458	0.000298508	0.000273488	0.000280952	0.000270589	0.000234004	0.000237614	0.000227922	0.000369114	0.000295724	0.000287683	0.000245927	0.000228233	0.000229122	0.000262395	0.000225167	0.000327722	0.000244611	0.000308432	0.000249195	0.000317267	0.000255361	0.000201834	0.00024268	0.000228207	0.000238147	0.000317208	0.000249585	0.000245253	0.000276679	0.000233597	0.000233591	0.000258401	0.000239122	0.00024193	0.000351029	0.00035059	0.000295749	0.000293084	0.00026277	0.000315357	0.000221663	0.000265658	0.000289562	0.000278265
COA-PWY-1: superpathway of coenzyme A biosynthesis III (mammals)|g__Acutalibacter.s__Acutalibacter_muris	0	6.75E-06	0	3.01E-06	1.97E-06	0	1.01E-05	1.19E-05	0	8.88E-07	0	1.21E-06	4.78E-05	3.11E-07	2.45E-05	5.16E-07	4.73E-06	5.43E-06	9.59E-06	8.89E-06	4.51E-06	0	0	1.74E-05	6.60E-06	0	0	0	0	6.38E-06	7.84E-06	0	2.17E-06	2.07E-05	0	8.79E-07	5.38E-06	0	2.19E-06	2.65E-05	2.94E-05	3.17E-05	3.08E-05	0	6.02E-06	0	0	1.87E-05	0
COA-PWY-1: superpathway of coenzyme A biosynthesis III (mammals)|g__Alistipes.s__Alistipes_timonensis	1.37E-06	0	0	0	0	0	0	0	0	0	0	0	0	0	0	0	0	0	0	0	0	0	0	0	0	0	0	0	0	0	0	0	0	0	0	1.51E-06	0	0	0	0	0	0	0	0	0	0	0	0	0
COA-PWY-1: superpathway of coenzyme A biosynthesis III (mammals)|g__Anaerotruncus.s__Anaerotruncus_colihominis	0	0	0	0	0	0	0	0	1.83E-06	0	0	0	0	0	0	0	0	0	0	0	0	0	0	0	0	0	0	0	0	0	0	0	0	0	0	0	0	1.12E-06	0	0	0	0	0	0	0	0	0	0	0
COA-PWY-1: superpathway of coenzyme A biosynthesis III (mammals)|g__Anaerotruncus.s__Anaerotruncus_sp_G3_2012	0	2.19E-06	3.32E-07	0	0	1.46E-06	1.75E-06	0	0	2.92E-06	3.34E-06	3.27E-06	0	0	1.36E-06	5.58E-07	4.50E-06	4.47E-06	1.53E-06	0	1.07E-06	0	0	0	3.60E-06	0	0	0	0	0	0	4.54E-06	0	0	7.19E-06	7.23E-06	0	8.73E-06	0	0	0	0	0	3.01E-06	1.12E-06	1.31E-06	0	4.68E-06	5.41E-07
COA-PWY-1: superpathway of coenzyme A biosynthesis III (mammals)|g__Bacteroides.s__Bacteroides_caecimuris	1.04E-05	5.31E-06	0	0	1.38E-06	3.83E-06	0	0	8.90E-06	7.47E-07	0	8.62E-07	4.99E-06	1.77E-05	9.68E-06	0	2.37E-06	1.44E-06	0	8.08E-07	0	0	0	4.63E-06	4.06E-06	5.11E-05	0	1.47E-06	2.02E-06	8.84E-07	1.23E-06	0	0	2.93E-06	0	2.55E-06	9.89E-07	0	0	0	0	3.69E-06	3.44E-06	4.38E-06	4.33E-06	5.24E-06	0	2.77E-06	4.21E-06
COA-PWY-1: superpathway of coenzyme A biosynthesis III (mammals)|g__Bacteroides.s__Bacteroides_sartorii	0	0	0	0	0	0	0	0	0	9.67E-07	0	4.29E-07	0	0	0	0	0	0	5.22E-07	0	0	0	2.16E-05	0	0	0	0	0	0	0	2.24E-05	0	0	0	0	3.53E-06	0	0	0	0	0	0	0	0	0	0	0	0	3.41E-05
COA-PWY-1: superpathway of coenzyme A biosynthesis III (mammals)|g__Bacteroides.s__Bacteroides_uniformis	2.03E-05	4.11E-06	3.43E-05	2.18E-05	9.85E-06	4.52E-05	0	0	7.09E-05	1.84E-06	5.41E-07	1.34E-06	1.28E-05	4.60E-05	1.06E-05	4.39E-05	1.51E-05	1.75E-05	6.14E-07	2.75E-06	4.95E-06	3.14E-05	4.16E-06	1.86E-05	6.34E-06	0	0	4.51E-06	3.83E-06	1.77E-06	7.17E-06	1.61E-05	3.09E-06	1.32E-05	4.86E-05	3.26E-06	2.98E-06	0	7.22E-05	1.68E-05	1.30E-05	1.60E-05	1.40E-05	0.000115994	2.49E-05	1.17E-06	0	2.52E-05	3.93E-05
COA-PWY-1: superpathway of coenzyme A biosynthesis III (mammals)|g__Bacteroides.s__Bacteroides_vulgatus	0	0	0	0	1.10E-05	0	0	0	0	0	0	0	0	0	0	0	0	0	0	0	0	0	0	0	0	0	0	0	0	4.64E-06	0	0	0	0	0	0	4.72E-06	0	0	0	0	0	0	0	0	0	0	0	0
COA-PWY-1: superpathway of coenzyme A biosynthesis III (mammals)|g__Brevundimonas.s__Brevundimonas_diminuta	0	0	0	0	0	0	0	0	0	0	0	0	0	0	0	0	0	0	0	0	0	0	0	0	0	0	0	0	0	0	0	0	0	0	0	0	0	0	0	0	0	0	0	0	0	0	0	0	0
COA-PWY-1: superpathway of coenzyme A biosynthesis III (mammals)|g__Clostridium.s__Clostridium_perfringens	0	0	0	0	0	0	0	0	7.45E-07	0	0	0	0	0	0	0	0	0	0	0	0	0	0	0	0	0	0	0	0	0	0	0	0	0	0	0	0	0	0	0	0	0	0	0	0	0	0	0	0
COA-PWY-1: superpathway of coenzyme A biosynthesis III (mammals)|g__Clostridium.s__Clostridium_sp_ASF356	0	4.65E-07	0	0	0	0	0	0	0	0	0	0	0	5.96E-07	0	0	0	0	0	3.89E-07	4.38E-06	0	0	0	0	0	0	0	0	0	0	0	0	0	0	0	0	0	0	1.71E-06	0	0	1.29E-06	0	0	0	0	0	0
COA-PWY-1: superpathway of coenzyme A biosynthesis III (mammals)|g__Dorea.s__Dorea_sp_5_2	0	5.10E-06	1.12E-06	1.79E-06	0	0	0	1.75E-06	6.51E-07	0	0	0	0	1.96E-06	1.23E-06	0	0	0	0	0	0	0	0	3.95E-07	3.10E-06	0	0	0	0	0	0	0	0	0	0	2.37E-06	0	2.93E-06	0	1.11E-06	1.23E-06	0	0	2.21E-06	0	1.11E-06	0	0	0
COA-PWY-1: superpathway of coenzyme A biosynthesis III (mammals)|g__Enterococcus.s__Enterococcus_hirae	0	0	0	0	0	0	0	0	0	0	0	0	0	4.46E-07	0	0	0	0	0	0	0	0	0	0	0	0	0	0	0	0	0	0	0	0	0	0	0	0	0	0	0	0	0	0	0	0	0	0	0
COA-PWY-1: superpathway of coenzyme A biosynthesis III (mammals)|g__Erysipelatoclostridium.s__Clostridium_cocleatum	0	0	0	0	0	0	0	0	0	0	0	0	0	1.52E-05	0	0	0	0	0	0	0	0	0	0	0	0	0	0	0	0	0	0	0	0	0	0	0	0	0	0	0	0	0	0	0	0	0	0	0
COA-PWY-1: superpathway of coenzyme A biosynthesis III (mammals)|g__Erysipelatoclostridium.s__Clostridium_innocuum	0	0	0	0	0	0	0	0	1.91E-06	0	0	0	0	0	0	0	0	0	0	0	0	0	0	0	0	0	0	0	0	0	0	0	0	0	0	0	0	0	0	0	0	0	0	0	0	0	0	0	0
COA-PWY-1: superpathway of coenzyme A biosynthesis III (mammals)|g__Escherichia.s__Escherichia_coli	0	0	3.00E-06	0	0	0	0	0	3.28E-05	0	0	0	0	2.72E-06	0	0	0	0	0	0	8.22E-07	0	0	0	0	5.01E-06	7.85E-06	0	0	0	0	0	0	0	0	1.63E-06	0	0	0	0	0	0	0	0	0	0	0	0	0
COA-PWY-1: superpathway of coenzyme A biosynthesis III (mammals)|g__Eubacterium.s__Eubacterium_sp_14_2	0	0	0	0	0	0	0	3.29E-06	0	0	0	0	0	4.19E-07	0	0	0	0	0	6.52E-06	0	0	0	0	0	0	0	0	0	2.67E-06	0	0	0	0	0	0	4.26E-06	0	0	0	0	0	0	0	0	0	0	0	0
COA-PWY-1: superpathway of coenzyme A biosynthesis III (mammals)|g__Faecalibaculum.s__Faecalibaculum_rodentium	0	0	0	0	0	0	0	0	0	0	0	0	0	3.62E-06	0	0	9.87E-07	0	0	0	0	3.44E-06	0	0	0	3.07E-06	2.06E-06	0	0	0	0	0	0	0	0	0	0	0	4.02E-06	0	0	0	0	0	0	0	0	0	2.10E-06
COA-PWY-1: superpathway of coenzyme A biosynthesis III (mammals)|g__Firmicutes_unclassified.s__Firmicutes_bacterium_ASF500	0	0	0	0	5.38E-06	0	0	0	0	0	0	0	0	0	6.10E-06	0	0	0	4.80E-06	3.90E-06	1.57E-06	0	0	0	0	0	0	4.36E-07	2.29E-06	4.58E-06	4.92E-06	0	0	0	0	1.17E-06	3.14E-06	0	0	0	0	0	0	0	0	0	0	0	0
COA-PWY-1: superpathway of coenzyme A biosynthesis III (mammals)|g__Helicobacter.s__Helicobacter_bilis	0	0	0	0	0	0	0	0	0	0	0	0	0	0	0	2.59E-05	1.90E-06	1.72E-06	0	1.51E-05	0	0	0	0	0	0	0	3.01E-06	1.75E-06	0	0	1.04E-05	0	0	0	0	0	0	0	0	0	0	0	0	0	0	0	1.43E-05	0
COA-PWY-1: superpathway of coenzyme A biosynthesis III (mammals)|g__Helicobacter.s__Helicobacter_hepaticus	0	0	0	0	1.10E-05	0	0	0	0	1.01E-05	1.15E-06	7.33E-06	0	0	0	0	0	0	0	0	0	0	0	0	0	0	0	0	0	1.99E-06	0	0	1.83E-06	0	0	1.63E-06	1.45E-06	0	0	0	0	0	0	0	0	4.48E-06	0	0	1.07E-05
COA-PWY-1: superpathway of coenzyme A biosynthesis III (mammals)|g__Helicobacter.s__Helicobacter_typhlonius	0	0	0	0	0	0	0	0	2.76E-05	0	0	0	0	0	0	0	0	0	2.45E-05	0	0	0	9.36E-05	0	0	0	0	0	0	0	2.82E-05	0	1.23E-05	0	0	0	0	0	0	0	0	0	0	0	0	0	0	0	0
COA-PWY-1: superpathway of coenzyme A biosynthesis III (mammals)|g__Klebsiella.s__Klebsiella_oxytoca	0	0	0	0	0	0	0	0	1.67E-06	0	0	0	0	0	0	0	0	0	0	0	0	0	0	0	0	0	0	0	0	0	0	0	0	0	0	0	0	0	0	0	0	0	0	0	0	0	0	0	0
COA-PWY-1: superpathway of coenzyme A biosynthesis III (mammals)|g__Lachnospiraceae_unclassified.s__Lachnospiraceae_bacterium_10_1	0	0	0	0	7.57E-07	0	0	0	0	5.72E-06	3.39E-06	4.62E-06	0	0	9.17E-07	0	3.58E-05	3.25E-05	3.98E-07	0	0	0	0	0	0	0	0	0	0	1.70E-06	2.20E-06	0	5.29E-06	0	0	2.55E-06	1.68E-06	0	0	0	0	0	0	0	0	0	0	0	0
COA-PWY-1: superpathway of coenzyme A biosynthesis III (mammals)|g__Lachnospiraceae_unclassified.s__Lachnospiraceae_bacterium_28_4	0	0	9.49E-06	0	0	0.000120665	0	0	0	7.05E-07	8.23E-07	1.76E-06	5.37E-05	0	0	1.33E-05	4.70E-07	1.62E-06	1.71E-06	0	0	3.16E-05	7.52E-05	0	0	1.97E-05	2.45E-05	8.86E-07	0	3.42E-05	8.06E-06	8.23E-05	7.72E-07	0	2.42E-05	2.89E-06	3.67E-05	4.70E-05	3.15E-05	4.60E-06	4.49E-06	0	0	3.44E-06	0	1.65E-05	7.41E-05	0	5.36E-05
COA-PWY-1: superpathway of coenzyme A biosynthesis III (mammals)|g__Lachnospiraceae_unclassified.s__Lachnospiraceae_bacterium_3_2	0	0	0	0	0	8.17E-07	0	1.59E-06	0	0	0	0	5.78E-07	0	9.98E-07	0	3.26E-06	4.73E-06	0	0	0	0	0	0	0	0	0	9.36E-07	0	0	0	0	0	0	0	6.15E-07	0	0	0	8.55E-07	0	0	0	0	0	0	0	0	0
COA-PWY-1: superpathway of coenzyme A biosynthesis III (mammals)|g__Lachnospiraceae_unclassified.s__Lachnospiraceae_bacterium_A2	0	1.31E-06	0	0	0	0	0	0	0	0	0	0	0	0	0	0	0	0	0	8.39E-07	0	0	0	0	0	0	0	0	0	6.02E-06	0	0	0	0	0	2.79E-06	5.15E-06	0	0	0	0	0	0	0	0	5.68E-07	7.92E-07	2.68E-05	0
COA-PWY-1: superpathway of coenzyme A biosynthesis III (mammals)|g__Lactobacillus.s__Lactobacillus_intestinalis	0	0	0	0	0	0	0	0	0	0	0	0	0	0	0	0	0	0	0	0	0	0	0	0	0	0	0	0	0	0	0	0	0	0	0	0	0	0	0	0	0	0	0	0	0	0	0	0	0
COA-PWY-1: superpathway of coenzyme A biosynthesis III (mammals)|g__Lactobacillus.s__Lactobacillus_johnsonii	8.10E-06	8.76E-07	1.41E-06	0	5.72E-07	0	0	0	0	0	0	0	0	0	0	0	0	0	9.59E-07	0	1.88E-05	4.44E-06	0	0	0	7.03E-06	6.25E-06	0	0	0	1.13E-06	0	9.03E-07	0	0	0	0	0	0	1.71E-06	1.46E-06	0	0	0	0	0	0	0	2.85E-07
COA-PWY-1: superpathway of coenzyme A biosynthesis III (mammals)|g__Lactobacillus.s__Lactobacillus_murinus	0	0	2.17E-06	2.03E-06	7.80E-07	4.13E-07	3.23E-06	0	1.11E-06	0	0	0	0	0	7.38E-07	9.13E-07	0	0	0	0	1.46E-05	0	0	0	0	0	0	6.73E-07	0	1.07E-06	1.93E-06	0	4.03E-06	0	0	6.44E-07	1.68E-06	0	0	8.60E-07	0	0	0	0	0	4.38E-06	0	9.59E-07	0
COA-PWY-1: superpathway of coenzyme A biosynthesis III (mammals)|g__Lactobacillus.s__Lactobacillus_reuteri	2.89E-06	1.25E-06	1.37E-06	0	3.18E-07	0	0	5.54E-07	0	0	0	0	0	0	3.45E-07	0	0	0	9.44E-07	0	1.59E-06	3.21E-06	0	0	1.62E-06	0	0	0	0	0	1.54E-06	0	0	0	0	0	0	0	0	2.30E-06	2.74E-06	0	0	0	0	1.40E-06	0	0	0
COA-PWY-1: superpathway of coenzyme A biosynthesis III (mammals)|g__Lactococcus.s__Lactococcus_lactis	0	0	1.90E-05	0	0	1.31E-05	0	0	1.53E-06	0	0	0	0	2.24E-06	0	1.30E-05	0	0	0	0	0	0	0	0	0	2.29E-06	1.67E-06	0	0	0	0	0	0	0	0	0	0	2.30E-06	0	0	0	0	0	4.33E-06	0	0	0	0	0
COA-PWY-1: superpathway of coenzyme A biosynthesis III (mammals)|g__Mucispirillum.s__Mucispirillum_schaedleri	0	0	0	0	0	0	0	0	1.16E-05	6.06E-06	1.10E-06	4.75E-06	2.35E-06	0	0	0	0	0	0	7.84E-06	1.74E-05	0	0	2.17E-06	0	0	0	3.21E-06	2.42E-06	1.08E-06	0	0	0	2.91E-06	0	2.53E-06	5.98E-07	3.32E-05	0	0	0	1.30E-05	1.07E-05	0	5.54E-06	3.46E-06	0	0	1.38E-05
COA-PWY-1: superpathway of coenzyme A biosynthesis III (mammals)|g__Muribaculaceae_unclassified.s__Muribaculaceae_bacterium_DSM_103720	0	1.26E-05	4.31E-07	1.23E-05	1.27E-05	7.50E-07	0	5.98E-06	0	0	0	0	1.10E-06	0	1.83E-05	0	7.06E-06	7.41E-06	8.76E-06	3.09E-06	1.77E-05	0	0	0	4.48E-05	0	0	5.20E-06	4.20E-06	3.64E-06	6.34E-05	0	3.45E-06	1.99E-06	0	4.64E-07	6.70E-06	0	0	0	0	3.41E-06	4.00E-06	0	2.67E-06	2.00E-06	0	0	8.47E-07
COA-PWY-1: superpathway of coenzyme A biosynthesis III (mammals)|g__Muribaculum.s__Muribaculum_intestinale	0	1.47E-06	0	2.32E-06	7.00E-06	0	5.07E-06	7.15E-06	0	0	0	0	4.61E-06	0	3.09E-05	0	3.48E-05	3.50E-05	7.29E-07	0	1.92E-05	0	0	0	1.94E-06	0	0	0	0	5.77E-07	5.17E-06	0	1.12E-06	0	0	0	1.15E-06	0	0	5.91E-06	8.15E-06	0	0	0	4.21E-05	0	0	1.16E-06	1.12E-06
COA-PWY-1: superpathway of coenzyme A biosynthesis III (mammals)|g__Parabacteroides.s__Parabacteroides_distasonis	0	0	0	0	0	0	0	0	0	0	0	0	0	0	0	0	0	0	0	0	0	0	0	0	0	0	0	0	0	0	0	0	0	0	0	0	0	0	0	0	0	0	0	0	0	0	0	0	0
COA-PWY-1: superpathway of coenzyme A biosynthesis III (mammals)|g__Parabacteroides.s__Parabacteroides_goldsteinii	3.79E-06	0	4.30E-06	0	3.96E-07	0	0	0	1.63E-05	0	0	0	0	5.39E-05	0	0	0	0	0	0	0	0	0	0	0	0	0	0	0	0	0	0	0	0	0	0	0	0	0	0	0	9.87E-07	9.10E-07	0	0	0	0	0	9.24E-07
COA-PWY-1: superpathway of coenzyme A biosynthesis III (mammals)|g__Prevotella.s__Prevotella_sp_MGM1	0	1.34E-06	0	1.59E-05	3.66E-05	1.96E-07	1.76E-05	1.41E-05	1.11E-06	1.60E-06	0	1.15E-06	4.83E-05	0	0	0	3.10E-06	2.48E-06	8.61E-06	3.24E-06	3.64E-06	0	0	1.12E-05	6.61E-06	0	0	8.59E-06	6.42E-06	0	0	0	5.41E-06	1.63E-05	0	1.49E-06	0	0	0	6.09E-05	5.19E-05	9.54E-06	1.03E-05	0	5.74E-05	1.12E-06	5.23E-06	1.04E-05	0
COA-PWY-1: superpathway of coenzyme A biosynthesis III (mammals)|g__Prevotella.s__Prevotella_sp_MGM2	0	0	0	0	9.57E-06	0	0	0	0	0	0	0	0	0	0	0	0	0	0	0	0	0	0	0	0	0	0	0	0	0	0	0	1.78E-06	0	0	0	0	0	0	0	0	0	0	0	0	0	0	0	0
COA-PWY-1: superpathway of coenzyme A biosynthesis III (mammals)|g__Robinsoniella.s__Robinsoniella_sp_RHS	0	0	0	0	0	0	0	0	0	0	0	0	0	0	0	0	0	0	0	0	0	0	0	0	0	0	0	0	0	0	0	0	0	0	0	0	0	0	0	0	0	0	0	0	0	0	0	0	0
COA-PWY-1: superpathway of coenzyme A biosynthesis III (mammals)|g__Staphylococcus.s__Staphylococcus_xylosus	0	0	0	0	0	0	0	0	0	0	0	0	0	0	0	0	0	0	0	0	0	0	0	0	0	0	0	0	0	0	0	0	0	0	0	0	0	0	0	0	0	0	0	0	0	0	0	0	0
COA-PWY-1: superpathway of coenzyme A biosynthesis III (mammals)|g__Streptococcus.s__Streptococcus_acidominimus	0	0	0	0	4.17E-07	0	0	0	0	0	0	0	0	0	0	0	0	0	0	0	0	0	0	0	0	0	0	0	0	0	0	0	0	0	0	0	0	0	0	0	0	0	0	0	0	0	0	0	0
COA-PWY-1: superpathway of coenzyme A biosynthesis III (mammals)|g__Terrisporobacter.s__Terrisporobacter_othiniensis	0	0	0	0	0	0	0	0	0	0	0	0	0	0	0	0	0	0	0	0	0	0	0	0	0	1.92E-06	0	0	0	0	0	0	0	0	0	0	0	0	0	0	0	0	0	0	0	0	0	0	0
COA-PWY-1: superpathway of coenzyme A biosynthesis III (mammals)|unclassified	0.000117449	0.000163477	0.00017234	0.000188898	0.000178174	7.80E-05	0.000164702	0.000206662	3.95E-05	0.000156426	0.00013859	0.000151381	0.000160585	8.08E-05	0.000157757	9.52E-05	8.15E-05	8.49E-05	0.000175434	0.000127674	0.000182484	0.000140534	9.46E-05	0.000124654	0.000166479	8.55E-05	9.85E-05	0.000194572	0.000186895	0.000137135	0.000136063	0.000119491	0.00011973	0.000156047	0.000109121	0.000147056	0.000140171	0.000121201	8.02E-05	0.000193232	0.000184815	0.000153809	0.000160156	6.89E-05	0.000144143	0.000140561	0.000165356	7.40E-05	9.16E-05
COA-PWY: coenzyme A biosynthesis I (prokaryotic)	0.000270328	0.000298729	0.000289094	0.000350873	0.000343239	0.000321066	0.000378952	0.000305445	0.00029648	0.000282952	0.000256933	0.000292628	0.000389946	0.000360275	0.000334179	0.000287561	0.000271455	0.000264106	0.000287521	0.000280299	0.000340997	0.000273184	0.0003192	0.00031982	0.000359972	0.000414968	0.000440593	0.000270684	0.000264559	0.000287913	0.000370745	0.00026289	0.000226443	0.000326238	0.000270244	0.000252814	0.000293123	0.000259054	0.000320216	0.000376269	0.00037257	0.000322632	0.00030824	0.000319226	0.000384631	0.000265949	0.000318763	0.00026856	0.000321068
COA-PWY: coenzyme A biosynthesis I (prokaryotic)|g__Acutalibacter.s__Acutalibacter_muris	0	6.95E-06	0	2.96E-06	2.19E-06	7.07E-07	1.24E-05	1.22E-05	0	1.49E-06	0	1.35E-06	4.97E-05	5.33E-07	2.79E-05	4.60E-07	5.50E-06	6.57E-06	1.03E-05	9.35E-06	6.17E-06	1.61E-06	0	1.90E-05	7.97E-06	0	0	1.92E-07	0	6.38E-06	1.02E-05	0	2.38E-06	2.41E-05	0	1.30E-06	6.66E-06	0	2.51E-06	2.71E-05	3.46E-05	3.14E-05	3.08E-05	0	7.02E-06	0	2.18E-06	2.05E-05	0
COA-PWY: coenzyme A biosynthesis I (prokaryotic)|g__Aerococcus.s__Aerococcus_urinaeequi	0	0	0	0	0	0	0	0	0	0	0	0	0	0	0	0	0	0	0	0	0	0	0	0	0	0	0	0	0	0	0	0	0	0	0	0	0	0	0	0	0	0	0	0	0	0	0	0	0
COA-PWY: coenzyme A biosynthesis I (prokaryotic)|g__Aerococcus.s__Aerococcus_viridans	0	0	0	0	0	0	0	0	0	0	0	0	0	0	0	0	0	0	0	0	0	0	0	0	0	0	0	0	0	0	0	0	0	0	0	0	0	0	0	0	0	0	0	0	0	0	0	0	0
COA-PWY: coenzyme A biosynthesis I (prokaryotic)|g__Akkermansia.s__Akkermansia_muciniphila	0	0	0	0	5.43E-07	0	0	0	0	0	0	0	0	0	0	0	0	0	0	0	0	0	0	0	0	0	0	0	0	0	0	0	0	0	0	0	0	0	0	0	0	0	0	0	0	0	0	0	0
COA-PWY: coenzyme A biosynthesis I (prokaryotic)|g__Alistipes.s__Alistipes_timonensis	1.98E-06	0	0	0	0	0	0	0	0	0	0	0	0	0	0	0	0	0	0	0	0	0	0	0	0	0	0	0	0	0	0	0	0	0	0	3.32E-06	0	0	0	0	0	0	0	0	0	0	0	0	0
COA-PWY: coenzyme A biosynthesis I (prokaryotic)|g__Anaerotruncus.s__Anaerotruncus_colihominis	0	0	0	0	0	4.00E-07	0	0	1.66E-06	0	0	0	0	0	0	0	0	0	0	0	0	0	0	0	0	0	0	0	0	0	0	6.02E-07	0	0	0	0	0	1.23E-06	0	0	0	0	0	0	0	0	0	0	0
COA-PWY: coenzyme A biosynthesis I (prokaryotic)|g__Anaerotruncus.s__Anaerotruncus_sp_G3_2012	2.30E-06	3.14E-06	5.13E-07	0	0	1.91E-06	2.36E-06	0	0	2.93E-06	3.48E-06	3.35E-06	0	0	1.34E-06	9.55E-07	4.59E-06	4.56E-06	1.51E-06	4.54E-07	1.25E-06	0	0	0	3.34E-06	0	0	2.84E-07	0	0	0	4.64E-06	0	0	6.56E-06	6.90E-06	4.94E-07	9.53E-06	9.17E-07	0	0	0	0	2.71E-06	1.26E-06	1.43E-06	0	7.42E-06	7.35E-07
COA-PWY: coenzyme A biosynthesis I (prokaryotic)|g__Bacteroides.s__Bacteroides_caecimuris	1.01E-05	5.19E-06	0	0	1.51E-06	3.68E-06	1.22E-06	0	8.43E-06	7.27E-07	0	9.01E-07	5.14E-06	1.67E-05	9.69E-06	0	2.45E-06	1.31E-06	0	1.63E-06	0	0	0	4.65E-06	3.88E-06	4.82E-05	4.40E-05	1.39E-06	2.05E-06	8.72E-07	1.93E-06	0	5.18E-07	3.03E-06	0	2.49E-06	1.03E-06	0	0	0	0	3.61E-06	3.77E-06	4.12E-06	4.55E-06	6.51E-06	0	2.77E-06	3.92E-06
COA-PWY: coenzyme A biosynthesis I (prokaryotic)|g__Bacteroides.s__Bacteroides_sartorii	0	0	0	0	0	0	0	0	0	1.09E-06	1.12E-06	1.22E-06	0	0	0	0	0	0	6.82E-07	0	0	0	2.18E-05	0	0	0	0	0	0	0	2.41E-05	0	0	0	0	3.82E-06	0	0	0	0	0	0	0	0	0	0	0	0	3.44E-05
COA-PWY: coenzyme A biosynthesis I (prokaryotic)|g__Bacteroides.s__Bacteroides_uniformis	2.32E-05	4.55E-06	3.63E-05	2.48E-05	1.01E-05	4.97E-05	1.39E-06	0	7.75E-05	2.10E-06	7.53E-07	1.76E-06	1.33E-05	5.10E-05	1.14E-05	4.86E-05	1.70E-05	1.72E-05	5.54E-07	2.85E-06	4.97E-06	3.28E-05	4.66E-06	2.25E-05	7.21E-06	1.15E-06	0	4.40E-06	4.51E-06	1.85E-06	8.20E-06	1.64E-05	3.40E-06	1.48E-05	4.87E-05	3.74E-06	3.04E-06	0	7.87E-05	1.86E-05	1.66E-05	1.83E-05	1.47E-05	0.00012952	2.85E-05	1.07E-06	0	2.64E-05	4.03E-05
COA-PWY: coenzyme A biosynthesis I (prokaryotic)|g__Bacteroides.s__Bacteroides_vulgatus	0	0	0	0	1.09E-05	0	0	0	0	0	0	0	0	0	0	0	0	0	0	0	0	0	0	0	0	0	0	0	0	4.76E-06	0	0	0	0	0	0	4.79E-06	0	0	0	0	0	0	0	0	0	0	0	0
COA-PWY: coenzyme A biosynthesis I (prokaryotic)|g__Brevundimonas.s__Brevundimonas_diminuta	0	0	0	0	0	0	0	0	0	0	0	0	0	0	0	0	0	0	0	0	0	0	0	0	0	0	0	0	0	0	0	0	0	0	0	0	0	0	0	0	0	0	0	0	0	0	0	0	0
COA-PWY: coenzyme A biosynthesis I (prokaryotic)|g__Clostridium.s__Clostridium_perfringens	0	0	0	0	0	0	0	0	9.97E-07	0	0	0	0	0	0	0	0	0	0	0	0	0	0	0	0	0	0	0	0	0	0	0	0	0	0	0	0	0	0	0	0	0	0	0	0	0	0	0	0
COA-PWY: coenzyme A biosynthesis I (prokaryotic)|g__Clostridium.s__Clostridium_sp_ASF356	0	4.03E-07	0	0	0	0	0	0	0	0	0	0	0	9.67E-07	0	0	0	0	0	3.80E-07	5.21E-06	0	0	7.69E-07	0	0	0	0	0	0	0	0	0	0	0	0	0	0	0	1.95E-06	1.62E-06	0	1.35E-06	0	0	0	0	0	0
COA-PWY: coenzyme A biosynthesis I (prokaryotic)|g__Dorea.s__Dorea_sp_5_2	0	6.35E-06	1.09E-06	2.39E-06	0	0	1.80E-06	1.64E-06	1.17E-06	0	8.23E-07	0	0	2.10E-06	1.28E-06	0	0	0	2.31E-07	4.44E-07	1.29E-06	6.90E-07	8.91E-07	7.41E-07	4.03E-06	0	0	0	0	6.82E-07	0	0	6.75E-07	0	1.61E-06	3.10E-06	5.42E-07	3.90E-06	0	1.06E-06	1.20E-06	0	3.36E-07	2.67E-06	0	1.15E-06	1.55E-06	7.80E-07	0
COA-PWY: coenzyme A biosynthesis I (prokaryotic)|g__Enterococcus.s__Enterococcus_faecalis	0	0	0	0	0	0	0	0	0	0	0	0	0	0	0	0	0	0	0	0	0	0	0	0	0	8.61E-07	0	0	0	0	0	0	0	0	0	0	0	0	0	0	0	0	0	0	0	0	0	0	0
COA-PWY: coenzyme A biosynthesis I (prokaryotic)|g__Enterococcus.s__Enterococcus_gallinarum	0	0	0	0	0	0	0	0	0	0	0	0	0	0	0	0	0	0	0	0	0	0	0	0	0	0	0	0	0	0	0	0	0	0	0	0	0	0	0	0	0	0	0	0	0	0	0	0	0
COA-PWY: coenzyme A biosynthesis I (prokaryotic)|g__Enterococcus.s__Enterococcus_hirae	0	0	0	0	0	0	0	0	0	0	0	0	0	3.92E-07	0	0	0	0	0	0	0	0	0	0	0	0	0	0	0	0	0	0	0	0	0	0	0	0	0	0	0	0	0	0	0	0	0	0	0
COA-PWY: coenzyme A biosynthesis I (prokaryotic)|g__Erysipelatoclostridium.s__Clostridium_cocleatum	0	0	7.46E-07	0	0	0	0	0	8.27E-07	0	0	0	0	1.58E-05	0	0	0	0	0	0	0	0	0	0	0	0	0	0	0	0	0	0	0	0	0	0	0	0	0	0	0	0	0	0	0	0	0	0	0
COA-PWY: coenzyme A biosynthesis I (prokaryotic)|g__Erysipelatoclostridium.s__Clostridium_innocuum	0	0	0	0	0	0	0	0	2.26E-06	0	0	0	0	0	0	0	0	0	0	0	0	0	0	0	0	0	0	0	0	0	0	0	0	0	0	0	0	0	0	0	0	0	0	0	0	0	0	0	0
COA-PWY: coenzyme A biosynthesis I (prokaryotic)|g__Escherichia.s__Escherichia_coli	0	8.73E-07	3.85E-06	0	0	0	0	0	2.96E-05	0	0	0	0	2.40E-06	0	0	0	0	0	0	1.03E-06	0	0	0	0	4.25E-06	7.03E-06	0	0	0	0	0	9.07E-07	0	0	2.58E-06	0	0	0	0	0	0	0	0	0	0	0	0	0
COA-PWY: coenzyme A biosynthesis I (prokaryotic)|g__Eubacterium.s__Eubacterium_sp_14_2	0	0	0	0	0	0	0	3.27E-06	0	0	0	0	0	3.74E-07	0	0	0	0	0	6.60E-06	0	0	0	0	0	0	0	0	0	2.54E-06	0	0	0	0	0	0	4.04E-06	0	0	0	0	0	0	0	0	0	0	0	0
COA-PWY: coenzyme A biosynthesis I (prokaryotic)|g__Faecalibaculum.s__Faecalibaculum_rodentium	0	0	0	0	0	0	0	0	0	0	0	0	0	3.78E-06	0	0	1.08E-06	1.15E-06	0	0	0	3.17E-06	0	0	0	2.95E-06	4.20E-06	0	0	0	0	0	0	0	0	0	0	0	4.76E-06	0	0	0	0	0	0	0	0	0	2.56E-06
COA-PWY: coenzyme A biosynthesis I (prokaryotic)|g__Firmicutes_unclassified.s__Firmicutes_bacterium_ASF500	9.16E-06	1.08E-05	7.95E-06	8.82E-06	9.42E-06	4.08E-06	3.85E-06	1.27E-05	0	7.20E-06	7.67E-06	8.70E-06	5.31E-06	2.17E-06	8.43E-06	6.20E-06	5.48E-06	6.88E-06	1.17E-05	7.69E-06	4.09E-06	1.06E-05	0	5.20E-06	1.14E-05	0	0	7.19E-06	7.40E-06	1.04E-05	6.56E-06	7.17E-06	2.21E-06	5.91E-06	8.94E-06	7.71E-06	8.04E-06	8.64E-06	8.50E-06	4.04E-06	5.27E-06	5.02E-06	5.17E-06	6.40E-06	6.87E-06	8.28E-06	5.62E-06	7.02E-06	6.94E-06
COA-PWY: coenzyme A biosynthesis I (prokaryotic)|g__Helicobacter.s__Helicobacter_bilis	0	0	0	0	0	0	0	0	0	0	0	0	0	0	0	2.87E-05	2.69E-06	1.88E-06	0	1.91E-05	0	0	0	0	0	0	0	3.29E-06	1.93E-06	0	0	1.22E-05	0	0	0	0	0	0	0	0	0	0	0	0	0	0	0	1.85E-05	0
COA-PWY: coenzyme A biosynthesis I (prokaryotic)|g__Helicobacter.s__Helicobacter_hepaticus	0	0	0	0	1.16E-05	0	0	0	0	1.11E-05	1.47E-06	9.77E-06	0	0	0	0	0	0	0	0	0	0	0	0	0	0	0	0	0	3.01E-06	0	0	2.15E-06	0	0	1.96E-06	2.18E-06	0	0	0	0	0	0	0	0	5.49E-06	0	0	1.19E-05
COA-PWY: coenzyme A biosynthesis I (prokaryotic)|g__Helicobacter.s__Helicobacter_typhlonius	0	0	0	0	0	0	0	0	2.88E-05	0	0	0	0	0	0	0	0	0	2.82E-05	0	0	0	9.69E-05	0	0	0	0	0	0	0	3.26E-05	0	1.51E-05	0	0	0	0	0	0	0	0	0	0	0	0	0	0	0	0
COA-PWY: coenzyme A biosynthesis I (prokaryotic)|g__Klebsiella.s__Klebsiella_oxytoca	0	0	0	0	0	0	0	0	4.31E-06	0	0	0	0	0	0	0	0	0	0	0	0	0	0	0	0	0	0	0	0	0	0	0	0	0	0	0	0	0	0	0	0	0	0	0	0	0	0	0	0
COA-PWY: coenzyme A biosynthesis I (prokaryotic)|g__Lachnospiraceae_unclassified.s__Lachnospiraceae_bacterium_10_1	0	0	0	0	8.16E-07	0	0	0	0	5.83E-06	3.83E-06	4.76E-06	0	0	1.03E-06	0	3.71E-05	3.40E-05	4.33E-07	0	0	0	0	0	0	0	0	0	0	2.21E-06	2.76E-06	0	5.26E-06	0	0	2.86E-06	1.93E-06	0	0	0	0	0	0	0	0	0	0	0	0
COA-PWY: coenzyme A biosynthesis I (prokaryotic)|g__Lachnospiraceae_unclassified.s__Lachnospiraceae_bacterium_28_4	0	0	9.55E-06	0	0	0.000117442	0	0	0	1.42E-06	8.71E-07	1.90E-06	5.30E-05	2.87E-07	0	1.31E-05	9.29E-07	1.60E-06	1.93E-06	0	6.80E-07	3.25E-05	7.73E-05	0	0	2.26E-05	2.63E-05	1.15E-06	1.79E-06	3.32E-05	8.01E-06	8.28E-05	1.17E-06	0	2.72E-05	2.65E-06	3.55E-05	4.43E-05	3.34E-05	5.03E-06	5.28E-06	0	0	4.05E-06	0	1.86E-05	8.19E-05	0	5.57E-05
COA-PWY: coenzyme A biosynthesis I (prokaryotic)|g__Lachnospiraceae_unclassified.s__Lachnospiraceae_bacterium_3_2	0	0	0	8.75E-07	0	7.70E-07	0	1.54E-06	0	4.74E-07	7.43E-07	6.00E-07	8.54E-07	0	1.07E-06	9.69E-07	3.20E-06	4.67E-06	0	1.32E-06	5.57E-07	0	0	0	0	0	0	1.49E-06	7.65E-07	0	0	0	0	0	0	8.53E-07	3.34E-07	0	0	1.43E-06	1.11E-06	1.08E-06	0	0	0	0	0	9.12E-07	0
COA-PWY: coenzyme A biosynthesis I (prokaryotic)|g__Lachnospiraceae_unclassified.s__Lachnospiraceae_bacterium_A2	0	2.17E-06	0	0	0	0	0	0	0	0	0	0	0	0	0	0	0	0	0	1.06E-06	0	0	0	0	0	0	0	0	0	6.28E-06	0	0	0	0	0	2.83E-06	5.82E-06	8.86E-07	0	0	0	0	0	0	0	6.58E-07	1.01E-06	2.66E-05	0
COA-PWY: coenzyme A biosynthesis I (prokaryotic)|g__Lactobacillus.s__Lactobacillus_intestinalis	0	0	0	0	0	0	0	0	0	0	0	0	0	0	0	0	0	0	0	0	6.88E-07	0	0	0	0	0	0	0	0	0	0	0	0	0	0	0	0	0	0	0	0	0	0	0	0	0	0	0	0
COA-PWY: coenzyme A biosynthesis I (prokaryotic)|g__Lactobacillus.s__Lactobacillus_johnsonii	7.79E-06	9.24E-07	1.34E-06	0	7.28E-07	0	0	0	0	5.39E-07	0	6.02E-07	0	0	3.83E-07	0	0	0	9.31E-07	0	2.37E-05	5.52E-06	0	0	0	7.75E-06	7.13E-06	0	0	0	1.10E-06	0	1.14E-06	0	0	0	0	0	0	1.79E-06	1.95E-06	0	0	0	0	0	0	0	3.15E-07
COA-PWY: coenzyme A biosynthesis I (prokaryotic)|g__Lactobacillus.s__Lactobacillus_murinus	1.61E-06	4.51E-07	2.21E-06	2.18E-06	7.78E-07	5.13E-07	3.54E-06	1.59E-06	1.44E-06	0	5.40E-07	6.59E-07	0	5.27E-07	6.86E-07	1.23E-06	0	0	2.78E-07	0	1.40E-05	1.83E-06	0	4.62E-07	0	0	0	7.20E-07	7.29E-07	1.92E-06	2.13E-06	0	3.76E-06	1.36E-06	0	7.18E-07	1.55E-06	0	0	1.12E-06	8.59E-07	0	0	0	0	4.11E-06	9.42E-07	8.30E-07	0
COA-PWY: coenzyme A biosynthesis I (prokaryotic)|g__Lactobacillus.s__Lactobacillus_reuteri	2.97E-06	1.66E-06	1.27E-06	0	4.42E-07	0	0	5.23E-07	0	0	0	0	0	0	5.10E-07	0	0	0	1.17E-06	0	1.81E-06	3.28E-06	0	0	1.51E-06	0	0	0	0	0	1.51E-06	0	0	0	0	0	4.12E-07	0	0	2.84E-06	2.96E-06	0	0	0	0	1.56E-06	0	0	0
COA-PWY: coenzyme A biosynthesis I (prokaryotic)|g__Lactococcus.s__Lactococcus_lactis	0	0	4.38E-05	0	0	1.62E-05	0	0	2.46E-06	0	0	0	0	6.81E-06	0	3.25E-05	1.20E-06	0	0	0	0	0	2.29E-06	0	0	5.70E-06	8.82E-06	0	0	0	0	2.80E-06	0	0	1.67E-06	0	0	2.66E-06	7.83E-07	0	0	0	0	5.06E-06	0	0	0	0	0
COA-PWY: coenzyme A biosynthesis I (prokaryotic)|g__Mucispirillum.s__Mucispirillum_schaedleri	0	0	0	0	0	0	0	0	1.32E-05	6.94E-06	2.05E-06	5.60E-06	3.49E-06	2.94E-07	0	0	0	0	0	8.63E-06	1.94E-05	0	0	2.96E-06	0	0	0	4.06E-06	3.80E-06	1.05E-06	0	0	0	3.49E-06	0	3.52E-06	1.58E-06	3.48E-05	0	0	0	1.32E-05	1.17E-05	0	6.40E-06	5.08E-06	0	1.28E-06	1.56E-05
COA-PWY: coenzyme A biosynthesis I (prokaryotic)|g__Muribaculaceae_unclassified.s__Muribaculaceae_bacterium_DSM_103720	0	1.23E-05	5.91E-07	1.30E-05	1.22E-05	8.83E-07	0	6.17E-06	0	0	0	4.63E-07	1.02E-06	0	1.87E-05	0	7.09E-06	7.66E-06	8.29E-06	2.80E-06	1.69E-05	0	0	6.10E-07	4.36E-05	0	0	5.56E-06	4.35E-06	3.36E-06	6.17E-05	0	3.69E-06	2.00E-06	0	5.01E-07	6.68E-06	0	0	0	0	3.78E-06	3.73E-06	0	2.76E-06	1.85E-06	0	0	7.58E-07
COA-PWY: coenzyme A biosynthesis I (prokaryotic)|g__Muribaculum.s__Muribaculum_intestinale	0	1.52E-06	0	3.60E-06	7.11E-06	0	6.64E-06	6.89E-06	0	4.23E-07	0	0	4.40E-06	0	3.04E-05	6.70E-07	3.45E-05	3.41E-05	7.84E-07	0	2.01E-05	0	0	7.63E-07	1.83E-06	0	0	0	0	7.07E-07	6.05E-06	0	1.06E-06	6.93E-07	0	0	1.35E-06	0	0	6.91E-06	8.48E-06	2.85E-06	2.23E-06	0	4.21E-05	0	0	1.14E-06	1.10E-06
COA-PWY: coenzyme A biosynthesis I (prokaryotic)|g__Paeniclostridium.s__Paeniclostridium_sordellii	0	0	0	0	0	0	0	0	0	0	0	0	0	0	0	0	0	0	0	0	0	0	0	0	0	0	0	0	0	0	0	0	0	0	0	0	0	0	0	0	0	0	0	0	0	0	0	0	0
COA-PWY: coenzyme A biosynthesis I (prokaryotic)|g__Parabacteroides.s__Parabacteroides_distasonis	0	1.35E-06	0	0	0	0	0	0	0	0	0	0	0	0	0	0	0	0	0	0	0	0	0	0	0	0	0	0	0	0	0	0	0	0	0	0	0	0	0	0	0	0	0	0	0	0	0	0	0
COA-PWY: coenzyme A biosynthesis I (prokaryotic)|g__Parabacteroides.s__Parabacteroides_goldsteinii	3.68E-06	0	4.29E-06	0	5.69E-07	0	0	0	1.60E-05	0	0	0	0	5.23E-05	0	0	9.26E-07	5.74E-07	0	0	0	0	0	5.89E-07	0	0	0	0	0	0	0	0	0	0	0	0	0	0	0	0	0	8.65E-07	1.23E-06	0	0	0	0	0	1.06E-06
COA-PWY: coenzyme A biosynthesis I (prokaryotic)|g__Prevotella.s__Prevotella_sp_MGM1	0	1.28E-06	2.25E-07	1.84E-05	3.66E-05	2.46E-07	1.83E-05	1.50E-05	1.28E-06	2.00E-06	0	1.51E-06	4.94E-05	0	0	0	3.77E-06	3.72E-06	9.49E-06	3.18E-06	4.72E-06	0	0	1.22E-05	7.50E-06	0	0	9.14E-06	6.51E-06	0	0	0	5.42E-06	1.77E-05	0	1.43E-06	0	0	0	6.30E-05	6.01E-05	1.12E-05	1.23E-05	0	6.25E-05	1.00E-06	5.09E-06	1.06E-05	0
COA-PWY: coenzyme A biosynthesis I (prokaryotic)|g__Prevotella.s__Prevotella_sp_MGM2	0	0	0	0	9.85E-06	0	0	0	0	0	0	0	0	0	0	0	0	0	0	0	0	0	0	0	0	0	0	0	0	0	0	0	2.04E-06	0	0	0	0	0	0	0	0	0	0	0	0	0	0	0	0
COA-PWY: coenzyme A biosynthesis I (prokaryotic)|g__Pseudomonas.s__Pseudomonas_aeruginosa_group	0	0	0	0	0	0	0	0	0	0	0	0	0	0	0	0	0	0	0	0	0	0	0	0	0	0	0	0	0	0	0	0	0	0	0	0	0	0	0	0	0	0	0	0	0	0	0	0	0
COA-PWY: coenzyme A biosynthesis I (prokaryotic)|g__Robinsoniella.s__Robinsoniella_sp_RHS	0	0	0	0	0	0	0	0	0	0	0	0	0	0	0	0	0	0	0	0	0	0	0	0	0	0	0	0	0	0	0	0	0	0	0	0	0	0	0	0	0	0	0	0	0	0	0	0	0
COA-PWY: coenzyme A biosynthesis I (prokaryotic)|g__Staphylococcus.s__Staphylococcus_xylosus	0	0	0	0	0	0	0	0	0	0	0	0	0	0	0	0	0	0	0	0	0	0	0	0	0	0	0	0	0	0	0	0	0	0	0	0	0	0	0	0	0	0	0	0	0	0	0	0	0
COA-PWY: coenzyme A biosynthesis I (prokaryotic)|g__Streptococcus.s__Streptococcus_acidominimus	0	0	0	0	3.83E-07	0	0	0	0	0	0	0	0	0	0	0	0	0	0	0	0	0	0	0	0	0	0	0	0	0	0	0	0	0	0	0	0	0	0	0	0	0	0	0	0	0	0	0	0
COA-PWY: coenzyme A biosynthesis I (prokaryotic)|g__Terrisporobacter.s__Terrisporobacter_othiniensis	0	0	0	0	0	0	0	0	0	0	0	0	0	0	0	0	0	0	0	0	0	0	0	0	0	1.83E-06	0	0	0	0	0	0	0	0	0	0	0	0	0	0	0	0	0	0	0	0	0	0	0
COA-PWY: coenzyme A biosynthesis I (prokaryotic)|unclassified	0.00020749	0.000224659	0.000180262	0.000256872	0.000227017	0.000128731	0.000319584	0.000239882	8.15E-05	0.000228671	0.000217343	0.00024023	0.000206793	0.000172649	0.000218108	0.000148973	0.000139526	0.000136453	0.000207238	0.000207933	0.000207578	0.00017007	0.000100246	0.000240848	0.000252158	0.000237466	0.000252517	0.000229188	0.00022778	0.0002059	0.000190793	0.000132959	0.000158971	0.000246394	0.000175281	0.000190423	0.000203806	0.000150257	0.000188177	0.000241921	0.000236125	0.000219997	0.000209503	0.000159131	0.000218027	0.000201457	0.000215296	0.000116789	0.000134675
COBALSYN-PWY: superpathway of adenosylcobalamin salvage from cobinamide I	2.96E-05	1.10E-05	0.0001118	4.55E-05	2.16E-05	5.86E-05	6.08E-06	0	0.000159972	6.44E-06	1.12E-06	7.16E-06	1.98E-05	8.19E-05	1.84E-05	5.86E-05	2.58E-05	1.64E-05	1.14E-06	6.40E-06	1.85E-05	5.10E-05	9.50E-06	3.84E-05	1.21E-05	2.40E-05	2.62E-05	9.69E-06	1.17E-05	4.16E-06	1.45E-05	3.02E-05	8.09E-06	2.35E-05	8.15E-05	9.17E-06	4.53E-06	3.31E-06	8.77E-05	2.27E-05	3.76E-05	2.78E-05	2.96E-05	0.000155735	5.64E-05	4.53E-06	0	4.58E-05	7.56E-05
COBALSYN-PWY: superpathway of adenosylcobalamin salvage from cobinamide I|g__Bacteroides.s__Bacteroides_uniformis	2.00E-05	2.70E-06	3.48E-05	2.53E-05	1.12E-05	4.95E-05	0	0	8.15E-05	2.79E-06	0	2.38E-06	1.31E-05	5.38E-05	1.12E-05	4.86E-05	1.72E-05	1.22E-05	4.61E-07	3.66E-06	6.39E-06	3.63E-05	4.05E-06	2.32E-05	6.53E-06	0	0	4.94E-06	4.38E-06	2.40E-06	9.20E-06	2.03E-05	2.40E-06	1.40E-05	5.88E-05	3.98E-06	2.44E-06	0	8.21E-05	1.54E-05	1.93E-05	1.68E-05	1.59E-05	0.000122323	3.33E-05	2.52E-06	0	2.70E-05	4.32E-05
COBALSYN-PWY: superpathway of adenosylcobalamin salvage from cobinamide I|g__Clostridium.s__Clostridium_perfringens	0	0	0	0	0	0	0	0	6.82E-07	0	0	0	0	0	0	0	0	0	0	0	0	0	0	0	0	0	0	0	0	0	0	0	0	0	0	0	0	0	0	0	0	0	0	0	0	0	0	0	0
COBALSYN-PWY: superpathway of adenosylcobalamin salvage from cobinamide I|g__Escherichia.s__Escherichia_coli	0	0	3.71E-06	8.30E-07	0	0	0	0	4.29E-05	0	0	0	0	1.69E-06	0	0	0	0	0	0	0	0	0	0	0	1.05E-05	1.15E-05	0	0	0	0	0	0	0	0	1.04E-06	0	0	0	0	0	0	0	0	0	0	0	0	0
COBALSYN-PWY: superpathway of adenosylcobalamin salvage from cobinamide I|g__Klebsiella.s__Klebsiella_oxytoca	0	0	0	0	0	0	0	0	1.44E-06	0	0	0	0	0	0	0	0	0	0	0	0	0	0	0	0	0	0	0	0	0	0	0	0	0	0	0	0	0	0	0	0	0	0	0	0	0	0	0	0
COBALSYN-PWY: superpathway of adenosylcobalamin salvage from cobinamide I|g__Paeniclostridium.s__Paeniclostridium_sordellii	0	0	0	0	0	0	0	0	0	0	0	0	0	0	0	0	0	0	0	0	0	0	0	0	0	0	0	0	0	0	0	0	0	0	0	0	0	0	0	0	0	0	0	0	0	0	0	0	0
COBALSYN-PWY: superpathway of adenosylcobalamin salvage from cobinamide I|unclassified	0	8.00E-07	4.81E-05	1.51E-06	8.98E-07	3.18E-07	8.63E-07	0	1.66E-06	0	1.09E-06	2.43E-06	0	1.95E-06	0	6.12E-07	0	0	0	0	1.85E-06	0	1.51E-06	1.03E-06	0	0	1.67E-06	0	0	0	0	0	0	0	0	0	0	3.02E-06	1.43E-06	0	0	0	0	2.45E-06	0	0	0	0	4.08E-06
COLANSYN-PWY: colanic acid building blocks biosynthesis	9.76E-05	8.18E-05	6.35E-05	4.05E-05	6.76E-05	5.73E-05	2.77E-05	2.97E-05	0.000205568	5.85E-05	4.49E-05	6.37E-05	6.97E-05	0.000132405	6.48E-05	2.51E-05	5.11E-05	5.11E-05	8.54E-05	8.01E-05	7.91E-05	9.20E-05	0.000184991	6.75E-05	5.23E-05	0.000112898	0.000111888	6.16E-05	5.75E-05	4.63E-05	8.72E-05	3.66E-05	6.74E-05	7.01E-05	5.74E-05	7.00E-05	4.97E-05	8.56E-05	6.99E-05	4.84E-05	4.49E-05	8.40E-05	8.32E-05	7.24E-05	5.32E-05	6.82E-05	5.40E-05	4.87E-05	8.61E-05
COLANSYN-PWY: colanic acid building blocks biosynthesis|g__Acetatifactor.s__Acetatifactor_muris	0	0	0	0	0	0	0	0	0	0	0	0	0	0	0	0	0	0	0	0	0	0	0	0	0	0	0	0	0	0	0	0	0	0	0	0	0	0	0	0	0	0	0	0	0	0	0	0	0
COLANSYN-PWY: colanic acid building blocks biosynthesis|g__Escherichia.s__Escherichia_coli	0	1.52E-06	4.21E-06	0	0	0	0	0	4.93E-05	0	0	0	0	2.68E-06	0	0	0	0	0	0	2.37E-06	0	0	0	0	9.89E-06	8.13E-06	0	0	0	0	0	0	0	0	8.64E-07	0	0	0	0	0	0	0	0	0	0	0	0	0
COLANSYN-PWY: colanic acid building blocks biosynthesis|g__Helicobacter.s__Helicobacter_typhlonius	0	0	0	0	0	0	0	0	2.85E-05	0	0	0	0	0	0	0	0	0	2.40E-05	0	0	0	0.000105524	0	0	0	0	0	0	0	2.85E-05	0	1.40E-05	0	0	0	0	0	0	0	0	0	0	0	0	0	0	0	0
COLANSYN-PWY: colanic acid building blocks biosynthesis|g__Klebsiella.s__Klebsiella_oxytoca	0	0	0	0	0	0	0	0	1.25E-06	0	0	0	0	0	0	0	0	0	0	0	0	0	0	0	0	0	0	0	0	0	0	0	0	0	0	0	0	0	0	0	0	0	0	0	0	0	0	0	0
COLANSYN-PWY: colanic acid building blocks biosynthesis|unclassified	6.48E-05	4.66E-05	2.85E-05	2.51E-05	3.77E-05	2.81E-05	2.47E-05	2.46E-05	3.60E-05	4.51E-05	3.53E-05	4.86E-05	3.01E-05	6.62E-05	1.81E-05	1.77E-05	3.24E-05	3.67E-05	3.88E-05	4.55E-05	4.83E-05	6.65E-05	4.48E-05	4.47E-05	3.69E-05	2.07E-05	1.40E-05	5.16E-05	4.99E-05	3.25E-05	3.32E-05	3.24E-05	4.04E-05	5.05E-05	3.28E-05	5.45E-05	3.63E-05	5.75E-05	2.22E-05	2.78E-05	1.79E-05	4.68E-05	4.48E-05	1.99E-05	2.18E-05	4.64E-05	4.72E-05	3.22E-05	4.47E-05
COMPLETE-ARO-PWY: superpathway of aromatic amino acid biosynthesis	0.000212173	0.000312662	0.000299723	0.000343673	0.000314645	0.000327792	0.000339196	0.000316735	0.000277918	0.000317377	0.000342068	0.000320239	0.000370288	0.00031291	0.000307784	0.00027452	0.000259705	0.000261279	0.00030913	0.00028675	0.000296831	0.000271178	0.000364403	0.000303044	0.000344868	0.000277813	0.000282583	0.0002876	0.000274099	0.000315079	0.000325982	0.000308279	0.000315457	0.000318628	0.000248313	0.000296284	0.00031395	0.000282162	0.000266257	0.000336963	0.00032187	0.000323802	0.000322699	0.000249231	0.000253716	0.000298355	0.000292063	0.000357763	0.000304512
COMPLETE-ARO-PWY: superpathway of aromatic amino acid biosynthesis|g__Acetatifactor.s__Acetatifactor_muris	0	0	0	0	0	0	0	0	0	0	0	0	0	0	0	0	0	0	0	0	0	0	0	0	0	0	0	0	0	0	0	0	0	0	0	0	0	0	0	0	0	0	0	0	0	0	0	0	0
COMPLETE-ARO-PWY: superpathway of aromatic amino acid biosynthesis|g__Acutalibacter.s__Acutalibacter_muris	0	7.77E-06	0	3.87E-06	1.91E-06	5.87E-07	1.07E-05	1.40E-05	0	8.08E-07	0	0	5.30E-05	0	2.89E-05	0	4.88E-06	5.53E-06	9.76E-06	1.12E-05	6.54E-06	0	0	2.06E-05	8.41E-06	0	0	0	0	6.13E-06	8.74E-06	0	2.06E-06	2.43E-05	0	9.90E-07	6.87E-06	0	1.72E-06	2.92E-05	3.13E-05	3.49E-05	3.47E-05	0	6.47E-06	0	1.57E-06	1.74E-05	0
COMPLETE-ARO-PWY: superpathway of aromatic amino acid biosynthesis|g__Anaerotruncus.s__Anaerotruncus_colihominis	0	0	0	0	0	0	0	0	1.04E-06	0	0	0	0	0	0	0	0	0	0	0	0	0	0	0	0	0	0	0	0	0	0	0	0	0	0	0	0	0	0	0	0	0	0	0	0	0	0	0	0
COMPLETE-ARO-PWY: superpathway of aromatic amino acid biosynthesis|g__Brevundimonas.s__Brevundimonas_diminuta	0	0	0	0	0	0	0	0	0	0	0	0	0	0	0	0	0	0	0	0	0	0	0	0	0	0	0	0	0	0	0	0	0	0	0	0	0	0	0	0	0	0	0	0	0	0	0	0	0
COMPLETE-ARO-PWY: superpathway of aromatic amino acid biosynthesis|g__Clostridium.s__Clostridium_sp_ASF502	0	4.38E-06	2.75E-06	0	0	0	0	0	0	4.31E-07	0	4.98E-07	0	0	0	0	0	0	5.37E-07	0	0	0	0	0	4.98E-06	0	0	0	0	0	0	0	0	0	0	3.94E-06	0	0	0	0	1.39E-06	3.62E-06	3.16E-06	0	0	1.51E-06	0	0	0
COMPLETE-ARO-PWY: superpathway of aromatic amino acid biosynthesis|g__Erysipelatoclostridium.s__Clostridium_cocleatum	0	0	5.67E-07	0	0	0	0	0	6.15E-07	0	0	0	0	2.26E-05	0	0	0	0	0	0	0	0	0	0	0	0	0	0	0	0	0	0	0	0	0	0	0	0	0	0	0	0	0	0	0	0	0	0	0
COMPLETE-ARO-PWY: superpathway of aromatic amino acid biosynthesis|g__Erysipelatoclostridium.s__Clostridium_innocuum	0	0	0	0	0	0	0	0	1.81E-06	0	0	0	0	0	0	0	0	0	0	0	0	0	0	0	0	0	0	0	0	0	0	0	0	0	0	0	0	0	0	0	0	0	0	0	0	0	0	0	0
COMPLETE-ARO-PWY: superpathway of aromatic amino acid biosynthesis|g__Escherichia.s__Escherichia_coli	0	0	5.08E-06	0	0	0	0	0	4.46E-05	0	0	0	0	4.05E-06	0	0	0	0	0	0	0	0	0	0	0	1.61E-05	1.22E-05	0	0	0	0	0	0	0	0	2.56E-06	0	0	0	0	0	0	0	0	0	0	0	0	0
COMPLETE-ARO-PWY: superpathway of aromatic amino acid biosynthesis|g__Eubacterium.s__Eubacterium_sp_14_2	0	0	0	0	0	0	0	0	0	0	0	0	0	0	0	0	0	0	0	6.50E-06	0	0	0	0	0	0	0	0	0	0	0	0	0	0	0	0	0	0	0	0	0	0	0	0	0	0	0	0	0
COMPLETE-ARO-PWY: superpathway of aromatic amino acid biosynthesis|g__Helicobacter.s__Helicobacter_bilis	0	0	0	0	0	0	0	0	0	0	0	0	0	0	0	2.48E-05	2.20E-06	2.20E-06	0	1.63E-05	0	0	0	0	0	0	0	2.45E-06	2.13E-06	0	0	1.05E-05	0	0	0	0	0	0	0	0	0	0	0	0	0	0	0	1.50E-05	0
COMPLETE-ARO-PWY: superpathway of aromatic amino acid biosynthesis|g__Helicobacter.s__Helicobacter_hepaticus	0	0	0	0	1.15E-05	0	0	0	0	1.07E-05	2.05E-06	1.02E-05	0	0	0	0	0	0	0	0	0	0	0	0	0	0	0	0	0	2.45E-06	0	0	1.58E-06	0	0	1.93E-06	2.80E-06	0	0	0	0	0	0	0	0	5.27E-06	0	0	1.27E-05
COMPLETE-ARO-PWY: superpathway of aromatic amino acid biosynthesis|g__Helicobacter.s__Helicobacter_typhlonius	0	0	0	0	0	0	0	0	3.15E-05	0	0	0	0	0	0	0	0	0	2.92E-05	0	0	0	0.000110525	0	0	0	0	0	0	0	3.07E-05	0	1.57E-05	0	0	0	0	0	0	0	0	0	0	0	0	0	0	0	0
COMPLETE-ARO-PWY: superpathway of aromatic amino acid biosynthesis|g__Klebsiella.s__Klebsiella_oxytoca	0	0	0	0	0	0	0	0	1.20E-06	0	0	0	0	0	0	0	0	0	0	0	0	0	0	0	0	0	0	0	0	0	0	0	0	0	0	0	0	0	0	0	0	0	0	0	0	0	0	0	0
COMPLETE-ARO-PWY: superpathway of aromatic amino acid biosynthesis|g__Lachnospiraceae_unclassified.s__Lachnospiraceae_bacterium_10_1	0	0	0	0	0	0	0	0	0	5.81E-06	3.37E-06	6.53E-06	0	0	1.20E-06	0	4.22E-05	3.44E-05	4.78E-07	0	0	0	0	0	0	0	0	0	0	2.04E-06	4.14E-06	0	4.35E-06	0	0	3.26E-06	2.01E-06	0	0	0	0	0	0	0	0	0	0	0	0
COMPLETE-ARO-PWY: superpathway of aromatic amino acid biosynthesis|g__Lachnospiraceae_unclassified.s__Lachnospiraceae_bacterium_28_4	0	0	1.04E-05	0	0	0.000128114	1.77E-06	0	0	1.44E-06	9.61E-07	1.74E-06	5.43E-05	0	0	1.27E-05	1.24E-06	0	2.33E-06	0	0	3.31E-05	8.50E-05	0	0	2.49E-05	2.59E-05	1.15E-06	0	3.87E-05	9.79E-06	9.18E-05	0	0	2.81E-05	3.61E-06	3.77E-05	5.26E-05	3.32E-05	4.94E-06	4.73E-06	0	0	0	0	1.81E-05	8.57E-05	0	6.09E-05
COMPLETE-ARO-PWY: superpathway of aromatic amino acid biosynthesis|g__Lachnospiraceae_unclassified.s__Lachnospiraceae_bacterium_A2	0	7.64E-07	0	0	0	0	0	0	0	0	0	0	0	0	0	0	0	0	0	9.49E-07	0	0	0	0	0	0	0	0	0	6.35E-06	0	0	0	0	0	3.31E-06	5.86E-06	0	0	0	0	0	0	0	0	0	0	3.18E-05	0
COMPLETE-ARO-PWY: superpathway of aromatic amino acid biosynthesis|g__Lachnospiraceae_unclassified.s__Lachnospiraceae_bacterium_A4	0	3.12E-05	4.60E-07	4.20E-05	8.26E-07	0	0	7.69E-06	0	2.04E-05	7.32E-05	2.03E-05	3.62E-06	0	8.33E-07	0	0	0	5.54E-06	4.90E-06	0	0	0	2.25E-05	4.47E-05	0	0	0	0	1.03E-06	1.68E-05	0	8.77E-05	3.06E-05	0	3.16E-05	0	0	0	1.06E-05	9.86E-06	4.22E-05	4.29E-05	0	0	1.41E-05	0	4.29E-05	0
COMPLETE-ARO-PWY: superpathway of aromatic amino acid biosynthesis|g__Lachnospiraceae_unclassified.s__Lachnospiraceae_bacterium_COE1	0	1.13E-06	0	8.08E-06	1.17E-06	0	1.53E-05	1.63E-06	0	9.47E-06	4.69E-06	1.05E-05	2.27E-06	0	3.83E-06	0	0	0	0	1.75E-05	1.24E-05	0	0	1.72E-05	0	0	0	6.00E-06	7.55E-06	1.12E-05	0	0	2.82E-06	1.19E-05	0	1.47E-06	1.37E-05	0	0	1.44E-06	1.45E-06	6.46E-06	6.33E-06	0	1.01E-06	3.70E-06	0	7.90E-05	0
COMPLETE-ARO-PWY: superpathway of aromatic amino acid biosynthesis|g__Lachnospiraceae_unclassified.s__Lachnospiraceae_bacterium_M18_1	0	0	0	0	0	0	5.95E-06	8.88E-07	8.42E-07	0	0	0	0	0	0	0	0	0	7.81E-07	1.24E-06	0	0	0	0	0	0	0	1.45E-06	1.31E-06	0	0	0	0	0	0	0	0	0	0	1.58E-06	0	0	0	0	0	0	0	3.93E-06	0
COMPLETE-ARO-PWY: superpathway of aromatic amino acid biosynthesis|g__Lactococcus.s__Lactococcus_lactis	0	0	2.26E-05	0	0	2.12E-05	0	0	4.46E-06	0	0	0	0	2.66E-06	0	1.13E-05	0	0	0	0	0	0	1.98E-06	0	0	5.09E-06	6.69E-06	0	0	0	0	1.83E-06	0	0	0	0	0	3.62E-06	0	0	0	0	0	4.13E-06	0	0	0	0	0
COMPLETE-ARO-PWY: superpathway of aromatic amino acid biosynthesis|g__Parabacteroides.s__Parabacteroides_distasonis	0	2.11E-06	0	0	0	0	0	0	0	0	0	0	0	0	0	0	0	0	0	0	0	0	0	0	6.45E-07	0	0	0	0	0	0	0	0	0	0	0	0	0	0	0	0	0	0	3.40E-06	0	0	0	0	0
COMPLETE-ARO-PWY: superpathway of aromatic amino acid biosynthesis|g__Parasutterella.s__Parasutterella_excrementihominis	0	0	0	0	0	0	0	0	0	0	0	0	0	0	0	0	0	0	0	0	0	0	0	0	0	0	0	0	0	0	0	0	0	0	0	0	0	0	0	0	0	0	0	0	0	0	0	0	0
COMPLETE-ARO-PWY: superpathway of aromatic amino acid biosynthesis|g__Porphyromonas.s__Porphyromonas_sp_31_2	0	1.76E-06	0	0	0	0	0	0	0	0	0	0	0	0	0	0	0	0	0	0	0	0	0	0	5.49E-07	0	0	0	0	0	0	0	0	0	0	0	0	0	0	0	0	0	0	2.38E-06	0	0	0	0	0
COMPLETE-ARO-PWY: superpathway of aromatic amino acid biosynthesis|unclassified	0.000172095	0.00021995	0.000195135	0.000239545	0.000232481	0.000114358	0.000270865	0.00026069	6.37E-05	0.00023105	0.000222013	0.000235964	0.000196992	0.000124223	0.000208968	0.000166737	0.000145054	0.000149726	0.000226554	0.000193164	0.000211696	0.000188762	0.00012022	0.000195852	0.00021224	0.000128339	0.000141226	0.000245342	0.000233628	0.000216949	0.000170039	0.000165332	0.000172893	0.000207709	0.000163301	0.000204779	0.000206463	0.000149383	0.000158785	0.000234841	0.000222135	0.000185399	0.000185058	0.000146266	0.00018053	0.00021693	0.000176311	0.00010848	0.000125441
CRNFORCAT-PWY: creatinine degradation I	0	1.68E-06	5.08E-06	2.54E-06	2.65E-06	3.12E-06	1.98E-06	0	0	2.31E-06	2.45E-06	2.14E-06	1.18E-06	0	6.38E-07	0	2.09E-06	1.25E-06	3.70E-06	1.20E-06	0	0	0	0	1.79E-06	0	0	3.25E-06	2.90E-06	3.84E-06	2.20E-06	0	2.46E-06	1.74E-06	0	4.47E-06	4.23E-06	2.56E-06	0	0	0	1.30E-06	2.08E-06	0	0	0	0	0	0
CRNFORCAT-PWY: creatinine degradation I|unclassified	0	1.68E-06	5.08E-06	2.54E-06	2.65E-06	3.11E-06	1.97E-06	0	0	2.31E-06	2.45E-06	2.14E-06	1.18E-06	0	6.38E-07	0	2.09E-06	1.25E-06	3.70E-06	1.20E-06	0	0	0	0	1.79E-06	0	0	3.25E-06	2.90E-06	3.84E-06	2.20E-06	0	2.46E-06	1.74E-06	0	4.47E-06	4.23E-06	2.56E-06	0	0	0	1.30E-06	2.08E-06	0	0	0	0	0	0
DAPLYSINESYN-PWY: L-lysine biosynthesis I	0	3.01E-05	4.81E-05	1.13E-05	6.95E-05	6.26E-07	1.35E-05	1.69E-05	0.000179944	5.43E-05	2.01E-05	4.41E-05	6.46E-06	4.47E-05	1.52E-05	8.91E-05	2.42E-05	1.96E-05	8.87E-05	6.29E-05	3.61E-05	1.22E-05	0.000194832	2.45E-05	2.79E-05	4.61E-05	5.42E-05	3.07E-05	2.60E-05	3.25E-05	0.000104818	2.97E-05	6.46E-05	1.82E-05	1.06E-05	3.49E-05	2.48E-05	2.64E-06	0	1.43E-05	1.24E-05	1.76E-05	1.16E-05	1.71E-05	1.40E-05	4.23E-05	1.26E-05	5.12E-05	5.04E-05
DAPLYSINESYN-PWY: L-lysine biosynthesis I|g__Escherichia.s__Escherichia_coli	0	0	5.53E-06	0	0	0	0	0	5.44E-05	0	0	0	0	4.13E-06	0	0	0	0	0	0	1.95E-06	0	0	0	0	1.27E-05	1.24E-05	0	0	0	0	0	1.50E-06	0	0	0	0	0	0	0	0	0	0	0	0	0	0	0	0
DAPLYSINESYN-PWY: L-lysine biosynthesis I|g__Helicobacter.s__Helicobacter_bilis	0	0	0	0	0	0	0	0	0	0	0	0	0	0	0	2.54E-05	1.89E-06	1.99E-06	0	1.43E-05	0	0	0	0	0	0	0	2.01E-06	1.81E-06	0	0	9.62E-06	0	0	0	0	0	0	0	0	0	0	0	0	0	0	0	1.05E-05	0
DAPLYSINESYN-PWY: L-lysine biosynthesis I|g__Helicobacter.s__Helicobacter_hepaticus	0	0	0	0	1.05E-05	0	0	0	0	9.16E-06	1.90E-06	8.24E-06	0	0	0	0	0	0	0	0	0	0	0	0	0	0	0	0	0	2.44E-06	0	0	2.30E-06	0	0	2.08E-06	1.97E-06	0	0	0	0	0	0	0	0	4.61E-06	0	0	1.13E-05
DAPLYSINESYN-PWY: L-lysine biosynthesis I|g__Helicobacter.s__Helicobacter_typhlonius	0	0	0	0	0	0	0	0	2.79E-05	0	0	0	0	0	0	0	0	0	2.50E-05	0	0	0	9.72E-05	0	0	0	0	0	0	0	2.76E-05	0	1.42E-05	0	0	0	0	0	0	0	0	0	0	0	0	0	0	0	0
DAPLYSINESYN-PWY: L-lysine biosynthesis I|g__Klebsiella.s__Klebsiella_oxytoca	0	0	0	0	0	0	0	0	9.07E-07	0	0	0	0	0	0	0	0	0	0	0	0	0	0	0	0	0	0	0	0	0	0	0	0	0	0	0	0	0	0	0	0	0	0	0	0	0	0	0	0
DAPLYSINESYN-PWY: L-lysine biosynthesis I|unclassified	0	1.91E-05	7.40E-06	1.02E-05	3.15E-05	6.22E-07	1.33E-05	1.54E-05	2.02E-05	2.41E-05	1.10E-05	2.28E-05	6.39E-06	1.81E-05	1.45E-05	1.17E-05	1.74E-05	1.25E-05	3.19E-05	2.68E-05	2.37E-05	5.62E-06	4.67E-06	2.38E-05	1.74E-05	9.76E-06	2.15E-05	2.60E-05	2.18E-05	2.32E-05	1.03E-05	4.57E-06	2.52E-05	1.76E-05	1.05E-05	2.52E-05	1.16E-05	2.60E-06	0	1.40E-05	1.22E-05	1.59E-05	1.14E-05	1.44E-05	1.37E-05	3.04E-05	1.02E-05	4.45E-06	9.78E-06
DARABCATK12-PWY: D-arabinose degradation I	0	2.16E-07	8.12E-07	0	0	0	0	0	1.27E-05	0	0	0	0	2.31E-07	0	0	0	0	0	0	1.14E-06	0	0	0	4.69E-07	1.98E-06	6.46E-07	0	0	0	0	0	1.87E-07	0	0	6.00E-07	0	0	0	0	0	0	0	0	0	0	0	3.61E-06	0
DARABCATK12-PWY: D-arabinose degradation I|g__Escherichia.s__Escherichia_coli	0	0	7.83E-07	0	0	0	0	0	6.63E-06	0	0	0	0	0	0	0	0	0	0	0	9.67E-07	0	0	0	0	1.24E-06	0	0	0	0	0	0	0	0	0	5.43E-07	0	0	0	0	0	0	0	0	0	0	0	0	0
DARABCATK12-PWY: D-arabinose degradation I|g__Klebsiella.s__Klebsiella_oxytoca	0	0	0	0	0	0	0	0	3.22E-06	0	0	0	0	0	0	0	0	0	0	0	0	0	0	0	0	0	0	0	0	0	0	0	0	0	0	0	0	0	0	0	0	0	0	0	0	0	0	0	0
DARABCATK12-PWY: D-arabinose degradation I|unclassified	0	2.15E-07	0	0	0	0	0	0	0	0	0	0	0	2.26E-07	0	0	0	0	0	0	0	0	0	0	4.69E-07	6.82E-07	5.68E-07	0	0	0	0	0	1.80E-07	0	0	0	0	0	0	0	0	0	0	0	0	0	0	3.14E-06	0
DENITRIFICATION-PWY: nitrate reduction I (denitrification)	0	0	0	0	0	0	0	0	0	0	0	0	0	0	0	0	0	0	0	0	0	0	0	0	0	0	0	0	0	0	0	0	0	0	0	0	0	0	0	0	0	0	0	0	0	0	0	0	0
DENITRIFICATION-PWY: nitrate reduction I (denitrification)|g__Pseudomonas.s__Pseudomonas_aeruginosa_group	0	0	0	0	0	0	0	0	0	0	0	0	0	0	0	0	0	0	0	0	0	0	0	0	0	0	0	0	0	0	0	0	0	0	0	0	0	0	0	0	0	0	0	0	0	0	0	0	0
DENOVOPURINE2-PWY: superpathway of purine nucleotides de novo biosynthesis II	0	0	9.89E-06	0	0	0	0	0	7.41E-05	0	0	0	0	0	0	0	0	0	0	0	1.18E-05	0	0	0	0	2.20E-05	2.34E-05	0	0	0	0	0	0	0	0	6.04E-06	0	0	0	0	0	0	0	0	0	0	0	0	0
DENOVOPURINE2-PWY: superpathway of purine nucleotides de novo biosynthesis II|g__Escherichia.s__Escherichia_coli	0	0	3.35E-06	0	0	0	0	0	6.56E-07	0	0	0	0	0	0	0	0	0	0	0	0	0	0	0	0	0	0	0	0	0	0	0	0	0	0	1.03E-06	0	0	0	0	0	0	0	0	0	0	0	0	0
DENOVOPURINE2-PWY: superpathway of purine nucleotides de novo biosynthesis II|g__Klebsiella.s__Klebsiella_oxytoca	0	0	0	0	0	0	0	0	8.52E-07	0	0	0	0	0	0	0	0	0	0	0	0	0	0	0	0	0	0	0	0	0	0	0	0	0	0	0	0	0	0	0	0	0	0	0	0	0	0	0	0
DENOVOPURINE2-PWY: superpathway of purine nucleotides de novo biosynthesis II|unclassified	0	0	0	0	0	0	0	0	0	0	0	0	0	0	0	0	0	0	0	0	0	0	0	0	0	0	0	0	0	0	0	0	0	0	0	0	0	0	0	0	0	0	0	0	0	0	0	0	0
DTDPRHAMSYN-PWY: dTDP-&beta;-L-rhamnose biosynthesis	0.000420498	0.000426304	0.00040176	0.000435854	0.000425315	0.000393459	0.000521569	0.000406162	0.00037394	0.000423022	0.000429651	0.000417606	0.0004207	0.000551865	0.000363038	0.00033584	0.000368391	0.000347794	0.00034645	0.000404274	0.000413229	0.000329084	0.000350111	0.000415994	0.000418019	0.000554419	0.000584401	0.000379261	0.000352929	0.000403577	0.000418446	0.000316189	0.000361911	0.000388514	0.00036855	0.000363626	0.000412143	0.000388845	0.000360784	0.000457467	0.000424745	0.000387004	0.000393544	0.000458674	0.000455995	0.000413051	0.000478728	0.000436815	0.000425119
DTDPRHAMSYN-PWY: dTDP-&beta;-L-rhamnose biosynthesis|g__Acetatifactor.s__Acetatifactor_muris	0	0	0	4.28E-07	6.86E-07	0	0	0	0	2.81E-06	2.43E-06	2.74E-06	4.48E-07	2.17E-07	0	0	5.08E-07	0	7.74E-07	1.61E-06	0	0	0	0	0	0	0	2.08E-06	1.55E-06	5.97E-07	0	0	0	0	0	1.54E-06	0	0	0	0	0	0	0	0	0	0	5.45E-06	0	0
DTDPRHAMSYN-PWY: dTDP-&beta;-L-rhamnose biosynthesis|g__Akkermansia.s__Akkermansia_muciniphila	0	0	0	0	0	0	0	0	0	0	0	0	0	0	0	0	0	0	0	0	0	0	0	0	0	0	0	0	0	0	0	0	0	0	0	0	0	0	0	0	0	0	0	0	0	0	0	0	0
DTDPRHAMSYN-PWY: dTDP-&beta;-L-rhamnose biosynthesis|g__Alistipes.s__Alistipes_timonensis	0	0	0	0	0	0	0	0	0	0	0	0	0	0	0	0	0	0	0	0	0	0	0	0	0	0	0	0	0	0	0	0	0	0	0	2.14E-06	0	0	0	0	0	0	0	0	0	0	0	0	0
DTDPRHAMSYN-PWY: dTDP-&beta;-L-rhamnose biosynthesis|g__Anaerotruncus.s__Anaerotruncus_sp_G3_2012	0	4.58E-06	5.13E-07	0	5.82E-07	1.79E-06	2.31E-06	5.99E-07	0	3.66E-06	6.48E-06	4.64E-06	0	0	1.53E-06	1.66E-06	4.26E-06	7.34E-06	1.64E-06	0	1.87E-06	0	8.91E-07	0	3.26E-06	0	0	0	0	0	0	4.19E-06	0	0	7.96E-06	8.71E-06	0	1.19E-05	0	0	0	0	0	3.69E-06	1.37E-06	2.24E-06	0	9.32E-06	4.86E-07
DTDPRHAMSYN-PWY: dTDP-&beta;-L-rhamnose biosynthesis|g__Bacteroides.s__Bacteroides_caecimuris	1.67E-05	8.33E-06	4.24E-06	0	2.24E-06	5.78E-06	8.78E-07	0	1.34E-05	1.19E-06	6.13E-07	1.05E-06	8.53E-06	3.30E-05	1.47E-05	0	3.72E-06	0	6.44E-07	2.50E-06	1.64E-06	0	0	7.38E-06	6.92E-06	8.95E-05	0.000104545	2.18E-06	2.74E-06	1.07E-06	2.22E-06	0	0	3.76E-06	6.63E-06	1.61E-06	1.58E-06	0	6.06E-06	0	0	6.11E-06	5.43E-06	7.35E-06	5.06E-06	9.37E-06	0	3.12E-06	6.24E-06
DTDPRHAMSYN-PWY: dTDP-&beta;-L-rhamnose biosynthesis|g__Bacteroides.s__Bacteroides_sartorii	0	0	0	0	0	0	0	0	0	9.77E-07	0	9.75E-07	0	0	0	0	0	0	7.81E-07	0	0	0	2.25E-05	0	0	0	0	0	0	0	2.41E-05	0	4.18E-07	0	0	4.20E-06	0	0	0	0	0	0	0	0	0	0	0	0	3.42E-05
DTDPRHAMSYN-PWY: dTDP-&beta;-L-rhamnose biosynthesis|g__Bacteroides.s__Bacteroides_uniformis	2.72E-05	4.48E-06	3.97E-05	2.85E-05	1.15E-05	5.32E-05	1.05E-06	0	8.73E-05	1.42E-06	8.29E-07	2.57E-06	1.53E-05	5.92E-05	1.37E-05	5.78E-05	1.98E-05	2.01E-05	3.71E-07	3.65E-06	7.93E-06	3.46E-05	6.77E-06	2.35E-05	9.15E-06	1.03E-06	0	5.08E-06	6.52E-06	1.82E-06	9.52E-06	2.15E-05	3.11E-06	1.66E-05	6.15E-05	3.12E-06	3.34E-06	0	9.21E-05	2.13E-05	2.09E-05	2.05E-05	1.98E-05	0.000144348	3.07E-05	4.23E-06	0	3.47E-05	4.48E-05
DTDPRHAMSYN-PWY: dTDP-&beta;-L-rhamnose biosynthesis|g__Bacteroides.s__Bacteroides_vulgatus	0	0	0	0	1.39E-05	0	0	0	0	0	0	0	0	0	0	0	0	0	0	0	0	0	0	0	0	0	0	0	0	5.41E-06	0	0	0	0	0	0	6.01E-06	0	0	0	0	0	0	0	0	0	0	0	0
DTDPRHAMSYN-PWY: dTDP-&beta;-L-rhamnose biosynthesis|g__Bifidobacterium.s__Bifidobacterium_pseudolongum	0	0	6.24E-07	0	0	0	0	0	0	0	0	0	0	0	4.45E-07	0	0	0	0	0	5.69E-06	0	0	0	0	0	0	0	0	0	0	0	0	0	0	0	0	0	0	0	0	0	0	0	0	0	0	0	0
DTDPRHAMSYN-PWY: dTDP-&beta;-L-rhamnose biosynthesis|g__Clostridium.s__Clostridium_sp_ASF502	0	9.53E-07	2.19E-06	0	0	0	1.58E-06	9.60E-07	7.29E-07	4.02E-07	6.39E-07	5.68E-07	8.97E-07	4.77E-07	0	0	0	0	9.53E-07	0	0	0	0	8.95E-07	3.59E-06	0	0	4.35E-07	5.29E-07	0	0	0	9.78E-07	6.02E-07	0	3.54E-06	0	0	1.04E-06	2.11E-06	2.94E-06	2.18E-06	1.85E-06	0	0	1.55E-06	0	0	0
DTDPRHAMSYN-PWY: dTDP-&beta;-L-rhamnose biosynthesis|g__Dorea.s__Dorea_sp_5_2	0	5.71E-06	1.72E-06	1.95E-06	4.42E-07	0	0	2.69E-06	1.24E-06	0	6.01E-07	3.58E-07	0	2.38E-06	1.13E-06	0	0	0	3.37E-07	5.12E-07	1.26E-06	0	1.48E-06	7.86E-07	4.07E-06	0	0	0	0	4.42E-07	0	0	3.81E-07	0	1.93E-06	3.23E-06	6.92E-07	2.78E-06	0	1.50E-06	2.16E-06	0	0	4.04E-06	0	1.07E-06	1.03E-06	0	0
DTDPRHAMSYN-PWY: dTDP-&beta;-L-rhamnose biosynthesis|g__Enterococcus.s__Enterococcus_hirae	0	0	0	0	0	0	0	0	0	0	0	0	0	5.19E-07	0	0	0	0	0	0	0	0	0	0	0	0	0	0	0	0	0	0	0	0	0	0	0	0	0	0	0	0	0	0	0	0	0	0	0
DTDPRHAMSYN-PWY: dTDP-&beta;-L-rhamnose biosynthesis|g__Enterorhabdus.s__Enterorhabdus_caecimuris	0	0	0	0	0	0	0	0	3.63E-07	0	0	0	0	0	0	3.22E-07	0	0	0	0	0	0	0	0	0	0	0	0	0	0	0	0	0	0	0	0	0	0	0	0	0	0	0	0	0	0	0	0	0
DTDPRHAMSYN-PWY: dTDP-&beta;-L-rhamnose biosynthesis|g__Erysipelatoclostridium.s__Clostridium_cocleatum	0	0	8.17E-07	0	0	0	0	0	4.29E-07	0	0	0	0	1.23E-05	0	0	0	0	0	0	0	0	0	0	0	0	0	0	0	0	0	0	0	0	0	0	0	0	0	0	0	0	0	0	0	0	7.77E-07	0	0
DTDPRHAMSYN-PWY: dTDP-&beta;-L-rhamnose biosynthesis|g__Escherichia.s__Escherichia_coli	0	0	3.13E-07	0	0	0	0	0	2.15E-06	3.53E-07	0	0	0	4.11E-06	0	0	0	0	0	0	0	0	0	0	0	1.25E-05	1.48E-05	0	0	0	0	0	0	0	0	0	0	0	0	0	0	0	0	0	0	0	0	0	0
DTDPRHAMSYN-PWY: dTDP-&beta;-L-rhamnose biosynthesis|g__Eubacterium.s__Eubacterium_sp_14_2	0	0	0	0	0	0	0	5.12E-06	0	0	1.28E-07	0	0	0	0	0	0	0	0	6.20E-06	1.81E-06	0	0	0	0	0	0	0	0	3.60E-06	0	0	0	0	0	0	5.05E-06	0	0	0	0	0	0	0	0	0	0	0	0
DTDPRHAMSYN-PWY: dTDP-&beta;-L-rhamnose biosynthesis|g__Faecalibaculum.s__Faecalibaculum_rodentium	0	0	0	0	0	0	0	0	0	0	0	0	0	3.14E-06	0	0	1.14E-06	1.97E-06	0	0	0	1.94E-06	0	0	0	3.46E-06	2.80E-06	0	0	0	0	0	0	0	0	0	0	0	4.72E-06	0	0	0	0	0	0	0	0	0	1.71E-06
DTDPRHAMSYN-PWY: dTDP-&beta;-L-rhamnose biosynthesis|g__Firmicutes_unclassified.s__Firmicutes_bacterium_ASF500	0	0	0	0	0	0	0	0	0	0	0	0	0	0	0	0	0	0	0	0	0	0	0	0	0	0	0	0	0	0	0	0	0	0	0	0	0	0	0	0	0	0	0	0	0	0	0	0	0
DTDPRHAMSYN-PWY: dTDP-&beta;-L-rhamnose biosynthesis|g__Lachnospiraceae_unclassified.s__Lachnospiraceae_bacterium_10_1	0	0	0	0	1.19E-06	0	0	0	0	7.21E-06	3.43E-06	6.37E-06	0	0	1.33E-06	0	4.24E-05	3.75E-05	8.43E-07	0	0	0	0	0	0	6.58E-07	0	0	0	1.41E-06	3.19E-06	0	4.81E-06	0	0	3.11E-06	2.94E-06	0	0	0	0	0	0	0	0	0	0	0	0
DTDPRHAMSYN-PWY: dTDP-&beta;-L-rhamnose biosynthesis|g__Lachnospiraceae_unclassified.s__Lachnospiraceae_bacterium_28_4	0	0	1.08E-05	0	0	0.000136729	1.28E-06	0	0	1.86E-06	8.10E-07	2.16E-06	5.88E-05	0	0	1.47E-05	1.50E-06	1.10E-06	2.97E-06	0	8.30E-07	3.50E-05	8.39E-05	0	0	2.54E-05	2.95E-05	1.27E-06	0	4.20E-05	1.10E-05	9.24E-05	1.32E-06	0	2.74E-05	4.57E-06	4.08E-05	5.01E-05	3.38E-05	5.17E-06	3.91E-06	0	0	6.27E-06	0	1.69E-05	8.52E-05	0	5.78E-05
DTDPRHAMSYN-PWY: dTDP-&beta;-L-rhamnose biosynthesis|g__Lachnospiraceae_unclassified.s__Lachnospiraceae_bacterium_3_1	0	0	0	0	0	0	0	0	0	0	0	0	0	0	0	0	0	0	0	7.13E-08	0	0	0	0	0	0	0	0	0	0	0	0	0	0	0	0	0	0	0	0	0	0	0	0	0	0	0	0	0
DTDPRHAMSYN-PWY: dTDP-&beta;-L-rhamnose biosynthesis|g__Lachnospiraceae_unclassified.s__Lachnospiraceae_bacterium_A2	0	1.43E-06	0	0	0	0	0	0	0	0	0	0	0	0	0	0	0	0	0	1.23E-06	0	0	0	0	0	5.32E-07	0	0	0	6.76E-06	0	0	0	0	0	3.78E-06	7.63E-06	2.12E-06	0	0	0	0	0	0	0	0	1.04E-06	2.96E-05	0
DTDPRHAMSYN-PWY: dTDP-&beta;-L-rhamnose biosynthesis|g__Lachnospiraceae_unclassified.s__Lachnospiraceae_bacterium_A4	0	3.95E-05	4.23E-07	5.02E-05	1.17E-06	0	0	1.01E-05	0	2.32E-05	8.28E-05	2.18E-05	5.03E-06	0	1.37E-06	0	0	0	5.90E-06	5.22E-06	0	0	0	2.26E-05	5.10E-05	0	0	9.01E-07	1.14E-06	1.37E-06	1.71E-05	0	8.31E-05	2.59E-05	0	3.86E-05	1.34E-06	0	9.04E-07	8.84E-06	1.02E-05	4.26E-05	4.66E-05	0	7.19E-07	1.99E-05	0	4.97E-05	2.71E-07
DTDPRHAMSYN-PWY: dTDP-&beta;-L-rhamnose biosynthesis|g__Lachnospiraceae_unclassified.s__Lachnospiraceae_bacterium_COE1	0	2.03E-06	0	9.23E-06	1.17E-06	3.44E-07	1.64E-05	2.26E-06	0	8.94E-06	5.25E-06	1.01E-05	2.36E-06	0	3.82E-06	0	0	0	4.62E-07	1.55E-05	1.14E-05	0	0	1.72E-05	0	0	0	6.57E-06	5.11E-06	1.13E-05	0	0	2.66E-06	1.29E-05	0	1.75E-06	1.53E-05	0	0	2.14E-06	2.24E-06	7.76E-06	6.46E-06	0	1.06E-06	4.50E-06	1.69E-06	8.09E-05	0
DTDPRHAMSYN-PWY: dTDP-&beta;-L-rhamnose biosynthesis|g__Lachnospiraceae_unclassified.s__Lachnospiraceae_bacterium_M18_1	0	0	3.06E-07	0	0	0	3.45E-06	1.35E-07	1.02E-07	0	2.75E-07	7.25E-08	0	0	0	0	0	0	3.97E-07	6.42E-07	0	0	0	2.04E-07	0	0	0	9.17E-07	1.45E-06	0	0	0	0	9.92E-07	0	0	0	0	0	8.41E-07	3.35E-07	0	0	0	0	0	0	3.88E-06	0
DTDPRHAMSYN-PWY: dTDP-&beta;-L-rhamnose biosynthesis|g__Lactobacillus.s__Lactobacillus_johnsonii	6.64E-06	1.23E-06	1.86E-06	0	3.24E-07	0	0	0	0	0	3.56E-07	3.21E-07	0	0	0	0	0	0	1.00E-06	0	2.30E-05	5.91E-06	0	0	0	6.36E-06	7.82E-06	0	0	0	1.31E-06	0	9.25E-07	0	0	0	0	0	0	2.72E-06	2.76E-06	0	0	0	0	0	0	0	0
DTDPRHAMSYN-PWY: dTDP-&beta;-L-rhamnose biosynthesis|g__Lactobacillus.s__Lactobacillus_murinus	1.66E-06	6.90E-07	1.06E-06	0	1.82E-06	5.11E-07	3.86E-06	1.75E-06	1.95E-06	0	0	0	0	0	9.26E-07	1.45E-06	0	0	3.74E-07	1.04E-06	0	0	0	0	0	0	0	1.48E-06	8.00E-07	2.61E-06	4.04E-06	0	0	0	0	0	3.00E-06	0	6.81E-07	0	0	0	0	1.55E-06	0	4.29E-06	0	1.60E-06	0
DTDPRHAMSYN-PWY: dTDP-&beta;-L-rhamnose biosynthesis|g__Lactobacillus.s__Lactobacillus_reuteri	0	1.34E-06	1.31E-06	0	5.48E-07	0	0	0	0	0	0	0	0	0	0	0	0	0	7.92E-07	0	2.68E-06	0	0	0	0	0	0	0	0	0	1.22E-06	0	0	0	0	0	0	0	0	1.66E-06	3.13E-06	0	0	0	0	9.82E-07	0	0	0
DTDPRHAMSYN-PWY: dTDP-&beta;-L-rhamnose biosynthesis|g__Lactococcus.s__Lactococcus_lactis	0	0	4.43E-05	0	0	2.65E-05	0	0	5.98E-06	0	0	0	0	1.01E-05	0	3.64E-05	1.49E-06	0	0	0	0	9.46E-07	2.14E-06	0	0	7.46E-06	8.78E-06	0	0	0	0	3.80E-06	0	0	2.29E-06	0	0	6.57E-06	9.75E-07	0	0	0	0	8.81E-06	0	0	0	0	0
DTDPRHAMSYN-PWY: dTDP-&beta;-L-rhamnose biosynthesis|g__Mucispirillum.s__Mucispirillum_schaedleri	0	0	0	0	0	0	0	0	1.72E-05	8.85E-06	2.51E-06	7.33E-06	6.29E-06	0	0	0	0	0	0	1.08E-05	2.44E-05	0	0	5.17E-06	0	0	0	5.27E-06	5.12E-06	2.27E-06	0	0	0	7.36E-06	0	5.96E-06	2.91E-06	4.44E-05	0	0	0	1.75E-05	1.89E-05	0	1.17E-05	6.55E-06	0	4.08E-06	2.34E-05
DTDPRHAMSYN-PWY: dTDP-&beta;-L-rhamnose biosynthesis|g__Muribaculaceae_unclassified.s__Muribaculaceae_bacterium_DSM_103720	0	1.35E-05	4.93E-07	1.06E-05	1.16E-05	6.53E-07	0	5.05E-06	0	0	0	0	6.80E-07	0	1.83E-05	0	7.27E-06	6.74E-06	8.99E-06	4.07E-06	1.80E-05	0	0	0	4.55E-05	0	0	3.97E-06	3.59E-06	3.78E-06	6.39E-05	0	3.25E-06	1.99E-06	0	0	6.67E-06	0	0	0	0	3.25E-06	2.60E-06	0	2.71E-06	2.28E-06	0	0	9.27E-07
DTDPRHAMSYN-PWY: dTDP-&beta;-L-rhamnose biosynthesis|g__Muribaculum.s__Muribaculum_intestinale	0	1.32E-06	0	3.14E-06	5.53E-06	0	6.20E-06	7.25E-06	0	0	0	0	4.03E-06	0	2.64E-05	5.27E-07	3.38E-05	3.02E-05	6.95E-07	5.41E-07	1.58E-05	1.87E-06	0	4.37E-07	2.93E-06	7.41E-07	0	0	0	7.00E-07	5.90E-06	0	9.92E-07	0	0	0	1.30E-06	0	0	8.38E-06	7.65E-06	2.46E-06	2.19E-06	0	3.96E-05	0	0	0	1.28E-06
DTDPRHAMSYN-PWY: dTDP-&beta;-L-rhamnose biosynthesis|g__Parabacteroides.s__Parabacteroides_distasonis	0	1.59E-06	0	0	0	0	0	0	0	0	0	0	0	0	0	0	0	0	0	0	0	0	0	0	3.11E-07	0	0	0	0	0	0	0	0	0	1.55E-06	0	0	0	0	0	0	0	0	2.12E-06	0	0	0	0	0
DTDPRHAMSYN-PWY: dTDP-&beta;-L-rhamnose biosynthesis|g__Parabacteroides.s__Parabacteroides_goldsteinii	3.14E-06	0	5.41E-06	0	6.13E-07	0	0	0	2.01E-05	0	0	0	0	7.04E-05	0	0	1.35E-06	9.66E-07	0	0	0	0	0	3.20E-07	0	0	0	0	0	0	0	0	0	0	0	0	0	0	0	0	0	1.60E-06	0	0	1.08E-06	0	0	0	1.24E-06
DTDPRHAMSYN-PWY: dTDP-&beta;-L-rhamnose biosynthesis|g__Porphyromonas.s__Porphyromonas_sp_31_2	0	2.36E-06	0	0	0	0	0	0	0	0	0	0	0	0	0	0	0	0	0	0	0	0	0	0	9.29E-07	0	0	0	0	0	0	0	0	0	1.38E-06	0	0	0	0	0	0	0	0	3.08E-06	0	0	0	0	0
DTDPRHAMSYN-PWY: dTDP-&beta;-L-rhamnose biosynthesis|g__Prevotella.s__Prevotella_sp_MGM1	0	1.94E-06	0	1.58E-05	3.64E-05	3.35E-07	1.58E-05	1.34E-05	1.67E-06	1.75E-06	5.07E-07	1.63E-06	4.83E-05	2.37E-07	0	0	3.36E-06	4.97E-06	8.68E-06	2.97E-06	4.70E-06	0	0	1.24E-05	8.73E-06	0	0	8.52E-06	8.68E-06	0	0	0	4.76E-06	1.73E-05	0	1.27E-06	0	0	0	6.18E-05	5.50E-05	1.10E-05	9.97E-06	0	6.11E-05	1.66E-06	4.27E-06	8.94E-06	0
DTDPRHAMSYN-PWY: dTDP-&beta;-L-rhamnose biosynthesis|g__Prevotella.s__Prevotella_sp_MGM2	0	0	0	0	7.58E-06	0	0	0	0	0	0	0	0	0	0	0	0	0	0	0	0	0	0	0	0	0	0	0	0	0	0	0	1.24E-06	0	0	0	0	0	0	0	0	0	0	0	0	0	0	0	0
DTDPRHAMSYN-PWY: dTDP-&beta;-L-rhamnose biosynthesis|g__Pseudomonas.s__Pseudomonas_aeruginosa_group	0	0	0	0	0	0	0	0	0	0	0	0	0	0	0	0	0	0	0	0	0	0	0	0	0	0	0	0	0	0	0	0	0	0	0	0	0	0	0	0	0	0	0	0	0	0	0	0	0
DTDPRHAMSYN-PWY: dTDP-&beta;-L-rhamnose biosynthesis|g__Robinsoniella.s__Robinsoniella_sp_RHS	0	0	0	0	0	0	0	0	0	0	0	0	0	0	0	0	0	0	0	0	0	0	0	0	0	0	0	0	0	0	0	0	0	0	0	0	0	0	0	0	0	0	0	0	0	0	0	0	0
DTDPRHAMSYN-PWY: dTDP-&beta;-L-rhamnose biosynthesis|g__Ruthenibacterium.s__Ruthenibacterium_lactatiformans	0	0	0	0	0	0	0	0	5.51E-07	0	0	0	0	4.54E-07	0	0	0	0	0	0	0	0	0	0	0	0	0	0	0	0	0	0	0	0	0	0	0	0	0	0	0	0	0	0	0	0	0	0	0
DTDPRHAMSYN-PWY: dTDP-&beta;-L-rhamnose biosynthesis|g__Streptococcus.s__Streptococcus_acidominimus	0	0	0	0	3.55E-07	0	0	0	4.90E-07	0	0	0	0	0	0	0	0	0	0	0	0	0	0	0	0	0	0	0	0	7.51E-07	0	0	0	0	0	0	1.07E-06	0	0	0	0	0	0	0	0	0	0	0	0
DTDPRHAMSYN-PWY: dTDP-&beta;-L-rhamnose biosynthesis|g__Streptococcus.s__Streptococcus_thermophilus	0	0	0	0	0	0	0	0	0	0	0	0	0	0	0	0	0	0	0	0	0	0	0	0	0	0	0	0	0	0	0	0	0	0	0	0	0	0	0	0	0	0	0	0	0	0	0	0	0
DTDPRHAMSYN-PWY: dTDP-&beta;-L-rhamnose biosynthesis|unclassified	0.000365573	0.000336342	0.00027492	0.000335066	0.000333185	0.000159397	0.000463525	0.000352634	0.000109437	0.000353606	0.000324012	0.000348566	0.000266087	0.000271731	0.000276282	0.00019667	0.000240052	0.000234876	0.000302934	0.000338314	0.000288414	0.00023243	0.000212779	0.000324689	0.000293619	0.000286164	0.000308918	0.000339941	0.000317055	0.000305982	0.000283465	0.000184472	0.000242161	0.000299663	0.000243799	0.000267582	0.000306575	0.000242354	0.000199168	0.000322448	0.000294149	0.000263229	0.000263052	0.000243344	0.000279444	0.000337138	0.000376618	0.000200668	0.00022066
ECASYN-PWY: enterobacterial common antigen biosynthesis	0	1.32E-06	2.65E-06	1.34E-06	0	0	0	0	2.03E-05	6.36E-07	0	3.33E-07	0	6.74E-07	0	0	0	0	0	0	1.74E-06	0	0	0	0	3.59E-06	2.38E-06	0	0	0	0	0	0	0	0	7.41E-07	0	0	0	0	0	0	0	0	0	0	0	0	0
ECASYN-PWY: enterobacterial common antigen biosynthesis|g__Escherichia.s__Escherichia_coli	0	0	2.06E-06	0	0	0	0	0	5.56E-06	0	0	0	0	0	0	0	0	0	0	0	9.15E-07	0	0	0	0	0	0	0	0	0	0	0	0	0	0	4.89E-07	0	0	0	0	0	0	0	0	0	0	0	0	0
ECASYN-PWY: enterobacterial common antigen biosynthesis|g__Klebsiella.s__Klebsiella_oxytoca	0	0	0	0	0	0	0	0	2.96E-06	0	0	0	0	0	0	0	0	0	0	0	0	0	0	0	0	0	0	0	0	0	0	0	0	0	0	0	0	0	0	0	0	0	0	0	0	0	0	0	0
ECASYN-PWY: enterobacterial common antigen biosynthesis|unclassified	0	0	0	7.37E-07	0	0	0	0	1.23E-06	0	0	0	0	0	0	0	0	0	0	0	0	0	0	0	0	0	0	0	0	0	0	0	0	0	0	0	0	0	0	0	0	0	0	0	0	0	0	0	0
FAO-PWY: fatty acid &beta;-oxidation I (generic)	0	3.14E-06	1.19E-05	3.58E-06	0	0	4.76E-06	0	9.89E-05	5.61E-07	2.91E-06	1.32E-06	0	1.16E-05	0	0	0	0	0	0	8.45E-06	0	0	0	0	2.55E-05	2.63E-05	0	0	0	0	0	3.76E-06	0	0	5.61E-06	0	0	0	0	0	0	0	7.28E-06	0	0	0	3.45E-06	0
FAO-PWY: fatty acid &beta;-oxidation I (generic)|g__Escherichia.s__Escherichia_coli	0	9.96E-07	6.51E-06	1.53E-06	0	0	1.83E-06	0	6.14E-05	0	1.00E-06	0	0	5.91E-06	0	0	0	0	0	0	3.26E-06	0	0	0	0	1.64E-05	1.69E-05	0	0	0	0	0	0	0	0	2.96E-06	0	0	0	0	0	0	0	1.39E-06	0	0	0	1.53E-06	0
FAO-PWY: fatty acid &beta;-oxidation I (generic)|g__Klebsiella.s__Klebsiella_oxytoca	0	0	0	0	0	0	0	0	3.21E-06	0	0	0	0	0	0	0	0	0	0	0	0	0	0	0	0	0	0	0	0	0	0	0	0	0	0	0	0	0	0	0	0	0	0	0	0	0	0	0	0
FAO-PWY: fatty acid &beta;-oxidation I (generic)|unclassified	0	1.21E-06	1.68E-06	0	0	0	0	0	1.19E-05	5.47E-07	0	1.22E-06	0	0	0	0	0	0	0	0	2.37E-06	0	0	0	0	1.71E-06	0	0	0	0	0	0	1.87E-06	0	0	1.66E-06	0	0	0	0	0	0	0	3.31E-06	0	0	0	0	0
FASYN-ELONG-PWY: fatty acid elongation -- saturated	0	2.49E-05	4.74E-05	3.54E-05	2.11E-05	4.82E-06	9.80E-06	1.01E-05	0.000362841	7.47E-06	7.01E-06	5.45E-06	4.23E-06	8.02E-05	1.19E-05	1.99E-06	9.82E-06	1.88E-06	1.20E-06	5.46E-06	1.45E-05	0	0	0	2.08E-05	0.000214309	0.000195576	5.52E-06	8.28E-06	5.61E-06	0	0	4.00E-05	0	0	2.63E-05	8.78E-06	4.58E-06	6.79E-06	0	0	8.06E-06	6.54E-06	7.07E-05	0	0	0	1.11E-05	1.32E-05
FASYN-ELONG-PWY: fatty acid elongation -- saturated|g__Bacteroides.s__Bacteroides_vulgatus	0	0	0	0	8.13E-06	0	0	0	0	0	0	0	0	0	0	0	0	0	0	0	0	0	0	0	0	0	0	0	0	2.75E-06	0	0	0	0	0	0	2.49E-06	0	0	0	0	0	0	0	0	0	0	0	0
FASYN-ELONG-PWY: fatty acid elongation -- saturated|g__Brevundimonas.s__Brevundimonas_diminuta	0	0	0	0	0	0	0	0	0	0	0	0	0	0	0	0	0	0	0	0	0	0	0	0	0	0	0	0	0	0	0	0	0	0	0	0	0	0	0	0	0	0	0	0	0	0	0	0	0
FASYN-ELONG-PWY: fatty acid elongation -- saturated|g__Escherichia.s__Escherichia_coli	0	1.42E-06	6.07E-06	1.92E-06	0	0	0	0	9.37E-05	1.23E-06	0	0	0	3.97E-06	0	0	0	0	0	0	1.46E-06	0	0	0	0	2.68E-05	2.97E-05	0	0	0	0	0	0	0	0	3.13E-06	0	0	0	0	0	0	0	7.18E-06	0	0	0	1.10E-06	0
FASYN-ELONG-PWY: fatty acid elongation -- saturated|g__Klebsiella.s__Klebsiella_oxytoca	0	0	0	0	0	0	0	0	7.13E-07	0	0	0	0	0	0	0	0	0	0	0	0	0	0	0	0	0	0	0	0	0	0	0	0	0	0	0	0	0	0	0	0	0	0	0	0	0	0	0	0
FASYN-ELONG-PWY: fatty acid elongation -- saturated|unclassified	0	1.75E-05	3.43E-06	9.58E-06	6.13E-06	4.68E-06	9.31E-06	1.00E-05	1.39E-05	4.24E-06	1.64E-06	3.89E-06	4.20E-06	1.25E-05	1.18E-05	0	9.55E-06	1.87E-06	1.20E-06	5.44E-06	4.30E-06	0	0	0	9.78E-06	9.23E-05	3.58E-05	5.50E-06	8.23E-06	0	0	0	1.51E-05	0	0	6.22E-06	3.10E-06	0	6.57E-06	0	0	7.97E-06	6.49E-06	3.56E-05	0	0	0	5.73E-06	1.07E-05
FERMENTATION-PWY: mixed acid fermentation	3.94E-05	4.40E-05	6.97E-05	2.89E-05	4.91E-05	5.44E-05	4.83E-05	3.31E-05	0.000158652	3.69E-05	3.58E-05	4.27E-05	1.91E-05	3.12E-05	2.04E-05	9.98E-05	2.56E-05	2.16E-05	4.45E-05	5.80E-05	6.87E-05	3.95E-05	7.24E-05	3.98E-05	3.25E-05	7.74E-05	8.11E-05	3.32E-05	3.55E-05	3.31E-05	3.26E-05	5.03E-05	3.15E-05	4.46E-05	2.56E-05	3.71E-05	2.58E-05	3.61E-05	1.12E-05	1.87E-05	1.68E-05	1.73E-05	1.55E-05	6.74E-05	1.15E-05	3.60E-05	2.20E-05	4.52E-05	4.76E-05
FERMENTATION-PWY: mixed acid fermentation|g__Escherichia.s__Escherichia_coli	0	9.02E-07	5.04E-06	9.93E-07	0	0	0	0	6.45E-05	0	6.26E-07	0	0	2.79E-06	0	0	0	0	0	0	1.24E-06	0	0	0	0	1.33E-05	1.06E-05	0	0	0	0	0	0	0	0	2.04E-06	0	0	0	0	0	0	0	0	0	0	0	0	0
FERMENTATION-PWY: mixed acid fermentation|g__Klebsiella.s__Klebsiella_oxytoca	0	0	0	0	0	0	0	0	1.93E-06	0	0	0	0	0	0	0	0	0	0	0	0	0	0	0	0	0	0	0	0	0	0	0	0	0	0	0	0	0	0	0	0	0	0	0	0	0	0	0	0
FERMENTATION-PWY: mixed acid fermentation|g__Lactococcus.s__Lactococcus_lactis	0	0	8.65E-06	0	0	1.41E-05	0	0	2.91E-06	0	0	0	0	0	0	5.34E-06	0	0	0	0	0	0	0	0	0	2.57E-06	0	0	0	0	0	1.21E-06	0	0	0	0	0	0	0	0	0	0	0	0	0	0	0	0	0
FERMENTATION-PWY: mixed acid fermentation|unclassified	0	3.23E-05	2.16E-05	2.64E-05	2.28E-05	9.35E-06	3.75E-05	3.06E-05	2.08E-05	2.63E-05	3.29E-05	2.99E-05	1.57E-05	1.37E-05	1.76E-05	1.02E-05	2.01E-05	1.84E-05	2.35E-05	3.34E-05	3.22E-05	1.28E-05	1.87E-05	3.57E-05	2.72E-05	2.82E-05	4.03E-05	3.08E-05	3.35E-05	2.49E-05	1.73E-05	1.96E-05	2.31E-05	4.13E-05	2.03E-05	2.94E-05	2.03E-05	2.97E-05	1.12E-05	1.85E-05	1.66E-05	1.55E-05	1.42E-05	3.43E-05	9.84E-06	2.80E-05	1.95E-05	2.05E-05	1.84E-05
FOLSYN-PWY: superpathway of tetrahydrofolate biosynthesis and salvage	0	1.06E-05	9.21E-05	0	1.78E-06	3.73E-05	0	0	0.000111692	2.07E-06	0	2.47E-06	0	3.01E-05	3.40E-06	6.07E-05	4.18E-06	0	7.23E-05	0	4.36E-06	0	0.000163201	0	7.11E-06	2.10E-05	2.45E-05	1.07E-06	0	2.93E-06	8.14E-05	0	4.65E-05	0	0	4.10E-06	0	5.54E-06	0	0	0	0	0	2.06E-05	0	3.95E-06	0	0	0
FOLSYN-PWY: superpathway of tetrahydrofolate biosynthesis and salvage|g__Escherichia.s__Escherichia_coli	0	0	3.65E-06	0	0	0	0	0	1.54E-05	0	0	0	0	1.38E-06	0	0	0	0	0	0	0	0	0	0	0	3.13E-06	4.55E-06	0	0	0	0	0	0	0	0	1.19E-06	0	0	0	0	0	0	0	0	0	0	0	0	0
FOLSYN-PWY: superpathway of tetrahydrofolate biosynthesis and salvage|g__Klebsiella.s__Klebsiella_oxytoca	0	0	0	0	0	0	0	0	1.25E-06	0	0	0	0	0	0	0	0	0	0	0	0	0	0	0	0	0	0	0	0	0	0	0	0	0	0	0	0	0	0	0	0	0	0	0	0	0	0	0	0
FOLSYN-PWY: superpathway of tetrahydrofolate biosynthesis and salvage|g__Lactococcus.s__Lactococcus_lactis	0	0	2.35E-05	0	0	0	0	0	0	0	0	0	0	4.59E-06	0	1.74E-05	0	0	0	0	0	0	1.74E-06	0	0	0	0	0	0	0	0	0	0	0	0	0	0	0	0	0	0	0	0	0	0	0	0	0	0
FOLSYN-PWY: superpathway of tetrahydrofolate biosynthesis and salvage|unclassified	0	8.03E-07	0	0	0	0	0	0	0	0	0	0	0	0	0	0	0	0	0	0	6.99E-07	0	0	0	0	0	1.88E-06	0	0	0	0	0	0	0	0	0	0	0	0	0	0	0	0	0	0	0	0	0	0
FUC-RHAMCAT-PWY: superpathway of fucose and rhamnose degradation	5.50E-06	8.37E-06	1.72E-05	1.17E-05	7.95E-06	0	7.62E-06	0	7.11E-05	4.82E-06	2.77E-06	7.66E-06	0	1.76E-05	0	0	0	0	0	0	1.97E-05	0	0	0	3.65E-06	3.84E-05	3.84E-05	0	4.31E-06	5.01E-06	0	0	1.22E-05	0	0	1.73E-05	2.00E-06	0	0	0	0	0	0	6.59E-06	0	0	0	9.45E-06	4.95E-06
FUC-RHAMCAT-PWY: superpathway of fucose and rhamnose degradation|g__Escherichia.s__Escherichia_coli	0	0	5.53E-06	0	0	0	0	0	3.58E-05	0	0	4.32E-07	0	2.99E-06	0	0	0	0	0	0	2.48E-06	0	0	0	0	1.12E-05	1.37E-05	0	0	0	0	0	1.20E-06	0	0	0	0	0	0	0	0	0	0	0	0	0	0	0	0
FUC-RHAMCAT-PWY: superpathway of fucose and rhamnose degradation|g__Klebsiella.s__Klebsiella_oxytoca	0	0	0	0	0	0	0	0	1.54E-06	0	0	0	0	0	0	0	0	0	0	0	0	0	0	0	0	0	0	0	0	0	0	0	0	0	0	0	0	0	0	0	0	0	0	0	0	0	0	0	0
FUC-RHAMCAT-PWY: superpathway of fucose and rhamnose degradation|unclassified	4.81E-06	6.20E-06	2.31E-06	5.89E-06	0	0	5.26E-06	0	5.07E-07	2.45E-06	2.77E-06	1.72E-06	0	7.33E-06	0	0	0	0	0	0	4.92E-06	0	0	0	3.63E-06	5.24E-06	4.21E-06	0	4.29E-06	0	0	0	3.92E-06	0	0	6.01E-06	0	0	0	0	0	0	0	2.47E-06	0	0	0	7.75E-06	3.82E-07
FUCCAT-PWY: fucose degradation	4.45E-06	7.72E-06	9.89E-06	8.03E-06	3.75E-06	2.23E-06	1.04E-05	1.57E-06	7.75E-05	3.98E-06	1.26E-06	3.60E-06	3.28E-06	1.51E-05	5.25E-06	0	8.73E-07	0	2.22E-06	3.66E-06	1.44E-05	0	0	5.20E-06	3.29E-06	2.56E-05	2.63E-05	4.21E-06	3.41E-06	2.36E-06	1.79E-06	0	6.92E-06	2.34E-06	0	1.13E-05	9.09E-07	0	0	1.43E-06	0	9.98E-07	1.93E-06	4.74E-06	4.00E-06	4.74E-06	0	7.63E-06	4.23E-06
FUCCAT-PWY: fucose degradation|g__Clostridium.s__Clostridium_perfringens	0	0	0	0	0	0	0	0	1.73E-06	0	0	0	0	0	0	0	0	0	0	0	0	0	0	0	0	0	0	0	0	0	0	0	0	0	0	0	0	0	0	0	0	0	0	0	0	0	0	0	0
FUCCAT-PWY: fucose degradation|g__Escherichia.s__Escherichia_coli	0	5.66E-07	5.06E-06	0	0	0	0	0	3.40E-05	0	0	2.92E-07	0	3.46E-06	0	0	0	0	0	0	2.89E-06	0	0	0	0	1.02E-05	1.19E-05	0	0	0	0	0	1.07E-06	0	0	0	0	0	0	0	0	0	0	0	0	0	0	0	0
FUCCAT-PWY: fucose degradation|g__Klebsiella.s__Klebsiella_oxytoca	0	0	0	0	0	0	0	0	4.28E-06	0	0	0	0	0	0	0	0	0	0	0	0	0	0	0	0	0	0	0	0	0	0	0	0	0	0	0	0	0	0	0	0	0	0	0	0	0	0	0	0
FUCCAT-PWY: fucose degradation|unclassified	3.22E-06	5.89E-06	1.72E-06	5.45E-06	2.67E-06	1.60E-06	1.04E-05	1.57E-06	5.45E-06	3.98E-06	1.26E-06	3.17E-06	3.27E-06	4.22E-06	5.24E-06	0	8.68E-07	0	2.21E-06	3.65E-06	3.36E-06	0	0	5.19E-06	3.28E-06	2.99E-06	2.24E-06	4.20E-06	3.40E-06	2.35E-06	1.78E-06	0	1.81E-06	2.34E-06	0	3.50E-06	9.08E-07	0	0	1.43E-06	0	9.98E-07	1.93E-06	2.40E-06	4.00E-06	4.74E-06	0	5.23E-06	2.97E-06
GALACT-GLUCUROCAT-PWY: superpathway of hexuronide and hexuronate degradation	0	2.89E-05	2.88E-05	2.84E-05	2.50E-05	2.73E-06	3.43E-05	2.69E-05	5.81E-05	3.59E-05	2.51E-05	3.63E-05	1.87E-05	1.47E-05	1.58E-05	6.11E-06	1.45E-05	1.26E-05	2.61E-05	2.12E-05	2.01E-05	4.21E-06	0	1.73E-05	2.12E-05	2.04E-05	1.75E-05	3.54E-05	3.08E-05	1.36E-05	5.93E-06	5.67E-06	2.18E-05	2.45E-05	7.09E-06	4.17E-05	1.24E-05	0	3.97E-06	1.79E-05	1.75E-05	2.00E-05	2.27E-05	1.55E-05	1.18E-05	2.80E-05	3.90E-06	1.45E-05	3.77E-06
GALACT-GLUCUROCAT-PWY: superpathway of hexuronide and hexuronate degradation|g__Escherichia.s__Escherichia_coli	0	0	2.52E-06	0	0	0	0	0	1.23E-05	5.04E-07	0	0	0	0	0	0	0	0	0	0	0	0	0	0	0	0	0	0	0	0	0	0	0	0	0	1.16E-06	0	0	0	0	0	0	0	0	0	0	0	0	0
GALACT-GLUCUROCAT-PWY: superpathway of hexuronide and hexuronate degradation|unclassified	0	1.17E-05	5.11E-06	2.49E-05	2.25E-05	2.62E-06	2.77E-05	2.52E-05	4.10E-06	3.05E-05	2.14E-05	3.20E-05	1.31E-05	3.63E-06	1.39E-05	5.28E-06	1.20E-05	1.06E-05	2.36E-05	1.58E-05	1.48E-05	3.62E-06	0	1.07E-05	7.44E-06	2.26E-06	2.48E-06	3.05E-05	2.65E-05	1.12E-05	5.78E-06	5.49E-06	1.87E-05	1.91E-05	6.65E-06	2.93E-05	8.75E-06	0	3.22E-06	1.67E-05	1.59E-05	1.29E-05	1.55E-05	4.05E-06	3.80E-06	2.08E-05	3.78E-06	7.81E-06	3.69E-06
GALACTARDEG-PWY: D-galactarate degradation I	0	4.56E-06	9.81E-06	5.49E-06	0	0	1.86E-06	1.30E-06	0.000112376	9.20E-06	3.89E-06	7.05E-06	0	1.32E-05	1.93E-06	0	0	0	2.18E-06	0	1.03E-05	0	0	2.60E-06	9.01E-07	3.25E-05	3.33E-05	1.07E-06	0	1.64E-06	0	0	1.55E-05	2.76E-06	0	1.10E-05	5.91E-06	0	0	0	0	0	0	1.38E-05	0	2.33E-06	0	2.16E-06	1.05E-06
GALACTARDEG-PWY: D-galactarate degradation I|g__Escherichia.s__Escherichia_coli	0	2.28E-06	7.54E-06	1.76E-06	0	0	0	0	0.000100538	1.83E-06	0	8.62E-07	0	1.05E-05	0	0	0	0	0	0	4.61E-06	0	0	0	0	2.69E-05	2.85E-05	0	0	0	0	0	4.18E-06	0	0	4.99E-06	0	0	0	0	0	0	0	6.91E-06	0	0	0	0	0
GALACTARDEG-PWY: D-galactarate degradation I|g__Klebsiella.s__Klebsiella_oxytoca	0	0	0	0	0	0	0	0	1.91E-06	0	0	0	0	0	0	0	0	0	0	0	0	0	0	0	0	0	0	0	0	0	0	0	0	0	0	0	0	0	0	0	0	0	0	0	0	0	0	0	0
GALACTARDEG-PWY: D-galactarate degradation I|unclassified	0	2.07E-06	8.66E-07	8.01E-07	0	0	1.86E-06	1.30E-06	4.74E-07	5.91E-06	3.88E-06	5.99E-06	0	9.25E-07	1.93E-06	0	0	0	2.17E-06	0	1.31E-06	0	0	2.60E-06	0	2.90E-06	3.06E-06	1.07E-06	0	1.64E-06	0	0	2.12E-06	2.76E-06	0	2.66E-06	3.89E-06	0	0	0	0	0	0	0	0	2.33E-06	0	2.14E-06	0
GALACTITOLCAT-PWY: galactitol degradation	0	5.35E-07	4.86E-06	3.85E-06	3.79E-06	0	2.66E-06	3.94E-06	6.22E-05	5.24E-06	5.00E-06	6.79E-06	2.94E-06	2.73E-06	2.30E-06	3.11E-06	4.24E-06	2.01E-06	3.70E-06	5.20E-06	9.67E-06	0	0	4.81E-07	1.92E-06	1.82E-05	2.33E-05	5.65E-06	3.25E-06	5.71E-06	0	0	4.91E-06	8.49E-07	0	7.33E-06	6.30E-06	0	0	0	0	1.26E-06	0	4.06E-06	0	2.42E-06	5.38E-06	2.20E-06	0
GALACTITOLCAT-PWY: galactitol degradation|g__Escherichia.s__Escherichia_coli	0	0	3.79E-06	1.07E-06	0	0	8.76E-07	0	4.51E-05	0	0	4.59E-07	0	1.51E-06	0	0	0	0	0	0	4.27E-06	0	0	0	0	1.23E-05	1.72E-05	0	0	0	0	0	7.95E-07	0	0	1.83E-06	0	0	0	0	0	0	0	1.95E-06	0	0	0	0	0
GALACTITOLCAT-PWY: galactitol degradation|g__Klebsiella.s__Klebsiella_oxytoca	0	0	0	0	0	0	0	0	1.16E-05	0	0	0	0	0	0	0	0	0	0	0	0	0	0	0	0	0	0	0	0	0	0	0	0	0	0	0	0	0	0	0	0	0	0	0	0	0	0	0	0
GALACTITOLCAT-PWY: galactitol degradation|unclassified	0	5.31E-07	2.81E-07	2.73E-06	2.94E-06	0	1.71E-06	3.79E-06	0	4.27E-06	3.72E-06	4.17E-06	2.63E-06	1.12E-06	2.20E-06	2.93E-06	3.54E-06	1.86E-06	3.50E-06	3.40E-06	1.36E-06	0	0	4.78E-07	1.71E-06	1.78E-06	2.26E-06	4.09E-06	0	5.51E-06	0	0	3.84E-06	8.41E-07	0	4.26E-06	5.41E-06	0	0	0	0	1.15E-06	0	1.58E-06	0	2.21E-06	0	2.07E-06	0
GALACTUROCAT-PWY: D-galacturonate degradation I	6.87E-06	4.18E-05	4.93E-05	3.31E-05	2.66E-05	1.84E-05	4.36E-05	3.82E-05	5.31E-05	5.64E-05	4.48E-05	6.13E-05	3.83E-05	2.33E-05	2.73E-05	3.48E-05	1.92E-05	2.02E-05	3.06E-05	3.58E-05	2.87E-05	1.41E-05	1.54E-05	3.85E-05	3.91E-05	3.11E-05	2.38E-05	3.42E-05	3.00E-05	2.38E-05	3.00E-05	1.77E-05	3.56E-05	4.53E-05	9.44E-06	4.83E-05	2.58E-05	1.61E-05	1.38E-05	2.75E-05	2.90E-05	2.79E-05	3.16E-05	1.62E-05	2.23E-05	6.20E-05	2.84E-05	3.22E-05	1.95E-05
GALACTUROCAT-PWY: D-galacturonate degradation I|g__Acetatifactor.s__Acetatifactor_muris	0	0	0	0	5.52E-07	0	0	1.05E-06	0	1.57E-06	1.46E-06	2.10E-06	0	0	4.59E-07	0	8.48E-07	0	7.78E-07	2.10E-06	0	0	0	0	0	0	0	1.11E-06	0	8.32E-07	0	0	5.92E-07	0	0	1.48E-06	6.28E-07	0	0	0	0	0	0	0	0	0	2.10E-06	0	0
GALACTUROCAT-PWY: D-galacturonate degradation I|g__Alistipes.s__Alistipes_timonensis	2.03E-06	0	0	0	0	0	0	0	0	0	0	0	0	0	0	0	0	0	0	0	0	0	0	0	0	0	0	0	0	0	0	0	0	0	0	5.61E-06	0	0	0	0	0	0	0	0	0	0	0	0	0
GALACTUROCAT-PWY: D-galacturonate degradation I|g__Enterococcus.s__Enterococcus_gallinarum	0	0	0	0	0	0	0	0	0	0	0	0	0	0	0	0	0	0	0	0	0	0	0	0	0	0	0	0	0	0	0	0	0	0	0	0	0	0	0	0	0	0	0	0	0	0	0	0	0
GALACTUROCAT-PWY: D-galacturonate degradation I|g__Escherichia.s__Escherichia_coli	0	0	2.20E-06	0	0	0	0	0	1.20E-05	4.04E-07	0	0	0	0	0	0	0	0	0	0	0	0	0	0	0	1.56E-06	0	0	0	0	0	0	0	0	0	1.05E-06	0	0	0	0	0	0	0	0	0	0	0	0	0
GALACTUROCAT-PWY: D-galacturonate degradation I|g__Klebsiella.s__Klebsiella_oxytoca	0	0	0	0	0	0	0	0	9.31E-07	0	0	0	0	0	0	0	0	0	0	0	0	0	0	0	0	0	0	0	0	0	0	0	0	0	0	0	0	0	0	0	0	0	0	0	0	0	0	0	0
GALACTUROCAT-PWY: D-galacturonate degradation I|unclassified	2.96E-06	3.55E-05	1.95E-05	2.98E-05	2.37E-05	1.22E-05	4.10E-05	3.45E-05	4.51E-06	5.27E-05	4.16E-05	5.62E-05	3.46E-05	9.28E-06	2.45E-05	9.11E-06	1.68E-05	1.75E-05	2.74E-05	3.04E-05	2.36E-05	1.40E-05	1.18E-05	3.66E-05	3.45E-05	5.69E-06	2.51E-06	3.08E-05	2.61E-05	2.16E-05	2.73E-05	1.29E-05	2.44E-05	4.25E-05	8.84E-06	3.83E-05	2.28E-05	1.27E-05	1.29E-05	2.67E-05	2.81E-05	2.64E-05	2.99E-05	9.96E-06	2.13E-05	6.05E-05	2.44E-05	2.88E-05	1.57E-05
GLCMANNANAUT-PWY: superpathway of N-acetylglucosamine, N-acetylmannosamine and N-acetylneuraminate degradation	0.000136097	9.08E-05	0.000122785	0.000102057	8.18E-05	0.000116928	4.81E-05	9.38E-05	0.000145305	6.93E-05	4.70E-05	7.03E-05	0.00012171	0.000121059	7.97E-05	8.44E-05	8.61E-05	7.67E-05	8.98E-05	7.91E-05	0.000106086	7.64E-05	8.72E-05	9.33E-05	7.97E-05	0.00017482	0.000189171	6.15E-05	4.99E-05	7.55E-05	0.000100103	5.22E-05	8.39E-05	8.72E-05	0.000111203	7.64E-05	8.12E-05	7.89E-05	0.000159056	0.000103887	0.000106644	0.000102819	0.00010372	0.000147621	4.70E-05	0.000113827	5.95E-05	9.47E-05	0.000156996
GLCMANNANAUT-PWY: superpathway of N-acetylglucosamine, N-acetylmannosamine and N-acetylneuraminate degradation|g__Aerococcus.s__Aerococcus_viridans	0	0	0	0	0	0	0	0	0	0	0	0	0	0	0	0	0	0	0	0	0	0	0	0	0	0	0	0	0	0	0	0	0	0	0	0	0	0	0	0	0	0	0	0	0	0	0	0	0
GLCMANNANAUT-PWY: superpathway of N-acetylglucosamine, N-acetylmannosamine and N-acetylneuraminate degradation|g__Clostridium.s__Clostridium_perfringens	0	0	0	0	0	0	0	0	1.74E-06	0	0	0	0	0	0	0	0	0	0	0	0	0	0	0	0	0	0	0	0	0	0	0	0	0	0	0	0	0	0	0	0	0	0	0	0	0	0	0	0
GLCMANNANAUT-PWY: superpathway of N-acetylglucosamine, N-acetylmannosamine and N-acetylneuraminate degradation|g__Enterococcus.s__Enterococcus_gallinarum	0	0	0	0	0	0	0	0	0	0	0	0	0	0	0	0	0	0	0	0	0	0	0	0	0	0	0	0	0	0	0	0	0	0	0	0	0	0	0	0	0	0	0	0	0	0	0	0	0
GLCMANNANAUT-PWY: superpathway of N-acetylglucosamine, N-acetylmannosamine and N-acetylneuraminate degradation|g__Escherichia.s__Escherichia_coli	0	1.92E-06	8.07E-06	5.05E-07	0	0	1.10E-06	0	3.78E-05	3.66E-07	0	0	0	4.02E-06	0	0	0	0	0	0	3.02E-06	0	0	0	0	1.22E-05	1.39E-05	0	0	0	0	0	9.48E-07	0	0	2.65E-06	0	0	0	0	0	0	0	1.50E-06	0	0	0	0	0
GLCMANNANAUT-PWY: superpathway of N-acetylglucosamine, N-acetylmannosamine and N-acetylneuraminate degradation|g__Klebsiella.s__Klebsiella_oxytoca	0	0	0	0	0	0	0	0	3.37E-06	0	0	0	0	0	0	0	0	0	0	0	0	0	0	0	0	0	0	0	0	0	0	0	0	0	0	0	0	0	0	0	0	0	0	0	0	0	0	0	0
GLCMANNANAUT-PWY: superpathway of N-acetylglucosamine, N-acetylmannosamine and N-acetylneuraminate degradation|g__Streptococcus.s__Streptococcus_acidominimus	0	0	0	0	9.25E-07	0	0	0	6.01E-07	0	0	0	0	0	0	0	0	0	0	0	0	0	0	0	0	0	0	0	0	0	0	0	0	0	0	0	1.01E-06	0	0	0	0	0	0	0	0	0	0	0	0
GLCMANNANAUT-PWY: superpathway of N-acetylglucosamine, N-acetylmannosamine and N-acetylneuraminate degradation|unclassified	0.000108367	7.33E-05	9.20E-05	8.44E-05	6.77E-05	8.15E-05	3.20E-05	8.26E-05	4.90E-05	5.76E-05	4.09E-05	5.93E-05	4.29E-05	7.64E-05	6.02E-05	7.44E-05	4.72E-05	4.45E-05	7.62E-05	6.90E-05	6.94E-05	6.80E-05	3.61E-05	7.40E-05	6.25E-05	8.33E-05	8.31E-05	5.20E-05	4.41E-05	5.84E-05	5.89E-05	4.72E-05	5.41E-05	6.90E-05	9.67E-05	5.24E-05	5.76E-05	7.06E-05	0.000112943	8.00E-05	8.86E-05	6.12E-05	6.15E-05	0.000119241	3.11E-05	9.15E-05	5.24E-05	3.51E-05	9.12E-05
GLUCARDEG-PWY: D-glucarate degradation I	0	4.35E-06	8.49E-06	4.96E-06	0	0	1.83E-06	1.28E-06	6.07E-05	7.52E-06	3.70E-06	6.16E-06	0	1.11E-05	1.91E-06	0	0	0	2.03E-06	0	9.89E-06	0	0	2.56E-06	8.95E-07	1.43E-05	1.30E-05	1.06E-06	0	1.62E-06	0	0	1.42E-05	2.73E-06	0	9.30E-06	5.57E-06	0	0	0	0	0	0	6.81E-06	0	2.21E-06	0	2.10E-06	9.96E-07
GLUCARDEG-PWY: D-glucarate degradation I|g__Escherichia.s__Escherichia_coli	0	9.59E-07	5.22E-06	1.09E-06	0	0	0	0	5.35E-05	1.17E-06	0	4.86E-07	0	3.88E-06	0	0	0	0	0	0	4.10E-06	0	0	0	0	1.26E-05	1.19E-05	0	0	0	0	0	2.30E-06	0	0	2.40E-06	0	0	0	0	0	0	0	0	0	0	0	8.88E-07	0
GLUCARDEG-PWY: D-glucarate degradation I|g__Klebsiella.s__Klebsiella_oxytoca	0	0	0	0	0	0	0	0	1.17E-06	0	0	0	0	0	0	0	0	0	0	0	0	0	0	0	0	0	0	0	0	0	0	0	0	0	0	0	0	0	0	0	0	0	0	0	0	0	0	0	0
GLUCARDEG-PWY: D-glucarate degradation I|unclassified	0	1.99E-06	8.40E-07	7.87E-07	0	0	1.83E-06	1.28E-06	4.63E-07	5.08E-06	3.69E-06	5.32E-06	0	9.19E-07	1.90E-06	0	0	0	1.99E-06	0	1.30E-06	0	0	2.56E-06	0	1.48E-06	1.06E-06	1.06E-06	0	1.61E-06	0	0	2.10E-06	2.73E-06	0	2.50E-06	3.73E-06	0	0	0	0	0	0	0	0	2.19E-06	0	2.06E-06	0
GLUCARGALACTSUPER-PWY: superpathway of D-glucarate and D-galactarate degradation	0	4.56E-06	9.81E-06	5.49E-06	0	0	1.86E-06	1.30E-06	0.000112376	9.20E-06	3.89E-06	7.05E-06	0	1.32E-05	1.93E-06	0	0	0	2.18E-06	0	1.03E-05	0	0	2.60E-06	9.01E-07	3.25E-05	3.33E-05	1.07E-06	0	1.64E-06	0	0	1.55E-05	2.76E-06	0	1.10E-05	5.91E-06	0	0	0	0	0	0	1.38E-05	0	2.33E-06	0	2.16E-06	1.05E-06
GLUCARGALACTSUPER-PWY: superpathway of D-glucarate and D-galactarate degradation|g__Escherichia.s__Escherichia_coli	0	2.28E-06	7.54E-06	1.76E-06	0	0	0	0	0.000100538	1.83E-06	0	8.62E-07	0	1.05E-05	0	0	0	0	0	0	4.61E-06	0	0	0	0	2.69E-05	2.85E-05	0	0	0	0	0	4.18E-06	0	0	4.99E-06	0	0	0	0	0	0	0	6.91E-06	0	0	0	0	0
GLUCARGALACTSUPER-PWY: superpathway of D-glucarate and D-galactarate degradation|g__Klebsiella.s__Klebsiella_oxytoca	0	0	0	0	0	0	0	0	1.91E-06	0	0	0	0	0	0	0	0	0	0	0	0	0	0	0	0	0	0	0	0	0	0	0	0	0	0	0	0	0	0	0	0	0	0	0	0	0	0	0	0
GLUCARGALACTSUPER-PWY: superpathway of D-glucarate and D-galactarate degradation|unclassified	0	2.07E-06	8.66E-07	8.01E-07	0	0	1.86E-06	1.30E-06	4.74E-07	5.91E-06	3.88E-06	5.99E-06	0	9.25E-07	1.93E-06	0	0	0	2.17E-06	0	1.31E-06	0	0	2.60E-06	0	2.90E-06	3.06E-06	1.07E-06	0	1.64E-06	0	0	2.12E-06	2.76E-06	0	2.66E-06	3.89E-06	0	0	0	0	0	0	0	0	2.33E-06	0	2.14E-06	0
GLUCONEO-PWY: gluconeogenesis I	0.000194614	0.00020943	0.000200673	0.000183732	0.000235063	0.000152532	0.000153255	0.000207941	0.000276453	0.000160529	0.000125747	0.000155612	0.000166812	0.000243585	0.000164719	0.000184391	0.000203898	0.00018865	0.000225192	0.000184397	0.000233512	0.000144215	0.000257156	0.000203544	0.000217507	0.000177832	0.000188048	0.000192208	0.000175169	0.000163556	0.000266074	0.000119487	0.000154459	0.000207305	0.00014066	0.000149418	0.000168744	0.000129699	0.000138657	0.000195088	0.000198862	0.000179544	0.000169032	0.000183791	9.85E-05	0.000182544	0.000115904	0.000153894	0.00015224
GLUCONEO-PWY: gluconeogenesis I|g__Escherichia.s__Escherichia_coli	0	1.16E-06	5.10E-06	7.20E-07	0	0	0	0	5.25E-05	0	0	0	0	2.65E-06	0	0	0	0	0	0	0	0	0	0	0	1.15E-05	8.73E-06	0	0	0	0	0	1.53E-06	0	0	1.44E-06	0	0	0	0	0	0	0	0	0	0	0	0	0
GLUCONEO-PWY: gluconeogenesis I|g__Helicobacter.s__Helicobacter_typhlonius	0	0	0	0	0	0	0	0	2.91E-05	0	0	0	0	0	0	0	0	0	2.64E-05	0	0	0	0.000100469	0	0	0	0	0	0	0	2.98E-05	0	1.50E-05	0	0	0	0	0	0	0	0	0	0	0	0	0	0	0	0
GLUCONEO-PWY: gluconeogenesis I|g__Klebsiella.s__Klebsiella_oxytoca	0	0	0	0	0	0	0	0	8.01E-07	0	0	0	0	0	0	0	0	0	0	0	0	0	0	0	0	0	0	0	0	0	0	0	0	0	0	0	0	0	0	0	0	0	0	0	0	0	0	0	0
GLUCONEO-PWY: gluconeogenesis I|g__Staphylococcus.s__Staphylococcus_xylosus	0	0	0	0	0	0	0	0	0	0	0	0	0	0	0	0	0	0	0	0	0	0	0	0	0	0	0	0	0	0	0	0	0	0	0	0	0	0	0	0	0	0	0	0	0	0	0	0	0
GLUCONEO-PWY: gluconeogenesis I|unclassified	0.000128824	0.000162066	9.00E-05	0.00014181	0.000180383	7.92E-05	0.000132369	0.000186306	4.90E-05	0.000137595	0.000110637	0.000135461	0.000143809	7.54E-05	0.00014024	9.24E-05	0.000167909	0.000158664	0.000147047	0.0001646	0.000154228	0.000108496	6.02E-05	0.000167218	0.000173749	5.32E-05	5.09E-05	0.000167939	0.000151899	0.000138417	0.000143027	9.17E-05	9.91E-05	0.000168683	9.12E-05	0.000121181	0.000139502	8.79E-05	9.41E-05	0.000160035	0.000166394	0.000150973	0.000144418	9.21E-05	8.82E-05	0.000150452	0.000106499	0.000104806	8.52E-05
GLUCOSE1PMETAB-PWY: glucose and glucose-1-phosphate degradation	0	7.39E-05	7.89E-05	3.40E-05	0	0	5.52E-05	0	0.000184391	6.20E-05	6.81E-05	6.30E-05	0	0.000129564	5.24E-05	0	0	0	0	0	7.23E-05	0	0	0	5.29E-05	0.000234315	0.000249789	0	6.64E-05	6.28E-05	0	0	5.82E-05	0	0	8.82E-05	6.02E-05	0	0	3.91E-05	4.53E-05	0	0	6.74E-05	0	0	0	4.54E-05	8.78E-05
GLUCOSE1PMETAB-PWY: glucose and glucose-1-phosphate degradation|g__Bacteroides.s__Bacteroides_caecimuris	0	1.18E-05	0	0	0	0	0	0	3.02E-05	0	0	0	0	6.58E-05	1.74E-05	0	0	0	0	0	0	0	0	0	1.02E-05	0	0	0	0	0	0	0	0	0	0	2.78E-06	0	0	0	0	0	0	0	0	0	0	0	0	1.39E-05
GLUCOSE1PMETAB-PWY: glucose and glucose-1-phosphate degradation|g__Escherichia.s__Escherichia_coli	0	4.25E-06	5.33E-06	0	0	0	0	0	5.84E-05	1.05E-06	0	0	0	2.86E-06	0	0	0	0	0	0	4.91E-06	0	0	0	0	1.18E-05	7.58E-06	0	0	0	0	0	4.59E-07	0	0	2.34E-06	0	0	0	0	0	0	0	0	0	0	0	0	0
GLUCOSE1PMETAB-PWY: glucose and glucose-1-phosphate degradation|g__Klebsiella.s__Klebsiella_oxytoca	0	0	0	0	0	0	0	0	3.67E-05	0	0	0	0	0	0	0	0	0	0	0	0	0	0	0	0	0	0	0	0	0	0	0	0	0	0	0	0	0	0	0	0	0	0	0	0	0	0	0	0
GLUCOSE1PMETAB-PWY: glucose and glucose-1-phosphate degradation|g__Lactobacillus.s__Lactobacillus_johnsonii	0	0	0	0	0	0	0	0	0	0	0	0	0	0	0	0	0	0	0	0	0	0	0	0	0	0	0	0	0	0	0	0	0	0	0	0	0	0	0	0	0	0	0	0	0	0	0	0	0
GLUCOSE1PMETAB-PWY: glucose and glucose-1-phosphate degradation|g__Pseudomonas.s__Pseudomonas_aeruginosa_group	0	0	0	0	0	0	0	0	0	0	0	0	0	0	0	0	0	0	0	0	0	0	0	0	0	0	0	0	0	0	0	0	0	0	0	0	0	0	0	0	0	0	0	0	0	0	0	0	0
GLUCOSE1PMETAB-PWY: glucose and glucose-1-phosphate degradation|unclassified	0	5.36E-05	6.19E-05	3.40E-05	0	0	5.40E-05	0	2.96E-05	5.69E-05	6.49E-05	5.91E-05	0	6.12E-05	3.33E-05	0	0	0	0	0	4.02E-05	0	0	0	4.02E-05	2.70E-05	3.12E-05	0	6.06E-05	5.84E-05	0	0	4.36E-05	0	0	8.13E-05	5.54E-05	0	0	3.51E-05	4.03E-05	0	0	5.24E-05	0	0	0	4.07E-05	0
GLUCUROCAT-PWY: superpathway of &beta;-D-glucuronosides degradation	3.52E-06	3.59E-05	6.18E-05	3.05E-05	3.27E-05	2.11E-05	3.69E-05	3.08E-05	6.05E-05	4.18E-05	3.68E-05	4.00E-05	1.92E-05	1.92E-05	2.58E-05	3.86E-05	1.97E-05	1.78E-05	3.15E-05	2.66E-05	2.11E-05	1.72E-05	1.87E-05	2.97E-05	2.50E-05	3.44E-05	2.29E-05	5.05E-05	4.50E-05	2.12E-05	9.38E-06	1.39E-05	2.47E-05	2.56E-05	7.83E-06	4.58E-05	2.22E-05	1.94E-05	1.49E-05	2.46E-05	2.56E-05	2.07E-05	2.53E-05	2.02E-05	1.17E-05	3.58E-05	3.11E-05	2.42E-05	2.13E-05
GLUCUROCAT-PWY: superpathway of &beta;-D-glucuronosides degradation|g__Escherichia.s__Escherichia_coli	0	3.96E-07	2.67E-06	0	0	0	0	0	1.45E-05	4.64E-07	0	0	0	0	0	0	0	0	0	0	1.45E-06	0	0	0	0	1.85E-06	0	0	0	0	0	0	0	0	0	1.75E-06	0	0	0	0	0	0	0	0	0	0	0	0	0
GLUCUROCAT-PWY: superpathway of &beta;-D-glucuronosides degradation|g__Klebsiella.s__Klebsiella_oxytoca	0	0	0	0	0	0	0	0	3.60E-07	0	0	0	0	0	0	0	0	0	0	0	0	0	0	0	0	0	0	0	0	0	0	0	0	0	0	0	0	0	0	0	0	0	0	0	0	0	0	0	0
GLUCUROCAT-PWY: superpathway of &beta;-D-glucuronosides degradation|unclassified	3.45E-06	3.10E-05	8.07E-06	2.90E-05	2.89E-05	1.48E-05	2.96E-05	2.77E-05	4.67E-06	3.93E-05	3.50E-05	3.80E-05	1.47E-05	6.26E-06	2.26E-05	1.08E-05	1.77E-05	1.39E-05	2.73E-05	2.30E-05	1.46E-05	1.70E-05	1.58E-05	2.82E-05	1.84E-05	4.22E-06	5.76E-06	4.21E-05	3.84E-05	1.84E-05	8.65E-06	1.20E-05	2.16E-05	2.18E-05	7.10E-06	4.04E-05	1.89E-05	1.56E-05	1.43E-05	2.03E-05	1.87E-05	1.90E-05	2.29E-05	8.15E-06	8.39E-06	2.59E-05	2.71E-05	7.91E-06	1.88E-05
GLUDEG-I-PWY: GABA shunt	8.88E-06	6.85E-06	2.02E-05	4.15E-06	2.34E-06	0	1.86E-06	1.46E-06	5.50E-05	5.31E-06	1.86E-06	4.40E-06	0	6.38E-06	1.68E-06	3.64E-05	5.68E-06	3.84E-06	3.40E-06	8.65E-06	1.04E-05	8.23E-06	0	5.77E-06	5.83E-06	4.16E-05	2.70E-05	7.97E-06	1.03E-05	3.09E-06	5.65E-06	1.21E-05	4.92E-06	6.59E-06	1.59E-06	1.03E-05	2.08E-06	5.62E-06	0	8.24E-06	5.46E-06	1.66E-06	1.87E-06	2.82E-06	7.41E-07	3.41E-06	0	2.26E-05	5.85E-07
GLUDEG-I-PWY: GABA shunt|g__Escherichia.s__Escherichia_coli	0	0	1.26E-06	0	0	0	0	0	0	0	0	0	0	0	0	0	0	0	0	0	0	0	0	0	0	0	0	0	0	0	0	0	0	0	0	0	0	0	0	0	0	0	0	0	0	0	0	0	0
GLUDEG-I-PWY: GABA shunt|g__Lactobacillus.s__Lactobacillus_reuteri	3.36E-06	2.04E-06	1.53E-06	0	4.26E-07	0	0	6.64E-07	0	0	0	0	0	0	4.97E-07	0	0	0	9.29E-07	0	1.21E-06	2.68E-06	0	0	2.15E-06	0	0	0	0	4.75E-07	1.67E-06	0	0	0	0	0	0	0	0	2.46E-06	1.80E-06	0	0	0	0	9.82E-07	0	0	0
GLUDEG-I-PWY: GABA shunt|unclassified	0	0	2.77E-06	0	8.13E-07	0	0	0	3.95E-07	0	6.16E-07	5.44E-07	0	2.67E-07	0	0	0	0	0	0	0	0	0	0	0	0	0	0	0	0	0	0	0	0	0	0	0	0	0	0	0	0	0	0	0	0	0	0	0
GLUTORN-PWY: L-ornithine biosynthesis I	0.000219537	0.000286772	0.000344796	0.000365193	0.000254337	0.00031218	0.000437614	0.000317431	0.00027447	0.00033146	0.000406576	0.000343067	0.00031093	0.000181989	0.000251732	0.000253704	0.000223953	0.000225776	0.000294031	0.000254597	0.000235128	0.000257796	0.000383323	0.000306915	0.000312863	0.000242239	0.000273068	0.000282344	0.000267354	0.000343948	0.000263174	0.000334354	0.000304363	0.000319698	0.000265359	0.000317625	0.000342305	0.000311946	0.000283714	0.000272798	0.000261655	0.000254132	0.000263886	0.000231938	0.000151613	0.000295826	0.00028939	0.000345624	0.000254048
GLUTORN-PWY: L-ornithine biosynthesis I|g__Acetatifactor.s__Acetatifactor_muris	0	0	0	0	6.33E-07	0	0	0	0	0	0	0	0	0	0	0	0	0	0	0	0	0	0	0	0	0	0	1.14E-06	0	0	0	0	0	0	0	0	0	0	0	0	0	0	0	0	0	0	2.59E-06	0	0
GLUTORN-PWY: L-ornithine biosynthesis I|g__Acutalibacter.s__Acutalibacter_muris	0	5.06E-06	0	2.00E-06	1.40E-06	5.61E-07	8.62E-06	8.91E-06	0	0	0	6.79E-07	4.02E-05	4.87E-07	2.02E-05	0	2.45E-06	2.29E-06	7.19E-06	6.87E-06	5.05E-06	0	0	1.44E-05	4.73E-06	0	0	0	0	5.43E-06	6.63E-06	0	1.49E-06	1.59E-05	0	4.80E-07	5.05E-06	0	0	2.41E-05	2.35E-05	2.53E-05	2.51E-05	0	4.75E-06	0	0	1.54E-05	0
GLUTORN-PWY: L-ornithine biosynthesis I|g__Bifidobacterium.s__Bifidobacterium_pseudolongum	0	0	4.49E-07	0	0	0	0	0	0	0	0	0	0	0	7.03E-07	0	0	0	0	0	5.41E-06	0	0	0	0	0	0	0	0	0	0	0	0	0	0	0	0	0	0	0	0	0	0	0	0	0	0	0	0
GLUTORN-PWY: L-ornithine biosynthesis I|g__Brevundimonas.s__Brevundimonas_diminuta	0	0	0	0	0	0	0	0	0	0	0	0	0	0	0	0	0	0	0	0	0	0	0	0	0	0	0	0	0	0	0	0	0	0	0	0	0	0	0	0	0	0	0	0	0	0	0	0	0
GLUTORN-PWY: L-ornithine biosynthesis I|g__Clostridium.s__Clostridium_sp_ASF356	0	8.05E-07	0	0	0	0	0	0	0	0	0	0	0	6.96E-07	0	0	0	0	0	0	5.47E-06	0	0	0	0	0	0	0	0	0	0	0	0	0	0	0	0	0	0	9.83E-07	0	1.15E-06	8.67E-07	0	0	0	0	0	0
GLUTORN-PWY: L-ornithine biosynthesis I|g__Clostridium.s__Clostridium_sp_ASF502	0	3.13E-06	2.16E-06	0	0	0	0	0	0	3.02E-07	5.69E-07	0	0	0	0	0	0	0	0	0	0	0	0	0	3.40E-06	0	0	0	0	0	0	0	0	0	0	2.85E-06	0	0	1.55E-06	6.14E-07	7.54E-07	2.14E-06	2.55E-06	0	0	7.64E-07	0	0	0
GLUTORN-PWY: L-ornithine biosynthesis I|g__Dorea.s__Dorea_sp_5_2	0	5.19E-06	1.44E-06	2.12E-06	0	0	0	1.37E-06	1.03E-06	0	4.07E-07	0	0	2.02E-06	1.28E-06	0	0	0	4.57E-07	5.59E-07	0	1.39E-06	1.56E-06	7.87E-07	3.86E-06	0	0	0	0	0	0	0	0	0	1.87E-06	2.56E-06	7.07E-07	1.89E-06	0	1.40E-06	9.51E-07	0	0	0	0	9.42E-07	0	0	0
GLUTORN-PWY: L-ornithine biosynthesis I|g__Enterococcus.s__Enterococcus_gallinarum	0	0	0	0	0	0	0	0	0	0	0	0	0	0	0	0	0	0	0	0	0	0	0	0	0	0	0	0	0	0	0	0	0	0	0	0	0	0	0	0	0	0	0	0	0	0	0	0	0
GLUTORN-PWY: L-ornithine biosynthesis I|g__Erysipelatoclostridium.s__Clostridium_innocuum	0	0	0	0	0	0	0	0	1.42E-06	0	0	0	0	0	0	0	0	0	0	0	0	0	0	0	0	0	0	0	0	0	0	0	0	0	0	0	0	0	0	0	0	0	0	0	0	0	0	0	0
GLUTORN-PWY: L-ornithine biosynthesis I|g__Escherichia.s__Escherichia_coli	0	1.95E-06	5.73E-06	1.65E-06	0	0	0	0	9.50E-05	0	0	4.60E-07	0	6.29E-06	0	0	0	0	0	0	0	0	0	0	0	1.74E-05	2.05E-05	0	0	0	0	0	2.14E-06	0	0	2.61E-06	0	0	0	0	0	0	0	0	0	0	0	0	0
GLUTORN-PWY: L-ornithine biosynthesis I|g__Eubacterium.s__Eubacterium_sp_14_2	0	0	0	0	0	0	0	2.87E-06	0	0	0	0	0	4.87E-07	0	0	0	0	0	5.25E-06	1.46E-06	0	0	0	0	0	0	0	0	2.36E-06	0	0	0	0	0	0	4.66E-06	0	0	0	0	0	0	0	0	0	0	0	0
GLUTORN-PWY: L-ornithine biosynthesis I|g__Faecalibaculum.s__Faecalibaculum_rodentium	0	0	0	0	0	0	0	0	0	0	0	0	0	2.38E-06	0	0	9.89E-07	1.28E-06	0	0	0	2.99E-06	0	0	0	2.10E-06	2.03E-06	0	0	0	0	0	0	0	0	0	0	0	4.63E-06	0	0	0	0	0	0	0	0	0	1.63E-06
GLUTORN-PWY: L-ornithine biosynthesis I|g__Firmicutes_unclassified.s__Firmicutes_bacterium_ASF500	0	0	0	1.85E-06	3.62E-06	0	0	2.03E-06	0	1.16E-06	1.74E-06	1.77E-06	1.21E-06	2.86E-06	1.88E-06	0	4.02E-06	3.48E-06	4.98E-06	1.05E-06	0	0	0	1.05E-06	0	0	0	2.59E-06	3.28E-06	3.18E-06	2.95E-06	0	0	1.79E-06	0	0	0	0	0	8.14E-07	0	0	0	0	0	0	2.07E-06	0	0
GLUTORN-PWY: L-ornithine biosynthesis I|g__Helicobacter.s__Helicobacter_typhlonius	0	0	0	0	0	0	0	0	3.34E-05	0	0	0	0	0	0	0	0	0	2.91E-05	0	0	0	0.000112025	0	0	0	0	0	0	0	3.39E-05	0	1.54E-05	0	0	0	0	0	0	0	0	0	0	0	0	0	0	0	0
GLUTORN-PWY: L-ornithine biosynthesis I|g__Klebsiella.s__Klebsiella_oxytoca	0	0	0	0	0	0	0	0	7.75E-07	0	0	0	0	0	0	0	0	0	0	0	0	0	0	0	0	0	0	0	0	0	0	0	0	0	0	0	0	0	0	0	0	0	0	0	0	0	0	0	0
GLUTORN-PWY: L-ornithine biosynthesis I|g__Lachnospiraceae_unclassified.s__Lachnospiraceae_bacterium_10_1	0	0	0	0	7.95E-07	0	0	0	0	6.17E-06	2.94E-06	5.53E-06	0	0	1.47E-06	0	4.01E-05	3.40E-05	4.16E-07	0	0	0	0	0	0	9.47E-07	0	0	0	2.15E-06	3.14E-06	0	5.01E-06	0	0	3.02E-06	1.97E-06	0	0	0	0	0	0	0	0	0	0	0	0
GLUTORN-PWY: L-ornithine biosynthesis I|g__Lachnospiraceae_unclassified.s__Lachnospiraceae_bacterium_28_4	0	0	1.10E-05	0	0	0.000127201	1.24E-06	0	0	1.69E-06	0	1.78E-06	5.78E-05	0	0	1.16E-05	1.18E-06	2.03E-06	1.92E-06	0	0	3.33E-05	8.20E-05	0	0	2.29E-05	2.76E-05	1.16E-06	0	3.85E-05	9.55E-06	8.52E-05	1.28E-06	0	2.58E-05	4.08E-06	4.01E-05	5.09E-05	3.09E-05	4.45E-06	3.55E-06	0	0	2.23E-06	0	1.88E-05	8.08E-05	0	5.27E-05
GLUTORN-PWY: L-ornithine biosynthesis I|g__Lachnospiraceae_unclassified.s__Lachnospiraceae_bacterium_3_2	0	0	0	3.57E-07	0	8.55E-07	0	1.05E-06	0	0	6.05E-07	5.43E-07	7.41E-07	0	9.56E-07	3.65E-07	3.72E-06	2.17E-06	0	1.01E-06	0	0	0	0	0	0	0	9.18E-07	0	0	0	0	0	0	0	0	0	0	0	1.27E-06	0	5.16E-07	0	0	0	0	0	0	0
GLUTORN-PWY: L-ornithine biosynthesis I|g__Lachnospiraceae_unclassified.s__Lachnospiraceae_bacterium_A2	0	9.88E-07	0	0	0	0	0	0	0	0	0	0	0	0	0	0	0	0	0	5.49E-07	0	0	0	0	0	0	0	0	0	5.51E-06	0	0	0	0	0	3.41E-06	5.57E-06	0	0	0	0	0	0	0	0	6.66E-07	0	3.58E-05	0
GLUTORN-PWY: L-ornithine biosynthesis I|g__Lachnospiraceae_unclassified.s__Lachnospiraceae_bacterium_A4	0	2.91E-05	4.28E-07	3.66E-05	6.46E-07	0	0	7.33E-06	0	1.71E-05	6.39E-05	1.88E-05	2.90E-06	0	7.02E-07	0	0	0	4.47E-06	3.90E-06	0	0	0	1.76E-05	4.08E-05	0	0	5.05E-07	0	0	1.41E-05	0	7.62E-05	2.55E-05	0	3.08E-05	6.35E-07	0	0	9.15E-06	1.02E-05	3.53E-05	3.66E-05	0	0	1.46E-05	0	3.54E-05	0
GLUTORN-PWY: L-ornithine biosynthesis I|g__Lachnospiraceae_unclassified.s__Lachnospiraceae_bacterium_COE1	0	1.26E-06	0	7.52E-06	1.29E-06	0	1.55E-05	1.80E-06	0	1.04E-05	5.06E-06	1.03E-05	2.35E-06	0	3.33E-06	0	0	0	8.16E-07	1.55E-05	1.10E-05	0	0	1.68E-05	0	0	0	5.82E-06	6.22E-06	1.20E-05	0	0	2.35E-06	1.19E-05	0	1.60E-06	1.31E-05	0	0	1.69E-06	9.59E-07	6.19E-06	5.91E-06	0	1.11E-06	3.31E-06	1.33E-06	7.69E-05	0
GLUTORN-PWY: L-ornithine biosynthesis I|g__Lachnospiraceae_unclassified.s__Lachnospiraceae_bacterium_M18_1	0	0	0	0	0	0	6.32E-06	8.37E-07	1.33E-06	0	0	0	0	0	0	0	5.86E-07	0	1.92E-06	9.77E-07	0	0	0	1.03E-06	0	0	0	1.26E-06	0	0	0	0	1.19E-06	9.46E-07	0	1.56E-07	0	0	0	2.48E-06	2.49E-06	0	5.44E-07	0	0	0	0	3.13E-06	0
GLUTORN-PWY: L-ornithine biosynthesis I|g__Lactococcus.s__Lactococcus_lactis	0	0	3.11E-05	0	0	1.51E-05	0	0	2.49E-06	0	0	0	0	5.77E-06	0	2.26E-05	7.77E-07	0	0	0	0	0	0	0	0	5.87E-06	6.73E-06	0	0	0	0	2.73E-06	0	0	0	0	0	2.62E-06	0	0	0	0	0	4.04E-06	0	0	1.18E-06	0	0
GLUTORN-PWY: L-ornithine biosynthesis I|g__Parasutterella.s__Parasutterella_excrementihominis	0	0	0	0	0	0	0	0	0	0	0	0	0	0	0	0	0	0	0	0	0	0	0	0	0	0	0	0	0	0	0	0	0	0	0	0	0	0	0	0	0	0	0	0	0	0	0	0	0
GLUTORN-PWY: L-ornithine biosynthesis I|g__Streptococcus.s__Streptococcus_thermophilus	0	0	0	0	0	0	0	0	0	0	0	0	0	0	0	0	0	0	0	0	0	0	0	0	0	0	0	0	0	0	0	0	0	0	0	0	0	0	0	0	0	0	0	0	0	0	0	0	0
GLUTORN-PWY: L-ornithine biosynthesis I|unclassified	0.000195812	0.000209768	0.000255837	0.000288258	0.000206005	0.000140095	0.000384142	0.000270665	7.13E-05	0.00026945	0.000313214	0.000277231	0.000170635	0.000117682	0.000187144	0.000176796	0.000140638	0.000150237	0.000218205	0.000190705	0.000166331	0.000199978	0.000152856	0.000232221	0.000218956	0.000103305	0.000124412	0.000249981	0.000237742	0.000253798	0.000149473	0.000226822	0.000180149	0.000240959	0.000204053	0.000243101	0.000248983	0.000211073	0.000214229	0.000196784	0.000190828	0.000146143	0.000158353	0.000162877	0.000116445	0.000232035	0.000186594	0.000131901	0.000150726
GLYCOCAT-PWY: glycogen degradation I	9.92E-05	2.44E-05	9.96E-05	3.17E-05	2.93E-05	7.87E-05	1.75E-06	1.22E-05	0.000124827	1.98E-05	2.13E-05	1.49E-05	2.55E-05	9.78E-05	2.68E-05	7.03E-05	3.07E-05	2.57E-05	1.36E-05	1.54E-05	5.53E-05	4.79E-05	9.84E-06	4.44E-05	2.20E-05	5.68E-05	5.86E-05	3.96E-05	3.35E-05	6.76E-06	2.66E-05	3.80E-05	1.34E-05	3.61E-05	4.21E-05	2.94E-05	7.12E-06	1.73E-05	6.19E-05	2.64E-05	2.97E-05	2.79E-05	2.96E-05	7.12E-05	3.25E-05	1.54E-05	8.08E-07	2.32E-05	5.68E-05
GLYCOCAT-PWY: glycogen degradation I|g__Escherichia.s__Escherichia_coli	0	9.79E-07	2.62E-06	0	0	0	0	0	8.36E-06	0	0	0	0	0	0	0	0	0	0	0	2.04E-06	0	0	0	0	0	0	0	0	0	0	0	0	0	0	9.25E-07	0	0	0	0	0	0	0	0	0	0	0	0	0
GLYCOCAT-PWY: glycogen degradation I|g__Klebsiella.s__Klebsiella_oxytoca	0	0	0	0	0	0	0	0	5.31E-06	0	0	0	0	0	0	0	0	0	0	0	0	0	0	0	0	0	0	0	0	0	0	0	0	0	0	0	0	0	0	0	0	0	0	0	0	0	0	0	0
GLYCOCAT-PWY: glycogen degradation I|unclassified	9.00E-06	6.82E-07	5.88E-06	4.08E-07	1.03E-05	0	0	8.09E-06	2.05E-06	9.90E-06	1.93E-05	7.97E-06	2.43E-06	1.13E-06	0	1.85E-06	4.64E-06	3.54E-06	0	8.55E-06	2.01E-05	0	0	1.44E-05	6.99E-06	2.94E-06	3.12E-06	3.12E-05	2.39E-05	0	0	2.79E-06	3.32E-06	1.95E-05	0	2.19E-05	0	0	9.65E-06	1.14E-05	1.01E-05	2.29E-06	0	7.88E-06	0	9.45E-06	8.06E-07	8.62E-07	0
GLYCOGENSYNTH-PWY: glycogen biosynthesis I (from ADP-D-Glucose)	0.000325717	0.000499641	0.000373971	0.000603893	0.000421706	0.00041462	0.000656376	0.000487144	0.000211433	0.000561117	0.000703588	0.000567825	0.000428902	0.000333925	0.000333199	0.00031658	0.000356094	0.000339423	0.00044293	0.00042827	0.000370048	0.000402284	0.000344302	0.000500878	0.000486217	0.000318041	0.000335143	0.000503931	0.000487521	0.000529262	0.00035649	0.000435902	0.000537237	0.00051851	0.000361554	0.000525274	0.000528742	0.000476822	0.00035741	0.000432729	0.000427398	0.000434041	0.000427354	0.000293799	0.000213756	0.000478075	0.000426968	0.000535487	0.000360029
GLYCOGENSYNTH-PWY: glycogen biosynthesis I (from ADP-D-Glucose)|g__Acetatifactor.s__Acetatifactor_muris	0	0	0	6.77E-07	1.87E-06	0	0	2.68E-06	0	4.48E-06	4.25E-06	4.85E-06	1.38E-06	0	7.80E-07	0	1.19E-06	1.09E-06	2.33E-06	6.49E-06	2.52E-06	0	1.25E-06	0	0	0	0	3.79E-06	3.24E-06	3.47E-06	0	0	0	0	0	4.14E-06	3.06E-06	0	0	0	0	0	0	0	0	0	7.62E-06	0	0
GLYCOGENSYNTH-PWY: glycogen biosynthesis I (from ADP-D-Glucose)|g__Acutalibacter.s__Acutalibacter_muris	1.74E-06	4.61E-06	6.04E-07	2.16E-06	1.82E-06	6.55E-07	9.64E-06	9.45E-06	0	8.68E-07	0	8.18E-07	4.37E-05	1.21E-06	1.96E-05	1.09E-06	4.49E-06	2.58E-06	7.52E-06	8.16E-06	5.43E-06	0	0	1.50E-05	4.84E-06	0	0	2.56E-06	1.82E-06	4.03E-06	6.92E-06	3.39E-06	1.62E-06	1.77E-05	0	1.17E-06	5.04E-06	0	0	2.21E-05	2.49E-05	2.53E-05	2.97E-05	0	6.36E-06	1.16E-06	1.21E-06	1.66E-05	2.76E-06
GLYCOGENSYNTH-PWY: glycogen biosynthesis I (from ADP-D-Glucose)|g__Aerococcus.s__Aerococcus_urinaeequi	0	0	0	0	0	0	0	0	0	0	0	0	0	0	0	0	0	0	0	0	0	0	0	0	0	0	0	0	0	0	0	0	0	0	0	0	0	0	0	0	0	0	0	0	0	0	0	0	0
GLYCOGENSYNTH-PWY: glycogen biosynthesis I (from ADP-D-Glucose)|g__Aerococcus.s__Aerococcus_viridans	0	0	0	0	0	0	0	0	0	0	0	0	0	0	0	0	0	0	0	0	0	0	0	0	0	0	0	0	0	0	0	0	0	0	0	0	0	0	0	0	0	0	0	0	0	0	0	0	0
GLYCOGENSYNTH-PWY: glycogen biosynthesis I (from ADP-D-Glucose)|g__Anaerotruncus.s__Anaerotruncus_colihominis	0	0	0	0	0	3.50E-07	0	0	1.64E-06	0	0	0	0	0	0	0	0	0	0	0	0	0	0	0	0	0	0	0	0	0	0	0	0	0	0	0	0	1.47E-06	0	0	0	0	0	0	0	0	0	0	0
GLYCOGENSYNTH-PWY: glycogen biosynthesis I (from ADP-D-Glucose)|g__Anaerotruncus.s__Anaerotruncus_sp_G3_2012	1.52E-06	2.93E-06	3.44E-07	0	0	1.10E-06	1.72E-06	0	0	2.66E-06	3.61E-06	3.19E-06	0	0	8.63E-07	7.78E-07	3.41E-06	2.59E-06	1.25E-06	0	1.56E-06	9.61E-07	0	0	2.42E-06	0	0	0	0	0	0	3.83E-06	0	0	3.76E-06	5.80E-06	0	6.70E-06	0	0	0	0	0	3.05E-06	7.52E-07	1.17E-06	0	6.09E-06	0
GLYCOGENSYNTH-PWY: glycogen biosynthesis I (from ADP-D-Glucose)|g__Bacteroides.s__Bacteroides_caecimuris	1.21E-05	7.92E-06	3.90E-06	0	1.34E-06	5.29E-06	0	0	1.28E-05	7.78E-07	0	4.28E-07	4.94E-06	2.71E-05	1.02E-05	0	3.34E-06	0	0	1.85E-06	1.31E-06	0	1.64E-06	5.30E-06	4.65E-06	8.46E-05	8.67E-05	1.27E-06	0	7.43E-07	2.13E-06	0	0	3.44E-06	5.90E-06	1.80E-06	9.61E-07	6.03E-06	4.50E-06	0	0	6.79E-06	5.94E-06	6.01E-06	3.87E-06	5.13E-06	0	3.91E-06	5.73E-06
GLYCOGENSYNTH-PWY: glycogen biosynthesis I (from ADP-D-Glucose)|g__Clostridium.s__Clostridium_perfringens	0	0	0	0	0	0	0	0	9.31E-07	0	0	0	0	0	0	0	0	0	0	0	0	0	0	0	0	0	0	0	0	0	0	0	0	0	0	0	0	0	0	0	0	0	0	0	0	0	0	0	0
GLYCOGENSYNTH-PWY: glycogen biosynthesis I (from ADP-D-Glucose)|g__Clostridium.s__Clostridium_sp_ASF356	0	6.71E-07	0	0	0	0	0	0	0	0	0	0	0	8.99E-07	0	0	0	0	0	0	1.11E-05	0	0	5.96E-07	0	0	0	2.22E-06	0	0	0	0	0	0	0	7.25E-07	0	0	0	3.65E-06	2.34E-06	1.26E-06	1.35E-06	0	0	0	0	0	0
GLYCOGENSYNTH-PWY: glycogen biosynthesis I (from ADP-D-Glucose)|g__Clostridium.s__Clostridium_sp_ASF502	0	4.11E-06	2.64E-06	4.21E-07	8.44E-08	0	6.73E-07	6.20E-07	5.08E-08	3.51E-07	6.09E-07	1.80E-07	8.77E-07	0	0	0	1.37E-07	0	9.15E-07	0	7.85E-07	0	8.36E-07	3.04E-07	4.47E-06	0	0	3.06E-07	9.93E-08	3.96E-07	7.55E-07	4.91E-07	3.96E-07	8.12E-07	0	3.17E-06	0	0	1.38E-06	1.59E-06	1.11E-06	3.72E-06	2.76E-06	0	1.14E-06	1.86E-06	0	4.29E-07	0
GLYCOGENSYNTH-PWY: glycogen biosynthesis I (from ADP-D-Glucose)|g__Dorea.s__Dorea_sp_5_2	0	8.06E-06	2.95E-06	2.90E-06	0	0	0	3.08E-06	9.74E-07	6.41E-07	5.43E-07	5.66E-07	0	2.35E-06	1.86E-06	0	0	0	7.86E-07	6.19E-07	0	2.03E-06	1.48E-06	2.31E-06	5.98E-06	0	0	0	0	1.61E-06	0	0	6.52E-07	0	3.90E-06	4.21E-06	1.15E-06	4.99E-06	0	1.78E-06	1.99E-06	4.46E-07	0	4.50E-06	0	2.07E-06	2.60E-06	0	4.09E-07
GLYCOGENSYNTH-PWY: glycogen biosynthesis I (from ADP-D-Glucose)|g__Enterococcus.s__Enterococcus_gallinarum	0	0	0	0	0	0	0	0	0	0	0	0	0	0	0	0	0	0	0	0	0	0	0	0	0	0	0	0	0	0	0	0	0	0	0	0	0	0	0	0	0	0	0	0	0	0	0	0	0
GLYCOGENSYNTH-PWY: glycogen biosynthesis I (from ADP-D-Glucose)|g__Erysipelatoclostridium.s__Clostridium_cocleatum	0	0	4.53E-07	0	0	0	0	0	5.45E-07	0	0	0	0	1.82E-05	0	0	0	0	0	0	0	0	0	0	0	0	0	0	0	0	0	0	0	0	0	0	0	0	0	0	0	0	0	0	0	0	1.06E-06	0	0
GLYCOGENSYNTH-PWY: glycogen biosynthesis I (from ADP-D-Glucose)|g__Erysipelatoclostridium.s__Clostridium_innocuum	0	0	0	0	0	0	0	0	1.95E-06	0	0	0	0	0	0	0	0	0	0	0	0	0	0	0	0	0	0	0	0	0	0	0	0	0	0	0	0	0	0	0	0	0	0	0	0	0	0	0	0
GLYCOGENSYNTH-PWY: glycogen biosynthesis I (from ADP-D-Glucose)|g__Erysipelatoclostridium.s__Erysipelatoclostridium_ramosum	0	0	0	0	0	0	0	0	0	0	0	0	0	0	0	0	0	0	0	0	0	0	0	0	0	5.48E-07	1.26E-06	0	0	0	0	0	0	0	0	0	0	0	0	0	0	0	0	0	0	0	0	0	0
GLYCOGENSYNTH-PWY: glycogen biosynthesis I (from ADP-D-Glucose)|g__Escherichia.s__Escherichia_coli	0	1.31E-06	5.23E-06	1.18E-06	0	0	0	0	5.62E-05	2.46E-07	0	4.38E-07	0	3.48E-06	0	0	0	0	0	0	5.24E-06	0	0	0	0	1.02E-05	8.70E-06	0	0	0	0	0	8.63E-07	0	0	2.58E-06	0	0	0	0	0	0	0	1.41E-06	0	0	0	0	0
GLYCOGENSYNTH-PWY: glycogen biosynthesis I (from ADP-D-Glucose)|g__Eubacterium.s__Eubacterium_sp_14_2	0	0	0	0	0	0	0	8.32E-06	1.56E-06	0	0	3.90E-07	0	1.36E-06	0	0	0	0	0	7.83E-06	3.13E-06	0	0	0	6.22E-07	0	0	0	0	7.51E-06	0	0	0	0	0	0	1.23E-05	0	0	0	0	0	0	0	0	0	0	0	0
GLYCOGENSYNTH-PWY: glycogen biosynthesis I (from ADP-D-Glucose)|g__Faecalibaculum.s__Faecalibaculum_rodentium	0	0	0	0	0	0	0	0	0	0	0	0	0	2.41E-06	0	0	1.15E-06	1.08E-06	0	0	0	2.12E-06	0	0	0	3.17E-06	2.72E-06	0	0	0	0	0	0	0	0	0	0	0	4.12E-06	0	0	0	0	0	0	0	0	0	1.05E-06
GLYCOGENSYNTH-PWY: glycogen biosynthesis I (from ADP-D-Glucose)|g__Firmicutes_unclassified.s__Firmicutes_bacterium_ASF500	2.60E-05	2.92E-05	2.87E-05	2.28E-05	2.38E-05	1.58E-05	7.92E-06	3.21E-05	0	2.30E-05	1.87E-05	2.50E-05	1.80E-05	1.42E-05	1.96E-05	2.20E-05	1.70E-05	1.81E-05	2.55E-05	2.04E-05	1.21E-05	3.11E-05	0	1.51E-05	2.84E-05	0	0	1.81E-05	1.80E-05	2.02E-05	1.66E-05	2.06E-05	9.14E-06	1.66E-05	2.19E-05	2.43E-05	2.05E-05	3.01E-05	3.21E-05	1.54E-05	1.80E-05	1.54E-05	1.59E-05	2.07E-05	2.01E-05	2.35E-05	2.27E-05	2.19E-05	2.06E-05
GLYCOGENSYNTH-PWY: glycogen biosynthesis I (from ADP-D-Glucose)|g__Klebsiella.s__Klebsiella_oxytoca	0	0	0	0	0	0	0	0	2.24E-06	0	0	0	0	0	0	0	0	0	0	0	0	0	0	0	0	0	0	0	0	0	0	0	0	0	0	0	0	0	0	0	0	0	0	0	0	0	0	0	0
GLYCOGENSYNTH-PWY: glycogen biosynthesis I (from ADP-D-Glucose)|g__Lachnospiraceae_unclassified.s__Lachnospiraceae_bacterium_10_1	0	0	0	0	1.67E-06	0	0	0	0	6.34E-06	4.40E-06	5.97E-06	0	0	1.56E-06	0	4.25E-05	3.79E-05	4.43E-07	0	0	0	0	0	0	0	0	0	0	1.54E-06	3.31E-06	0	4.72E-06	0	0	3.77E-06	2.97E-06	0	0	0	0	0	0	0	0	0	0	0	0
GLYCOGENSYNTH-PWY: glycogen biosynthesis I (from ADP-D-Glucose)|g__Lachnospiraceae_unclassified.s__Lachnospiraceae_bacterium_28_4	0	0	1.17E-05	0	0	0.000150185	3.20E-06	0	7.43E-07	2.13E-06	1.48E-06	2.48E-06	6.44E-05	0	0	1.84E-05	1.61E-06	2.01E-06	2.80E-06	2.77E-06	1.02E-06	4.16E-05	8.76E-05	0	0	3.12E-05	3.04E-05	1.30E-06	1.70E-06	4.20E-05	1.04E-05	0.000102789	1.55E-06	0	3.43E-05	4.15E-06	4.46E-05	5.86E-05	3.33E-05	5.90E-06	5.00E-06	0	0	7.28E-06	0	1.92E-05	9.42E-05	0	6.36E-05
GLYCOGENSYNTH-PWY: glycogen biosynthesis I (from ADP-D-Glucose)|g__Lachnospiraceae_unclassified.s__Lachnospiraceae_bacterium_3_1	0	0	0	0	0	0	0	0	0	0	0	0	0	0	0	0	0	0	0	0	0	0	0	0	0	0	0	0	0	0	0	0	0	0	0	0	0	5.77E-07	0	0	0	0	0	0	0	0	0	0	0
GLYCOGENSYNTH-PWY: glycogen biosynthesis I (from ADP-D-Glucose)|g__Lachnospiraceae_unclassified.s__Lachnospiraceae_bacterium_3_2	0	0	0	0	0	9.28E-07	0	1.36E-06	0	6.40E-07	1.51E-06	6.57E-07	0	0	8.45E-07	0	5.34E-06	4.60E-06	3.47E-07	1.01E-06	0	0	0	0	0	0	0	2.12E-06	2.65E-06	0	0	0	0	0	0	6.02E-07	0	0	0	1.32E-06	1.65E-06	9.02E-07	9.74E-07	0	0	0	0	0	0
GLYCOGENSYNTH-PWY: glycogen biosynthesis I (from ADP-D-Glucose)|g__Lachnospiraceae_unclassified.s__Lachnospiraceae_bacterium_A2	0	1.70E-06	0	0	0	0	0	1.94E-07	0	0	0	1.28E-07	0	0	0	0	0	0	0	8.29E-07	0	0	0	0	8.15E-08	0	0	0	0	8.82E-06	0	0	0	0	0	5.34E-06	7.34E-06	3.11E-06	0	0	0	0	0	0	0	1.01E-06	1.41E-06	4.09E-05	0
GLYCOGENSYNTH-PWY: glycogen biosynthesis I (from ADP-D-Glucose)|g__Lachnospiraceae_unclassified.s__Lachnospiraceae_bacterium_A4	0	4.78E-05	5.18E-07	6.12E-05	1.21E-06	0	0	9.43E-06	0	2.89E-05	9.91E-05	3.02E-05	5.89E-06	0	9.54E-07	0	0	0	7.27E-06	7.08E-06	0	0	0	3.07E-05	5.30E-05	0	0	7.49E-07	0	2.09E-06	2.13E-05	0	0.000116014	3.82E-05	0	4.44E-05	1.24E-06	0	0	1.37E-05	1.41E-05	5.41E-05	5.86E-05	0	0	2.00E-05	0	5.86E-05	0
GLYCOGENSYNTH-PWY: glycogen biosynthesis I (from ADP-D-Glucose)|g__Lachnospiraceae_unclassified.s__Lachnospiraceae_bacterium_COE1	0	1.49E-06	0	8.81E-06	1.73E-06	3.72E-07	1.56E-05	3.40E-06	0	1.21E-05	6.80E-06	1.17E-05	3.65E-06	0	4.31E-06	0	0	0	2.95E-06	1.92E-05	1.48E-05	0	0	2.11E-05	0	0	0	7.58E-06	6.89E-06	1.11E-05	0	0	3.42E-06	1.54E-05	0	2.82E-06	1.44E-05	0	0	1.97E-06	1.43E-06	7.12E-06	6.15E-06	0	1.59E-06	4.57E-06	1.45E-06	9.25E-05	0
GLYCOGENSYNTH-PWY: glycogen biosynthesis I (from ADP-D-Glucose)|g__Lachnospiraceae_unclassified.s__Lachnospiraceae_bacterium_M18_1	0	1.43E-06	1.01E-07	4.00E-07	3.87E-07	0	1.02E-05	9.54E-07	2.17E-06	5.42E-07	4.03E-07	2.36E-07	0	0	0	0	8.64E-07	0	2.08E-06	1.58E-06	5.94E-07	0	0	1.43E-06	8.32E-07	0	0	1.09E-06	1.50E-06	0	0	0	8.58E-07	1.56E-06	0	3.32E-07	0	0	0	3.47E-06	4.02E-06	0	1.01E-06	0	0	6.27E-07	0	4.51E-06	0
GLYCOGENSYNTH-PWY: glycogen biosynthesis I (from ADP-D-Glucose)|g__Lactobacillus.s__Lactobacillus_murinus	0	6.10E-07	2.39E-06	1.14E-06	5.17E-07	0	3.42E-06	1.14E-06	1.90E-06	6.22E-07	4.56E-07	4.99E-07	3.54E-07	5.55E-07	8.45E-07	1.02E-06	0	0	3.41E-07	6.47E-07	1.27E-05	8.08E-07	0	0	0	0	0	1.03E-06	0	1.72E-06	2.22E-06	6.90E-07	5.29E-06	1.67E-06	0	5.30E-07	1.66E-06	0	0	1.26E-06	8.71E-07	0	0	0	0	3.21E-06	0	0	0
GLYCOGENSYNTH-PWY: glycogen biosynthesis I (from ADP-D-Glucose)|g__Lactococcus.s__Lactococcus_lactis	0	0	1.85E-05	0	0	1.37E-05	0	0	2.68E-06	0	0	0	0	2.94E-06	0	1.28E-05	0	0	0	0	0	0	1.03E-06	0	0	2.37E-06	0	0	0	0	0	0	0	0	0	0	0	2.29E-06	0	0	0	0	0	4.55E-06	0	0	0	0	0
GLYCOGENSYNTH-PWY: glycogen biosynthesis I (from ADP-D-Glucose)|g__Oscillibacter.s__Oscillibacter_sp_1_3	6.79E-06	8.44E-06	1.00E-05	6.88E-06	7.96E-06	5.63E-06	0	1.39E-05	0	1.26E-05	1.19E-05	1.30E-05	1.27E-05	0	1.17E-05	9.54E-06	9.82E-06	1.04E-05	9.36E-06	1.05E-05	3.67E-06	1.45E-05	0	0	1.65E-05	0	0	1.13E-05	1.06E-05	9.07E-06	0	8.84E-06	3.91E-06	0	1.06E-05	9.25E-06	1.00E-05	9.16E-06	3.88E-06	7.27E-06	9.16E-06	1.10E-05	1.17E-05	6.80E-06	7.80E-06	8.96E-06	1.14E-05	7.84E-06	7.57E-06
GLYCOGENSYNTH-PWY: glycogen biosynthesis I (from ADP-D-Glucose)|g__Parabacteroides.s__Parabacteroides_distasonis	0	0	0	0	0	0	0	0	0	0	0	0	0	0	0	0	0	0	0	0	0	0	0	0	0	0	0	0	0	0	0	0	0	0	0	0	0	0	0	0	0	0	0	0	0	0	0	0	0
GLYCOGENSYNTH-PWY: glycogen biosynthesis I (from ADP-D-Glucose)|g__Ruthenibacterium.s__Ruthenibacterium_lactatiformans	0	0	0	0	0	0	0	0	4.51E-07	0	0	0	0	3.11E-07	0	0	0	0	0	0	0	0	0	0	0	0	0	0	0	0	0	0	0	0	0	0	0	0	0	0	0	0	0	0	0	0	0	0	0
GLYCOGENSYNTH-PWY: glycogen biosynthesis I (from ADP-D-Glucose)|g__Streptococcus.s__Streptococcus_acidominimus	0	0	0	0	1.16E-06	0	0	0	6.44E-07	0	0	0	0	0	0	0	0	0	0	0	0	0	0	0	0	0	0	0	0	0	0	0	0	0	0	0	1.75E-06	0	0	0	0	0	0	0	0	0	0	0	0
GLYCOGENSYNTH-PWY: glycogen biosynthesis I (from ADP-D-Glucose)|g__Terrisporobacter.s__Terrisporobacter_othiniensis	0	0	0	0	0	0	0	0	0	0	0	0	0	0	0	0	0	0	0	0	0	0	0	0	0	2.61E-06	2.39E-06	0	0	0	0	0	0	0	0	0	0	0	0	0	0	0	0	0	0	0	0	0	0
GLYCOGENSYNTH-PWY: glycogen biosynthesis I (from ADP-D-Glucose)|unclassified	0.00026958	0.000333617	0.000247657	0.000387286	0.000336157	0.000199338	0.000590379	0.00036223	0.000101711	0.000409591	0.000447068	0.000415535	0.000235136	0.000226341	0.000241352	0.00022412	0.000251464	0.00024622	0.000363558	0.000307454	0.000244232	0.000298065	0.000217736	0.0003701	0.000304462	0.000228035	0.000243053	0.000433628	0.000419777	0.000382059	0.000246787	0.000282721	0.000306043	0.000361959	0.00026193	0.000340182	0.000369733	0.00029358	0.000252069	0.000323538	0.000316664	0.000226887	0.000215543	0.000207256	0.000143539	0.000364148	0.000276757	0.000212463	0.000186086
GLYCOL-GLYOXDEG-PWY: superpathway of glycol metabolism and degradation	0	8.58E-07	1.32E-06	0	3.33E-07	0	0	0	1.31E-05	3.47E-07	0	8.88E-07	0	5.75E-07	0	0	0	0	0	0	1.15E-06	0	0	0	8.98E-07	2.00E-06	1.78E-06	5.24E-07	0	0	0	0	1.46E-06	0	0	1.28E-06	0	0	0	0	0	0	0	1.28E-06	0	1.44E-07	0	0	2.13E-07
GLYCOL-GLYOXDEG-PWY: superpathway of glycol metabolism and degradation|g__Escherichia.s__Escherichia_coli	0	0	8.11E-07	0	0	0	0	0	6.79E-06	0	0	0	0	0	0	0	0	0	0	0	1.05E-06	0	0	0	0	1.26E-06	0	0	0	0	0	0	0	0	0	5.41E-07	0	0	0	0	0	0	0	0	0	0	0	0	0
GLYCOL-GLYOXDEG-PWY: superpathway of glycol metabolism and degradation|g__Klebsiella.s__Klebsiella_oxytoca	0	0	0	0	0	0	0	0	5.50E-06	0	0	0	0	0	0	0	0	0	0	0	0	0	0	0	0	0	0	0	0	0	0	0	0	0	0	0	0	0	0	0	0	0	0	0	0	0	0	0	0
GLYCOL-GLYOXDEG-PWY: superpathway of glycol metabolism and degradation|unclassified	0	8.03E-07	1.04E-06	0	3.33E-07	0	0	0	2.85E-06	1.88E-07	0	8.48E-07	0	5.44E-07	0	0	0	0	0	0	8.31E-07	0	0	0	8.60E-07	1.40E-06	1.54E-06	5.24E-07	0	0	0	0	1.42E-06	0	0	1.02E-06	0	0	0	0	0	0	0	1.25E-06	0	1.44E-07	0	0	2.12E-07
GLYCOLYSIS-E-D: superpathway of glycolysis and the Entner-Doudoroff pathway	7.33E-05	3.96E-05	0.000125072	1.74E-05	6.31E-05	9.45E-05	8.38E-06	3.39E-06	0.000171698	2.29E-05	1.12E-05	2.33E-05	3.83E-05	9.40E-05	5.24E-05	0.00011773	5.40E-05	4.64E-05	2.82E-05	3.48E-05	4.78E-05	6.31E-05	4.85E-05	3.82E-05	4.35E-05	7.26E-05	7.14E-05	2.75E-05	2.30E-05	2.07E-05	9.43E-05	2.57E-05	3.70E-05	3.86E-05	5.47E-05	3.10E-05	2.46E-05	2.56E-05	4.98E-05	3.32E-05	4.64E-05	5.58E-05	4.86E-05	7.96E-05	3.93E-05	3.49E-05	0	3.93E-05	9.02E-05
GLYCOLYSIS-E-D: superpathway of glycolysis and the Entner-Doudoroff pathway|g__Escherichia.s__Escherichia_coli	0	1.03E-06	5.40E-06	0	0	0	0	0	5.37E-05	0	0	0	0	2.94E-06	0	0	0	0	0	0	0	0	0	0	0	1.27E-05	1.12E-05	0	0	0	0	0	0	0	0	1.47E-06	0	0	0	0	0	0	0	0	0	0	0	0	0
GLYCOLYSIS-E-D: superpathway of glycolysis and the Entner-Doudoroff pathway|g__Klebsiella.s__Klebsiella_oxytoca	0	0	0	0	0	0	0	0	3.14E-07	0	0	0	0	0	0	0	0	0	0	0	0	0	0	0	0	0	0	0	0	0	0	0	0	0	0	0	0	0	0	0	0	0	0	0	0	0	0	0	0
GLYCOLYSIS-E-D: superpathway of glycolysis and the Entner-Doudoroff pathway|unclassified	2.92E-05	2.05E-05	4.51E-05	6.52E-06	1.03E-05	3.07E-05	7.06E-06	0	2.22E-05	5.61E-06	1.21E-06	2.49E-06	1.78E-05	5.08E-05	2.07E-05	4.03E-05	2.54E-05	2.04E-05	0	1.13E-05	1.82E-05	2.00E-05	9.77E-06	1.80E-05	1.99E-05	2.61E-05	3.18E-05	9.00E-06	0	0	1.21E-05	1.25E-05	9.87E-06	1.66E-05	2.57E-05	8.95E-06	4.80E-06	1.76E-05	3.44E-05	0	0	2.82E-05	2.37E-05	2.56E-05	1.73E-05	7.91E-06	0	1.66E-05	3.70E-05
GLYCOLYSIS-TCA-GLYOX-BYPASS: superpathway of glycolysis, pyruvate dehydrogenase, TCA, and glyoxylate bypass	0	8.85E-07	4.93E-07	0	0	0	0	0	3.91E-05	2.88E-07	6.08E-07	0	0	7.63E-07	0	0	0	0	0	0	0	0	0	0	0	2.28E-06	3.28E-06	0	0	0	0	0	8.77E-07	0	0	1.20E-06	0	0	0	0	0	0	0	0	0	0	0	0	0
GLYCOLYSIS-TCA-GLYOX-BYPASS: superpathway of glycolysis, pyruvate dehydrogenase, TCA, and glyoxylate bypass|g__Escherichia.s__Escherichia_coli	0	0	0	0	0	0	0	0	2.80E-05	0	0	0	0	0	0	0	0	0	0	0	0	0	0	0	0	0	0	0	0	0	0	0	0	0	0	0	0	0	0	0	0	0	0	0	0	0	0	0	0
GLYCOLYSIS-TCA-GLYOX-BYPASS: superpathway of glycolysis, pyruvate dehydrogenase, TCA, and glyoxylate bypass|unclassified	0	8.66E-07	4.42E-07	0	0	0	0	0	1.85E-06	2.55E-07	5.55E-07	0	0	6.92E-07	0	0	0	0	0	0	0	0	0	0	0	2.02E-06	2.73E-06	0	0	0	0	0	0	0	0	1.11E-06	0	0	0	0	0	0	0	0	0	0	0	0	0
GLYCOLYSIS: glycolysis I (from glucose 6-phosphate)	0.000182041	0.000208175	0.000262541	0.000165743	0.000284847	0.000167851	0.000145499	0.000196826	0.000301124	0.000215385	0.000112187	0.000231883	0.000139159	0.00025203	0.000121847	0.000224378	0.000184975	0.000166326	0.000249109	0.00019112	0.000223692	0.000147506	0.000259561	0.000134686	0.000190491	0.000195044	0.000203623	0.000213916	0.000215904	0.00018307	0.000238826	0.000135933	0.000208538	0.00016519	0.000160223	0.000175974	0.000191783	9.57E-05	0.000160288	0.000175688	0.000182493	0.000155116	0.000138542	0.000221792	0.000138677	0.000197774	9.32E-05	0.00017265	0.000206736
GLYCOLYSIS: glycolysis I (from glucose 6-phosphate)|g__Escherichia.s__Escherichia_coli	0	1.18E-06	6.96E-06	8.01E-07	0	0	0	0	5.86E-05	0	0	0	0	3.41E-06	0	0	0	0	0	0	0	0	0	0	0	1.57E-05	1.25E-05	0	0	0	0	0	1.30E-06	0	0	2.07E-06	0	0	0	0	0	0	0	2.55E-06	0	0	0	0	0
GLYCOLYSIS: glycolysis I (from glucose 6-phosphate)|g__Klebsiella.s__Klebsiella_oxytoca	0	0	0	0	0	0	0	0	6.98E-07	0	0	0	0	0	0	0	0	0	0	0	0	0	0	0	0	0	0	0	0	0	0	0	0	0	0	0	0	0	0	0	0	0	0	0	0	0	0	0	0
GLYCOLYSIS: glycolysis I (from glucose 6-phosphate)|g__Staphylococcus.s__Staphylococcus_xylosus	0	0	0	0	0	0	0	0	0	0	0	0	0	0	0	0	0	0	0	0	0	0	0	0	0	0	0	0	0	0	0	0	0	0	0	0	0	0	0	0	0	0	0	0	0	0	0	0	0
GLYCOLYSIS: glycolysis I (from glucose 6-phosphate)|unclassified	0.000111108	0.000173467	6.51E-05	0.000106264	0.00021815	6.33E-05	3.54E-05	0.000179562	5.12E-05	0.000182043	8.61E-05	0.000190906	0.000120238	0.000117213	0.000108934	5.91E-05	0.000102806	8.39E-05	0.000180318	0.000173195	0.000132974	0.000112242	2.05E-05	0.000120515	0.000167011	9.82E-05	9.72E-05	0.00018753	0.000193069	0.000132189	0.000135624	4.06E-05	0.000142008	0.000135656	8.29E-05	0.000149645	0.000121892	4.04E-05	9.03E-05	0.000118013	0.000124496	0.000136305	0.000124571	0.000105608	5.61E-05	0.000167906	8.39E-05	7.41E-05	6.75E-05
GLYOXYLATE-BYPASS: glyoxylate cycle	0	1.17E-05	2.13E-05	8.09E-06	4.72E-07	0	3.19E-06	0	9.05E-05	5.75E-06	3.33E-06	7.18E-06	0	1.21E-05	0	0	0	0	0	0	1.75E-05	0	0	0	9.80E-06	4.11E-05	4.59E-05	8.20E-07	2.15E-06	0	0	0	8.94E-06	0	0	1.34E-05	1.91E-06	0	0	0	0	0	0	1.69E-05	2.67E-06	6.98E-07	0	8.83E-06	1.62E-06
GLYOXYLATE-BYPASS: glyoxylate cycle|g__Escherichia.s__Escherichia_coli	0	6.85E-07	8.01E-06	7.14E-07	0	0	0	0	4.85E-05	5.13E-07	0	0	0	3.57E-06	0	0	0	0	0	0	1.14E-06	0	0	0	0	9.32E-06	6.85E-06	0	0	0	0	0	1.08E-06	0	0	1.05E-06	0	0	0	0	0	0	0	0	0	0	0	0	0
GLYOXYLATE-BYPASS: glyoxylate cycle|g__Klebsiella.s__Klebsiella_oxytoca	0	0	0	0	0	0	0	0	8.39E-07	0	0	0	0	0	0	0	0	0	0	0	0	0	0	0	0	0	0	0	0	0	0	0	0	0	0	0	0	0	0	0	0	0	0	0	0	0	0	0	0
GLYOXYLATE-BYPASS: glyoxylate cycle|unclassified	0	4.55E-06	2.62E-06	3.35E-06	4.69E-07	0	0	0	7.72E-06	2.27E-06	2.67E-06	4.35E-06	0	3.71E-06	0	0	0	0	0	0	5.17E-06	0	0	0	5.33E-06	7.31E-06	4.85E-06	8.19E-07	2.15E-06	0	0	0	6.54E-06	0	0	2.52E-06	1.87E-06	0	0	0	0	0	0	9.85E-06	1.97E-06	6.94E-07	0	5.16E-06	1.52E-06
GOLPDLCAT-PWY: superpathway of glycerol degradation to 1,3-propanediol	5.73E-06	7.86E-06	3.60E-06	1.63E-06	1.05E-06	1.14E-06	4.12E-06	6.92E-06	6.54E-06	4.48E-06	6.48E-06	4.14E-06	1.88E-06	0	3.58E-06	0	1.45E-06	2.67E-06	1.93E-06	1.78E-06	4.93E-06	3.73E-06	5.47E-07	3.61E-06	4.87E-06	6.75E-07	0	5.51E-06	4.56E-06	2.26E-06	3.95E-06	6.44E-07	0	4.47E-06	0	5.45E-06	1.85E-06	6.57E-06	0	7.25E-06	7.04E-06	9.44E-07	7.76E-07	0	0	1.57E-06	0	0	0
GOLPDLCAT-PWY: superpathway of glycerol degradation to 1,3-propanediol|g__Klebsiella.s__Klebsiella_oxytoca	0	0	0	0	0	0	0	0	7.36E-07	0	0	0	0	0	0	0	0	0	0	0	0	0	0	0	0	0	0	0	0	0	0	0	0	0	0	0	0	0	0	0	0	0	0	0	0	0	0	0	0
GOLPDLCAT-PWY: superpathway of glycerol degradation to 1,3-propanediol|unclassified	0	4.23E-06	0	1.63E-06	1.02E-06	0	3.19E-06	5.51E-06	0	3.52E-06	4.97E-06	3.45E-06	1.88E-06	0	2.40E-06	0	1.45E-06	2.67E-06	0	1.67E-06	0	0	5.45E-07	3.33E-06	3.45E-06	5.46E-07	0	5.49E-06	4.40E-06	1.53E-06	0	0	0	4.44E-06	0	5.15E-06	6.28E-07	3.76E-06	0	3.72E-06	2.39E-06	0	0	0	0	1.54E-06	0	0	0
HCAMHPDEG-PWY: 3-phenylpropanoate and 3-(3-hydroxyphenyl)propanoate degradation to 2-hydroxypentadienoate	0	1.26E-06	3.43E-06	0	0	0	0	0	3.21E-05	0	7.53E-07	0	0	0	0	0	0	0	0	0	2.19E-06	0	0	0	0	0	0	0	0	0	0	0	3.56E-07	0	0	3.26E-06	0	0	0	0	0	0	0	0	0	0	0	7.80E-07	0
HCAMHPDEG-PWY: 3-phenylpropanoate and 3-(3-hydroxyphenyl)propanoate degradation to 2-hydroxypentadienoate|g__Escherichia.s__Escherichia_coli	0	1.08E-06	3.08E-06	0	0	0	0	0	2.40E-05	0	0	0	0	0	0	0	0	0	0	0	1.63E-06	0	0	0	0	0	0	0	0	0	0	0	0	0	0	2.42E-06	0	0	0	0	0	0	0	0	0	0	0	0	0
HCAMHPDEG-PWY: 3-phenylpropanoate and 3-(3-hydroxyphenyl)propanoate degradation to 2-hydroxypentadienoate|g__Klebsiella.s__Klebsiella_oxytoca	0	0	0	0	0	0	0	0	6.79E-07	0	0	0	0	0	0	0	0	0	0	0	0	0	0	0	0	0	0	0	0	0	0	0	0	0	0	0	0	0	0	0	0	0	0	0	0	0	0	0	0
HCAMHPDEG-PWY: 3-phenylpropanoate and 3-(3-hydroxyphenyl)propanoate degradation to 2-hydroxypentadienoate|unclassified	0	0	3.88E-07	0	0	0	0	0	8.81E-07	0	4.34E-07	0	0	0	0	0	0	0	0	0	0	0	0	0	0	0	0	0	0	0	0	0	2.58E-07	0	0	4.45E-07	0	0	0	0	0	0	0	0	0	0	0	0	0
HEME-BIOSYNTHESIS-II-1: heme b biosynthesis V (aerobic)	0	4.30E-06	7.69E-06	2.47E-06	0	0	2.59E-06	0	9.09E-05	2.10E-06	1.13E-06	1.70E-06	0	8.39E-06	0	5.64E-07	0	0	0	0	5.00E-06	0	8.02E-07	0	0	1.43E-05	1.29E-05	0	0	7.65E-07	0	0	2.95E-06	0	0	1.93E-06	1.34E-06	0	0	0	0	0	0	2.87E-06	0	7.96E-07	0	1.50E-06	1.26E-06
HEME-BIOSYNTHESIS-II-1: heme b biosynthesis V (aerobic)|g__Brevundimonas.s__Brevundimonas_diminuta	0	0	0	0	0	0	0	0	0	0	0	0	0	0	0	0	0	0	0	0	0	0	0	0	0	0	0	0	0	0	0	0	0	0	0	0	0	0	0	0	0	0	0	0	0	0	0	0	0
HEME-BIOSYNTHESIS-II-1: heme b biosynthesis V (aerobic)|g__Escherichia.s__Escherichia_coli	0	1.39E-06	5.24E-06	1.84E-06	0	0	1.01E-06	0	5.11E-05	4.40E-07	0	1.22E-06	0	3.49E-06	0	0	0	0	0	0	3.31E-06	0	0	0	0	9.22E-06	9.86E-06	0	0	0	0	0	1.02E-06	0	0	1.67E-06	0	0	0	0	0	0	0	2.10E-06	0	0	0	0	0
HEME-BIOSYNTHESIS-II-1: heme b biosynthesis V (aerobic)|g__Klebsiella.s__Klebsiella_oxytoca	0	0	0	0	0	0	0	0	2.61E-06	0	0	0	0	0	0	0	0	0	0	0	0	0	0	0	0	0	0	0	0	0	0	0	0	0	0	0	0	0	0	0	0	0	0	0	0	0	0	0	0
HEME-BIOSYNTHESIS-II-1: heme b biosynthesis V (aerobic)|unclassified	0	9.36E-07	0	0	0	0	7.17E-07	0	7.71E-07	4.86E-07	0	0	0	4.17E-07	0	0	0	0	0	0	0	0	0	0	0	6.58E-07	1.03E-06	0	0	0	0	0	0	0	0	0	0	0	0	0	0	0	0	8.46E-07	0	0	0	0	3.78E-07
HEME-BIOSYNTHESIS-II: heme b biosynthesis I (aerobic)	0	4.64E-06	1.50E-05	2.04E-06	1.97E-06	3.24E-07	2.09E-06	0	9.09E-05	1.18E-05	3.77E-06	1.00E-05	4.21E-06	1.70E-05	0	2.66E-05	2.87E-06	1.10E-06	0	1.60E-05	2.98E-05	0	5.71E-06	2.85E-06	0	1.43E-05	1.29E-05	6.56E-06	6.57E-06	2.69E-06	0	2.99E-06	2.95E-06	5.96E-06	0	1.18E-05	3.11E-06	4.44E-05	0	0	0	1.57E-05	1.29E-05	6.63E-06	7.13E-06	9.63E-06	0	8.84E-06	2.72E-05
HEME-BIOSYNTHESIS-II: heme b biosynthesis I (aerobic)|g__Brevundimonas.s__Brevundimonas_diminuta	0	0	0	0	0	0	0	0	0	0	0	0	0	0	0	0	0	0	0	0	0	0	0	0	0	0	0	0	0	0	0	0	0	0	0	0	0	0	0	0	0	0	0	0	0	0	0	0	0
HEME-BIOSYNTHESIS-II: heme b biosynthesis I (aerobic)|g__Escherichia.s__Escherichia_coli	0	1.39E-06	5.24E-06	9.98E-07	0	0	0	0	5.11E-05	4.40E-07	0	1.22E-06	0	3.22E-06	0	0	0	0	0	0	3.31E-06	0	0	0	0	8.31E-06	9.86E-06	0	0	0	0	0	0	0	0	1.67E-06	0	0	0	0	0	0	0	2.10E-06	0	0	0	0	0
HEME-BIOSYNTHESIS-II: heme b biosynthesis I (aerobic)|g__Klebsiella.s__Klebsiella_oxytoca	0	0	0	0	0	0	0	0	7.77E-07	0	0	0	0	0	0	0	0	0	0	0	0	0	0	0	0	0	0	0	0	0	0	0	0	0	0	0	0	0	0	0	0	0	0	0	0	0	0	0	0
HEME-BIOSYNTHESIS-II: heme b biosynthesis I (aerobic)|g__Mucispirillum.s__Mucispirillum_schaedleri	0	0	0	0	0	0	0	0	1.29E-05	7.34E-06	1.63E-06	6.44E-06	3.69E-06	0	0	0	0	0	0	9.40E-06	2.20E-05	0	0	2.42E-06	0	0	0	3.99E-06	3.92E-06	1.06E-06	0	0	0	5.19E-06	0	4.48E-06	9.82E-07	4.00E-05	0	0	0	1.54E-05	1.28E-05	0	7.07E-06	5.08E-06	0	9.15E-07	1.71E-05
HEME-BIOSYNTHESIS-II: heme b biosynthesis I (aerobic)|g__Staphylococcus.s__Staphylococcus_xylosus	0	0	0	0	0	0	0	0	0	0	0	0	0	0	0	0	0	0	0	0	0	0	0	0	0	0	0	0	0	0	0	0	0	0	0	0	0	8.17E-07	0	0	0	0	0	0	0	0	0	0	0
HEME-BIOSYNTHESIS-II: heme b biosynthesis I (aerobic)|unclassified	0	9.36E-07	0	0	0	0	7.17E-07	0	7.71E-07	0	0	0	0	4.17E-07	0	0	0	0	0	0	0	0	0	0	0	6.58E-07	1.03E-06	0	0	0	0	0	0	0	0	0	0	0	0	0	0	0	0	4.08E-07	0	0	0	0	0
HEMESYN2-PWY: heme b biosynthesis II (oxygen-independent)	0	6.55E-06	1.58E-05	3.94E-06	1.36E-05	4.01E-07	5.40E-06	0	0.000110242	2.20E-05	5.60E-06	2.47E-05	4.66E-06	1.72E-05	1.18E-06	3.23E-05	3.71E-06	1.21E-06	3.06E-05	2.64E-05	3.66E-05	0	9.82E-05	3.08E-06	1.83E-06	1.71E-05	1.68E-05	9.82E-06	9.06E-06	6.00E-06	3.39E-05	1.34E-05	2.51E-05	7.13E-06	0	1.61E-05	5.25E-06	4.30E-05	0	0	0	1.71E-05	1.39E-05	8.17E-06	7.47E-06	1.35E-05	0	2.12E-05	3.30E-05
HEMESYN2-PWY: heme b biosynthesis II (oxygen-independent)|g__Escherichia.s__Escherichia_coli	0	2.03E-06	6.30E-06	2.23E-06	0	0	1.01E-06	0	5.08E-05	5.70E-07	0	1.94E-06	0	3.54E-06	0	0	0	0	0	0	3.43E-06	0	0	0	0	9.68E-06	1.05E-05	0	0	0	0	0	1.25E-06	0	0	4.04E-06	0	0	0	0	0	0	0	2.61E-06	0	0	0	9.83E-07	0
HEMESYN2-PWY: heme b biosynthesis II (oxygen-independent)|g__Helicobacter.s__Helicobacter_bilis	0	0	0	0	0	0	0	0	0	0	0	0	0	0	0	2.21E-05	2.19E-06	1.01E-06	0	1.26E-05	0	0	0	0	0	0	0	1.69E-06	1.82E-06	0	0	9.94E-06	0	0	0	0	0	0	0	0	0	0	0	0	0	0	0	1.27E-05	0
HEMESYN2-PWY: heme b biosynthesis II (oxygen-independent)|g__Helicobacter.s__Helicobacter_hepaticus	0	0	0	0	9.78E-06	0	0	0	0	9.69E-06	1.72E-06	1.00E-05	0	0	0	0	0	0	0	0	0	0	0	0	0	0	0	0	0	2.51E-06	0	0	1.93E-06	0	0	2.14E-06	2.30E-06	0	0	0	0	0	0	0	0	4.44E-06	0	0	1.18E-05
HEMESYN2-PWY: heme b biosynthesis II (oxygen-independent)|g__Helicobacter.s__Helicobacter_typhlonius	0	0	0	0	0	0	0	0	2.61E-05	0	0	0	0	0	0	0	0	0	2.45E-05	0	0	0	9.07E-05	0	0	0	0	0	0	0	2.77E-05	0	1.42E-05	0	0	0	0	0	0	0	0	0	0	0	0	0	0	0	0
HEMESYN2-PWY: heme b biosynthesis II (oxygen-independent)|g__Klebsiella.s__Klebsiella_oxytoca	0	0	0	0	0	0	0	0	2.67E-06	0	0	0	0	0	0	0	0	0	0	0	0	0	0	0	0	0	0	0	0	0	0	0	0	0	0	0	0	0	0	0	0	0	0	0	0	0	0	0	0
HEMESYN2-PWY: heme b biosynthesis II (oxygen-independent)|g__Parasutterella.s__Parasutterella_excrementihominis	0	0	0	0	0	0	0	0	0	0	0	0	0	0	0	0	0	0	0	0	0	0	0	0	0	0	0	0	0	0	0	0	0	0	0	0	0	0	0	0	0	0	0	0	0	0	0	1.06E-06	0
HEMESYN2-PWY: heme b biosynthesis II (oxygen-independent)|g__Proteus.s__Proteus_mirabilis	0	0	0	0	0	0	0	0	0	0	0	0	0	0	0	0	0	0	0	0	0	0	0	0	0	0	0	0	0	0	0	0	0	0	0	0	0	0	0	0	0	0	0	0	0	0	0	0	0
HEMESYN2-PWY: heme b biosynthesis II (oxygen-independent)|unclassified	0	1.51E-06	3.64E-07	5.73E-07	0	0	3.94E-06	0	8.08E-07	5.82E-07	0	0	0	2.28E-06	8.87E-07	0	0	0	3.27E-07	0	0	0	0	0	0	4.31E-06	4.11E-06	0	0	6.55E-07	0	0	0	0	0	0	3.96E-07	0	0	0	0	0	0	1.26E-06	0	0	0	0	1.60E-06
HEXITOLDEGSUPER-PWY: superpathway of hexitol degradation (bacteria)	0	1.83E-06	1.53E-05	1.21E-05	1.19E-05	0	6.34E-06	3.80E-06	0.000117921	1.46E-05	1.16E-05	1.82E-05	9.26E-06	9.06E-06	7.51E-06	1.03E-05	1.32E-05	6.61E-06	1.18E-05	1.58E-05	2.32E-05	0	0	1.66E-06	6.33E-06	4.52E-05	5.36E-05	1.54E-05	9.81E-06	1.45E-05	0	0	1.49E-05	2.89E-06	0	1.91E-05	1.58E-05	0	0	0	0	4.24E-06	0	1.27E-05	0	7.70E-06	0	7.22E-06	0
HEXITOLDEGSUPER-PWY: superpathway of hexitol degradation (bacteria)|g__Escherichia.s__Escherichia_coli	0	0	4.64E-06	0	0	0	0	0	5.27E-05	0	0	0	0	2.33E-06	0	0	0	0	0	0	0	0	0	0	0	1.29E-05	1.09E-05	0	0	0	0	0	0	0	0	1.63E-06	0	0	0	0	0	0	0	0	0	0	0	0	0
HEXITOLDEGSUPER-PWY: superpathway of hexitol degradation (bacteria)|g__Klebsiella.s__Klebsiella_oxytoca	0	0	0	0	0	0	0	0	6.66E-07	0	0	0	0	0	0	0	0	0	0	0	0	0	0	0	0	0	0	0	0	0	0	0	0	0	0	0	0	0	0	0	0	0	0	0	0	0	0	0	0
HEXITOLDEGSUPER-PWY: superpathway of hexitol degradation (bacteria)|unclassified	0	1.79E-06	9.54E-07	8.25E-06	7.40E-06	0	4.32E-06	0	0	5.64E-06	1.96E-06	1.79E-06	7.57E-06	3.71E-06	6.79E-06	8.49E-06	1.01E-05	5.60E-06	0	8.19E-06	4.27E-06	0	0	1.62E-06	5.41E-06	5.21E-06	6.05E-06	8.04E-06	0	3.96E-06	0	0	9.75E-06	2.78E-06	0	1.02E-05	6.37E-06	0	0	0	0	3.79E-06	0	2.55E-06	0	5.61E-06	0	6.27E-06	0
HISDEG-PWY: L-histidine degradation I	0.00020217	0.000207128	9.92E-05	0.000121885	0.000187632	0.000104318	3.82E-05	0.000173907	0.000120974	0.000105897	5.89E-05	0.00010535	0.000167701	0.000274086	0.000203207	0.000109172	0.000127058	0.000129766	0.000145246	0.000146263	0.000171565	0.000141694	0.000104527	8.75E-05	0.000239743	0.000323671	0.000347024	0.000115837	0.000111304	0.000102775	0.000270488	8.15E-05	8.18E-05	9.51E-05	0.000110562	0.000121053	9.89E-05	0.000170671	0.000108704	0.000147162	0.000143113	0.000143867	0.000145134	0.000128017	0.000250089	0.000157835	0.000242239	7.52E-05	0.00016652
HISDEG-PWY: L-histidine degradation I|g__Alistipes.s__Alistipes_timonensis	0	0	0	0	0	0	0	0	0	0	0	0	0	0	0	0	0	0	0	0	0	0	0	0	0	0	0	0	0	0	0	0	0	0	0	1.36E-06	0	0	0	0	0	0	0	0	0	0	0	0	0
HISDEG-PWY: L-histidine degradation I|g__Bacteroides.s__Bacteroides_dorei	0	0	0	0	0	0	0	0	0	0	0	0	0	0	0	0	0	0	0	0	0	0	0	0	0	0	0	0	0	0	8.40E-08	0	0	0	0	0	0	0	0	0	0	0	0	0	0	0	0	0	7.42E-08
HISDEG-PWY: L-histidine degradation I|g__Bacteroides.s__Bacteroides_sartorii	0	0	0	0	0	0	0	0	0	9.34E-07	4.51E-07	8.81E-07	0	0	0	0	0	0	8.33E-07	0	0	0	2.30E-05	0	0	0	0	0	0	0	2.46E-05	0	0	0	0	4.23E-06	0	0	0	0	0	0	0	0	0	0	0	0	3.63E-05
HISDEG-PWY: L-histidine degradation I|g__Bacteroides.s__Bacteroides_vulgatus	0	0	0	0	1.37E-05	0	0	0	0	0	0	0	0	0	0	0	0	0	0	0	0	0	0	0	0	0	0	0	0	4.52E-06	0	0	0	0	0	0	4.46E-06	0	0	0	0	0	0	0	0	0	0	0	0
HISDEG-PWY: L-histidine degradation I|g__Brevundimonas.s__Brevundimonas_diminuta	0	0	0	0	0	0	0	0	0	0	0	0	0	0	0	0	0	0	0	0	0	0	0	0	0	0	0	0	0	0	0	0	0	0	0	0	0	0	0	0	0	0	0	0	0	0	0	0	0
HISDEG-PWY: L-histidine degradation I|g__Firmicutes_unclassified.s__Firmicutes_bacterium_ASF500	3.59E-05	2.98E-05	3.70E-05	2.38E-05	2.56E-05	2.14E-05	8.34E-06	3.71E-05	0	2.41E-05	2.08E-05	2.56E-05	1.98E-05	1.60E-05	2.24E-05	3.70E-05	1.84E-05	2.06E-05	2.73E-05	2.24E-05	1.02E-05	4.14E-05	0	1.68E-05	2.81E-05	0	0	1.73E-05	1.84E-05	2.20E-05	1.63E-05	3.09E-05	8.79E-06	1.77E-05	3.45E-05	2.07E-05	2.15E-05	3.81E-05	4.04E-05	1.32E-05	1.40E-05	1.50E-05	1.88E-05	2.94E-05	1.99E-05	2.73E-05	3.13E-05	2.44E-05	2.73E-05
HISDEG-PWY: L-histidine degradation I|g__Jeotgalicoccus.s__Jeotgalicoccus_halotolerans	0	0	0	0	0	0	0	0	0	0	0	0	0	0	0	0	0	0	0	0	0	0	0	0	0	0	0	0	0	0	0	0	0	0	0	0	0	0	0	0	0	0	0	0	0	0	0	0	0
HISDEG-PWY: L-histidine degradation I|g__Klebsiella.s__Klebsiella_oxytoca	0	0	0	0	0	0	0	0	3.85E-07	0	0	0	0	0	0	0	0	0	0	0	0	0	0	0	0	0	0	0	0	0	0	0	0	0	0	0	0	0	0	0	0	0	0	0	0	0	0	0	0
HISDEG-PWY: L-histidine degradation I|g__Muribaculaceae_unclassified.s__Muribaculaceae_bacterium_DSM_103720	0	1.30E-05	3.76E-07	1.28E-05	1.34E-05	1.01E-06	1.93E-06	6.33E-06	0	0	0	4.26E-07	1.84E-06	0	2.07E-05	0	8.64E-06	8.54E-06	9.63E-06	3.37E-06	1.76E-05	0	0	6.58E-07	4.70E-05	0	0	6.11E-06	6.75E-06	5.96E-06	7.35E-05	0	3.04E-06	2.31E-06	0	6.11E-07	6.94E-06	0	0	0	0	2.91E-06	3.67E-06	0	4.11E-06	2.57E-06	0	0	9.28E-07
HISDEG-PWY: L-histidine degradation I|g__Paeniclostridium.s__Paeniclostridium_sordellii	0	0	0	0	0	0	0	0	0	0	0	0	0	0	0	0	0	0	0	0	0	0	0	0	0	0	0	0	0	0	0	0	0	0	0	0	0	0	0	0	0	0	0	0	0	0	0	0	0
HISDEG-PWY: L-histidine degradation I|g__Parabacteroides.s__Parabacteroides_distasonis	0	0	0	0	0	0	0	0	0	0	0	0	0	0	0	0	0	0	0	0	0	0	0	0	0	0	0	0	0	0	0	0	0	0	0	0	0	0	0	0	0	0	0	0	0	0	0	0	0
HISDEG-PWY: L-histidine degradation I|g__Parabacteroides.s__Parabacteroides_goldsteinii	3.66E-06	0	5.11E-06	0	6.83E-07	0	0	0	1.92E-05	0	0	0	0	7.41E-05	0	0	1.42E-06	1.66E-06	0	0	0	0	0	6.08E-07	0	0	0	0	0	0	0	0	0	5.75E-07	0	0	0	0	0	0	0	1.24E-06	8.76E-07	0	0	0	0	0	1.53E-06
HISDEG-PWY: L-histidine degradation I|g__Pseudomonas.s__Pseudomonas_aeruginosa_group	0	0	0	0	0	0	0	0	0	0	0	0	0	0	0	0	0	0	0	0	0	0	0	0	0	0	0	0	0	0	0	0	0	0	0	0	0	0	0	0	0	0	0	0	0	0	0	0	0
HISDEG-PWY: L-histidine degradation I|g__Romboutsia.s__Romboutsia_ilealis	0	0	0	0	0	0	0	0	0	0	0	0	0	0	0	0	0	0	0	0	0	0	0	0	0	0	0	0	0	0	0	0	0	0	0	0	0	0	0	0	0	0	0	0	0	0	0	0	0
HISDEG-PWY: L-histidine degradation I|g__Staphylococcus.s__Staphylococcus_xylosus	0	0	0	0	0	0	0	0	0	0	0	0	0	0	0	0	0	0	0	0	0	0	0	0	0	0	0	0	0	0	0	0	0	0	0	0	0	0	0	0	0	0	0	0	0	0	0	0	0
HISDEG-PWY: L-histidine degradation I|g__Terrisporobacter.s__Terrisporobacter_othiniensis	0	0	0	0	0	0	0	0	0	0	0	0	0	0	0	0	0	0	0	0	0	0	0	0	0	2.07E-06	3.82E-06	0	0	0	0	0	0	0	0	0	0	0	0	0	0	0	0	0	0	0	0	0	0
HISDEG-PWY: L-histidine degradation I|unclassified	0.000160188	0.000156484	5.24E-05	8.40E-05	0.000133689	8.00E-05	2.76E-05	0.000129454	0.000101302	7.62E-05	3.48E-05	7.41E-05	0.000142688	0.000179044	0.000156186	7.09E-05	9.74E-05	9.78E-05	0.00010472	0.000119526	0.000142331	9.97E-05	8.00E-05	6.69E-05	0.000157647	0.000321449	0.000343085	9.10E-05	8.53E-05	6.88E-05	0.000151263	5.01E-05	6.84E-05	7.39E-05	7.54E-05	8.70E-05	6.44E-05	0.000129285	6.77E-05	0.000131539	0.000127706	0.000122957	0.000121649	9.77E-05	0.000218954	0.000126	0.000210563	4.86E-05	9.78E-05
HISTSYN-PWY: L-histidine biosynthesis	0.000191127	0.000227802	0.000284445	0.000234518	0.00028215	0.000284235	0.000191519	0.000266086	0.000275928	0.000210056	0.000201589	0.000210768	0.000313735	0.000315631	0.000318874	0.000253368	0.000267071	0.000263259	0.00023914	0.000236334	0.000250027	0.000231901	0.000310935	0.000250581	0.000296743	0.000304112	0.000310912	0.000237442	0.000223374	0.000229181	0.000286859	0.000286379	0.000191202	0.00027702	0.00027615	0.00023056	0.000236722	0.000299312	0.000319008	0.00035934	0.000360328	0.00027468	0.000279012	0.000316369	0.000302565	0.000212459	0.000243286	0.000267612	0.000291945
HISTSYN-PWY: L-histidine biosynthesis|g__Acetatifactor.s__Acetatifactor_muris	0	0	0	0	0	0	0	5.80E-07	0	1.41E-06	1.08E-06	1.22E-06	0	0	0	0	0	0	4.95E-07	1.29E-06	0	0	0	0	0	0	0	1.11E-06	1.19E-06	9.63E-07	0	0	0	0	0	7.60E-07	8.38E-07	0	0	0	0	0	0	0	0	0	2.61E-06	0	0
HISTSYN-PWY: L-histidine biosynthesis|g__Alistipes.s__Alistipes_timonensis	0	0	0	0	0	0	0	0	0	0	0	0	0	0	0	0	0	0	0	0	0	0	0	0	0	0	0	0	0	0	0	0	0	0	0	7.38E-07	0	0	0	0	0	0	0	0	0	0	0	0	0
HISTSYN-PWY: L-histidine biosynthesis|g__Anaerotruncus.s__Anaerotruncus_sp_G3_2012	0	3.02E-06	0	0	0	1.17E-06	0	0	0	2.03E-06	3.91E-06	3.03E-06	0	0	0	7.53E-07	3.79E-06	3.22E-06	1.36E-06	5.04E-07	0	0	0	0	3.75E-06	0	0	0	0	0	0	4.90E-06	0	0	5.71E-06	5.75E-06	0	8.12E-06	0	0	0	0	0	0	0	9.71E-07	0	6.03E-06	0
HISTSYN-PWY: L-histidine biosynthesis|g__Bacteroides.s__Bacteroides_caecimuris	0	4.95E-06	0	0	1.21E-06	1.81E-06	0	0	4.27E-06	0	0	7.84E-07	4.01E-06	4.07E-06	7.31E-06	0	0	0	0	1.98E-06	0	0	0	4.28E-06	2.95E-06	7.04E-06	1.30E-05	1.97E-06	1.43E-06	0	1.28E-06	0	0	3.06E-06	0	1.98E-06	1.40E-06	0	0	0	0	2.31E-06	3.23E-06	3.57E-06	4.62E-06	5.47E-06	0	1.81E-06	1.95E-06
HISTSYN-PWY: L-histidine biosynthesis|g__Bacteroides.s__Bacteroides_sartorii	0	0	0	0	0	0	0	0	0	1.05E-06	0	6.49E-07	0	0	0	0	0	0	1.07E-06	0	0	0	2.03E-05	0	0	0	0	0	0	0	1.98E-05	0	0	0	0	4.17E-06	0	0	0	0	0	0	0	0	0	0	0	0	3.23E-05
HISTSYN-PWY: L-histidine biosynthesis|g__Bacteroides.s__Bacteroides_uniformis	2.10E-05	2.35E-06	3.05E-05	1.89E-05	7.69E-06	3.57E-05	0	0	5.83E-05	1.46E-06	0	1.17E-06	1.05E-05	4.00E-05	9.55E-06	3.82E-05	1.44E-05	1.20E-05	0	2.39E-06	3.32E-06	2.39E-05	3.69E-06	1.76E-05	4.97E-06	0	0	4.55E-06	2.42E-06	1.83E-06	7.38E-06	1.37E-05	2.04E-06	1.17E-05	3.78E-05	2.35E-06	2.30E-06	0	5.37E-05	1.64E-05	1.27E-05	1.33E-05	1.23E-05	0.000100745	2.47E-05	1.93E-06	0	1.84E-05	2.82E-05
HISTSYN-PWY: L-histidine biosynthesis|g__Bacteroides.s__Bacteroides_vulgatus	0	0	0	0	1.24E-05	0	0	0	0	0	0	0	0	0	0	0	0	0	0	0	0	0	0	0	0	0	0	0	0	3.73E-06	0	0	0	0	0	0	4.76E-06	0	0	0	0	0	0	0	0	0	0	0	0
HISTSYN-PWY: L-histidine biosynthesis|g__Bifidobacterium.s__Bifidobacterium_pseudolongum	0	0	3.88E-07	0	0	0	0	0	0	0	0	0	0	0	0	0	0	0	0	0	6.74E-06	0	0	0	0	0	0	0	0	0	0	0	0	0	0	0	0	0	0	0	0	0	0	0	0	0	0	0	0
HISTSYN-PWY: L-histidine biosynthesis|g__Brevundimonas.s__Brevundimonas_diminuta	0	0	0	0	0	0	0	0	0	0	0	0	0	0	0	0	0	0	0	0	0	0	0	0	0	0	0	0	0	0	0	0	0	0	0	0	0	0	0	0	0	0	0	0	0	0	0	0	0
HISTSYN-PWY: L-histidine biosynthesis|g__Clostridium.s__Clostridium_sp_ASF356	0	0	0	0	0	0	0	0	0	0	0	0	0	0	0	0	0	0	0	0	1.86E-06	0	0	0	0	0	0	0	0	0	0	0	0	0	0	0	0	0	0	1.44E-06	1.40E-06	0	0	0	0	0	0	0	0
HISTSYN-PWY: L-histidine biosynthesis|g__Corynebacterium.s__Corynebacterium_stationis	0	0	0	0	0	0	0	0	0	0	0	0	0	0	0	0	0	0	0	0	0	0	0	0	0	0	0	0	0	0	0	0	0	0	0	0	0	0	0	0	0	0	0	0	0	0	0	0	0
HISTSYN-PWY: L-histidine biosynthesis|g__Erysipelatoclostridium.s__Clostridium_cocleatum	0	0	0	0	0	0	0	0	4.72E-07	0	0	0	0	1.73E-05	0	0	0	0	0	0	0	0	0	0	0	0	0	0	0	0	0	0	0	0	0	0	0	0	0	0	0	0	0	0	0	0	0	0	0
HISTSYN-PWY: L-histidine biosynthesis|g__Erysipelatoclostridium.s__Clostridium_innocuum	0	0	0	0	0	0	0	0	1.67E-06	0	0	0	0	0	0	0	0	0	0	0	0	0	0	0	0	0	0	0	0	0	0	0	0	0	0	0	0	0	0	0	0	0	0	0	0	0	0	0	0
HISTSYN-PWY: L-histidine biosynthesis|g__Escherichia.s__Escherichia_coli	0	0	2.42E-06	0	0	0	0	0	2.42E-05	0	0	0	0	7.89E-07	0	0	0	0	0	0	0	0	0	0	0	6.37E-06	6.61E-06	0	0	0	0	0	0	0	0	0	0	0	0	0	0	0	0	0	0	0	0	0	0
HISTSYN-PWY: L-histidine biosynthesis|g__Helicobacter.s__Helicobacter_bilis	0	0	0	0	0	0	0	0	0	0	0	0	0	0	0	2.94E-05	2.37E-06	1.72E-06	0	1.65E-05	0	0	0	0	0	0	0	2.55E-06	2.61E-06	0	0	1.07E-05	0	0	0	0	0	0	0	0	0	0	0	0	0	0	0	1.15E-05	0
HISTSYN-PWY: L-histidine biosynthesis|g__Helicobacter.s__Helicobacter_hepaticus	0	0	0	0	1.16E-05	0	0	0	0	1.04E-05	2.06E-06	8.40E-06	0	0	0	0	0	0	0	0	0	0	0	0	0	0	0	0	0	2.78E-06	0	0	1.64E-06	0	0	1.95E-06	1.84E-06	0	0	0	0	0	0	0	0	5.20E-06	0	0	1.21E-05
HISTSYN-PWY: L-histidine biosynthesis|g__Helicobacter.s__Helicobacter_typhlonius	0	0	0	0	0	0	0	0	3.06E-05	0	0	0	0	0	0	0	0	0	2.74E-05	0	0	0	0.000105492	0	0	0	0	0	0	0	3.19E-05	0	1.52E-05	0	0	0	0	0	0	0	0	0	0	0	0	0	0	0	0
HISTSYN-PWY: L-histidine biosynthesis|g__Klebsiella.s__Klebsiella_oxytoca	0	0	0	0	0	0	0	0	2.43E-06	0	0	0	0	0	0	0	0	0	0	0	0	0	0	0	0	0	0	0	0	0	0	0	0	0	0	0	0	0	0	0	0	0	0	0	0	0	0	0	0
HISTSYN-PWY: L-histidine biosynthesis|g__Lactococcus.s__Lactococcus_lactis	0	0	2.90E-05	0	0	9.99E-06	0	0	1.85E-06	0	0	0	0	5.04E-06	0	1.59E-05	0	0	0	0	0	0	1.23E-06	0	0	1.67E-06	0	0	0	0	0	0	0	0	0	0	0	1.65E-06	0	0	0	0	0	5.45E-06	0	0	0	0	0
HISTSYN-PWY: L-histidine biosynthesis|g__Mucispirillum.s__Mucispirillum_schaedleri	0	0	0	0	0	0	0	0	1.56E-05	7.80E-06	2.20E-06	7.12E-06	4.11E-06	0	0	0	0	0	0	9.87E-06	2.09E-05	0	0	3.54E-06	0	0	0	4.40E-06	3.58E-06	1.10E-06	0	0	0	4.84E-06	0	3.76E-06	1.67E-06	4.62E-05	0	0	0	1.63E-05	1.61E-05	0	8.34E-06	4.41E-06	0	0	2.13E-05
HISTSYN-PWY: L-histidine biosynthesis|g__Muribaculaceae_unclassified.s__Muribaculaceae_bacterium_DSM_103720	0	1.45E-05	5.46E-07	1.23E-05	1.20E-05	1.08E-06	0	6.26E-06	0	0	0	0	0	0	1.80E-05	0	7.45E-06	6.33E-06	8.62E-06	3.96E-06	1.85E-05	0	0	0	4.32E-05	0	0	5.70E-06	4.99E-06	4.13E-06	6.86E-05	0	4.07E-06	1.41E-06	0	9.98E-07	6.81E-06	0	0	0	0	3.83E-06	3.24E-06	0	4.20E-06	2.27E-06	0	0	8.80E-07
HISTSYN-PWY: L-histidine biosynthesis|g__Muribaculum.s__Muribaculum_intestinale	0	1.38E-06	0	3.13E-06	7.55E-06	0	5.18E-06	7.32E-06	0	0	0	0	3.97E-06	0	2.60E-05	0	3.35E-05	2.99E-05	6.61E-07	5.62E-07	1.56E-05	0	0	7.01E-07	1.91E-06	0	0	0	0	8.43E-07	5.34E-06	0	7.97E-07	0	0	0	1.34E-06	0	0	8.17E-06	6.85E-06	2.98E-06	2.83E-06	0	4.06E-05	0	0	1.20E-06	8.39E-07
HISTSYN-PWY: L-histidine biosynthesis|g__Oscillibacter.s__Oscillibacter_sp_1_3	0	0	3.96E-06	0	0	0	0	0	0	6.63E-06	4.15E-06	6.30E-06	0	0	4.07E-06	4.85E-06	3.15E-06	2.04E-06	1.94E-06	1.86E-06	0	4.95E-06	0	0	4.49E-06	0	0	2.24E-06	0	0	0	0	0	0	3.12E-06	0	0	0	0	0	0	2.62E-06	0	0	0	0	2.10E-06	0	1.35E-06
HISTSYN-PWY: L-histidine biosynthesis|g__Parabacteroides.s__Parabacteroides_distasonis	0	1.20E-06	0	0	0	0	0	0	0	0	0	0	0	0	0	0	0	0	0	0	0	0	0	0	6.63E-07	0	0	0	0	0	0	0	0	0	0	0	0	0	0	0	0	0	0	2.03E-06	0	0	0	0	0
HISTSYN-PWY: L-histidine biosynthesis|g__Parabacteroides.s__Parabacteroides_goldsteinii	0	0	3.78E-06	0	7.96E-07	0	0	0	1.56E-05	0	0	0	0	5.56E-05	0	0	1.14E-06	0	0	0	0	0	0	7.33E-07	0	0	0	0	0	0	0	0	0	0	0	0	0	0	0	0	0	8.56E-07	1.31E-06	0	1.05E-06	0	0	0	1.34E-06
HISTSYN-PWY: L-histidine biosynthesis|g__Parasutterella.s__Parasutterella_excrementihominis	0	0	0	0	0	0	0	0	0	0	0	0	0	0	0	0	0	0	0	0	0	0	0	0	0	0	0	0	0	0	0	0	0	0	0	0	0	0	0	0	0	0	0	0	0	0	0	0	0
HISTSYN-PWY: L-histidine biosynthesis|g__Porphyromonas.s__Porphyromonas_sp_31_2	0	2.13E-06	0	0	0	0	0	0	0	0	0	0	0	0	0	0	0	0	0	0	0	0	0	0	5.24E-07	0	0	0	0	0	0	0	0	0	9.89E-07	0	0	0	0	0	0	0	0	2.45E-06	0	0	0	0	0
HISTSYN-PWY: L-histidine biosynthesis|g__Prevotella.s__Prevotella_sp_MGM1	0	2.45E-06	0	1.27E-05	4.02E-05	0	1.28E-05	1.32E-05	1.19E-06	2.10E-06	0	1.12E-06	4.64E-05	0	0	0	4.12E-06	3.04E-06	8.95E-06	2.93E-06	4.81E-06	0	0	1.08E-05	7.76E-06	0	0	7.11E-06	7.02E-06	0	0	0	5.69E-06	1.67E-05	0	1.30E-06	0	0	0	4.93E-05	4.76E-05	1.13E-05	1.15E-05	0	5.30E-05	1.12E-06	4.18E-06	7.99E-06	0
HISTSYN-PWY: L-histidine biosynthesis|g__Prevotella.s__Prevotella_sp_MGM2	0	0	0	0	8.58E-06	0	0	0	0	0	0	0	0	0	0	0	0	0	0	0	0	0	0	0	0	0	0	0	0	0	0	0	1.64E-06	0	0	0	0	0	0	0	0	0	0	0	0	0	0	0	0
HISTSYN-PWY: L-histidine biosynthesis|g__Ruthenibacterium.s__Ruthenibacterium_lactatiformans	0	0	0	0	0	0	0	0	5.53E-07	0	0	0	0	5.78E-07	0	0	0	0	0	0	0	0	0	0	0	0	0	0	0	0	0	0	0	0	0	0	0	0	0	0	0	0	0	0	0	0	0	0	0
HISTSYN-PWY: L-histidine biosynthesis|g__Staphylococcus.s__Staphylococcus_xylosus	0	0	0	0	0	0	0	0	0	0	0	0	0	0	0	0	0	0	0	0	0	0	0	0	0	0	0	0	0	0	0	0	0	0	0	0	0	0	0	0	0	0	0	0	0	0	0	0	0
HISTSYN-PWY: L-histidine biosynthesis|g__Terrisporobacter.s__Terrisporobacter_othiniensis	0	0	0	0	0	0	0	0	0	0	0	0	0	0	0	0	0	0	0	0	0	0	0	0	0	1.50E-06	0	0	0	0	0	0	0	0	0	0	0	0	0	0	0	0	0	0	0	0	0	0	0
HISTSYN-PWY: L-histidine biosynthesis|unclassified	0.000105428	0.00014324	0.00017274	0.000158381	0.000161347	0.000139659	0.000130828	0.000202492	5.54E-05	0.000148107	0.000154487	0.00014883	0.00014864	0.000109177	0.000202398	0.000131095	0.000152098	0.000153997	0.000164726	0.000160576	0.000144188	0.00016813	0.000112533	0.000157991	0.00016805	9.94E-05	0.00010997	0.00019188	0.000181567	0.000173437	0.000117708	0.000199477	0.000114383	0.000181779	0.000165242	0.000170986	0.000170417	0.000169503	0.000166647	0.000241307	0.000241735	0.00014883	0.000149949	0.000127569	0.000139135	0.000157883	0.000174599	0.000105587	0.000124717
HOMOSER-METSYN-PWY: L-methionine biosynthesis I	1.03E-05	2.66E-06	6.35E-05	3.20E-06	4.13E-06	2.62E-05	6.65E-06	1.02E-06	0.000112524	5.73E-06	1.25E-06	4.44E-06	0	2.49E-05	4.73E-06	4.74E-05	7.89E-06	6.84E-06	5.91E-06	7.33E-06	9.08E-06	1.50E-05	8.57E-06	0	8.25E-07	3.73E-05	4.18E-05	3.16E-06	1.27E-06	2.03E-06	0	6.22E-06	9.42E-06	0	0	1.60E-06	3.25E-06	5.24E-06	1.80E-06	4.89E-06	3.32E-06	1.95E-06	1.49E-06	1.95E-05	0	2.51E-06	5.76E-06	2.40E-06	5.55E-06
HOMOSER-METSYN-PWY: L-methionine biosynthesis I|g__Escherichia.s__Escherichia_coli	0	1.59E-06	7.30E-06	6.26E-07	0	0	0	0	5.52E-05	0	0	8.74E-07	0	4.17E-06	0	0	0	0	0	0	4.79E-06	0	0	0	0	1.14E-05	1.22E-05	0	0	0	0	0	2.15E-06	0	0	1.33E-06	0	0	0	0	0	0	0	2.05E-06	0	0	0	0	0
HOMOSER-METSYN-PWY: L-methionine biosynthesis I|g__Klebsiella.s__Klebsiella_oxytoca	0	0	0	0	0	0	0	0	8.25E-07	0	0	0	0	0	0	0	0	0	0	0	0	0	0	0	0	0	0	0	0	0	0	0	0	0	0	0	0	0	0	0	0	0	0	0	0	0	0	0	0
HOMOSER-METSYN-PWY: L-methionine biosynthesis I|g__Lactococcus.s__Lactococcus_lactis	0	0	2.50E-05	0	0	1.15E-05	0	0	1.59E-06	0	0	0	0	4.02E-06	0	1.31E-05	0	0	0	0	0	0	0	0	0	2.70E-06	0	0	0	0	0	0	0	0	0	0	0	2.24E-06	0	0	0	0	0	4.53E-06	0	0	0	0	0
HOMOSER-METSYN-PWY: L-methionine biosynthesis I|unclassified	4.41E-06	2.22E-06	4.95E-06	1.72E-06	0	3.04E-06	3.01E-06	0	5.11E-06	2.70E-06	0	1.26E-06	0	8.98E-06	0	1.66E-05	4.05E-06	4.78E-06	0	0	2.50E-06	0	1.88E-06	0	8.24E-07	8.46E-06	1.25E-05	0	0	9.17E-07	0	1.66E-06	5.03E-06	0	0	0	0	2.76E-06	1.39E-06	0	2.13E-06	1.18E-06	0	6.84E-06	0	0	5.43E-06	2.33E-06	7.40E-07
HSERMETANA-PWY: L-methionine biosynthesis III	0.000151246	0.000208908	0.000106011	0.000161989	0.000206952	0.000119022	0.000106543	0.000209111	0.000185578	0.000152571	9.95E-05	0.000151304	0.000225175	0.000210754	0.000239373	0.000143982	0.000170941	0.000179386	0.000177148	0.000187175	0.00022482	0.000146265	0.00015343	0.000192046	0.000253852	0.000168925	0.000151882	0.000187312	0.000165356	0.000136803	0.000269548	0.000100409	0.000136332	0.000211223	0.000129567	0.000164441	0.000131654	0.000138091	0.000121874	0.000267299	0.000248424	0.000204178	0.000213503	0.000142995	0.000266766	0.000198556	0.000165721	0.000135941	0.000172836
HSERMETANA-PWY: L-methionine biosynthesis III|g__Akkermansia.s__Akkermansia_muciniphila	0	0	0	0	6.03E-07	0	0	0	0	0	0	0	0	0	0	0	0	0	0	0	0	0	0	0	0	0	0	0	0	0	0	0	0	0	0	0	0	0	0	0	0	0	0	0	0	0	0	0	0
HSERMETANA-PWY: L-methionine biosynthesis III|g__Bifidobacterium.s__Bifidobacterium_pseudolongum	0	0	5.06E-07	0	0	0	0	0	0	0	0	0	0	0	6.03E-07	0	0	0	0	0	7.15E-06	0	0	0	0	0	0	0	0	0	0	0	0	0	0	0	0	0	0	0	0	0	0	0	0	0	0	0	0
HSERMETANA-PWY: L-methionine biosynthesis III|g__Erysipelatoclostridium.s__Clostridium_innocuum	0	0	0	0	0	0	0	0	1.90E-06	0	0	0	0	0	0	0	0	0	0	0	0	0	0	0	0	0	0	0	0	0	0	0	0	0	0	0	0	0	0	0	0	0	0	0	0	0	0	0	0
HSERMETANA-PWY: L-methionine biosynthesis III|g__Helicobacter.s__Helicobacter_bilis	0	0	0	0	0	0	0	0	0	0	0	0	0	0	0	2.95E-05	2.90E-06	2.33E-06	0	2.12E-05	0	0	0	0	0	0	0	3.38E-06	2.92E-06	0	0	1.22E-05	0	0	0	0	0	0	0	0	0	0	0	0	0	0	0	2.20E-05	0
HSERMETANA-PWY: L-methionine biosynthesis III|g__Helicobacter.s__Helicobacter_hepaticus	0	0	0	0	8.86E-06	0	0	0	0	8.86E-06	1.47E-06	7.16E-06	0	0	0	0	0	0	0	0	0	0	0	0	0	0	0	0	0	1.58E-06	0	0	1.99E-06	0	0	1.51E-06	2.44E-06	0	0	0	0	0	0	0	0	4.15E-06	0	0	1.21E-05
HSERMETANA-PWY: L-methionine biosynthesis III|g__Helicobacter.s__Helicobacter_typhlonius	0	0	0	0	0	0	0	0	2.70E-05	0	0	0	0	0	0	0	0	0	2.17E-05	0	0	0	9.76E-05	0	0	0	0	0	0	0	2.76E-05	0	1.43E-05	0	0	0	0	0	0	0	0	0	0	0	0	0	0	0	0
HSERMETANA-PWY: L-methionine biosynthesis III|g__Lactococcus.s__Lactococcus_lactis	0	0	2.15E-05	0	0	1.51E-05	0	0	1.85E-06	0	0	0	0	2.41E-06	0	9.63E-06	0	0	0	0	0	0	0	0	0	2.19E-06	0	0	0	0	0	0	0	0	0	0	0	2.16E-06	0	0	0	0	0	3.30E-06	0	0	0	0	0
HSERMETANA-PWY: L-methionine biosynthesis III|g__Muribaculaceae_unclassified.s__Muribaculaceae_bacterium_DSM_103720	0	1.58E-05	2.41E-07	1.36E-05	1.59E-05	1.57E-06	1.49E-06	7.39E-06	0	5.53E-07	0	0	1.19E-06	0	2.23E-05	0	1.00E-05	8.31E-06	1.05E-05	3.33E-06	2.22E-05	0	0	4.65E-07	4.91E-05	0	0	5.67E-06	7.51E-06	5.31E-06	7.50E-05	0	3.08E-06	2.74E-06	0	7.36E-07	5.89E-06	0	0	0	0	3.56E-06	4.52E-06	0	4.17E-06	2.41E-06	0	0	1.21E-06
HSERMETANA-PWY: L-methionine biosynthesis III|g__Parabacteroides.s__Parabacteroides_distasonis	0	9.96E-07	0	0	0	0	0	0	0	0	0	0	0	0	0	0	0	0	0	0	0	0	0	0	5.65E-07	0	0	0	0	0	0	0	0	0	1.33E-06	0	0	0	0	0	0	0	0	3.22E-06	0	0	0	0	0
HSERMETANA-PWY: L-methionine biosynthesis III|g__Parabacteroides.s__Parabacteroides_goldsteinii	3.40E-06	0	4.62E-06	0	8.86E-07	0	0	0	1.92E-05	0	0	0	0	6.70E-05	0	0	1.12E-06	0	0	0	0	0	0	7.08E-07	0	0	0	0	0	0	0	0	0	0	0	0	0	0	0	0	0	0	1.69E-06	0	0	0	0	0	1.53E-06
HSERMETANA-PWY: L-methionine biosynthesis III|g__Porphyromonas.s__Porphyromonas_sp_31_2	0	2.59E-06	0	0	0	0	0	0	0	0	0	0	0	0	0	0	0	0	0	0	0	0	0	0	7.07E-07	0	0	0	0	0	0	0	0	0	1.83E-06	0	0	0	0	0	0	0	0	3.10E-06	0	0	0	0	0
HSERMETANA-PWY: L-methionine biosynthesis III|g__Staphylococcus.s__Staphylococcus_xylosus	0	0	0	0	0	0	0	0	0	0	0	0	0	0	0	0	0	0	0	0	0	0	0	0	0	0	0	0	0	0	0	0	0	0	0	0	0	1.22E-06	0	0	0	0	0	0	0	0	0	0	0
HSERMETANA-PWY: L-methionine biosynthesis III|g__Streptococcus.s__Streptococcus_thermophilus	0	0	0	0	0	0	0	0	0	0	0	0	0	0	0	0	0	0	0	0	0	0	0	0	0	0	0	0	0	0	0	0	0	0	0	0	0	0	0	0	0	0	0	0	0	0	0	0	0
HSERMETANA-PWY: L-methionine biosynthesis III|unclassified	0.000113297	0.000168435	4.60E-05	9.24E-05	0.000136281	4.50E-05	6.70E-05	0.000177834	4.46E-05	0.00013393	9.02E-05	0.000133206	0.000149053	7.86E-05	0.000148402	8.38E-05	7.68E-05	8.99E-05	0.000142815	0.000152579	0.000159931	0.00011121	5.52E-05	0.000147107	0.000175651	8.13E-05	8.04E-05	0.00015833	0.000138473	0.000112958	0.000128999	7.02E-05	0.000106962	0.000167219	8.08E-05	0.000142809	0.000100712	7.78E-05	4.52E-05	0.000197439	0.000181771	0.000150084	0.000158958	6.80E-05	0.000165636	0.000176007	0.00014833	7.55E-05	6.60E-05
ILEUSYN-PWY: L-isoleucine biosynthesis I (from threonine)	0.000291005	0.0003557	0.000456782	0.000428461	0.000376751	0.000329838	0.000540702	0.000363704	0.000460475	0.000393563	0.000408967	0.000399636	0.000403665	0.000452079	0.000398414	0.000383839	0.000334927	0.000317292	0.0004033	0.000362694	0.0003371	0.000325351	0.000398059	0.000427289	0.000373091	0.000516715	0.000530552	0.000396678	0.000378169	0.000363175	0.000365754	0.000336457	0.000345316	0.000432116	0.000360545	0.000382809	0.000363712	0.000379884	0.000401349	0.000398602	0.000369945	0.000382572	0.000387342	0.000392851	0.000249482	0.000378918	0.000288627	0.000372069	0.000357362
ILEUSYN-PWY: L-isoleucine biosynthesis I (from threonine)|g__Acetatifactor.s__Acetatifactor_muris	0	0	0	0	0	0	0	2.54E-06	0	1.67E-06	1.60E-06	0	0	0	0	0	0	0	0	0	0	0	0	0	0	0	0	0	0	0	0	0	0	0	0	1.49E-06	0	0	0	0	0	0	0	0	0	0	0	0	0
ILEUSYN-PWY: L-isoleucine biosynthesis I (from threonine)|g__Acutalibacter.s__Acutalibacter_muris	0	1.03E-05	1.05E-06	3.90E-06	3.67E-06	1.37E-06	1.28E-05	1.90E-05	0	1.71E-06	1.10E-06	1.73E-06	6.15E-05	1.06E-06	3.54E-05	3.49E-06	6.77E-06	8.27E-06	1.31E-05	1.36E-05	8.71E-06	1.92E-06	0	2.35E-05	1.05E-05	0	0	3.01E-06	0	8.97E-06	1.20E-05	9.20E-06	3.47E-06	2.67E-05	0	3.04E-06	1.03E-05	0	1.83E-06	3.42E-05	3.52E-05	3.85E-05	3.95E-05	0	8.62E-06	0	2.40E-06	2.42E-05	2.73E-06
ILEUSYN-PWY: L-isoleucine biosynthesis I (from threonine)|g__Akkermansia.s__Akkermansia_muciniphila	0	0	0	0	7.29E-07	3.08E-07	0	0	0	0	0	0	0	0	0	0	0	0	0	0	0	0	0	0	0	0	0	0	0	0	0	0	0	0	0	0	0	0	0	0	0	0	0	0	0	0	0	0	0
ILEUSYN-PWY: L-isoleucine biosynthesis I (from threonine)|g__Bacteroides.s__Bacteroides_caecimuris	1.73E-05	9.95E-06	4.72E-06	0	2.03E-06	7.61E-06	8.47E-07	0	1.76E-05	1.11E-06	3.80E-07	1.08E-06	6.51E-06	3.70E-05	1.48E-05	0	4.07E-06	3.53E-06	4.76E-07	3.21E-06	1.74E-06	0	2.15E-06	7.89E-06	6.46E-06	9.71E-05	0.000105651	1.94E-06	3.18E-06	5.93E-07	1.94E-06	0	0	5.76E-06	3.68E-06	2.83E-06	9.91E-07	0	5.12E-06	0	0	7.51E-06	8.30E-06	8.60E-06	5.88E-06	8.49E-06	0	4.29E-06	7.64E-06
ILEUSYN-PWY: L-isoleucine biosynthesis I (from threonine)|g__Bacteroides.s__Bacteroides_uniformis	2.33E-05	3.43E-06	3.93E-05	2.62E-05	1.04E-05	5.22E-05	1.03E-06	0	8.33E-05	2.21E-06	8.72E-07	1.95E-06	1.41E-05	5.62E-05	1.20E-05	5.37E-05	1.73E-05	1.78E-05	6.72E-07	3.34E-06	6.45E-06	3.24E-05	5.57E-06	2.22E-05	6.87E-06	0	0	6.01E-06	4.87E-06	2.22E-06	8.19E-06	1.98E-05	2.26E-06	1.68E-05	5.53E-05	3.98E-06	3.09E-06	0	7.99E-05	1.87E-05	1.79E-05	1.66E-05	1.72E-05	0.000129247	3.20E-05	3.40E-06	0	3.02E-05	4.38E-05
ILEUSYN-PWY: L-isoleucine biosynthesis I (from threonine)|g__Bifidobacterium.s__Bifidobacterium_pseudolongum	0	0	6.03E-07	0	0	0	0	0	0	0	0	0	0	0	1.02E-06	0	0	0	0	0	6.29E-06	0	0	0	0	0	0	0	0	0	0	0	0	0	0	0	0	0	0	0	0	0	0	0	0	0	0	0	0
ILEUSYN-PWY: L-isoleucine biosynthesis I (from threonine)|g__Enterococcus.s__Enterococcus_gallinarum	0	0	0	0	0	0	0	0	0	0	0	0	0	0	0	0	0	0	0	0	0	0	0	0	0	0	0	0	0	0	0	0	0	0	0	0	0	0	0	0	0	0	0	0	0	0	0	0	0
ILEUSYN-PWY: L-isoleucine biosynthesis I (from threonine)|g__Erysipelatoclostridium.s__Clostridium_innocuum	0	0	0	0	0	0	0	0	1.71E-06	0	0	0	0	0	0	0	0	0	0	0	0	0	0	0	0	0	0	0	0	0	0	0	0	0	0	0	0	0	0	0	0	0	0	0	0	0	0	0	0
ILEUSYN-PWY: L-isoleucine biosynthesis I (from threonine)|g__Escherichia.s__Escherichia_coli	0	1.77E-06	8.23E-06	3.77E-06	0	0	0	0	0.000123453	9.78E-07	8.80E-07	1.27E-06	0	9.02E-06	0	0	0	0	0	0	6.82E-06	0	0	0	0	3.11E-05	2.72E-05	0	0	0	0	0	3.45E-06	0	0	3.81E-06	0	0	0	0	0	0	0	4.79E-06	0	0	0	7.81E-07	0
ILEUSYN-PWY: L-isoleucine biosynthesis I (from threonine)|g__Faecalibaculum.s__Faecalibaculum_rodentium	0	0	0	0	0	0	0	0	0	0	0	0	0	3.60E-06	0	0	1.23E-06	1.74E-06	0	0	0	3.14E-06	0	0	0	4.22E-06	4.73E-06	0	0	0	0	0	0	0	0	0	0	0	5.57E-06	0	0	0	0	0	0	0	0	0	2.59E-06
ILEUSYN-PWY: L-isoleucine biosynthesis I (from threonine)|g__Helicobacter.s__Helicobacter_bilis	0	0	0	0	0	0	0	0	0	0	0	0	0	0	0	2.79E-05	2.72E-06	2.41E-06	0	1.87E-05	0	0	0	0	0	0	0	3.03E-06	2.81E-06	0	0	1.24E-05	0	0	0	0	0	0	0	0	0	0	0	0	0	0	0	2.05E-05	0
ILEUSYN-PWY: L-isoleucine biosynthesis I (from threonine)|g__Helicobacter.s__Helicobacter_hepaticus	0	0	0	0	1.25E-05	0	0	0	0	1.22E-05	2.89E-06	1.18E-05	0	0	0	0	0	0	0	0	0	0	0	0	0	0	0	0	0	3.16E-06	0	0	2.51E-06	0	0	2.69E-06	3.05E-06	0	0	0	0	0	0	0	0	7.05E-06	0	0	1.55E-05
ILEUSYN-PWY: L-isoleucine biosynthesis I (from threonine)|g__Helicobacter.s__Helicobacter_typhlonius	0	0	0	0	0	0	0	0	4.09E-05	0	0	0	0	0	0	0	0	0	3.49E-05	0	0	0	0.000142614	0	0	0	0	0	0	0	4.19E-05	0	1.97E-05	0	0	0	0	0	0	0	0	0	0	0	0	0	0	0	0
ILEUSYN-PWY: L-isoleucine biosynthesis I (from threonine)|g__Jeotgalicoccus.s__Jeotgalicoccus_halotolerans	0	0	0	0	0	0	0	0	0	0	0	0	0	0	0	0	0	0	0	0	0	0	0	0	0	0	0	0	0	0	0	0	0	0	0	0	0	0	0	0	0	0	0	0	0	0	0	0	0
ILEUSYN-PWY: L-isoleucine biosynthesis I (from threonine)|g__Klebsiella.s__Klebsiella_oxytoca	0	0	0	0	0	0	0	0	2.23E-06	0	0	0	0	0	0	0	0	0	0	0	0	0	0	0	0	0	0	0	0	0	0	0	0	0	0	0	0	0	0	0	0	0	0	0	0	0	0	0	0
ILEUSYN-PWY: L-isoleucine biosynthesis I (from threonine)|g__Lachnospiraceae_unclassified.s__Lachnospiraceae_bacterium_3_2	0	0	0	0	0	0	0	6.94E-07	0	0	9.97E-07	6.60E-07	0	0	0	0	4.81E-06	3.28E-06	0	0	1.12E-06	0	0	0	0	0	0	0	0	0	0	0	0	0	0	0	0	0	0	1.49E-06	0	0	0	0	0	0	0	0	0
ILEUSYN-PWY: L-isoleucine biosynthesis I (from threonine)|g__Lactococcus.s__Lactococcus_lactis	0	0	5.00E-05	0	0	1.48E-05	0	0	3.73E-06	0	0	0	0	1.21E-05	0	4.63E-05	2.19E-06	0	0	0	0	0	2.97E-06	0	0	7.79E-06	7.90E-06	0	0	0	0	4.33E-06	0	0	0	0	0	0	0	0	0	0	0	6.71E-06	0	0	0	0	0
ILEUSYN-PWY: L-isoleucine biosynthesis I (from threonine)|g__Mucispirillum.s__Mucispirillum_schaedleri	0	0	0	0	0	0	0	0	1.66E-05	8.88E-06	3.04E-06	7.87E-06	7.28E-06	2.27E-07	0	0	0	0	0	9.62E-06	2.06E-05	0	0	5.89E-06	0	0	0	5.22E-06	4.82E-06	1.54E-06	0	0	0	7.20E-06	0	8.55E-06	2.08E-06	4.68E-05	0	0	0	1.72E-05	1.66E-05	0	1.21E-05	7.58E-06	0	5.00E-06	2.26E-05
ILEUSYN-PWY: L-isoleucine biosynthesis I (from threonine)|g__Parabacteroides.s__Parabacteroides_distasonis	0	2.18E-06	0	0	0	0	0	0	0	0	0	0	0	0	0	0	0	0	0	0	0	0	0	0	5.21E-07	0	0	0	0	0	0	0	0	0	1.34E-06	0	0	0	0	0	0	0	0	2.81E-06	0	0	0	0	0
ILEUSYN-PWY: L-isoleucine biosynthesis I (from threonine)|g__Parabacteroides.s__Parabacteroides_goldsteinii	0	0	2.54E-06	0	0	0	0	0	1.02E-05	0	0	0	0	3.53E-05	0	0	7.21E-07	0	0	0	0	0	0	0	0	0	0	0	0	0	0	0	0	0	0	0	0	0	0	0	0	0	0	0	0	0	0	0	0
ILEUSYN-PWY: L-isoleucine biosynthesis I (from threonine)|g__Porphyromonas.s__Porphyromonas_sp_31_2	0	2.40E-06	0	0	0	0	0	0	0	0	0	0	0	0	0	0	0	0	0	0	0	0	0	0	9.13E-07	0	0	0	0	0	0	0	0	0	1.36E-06	0	0	0	0	0	0	0	0	3.58E-06	0	0	0	0	0
ILEUSYN-PWY: L-isoleucine biosynthesis I (from threonine)|g__Robinsoniella.s__Robinsoniella_sp_RHS	0	0	0	0	0	0	0	0	0	0	0	0	0	0	0	0	0	0	0	0	0	0	0	0	0	0	0	0	0	0	0	0	0	0	0	0	0	0	0	0	0	0	0	0	0	0	0	0	0
ILEUSYN-PWY: L-isoleucine biosynthesis I (from threonine)|g__Ruthenibacterium.s__Ruthenibacterium_lactatiformans	0	0	0	0	0	0	0	0	3.25E-07	0	0	0	0	0	0	0	0	0	0	0	0	0	0	0	0	0	0	0	0	0	0	0	0	0	0	0	0	0	0	0	0	0	0	0	0	0	0	0	0
ILEUSYN-PWY: L-isoleucine biosynthesis I (from threonine)|g__Staphylococcus.s__Staphylococcus_xylosus	0	0	0	0	0	0	0	0	0	0	0	0	0	0	0	0	0	0	0	0	0	0	0	0	0	0	0	0	0	0	0	0	0	0	0	0	0	1.57E-06	0	0	0	0	0	0	0	0	0	0	0
ILEUSYN-PWY: L-isoleucine biosynthesis I (from threonine)|g__Streptococcus.s__Streptococcus_acidominimus	0	0	0	0	1.07E-06	0	0	0	3.17E-07	0	0	0	0	0	0	0	0	0	0	0	0	0	0	0	0	0	0	0	0	0	0	0	0	0	0	0	1.02E-06	0	0	0	0	0	0	0	0	0	0	0	0
ILEUSYN-PWY: L-isoleucine biosynthesis I (from threonine)|g__Streptococcus.s__Streptococcus_thermophilus	0	0	0	0	0	0	0	0	0	0	0	0	0	0	0	0	0	0	0	0	0	0	0	0	0	0	0	0	0	0	0	0	0	0	0	0	0	0	0	0	0	0	0	0	0	0	0	0	0
ILEUSYN-PWY: L-isoleucine biosynthesis I (from threonine)|unclassified	0.000179199	0.000247988	0.000270674	0.000310109	0.000276106	0.00014509	0.0004547	0.000286016	9.39E-05	0.000299074	0.000330341	0.000304525	0.000212736	0.00018883	0.000261936	0.000179769	0.000215987	0.000205878	0.000297826	0.000254808	0.000201393	0.000219903	0.00017867	0.000301508	0.00026445	0.000239073	0.000252477	0.000327789	0.000311391	0.000288149	0.000222345	0.000203284	0.000240241	0.000306442	0.000220314	0.00028295	0.000281037	0.000221612	0.000220478	0.00027509	0.000247813	0.000226805	0.000229749	0.000144043	0.000109303	0.000288584	0.000236668	0.000172433	0.000162671
KDO-NAGLIPASYN-PWY: superpathway of (Kdo)2-lipid A biosynthesis	0	6.04E-07	1.03E-06	2.88E-07	0	0	0	0	2.45E-05	0	0	0	0	1.97E-06	0	0	0	0	0	0	1.82E-06	0	0	0	0	1.75E-06	9.65E-07	0	0	0	0	0	7.11E-07	0	0	0	0	0	0	0	0	0	0	0	0	0	0	0	0
KDO-NAGLIPASYN-PWY: superpathway of (Kdo)2-lipid A biosynthesis|g__Escherichia.s__Escherichia_coli	0	0	7.40E-07	0	0	0	0	0	6.85E-06	0	0	0	0	9.15E-07	0	0	0	0	0	0	0	0	0	0	0	1.42E-06	0	0	0	0	0	0	0	0	0	0	0	0	0	0	0	0	0	0	0	0	0	0	0
KDO-NAGLIPASYN-PWY: superpathway of (Kdo)2-lipid A biosynthesis|g__Klebsiella.s__Klebsiella_oxytoca	0	0	0	0	0	0	0	0	9.05E-07	0	0	0	0	0	0	0	0	0	0	0	0	0	0	0	0	0	0	0	0	0	0	0	0	0	0	0	0	0	0	0	0	0	0	0	0	0	0	0	0
KETOGLUCONMET-PWY: ketogluconate metabolism	0	4.63E-06	1.12E-05	3.76E-06	3.12E-06	3.83E-06	5.21E-06	4.32E-06	7.01E-05	7.83E-06	7.92E-06	8.20E-06	8.71E-07	4.73E-06	3.43E-06	1.73E-06	2.47E-06	0	4.52E-06	6.39E-06	3.14E-06	3.86E-06	5.78E-06	5.40E-06	4.31E-06	1.07E-05	1.31E-05	4.86E-06	5.19E-06	4.49E-06	0	9.05E-06	7.64E-06	0	7.41E-06	7.25E-06	5.62E-06	1.22E-05	0	3.08E-06	2.83E-06	2.89E-06	0	3.68E-06	1.42E-06	3.37E-06	3.92E-06	2.51E-06	7.73E-06
KETOGLUCONMET-PWY: ketogluconate metabolism|g__Escherichia.s__Escherichia_coli	0	0	2.01E-06	0	0	0	0	0	6.39E-05	2.85E-07	0	0	0	2.65E-06	0	0	0	0	0	0	0	0	0	0	0	8.81E-06	9.41E-06	0	0	0	0	0	3.08E-06	0	0	0	0	0	0	0	0	0	0	0	0	0	0	0	0
KETOGLUCONMET-PWY: ketogluconate metabolism|g__Klebsiella.s__Klebsiella_oxytoca	0	0	0	0	0	0	0	0	1.99E-06	0	0	0	0	0	0	0	0	0	0	0	0	0	0	0	0	0	0	0	0	0	0	0	0	0	0	0	0	0	0	0	0	0	0	0	0	0	0	0	0
KETOGLUCONMET-PWY: ketogluconate metabolism|unclassified	0	4.06E-06	8.45E-06	3.46E-06	2.13E-06	3.52E-06	4.38E-06	2.92E-06	0	4.84E-06	6.18E-06	5.51E-06	0	1.63E-06	2.19E-06	1.73E-06	1.68E-06	0	3.30E-06	4.11E-06	2.34E-06	3.51E-06	5.78E-06	5.40E-06	4.13E-06	1.58E-06	3.23E-06	3.59E-06	3.94E-06	2.52E-06	0	9.05E-06	2.56E-06	0	7.41E-06	4.62E-06	3.34E-06	5.80E-06	0	2.75E-06	2.31E-06	2.89E-06	0	0	1.42E-06	2.70E-06	1.78E-06	2.50E-06	6.95E-06
LACTOSECAT-PWY: lactose and galactose degradation I	3.02E-05	9.53E-06	0.000237907	1.15E-06	8.64E-06	8.70E-05	1.74E-05	9.15E-06	4.18E-05	1.13E-05	7.42E-06	8.79E-06	5.07E-07	8.02E-05	7.02E-06	0.000199568	1.58E-05	1.43E-05	1.05E-05	6.29E-06	3.70E-05	2.52E-05	4.17E-05	4.50E-06	1.36E-06	8.84E-05	0.000110654	7.00E-06	3.78E-06	9.96E-06	9.62E-06	3.38E-05	2.24E-05	5.62E-06	2.90E-05	5.02E-06	4.28E-06	2.70E-05	2.71E-05	9.39E-06	3.08E-06	3.65E-06	3.24E-06	7.37E-05	0	1.08E-05	8.12E-06	9.25E-06	1.29E-05
LACTOSECAT-PWY: lactose and galactose degradation I|g__Enterococcus.s__Enterococcus_faecalis	0	0	0	0	0	0	0	0	5.00E-07	0	0	0	0	0	0	2.50E-05	0	0	0	0	0	0	0	0	0	5.42E-06	5.19E-06	0	0	0	0	0	0	0	0	0	0	0	0	0	0	0	0	0	0	0	0	0	0
LACTOSECAT-PWY: lactose and galactose degradation I|g__Enterococcus.s__Enterococcus_gallinarum	0	0	0	0	0	0	0	0	0	0	0	0	0	0	0	0	0	0	0	0	0	0	0	0	0	0	0	0	0	0	0	0	0	0	0	0	0	0	0	0	0	0	0	0	0	0	0	0	0
LACTOSECAT-PWY: lactose and galactose degradation I|g__Enterococcus.s__Enterococcus_hirae	0	0	0	0	0	0	0	0	0	0	0	0	0	4.80E-07	0	0	0	0	0	0	0	0	0	0	0	0	0	0	0	0	0	0	0	0	0	0	0	0	0	0	0	0	0	0	0	0	0	0	0
LACTOSECAT-PWY: lactose and galactose degradation I|g__Lactobacillus.s__Lactobacillus_johnsonii	8.38E-06	2.87E-06	1.98E-06	0	6.93E-07	0	0	9.23E-07	0	3.95E-07	0	4.35E-07	0	0	5.30E-07	0	0	0	1.70E-06	0	2.81E-05	7.10E-06	0	0	0	9.77E-06	1.31E-05	0	0	0	1.89E-06	0	8.46E-07	0	0	0	4.55E-07	0	0	3.69E-06	2.33E-06	0	0	0	0	5.96E-07	0	0	0
LACTOSECAT-PWY: lactose and galactose degradation I|g__Lactobacillus.s__Lactobacillus_murinus	0	0	1.60E-06	0	1.09E-06	3.06E-07	5.46E-06	1.53E-06	1.61E-06	1.12E-06	7.76E-07	8.38E-07	0	0	0	1.38E-06	0	0	5.37E-07	8.64E-07	0	1.49E-06	0	0	0	0	0	1.08E-06	0	1.33E-06	3.12E-06	0	9.26E-06	0	0	0	1.41E-06	1.05E-06	1.08E-06	0	0	0	0	0	0	4.86E-06	0	2.05E-06	0
LACTOSECAT-PWY: lactose and galactose degradation I|g__Lactococcus.s__Lactococcus_lactis	0	0	0.00018057	0	0	6.10E-05	1.07E-06	0	9.01E-06	5.00E-07	0	2.81E-07	0	3.55E-05	0	0.000125453	7.61E-06	4.94E-06	0	0	0	3.47E-06	1.18E-05	0	0	2.98E-05	3.33E-05	0	0	0	0	1.51E-05	0	0	9.92E-06	0	0	8.63E-06	4.54E-06	0	0	0	0	3.61E-05	0	0	3.11E-06	0	1.22E-06
LACTOSECAT-PWY: lactose and galactose degradation I|g__Staphylococcus.s__Staphylococcus_lentus	0	0	0	0	0	0	0	0	0	0	0	0	0	0	0	5.37E-07	0	0	0	0	0	0	0	0	0	0	0	0	0	0	0	0	0	0	0	0	0	0	0	0	0	0	0	0	0	0	0	0	0
LACTOSECAT-PWY: lactose and galactose degradation I|g__Streptococcus.s__Streptococcus_acidominimus	0	0	0	0	8.93E-07	0	0	0	6.04E-07	0	0	0	0	0	0	0	0	0	0	0	0	0	0	0	0	0	0	0	0	5.46E-07	0	0	0	0	0	0	9.14E-07	0	0	0	0	0	0	0	0	0	0	0	0
LACTOSECAT-PWY: lactose and galactose degradation I|unclassified	1.65E-05	2.46E-06	2.03E-06	1.14E-06	5.43E-06	6.43E-06	2.96E-06	5.04E-06	3.38E-06	6.99E-06	5.54E-06	5.89E-06	4.97E-07	3.82E-07	5.92E-06	1.55E-05	2.95E-06	4.38E-06	6.35E-06	3.46E-06	4.26E-06	1.04E-05	1.20E-05	4.23E-06	5.69E-07	0	0	4.24E-06	0	6.83E-06	2.42E-06	7.04E-06	5.82E-06	3.05E-06	1.23E-05	3.61E-06	1.49E-06	0	1.82E-05	3.20E-06	0	2.58E-06	2.16E-06	1.61E-05	0	1.25E-06	2.68E-06	5.55E-06	9.14E-06
LIPASYN-PWY: phospholipases	0	0	0	0	0	0	0	0	6.10E-05	0	0	0	0	3.08E-06	0	0	0	0	0	0	0	0	0	0	0	0	0	0	0	0	0	0	0	0	0	0	0	0	0	0	0	0	0	0	0	0	0	0	1.78E-05
LIPASYN-PWY: phospholipases|g__Escherichia.s__Escherichia_coli	0	0	0	0	0	0	0	0	3.23E-05	0	0	0	0	0	0	0	0	0	0	0	0	0	0	0	0	0	0	0	0	0	0	0	0	0	0	0	0	0	0	0	0	0	0	0	0	0	0	0	0
LIPASYN-PWY: phospholipases|g__Klebsiella.s__Klebsiella_oxytoca	0	0	0	0	0	0	0	0	2.14E-06	0	0	0	0	0	0	0	0	0	0	0	0	0	0	0	0	0	0	0	0	0	0	0	0	0	0	0	0	0	0	0	0	0	0	0	0	0	0	0	0
LIPASYN-PWY: phospholipases|g__Pseudomonas.s__Pseudomonas_aeruginosa_group	0	0	0	0	0	0	0	0	0	0	0	0	0	0	0	0	0	0	0	0	0	0	0	0	0	0	0	0	0	0	0	0	0	0	0	0	0	0	0	0	0	0	0	0	0	0	0	0	0
LPSSYN-PWY: superpathway of lipopolysaccharide biosynthesis	0	9.09E-07	1.73E-06	0	0	0	0	0	3.48E-05	0	0	0	0	0	0	0	0	0	0	0	0	0	0	0	0	0	0	0	0	0	0	0	9.88E-07	0	0	0	0	0	0	0	0	0	0	0	0	0	0	0	0
LPSSYN-PWY: superpathway of lipopolysaccharide biosynthesis|g__Escherichia.s__Escherichia_coli	0	0	1.38E-06	0	0	0	0	0	1.46E-05	0	0	0	0	0	0	0	0	0	0	0	0	0	0	0	0	0	0	0	0	0	0	0	0	0	0	0	0	0	0	0	0	0	0	0	0	0	0	0	0
MET-SAM-PWY: superpathway of S-adenosyl-L-methionine biosynthesis	1.83E-05	5.05E-06	0.000105059	5.75E-06	7.81E-06	4.40E-05	1.01E-05	1.93E-06	0.000166351	1.07E-05	2.40E-06	8.32E-06	0	4.10E-05	7.27E-06	7.79E-05	1.27E-05	1.09E-05	1.14E-05	1.38E-05	1.73E-05	2.37E-05	1.67E-05	0	1.61E-06	6.21E-05	6.63E-05	5.39E-06	2.42E-06	3.81E-06	0	1.15E-05	1.75E-05	0	0	3.08E-06	5.91E-06	9.57E-06	2.75E-06	8.78E-06	6.06E-06	3.25E-06	2.54E-06	3.06E-05	0	4.69E-06	8.30E-06	4.71E-06	1.04E-05
MET-SAM-PWY: superpathway of S-adenosyl-L-methionine biosynthesis|g__Escherichia.s__Escherichia_coli	0	0	7.01E-06	0	0	0	0	0	5.58E-05	0	0	7.94E-07	0	3.84E-06	0	0	0	0	0	0	2.35E-06	0	0	0	0	1.22E-05	1.01E-05	0	0	0	0	0	0	0	0	1.36E-06	0	0	0	0	0	0	0	1.99E-06	0	0	0	0	0
MET-SAM-PWY: superpathway of S-adenosyl-L-methionine biosynthesis|g__Klebsiella.s__Klebsiella_oxytoca	0	0	0	0	0	0	0	0	9.26E-07	0	0	0	0	0	0	0	0	0	0	0	0	0	0	0	0	0	0	0	0	0	0	0	0	0	0	0	0	0	0	0	0	0	0	0	0	0	0	0	0
MET-SAM-PWY: superpathway of S-adenosyl-L-methionine biosynthesis|g__Lactococcus.s__Lactococcus_lactis	0	0	1.50E-05	0	0	1.23E-05	0	0	1.94E-06	0	0	0	0	2.82E-06	0	9.61E-06	0	0	0	0	0	0	0	0	0	1.82E-06	0	0	0	0	0	0	0	0	0	0	0	2.66E-06	0	0	0	0	0	2.35E-06	0	0	0	0	0
MET-SAM-PWY: superpathway of S-adenosyl-L-methionine biosynthesis|unclassified	6.42E-06	3.92E-06	6.90E-06	2.73E-06	0	4.23E-06	4.31E-06	0	9.12E-06	4.05E-06	0	2.28E-06	0	1.40E-05	0	2.45E-05	6.03E-06	7.25E-06	0	0	4.40E-06	0	2.63E-06	0	1.48E-06	1.46E-05	2.01E-05	0	0	1.33E-06	0	2.41E-06	7.95E-06	0	0	0	0	4.51E-06	2.23E-06	0	3.20E-06	1.77E-06	0	1.03E-05	0	0	7.92E-06	3.89E-06	1.02E-06
METH-ACETATE-PWY: methanogenesis from acetate	2.51E-05	3.20E-05	2.53E-05	2.40E-05	3.76E-05	3.78E-05	4.66E-05	2.23E-05	9.95E-06	3.24E-05	3.23E-05	3.30E-05	1.94E-05	3.32E-05	2.04E-05	2.08E-05	2.19E-05	2.74E-05	5.52E-05	3.38E-05	2.02E-05	1.95E-05	2.18E-05	2.36E-05	1.98E-05	0	0	4.25E-05	4.39E-05	3.41E-05	2.03E-05	3.68E-05	3.65E-05	2.44E-05	3.37E-05	4.39E-05	3.83E-05	2.48E-05	3.16E-05	2.11E-05	2.12E-05	4.63E-06	6.70E-06	1.54E-05	4.14E-06	2.02E-05	3.50E-05	2.44E-05	2.85E-05
METH-ACETATE-PWY: methanogenesis from acetate|unclassified	2.45E-05	3.11E-05	2.47E-05	2.39E-05	3.68E-05	3.61E-05	4.61E-05	2.21E-05	9.19E-06	3.19E-05	3.20E-05	3.26E-05	1.92E-05	3.22E-05	2.02E-05	2.02E-05	2.16E-05	2.69E-05	5.24E-05	3.34E-05	1.93E-05	1.92E-05	2.05E-05	2.34E-05	1.96E-05	0	0	4.20E-05	4.32E-05	3.37E-05	1.96E-05	3.63E-05	3.50E-05	2.43E-05	3.32E-05	4.26E-05	3.78E-05	2.44E-05	3.12E-05	2.07E-05	2.08E-05	4.62E-06	6.68E-06	1.51E-05	4.13E-06	2.01E-05	3.45E-05	2.35E-05	2.74E-05
METHGLYUT-PWY: superpathway of methylglyoxal degradation	0	1.72E-07	1.01E-05	2.95E-07	0	0	1.21E-06	0	2.58E-05	9.91E-07	0	1.43E-06	0	6.09E-06	0	0	0	0	0	0	4.34E-07	0	0	0	0	1.08E-05	1.39E-05	0	0	0	0	0	0	0	0	9.93E-07	0	0	0	0	0	0	0	8.34E-07	0	0	0	0	1.52E-06
METHGLYUT-PWY: superpathway of methylglyoxal degradation|g__Escherichia.s__Escherichia_coli	0	0	1.35E-06	0	0	0	0	0	3.08E-06	0	0	0	0	0	0	0	0	0	0	0	0	0	0	0	0	0	0	0	0	0	0	0	0	0	0	0	0	0	0	0	0	0	0	0	0	0	0	0	0
METHGLYUT-PWY: superpathway of methylglyoxal degradation|g__Klebsiella.s__Klebsiella_oxytoca	0	0	0	0	0	0	0	0	2.31E-07	0	0	0	0	0	0	0	0	0	0	0	0	0	0	0	0	0	0	0	0	0	0	0	0	0	0	0	0	0	0	0	0	0	0	0	0	0	0	0	0
METHGLYUT-PWY: superpathway of methylglyoxal degradation|unclassified	0	1.69E-07	5.08E-08	2.82E-07	0	0	0	0	1.11E-07	0	0	0	0	1.97E-07	0	0	0	0	0	0	3.21E-07	0	0	0	0	5.19E-07	0	0	0	0	0	0	0	0	0	3.25E-07	0	0	0	0	0	0	0	0	0	0	0	0	0
METSYN-PWY: superpathway of L-homoserine and L-methionine biosynthesis	1.76E-05	4.62E-06	9.69E-05	5.56E-06	7.16E-06	4.30E-05	1.15E-05	1.79E-06	0.000158022	9.91E-06	2.19E-06	7.69E-06	0	4.13E-05	8.19E-06	7.44E-05	1.36E-05	1.18E-05	1.02E-05	1.26E-05	1.56E-05	2.53E-05	1.47E-05	0	1.44E-06	6.01E-05	6.70E-05	5.49E-06	2.22E-06	3.53E-06	0	1.07E-05	1.61E-05	0	0	2.79E-06	5.64E-06	9.06E-06	3.14E-06	8.46E-06	5.76E-06	3.40E-06	2.60E-06	3.24E-05	0	4.37E-06	9.95E-06	4.17E-06	9.59E-06
METSYN-PWY: superpathway of L-homoserine and L-methionine biosynthesis|g__Escherichia.s__Escherichia_coli	0	0	8.45E-06	7.91E-07	0	0	0	0	6.75E-05	0	0	8.49E-07	0	5.14E-06	0	0	0	0	0	0	3.07E-06	0	0	0	0	1.44E-05	1.39E-05	0	0	0	0	0	2.92E-06	0	0	1.57E-06	0	0	0	0	0	0	0	2.29E-06	0	0	0	0	0
METSYN-PWY: superpathway of L-homoserine and L-methionine biosynthesis|g__Klebsiella.s__Klebsiella_oxytoca	0	0	0	0	0	0	0	0	1.18E-06	0	0	0	0	0	0	0	0	0	0	0	0	0	0	0	0	0	0	0	0	0	0	0	0	0	0	0	0	0	0	0	0	0	0	0	0	0	0	0	0
METSYN-PWY: superpathway of L-homoserine and L-methionine biosynthesis|g__Lactococcus.s__Lactococcus_lactis	0	0	1.60E-05	0	0	1.32E-05	0	0	2.04E-06	0	0	0	0	2.85E-06	0	9.76E-06	0	0	0	0	0	0	0	0	0	1.87E-06	0	0	0	0	0	0	0	0	0	0	0	2.85E-06	0	0	0	0	0	2.54E-06	0	0	0	0	0
METSYN-PWY: superpathway of L-homoserine and L-methionine biosynthesis|unclassified	7.62E-06	3.87E-06	8.51E-06	3.00E-06	0	5.24E-06	5.23E-06	0	8.61E-06	4.68E-06	0	2.20E-06	0	1.51E-05	0	2.74E-05	6.99E-06	8.23E-06	0	0	4.35E-06	0	3.26E-06	0	1.44E-06	1.38E-05	2.00E-05	0	0	1.60E-06	0	2.89E-06	8.64E-06	0	0	0	0	4.78E-06	2.42E-06	0	3.70E-06	2.06E-06	0	1.16E-05	0	0	9.34E-06	4.03E-06	1.29E-06
NAD-BIOSYNTHESIS-II: NAD salvage pathway III (to nicotinamide riboside)	0	9.88E-07	1.93E-06	1.31E-06	0	0	0	0	9.68E-06	2.18E-07	0	5.77E-07	0	1.61E-06	0	0	0	0	0	0	0	0	0	0	2.74E-07	3.90E-06	3.38E-06	0	0	9.80E-07	0	0	3.15E-07	0	0	4.21E-07	0	0	0	0	0	0	0	0	0	0	0	0	0
NAD-BIOSYNTHESIS-II: NAD salvage pathway III (to nicotinamide riboside)|g__Escherichia.s__Escherichia_coli	0	7.09E-07	1.24E-06	8.56E-07	0	0	0	0	7.87E-06	0	0	0	0	6.74E-07	0	0	0	0	0	0	0	0	0	0	0	1.73E-06	1.69E-06	0	0	0	0	0	0	0	0	4.04E-07	0	0	0	0	0	0	0	0	0	0	0	0	0
NAD-BIOSYNTHESIS-II: NAD salvage pathway III (to nicotinamide riboside)|g__Klebsiella.s__Klebsiella_oxytoca	0	0	0	0	0	0	0	0	1.08E-07	0	0	0	0	0	0	0	0	0	0	0	0	0	0	0	0	0	0	0	0	0	0	0	0	0	0	0	0	0	0	0	0	0	0	0	0	0	0	0	0
NAD-BIOSYNTHESIS-II: NAD salvage pathway III (to nicotinamide riboside)|unclassified	0	1.99E-07	0	3.32E-07	0	0	0	0	0	1.17E-07	0	0	0	5.62E-07	0	0	0	0	0	0	0	0	0	0	2.74E-07	4.68E-07	6.33E-07	0	0	0	0	0	3.14E-07	0	0	0	0	0	0	0	0	0	0	0	0	0	0	0	0
NAGLIPASYN-PWY: lipid IVA biosynthesis (E. coli)	6.85E-05	3.08E-05	8.96E-05	6.69E-05	3.51E-05	8.34E-05	8.75E-06	3.59E-06	0.000228081	1.31E-05	7.05E-06	1.61E-05	4.44E-05	0.000154588	4.83E-05	0.000101129	5.43E-05	5.67E-05	2.93E-06	2.27E-05	2.08E-05	8.72E-05	2.33E-05	7.12E-05	3.40E-05	2.40E-05	2.73E-05	2.72E-05	2.13E-05	1.03E-05	2.73E-05	3.53E-05	1.32E-05	5.31E-05	9.32E-05	2.50E-05	1.33E-05	2.46E-05	0.000113633	6.41E-05	5.53E-05	6.65E-05	6.56E-05	0.000195799	0.000112127	3.40E-05	1.75E-05	7.62E-05	0.000113564
NAGLIPASYN-PWY: lipid IVA biosynthesis (E. coli)|g__Bacteroides.s__Bacteroides_uniformis	2.51E-05	3.40E-06	4.17E-05	2.68E-05	1.08E-05	5.59E-05	1.04E-06	0	9.05E-05	2.43E-06	8.08E-07	2.08E-06	1.47E-05	6.05E-05	1.31E-05	5.84E-05	1.90E-05	2.02E-05	9.62E-07	4.41E-06	6.13E-06	3.67E-05	4.84E-06	2.48E-05	7.44E-06	0	0	7.61E-06	6.36E-06	1.60E-06	8.15E-06	2.22E-05	3.19E-06	1.81E-05	6.28E-05	4.55E-06	3.43E-06	0	9.12E-05	1.97E-05	1.88E-05	2.06E-05	1.80E-05	0.000150621	3.28E-05	3.04E-06	0	3.38E-05	4.75E-05
NAGLIPASYN-PWY: lipid IVA biosynthesis (E. coli)|g__Escherichia.s__Escherichia_coli	0	7.60E-07	4.65E-06	0	0	0	0	0	4.60E-05	3.96E-07	0	8.02E-07	0	4.29E-06	0	0	0	0	0	0	1.21E-06	0	0	0	0	8.88E-06	9.67E-06	0	0	0	0	0	1.67E-06	0	0	1.50E-06	0	0	0	0	0	0	0	1.09E-06	0	0	0	0	0
NAGLIPASYN-PWY: lipid IVA biosynthesis (E. coli)|g__Klebsiella.s__Klebsiella_oxytoca	0	0	0	0	0	0	0	0	4.42E-07	0	0	0	0	0	0	0	0	0	0	0	0	0	0	0	0	0	0	0	0	0	0	0	0	0	0	0	0	0	0	0	0	0	0	0	0	0	0	0	0
NAGLIPASYN-PWY: lipid IVA biosynthesis (E. coli)|g__Parasutterella.s__Parasutterella_excrementihominis	0	0	0	0	0	0	0	0	0	0	0	0	0	0	0	0	0	0	0	0	0	0	0	0	0	0	0	0	0	0	0	0	0	0	0	0	0	0	0	0	0	0	0	0	0	0	0	1.03E-06	0
NAGLIPASYN-PWY: lipid IVA biosynthesis (E. coli)|unclassified	1.59E-05	6.73E-06	1.94E-06	1.00E-06	2.59E-06	6.12E-07	1.89E-06	0	1.18E-05	2.83E-06	2.91E-06	5.31E-06	3.59E-06	2.91E-05	2.26E-06	0	3.30E-06	0	3.57E-07	1.22E-05	4.93E-06	1.49E-05	8.74E-06	1.19E-05	9.60E-06	1.53E-06	4.36E-06	8.15E-06	0	9.02E-07	3.57E-06	0	2.90E-06	6.89E-06	0	5.63E-06	1.65E-06	2.18E-05	0	0	0	1.05E-05	1.21E-05	4.18E-06	3.84E-06	1.99E-05	1.74E-05	9.46E-06	1.22E-05
NONMEVIPP-PWY: methylerythritol phosphate pathway I	0.000241103	0.000361593	0.000291234	0.000400087	0.000398242	0.000315621	0.000363353	0.000364753	0.000306265	0.000335532	0.000335721	0.000339026	0.000445203	0.000363071	0.000347896	0.000262445	0.000301059	0.000285139	0.000349363	0.000321875	0.000354575	0.000301527	0.000335019	0.000323167	0.000416382	0.000413385	0.000431695	0.000315033	0.000297179	0.000335942	0.000395224	0.000279034	0.000324026	0.000345273	0.000271474	0.000332517	0.000331636	0.000280363	0.000295231	0.000412245	0.000382634	0.000356882	0.000359431	0.000299019	0.00041067	0.000327982	0.000310608	0.000371006	0.000337719
NONMEVIPP-PWY: methylerythritol phosphate pathway I|g__Acetatifactor.s__Acetatifactor_muris	0	0	0	0	7.11E-07	0	0	0	0	9.72E-07	1.37E-06	1.94E-06	0	0	0	0	0	0	0	1.21E-06	8.62E-07	0	0	0	0	0	0	1.01E-06	0	0	0	0	0	0	0	0	0	0	0	0	0	0	0	0	0	0	2.64E-06	0	0
NONMEVIPP-PWY: methylerythritol phosphate pathway I|g__Acutalibacter.s__Acutalibacter_muris	0	5.94E-06	0	2.86E-06	1.62E-06	6.35E-07	1.10E-05	1.09E-05	0	9.11E-07	0	0	4.58E-05	5.61E-07	2.34E-05	0	3.47E-06	4.56E-06	9.08E-06	8.03E-06	6.14E-06	0	0	1.62E-05	6.11E-06	0	0	0	0	4.45E-06	8.29E-06	0	1.56E-06	1.99E-05	0	0	5.71E-06	0	1.35E-06	2.64E-05	2.79E-05	2.97E-05	3.15E-05	0	5.94E-06	0	1.55E-06	1.72E-05	0
NONMEVIPP-PWY: methylerythritol phosphate pathway I|g__Alistipes.s__Alistipes_timonensis	0	0	0	0	0	0	0	0	0	0	0	0	0	0	0	0	0	0	0	0	0	0	0	0	0	0	0	0	0	0	0	0	0	0	0	0	0	0	0	0	0	0	0	0	0	0	0	0	0
NONMEVIPP-PWY: methylerythritol phosphate pathway I|g__Anaerotruncus.s__Anaerotruncus_sp_G3_2012	0	2.34E-06	0	0	0	1.08E-06	1.12E-06	0	0	1.75E-06	2.84E-06	2.51E-06	0	0	0	7.87E-07	2.41E-06	2.60E-06	1.06E-06	0	0	0	0	0	2.66E-06	0	0	0	0	0	0	3.30E-06	0	0	4.86E-06	5.31E-06	0	6.96E-06	0	0	0	0	0	1.59E-06	0	7.12E-07	0	5.57E-06	0
NONMEVIPP-PWY: methylerythritol phosphate pathway I|g__Bacteroides.s__Bacteroides_caecimuris	3.84E-06	4.68E-06	0	0	1.48E-06	1.97E-06	0	0	2.64E-06	8.21E-07	0	6.01E-07	4.20E-06	1.73E-06	7.27E-06	0	0	0	0	2.12E-06	1.03E-06	0	0	4.31E-06	4.11E-06	1.97E-06	0	1.98E-06	2.15E-06	0	0	0	0	2.67E-06	0	2.46E-06	0	0	0	0	0	2.66E-06	3.10E-06	1.86E-06	5.75E-06	6.77E-06	0	3.95E-06	1.61E-06
NONMEVIPP-PWY: methylerythritol phosphate pathway I|g__Bacteroides.s__Bacteroides_sartorii	0	0	0	0	0	0	0	0	0	9.38E-07	0	0	0	0	0	0	0	0	1.03E-06	0	0	0	2.33E-05	0	0	0	0	0	0	0	2.56E-05	0	8.69E-07	0	0	4.60E-06	0	0	0	0	0	0	0	0	0	0	0	0	3.87E-05
NONMEVIPP-PWY: methylerythritol phosphate pathway I|g__Bacteroides.s__Bacteroides_uniformis	2.30E-05	2.67E-06	3.37E-05	2.56E-05	8.40E-06	4.49E-05	0	0	7.03E-05	1.57E-06	0	1.81E-06	1.24E-05	4.80E-05	1.05E-05	4.54E-05	1.65E-05	1.29E-05	0	3.59E-06	5.19E-06	3.41E-05	4.18E-06	1.78E-05	6.31E-06	0	0	5.40E-06	4.43E-06	2.12E-06	7.21E-06	1.69E-05	0	1.43E-05	4.83E-05	2.87E-06	2.84E-06	0	7.37E-05	1.59E-05	1.12E-05	1.49E-05	1.36E-05	0.000115765	2.56E-05	2.10E-06	0	2.61E-05	3.74E-05
NONMEVIPP-PWY: methylerythritol phosphate pathway I|g__Bacteroides.s__Bacteroides_vulgatus	0	0	0	0	1.31E-05	0	0	0	0	0	0	0	0	0	0	0	0	0	0	0	0	0	0	0	0	0	0	0	0	4.24E-06	0	0	0	0	0	0	5.19E-06	0	0	0	0	0	0	0	0	0	0	0	0
NONMEVIPP-PWY: methylerythritol phosphate pathway I|g__Bifidobacterium.s__Bifidobacterium_pseudolongum	0	0	5.86E-07	0	0	0	0	0	0	0	0	0	0	0	1.04E-06	0	0	0	0	0	5.71E-06	0	0	0	0	0	0	0	0	0	0	0	0	0	0	0	0	0	0	0	0	0	0	0	0	0	0	0	0
NONMEVIPP-PWY: methylerythritol phosphate pathway I|g__Clostridium.s__Clostridium_perfringens	0	0	0	0	0	0	0	0	7.86E-07	0	0	0	0	0	0	0	0	0	0	0	0	0	0	0	0	0	0	0	0	0	0	0	0	0	0	0	0	0	0	0	0	0	0	0	0	0	0	0	0
NONMEVIPP-PWY: methylerythritol phosphate pathway I|g__Clostridium.s__Clostridium_sp_ASF356	0	0	0	0	0	0	0	0	0	0	0	0	0	0	0	0	0	0	0	0	0	0	0	0	0	0	0	0	0	0	0	0	0	0	0	0	0	0	0	0	0	0	0	0	0	0	0	0	0
NONMEVIPP-PWY: methylerythritol phosphate pathway I|g__Clostridium.s__Clostridium_sp_ASF502	0	3.03E-06	2.25E-06	0	0	0	0	1.04E-06	0	0	0	4.16E-07	0	4.58E-07	0	0	0	0	6.56E-07	0	0	0	0	0	2.78E-06	0	0	0	0	0	0	0	0	0	0	2.97E-06	0	0	0	1.08E-06	0	2.62E-06	1.98E-06	0	0	1.20E-06	0	0	0
NONMEVIPP-PWY: methylerythritol phosphate pathway I|g__Dorea.s__Dorea_sp_5_2	0	6.19E-06	1.56E-06	2.18E-06	0	0	0	1.52E-06	1.19E-06	0	0	0	0	2.68E-06	1.43E-06	0	0	0	0	0	0	0	0	1.01E-06	5.46E-06	0	0	0	0	7.95E-07	0	0	0	0	2.33E-06	3.37E-06	0	3.63E-06	0	1.73E-06	1.42E-06	0	0	1.90E-06	0	1.13E-06	0	0	0
NONMEVIPP-PWY: methylerythritol phosphate pathway I|g__Enterorhabdus.s__Enterorhabdus_caecimuris	0	7.76E-07	7.21E-07	0	0	0	0	0	7.37E-07	0	0	0	0	0	8.92E-07	7.53E-07	0	0	0	0	0	0	0	0	0	0	0	0	0	0	0	0	0	0	0	0	0	0	0	0	0	0	0	0	0	0	0	0	0
NONMEVIPP-PWY: methylerythritol phosphate pathway I|g__Erysipelatoclostridium.s__Clostridium_cocleatum	0	0	5.17E-07	0	0	0	0	0	6.14E-07	0	0	0	0	1.99E-05	0	0	0	0	0	0	0	0	0	0	0	0	0	0	0	0	0	0	0	0	0	0	0	0	0	0	0	0	0	0	0	0	0	0	0
NONMEVIPP-PWY: methylerythritol phosphate pathway I|g__Erysipelatoclostridium.s__Clostridium_innocuum	0	0	0	0	0	0	0	0	1.82E-06	0	0	0	0	0	0	0	0	0	0	0	0	0	0	0	0	0	0	0	0	0	0	0	0	0	0	0	0	0	0	0	0	0	0	0	0	0	0	0	0
NONMEVIPP-PWY: methylerythritol phosphate pathway I|g__Escherichia.s__Escherichia_coli	0	0	4.52E-06	0	0	0	0	0	4.07E-05	4.43E-07	0	0	0	3.34E-06	0	0	0	0	0	0	0	0	0	0	0	8.81E-06	1.13E-05	0	0	0	0	0	0	0	0	1.01E-06	0	0	0	0	0	0	0	0	0	0	0	0	0
NONMEVIPP-PWY: methylerythritol phosphate pathway I|g__Eubacterium.s__Eubacterium_sp_14_2	0	0	0	0	0	0	0	0	0	0	0	0	0	0	0	0	0	0	0	5.50E-06	0	0	0	0	0	0	0	0	0	0	0	0	0	0	0	0	3.29E-06	0	0	0	0	0	0	0	0	0	0	0	0
NONMEVIPP-PWY: methylerythritol phosphate pathway I|g__Faecalibaculum.s__Faecalibaculum_rodentium	0	0	0	0	0	0	0	0	0	0	0	0	0	2.81E-06	0	0	1.11E-06	0	0	0	0	3.41E-06	0	0	0	3.33E-06	3.44E-06	0	0	0	0	0	0	0	0	0	0	0	4.75E-06	0	0	0	0	0	0	0	0	0	1.62E-06
NONMEVIPP-PWY: methylerythritol phosphate pathway I|g__Firmicutes_unclassified.s__Firmicutes_bacterium_ASF500	0	0	8.36E-06	0	9.04E-06	4.08E-06	0	0	0	0	0	0	0	0	5.24E-06	0	3.35E-06	0	7.58E-06	5.42E-06	3.67E-06	0	0	0	0	0	0	4.00E-06	0	6.55E-06	6.95E-06	0	0	0	0	0	6.17E-06	0	0	0	0	0	0	0	4.09E-06	0	0	4.18E-06	0
NONMEVIPP-PWY: methylerythritol phosphate pathway I|g__Helicobacter.s__Helicobacter_bilis	0	0	0	0	0	0	0	0	0	0	0	0	0	0	0	2.59E-05	2.51E-06	0	0	1.39E-05	0	0	0	0	0	0	0	2.53E-06	1.86E-06	0	0	9.30E-06	0	0	0	0	0	0	0	0	0	0	0	0	0	0	0	1.30E-05	0
NONMEVIPP-PWY: methylerythritol phosphate pathway I|g__Helicobacter.s__Helicobacter_hepaticus	0	0	0	0	1.02E-05	0	0	0	0	9.01E-06	1.97E-06	7.58E-06	0	0	0	0	0	0	0	0	0	0	0	0	0	0	0	0	0	2.37E-06	0	0	1.89E-06	0	0	1.95E-06	2.02E-06	0	0	0	0	0	0	0	0	5.38E-06	0	0	1.14E-05
NONMEVIPP-PWY: methylerythritol phosphate pathway I|g__Helicobacter.s__Helicobacter_typhlonius	0	0	0	0	0	0	0	0	2.72E-05	0	0	0	0	0	0	0	0	0	2.48E-05	0	0	0	9.46E-05	0	0	0	0	0	0	0	2.79E-05	0	1.36E-05	0	0	0	0	0	0	0	0	0	0	0	0	0	0	0	0
NONMEVIPP-PWY: methylerythritol phosphate pathway I|g__Klebsiella.s__Klebsiella_oxytoca	0	0	0	0	0	0	0	0	6.07E-07	0	0	0	0	0	0	0	0	0	0	0	0	0	0	0	0	0	0	0	0	0	0	0	0	0	0	0	0	0	0	0	0	0	0	0	0	0	0	0	0
NONMEVIPP-PWY: methylerythritol phosphate pathway I|g__Lachnospiraceae_unclassified.s__Lachnospiraceae_bacterium_10_1	0	0	0	0	6.95E-07	0	0	0	0	6.19E-06	3.39E-06	6.06E-06	0	0	1.39E-06	0	3.95E-05	3.18E-05	0	0	0	0	0	0	0	1.03E-06	0	0	0	2.19E-06	3.35E-06	0	4.73E-06	0	0	3.44E-06	2.55E-06	0	0	0	0	0	0	0	0	0	0	0	0
NONMEVIPP-PWY: methylerythritol phosphate pathway I|g__Lachnospiraceae_unclassified.s__Lachnospiraceae_bacterium_28_4	0	0	1.02E-05	0	0	0.000118852	1.23E-06	0	0	1.77E-06	0	1.30E-06	5.06E-05	0	0	1.22E-05	1.24E-06	0	2.10E-06	0	0	3.24E-05	7.46E-05	0	0	2.18E-05	2.55E-05	8.46E-07	0	3.51E-05	8.14E-06	8.10E-05	1.26E-06	0	2.82E-05	3.66E-06	3.68E-05	4.95E-05	2.87E-05	4.51E-06	3.89E-06	0	0	3.88E-06	0	1.59E-05	7.67E-05	0	5.40E-05
NONMEVIPP-PWY: methylerythritol phosphate pathway I|g__Lachnospiraceae_unclassified.s__Lachnospiraceae_bacterium_3_2	0	0	0	0	0	8.21E-07	0	1.29E-06	0	0	9.88E-07	6.39E-07	9.14E-07	0	1.61E-06	1.04E-06	4.07E-06	3.75E-06	0	1.29E-06	0	0	0	0	0	0	0	1.86E-06	1.42E-06	0	0	0	0	0	0	8.01E-07	0	0	0	1.18E-06	0	0	0	0	0	0	0	0	0
NONMEVIPP-PWY: methylerythritol phosphate pathway I|g__Lachnospiraceae_unclassified.s__Lachnospiraceae_bacterium_A2	0	1.17E-06	0	0	0	0	0	0	0	0	0	0	0	0	0	0	0	0	0	0	0	0	0	0	0	0	0	0	0	5.72E-06	0	0	0	0	0	3.59E-06	4.82E-06	0	0	0	0	0	0	0	0	0	0	2.99E-05	0
NONMEVIPP-PWY: methylerythritol phosphate pathway I|g__Lachnospiraceae_unclassified.s__Lachnospiraceae_bacterium_A4	0	3.14E-05	3.68E-07	3.60E-05	7.16E-07	0	0	7.41E-06	0	1.76E-05	6.40E-05	1.84E-05	2.91E-06	0	6.17E-07	0	0	0	4.87E-06	3.85E-06	0	0	0	1.95E-05	4.21E-05	0	0	7.87E-07	0	1.00E-06	1.50E-05	0	8.03E-05	2.75E-05	0	3.10E-05	0	0	0	9.44E-06	8.86E-06	3.48E-05	3.99E-05	0	0	1.56E-05	0	3.76E-05	0
NONMEVIPP-PWY: methylerythritol phosphate pathway I|g__Lachnospiraceae_unclassified.s__Lachnospiraceae_bacterium_COE1	0	1.14E-06	0	7.74E-06	1.26E-06	0	1.40E-05	1.94E-06	0	9.77E-06	5.39E-06	8.80E-06	2.24E-06	0	3.31E-06	0	0	0	7.26E-07	1.52E-05	1.19E-05	0	0	1.64E-05	0	0	0	5.87E-06	5.73E-06	1.06E-05	0	0	2.81E-06	1.06E-05	0	1.72E-06	1.38E-05	0	0	1.74E-06	0	6.57E-06	5.98E-06	0	1.28E-06	4.27E-06	0	6.79E-05	0
NONMEVIPP-PWY: methylerythritol phosphate pathway I|g__Lachnospiraceae_unclassified.s__Lachnospiraceae_bacterium_M18_1	0	0	0	0	0	0	4.65E-06	0	1.22E-06	0	0	0	0	0	0	0	0	0	1.28E-06	7.82E-07	0	0	0	0	1.08E-06	0	0	8.90E-07	0	0	0	0	0	9.84E-07	0	0	0	0	0	2.12E-06	1.77E-06	0	0	0	0	0	0	3.37E-06	0
NONMEVIPP-PWY: methylerythritol phosphate pathway I|g__Mucispirillum.s__Mucispirillum_schaedleri	0	0	0	0	0	0	0	0	1.26E-05	6.70E-06	1.50E-06	6.89E-06	3.38E-06	0	0	0	0	0	0	8.09E-06	1.95E-05	0	0	0	0	0	0	4.03E-06	4.10E-06	0	0	0	0	0	0	4.70E-06	0	4.10E-05	0	0	0	1.50E-05	1.17E-05	0	5.84E-06	3.98E-06	0	0	1.73E-05
NONMEVIPP-PWY: methylerythritol phosphate pathway I|g__Muribaculaceae_unclassified.s__Muribaculaceae_bacterium_DSM_103720	0	1.42E-05	0	1.27E-05	1.25E-05	1.06E-06	0	5.92E-06	0	0	0	0	1.49E-06	0	1.78E-05	0	7.21E-06	7.48E-06	9.21E-06	4.26E-06	1.74E-05	0	0	0	4.15E-05	0	0	5.49E-06	4.13E-06	4.99E-06	6.72E-05	0	3.49E-06	1.69E-06	0	0	4.85E-06	0	0	0	0	3.30E-06	2.65E-06	0	3.74E-06	2.19E-06	0	0	0
NONMEVIPP-PWY: methylerythritol phosphate pathway I|g__Muribaculum.s__Muribaculum_intestinale	0	1.02E-06	0	2.89E-06	6.38E-06	0	6.08E-06	6.63E-06	0	0	0	0	3.38E-06	0	2.87E-05	0	3.43E-05	3.32E-05	7.12E-07	0	1.71E-05	0	0	0	1.31E-06	0	0	0	0	1.23E-06	5.78E-06	0	1.12E-06	0	0	0	0	0	0	7.87E-06	7.61E-06	2.76E-06	2.60E-06	0	4.10E-05	0	0	0	1.25E-06
NONMEVIPP-PWY: methylerythritol phosphate pathway I|g__Oscillibacter.s__Oscillibacter_sp_1_3	0	9.37E-07	0	0	0	0	0	0	0	3.14E-06	2.28E-06	2.91E-06	0	0	0	0	0	0	0	0	0	0	0	0	0	0	0	9.63E-07	0	0	0	0	0	0	0	0	0	0	0	0	0	0	0	0	0	0	0	0	0
NONMEVIPP-PWY: methylerythritol phosphate pathway I|g__Parabacteroides.s__Parabacteroides_distasonis	0	1.72E-06	0	0	0	0	0	0	0	0	0	0	0	0	0	0	0	0	0	0	0	0	0	0	0	0	0	0	0	0	0	0	0	0	0	0	0	0	0	0	0	0	0	2.92E-06	0	0	0	0	0
NONMEVIPP-PWY: methylerythritol phosphate pathway I|g__Parabacteroides.s__Parabacteroides_goldsteinii	2.09E-06	0	4.98E-06	0	0	0	0	0	1.87E-05	0	0	0	0	6.90E-05	0	0	1.12E-06	0	0	0	0	0	0	9.77E-07	0	0	0	0	0	0	0	0	0	0	0	0	0	0	0	0	0	0	1.23E-06	0	8.02E-07	0	0	0	1.73E-06
NONMEVIPP-PWY: methylerythritol phosphate pathway I|g__Parasutterella.s__Parasutterella_excrementihominis	0	0	0	0	0	0	0	0	0	0	0	0	0	0	0	0	0	0	0	0	0	0	0	0	0	0	0	0	0	0	0	0	0	0	0	0	0	0	0	0	0	0	0	0	0	0	0	0	0
NONMEVIPP-PWY: methylerythritol phosphate pathway I|g__Porphyromonas.s__Porphyromonas_sp_31_2	0	1.86E-06	0	0	0	0	0	0	0	0	0	0	0	0	0	0	0	0	0	0	0	0	0	0	0	0	0	0	0	0	0	0	0	0	1.06E-06	0	0	0	0	0	0	0	0	2.28E-06	0	0	0	0	0
NONMEVIPP-PWY: methylerythritol phosphate pathway I|g__Prevotella.s__Prevotella_sp_MGM1	0	2.12E-06	0	2.10E-05	4.60E-05	4.21E-07	1.78E-05	1.62E-05	1.37E-06	2.55E-06	0	2.77E-06	6.25E-05	0	0	0	4.27E-06	3.84E-06	1.18E-05	3.64E-06	6.01E-06	0	0	1.76E-05	8.60E-06	0	0	9.68E-06	8.81E-06	0	0	0	7.92E-06	2.41E-05	0	2.11E-06	0	0	0	7.52E-05	7.00E-05	1.26E-05	1.13E-05	0	7.98E-05	2.17E-06	7.31E-06	1.33E-05	0
NONMEVIPP-PWY: methylerythritol phosphate pathway I|g__Prevotella.s__Prevotella_sp_MGM2	0	0	0	0	1.13E-05	0	0	0	0	0	0	0	0	0	0	0	0	0	0	0	0	0	0	0	0	0	0	0	0	0	0	0	1.85E-06	0	0	0	0	0	0	0	0	0	0	0	0	0	0	0	0
NONMEVIPP-PWY: methylerythritol phosphate pathway I|g__Ruthenibacterium.s__Ruthenibacterium_lactatiformans	0	0	0	0	0	0	0	0	3.19E-07	0	0	0	0	4.32E-07	0	0	0	0	0	0	0	0	0	0	0	0	0	0	0	0	0	0	0	0	0	0	0	0	0	0	0	0	0	0	0	0	0	0	0
NONMEVIPP-PWY: methylerythritol phosphate pathway I|g__Terrisporobacter.s__Terrisporobacter_othiniensis	0	0	0	0	0	0	0	0	0	0	0	0	0	0	0	0	0	0	0	0	0	0	0	0	0	2.92E-06	2.48E-06	0	0	0	0	0	0	0	0	0	0	0	0	0	0	0	0	0	0	0	0	0	0
NONMEVIPP-PWY: methylerythritol phosphate pathway I|unclassified	0.00018343	0.00025459	0.000201015	0.000267282	0.000255704	0.000115855	0.000277601	0.000286255	9.44E-05	0.000247998	0.000222339	0.00025049	0.00022735	0.000156028	0.000224151	0.000151165	0.00014599	0.000146477	0.000255662	0.000222745	0.000230614	0.000198004	0.000120559	0.000200145	0.000262011	0.000186473	0.000205432	0.000254612	0.000243362	0.000230875	0.000201088	0.0001422	0.000178699	0.0002097	0.000162951	0.000229872	0.000217557	0.000152888	0.000158204	0.000243899	0.000225378	0.000205378	0.000209793	0.000145025	0.000215143	0.000237555	0.000200543	0.000115521	0.000141215
NONOXIPENT-PWY: pentose phosphate pathway (non-oxidative branch) I	9.28E-05	0.000114774	0.000132826	9.66E-05	0.000113276	5.73E-05	0.000168208	0.000115196	0.000283578	0.000153741	0.000141065	0.000156965	8.22E-05	0.000112074	8.76E-05	0.000115637	0.000101773	9.13E-05	0.000161425	0.00013483	0.000103142	9.52E-05	0.000179912	0.000155401	0.000115996	0.000111138	0.00013117	0.000135428	0.000110556	0.000128871	0.000110509	0.000101435	0.000119878	0.000160309	4.05E-05	0.000143754	0.000116877	0.000104491	5.83E-05	0.000111214	0.000109718	8.73E-05	8.75E-05	6.32E-05	4.59E-05	0.000135189	0.00010046	0.000141832	9.84E-05
NONOXIPENT-PWY: pentose phosphate pathway (non-oxidative branch) I|g__Brevundimonas.s__Brevundimonas_diminuta	0	0	0	0	0	0	0	0	0	0	0	0	0	0	0	0	0	0	0	0	0	0	0	0	0	0	0	0	0	0	0	0	0	0	0	0	0	0	0	0	0	0	0	0	0	0	0	0	0
NONOXIPENT-PWY: pentose phosphate pathway (non-oxidative branch) I|g__Clostridium.s__Clostridium_perfringens	0	0	0	0	0	0	0	0	1.69E-06	0	0	0	0	0	0	0	0	0	0	0	0	0	0	0	0	0	0	0	0	0	0	0	0	0	0	0	0	0	0	0	0	0	0	0	0	0	0	0	0
NONOXIPENT-PWY: pentose phosphate pathway (non-oxidative branch) I|g__Clostridium.s__Clostridium_sp_ASF356	0	6.62E-07	0	0	0	0	0	0	0	0	0	0	0	0	0	0	0	0	0	0	5.83E-06	0	0	0	0	0	0	1.39E-06	0	0	0	0	0	0	0	0	0	0	0	8.07E-07	0	6.55E-07	0	0	0	0	0	0	0
NONOXIPENT-PWY: pentose phosphate pathway (non-oxidative branch) I|g__Enterococcus.s__Enterococcus_faecalis	0	0	0	0	0	0	0	0	2.17E-07	0	0	0	0	0	0	0	0	0	0	0	0	0	0	0	0	0	0	0	0	0	0	0	0	0	0	0	0	0	0	0	0	0	0	0	0	0	0	0	0
NONOXIPENT-PWY: pentose phosphate pathway (non-oxidative branch) I|g__Enterococcus.s__Enterococcus_gallinarum	0	0	0	0	0	0	0	0	0	0	0	0	0	0	0	0	0	0	0	0	0	0	0	0	0	0	0	0	0	0	0	0	0	0	0	0	0	0	0	0	0	0	0	0	0	0	0	0	0
NONOXIPENT-PWY: pentose phosphate pathway (non-oxidative branch) I|g__Enterococcus.s__Enterococcus_hirae	0	0	0	0	0	0	0	0	0	0	0	0	0	3.26E-07	0	0	0	0	0	0	0	0	0	0	0	0	0	0	0	0	0	0	0	0	0	0	0	0	0	0	0	0	0	0	0	0	0	0	0
NONOXIPENT-PWY: pentose phosphate pathway (non-oxidative branch) I|g__Erysipelatoclostridium.s__Clostridium_innocuum	0	0	0	0	0	0	0	0	4.62E-06	0	0	0	0	0	0	0	0	0	0	0	0	0	0	0	0	0	0	0	0	0	0	0	0	0	0	0	0	0	0	0	0	0	0	0	0	0	0	0	0
NONOXIPENT-PWY: pentose phosphate pathway (non-oxidative branch) I|g__Erysipelatoclostridium.s__Erysipelatoclostridium_ramosum	0	0	0	0	0	0	0	0	0	0	0	0	0	0	0	0	0	0	0	0	0	0	0	0	0	0	1.63E-06	0	0	0	0	0	0	0	0	0	0	0	0	0	0	0	0	0	0	0	0	0	0
NONOXIPENT-PWY: pentose phosphate pathway (non-oxidative branch) I|g__Escherichia.s__Escherichia_coli	0	2.67E-06	1.15E-05	1.72E-06	0	0	0	0	0.000145291	4.89E-07	0	1.11E-06	0	1.01E-05	0	0	0	0	0	0	1.26E-05	0	0	0	1.26E-06	2.93E-05	3.19E-05	0	0	0	0	0	5.92E-06	0	0	4.50E-06	0	0	0	0	0	0	0	3.56E-06	0	0	0	1.76E-06	1.18E-06
NONOXIPENT-PWY: pentose phosphate pathway (non-oxidative branch) I|g__Helicobacter.s__Helicobacter_bilis	0	0	0	0	0	0	0	0	0	0	0	0	0	0	0	4.19E-05	3.97E-06	4.03E-06	0	2.51E-05	0	0	0	0	0	0	0	4.22E-06	3.27E-06	0	0	1.71E-05	0	0	0	0	0	0	0	0	0	0	0	0	0	0	0	2.27E-05	0
NONOXIPENT-PWY: pentose phosphate pathway (non-oxidative branch) I|g__Helicobacter.s__Helicobacter_hepaticus	0	0	0	0	1.10E-05	0	0	0	0	1.10E-05	2.39E-06	9.74E-06	0	0	0	0	0	0	0	0	0	0	0	0	0	0	0	0	0	2.90E-06	0	0	1.65E-06	0	0	2.75E-06	2.46E-06	0	0	0	0	0	0	0	0	5.04E-06	0	0	1.11E-05
NONOXIPENT-PWY: pentose phosphate pathway (non-oxidative branch) I|g__Helicobacter.s__Helicobacter_typhlonius	0	0	0	0	0	0	0	0	2.79E-05	0	0	0	0	0	0	0	0	0	2.62E-05	0	0	0	0.000102886	0	0	0	0	0	0	0	2.70E-05	0	1.47E-05	0	0	0	0	0	0	0	0	0	0	0	0	0	0	0	0
NONOXIPENT-PWY: pentose phosphate pathway (non-oxidative branch) I|g__Klebsiella.s__Klebsiella_oxytoca	0	0	0	0	0	0	0	0	3.91E-06	0	0	0	0	0	0	0	0	0	0	0	0	0	0	0	0	0	0	0	0	0	0	0	0	0	0	0	0	0	0	0	0	0	0	0	0	0	0	0	0
NONOXIPENT-PWY: pentose phosphate pathway (non-oxidative branch) I|g__Lactococcus.s__Lactococcus_lactis	0	0	4.35E-05	0	0	2.13E-05	0	0	4.25E-06	4.12E-07	0	0	0	8.15E-06	0	3.35E-05	1.69E-06	1.57E-06	0	0	0	0	1.57E-06	0	0	7.29E-06	9.57E-06	0	0	0	0	3.78E-06	0	0	0	0	0	2.64E-06	0	0	0	0	0	7.65E-06	0	0	1.60E-06	0	0
NONOXIPENT-PWY: pentose phosphate pathway (non-oxidative branch) I|g__Paeniclostridium.s__Paeniclostridium_sordellii	0	0	0	0	0	0	0	0	0	0	0	0	0	0	0	0	0	0	0	0	0	0	0	0	0	0	0	0	0	0	0	0	0	0	0	0	0	0	0	0	0	0	0	0	0	0	0	0	0
NONOXIPENT-PWY: pentose phosphate pathway (non-oxidative branch) I|g__Parabacteroides.s__Parabacteroides_distasonis	0	2.33E-06	0	0	0	0	0	0	0	0	0	0	0	0	0	0	0	0	0	0	0	0	0	0	9.30E-07	0	0	0	0	0	0	0	0	0	1.48E-06	0	0	0	0	0	0	0	0	3.26E-06	0	0	0	0	0
NONOXIPENT-PWY: pentose phosphate pathway (non-oxidative branch) I|g__Porphyromonas.s__Porphyromonas_sp_31_2	0	1.80E-06	0	0	0	0	0	0	0	0	0	0	0	0	0	0	0	0	0	0	0	0	0	0	6.41E-07	0	0	0	0	0	0	0	0	0	2.11E-06	0	0	0	0	0	0	0	0	2.66E-06	0	0	0	0	0
NONOXIPENT-PWY: pentose phosphate pathway (non-oxidative branch) I|g__Proteus.s__Proteus_mirabilis	0	0	0	0	0	0	0	0	0	0	0	0	0	0	0	0	0	0	0	0	0	0	0	0	0	0	0	0	0	0	0	0	0	0	0	0	0	0	0	0	0	0	0	0	0	0	0	0	0
NONOXIPENT-PWY: pentose phosphate pathway (non-oxidative branch) I|g__Staphylococcus.s__Staphylococcus_xylosus	0	0	0	0	0	0	0	0	0	0	0	0	0	0	0	0	0	0	0	0	0	0	0	0	0	0	0	0	0	0	0	0	0	0	0	0	0	0	0	0	0	0	0	0	0	0	0	0	0
NONOXIPENT-PWY: pentose phosphate pathway (non-oxidative branch) I|g__Streptococcus.s__Streptococcus_acidominimus	0	0	0	0	1.37E-06	0	0	0	1.00E-06	0	0	0	0	0	0	0	0	0	0	0	0	0	0	0	0	0	0	0	0	1.20E-06	0	0	0	0	0	0	9.79E-07	0	0	0	0	0	0	0	0	0	0	0	0
NONOXIPENT-PWY: pentose phosphate pathway (non-oxidative branch) I|g__Streptococcus.s__Streptococcus_thermophilus	0	0	0	0	0	0	0	0	0	0	0	0	0	0	0	0	0	0	0	0	0	0	0	0	0	0	0	0	0	0	0	0	0	0	0	0	0	0	0	0	0	0	0	0	0	0	0	0	0
NONOXIPENT-PWY: pentose phosphate pathway (non-oxidative branch) I|unclassified	9.10E-05	0.000104191	6.48E-05	8.94E-05	9.72E-05	3.96E-05	0.000160267	0.000113835	6.70E-05	0.000134677	0.000131916	0.000142794	7.99E-05	7.86E-05	8.53E-05	3.87E-05	9.19E-05	7.99E-05	0.000130992	0.000103517	7.77E-05	8.77E-05	6.15E-05	0.000148047	0.00011006	4.80E-05	6.80E-05	0.00012413	0.000101779	0.000120103	7.12E-05	6.98E-05	9.32E-05	0.000152024	3.30E-05	0.00012995	0.000109605	9.87E-05	5.39E-05	0.000104495	0.000101777	8.39E-05	8.36E-05	4.26E-05	4.47E-05	0.000121629	9.39E-05	8.00E-05	7.20E-05
OANTIGEN-PWY: O-antigen building blocks biosynthesis (E. coli)	8.84E-05	6.12E-05	0.000235507	2.17E-05	8.80E-05	9.26E-05	0.000101838	3.16E-05	0.000217091	0.000118369	7.91E-05	0.000120317	4.72E-05	0.000124981	5.05E-05	0.000166822	7.20E-05	7.07E-05	0.000194196	0.000120147	0.000204151	0.000115749	0.000314003	2.28E-05	7.38E-05	0.000115595	0.000104402	6.88E-05	6.65E-05	4.81E-05	0.00020228	8.22E-05	0.000153967	5.08E-05	6.36E-05	8.63E-05	4.59E-05	0.000169279	4.39E-05	5.91E-05	5.40E-05	7.19E-05	8.94E-05	6.48E-05	3.89E-05	7.73E-05	8.19E-05	0.000122731	0.000141625
OANTIGEN-PWY: O-antigen building blocks biosynthesis (E. coli)|g__Enterococcus.s__Enterococcus_hirae	0	0	0	0	0	0	0	0	0	0	0	0	0	3.97E-07	0	0	0	0	0	0	0	0	0	0	0	0	0	0	0	0	0	0	0	0	0	0	0	0	0	0	0	0	0	0	0	0	0	0	0
OANTIGEN-PWY: O-antigen building blocks biosynthesis (E. coli)|g__Erysipelatoclostridium.s__Clostridium_cocleatum	0	0	5.08E-07	0	0	0	0	0	5.18E-07	0	0	0	0	1.42E-05	0	0	0	0	0	0	0	0	0	0	0	0	0	0	0	0	0	0	0	0	0	0	0	0	0	0	0	0	0	0	0	0	0	0	0
OANTIGEN-PWY: O-antigen building blocks biosynthesis (E. coli)|g__Escherichia.s__Escherichia_coli	0	0	0	0	0	0	0	0	0	0	0	0	0	2.70E-06	0	0	0	0	0	0	0	0	0	0	0	7.38E-06	8.70E-06	0	0	0	0	0	0	0	0	0	0	0	0	0	0	0	0	0	0	0	0	0	0
OANTIGEN-PWY: O-antigen building blocks biosynthesis (E. coli)|g__Lactobacillus.s__Lactobacillus_johnsonii	5.88E-06	1.30E-06	1.58E-06	0	0	0	0	0	0	0	0	0	0	0	0	0	0	0	8.56E-07	0	2.30E-05	5.33E-06	0	0	0	6.59E-06	6.93E-06	0	0	0	0	0	8.49E-07	0	0	0	0	0	0	2.40E-06	1.72E-06	0	0	0	0	0	0	0	0
OANTIGEN-PWY: O-antigen building blocks biosynthesis (E. coli)|g__Lactobacillus.s__Lactobacillus_murinus	0	6.70E-07	1.31E-06	0	1.48E-06	0	3.61E-06	1.22E-06	1.69E-06	0	0	0	0	0	8.13E-07	0	0	0	0	0	0	0	0	0	0	0	0	1.04E-06	0	1.82E-06	2.87E-06	0	0	0	0	0	2.53E-06	0	0	0	0	0	0	0	0	4.13E-06	0	0	0
OANTIGEN-PWY: O-antigen building blocks biosynthesis (E. coli)|g__Lactobacillus.s__Lactobacillus_reuteri	0	0	0	0	0	0	0	0	0	0	0	0	0	0	0	0	0	0	0	0	0	0	0	0	0	0	0	0	0	0	0	0	0	0	0	0	0	0	0	0	0	0	0	0	0	0	0	0	0
OANTIGEN-PWY: O-antigen building blocks biosynthesis (E. coli)|g__Lactococcus.s__Lactococcus_lactis	0	0	1.45E-05	0	0	2.48E-05	0	0	4.86E-06	0	0	0	0	1.92E-06	0	7.18E-06	0	0	0	0	0	0	0	0	0	0	0	0	0	0	0	0	0	0	0	0	0	5.84E-06	0	0	0	0	0	0	0	0	0	0	0
OANTIGEN-PWY: O-antigen building blocks biosynthesis (E. coli)|g__Mucispirillum.s__Mucispirillum_schaedleri	0	0	0	0	0	0	0	0	1.48E-05	6.83E-06	2.02E-06	5.87E-06	5.51E-06	0	0	0	0	0	0	8.88E-06	1.88E-05	0	0	3.72E-06	0	0	0	5.05E-06	4.05E-06	1.58E-06	0	0	0	5.98E-06	0	4.78E-06	1.56E-06	4.20E-05	0	0	0	1.44E-05	1.42E-05	0	8.06E-06	5.09E-06	0	2.33E-06	2.09E-05
OANTIGEN-PWY: O-antigen building blocks biosynthesis (E. coli)|g__Streptococcus.s__Streptococcus_acidominimus	0	0	0	0	5.51E-07	0	0	0	3.70E-07	0	0	0	0	0	0	0	0	0	0	0	0	0	0	0	0	0	0	0	0	0	0	0	0	0	0	0	9.16E-07	0	0	0	0	0	0	0	0	0	0	0	0
OANTIGEN-PWY: O-antigen building blocks biosynthesis (E. coli)|unclassified	3.70E-05	1.06E-05	0.00015846	7.15E-06	2.22E-05	1.56E-05	8.00E-05	1.55E-05	2.14E-05	2.69E-05	2.01E-05	3.14E-05	1.34E-05	3.57E-05	2.26E-05	8.06E-05	3.74E-05	1.08E-05	3.21E-05	3.11E-05	4.86E-05	7.04E-05	3.80E-05	0	3.14E-05	3.38E-05	3.57E-05	3.06E-05	2.59E-05	1.37E-05	1.83E-05	2.75E-05	3.81E-05	8.82E-06	2.62E-05	1.74E-05	1.13E-05	2.62E-05	9.88E-06	2.16E-05	2.06E-05	1.08E-05	2.09E-05	3.70E-05	3.16E-06	7.22E-06	7.05E-05	1.48E-05	4.37E-05
ORNARGDEG-PWY: superpathway of L-arginine and L-ornithine degradation	0	1.88E-06	5.58E-06	0	0	0	0	0	0	0	0	0	0	0	0	0	0	0	0	0	3.87E-06	0	0	0	0	0	0	0	0	0	0	0	0	0	0	0	0	0	0	0	0	0	0	0	0	0	0	0	0
ORNARGDEG-PWY: superpathway of L-arginine and L-ornithine degradation|g__Escherichia.s__Escherichia_coli	0	0	2.73E-06	0	0	0	0	0	0	0	0	0	0	0	0	0	0	0	0	0	0	0	0	0	0	0	0	0	0	0	0	0	0	0	0	0	0	0	0	0	0	0	0	0	0	0	0	0	0
ORNARGDEG-PWY: superpathway of L-arginine and L-ornithine degradation|unclassified	0	0	0	0	0	0	0	0	0	0	0	0	0	0	0	0	0	0	0	0	0	0	0	0	0	0	0	0	0	0	0	0	0	0	0	0	0	0	0	0	0	0	0	0	0	0	0	0	0
ORNDEG-PWY: superpathway of ornithine degradation	0	4.13E-06	7.53E-06	3.60E-06	0	0	9.77E-07	0	7.73E-05	2.95E-06	2.14E-06	3.06E-06	0	6.50E-06	0	0	0	0	0	0	5.43E-06	0	0	0	0	2.03E-05	2.18E-05	0	0	6.04E-07	0	0	2.86E-06	0	0	3.30E-06	0	0	0	0	0	0	0	6.69E-06	0	0	0	3.43E-06	1.08E-06
ORNDEG-PWY: superpathway of ornithine degradation|g__Escherichia.s__Escherichia_coli	0	3.18E-07	6.28E-06	1.81E-06	0	0	0	0	6.99E-05	3.04E-07	0	0	0	4.20E-06	0	0	0	0	0	0	9.43E-07	0	0	0	0	1.58E-05	1.83E-05	0	0	0	0	0	1.63E-06	0	0	1.39E-06	0	0	0	0	0	0	0	0	0	0	0	0	0
ORNDEG-PWY: superpathway of ornithine degradation|g__Klebsiella.s__Klebsiella_oxytoca	0	0	0	0	0	0	0	0	9.77E-07	0	0	0	0	0	0	0	0	0	0	0	0	0	0	0	0	0	0	0	0	0	0	0	0	0	0	0	0	0	0	0	0	0	0	0	0	0	0	0	0
ORNDEG-PWY: superpathway of ornithine degradation|unclassified	0	1.68E-06	1.25E-06	8.96E-07	0	0	9.77E-07	0	5.80E-06	2.44E-06	1.43E-06	3.01E-06	0	2.40E-06	0	0	0	0	0	0	4.90E-06	0	0	0	0	4.34E-06	8.73E-06	0	0	6.04E-07	0	0	1.23E-06	0	0	2.19E-06	0	0	0	0	0	0	0	3.31E-06	0	0	0	2.17E-06	9.12E-07
P101-PWY: ectoine biosynthesis	0	0	0	0	0	0	0	0	0	0	0	0	0	0	0	0	0	0	0	0	0	0	0	0	0	0	0	0	0	0	0	0	0	0	0	0	0	0	0	0	0	0	0	0	0	0	0	0	0
P101-PWY: ectoine biosynthesis|unclassified	0	0	0	0	0	0	0	0	0	0	0	0	0	0	0	0	0	0	0	0	0	0	0	0	0	0	0	0	0	0	0	0	0	0	0	0	0	0	0	0	0	0	0	0	0	0	0	0	0
P105-PWY: TCA cycle IV (2-oxoglutarate decarboxylase)	0	8.02E-06	1.37E-05	6.84E-06	9.64E-06	3.10E-06	3.03E-06	0	7.19E-05	8.51E-06	9.83E-06	9.09E-06	0	6.32E-06	0	0	0	0	8.35E-07	0	1.27E-05	1.03E-05	0	0	0	1.88E-05	2.73E-05	4.56E-06	0	0	0	0	7.92E-06	0	0	2.13E-05	1.23E-06	4.01E-06	0	0	0	0	0	1.67E-05	0	2.02E-06	0	7.03E-06	8.78E-06
P105-PWY: TCA cycle IV (2-oxoglutarate decarboxylase)|g__Escherichia.s__Escherichia_coli	0	8.52E-07	3.47E-06	0	0	0	0	0	3.95E-05	0	0	0	0	2.14E-06	0	0	0	0	0	0	8.38E-07	0	0	0	0	8.65E-06	6.67E-06	0	0	0	0	0	0	0	0	1.21E-06	0	0	0	0	0	0	0	0	0	0	0	0	0
P105-PWY: TCA cycle IV (2-oxoglutarate decarboxylase)|unclassified	0	5.56E-06	4.10E-06	5.24E-06	8.86E-06	2.61E-06	2.96E-06	0	1.09E-06	4.29E-06	5.89E-06	6.55E-06	0	7.87E-07	0	0	0	0	8.26E-07	0	6.95E-06	7.84E-06	0	0	0	0	0	4.52E-06	0	0	0	0	3.39E-06	0	0	1.40E-05	1.22E-06	0	0	0	0	0	0	8.91E-06	0	2.00E-06	0	5.96E-06	7.04E-06
P108-PWY: pyruvate fermentation to propanoate I	0	1.10E-05	9.71E-06	8.42E-06	2.28E-06	1.73E-05	8.90E-06	6.45E-06	2.21E-05	1.11E-05	7.52E-06	1.21E-05	4.98E-06	1.10E-05	7.95E-06	1.24E-05	0	0	3.64E-06	9.75E-06	4.95E-06	0	0	1.32E-05	9.36E-06	1.57E-05	1.71E-05	1.15E-05	1.13E-05	9.51E-06	0	1.96E-06	2.46E-06	1.20E-05	0	1.02E-05	1.16E-05	1.31E-05	6.47E-06	5.73E-06	5.12E-06	0	0	1.12E-05	9.39E-06	5.18E-06	1.63E-05	2.29E-06	0
P108-PWY: pyruvate fermentation to propanoate I|unclassified	0	8.63E-06	1.93E-06	7.62E-06	0	0	8.64E-06	6.44E-06	0	5.28E-06	4.47E-06	6.18E-06	4.97E-06	4.59E-06	7.93E-06	0	0	0	3.63E-06	9.73E-06	2.80E-06	0	0	1.31E-05	9.32E-06	4.37E-06	4.31E-06	8.12E-06	8.04E-06	6.26E-06	0	0	2.46E-06	1.18E-05	0	5.70E-06	8.33E-06	0	0	5.71E-06	5.10E-06	0	0	0	9.38E-06	5.18E-06	5.06E-06	2.28E-06	0
P122-PWY: heterolactic fermentation	1.51E-05	7.19E-06	9.14E-06	1.54E-06	5.23E-06	0	0	2.85E-06	1.80E-05	1.30E-06	2.66E-06	2.35E-06	0	2.15E-06	4.02E-06	0	1.70E-06	0	3.42E-06	0	1.28E-05	1.08E-05	0	0	6.91E-06	4.56E-06	1.35E-06	0	0	0	6.32E-06	0	0	0	0	0	5.05E-06	0	0	7.48E-06	1.01E-05	2.11E-06	2.07E-06	4.14E-06	0	5.03E-06	0	0	0
P122-PWY: heterolactic fermentation|g__Escherichia.s__Escherichia_coli	0	0	0	0	0	0	0	0	3.62E-06	0	0	0	0	0	0	0	0	0	0	0	0	0	0	0	0	2.45E-06	0	0	0	0	0	0	0	0	0	0	0	0	0	0	0	0	0	0	0	0	0	0	0
P122-PWY: heterolactic fermentation|g__Klebsiella.s__Klebsiella_oxytoca	0	0	0	0	0	0	0	0	2.95E-07	0	0	0	0	0	0	0	0	0	0	0	0	0	0	0	0	0	0	0	0	0	0	0	0	0	0	0	0	0	0	0	0	0	0	0	0	0	0	0	0
P122-PWY: heterolactic fermentation|unclassified	0	4.63E-07	9.63E-07	0	0	0	0	0	0	0	0	0	0	2.81E-07	0	0	1.57E-06	0	0	0	5.87E-07	0	0	0	0	7.43E-07	1.31E-06	0	0	0	0	0	0	0	0	0	0	0	0	0	0	0	0	0	0	0	0	0	0
P124-PWY: Bifidobacterium shunt	1.72E-05	8.01E-06	9.15E-06	1.65E-06	5.54E-06	0	0	3.87E-06	1.75E-06	1.36E-06	3.11E-06	2.52E-06	0	2.18E-06	4.53E-06	0	1.78E-06	0	3.97E-06	0	2.19E-05	1.18E-05	0	0	8.23E-06	0	0	0	0	0	7.25E-06	0	0	0	0	0	5.34E-06	0	0	9.65E-06	1.18E-05	2.24E-06	2.18E-06	4.18E-06	0	6.06E-06	0	0	0
P124-PWY: Bifidobacterium shunt|unclassified	0	0	9.66E-07	0	0	0	0	0	0	0	0	0	0	0	0	0	1.73E-06	0	0	0	0	0	0	0	0	0	0	0	0	0	0	0	0	0	0	0	0	0	0	0	0	0	0	0	0	0	0	0	0
P125-PWY: superpathway of (R,R)-butanediol biosynthesis	0	0	7.98E-05	0	0	3.24E-05	6.52E-07	0	6.31E-06	0	0	1.29E-06	0	1.91E-05	0	6.13E-05	3.18E-06	2.54E-06	0	0	0	0	5.85E-06	0	0	1.48E-05	1.80E-05	0	0	0	0	7.88E-06	0	0	3.49E-06	0	0	4.19E-06	0	0	0	0	0	1.05E-05	0	0	0	0	0
P125-PWY: superpathway of (R,R)-butanediol biosynthesis|g__Enterococcus.s__Enterococcus_gallinarum	0	0	0	0	0	0	0	0	0	0	0	2.70E-07	0	0	0	0	0	0	0	0	0	0	0	0	0	0	0	0	0	0	0	0	0	0	0	0	0	0	0	0	0	0	0	0	0	0	0	0	0
P125-PWY: superpathway of (R,R)-butanediol biosynthesis|g__Lactococcus.s__Lactococcus_lactis	0	0	5.25E-05	0	0	2.67E-05	0	0	4.27E-06	0	0	0	0	1.03E-05	0	3.79E-05	1.80E-06	0	0	0	0	0	2.08E-06	0	0	7.98E-06	1.01E-05	0	0	0	0	3.96E-06	0	0	2.10E-06	0	0	3.33E-06	0	0	0	0	0	8.11E-06	0	0	0	0	0
P125-PWY: superpathway of (R,R)-butanediol biosynthesis|g__Streptococcus.s__Streptococcus_thermophilus	0	0	0	0	0	0	0	0	0	0	0	0	0	0	0	0	0	0	0	0	0	0	0	0	0	0	0	0	0	0	0	0	0	0	0	0	0	0	0	0	0	0	0	0	0	0	0	0	0
P125-PWY: superpathway of (R,R)-butanediol biosynthesis|unclassified	0	0	0	0	0	0	0	0	0	0	0	0	0	1.24E-06	0	0	0	0	0	0	0	0	0	0	0	0	0	0	0	0	0	0	0	0	0	0	0	0	0	0	0	0	0	0	0	0	0	0	0
P161-PWY: acetylene degradation (anaerobic)	2.25E-05	2.34E-05	2.36E-05	6.91E-06	2.40E-05	4.92E-05	6.05E-07	1.25E-05	0.000117622	1.68E-05	1.43E-05	2.09E-05	1.17E-05	2.93E-06	2.72E-05	4.32E-05	1.59E-05	1.56E-05	2.21E-05	2.17E-05	3.03E-05	5.67E-05	3.93E-05	2.01E-05	1.42E-05	1.88E-05	2.01E-05	2.10E-05	2.05E-05	1.71E-05	2.41E-05	5.75E-05	1.34E-05	8.50E-06	4.97E-05	2.24E-05	1.51E-05	1.92E-05	5.30E-05	2.28E-05	2.87E-05	1.80E-05	1.73E-05	4.43E-05	1.13E-05	1.53E-05	1.57E-05	2.44E-05	3.34E-05
P161-PWY: acetylene degradation (anaerobic)|g__Escherichia.s__Escherichia_coli	0	1.14E-06	6.47E-06	0	0	0	0	0	3.99E-05	3.10E-07	0	0	0	0	0	0	0	0	0	0	1.20E-06	0	0	0	0	1.12E-06	0	0	0	0	0	0	0	0	0	0	0	0	0	0	0	0	0	0	0	0	0	0	0
P161-PWY: acetylene degradation (anaerobic)|g__Klebsiella.s__Klebsiella_oxytoca	0	0	0	0	0	0	0	0	1.75E-06	0	0	0	0	0	0	0	0	0	0	0	0	0	0	0	0	0	0	0	0	0	0	0	0	0	0	0	0	0	0	0	0	0	0	0	0	0	0	0	0
P161-PWY: acetylene degradation (anaerobic)|g__Lactococcus.s__Lactococcus_lactis	0	0	6.64E-06	0	0	1.79E-05	0	0	4.35E-06	0	0	0	0	5.60E-07	0	2.98E-06	0	0	0	0	0	0	1.15E-06	0	0	1.18E-06	1.96E-06	0	0	0	0	0	0	0	0	0	0	3.07E-06	1.38E-06	0	0	0	0	0	0	0	0	0	0
P161-PWY: acetylene degradation (anaerobic)|unclassified	2.17E-05	2.21E-05	5.95E-06	6.86E-06	2.23E-05	2.94E-05	6.04E-07	1.24E-05	1.10E-05	1.54E-05	1.40E-05	1.70E-05	1.17E-05	2.18E-06	2.54E-05	3.92E-05	1.59E-05	1.55E-05	1.91E-05	2.16E-05	1.51E-05	5.51E-05	3.00E-05	2.01E-05	1.36E-05	1.37E-05	1.57E-05	2.10E-05	2.05E-05	1.65E-05	2.09E-05	5.67E-05	1.27E-05	8.49E-06	4.89E-05	1.78E-05	1.46E-05	1.55E-05	5.08E-05	2.22E-05	2.76E-05	1.78E-05	1.72E-05	4.28E-05	1.13E-05	1.44E-05	1.56E-05	2.33E-05	3.11E-05
P163-PWY: L-lysine fermentation to acetate and butanoate	0	0	0	0	0	0	0	0	0	0	1.16E-06	0	0	0	0	0	0	0	0	0	0	0	0	0	0	0	0	0	0	0	0	0	0	0	0	0	0	0	0	0	0	7.82E-07	0	0	0	0	0	0	0
P163-PWY: L-lysine fermentation to acetate and butanoate|unclassified	0	0	0	0	0	0	0	0	0	0	1.10E-06	0	0	0	0	0	0	0	0	0	0	0	0	0	0	0	0	0	0	0	0	0	0	0	0	0	0	0	0	0	0	7.81E-07	0	0	0	0	0	0	0
P164-PWY: purine nucleobases degradation I (anaerobic)	5.02E-05	3.41E-05	2.42E-05	9.45E-06	1.07E-05	2.78E-05	1.60E-05	1.40E-05	9.34E-05	1.41E-05	1.52E-05	1.34E-05	2.43E-05	9.62E-05	3.82E-05	8.21E-06	2.60E-05	2.64E-05	1.10E-05	1.65E-05	2.91E-05	1.11E-05	1.24E-05	1.78E-05	2.73E-05	0.000153249	0.000179775	1.90E-05	1.73E-05	1.48E-05	1.57E-05	1.51E-05	1.07E-05	2.19E-05	3.07E-05	1.81E-05	1.83E-05	3.73E-05	2.97E-05	1.09E-05	1.29E-05	2.97E-05	2.66E-05	3.26E-05	1.26E-05	2.43E-05	1.37E-05	1.51E-05	2.55E-05
P164-PWY: purine nucleobases degradation I (anaerobic)|g__Enterococcus.s__Enterococcus_gallinarum	0	0	0	0	0	0	0	0	0	0	0	0	0	0	0	0	0	0	0	0	0	0	0	0	0	0	0	0	0	0	0	0	0	0	0	0	0	0	0	0	0	0	0	0	0	0	0	0	0
P164-PWY: purine nucleobases degradation I (anaerobic)|unclassified	8.38E-06	8.88E-06	4.49E-06	8.51E-06	8.14E-06	8.94E-06	1.16E-05	1.24E-05	9.78E-06	1.13E-05	1.43E-05	1.15E-05	1.10E-05	6.28E-06	1.91E-05	5.62E-06	1.03E-05	9.11E-06	8.92E-06	1.17E-05	7.49E-06	1.06E-05	4.24E-06	7.65E-06	1.18E-05	1.39E-05	1.96E-05	1.51E-05	1.45E-05	1.32E-05	3.70E-06	1.47E-05	7.33E-06	1.42E-05	8.59E-06	1.34E-05	1.32E-05	1.07E-05	1.56E-05	1.04E-05	1.23E-05	1.15E-05	1.24E-05	9.23E-06	8.23E-06	7.92E-06	1.36E-05	1.05E-05	7.66E-06
P185-PWY: formaldehyde assimilation III (dihydroxyacetone cycle)	8.31E-06	0	0	1.08E-06	3.64E-06	0	0	0	4.28E-06	1.05E-06	1.75E-06	1.18E-06	5.00E-07	0	1.29E-06	0	4.08E-06	4.16E-06	1.56E-06	7.43E-06	5.83E-06	3.70E-06	1.48E-06	0	0	7.36E-07	0	4.93E-06	5.53E-06	2.72E-06	8.31E-07	0	3.28E-06	0	0	1.16E-06	2.98E-06	0	0	0	0	0	0	0	3.27E-06	1.82E-06	8.77E-06	1.45E-06	1.85E-06
P185-PWY: formaldehyde assimilation III (dihydroxyacetone cycle)|g__Klebsiella.s__Klebsiella_oxytoca	0	0	0	0	0	0	0	0	8.57E-07	0	0	0	0	0	0	0	0	0	0	0	0	0	0	0	0	0	0	0	0	0	0	0	0	0	0	0	0	0	0	0	0	0	0	0	0	0	0	0	0
P185-PWY: formaldehyde assimilation III (dihydroxyacetone cycle)|unclassified	8.28E-06	0	0	1.08E-06	3.64E-06	0	0	0	0	1.05E-06	1.75E-06	1.18E-06	5.00E-07	0	1.29E-06	0	4.07E-06	4.15E-06	1.56E-06	7.40E-06	5.79E-06	3.70E-06	1.48E-06	0	0	7.35E-07	0	4.92E-06	5.52E-06	2.72E-06	8.30E-07	0	3.27E-06	0	0	1.16E-06	2.98E-06	0	0	0	0	0	0	0	3.26E-06	1.82E-06	8.73E-06	1.45E-06	1.84E-06
P221-PWY: octane oxidation	0	1.01E-06	1.69E-06	0	0	0	0	0	0	6.77E-07	0	0	0	0	0	0	0	0	0	0	3.82E-07	0	0	0	6.39E-08	0	0	0	0	0	0	0	0	0	0	4.51E-08	0	0	0	0	0	0	0	0	0	0	0	0	0
P221-PWY: octane oxidation|g__Escherichia.s__Escherichia_coli	0	8.51E-07	1.50E-06	0	0	0	0	0	0	3.37E-07	0	0	0	0	0	0	0	0	0	0	0	0	0	0	0	0	0	0	0	0	0	0	0	0	0	0	0	0	0	0	0	0	0	0	0	0	0	0	0
P221-PWY: octane oxidation|g__Pseudomonas.s__Pseudomonas_aeruginosa_group	0	0	0	0	0	0	0	0	0	0	0	0	0	0	0	0	0	0	0	0	0	0	0	0	0	0	0	0	0	0	0	0	0	0	0	0	0	0	0	0	0	0	0	0	0	0	0	0	0
P221-PWY: octane oxidation|unclassified	0	7.86E-08	0	0	0	0	0	0	0	0	0	0	0	0	0	0	0	0	0	0	1.22E-07	0	0	0	6.39E-08	0	0	0	0	0	0	0	0	0	0	4.25E-08	0	0	0	0	0	0	0	0	0	0	0	0	0
P23-PWY: reductive TCA cycle I	0	6.59E-06	1.31E-05	6.05E-06	1.54E-06	0	2.61E-06	0	6.04E-05	8.43E-06	5.34E-06	8.93E-06	0	7.33E-06	5.27E-06	1.27E-05	0	0	2.51E-06	7.44E-06	3.36E-06	0	0	0	2.66E-06	0	0	8.03E-06	8.36E-06	6.69E-06	0	1.44E-06	1.76E-06	0	0	7.65E-06	7.82E-06	0	0	3.70E-06	3.45E-06	0	0	1.10E-05	0	3.36E-06	0	1.70E-06	0
P23-PWY: reductive TCA cycle I|unclassified	0	5.06E-06	1.31E-06	4.79E-06	0	0	2.51E-06	0	0	2.74E-06	0	1.61E-06	0	2.92E-06	0	0	0	0	0	1.60E-06	1.85E-06	0	0	0	2.63E-06	0	0	0	0	2.91E-06	0	0	1.68E-06	0	0	3.24E-06	0	0	0	0	0	0	0	0	0	0	0	1.61E-06	0
P4-PWY: superpathway of L-lysine, L-threonine and L-methionine biosynthesis I	0	6.13E-06	5.92E-05	3.71E-06	0	1.16E-06	1.16E-05	2.87E-06	0.000143481	6.87E-06	3.59E-06	6.60E-06	0	3.62E-05	3.78E-06	7.58E-05	7.71E-06	8.27E-06	2.02E-05	0	9.79E-06	0	3.15E-05	0	0	3.75E-05	4.51E-05	4.81E-06	0	5.25E-06	0	1.32E-05	2.59E-05	0	0	4.04E-06	2.12E-06	3.97E-06	0	0	0	0	0	2.12E-05	0	5.92E-06	0	3.38E-06	1.86E-06
P4-PWY: superpathway of L-lysine, L-threonine and L-methionine biosynthesis I|g__Escherichia.s__Escherichia_coli	0	0	5.30E-06	0	0	0	0	0	5.36E-05	0	0	0	0	3.91E-06	0	0	0	0	0	0	1.81E-06	0	0	0	0	9.16E-06	9.84E-06	0	0	0	0	0	1.39E-06	0	0	0	0	0	0	0	0	0	0	0	0	0	0	0	0
P4-PWY: superpathway of L-lysine, L-threonine and L-methionine biosynthesis I|g__Klebsiella.s__Klebsiella_oxytoca	0	0	0	0	0	0	0	0	8.64E-07	0	0	0	0	0	0	0	0	0	0	0	0	0	0	0	0	0	0	0	0	0	0	0	0	0	0	0	0	0	0	0	0	0	0	0	0	0	0	0	0
P4-PWY: superpathway of L-lysine, L-threonine and L-methionine biosynthesis I|unclassified	0	2.46E-06	5.67E-06	3.27E-06	0	0	6.48E-06	0	9.04E-06	5.93E-06	0	3.73E-06	0	1.24E-05	0	4.05E-06	6.98E-06	7.34E-06	0	0	1.55E-06	0	0	0	0	6.63E-06	9.78E-06	0	0	2.95E-06	0	2.71E-06	2.30E-06	0	0	0	0	2.93E-06	0	0	0	0	0	8.47E-06	0	0	0	2.74E-06	1.60E-06
P41-PWY: pyruvate fermentation to acetate and (S)-lactate I	0.00012727	0.000145261	0.000290424	0.000184743	0.000165479	0.000156235	0.000276608	0.000173999	0.000117992	0.000195352	0.000200692	0.000207487	9.55E-05	0.000147855	0.000121817	0.000145028	0.000105434	0.000108308	0.000186373	0.000132523	0.000133598	0.000164014	0.000179447	0.000123701	0.000127694	0.00015116	0.000154472	0.000142049	0.000150092	0.000167937	0.000147817	0.00016867	0.000148144	0.000130301	0.000157857	0.000143678	0.000165768	0.000152881	0.000180199	0.000106159	0.000103331	0.000100408	0.000109866	0.000136268	4.47E-05	0.00016457	0.000144353	8.41E-05	0.000123128
P41-PWY: pyruvate fermentation to acetate and (S)-lactate I|g__Acetatifactor.s__Acetatifactor_muris	0	0	0	0	1.11E-06	0	0	1.10E-06	0	2.65E-06	2.19E-06	2.69E-06	0	3.42E-07	6.25E-07	0	0	0	6.80E-07	2.11E-06	0	0	0	0	0	0	0	1.09E-06	1.21E-06	1.59E-06	0	0	0	0	0	1.43E-06	0	0	0	0	0	0	0	0	0	0	2.67E-06	0	0
P41-PWY: pyruvate fermentation to acetate and (S)-lactate I|g__Dorea.s__Dorea_sp_5_2	0	6.07E-06	2.65E-06	1.78E-06	6.47E-07	0	2.05E-06	2.52E-06	9.93E-07	0	6.27E-07	2.83E-07	0	2.88E-06	1.56E-06	0	0	0	4.40E-07	0	1.94E-06	3.42E-06	2.10E-06	1.27E-06	4.97E-06	0	0	0	0	9.59E-07	0	0	0	0	2.03E-06	2.34E-06	1.41E-06	3.86E-06	0	1.30E-06	1.80E-06	4.46E-07	0	2.31E-06	0	1.66E-06	1.58E-06	1.61E-06	0
P41-PWY: pyruvate fermentation to acetate and (S)-lactate I|g__Erysipelatoclostridium.s__Clostridium_innocuum	0	0	0	0	0	0	0	0	2.06E-06	0	0	0	0	0	0	0	0	0	0	0	0	0	0	0	0	0	0	0	0	0	0	0	0	0	0	0	0	0	0	0	0	0	0	0	0	0	0	0	0
P41-PWY: pyruvate fermentation to acetate and (S)-lactate I|g__Escherichia.s__Escherichia_coli	0	0	0	6.77E-07	0	0	0	0	2.71E-05	0	0	0	0	1.62E-06	0	0	0	0	0	0	0	0	0	0	0	5.05E-06	3.40E-06	0	0	0	0	0	6.99E-07	0	0	0	0	0	0	0	0	0	0	0	0	0	0	0	0
P41-PWY: pyruvate fermentation to acetate and (S)-lactate I|g__Faecalibaculum.s__Faecalibaculum_rodentium	0	0	0	0	0	0	0	0	0	0	0	0	0	2.50E-06	0	0	9.31E-07	9.02E-07	0	0	0	3.51E-06	0	0	0	4.78E-06	3.24E-06	0	0	0	0	0	0	0	0	0	0	0	4.82E-06	0	0	0	0	0	0	0	0	0	2.78E-06
P41-PWY: pyruvate fermentation to acetate and (S)-lactate I|g__Klebsiella.s__Klebsiella_oxytoca	0	0	0	0	0	0	0	0	5.82E-07	0	0	0	0	0	0	0	0	0	0	0	0	0	0	0	0	0	0	0	0	0	0	0	0	0	0	0	0	0	0	0	0	0	0	0	0	0	0	0	0
P41-PWY: pyruvate fermentation to acetate and (S)-lactate I|g__Lachnospiraceae_unclassified.s__Lachnospiraceae_bacterium_3_2	0	4.37E-07	0	5.32E-07	0	7.59E-07	1.15E-06	8.96E-07	0	5.80E-07	9.44E-07	8.75E-07	7.22E-07	0	1.66E-06	4.37E-07	3.26E-06	2.77E-06	7.70E-07	1.16E-06	1.22E-06	0	0	0	0	0	0	9.86E-07	3.00E-06	3.39E-07	0	0	0	0	0	6.68E-07	6.63E-07	0	0	7.98E-07	1.90E-07	1.26E-06	0	0	0	0	1.18E-06	1.19E-06	0
P41-PWY: pyruvate fermentation to acetate and (S)-lactate I|g__Lactobacillus.s__Lactobacillus_johnsonii	1.02E-05	2.19E-06	2.03E-06	0	6.76E-07	0	0	0	0	4.57E-07	0	6.55E-07	0	0	7.70E-07	0	0	0	1.82E-06	0	3.25E-05	7.75E-06	0	0	0	1.05E-05	1.01E-05	0	0	0	1.40E-06	0	1.40E-06	0	0	0	0	0	0	3.30E-06	2.90E-06	0	0	1.00E-06	0	0	0	0	0
P41-PWY: pyruvate fermentation to acetate and (S)-lactate I|g__Lactobacillus.s__Lactobacillus_reuteri	6.22E-06	3.49E-06	2.14E-06	0	0	0	0	0	0	0	0	8.95E-07	0	0	4.31E-07	0	0	0	7.01E-07	0	1.58E-06	3.95E-06	0	0	1.65E-06	0	0	3.22E-07	0	4.44E-07	2.69E-06	0	0	0	0	0	0	0	0	3.38E-06	3.14E-06	0	7.88E-07	0	0	1.44E-06	0	0	0
P41-PWY: pyruvate fermentation to acetate and (S)-lactate I|g__Lactobacillus.s__Lactobacillus_vaginalis	0	0	0	0	0	0	0	0	0	0	0	0	0	0	0	0	0	0	0	0	0	0	0	0	0	0	0	0	0	0	0	0	0	0	0	0	0	0	0	0	0	0	0	0	0	0	0	0	0
P41-PWY: pyruvate fermentation to acetate and (S)-lactate I|g__Lactococcus.s__Lactococcus_lactis	0	0	4.86E-05	0	0	3.15E-05	0	0	6.74E-06	3.21E-07	0	0	0	1.25E-05	0	3.84E-05	1.18E-06	0	0	0	0	0	3.47E-06	0	0	8.95E-06	9.84E-06	0	0	0	0	4.01E-06	0	0	3.94E-06	0	0	8.05E-06	1.31E-06	0	0	0	0	1.35E-05	0	0	1.45E-06	0	5.23E-07
P41-PWY: pyruvate fermentation to acetate and (S)-lactate I|g__Romboutsia.s__Romboutsia_ilealis	0	0	0	0	0	0	0	0	0	0	0	0	0	0	0	0	0	0	0	0	0	0	0	0	0	0	9.25E-07	0	0	0	0	0	0	0	0	0	0	0	0	0	0	0	0	0	0	0	0	0	0
P41-PWY: pyruvate fermentation to acetate and (S)-lactate I|g__Staphylococcus.s__Staphylococcus_xylosus	0	0	0	0	0	0	0	0	0	0	0	0	0	0	0	0	0	0	0	0	0	0	0	0	0	0	0	0	0	0	0	0	0	0	0	0	0	7.54E-07	0	0	0	0	0	0	0	0	0	0	0
P41-PWY: pyruvate fermentation to acetate and (S)-lactate I|g__Streptococcus.s__Streptococcus_acidominimus	0	0	0	0	5.72E-07	0	0	0	4.56E-07	0	0	0	0	0	0	0	0	0	0	0	0	0	0	0	0	0	0	0	0	0	0	0	0	0	0	0	7.62E-07	0	0	0	0	0	0	0	0	0	0	0	0
P41-PWY: pyruvate fermentation to acetate and (S)-lactate I|g__Streptococcus.s__Streptococcus_thermophilus	0	0	0	0	0	0	0	0	0	0	0	0	0	0	0	0	0	0	0	0	0	0	0	0	0	0	0	0	0	0	0	0	0	0	0	0	0	0	0	0	0	0	0	0	0	0	0	0	0
P41-PWY: pyruvate fermentation to acetate and (S)-lactate I|unclassified	0.000102183	0.00010829	0.000143997	0.000146774	0.00013361	0.000100615	0.000163023	0.000148773	3.50E-05	0.000147146	0.000157464	0.000153655	8.24E-05	0.000104145	0.000104818	9.31E-05	9.07E-05	9.63E-05	0.000128509	0.000112791	7.46E-05	0.000128533	9.15E-05	0.000106173	0.000100908	9.77E-05	0.000106208	0.000131013	0.000134303	0.000137617	9.00E-05	0.000143643	9.74E-05	0.000114257	0.000132836	0.000116165	0.000134467	0.000121598	0.000142896	8.89E-05	8.63E-05	8.31E-05	9.23E-05	9.22E-05	4.12E-05	0.000135895	0.00012723	6.52E-05	8.41E-05
P42-PWY: incomplete reductive TCA cycle	4.01E-05	9.99E-06	2.08E-05	8.47E-06	3.15E-05	2.96E-05	6.31E-06	6.32E-06	7.74E-05	1.80E-05	1.07E-05	1.76E-05	3.64E-06	8.31E-06	9.71E-06	2.75E-05	2.04E-05	1.90E-05	1.98E-05	3.60E-05	1.82E-05	2.14E-05	5.90E-05	6.28E-06	5.88E-06	1.16E-05	1.51E-05	2.71E-05	1.99E-05	1.97E-05	4.12E-05	2.04E-05	3.97E-05	4.98E-06	1.22E-05	1.87E-05	1.51E-05	9.98E-06	4.76E-06	6.80E-06	5.07E-06	9.49E-06	4.34E-06	2.11E-05	6.86E-06	1.44E-05	1.74E-05	1.71E-05	6.38E-05
P42-PWY: incomplete reductive TCA cycle|unclassified	3.44E-05	9.36E-06	4.80E-06	6.32E-06	1.72E-05	0	5.52E-06	6.12E-06	0	7.43E-06	2.64E-06	6.80E-06	3.63E-06	6.99E-06	9.42E-06	0	1.61E-05	1.66E-05	1.15E-05	1.86E-05	1.52E-05	2.11E-05	7.36E-06	6.15E-06	5.83E-06	0	0	2.05E-05	1.60E-05	1.23E-05	7.02E-06	0	1.40E-05	2.03E-06	1.18E-05	5.09E-06	9.37E-06	0	0	6.21E-06	4.55E-06	8.84E-06	4.16E-06	1.62E-05	5.41E-06	5.91E-06	1.70E-05	1.11E-05	5.63E-06
P441-PWY: superpathway of N-acetylneuraminate degradation	5.22E-05	4.93E-05	8.45E-05	2.44E-05	6.25E-05	7.68E-05	2.47E-06	7.66E-06	0.000153854	4.23E-05	2.56E-05	4.78E-05	3.21E-05	3.22E-05	5.13E-05	8.50E-05	4.26E-05	4.17E-05	5.21E-05	4.15E-05	6.19E-05	6.81E-05	5.65E-05	5.12E-05	4.16E-05	6.78E-05	7.36E-05	4.26E-05	4.06E-05	3.46E-05	5.03E-05	4.38E-05	3.85E-05	2.85E-05	4.99E-05	4.49E-05	3.52E-05	3.22E-05	6.00E-05	5.49E-05	6.16E-05	4.52E-05	4.42E-05	7.38E-05	1.06E-05	3.85E-05	0	5.20E-05	6.33E-05
P441-PWY: superpathway of N-acetylneuraminate degradation|g__Escherichia.s__Escherichia_coli	0	1.01E-06	6.77E-06	0	0	0	0	0	4.77E-05	0	0	0	0	2.68E-06	0	0	0	0	0	0	0	0	0	0	0	1.01E-05	7.93E-06	0	0	0	0	0	0	0	0	1.31E-06	0	0	0	0	0	0	0	0	0	0	0	0	0
P441-PWY: superpathway of N-acetylneuraminate degradation|g__Klebsiella.s__Klebsiella_oxytoca	0	0	0	0	0	0	0	0	1.20E-06	0	0	0	0	0	0	0	0	0	0	0	0	0	0	0	0	0	0	0	0	0	0	0	0	0	0	0	0	0	0	0	0	0	0	0	0	0	0	0	0
P441-PWY: superpathway of N-acetylneuraminate degradation|unclassified	3.54E-05	3.39E-05	2.37E-05	2.23E-05	2.08E-05	3.17E-05	2.39E-06	0	1.63E-05	1.18E-05	3.89E-06	5.56E-06	2.43E-05	8.64E-06	3.45E-05	3.77E-05	3.17E-05	2.59E-05	0	1.96E-05	3.23E-05	4.70E-05	5.56E-06	3.75E-05	3.11E-05	1.90E-05	1.59E-05	1.79E-05	0	7.78E-06	2.21E-05	1.43E-05	2.36E-05	2.59E-05	2.37E-05	2.33E-05	1.24E-05	1.56E-05	4.05E-05	3.07E-05	3.50E-05	3.56E-05	3.22E-05	4.02E-06	1.00E-05	1.55E-05	0	3.03E-05	4.08E-05
P461-PWY: hexitol fermentation to lactate, formate, ethanol and acetate	4.25E-05	8.71E-05	4.97E-05	9.20E-05	4.63E-05	9.02E-05	4.35E-05	0.000111005	0.000150791	3.33E-05	3.04E-05	4.28E-05	5.43E-05	5.31E-05	9.36E-05	8.54E-05	4.66E-05	6.07E-05	6.70E-05	6.47E-05	3.95E-05	8.79E-05	4.65E-05	5.84E-05	9.31E-05	7.43E-05	7.26E-05	4.75E-05	4.88E-05	8.39E-05	3.48E-05	8.42E-05	5.76E-05	6.16E-05	8.84E-05	0.000115412	7.04E-05	7.99E-05	9.84E-05	4.52E-05	6.05E-05	5.16E-05	4.89E-05	6.04E-05	3.19E-05	7.10E-05	8.76E-05	6.50E-05	7.15E-05
P461-PWY: hexitol fermentation to lactate, formate, ethanol and acetate|g__Erysipelatoclostridium.s__Clostridium_innocuum	0	0	0	0	0	0	0	0	2.62E-06	0	0	0	0	0	0	0	0	0	0	0	0	0	0	0	0	0	0	0	0	0	0	0	0	0	0	0	0	0	0	0	0	0	0	0	0	0	0	0	0
P461-PWY: hexitol fermentation to lactate, formate, ethanol and acetate|g__Escherichia.s__Escherichia_coli	0	1.80E-06	7.36E-06	2.22E-06	0	0	2.18E-06	0	8.85E-05	0	0	1.02E-06	0	6.85E-06	0	0	0	0	0	0	2.17E-06	0	0	0	0	2.26E-05	1.20E-05	0	0	0	0	0	4.97E-06	0	0	2.03E-06	0	0	0	0	0	0	0	3.50E-06	0	0	0	0	0
P461-PWY: hexitol fermentation to lactate, formate, ethanol and acetate|g__Klebsiella.s__Klebsiella_oxytoca	0	0	0	0	0	0	0	0	1.15E-06	0	0	0	0	0	0	0	0	0	0	0	0	0	0	0	0	0	0	0	0	0	0	0	0	0	0	0	0	0	0	0	0	0	0	0	0	0	0	0	0
P461-PWY: hexitol fermentation to lactate, formate, ethanol and acetate|g__Streptococcus.s__Streptococcus_acidominimus	0	0	0	0	0	0	0	0	5.37E-07	0	0	0	0	0	0	0	0	0	0	0	0	0	0	0	0	0	0	0	0	0	0	0	0	0	0	0	5.01E-07	0	0	0	0	0	0	0	0	0	0	0	0
P461-PWY: hexitol fermentation to lactate, formate, ethanol and acetate|unclassified	2.48E-05	6.97E-05	2.40E-05	7.25E-05	3.67E-05	3.68E-05	3.76E-05	9.17E-05	1.64E-05	2.45E-05	2.80E-05	3.71E-05	4.84E-05	2.57E-05	7.47E-05	4.78E-05	4.13E-05	5.43E-05	5.65E-05	5.34E-05	1.95E-05	5.64E-05	4.16E-05	5.43E-05	7.92E-05	2.68E-05	2.72E-05	4.20E-05	4.39E-05	6.81E-05	1.79E-05	4.62E-05	4.29E-05	5.80E-05	4.93E-05	8.66E-05	5.91E-05	5.44E-05	6.06E-05	3.23E-05	2.98E-05	4.48E-05	4.33E-05	3.47E-05	2.82E-05	6.26E-05	6.05E-05	5.27E-05	4.56E-05
P621-PWY: nylon-6 oligomer degradation	0	0	1.10E-06	0	0	2.60E-06	0	0	6.02E-07	7.14E-07	0	7.62E-07	0	0	0	1.03E-06	0	0	0	0	0	1.05E-06	0	0	0	0	0	0	0	0	0	0	0	0	0	0	0	5.37E-06	0	0	0	0	0	0	0	0	2.51E-06	0	0
PANTO-PWY: phosphopantothenate biosynthesis I	0.000227305	0.000264628	0.000240001	0.000222004	0.00033402	0.000158876	0.000183269	0.000242816	0.000284468	0.000178411	0.000132966	0.000170488	0.000299525	0.00032365	0.000302994	0.000201228	0.000244396	0.000237476	0.000237838	0.000247369	0.000332262	0.000209034	0.000213199	0.000210789	0.000306793	0.000361222	0.000371517	0.000233791	0.000221136	0.000197607	0.000367861	9.64E-05	0.000151315	0.000217973	0.000169865	0.000181959	0.000200361	0.000169697	0.000210253	0.00033499	0.000304484	0.000286446	0.000275964	0.000264136	0.000395508	0.000234517	0.000207955	0.000184998	0.000242589
PANTO-PWY: phosphopantothenate biosynthesis I|g__Akkermansia.s__Akkermansia_muciniphila	0	0	0	0	8.83E-07	3.31E-07	0	0	0	0	0	0	0	0	0	0	0	0	0	0	0	0	0	0	0	0	0	0	0	0	0	0	0	0	0	0	0	0	0	0	0	0	0	0	0	0	0	0	0
PANTO-PWY: phosphopantothenate biosynthesis I|g__Alistipes.s__Alistipes_timonensis	0	0	0	0	0	0	0	0	0	0	0	0	0	0	0	0	0	0	0	0	0	0	0	0	0	0	0	0	0	0	0	0	0	0	0	1.91E-06	0	0	0	0	0	0	0	0	0	0	0	0	0
PANTO-PWY: phosphopantothenate biosynthesis I|g__Bacteroides.s__Bacteroides_caecimuris	1.82E-05	8.55E-06	5.10E-06	0	1.50E-06	6.89E-06	9.25E-07	0	1.78E-05	1.07E-06	4.13E-07	9.01E-07	6.77E-06	3.69E-05	1.41E-05	0	3.43E-06	4.04E-06	6.96E-07	1.99E-06	2.69E-06	0	2.40E-06	5.92E-06	7.22E-06	0.000107404	0.000111918	2.08E-06	2.03E-06	1.03E-06	3.78E-06	0	0	4.10E-06	7.95E-06	2.79E-06	9.25E-07	7.48E-06	3.99E-06	0	0	6.31E-06	7.80E-06	8.13E-06	5.14E-06	6.82E-06	0	3.12E-06	9.04E-06
PANTO-PWY: phosphopantothenate biosynthesis I|g__Bacteroides.s__Bacteroides_sartorii	0	0	0	0	0	0	0	0	0	8.88E-07	0	4.49E-07	0	0	0	0	0	0	1.27E-06	0	0	0	2.14E-05	0	0	0	0	0	0	0	2.39E-05	0	0	0	0	3.40E-06	0	0	0	0	0	0	0	0	0	0	0	0	3.54E-05
PANTO-PWY: phosphopantothenate biosynthesis I|g__Bacteroides.s__Bacteroides_uniformis	2.71E-05	3.99E-06	3.77E-05	2.71E-05	1.03E-05	4.98E-05	0	0	8.59E-05	1.91E-06	8.76E-07	1.38E-06	1.39E-05	5.68E-05	1.33E-05	5.18E-05	1.78E-05	1.95E-05	1.03E-06	3.15E-06	5.49E-06	3.39E-05	4.53E-06	2.22E-05	9.28E-06	6.23E-07	0	5.97E-06	5.23E-06	3.07E-06	9.41E-06	1.94E-05	3.30E-06	1.58E-05	5.93E-05	4.50E-06	4.02E-06	0	8.19E-05	1.78E-05	1.78E-05	2.05E-05	1.62E-05	0.000148714	2.85E-05	2.43E-06	0	2.60E-05	4.29E-05
PANTO-PWY: phosphopantothenate biosynthesis I|g__Bacteroides.s__Bacteroides_vulgatus	0	0	0	0	1.27E-05	0	0	0	0	0	0	0	0	0	0	0	0	0	0	0	0	0	0	0	0	0	0	0	0	4.89E-06	0	0	0	0	0	0	5.13E-06	0	0	0	0	0	0	0	0	0	0	0	0
PANTO-PWY: phosphopantothenate biosynthesis I|g__Clostridium.s__Clostridium_sp_ASF356	0	1.03E-06	0	0	0	0	0	0	0	0	0	0	0	6.64E-07	0	0	0	0	0	0	9.25E-07	0	0	0	0	0	0	0	0	0	0	0	0	0	0	0	0	0	0	2.46E-06	0	8.85E-07	1.91E-06	0	0	0	0	0	0
PANTO-PWY: phosphopantothenate biosynthesis I|g__Corynebacterium.s__Corynebacterium_stationis	0	0	0	0	0	0	0	0	0	0	0	0	0	0	0	0	0	0	0	0	0	0	0	0	0	0	0	0	0	0	0	0	0	0	0	0	0	0	0	0	0	0	0	0	0	0	0	0	0
PANTO-PWY: phosphopantothenate biosynthesis I|g__Enterorhabdus.s__Enterorhabdus_caecimuris	1.30E-06	5.66E-07	8.78E-07	0	0	3.90E-07	4.66E-06	1.16E-06	7.63E-07	3.12E-07	0	5.42E-07	0	1.01E-06	8.16E-07	7.04E-07	6.74E-07	1.31E-06	8.57E-07	0	0	3.19E-06	0	5.22E-07	1.42E-06	0	0	2.87E-07	0	0	0	0	0	0	0	0	5.24E-07	0	0	0	0	0	0	0	5.83E-07	7.30E-07	0	0	0
PANTO-PWY: phosphopantothenate biosynthesis I|g__Escherichia.s__Escherichia_coli	0	2.08E-06	5.90E-06	6.69E-07	0	0	0	0	3.92E-05	6.83E-07	0	1.42E-06	0	3.93E-06	0	0	0	0	0	0	4.55E-06	0	0	0	0	1.20E-05	7.19E-06	0	0	0	0	0	2.31E-06	0	0	1.73E-06	0	0	0	0	0	0	0	0	0	0	0	0	0
PANTO-PWY: phosphopantothenate biosynthesis I|g__Eubacterium.s__Eubacterium_sp_14_2	0	0	0	0	0	0	0	3.07E-06	5.34E-07	0	0	0	0	0	0	0	0	0	0	7.22E-06	0	0	0	0	0	0	0	0	0	3.37E-06	0	0	0	0	0	0	4.79E-06	0	0	0	0	0	0	0	0	0	0	0	0
PANTO-PWY: phosphopantothenate biosynthesis I|g__Helicobacter.s__Helicobacter_bilis	0	0	0	0	0	0	0	0	0	0	0	0	0	0	0	2.45E-05	1.58E-06	2.21E-06	0	1.39E-05	0	0	0	0	0	0	0	2.66E-06	2.07E-06	0	0	1.06E-05	0	0	0	0	0	0	0	0	0	0	0	0	0	0	0	1.58E-05	0
PANTO-PWY: phosphopantothenate biosynthesis I|g__Helicobacter.s__Helicobacter_hepaticus	0	0	0	0	1.06E-05	0	0	0	0	9.26E-06	1.48E-06	6.63E-06	0	0	0	0	0	0	0	0	0	0	0	0	0	0	0	0	0	1.62E-06	0	0	1.70E-06	0	0	1.41E-06	1.29E-06	0	0	0	0	0	0	0	0	3.69E-06	0	0	1.00E-05
PANTO-PWY: phosphopantothenate biosynthesis I|g__Helicobacter.s__Helicobacter_typhlonius	0	0	0	0	0	0	0	0	2.63E-05	0	0	0	0	0	0	0	0	0	2.42E-05	0	0	0	9.28E-05	0	0	0	0	0	0	0	2.70E-05	0	1.32E-05	0	0	0	0	0	0	0	0	0	0	0	0	0	0	0	0
PANTO-PWY: phosphopantothenate biosynthesis I|g__Klebsiella.s__Klebsiella_oxytoca	0	0	0	0	0	0	0	0	9.66E-06	0	0	0	0	0	0	0	0	0	0	0	0	0	0	0	0	0	0	0	0	0	0	0	0	0	0	0	0	0	0	0	0	0	0	0	0	0	0	0	0
PANTO-PWY: phosphopantothenate biosynthesis I|g__Lachnospiraceae_unclassified.s__Lachnospiraceae_bacterium_A2	0	1.35E-06	0	0	0	0	0	0	0	0	0	0	0	0	0	0	0	0	0	5.77E-07	0	0	0	0	0	0	0	0	0	7.06E-06	0	0	0	0	0	3.04E-06	4.92E-06	0	0	0	0	0	0	0	0	8.32E-07	6.57E-07	2.99E-05	0
PANTO-PWY: phosphopantothenate biosynthesis I|g__Mucispirillum.s__Mucispirillum_schaedleri	0	0	0	0	0	0	0	0	9.20E-06	5.29E-06	8.68E-07	4.25E-06	2.11E-06	0	0	0	0	0	0	6.41E-06	1.53E-05	0	0	1.41E-06	0	0	0	3.12E-06	2.14E-06	6.92E-07	0	0	0	2.64E-06	0	2.13E-06	4.36E-07	3.45E-05	0	0	0	1.16E-05	1.05E-05	0	4.10E-06	2.73E-06	0	0	1.23E-05
PANTO-PWY: phosphopantothenate biosynthesis I|g__Muribaculaceae_unclassified.s__Muribaculaceae_bacterium_DSM_103720	0	1.40E-05	2.78E-07	1.05E-05	1.33E-05	9.96E-07	9.27E-07	6.32E-06	0	0	0	0	7.35E-07	0	2.06E-05	0	8.49E-06	9.95E-06	9.59E-06	3.63E-06	2.31E-05	0	0	0	4.38E-05	0	0	5.33E-06	8.18E-06	4.81E-06	7.33E-05	0	3.42E-06	1.93E-06	0	5.61E-07	5.70E-06	0	0	0	0	3.54E-06	3.58E-06	0	3.05E-06	2.32E-06	0	0	7.59E-07
PANTO-PWY: phosphopantothenate biosynthesis I|g__Muribaculum.s__Muribaculum_intestinale	0	1.20E-06	0	3.77E-06	8.80E-06	0	4.97E-06	9.19E-06	0	0	0	0	5.46E-06	0	3.52E-05	0	4.35E-05	3.71E-05	8.01E-07	8.00E-07	2.13E-05	1.06E-06	0	4.67E-07	2.38E-06	0	0	0	0	5.94E-07	7.59E-06	0	1.24E-06	0	0	0	1.18E-06	0	0	9.49E-06	9.75E-06	2.86E-06	2.42E-06	0	4.72E-05	0	0	0	6.21E-07
PANTO-PWY: phosphopantothenate biosynthesis I|g__Parabacteroides.s__Parabacteroides_distasonis	0	1.80E-06	0	0	0	0	0	0	0	0	0	0	0	0	0	0	0	0	0	0	0	0	0	0	5.79E-07	0	0	0	0	0	0	0	0	0	3.93E-07	0	0	0	0	0	0	0	0	3.20E-06	0	0	0	0	0
PANTO-PWY: phosphopantothenate biosynthesis I|g__Parabacteroides.s__Parabacteroides_goldsteinii	0	0	4.58E-06	0	4.14E-07	0	0	0	1.62E-05	0	0	0	0	5.93E-05	0	0	1.27E-06	1.41E-06	0	0	0	0	0	0	0	0	0	0	0	0	0	0	0	0	0	0	0	0	0	0	0	1.23E-06	1.70E-06	0	1.30E-06	0	0	6.99E-07	9.91E-07
PANTO-PWY: phosphopantothenate biosynthesis I|g__Parasutterella.s__Parasutterella_excrementihominis	0	0	0	0	0	0	0	0	0	0	0	0	0	0	0	0	0	0	0	0	0	0	0	0	0	0	0	0	0	0	0	0	0	0	0	0	0	0	0	0	0	0	0	0	0	0	0	6.69E-07	0
PANTO-PWY: phosphopantothenate biosynthesis I|g__Porphyromonas.s__Porphyromonas_sp_31_2	0	2.23E-06	0	0	0	0	0	0	0	0	0	0	0	0	0	0	0	0	0	0	0	0	0	0	1.13E-06	0	0	0	0	0	0	0	0	0	8.11E-07	0	0	0	0	0	0	0	0	3.28E-06	0	0	0	0	0
PANTO-PWY: phosphopantothenate biosynthesis I|g__Prevotella.s__Prevotella_sp_MGM1	0	1.62E-06	0	1.42E-05	3.54E-05	1.84E-07	1.57E-05	1.05E-05	1.16E-06	1.90E-06	0	9.50E-07	4.64E-05	0	0	0	2.73E-06	4.15E-06	7.99E-06	3.26E-06	4.15E-06	0	0	9.32E-06	5.65E-06	0	0	6.75E-06	5.40E-06	0	0	0	4.37E-06	1.30E-05	0	1.60E-06	0	0	0	5.47E-05	4.35E-05	8.41E-06	9.65E-06	0	5.15E-05	1.41E-06	3.71E-06	9.89E-06	0
PANTO-PWY: phosphopantothenate biosynthesis I|g__Prevotella.s__Prevotella_sp_MGM2	0	0	0	0	8.75E-06	0	0	0	0	0	0	0	0	0	0	0	0	0	0	0	0	0	0	0	0	0	0	0	0	0	0	0	1.80E-06	0	0	0	0	0	0	0	0	0	0	0	0	0	0	0	0
PANTO-PWY: phosphopantothenate biosynthesis I|g__Pseudomonas.s__Pseudomonas_aeruginosa_group	0	0	0	0	0	0	0	0	0	0	0	0	0	0	0	0	0	0	0	0	0	0	0	0	0	0	0	0	0	0	0	0	0	0	0	0	0	0	0	0	0	0	0	0	0	0	0	0	0
PANTO-PWY: phosphopantothenate biosynthesis I|g__Staphylococcus.s__Staphylococcus_xylosus	0	0	0	0	0	0	0	0	0	0	0	0	0	0	0	0	0	0	0	0	0	0	0	0	0	0	0	0	0	0	0	0	0	0	0	0	0	1.12E-06	0	0	0	0	0	0	0	0	0	0	0
PANTO-PWY: phosphopantothenate biosynthesis I|g__Terrisporobacter.s__Terrisporobacter_othiniensis	0	0	0	0	0	0	0	0	0	0	0	0	0	0	0	0	0	0	0	0	0	0	0	0	0	2.56E-06	1.85E-06	0	0	0	0	0	0	0	0	0	0	0	0	0	0	0	0	0	0	0	0	0	0
PANTO-PWY: phosphopantothenate biosynthesis I|unclassified	0.000169333	0.000210355	0.000150222	0.000171097	0.000227283	7.00E-05	0.000147049	0.000204812	7.94E-05	0.000151225	0.000123819	0.000146565	0.000197242	0.000128649	0.00020387	8.70E-05	0.000147702	0.000145645	0.000182599	0.000193649	0.000231195	0.000162265	8.13E-05	0.000158903	0.000220637	0.000121382	0.00012307	0.000203245	0.000192669	0.000159769	0.00020213	5.53E-05	0.00010768	0.000168478	7.41E-05	0.000130141	0.000163439	0.000101957	9.57E-05	0.000231636	0.00021743	0.000208487	0.000201461	7.23E-05	0.0002245	0.000202256	0.000189585	7.80E-05	0.000116407
PANTOSYN-PWY: superpathway of coenzyme A biosynthesis I (bacteria)	0.000210552	0.000246332	0.000247087	0.000248406	0.000317086	0.000195895	0.000213865	0.000254762	0.000282821	0.000200856	0.000162657	0.000196737	0.000324787	0.000313808	0.000294983	0.000220804	0.000236198	0.000232441	0.000246066	0.000229691	0.000322356	0.000211407	0.000245332	0.000227915	0.000306868	0.000326351	0.000323985	0.000233725	0.000219722	0.000214468	0.000334495	0.000130944	0.000177761	0.00024331	0.00019546	0.000199422	0.000223888	0.000172223	0.000228666	0.000335536	0.000320889	0.000287063	0.000271892	0.000270022	0.000356947	0.000214585	0.00023062	0.000211387	0.000260355
PANTOSYN-PWY: superpathway of coenzyme A biosynthesis I (bacteria)|g__Akkermansia.s__Akkermansia_muciniphila	0	0	0	0	0	0	0	0	0	0	0	0	0	0	0	0	0	0	0	0	0	0	0	0	0	0	0	0	0	0	0	0	0	0	0	0	0	0	0	0	0	0	0	0	0	0	0	0	0
PANTOSYN-PWY: superpathway of coenzyme A biosynthesis I (bacteria)|g__Alistipes.s__Alistipes_timonensis	0	0	0	0	0	0	0	0	0	0	0	0	0	0	0	0	0	0	0	0	0	0	0	0	0	0	0	0	0	0	0	0	0	0	0	2.29E-06	0	0	0	0	0	0	0	0	0	0	0	0	0
PANTOSYN-PWY: superpathway of coenzyme A biosynthesis I (bacteria)|g__Bacteroides.s__Bacteroides_caecimuris	1.33E-05	6.92E-06	0	0	1.56E-06	5.01E-06	0	0	1.16E-05	8.53E-07	0	8.95E-07	6.08E-06	2.45E-05	1.17E-05	0	3.06E-06	2.06E-06	0	1.90E-06	0	0	0	5.31E-06	4.98E-06	7.04E-05	6.57E-05	1.67E-06	2.00E-06	6.76E-07	2.52E-06	0	0	3.70E-06	0	2.58E-06	1.06E-06	0	0	0	0	4.95E-06	4.86E-06	5.32E-06	4.66E-06	6.73E-06	0	2.94E-06	5.44E-06
PANTOSYN-PWY: superpathway of coenzyme A biosynthesis I (bacteria)|g__Bacteroides.s__Bacteroides_sartorii	0	0	0	0	0	0	0	0	0	8.86E-07	0	6.00E-07	0	0	0	0	0	0	7.36E-07	0	0	0	2.09E-05	0	0	0	0	0	0	0	2.37E-05	0	0	0	0	3.62E-06	0	0	0	0	0	0	0	0	0	0	0	0	3.46E-05
PANTOSYN-PWY: superpathway of coenzyme A biosynthesis I (bacteria)|g__Bacteroides.s__Bacteroides_uniformis	2.55E-05	4.18E-06	3.78E-05	2.54E-05	1.05E-05	5.12E-05	0	0	8.24E-05	1.85E-06	7.86E-07	1.61E-06	1.39E-05	5.33E-05	1.23E-05	5.15E-05	1.73E-05	1.79E-05	6.58E-07	3.13E-06	5.03E-06	3.25E-05	4.61E-06	2.34E-05	8.06E-06	0	0	4.95E-06	4.95E-06	2.26E-06	8.85E-06	1.82E-05	3.40E-06	1.57E-05	5.53E-05	4.03E-06	3.27E-06	0	8.19E-05	1.85E-05	1.75E-05	1.94E-05	1.51E-05	0.000136112	2.91E-05	1.56E-06	0	2.68E-05	4.26E-05
PANTOSYN-PWY: superpathway of coenzyme A biosynthesis I (bacteria)|g__Bacteroides.s__Bacteroides_vulgatus	0	0	0	0	1.17E-05	0	0	0	0	0	0	0	0	0	0	0	0	0	0	0	0	0	0	0	0	0	0	0	0	4.91E-06	0	0	0	0	0	0	4.34E-06	0	0	0	0	0	0	0	0	0	0	0	0
PANTOSYN-PWY: superpathway of coenzyme A biosynthesis I (bacteria)|g__Escherichia.s__Escherichia_coli	0	9.60E-07	4.01E-06	0	0	0	0	0	2.43E-05	0	0	0	0	2.47E-06	0	0	0	0	0	0	1.79E-06	0	0	0	0	6.34E-06	6.73E-06	0	0	0	0	0	1.22E-06	0	0	0	0	0	0	0	0	0	0	0	0	0	0	0	0
PANTOSYN-PWY: superpathway of coenzyme A biosynthesis I (bacteria)|g__Eubacterium.s__Eubacterium_sp_14_2	0	0	0	0	0	0	0	3.23E-06	0	0	0	0	0	0	0	0	0	0	0	6.93E-06	0	0	0	0	0	0	0	0	0	2.81E-06	0	0	0	0	0	0	4.32E-06	0	0	0	0	0	0	0	0	0	0	0	0
PANTOSYN-PWY: superpathway of coenzyme A biosynthesis I (bacteria)|g__Helicobacter.s__Helicobacter_bilis	0	0	0	0	0	0	0	0	0	0	0	0	0	0	0	2.50E-05	1.97E-06	1.96E-06	0	1.50E-05	0	0	0	0	0	0	0	2.47E-06	1.94E-06	0	0	1.09E-05	0	0	0	0	0	0	0	0	0	0	0	0	0	0	0	1.51E-05	0
PANTOSYN-PWY: superpathway of coenzyme A biosynthesis I (bacteria)|g__Helicobacter.s__Helicobacter_hepaticus	0	0	0	0	1.05E-05	0	0	0	0	9.75E-06	1.42E-06	7.89E-06	0	0	0	0	0	0	0	0	0	0	0	0	0	0	0	0	0	1.85E-06	0	0	1.64E-06	0	0	1.33E-06	1.58E-06	0	0	0	0	0	0	0	0	4.38E-06	0	0	1.07E-05
PANTOSYN-PWY: superpathway of coenzyme A biosynthesis I (bacteria)|g__Helicobacter.s__Helicobacter_typhlonius	0	0	0	0	0	0	0	0	2.78E-05	0	0	0	0	0	0	0	0	0	2.54E-05	0	0	0	9.71E-05	0	0	0	0	0	0	0	3.01E-05	0	1.37E-05	0	0	0	0	0	0	0	0	0	0	0	0	0	0	0	0
PANTOSYN-PWY: superpathway of coenzyme A biosynthesis I (bacteria)|g__Klebsiella.s__Klebsiella_oxytoca	0	0	0	0	0	0	0	0	2.54E-06	0	0	0	0	0	0	0	0	0	0	0	0	0	0	0	0	0	0	0	0	0	0	0	0	0	0	0	0	0	0	0	0	0	0	0	0	0	0	0	0
PANTOSYN-PWY: superpathway of coenzyme A biosynthesis I (bacteria)|g__Lachnospiraceae_unclassified.s__Lachnospiraceae_bacterium_A2	0	1.43E-06	0	0	0	0	0	0	0	0	0	0	0	0	0	0	0	0	0	7.73E-07	0	0	0	0	0	0	0	0	0	5.84E-06	0	0	0	0	0	2.86E-06	5.35E-06	0	0	0	0	0	0	0	0	0	0	2.85E-05	0
PANTOSYN-PWY: superpathway of coenzyme A biosynthesis I (bacteria)|g__Mucispirillum.s__Mucispirillum_schaedleri	0	0	0	0	0	0	0	0	1.11E-05	6.07E-06	1.26E-06	5.06E-06	2.71E-06	0	0	0	0	0	0	7.43E-06	1.72E-05	0	0	2.08E-06	0	0	0	3.23E-06	2.89E-06	8.85E-07	0	0	0	3.25E-06	0	2.85E-06	7.14E-07	3.56E-05	0	0	0	1.27E-05	1.10E-05	0	5.32E-06	3.68E-06	0	0	1.40E-05
PANTOSYN-PWY: superpathway of coenzyme A biosynthesis I (bacteria)|g__Muribaculaceae_unclassified.s__Muribaculaceae_bacterium_DSM_103720	0	1.28E-05	3.91E-07	1.10E-05	1.30E-05	8.24E-07	0	6.34E-06	0	0	0	0	8.40E-07	0	1.92E-05	0	7.46E-06	6.59E-06	8.89E-06	3.16E-06	1.90E-05	0	0	0	4.49E-05	0	0	5.51E-06	4.74E-06	3.62E-06	6.59E-05	0	3.43E-06	1.69E-06	0	5.43E-07	6.10E-06	0	0	0	0	3.45E-06	3.61E-06	0	2.92E-06	2.01E-06	0	0	7.85E-07
PANTOSYN-PWY: superpathway of coenzyme A biosynthesis I (bacteria)|g__Muribaculum.s__Muribaculum_intestinale	0	1.05E-06	0	2.80E-06	7.69E-06	0	5.15E-06	7.57E-06	0	0	0	0	4.86E-06	0	3.18E-05	0	3.77E-05	3.64E-05	6.86E-07	0	2.01E-05	0	0	0	1.91E-06	0	0	0	0	6.26E-07	5.77E-06	0	1.16E-06	0	0	0	1.14E-06	0	0	6.90E-06	8.45E-06	0	0	0	4.46E-05	0	0	0	8.42E-07
PANTOSYN-PWY: superpathway of coenzyme A biosynthesis I (bacteria)|g__Parabacteroides.s__Parabacteroides_distasonis	0	1.36E-06	0	0	0	0	0	0	0	0	0	0	0	0	0	0	0	0	0	0	0	0	0	0	0	0	0	0	0	0	0	0	0	0	0	0	0	0	0	0	0	0	0	0	0	0	0	0	0
PANTOSYN-PWY: superpathway of coenzyme A biosynthesis I (bacteria)|g__Parabacteroides.s__Parabacteroides_goldsteinii	0	0	4.22E-06	0	5.16E-07	0	0	0	1.64E-05	0	0	0	0	5.57E-05	0	0	0	8.44E-07	0	0	0	0	0	0	0	0	0	0	0	0	0	0	0	0	0	0	0	0	0	0	0	1.07E-06	1.11E-06	0	0	0	0	0	1.08E-06
PANTOSYN-PWY: superpathway of coenzyme A biosynthesis I (bacteria)|g__Prevotella.s__Prevotella_sp_MGM1	0	1.46E-06	0	1.63E-05	3.68E-05	2.28E-07	1.70E-05	1.26E-05	1.27E-06	1.69E-06	0	1.25E-06	4.81E-05	0	0	0	3.19E-06	3.04E-06	8.97E-06	3.22E-06	4.07E-06	0	0	1.09E-05	6.58E-06	0	0	7.79E-06	6.05E-06	0	0	0	5.11E-06	1.55E-05	0	1.51E-06	0	0	0	5.99E-05	5.11E-05	9.37E-06	1.06E-05	0	5.73E-05	1.13E-06	4.58E-06	8.76E-06	0
PANTOSYN-PWY: superpathway of coenzyme A biosynthesis I (bacteria)|g__Prevotella.s__Prevotella_sp_MGM2	0	0	0	0	9.68E-06	0	0	0	0	0	0	0	0	0	0	0	0	0	0	0	0	0	0	0	0	0	0	0	0	0	0	0	1.92E-06	0	0	0	0	0	0	0	0	0	0	0	0	0	0	0	0
PANTOSYN-PWY: superpathway of coenzyme A biosynthesis I (bacteria)|g__Staphylococcus.s__Staphylococcus_xylosus	0	0	0	0	0	0	0	0	0	0	0	0	0	0	0	0	0	0	0	0	0	0	0	0	0	0	0	0	0	0	0	0	0	0	0	0	0	0	0	0	0	0	0	0	0	0	0	0	0
PANTOSYN-PWY: superpathway of coenzyme A biosynthesis I (bacteria)|g__Terrisporobacter.s__Terrisporobacter_othiniensis	0	0	0	0	0	0	0	0	0	0	0	0	0	0	0	0	0	0	0	0	0	0	0	0	0	1.59E-06	0	0	0	0	0	0	0	0	0	0	0	0	0	0	0	0	0	0	0	0	0	0	0
PANTOSYN-PWY: superpathway of coenzyme A biosynthesis I (bacteria)|unclassified	0.00012934	0.000172205	0.000141322	0.000172286	0.000193835	7.21E-05	0.000159027	0.000200304	4.90E-05	0.000154678	0.000130768	0.000151357	0.000174601	8.83E-05	0.000177336	9.34E-05	0.00010224	0.000103327	0.000174241	0.000147927	0.000196871	0.00014154	7.71E-05	0.000134811	0.000183922	7.48E-05	8.28E-05	0.000194261	0.000184276	0.00015587	0.000158663	7.25E-05	0.000114605	0.000159141	8.91E-05	0.00013281	0.000153585	8.40E-05	9.67E-05	0.000203382	0.000194458	0.000173798	0.000173983	7.24E-05	0.000178085	0.00015423	0.000175156	7.34E-05	9.63E-05
PENTOSE-P-PWY: pentose phosphate pathway	7.99E-05	5.19E-05	0.000115411	5.45E-05	5.61E-05	6.00E-05	2.03E-05	2.78E-05	0.000223529	4.17E-05	3.06E-05	4.04E-05	4.86E-05	0.000122452	4.78E-05	9.31E-05	5.23E-05	4.83E-05	2.51E-05	3.81E-05	8.11E-05	8.03E-05	7.78E-05	6.67E-05	4.07E-05	0.000118179	0.000138703	4.64E-05	3.90E-05	3.74E-05	6.79E-05	5.93E-05	3.06E-05	5.18E-05	4.41E-05	5.28E-05	4.10E-05	5.40E-05	6.00E-05	5.11E-05	5.12E-05	5.59E-05	5.57E-05	7.37E-05	3.79E-05	3.60E-05	2.90E-05	6.09E-05	9.63E-05
PENTOSE-P-PWY: pentose phosphate pathway|g__Enterococcus.s__Enterococcus_gallinarum	0	0	0	0	0	0	0	0	0	0	0	0	0	0	0	0	0	0	0	0	0	0	0	0	0	0	0	0	0	0	0	0	0	0	0	0	0	0	0	0	0	0	0	0	0	0	0	0	0
PENTOSE-P-PWY: pentose phosphate pathway|g__Erysipelatoclostridium.s__Clostridium_innocuum	0	0	0	0	0	0	0	0	3.19E-06	0	0	0	0	0	0	0	0	0	0	0	0	0	0	0	0	0	0	0	0	0	0	0	0	0	0	0	0	0	0	0	0	0	0	0	0	0	0	0	0
PENTOSE-P-PWY: pentose phosphate pathway|g__Escherichia.s__Escherichia_coli	0	2.22E-06	9.09E-06	0	0	0	0	0	7.71E-05	4.05E-07	0	5.69E-07	0	5.01E-06	0	0	0	0	0	0	3.31E-06	0	0	0	0	1.65E-05	1.66E-05	0	0	0	0	0	8.81E-07	0	0	1.50E-06	0	0	0	0	0	0	0	0	0	0	0	0	0
PENTOSE-P-PWY: pentose phosphate pathway|g__Klebsiella.s__Klebsiella_oxytoca	0	0	0	0	0	0	0	0	5.04E-07	0	0	0	0	0	0	0	0	0	0	0	0	0	0	0	0	0	0	0	0	0	0	0	0	0	0	0	0	0	0	0	0	0	0	0	0	0	0	0	0
PENTOSE-P-PWY: pentose phosphate pathway|g__Parabacteroides.s__Parabacteroides_distasonis	0	1.81E-06	0	0	0	0	0	0	0	0	0	0	0	0	0	0	0	0	0	0	0	0	0	0	6.06E-07	0	0	0	0	0	0	0	0	0	1.06E-06	0	0	0	0	0	0	0	0	2.73E-06	0	0	0	0	0
PENTOSE-P-PWY: pentose phosphate pathway|g__Porphyromonas.s__Porphyromonas_sp_31_2	0	1.53E-06	0	0	0	0	0	0	0	0	0	0	0	0	0	0	0	0	0	0	0	0	0	0	0	0	0	0	0	0	0	0	0	0	0	0	0	0	0	0	0	0	0	2.09E-06	0	0	0	0	0
PENTOSE-P-PWY: pentose phosphate pathway|g__Staphylococcus.s__Staphylococcus_xylosus	0	0	0	0	0	0	0	0	0	0	0	0	0	0	0	0	0	0	0	0	0	0	0	0	0	0	0	0	0	0	0	0	0	0	0	0	0	0	0	0	0	0	0	0	0	0	0	0	0
PENTOSE-P-PWY: pentose phosphate pathway|g__Streptococcus.s__Streptococcus_acidominimus	0	0	0	0	9.78E-07	0	0	0	0	0	0	0	0	0	0	0	0	0	0	0	0	0	0	0	0	0	0	0	0	0	0	0	0	0	0	0	7.69E-07	0	0	0	0	0	0	0	0	0	0	0	0
PENTOSE-P-PWY: pentose phosphate pathway|unclassified	5.37E-05	3.13E-05	5.32E-05	2.78E-05	1.84E-05	2.66E-05	6.52E-06	2.34E-05	4.54E-05	2.72E-05	2.36E-05	2.81E-05	2.28E-05	6.69E-05	3.23E-05	3.28E-05	2.35E-05	2.26E-05	1.38E-05	2.54E-05	1.46E-05	2.87E-05	2.29E-05	2.18E-05	2.08E-05	5.29E-05	7.39E-05	2.50E-05	2.34E-05	2.04E-05	1.37E-05	2.77E-05	1.41E-05	1.73E-05	2.70E-05	3.46E-05	2.08E-05	3.63E-05	3.52E-05	8.26E-06	0	2.75E-05	2.78E-05	3.36E-05	1.26E-05	2.21E-05	2.43E-05	1.12E-05	4.39E-05
PEPTIDOGLYCANSYN-PWY: peptidoglycan biosynthesis I (meso-diaminopimelate containing)	0.000290806	0.000399614	0.000377201	0.000425949	0.000416319	0.000373677	0.000414985	0.000390897	0.000342583	0.000389215	0.000376812	0.00038299	0.000438009	0.00042937	0.000371262	0.00032461	0.000327785	0.000319661	0.000375405	0.000358329	0.000409541	0.000342173	0.000364284	0.0003446	0.000437372	0.000418579	0.000422397	0.000346548	0.000320905	0.000367113	0.000424187	0.000331954	0.000351947	0.000367536	0.000306389	0.000372622	0.000364507	0.000331412	0.000322631	0.000400488	0.000387954	0.000376795	0.000382788	0.000368045	0.000395613	0.00037209	0.00033841	0.000388951	0.000383852
PEPTIDOGLYCANSYN-PWY: peptidoglycan biosynthesis I (meso-diaminopimelate containing)|g__Acetatifactor.s__Acetatifactor_muris	0	0	0	0	0	0	0	0	0	1.61E-06	1.24E-06	1.62E-06	0	0	0	0	0	0	0	1.36E-06	0	0	0	0	0	0	0	1.08E-06	0	1.00E-06	0	0	0	0	0	0	0	0	0	0	0	0	0	0	0	0	3.42E-06	0	0
PEPTIDOGLYCANSYN-PWY: peptidoglycan biosynthesis I (meso-diaminopimelate containing)|g__Acutalibacter.s__Acutalibacter_muris	0	3.74E-06	0	0	1.39E-06	0	0	6.14E-06	0	0	0	6.86E-07	2.73E-05	0	2.57E-05	0	2.76E-06	0	4.40E-06	8.48E-06	5.70E-06	0	0	1.16E-05	0	0	0	0	0	5.05E-06	8.41E-06	0	1.48E-06	1.35E-05	0	0	5.01E-06	0	0	1.80E-05	1.99E-05	1.70E-05	1.88E-05	0	5.58E-06	0	0	0	0
PEPTIDOGLYCANSYN-PWY: peptidoglycan biosynthesis I (meso-diaminopimelate containing)|g__Akkermansia.s__Akkermansia_muciniphila	0	0	0	0	5.27E-07	0	0	0	0	0	0	0	0	0	0	0	0	0	0	0	0	0	0	0	0	0	0	0	0	0	0	0	0	0	0	0	0	0	0	0	0	0	0	0	0	0	0	0	0
PEPTIDOGLYCANSYN-PWY: peptidoglycan biosynthesis I (meso-diaminopimelate containing)|g__Alistipes.s__Alistipes_timonensis	0	0	0	0	0	0	0	0	0	0	0	0	0	0	0	0	0	0	0	0	0	0	0	0	0	0	0	0	0	0	0	0	0	0	0	8.07E-07	0	0	0	0	0	0	0	0	0	0	0	0	0
PEPTIDOGLYCANSYN-PWY: peptidoglycan biosynthesis I (meso-diaminopimelate containing)|g__Anaerotruncus.s__Anaerotruncus_colihominis	0	0	0	0	0	0	0	0	1.45E-06	0	0	0	0	0	0	0	0	0	0	0	0	0	0	0	0	0	0	0	0	0	0	0	0	0	0	0	0	0	0	0	0	0	0	0	0	0	0	0	0
PEPTIDOGLYCANSYN-PWY: peptidoglycan biosynthesis I (meso-diaminopimelate containing)|g__Anaerotruncus.s__Anaerotruncus_sp_G3_2012	1.45E-06	2.83E-06	3.72E-07	0	4.86E-07	1.47E-06	1.32E-06	0	0	2.93E-06	3.70E-06	2.76E-06	0	0	1.21E-06	8.62E-07	3.40E-06	3.70E-06	1.41E-06	0	1.10E-06	0	0	0	2.82E-06	0	0	0	0	0	0	4.51E-06	0	0	4.72E-06	6.74E-06	0	8.76E-06	0	0	0	0	0	1.83E-06	0	1.10E-06	0	6.07E-06	0
PEPTIDOGLYCANSYN-PWY: peptidoglycan biosynthesis I (meso-diaminopimelate containing)|g__Bacteroides.s__Bacteroides_caecimuris	5.08E-06	5.18E-06	0	0	1.73E-06	2.47E-06	0	0	3.93E-06	6.08E-07	0	5.93E-07	4.19E-06	2.32E-06	7.48E-06	0	1.40E-06	1.71E-06	3.56E-07	1.95E-06	0	0	0	4.89E-06	2.64E-06	5.91E-06	0	1.98E-06	2.16E-06	0	0	0	0	3.26E-06	0	2.19E-06	1.20E-06	0	0	0	0	2.91E-06	2.89E-06	3.55E-06	4.60E-06	6.71E-06	0	4.33E-06	2.32E-06
PEPTIDOGLYCANSYN-PWY: peptidoglycan biosynthesis I (meso-diaminopimelate containing)|g__Bacteroides.s__Bacteroides_sartorii	0	0	0	0	0	0	0	0	0	1.08E-06	6.85E-07	1.05E-06	0	0	0	0	0	0	1.16E-06	0	0	0	2.61E-05	0	0	0	0	0	0	0	2.71E-05	0	0	0	0	4.49E-06	0	0	0	0	0	0	0	0	0	0	0	0	3.97E-05
PEPTIDOGLYCANSYN-PWY: peptidoglycan biosynthesis I (meso-diaminopimelate containing)|g__Bacteroides.s__Bacteroides_uniformis	2.32E-05	3.39E-06	3.73E-05	2.55E-05	9.99E-06	4.97E-05	1.18E-06	0	7.94E-05	1.93E-06	5.54E-07	1.56E-06	1.34E-05	5.29E-05	1.20E-05	4.82E-05	1.70E-05	1.62E-05	6.04E-07	3.26E-06	5.67E-06	3.20E-05	4.65E-06	2.18E-05	7.56E-06	0	0	5.46E-06	4.95E-06	2.34E-06	8.02E-06	1.88E-05	3.03E-06	1.62E-05	5.51E-05	3.09E-06	3.54E-06	0	8.20E-05	1.90E-05	1.61E-05	1.76E-05	1.73E-05	0.000128199	2.97E-05	2.94E-06	0	2.96E-05	4.23E-05
PEPTIDOGLYCANSYN-PWY: peptidoglycan biosynthesis I (meso-diaminopimelate containing)|g__Bacteroides.s__Bacteroides_vulgatus	0	0	0	0	1.44E-05	0	0	0	0	0	0	0	0	0	0	0	0	0	0	0	0	0	0	0	0	0	0	0	0	4.93E-06	0	0	0	0	0	0	5.36E-06	0	0	0	0	0	0	0	0	0	0	0	0
PEPTIDOGLYCANSYN-PWY: peptidoglycan biosynthesis I (meso-diaminopimelate containing)|g__Bifidobacterium.s__Bifidobacterium_pseudolongum	0	0	4.97E-07	0	0	0	0	0	0	0	0	0	0	0	9.16E-07	0	0	0	0	0	5.47E-06	0	0	0	0	0	0	0	0	0	0	0	0	0	0	0	0	0	0	0	0	0	0	0	0	0	0	0	0
PEPTIDOGLYCANSYN-PWY: peptidoglycan biosynthesis I (meso-diaminopimelate containing)|g__Clostridium.s__Clostridium_perfringens	0	0	0	0	0	0	0	0	1.32E-06	0	0	0	0	0	0	0	0	0	0	0	0	0	0	0	0	0	0	0	0	0	0	0	0	0	0	0	0	0	0	0	0	0	0	0	0	0	0	0	0
PEPTIDOGLYCANSYN-PWY: peptidoglycan biosynthesis I (meso-diaminopimelate containing)|g__Clostridium.s__Clostridium_sp_ASF356	0	7.48E-07	0	0	0	0	0	0	0	0	0	0	0	3.85E-07	0	0	0	0	0	0	4.51E-06	0	0	0	0	0	0	0	0	0	0	0	0	0	0	0	0	0	0	9.75E-07	1.05E-06	8.22E-07	0	0	0	0	0	0	0
PEPTIDOGLYCANSYN-PWY: peptidoglycan biosynthesis I (meso-diaminopimelate containing)|g__Clostridium.s__Clostridium_sp_ASF502	0	3.65E-06	2.34E-06	0	0	0	0	0	0	5.65E-07	0	0	0	4.26E-07	0	0	0	0	5.21E-07	0	9.24E-07	0	7.61E-07	0	3.75E-06	0	0	0	0	0	0	0	0	0	0	3.78E-06	0	0	0	1.09E-06	9.18E-07	2.91E-06	2.77E-06	0	0	1.11E-06	0	0	0
PEPTIDOGLYCANSYN-PWY: peptidoglycan biosynthesis I (meso-diaminopimelate containing)|g__Dorea.s__Dorea_sp_5_2	0	6.15E-06	1.69E-06	2.56E-06	0	0	0	2.12E-06	1.20E-06	0	7.21E-07	0	0	2.55E-06	1.77E-06	0	0	0	5.47E-07	0	1.16E-06	0	1.15E-06	1.16E-06	5.02E-06	0	0	0	0	0	0	0	0	0	2.44E-06	2.97E-06	7.48E-07	3.89E-06	0	1.61E-06	1.81E-06	0	0	3.22E-06	0	1.26E-06	0	0	0
PEPTIDOGLYCANSYN-PWY: peptidoglycan biosynthesis I (meso-diaminopimelate containing)|g__Enterorhabdus.s__Enterorhabdus_caecimuris	0	6.50E-07	3.62E-07	0	0	0	0	0	4.71E-07	0	0	0	0	0	0	0	0	0	0	0	0	0	0	0	8.28E-07	0	0	0	0	0	0	0	0	0	0	0	5.45E-07	0	0	0	0	0	0	0	0	0	0	0	0
PEPTIDOGLYCANSYN-PWY: peptidoglycan biosynthesis I (meso-diaminopimelate containing)|g__Erysipelatoclostridium.s__Clostridium_cocleatum	0	0	5.64E-07	0	0	0	0	0	5.23E-07	0	0	0	0	1.95E-05	0	0	0	0	0	0	0	0	0	0	0	0	0	0	0	0	0	0	0	0	0	0	0	0	0	0	0	0	0	0	0	0	0	0	0
PEPTIDOGLYCANSYN-PWY: peptidoglycan biosynthesis I (meso-diaminopimelate containing)|g__Erysipelatoclostridium.s__Clostridium_innocuum	0	0	0	0	0	0	0	0	1.82E-06	0	0	0	0	0	0	0	0	0	0	0	0	0	0	0	0	0	0	0	0	0	0	0	0	0	0	0	0	0	0	0	0	0	0	0	0	0	0	0	0
PEPTIDOGLYCANSYN-PWY: peptidoglycan biosynthesis I (meso-diaminopimelate containing)|g__Escherichia.s__Escherichia_coli	0	1.92E-06	6.07E-06	8.28E-07	0	0	0	0	5.04E-05	0	0	0	0	3.73E-06	0	0	0	0	0	0	3.36E-06	0	0	0	0	1.12E-05	1.02E-05	0	0	0	0	0	1.49E-06	0	0	2.50E-06	0	0	0	0	0	0	0	0	0	0	0	0	0
PEPTIDOGLYCANSYN-PWY: peptidoglycan biosynthesis I (meso-diaminopimelate containing)|g__Eubacterium.s__Eubacterium_sp_14_2	0	0	0	0	0	0	0	4.29E-06	5.40E-07	0	0	0	0	0	0	0	0	0	0	6.22E-06	0	0	0	0	0	0	0	0	0	3.01E-06	0	0	0	0	0	0	6.38E-06	0	0	0	0	0	0	0	0	0	0	0	0
PEPTIDOGLYCANSYN-PWY: peptidoglycan biosynthesis I (meso-diaminopimelate containing)|g__Firmicutes_unclassified.s__Firmicutes_bacterium_ASF500	0	0	0	0	7.02E-06	0	0	0	0	0	0	0	0	0	5.90E-06	0	1.90E-06	0	6.11E-06	5.65E-06	3.47E-06	0	0	0	0	0	0	3.24E-06	2.62E-06	6.45E-06	6.11E-06	0	0	0	0	0	5.90E-06	0	0	0	0	0	0	0	0	0	0	0	0
PEPTIDOGLYCANSYN-PWY: peptidoglycan biosynthesis I (meso-diaminopimelate containing)|g__Helicobacter.s__Helicobacter_hepaticus	0	0	0	0	9.60E-06	0	0	0	0	9.58E-06	1.77E-06	8.20E-06	0	0	0	0	0	0	0	0	0	0	0	0	0	0	0	0	0	2.34E-06	0	0	1.66E-06	0	0	1.73E-06	2.26E-06	0	0	0	0	0	0	0	0	3.88E-06	0	0	1.09E-05
PEPTIDOGLYCANSYN-PWY: peptidoglycan biosynthesis I (meso-diaminopimelate containing)|g__Helicobacter.s__Helicobacter_typhlonius	0	0	0	0	0	0	0	0	2.56E-05	0	0	0	0	0	0	0	0	0	2.30E-05	0	0	0	9.31E-05	0	0	0	0	0	0	0	2.43E-05	0	1.29E-05	0	0	0	0	0	0	0	0	0	0	0	0	0	0	0	0
PEPTIDOGLYCANSYN-PWY: peptidoglycan biosynthesis I (meso-diaminopimelate containing)|g__Klebsiella.s__Klebsiella_oxytoca	0	0	0	0	0	0	0	0	7.71E-07	0	0	0	0	0	0	0	0	0	0	0	0	0	0	0	0	0	0	0	0	0	0	0	0	0	0	0	0	0	0	0	0	0	0	0	0	0	0	0	0
PEPTIDOGLYCANSYN-PWY: peptidoglycan biosynthesis I (meso-diaminopimelate containing)|g__Lachnospiraceae_unclassified.s__Lachnospiraceae_bacterium_10_1	0	0	0	0	9.39E-07	0	0	0	0	7.47E-06	4.26E-06	7.00E-06	0	0	1.57E-06	0	4.41E-05	4.00E-05	0	0	0	0	0	0	0	9.65E-07	0	0	0	2.49E-06	3.95E-06	0	5.75E-06	0	0	4.03E-06	2.62E-06	0	0	0	0	0	0	0	0	0	0	0	0
PEPTIDOGLYCANSYN-PWY: peptidoglycan biosynthesis I (meso-diaminopimelate containing)|g__Lachnospiraceae_unclassified.s__Lachnospiraceae_bacterium_28_4	0	0	1.12E-05	0	0	0.000139868	1.66E-06	0	0	1.86E-06	1.05E-06	1.65E-06	6.27E-05	0	0	1.43E-05	1.34E-06	0	1.93E-06	0	0	3.42E-05	8.51E-05	0	0	2.74E-05	2.94E-05	1.25E-06	0	4.15E-05	1.04E-05	9.46E-05	1.87E-06	0	2.93E-05	4.37E-06	4.07E-05	5.41E-05	3.48E-05	5.44E-06	4.52E-06	0	0	4.36E-06	0	1.81E-05	8.36E-05	0	6.17E-05
PEPTIDOGLYCANSYN-PWY: peptidoglycan biosynthesis I (meso-diaminopimelate containing)|g__Lachnospiraceae_unclassified.s__Lachnospiraceae_bacterium_3_2	0	0	0	0	0	8.27E-07	0	1.02E-06	0	5.72E-07	5.97E-07	0	1.03E-06	0	1.61E-06	7.02E-07	3.56E-06	3.76E-06	0	8.21E-07	0	0	0	0	0	0	0	1.46E-06	0	0	0	0	0	0	0	7.70E-07	0	0	0	1.55E-06	1.02E-06	7.33E-07	0	0	0	0	0	0	0
PEPTIDOGLYCANSYN-PWY: peptidoglycan biosynthesis I (meso-diaminopimelate containing)|g__Lachnospiraceae_unclassified.s__Lachnospiraceae_bacterium_A2	0	1.24E-06	0	0	0	0	0	0	0	0	0	0	0	0	0	0	0	0	0	8.61E-07	0	0	0	0	0	0	0	0	0	7.68E-06	0	0	0	0	0	3.17E-06	6.28E-06	1.87E-06	0	0	0	0	0	0	0	5.47E-07	0	3.22E-05	0
PEPTIDOGLYCANSYN-PWY: peptidoglycan biosynthesis I (meso-diaminopimelate containing)|g__Lachnospiraceae_unclassified.s__Lachnospiraceae_bacterium_A4	0	3.66E-05	4.08E-07	4.60E-05	0	0	0	8.53E-06	0	2.25E-05	8.09E-05	2.12E-05	4.32E-06	0	8.89E-07	0	0	0	5.25E-06	5.01E-06	0	0	0	2.34E-05	5.47E-05	0	0	6.66E-07	0	1.25E-06	1.80E-05	0	9.10E-05	3.19E-05	0	3.74E-05	0	0	0	1.06E-05	1.16E-05	4.45E-05	4.71E-05	0	0	1.86E-05	0	4.56E-05	0
PEPTIDOGLYCANSYN-PWY: peptidoglycan biosynthesis I (meso-diaminopimelate containing)|g__Lachnospiraceae_unclassified.s__Lachnospiraceae_bacterium_COE1	0	0	0	9.79E-06	1.15E-06	0	1.84E-05	1.68E-06	0	1.03E-05	5.81E-06	1.17E-05	2.52E-06	0	4.04E-06	0	0	0	0	0	1.25E-05	0	0	1.92E-05	0	0	0	3.65E-06	0	1.23E-05	0	0	0	1.25E-05	0	1.67E-06	1.55E-05	0	0	0	0	6.68E-06	6.78E-06	0	1.39E-06	3.47E-06	0	8.52E-05	0
PEPTIDOGLYCANSYN-PWY: peptidoglycan biosynthesis I (meso-diaminopimelate containing)|g__Lachnospiraceae_unclassified.s__Lachnospiraceae_bacterium_M18_1	0	0	9.34E-08	0	0	0	5.17E-06	6.00E-07	7.63E-07	0	0	2.67E-07	0	0	0	0	0	0	7.85E-07	7.22E-07	0	0	0	0	0	0	0	1.10E-06	1.36E-06	0	0	0	0	1.28E-06	0	0	0	0	0	1.72E-06	1.46E-06	0	4.07E-07	0	0	0	0	3.56E-06	0
PEPTIDOGLYCANSYN-PWY: peptidoglycan biosynthesis I (meso-diaminopimelate containing)|g__Lactobacillus.s__Lactobacillus_intestinalis	0	0	0	0	0	0	0	0	0	0	0	0	0	0	0	0	0	0	0	0	0	0	0	0	0	0	0	0	0	0	0	0	0	0	0	0	0	0	0	0	0	0	0	0	0	0	0	0	0
PEPTIDOGLYCANSYN-PWY: peptidoglycan biosynthesis I (meso-diaminopimelate containing)|g__Lactobacillus.s__Lactobacillus_johnsonii	5.62E-06	0	1.52E-06	0	4.41E-07	0	0	0	0	3.90E-07	0	0	0	0	0	0	0	0	6.92E-07	0	2.11E-05	5.06E-06	0	0	0	6.01E-06	6.54E-06	0	0	0	0	0	0	0	0	0	0	0	0	1.67E-06	1.49E-06	0	0	0	0	0	0	0	0
PEPTIDOGLYCANSYN-PWY: peptidoglycan biosynthesis I (meso-diaminopimelate containing)|g__Lactobacillus.s__Lactobacillus_murinus	0	0	2.25E-06	0	8.77E-07	0	3.16E-06	0	1.52E-06	0	0	4.69E-07	0	6.61E-07	0	7.78E-07	0	0	0	0	1.45E-05	0	0	0	0	0	0	6.18E-07	0	1.77E-06	2.19E-06	0	4.19E-06	1.66E-06	0	0	0	0	0	1.37E-06	1.28E-06	0	0	0	0	2.80E-06	0	0	0
PEPTIDOGLYCANSYN-PWY: peptidoglycan biosynthesis I (meso-diaminopimelate containing)|g__Lactobacillus.s__Lactobacillus_reuteri	4.26E-06	2.14E-06	1.70E-06	0	0	0	0	0	0	0	0	0	0	0	0	0	0	0	7.89E-07	0	2.25E-06	2.11E-06	0	0	1.34E-06	0	0	0	0	0	1.69E-06	0	0	0	0	0	0	0	0	3.33E-06	3.53E-06	0	0	0	0	0	0	0	0
PEPTIDOGLYCANSYN-PWY: peptidoglycan biosynthesis I (meso-diaminopimelate containing)|g__Lactococcus.s__Lactococcus_lactis	0	0	1.69E-05	0	0	1.73E-05	0	0	3.30E-06	0	0	0	0	2.95E-06	0	1.18E-05	0	0	0	0	0	0	0	0	0	3.20E-06	2.74E-06	0	0	0	0	1.59E-06	0	0	0	0	0	2.84E-06	0	0	0	0	0	3.69E-06	0	0	0	0	0
PEPTIDOGLYCANSYN-PWY: peptidoglycan biosynthesis I (meso-diaminopimelate containing)|g__Mucispirillum.s__Mucispirillum_schaedleri	0	0	0	0	0	0	0	0	1.36E-05	6.61E-06	1.70E-06	6.00E-06	4.22E-06	0	0	0	0	0	0	8.78E-06	1.82E-05	0	0	3.39E-06	0	0	0	4.16E-06	3.90E-06	1.08E-06	0	0	0	5.67E-06	0	4.22E-06	1.47E-06	4.25E-05	0	0	0	1.40E-05	1.21E-05	0	8.72E-06	4.77E-06	0	0	1.84E-05
PEPTIDOGLYCANSYN-PWY: peptidoglycan biosynthesis I (meso-diaminopimelate containing)|g__Muribaculum.s__Muribaculum_intestinale	0	1.00E-06	0	2.94E-06	6.07E-06	0	5.14E-06	6.77E-06	0	0	0	0	4.42E-06	0	3.35E-05	0	3.49E-05	3.65E-05	6.95E-07	0	1.73E-05	0	0	5.71E-07	2.13E-06	0	0	0	0	0	6.92E-06	0	9.70E-07	8.36E-07	0	0	1.14E-06	0	0	8.28E-06	8.46E-06	2.83E-06	2.87E-06	0	4.54E-05	0	0	0	1.07E-06
PEPTIDOGLYCANSYN-PWY: peptidoglycan biosynthesis I (meso-diaminopimelate containing)|g__Oscillibacter.s__Oscillibacter_sp_1_3	0	1.37E-06	0	0	0	0	0	0	0	3.47E-06	2.78E-06	3.80E-06	0	0	0	1.58E-06	2.82E-06	0	9.11E-07	0	0	0	0	0	3.61E-06	0	0	7.07E-07	0	0	0	0	0	0	0	0	0	0	0	0	0	0	0	0	0	0	0	0	0
PEPTIDOGLYCANSYN-PWY: peptidoglycan biosynthesis I (meso-diaminopimelate containing)|g__Parabacteroides.s__Parabacteroides_distasonis	0	2.17E-06	0	0	0	0	0	0	0	0	0	0	0	0	0	0	0	0	0	0	0	0	0	0	7.72E-07	0	0	0	0	0	0	0	0	0	8.26E-07	0	0	0	0	0	0	0	0	2.56E-06	0	0	0	0	0
PEPTIDOGLYCANSYN-PWY: peptidoglycan biosynthesis I (meso-diaminopimelate containing)|g__Parabacteroides.s__Parabacteroides_goldsteinii	2.34E-06	0	5.62E-06	0	6.04E-07	0	0	0	2.00E-05	0	0	0	0	7.27E-05	0	0	1.33E-06	1.05E-06	0	0	0	0	0	6.60E-07	0	0	0	0	0	0	0	0	0	0	0	0	0	0	0	0	0	1.58E-06	1.42E-06	0	1.16E-06	0	0	0	1.71E-06
PEPTIDOGLYCANSYN-PWY: peptidoglycan biosynthesis I (meso-diaminopimelate containing)|g__Parasutterella.s__Parasutterella_excrementihominis	0	0	0	0	0	0	0	0	0	0	0	0	0	0	0	0	0	0	0	0	0	0	0	0	0	0	0	0	0	0	0	0	0	0	0	0	0	0	0	0	0	0	0	0	0	0	0	0	0
PEPTIDOGLYCANSYN-PWY: peptidoglycan biosynthesis I (meso-diaminopimelate containing)|g__Porphyromonas.s__Porphyromonas_sp_31_2	0	1.62E-06	0	0	0	0	0	0	0	0	0	0	0	0	0	0	0	0	0	0	0	0	0	0	4.59E-07	0	0	0	0	0	0	0	0	0	6.20E-07	0	0	0	0	0	0	0	0	1.58E-06	0	0	0	0	0
PEPTIDOGLYCANSYN-PWY: peptidoglycan biosynthesis I (meso-diaminopimelate containing)|g__Prevotella.s__Prevotella_sp_MGM2	0	0	0	0	9.70E-06	0	0	0	0	0	0	0	0	0	0	0	0	0	0	0	0	0	0	0	0	0	0	0	0	0	0	0	1.77E-06	0	0	0	0	0	0	0	0	0	0	0	0	0	0	0	0
PEPTIDOGLYCANSYN-PWY: peptidoglycan biosynthesis I (meso-diaminopimelate containing)|g__Robinsoniella.s__Robinsoniella_sp_RHS	0	0	0	0	0	0	0	0	0	0	0	0	0	0	0	0	0	0	0	0	0	0	0	0	0	0	0	0	0	0	0	0	0	0	0	0	0	0	0	0	0	0	0	0	0	0	0	0	0
PEPTIDOGLYCANSYN-PWY: peptidoglycan biosynthesis I (meso-diaminopimelate containing)|g__Ruthenibacterium.s__Ruthenibacterium_lactatiformans	0	0	0	0	0	0	0	0	6.13E-07	0	0	0	0	0	0	0	0	0	0	0	0	0	0	0	0	0	0	0	0	0	0	0	0	0	0	0	0	0	0	0	0	0	0	0	0	0	0	0	0
PEPTIDOGLYCANSYN-PWY: peptidoglycan biosynthesis I (meso-diaminopimelate containing)|g__Staphylococcus.s__Staphylococcus_xylosus	0	0	0	0	0	0	0	0	0	0	0	0	0	0	0	0	0	0	0	0	0	0	0	0	0	0	0	0	0	0	0	0	0	0	0	0	0	0	0	0	0	0	0	0	0	0	0	0	0
PEPTIDOGLYCANSYN-PWY: peptidoglycan biosynthesis I (meso-diaminopimelate containing)|g__Streptococcus.s__Streptococcus_acidominimus	0	0	0	0	7.98E-07	0	0	0	3.80E-07	0	0	0	0	0	0	0	0	0	0	0	0	0	0	0	0	0	0	0	0	0	0	0	0	0	0	0	0	0	0	0	0	0	0	0	0	0	0	0	0
PEPTIDOGLYCANSYN-PWY: peptidoglycan biosynthesis I (meso-diaminopimelate containing)|g__Streptococcus.s__Streptococcus_thermophilus	0	0	0	0	0	0	0	0	0	0	0	0	0	0	0	0	0	0	0	0	0	0	0	0	0	0	0	0	0	0	0	0	0	0	0	0	0	0	0	0	0	0	0	0	0	0	0	0	0
PEPTIDOGLYCANSYN-PWY: peptidoglycan biosynthesis I (meso-diaminopimelate containing)|g__Terrisporobacter.s__Terrisporobacter_othiniensis	0	0	0	0	0	0	0	0	0	0	0	0	0	0	0	0	0	0	0	0	0	0	0	0	0	2.92E-06	2.94E-06	0	0	0	0	0	0	0	0	0	0	0	0	0	0	0	0	0	0	0	0	0	0
PEPTIDOGLYCANSYN-PWY: peptidoglycan biosynthesis I (meso-diaminopimelate containing)|unclassified	0.000218482	0.000294564	0.000257043	0.000294336	0.000288486	0.000140347	0.000342088	0.000323225	0.000113456	0.000295264	0.000253351	0.000296669	0.000242164	0.000222848	0.000241558	0.000210833	0.000187292	0.000187858	0.000290329	0.000262502	0.000240349	0.000238702	0.000136922	0.000231271	0.000287464	0.000271344	0.000271958	0.000289967	0.000267427	0.000249427	0.000232234	0.000181236	0.000207144	0.000246021	0.000193147	0.000261821	0.000247257	0.000196011	0.000176553	0.000250467	0.000238051	0.000233627	0.000237876	0.000185244	0.000213896	0.000279384	0.000219612	0.000122948	0.00017078
PHOSLIPSYN-PWY: superpathway of phospholipid biosynthesis I (bacteria)	0.00011293	6.89E-05	0.00013137	0.000105139	6.77E-05	0.000128323	1.09E-05	1.55E-06	0.00025224	2.22E-05	1.23E-05	2.06E-05	7.54E-05	0.000162352	7.50E-05	0.000123636	7.02E-05	5.68E-05	8.84E-05	2.04E-05	6.45E-05	0.0001158	0.000161506	8.21E-05	5.74E-05	0.000141376	0.000142669	2.60E-05	3.04E-05	2.09E-05	0.000122877	7.26E-05	7.45E-05	5.65E-05	0.000134763	3.54E-05	1.96E-05	0	0.000128784	7.92E-05	6.96E-05	8.88E-05	6.29E-05	0.00012938	7.05E-05	2.91E-05	0	9.48E-05	0.000159309
PHOSLIPSYN-PWY: superpathway of phospholipid biosynthesis I (bacteria)|g__Escherichia.s__Escherichia_coli	0	1.28E-06	9.45E-06	3.44E-06	0	0	0	0	8.34E-05	0	0	0	0	6.94E-06	0	0	0	0	0	0	3.99E-06	0	0	0	0	2.37E-05	2.26E-05	0	0	0	0	0	3.96E-06	0	0	1.62E-06	0	0	0	0	0	0	0	2.32E-06	0	0	0	0	0
PHOSLIPSYN-PWY: superpathway of phospholipid biosynthesis I (bacteria)|g__Klebsiella.s__Klebsiella_oxytoca	0	0	0	0	0	0	0	0	8.96E-06	0	0	0	0	0	0	0	0	0	0	0	0	0	0	0	0	0	0	0	0	0	0	0	0	0	0	0	0	0	0	0	0	0	0	0	0	0	0	0	0
PHOSLIPSYN-PWY: superpathway of phospholipid biosynthesis I (bacteria)|g__Pseudomonas.s__Pseudomonas_aeruginosa_group	0	0	0	0	0	0	0	0	0	0	0	0	0	0	0	0	0	0	0	0	0	0	0	0	0	0	0	0	0	0	0	0	0	0	0	0	0	0	0	0	0	0	0	0	0	0	0	0	0
PHOSLIPSYN-PWY: superpathway of phospholipid biosynthesis I (bacteria)|unclassified	0	1.14E-05	1.99E-05	7.73E-06	7.72E-06	0	5.13E-06	1.55E-06	2.99E-05	7.96E-06	3.07E-06	4.83E-06	0	4.03E-05	4.91E-06	0	7.06E-06	0	0	0	1.61E-05	0	2.07E-05	1.34E-06	5.34E-06	1.14E-05	1.92E-05	8.91E-07	0	4.17E-06	0	0	9.52E-06	0	3.95E-06	1.66E-05	1.37E-06	0	0	0	0	0	0	1.75E-05	5.88E-06	3.24E-06	0	9.38E-06	3.20E-06
POLYAMINSYN3-PWY: superpathway of polyamine biosynthesis II	0	8.11E-06	1.38E-05	3.43E-06	0	2.16E-07	0	0	2.17E-05	5.95E-06	4.28E-06	5.49E-06	7.00E-07	0	0	0	0	0	0	0	5.50E-06	0	0	0	6.51E-06	4.32E-06	3.14E-06	0	0	3.41E-06	0	0	6.48E-06	0	0	1.33E-05	0	0	0	0	0	0	0	0	0	0	0	2.26E-06	6.58E-06
POLYAMINSYN3-PWY: superpathway of polyamine biosynthesis II|unclassified	0	6.87E-06	9.11E-07	1.65E-06	0	2.16E-07	0	0	0	4.29E-06	2.61E-06	4.95E-06	6.98E-07	0	0	0	0	0	0	0	5.39E-06	0	0	0	5.78E-06	0	0	0	0	3.34E-06	0	0	2.65E-06	0	0	8.46E-06	0	0	0	0	0	0	0	0	0	0	0	2.10E-06	3.72E-06
POLYAMSYN-PWY: superpathway of polyamine biosynthesis I	0	1.18E-05	1.86E-05	1.00E-05	1.12E-06	2.07E-07	4.19E-06	2.59E-06	7.81E-05	7.41E-06	7.95E-06	6.56E-06	6.90E-07	2.39E-05	0	0	0	1.46E-06	2.12E-06	0	1.28E-05	0	0	3.00E-06	6.87E-06	3.63E-05	3.26E-05	2.55E-06	1.12E-06	3.32E-06	0	0	1.46E-05	1.89E-06	0	1.28E-05	9.63E-07	0	0	0	0	0	1.84E-06	1.05E-05	0	9.30E-07	0	1.41E-05	5.49E-06
POLYAMSYN-PWY: superpathway of polyamine biosynthesis I|g__Escherichia.s__Escherichia_coli	0	1.30E-06	3.46E-06	1.35E-06	0	0	0	0	4.94E-05	7.87E-07	0	0	0	3.74E-06	0	0	0	0	0	0	1.38E-06	0	0	0	0	1.34E-05	1.29E-05	0	0	0	0	0	1.50E-06	0	0	8.21E-07	0	0	0	0	0	0	0	0	0	0	0	0	0
POLYAMSYN-PWY: superpathway of polyamine biosynthesis I|g__Klebsiella.s__Klebsiella_oxytoca	0	0	0	0	0	0	0	0	1.16E-06	0	0	0	0	0	0	0	0	0	0	0	0	0	0	0	0	0	0	0	0	0	0	0	0	0	0	0	0	0	0	0	0	0	0	0	0	0	0	0	0
POLYAMSYN-PWY: superpathway of polyamine biosynthesis I|unclassified	0	8.74E-06	2.07E-06	5.40E-06	1.11E-06	2.07E-07	4.19E-06	2.57E-06	2.70E-06	4.39E-06	2.54E-06	5.71E-06	6.88E-07	4.81E-06	0	0	0	1.46E-06	2.07E-06	0	9.24E-06	0	0	2.94E-06	6.10E-06	1.12E-05	1.63E-05	2.54E-06	1.12E-06	3.24E-06	0	0	7.38E-06	1.84E-06	0	8.14E-06	0	0	0	0	0	0	1.76E-06	0	0	9.18E-07	0	8.61E-06	3.17E-06
POLYISOPRENSYN-PWY: polyisoprenoid biosynthesis (E. coli)	1.67E-05	6.51E-06	1.23E-05	1.11E-06	1.46E-05	6.73E-07	1.04E-06	2.51E-06	0.000109274	9.89E-06	3.46E-06	6.24E-06	0	1.23E-05	1.21E-06	0	2.86E-06	1.67E-06	1.23E-05	0	8.00E-06	6.38E-06	4.95E-05	9.10E-07	4.06E-06	2.58E-05	3.58E-05	3.07E-06	8.63E-06	9.63E-06	3.13E-05	0	1.44E-05	1.35E-06	0	1.13E-05	9.81E-06	0	0	3.87E-06	2.66E-06	2.15E-06	3.97E-06	4.37E-06	0	3.13E-06	0	4.31E-06	4.43E-05
POLYISOPRENSYN-PWY: polyisoprenoid biosynthesis (E. coli)|g__Enterococcus.s__Enterococcus_gallinarum	0	0	0	0	0	0	0	0	0	0	0	0	0	0	0	0	0	0	0	0	0	0	0	0	0	0	0	0	0	0	0	0	0	0	0	0	0	0	0	0	0	0	0	0	0	0	0	0	0
POLYISOPRENSYN-PWY: polyisoprenoid biosynthesis (E. coli)|g__Escherichia.s__Escherichia_coli	0	1.24E-06	4.53E-06	0	0	0	0	0	3.14E-05	5.72E-07	0	5.69E-07	0	2.31E-06	0	0	0	0	0	0	0	0	0	0	0	1.33E-05	1.26E-05	0	0	0	0	0	0	0	0	6.89E-07	0	0	0	0	0	0	0	0	0	0	0	0	0
POLYISOPRENSYN-PWY: polyisoprenoid biosynthesis (E. coli)|g__Klebsiella.s__Klebsiella_oxytoca	0	0	0	0	0	0	0	0	3.20E-06	0	0	0	0	0	0	0	0	0	0	0	0	0	0	0	0	0	0	0	0	0	0	0	0	0	0	0	0	0	0	0	0	0	0	0	0	0	0	0	0
POLYISOPRENSYN-PWY: polyisoprenoid biosynthesis (E. coli)|unclassified	0	0	1.88E-07	9.44E-07	0	0	0	0	5.40E-07	2.86E-06	1.86E-06	1.94E-06	0	8.58E-07	0	0	0	0	0	0	2.86E-06	0	0	0	0	4.79E-07	1.07E-06	0	3.56E-06	0	0	0	3.53E-07	0	0	1.29E-06	0	0	0	0	0	0	0	7.12E-07	0	0	0	5.08E-07	0
PPGPPMET-PWY: ppGpp metabolism	3.91E-06	2.98E-05	7.78E-05	8.20E-06	2.07E-05	3.70E-05	2.45E-06	1.38E-05	5.63E-05	2.40E-05	1.16E-05	2.90E-05	1.02E-05	3.44E-05	4.53E-06	6.26E-05	8.21E-06	9.85E-06	4.62E-05	1.96E-05	1.15E-05	1.09E-05	0.00012712	6.53E-06	2.27E-05	1.92E-05	1.98E-05	1.50E-05	1.33E-05	1.10E-05	5.26E-05	8.71E-06	3.45E-05	8.42E-06	2.74E-06	7.89E-06	1.16E-05	1.18E-05	4.68E-06	3.56E-06	2.36E-06	8.63E-06	8.10E-06	1.81E-05	1.06E-05	2.84E-05	4.84E-06	4.98E-06	7.75E-06
PPGPPMET-PWY: ppGpp metabolism|g__Escherichia.s__Escherichia_coli	0	0	8.54E-07	0	0	0	0	0	5.00E-06	0	0	0	0	0	0	0	0	0	0	0	0	0	0	0	0	0	0	0	0	0	0	0	0	0	0	0	0	0	0	0	0	0	0	0	0	0	0	0	0
PPGPPMET-PWY: ppGpp metabolism|g__Helicobacter.s__Helicobacter_typhlonius	0	0	0	0	0	0	0	0	3.00E-05	0	0	0	0	0	0	0	0	0	2.73E-05	0	0	0	0.000107065	0	0	0	0	0	0	0	2.94E-05	0	1.47E-05	0	0	0	0	0	0	0	0	0	0	0	0	0	0	0	0
PPGPPMET-PWY: ppGpp metabolism|g__Klebsiella.s__Klebsiella_oxytoca	0	0	0	0	0	0	0	0	7.04E-07	0	0	0	0	0	0	0	0	0	0	0	0	0	0	0	0	0	0	0	0	0	0	0	0	0	0	0	0	0	0	0	0	0	0	0	0	0	0	0	0
PPGPPMET-PWY: ppGpp metabolism|unclassified	3.90E-06	2.89E-05	3.17E-05	8.18E-06	2.02E-05	1.04E-06	2.06E-06	1.37E-05	3.30E-06	2.32E-05	1.16E-05	2.24E-05	1.01E-05	2.30E-05	4.49E-06	2.81E-05	6.84E-06	7.73E-06	1.07E-05	1.94E-05	1.10E-05	9.27E-06	5.49E-06	6.53E-06	2.23E-05	7.24E-06	7.21E-06	1.49E-05	1.33E-05	1.09E-05	1.58E-05	3.35E-06	1.60E-05	8.42E-06	0	7.81E-06	1.14E-05	4.28E-06	2.46E-06	3.55E-06	2.36E-06	8.54E-06	8.04E-06	7.38E-06	1.04E-05	2.82E-05	2.96E-06	4.41E-06	7.64E-06
PROPFERM-PWY: superpathway of L-alanine fermentation (Stickland reaction)	0	2.64E-06	1.57E-06	0	1.49E-06	6.35E-07	4.59E-06	0	2.51E-06	1.61E-06	2.58E-06	1.80E-06	5.71E-07	1.10E-06	0	3.00E-06	0	0	0	9.84E-07	1.57E-06	0	0	2.54E-06	0	0	0	1.34E-06	1.25E-06	2.43E-06	2.12E-06	1.01E-06	0	2.98E-06	0	2.31E-06	1.84E-06	0	0	0	0	0	0	0	0	0	0	0	0
PROPFERM-PWY: superpathway of L-alanine fermentation (Stickland reaction)|unclassified	0	2.56E-06	1.55E-06	0	8.42E-07	6.32E-07	0	0	0	1.50E-06	2.00E-06	1.80E-06	5.69E-07	1.07E-06	0	2.94E-06	0	0	0	9.82E-07	1.40E-06	0	0	2.51E-06	0	0	0	1.29E-06	1.24E-06	1.38E-06	2.09E-06	0	0	2.96E-06	0	2.25E-06	1.63E-06	0	0	0	0	0	0	0	0	0	0	0	0
PROTOCATECHUATE-ORTHO-CLEAVAGE-PWY: protocatechuate degradation II (ortho-cleavage pathway)	0	0	0	0	9.40E-07	5.89E-06	8.16E-07	1.43E-06	8.85E-07	6.45E-07	0	1.12E-06	0	1.44E-06	0	0	7.51E-07	0	3.41E-06	1.06E-06	0	0	0	0	9.16E-07	0	0	1.27E-06	0	1.93E-06	0	0	2.10E-06	0	0	1.01E-06	1.93E-06	0	2.55E-06	0	0	0	0	0	0	0	0	1.38E-06	5.11E-06
PROTOCATECHUATE-ORTHO-CLEAVAGE-PWY: protocatechuate degradation II (ortho-cleavage pathway)|g__Klebsiella.s__Klebsiella_oxytoca	0	0	0	0	0	0	0	0	4.31E-07	0	0	0	0	0	0	0	0	0	0	0	0	0	0	0	0	0	0	0	0	0	0	0	0	0	0	0	0	0	0	0	0	0	0	0	0	0	0	0	0
PROTOCATECHUATE-ORTHO-CLEAVAGE-PWY: protocatechuate degradation II (ortho-cleavage pathway)|g__Pseudomonas.s__Pseudomonas_aeruginosa_group	0	0	0	0	0	0	0	0	0	0	0	0	0	0	0	0	0	0	0	0	0	0	0	0	0	0	0	0	0	0	0	0	0	0	0	0	0	0	0	0	0	0	0	0	0	0	0	0	0
PROTOCATECHUATE-ORTHO-CLEAVAGE-PWY: protocatechuate degradation II (ortho-cleavage pathway)|unclassified	0	0	0	0	9.06E-07	5.24E-06	8.16E-07	1.43E-06	0	6.16E-07	0	1.05E-06	0	1.20E-06	0	0	7.35E-07	0	2.79E-06	1.06E-06	0	0	0	0	9.16E-07	0	0	1.27E-06	0	1.91E-06	0	0	1.92E-06	0	0	9.89E-07	1.92E-06	0	2.55E-06	0	0	0	0	0	0	0	0	1.38E-06	3.55E-06
PRPP-PWY: superpathway of histidine, purine, and pyrimidine biosynthesis	0	0	1.08E-05	0	0	0	0	0	8.04E-05	0	0	0	0	0	0	0	0	0	0	0	1.30E-05	0	0	0	0	2.41E-05	2.61E-05	0	0	0	0	0	0	0	0	6.86E-06	0	0	0	0	0	0	0	0	0	0	0	0	0
PRPP-PWY: superpathway of histidine, purine, and pyrimidine biosynthesis|g__Escherichia.s__Escherichia_coli	0	0	3.12E-06	0	0	0	0	0	7.00E-07	0	0	0	0	0	0	0	0	0	0	0	0	0	0	0	0	0	0	0	0	0	0	0	0	0	0	0	0	0	0	0	0	0	0	0	0	0	0	0	0
PRPP-PWY: superpathway of histidine, purine, and pyrimidine biosynthesis|g__Klebsiella.s__Klebsiella_oxytoca	0	0	0	0	0	0	0	0	9.82E-07	0	0	0	0	0	0	0	0	0	0	0	0	0	0	0	0	0	0	0	0	0	0	0	0	0	0	0	0	0	0	0	0	0	0	0	0	0	0	0	0
PWY-1042: glycolysis IV	0.000428335	0.00041326	0.000409549	0.000493591	0.000482902	0.000351581	0.000622372	0.000457368	0.000409075	0.000491243	0.000483447	0.000512663	0.000389073	0.000470121	0.000450449	0.000402844	0.000500907	0.000505484	0.000443445	0.000446202	0.000386549	0.000389603	0.000409101	0.000471257	0.000419079	0.000213645	0.00020869	0.000441057	0.000428738	0.000446216	0.000451547	0.00030036	0.000378605	0.000440496	0.000345526	0.000432266	0.000463967	0.000334758	0.000396459	0.000396144	0.000390445	0.000361483	0.000377282	0.000390588	0.00045945	0.000460462	0.000460519	0.000445621	0.000454392
PWY-1042: glycolysis IV|g__Acetatifactor.s__Acetatifactor_muris	0	0	0	0	7.06E-07	0	0	0	0	9.34E-07	0	0	0	0	0	0	0	0	0	0	0	0	0	0	0	0	0	1.15E-06	0	0	0	0	0	0	0	0	0	0	0	0	0	0	0	0	0	0	2.90E-06	0	0
PWY-1042: glycolysis IV|g__Aerococcus.s__Aerococcus_urinaeequi	0	0	0	0	0	0	0	0	0	0	0	0	0	0	0	0	0	0	0	0	0	0	0	0	0	0	0	0	0	0	0	0	0	0	0	0	0	0	0	0	0	0	0	0	0	0	0	0	0
PWY-1042: glycolysis IV|g__Aerococcus.s__Aerococcus_viridans	0	0	0	0	0	0	0	0	0	0	0	0	0	0	0	0	0	0	0	0	0	0	0	0	0	0	0	0	0	0	0	0	0	0	0	0	0	0	0	0	0	0	0	0	0	0	0	0	0
PWY-1042: glycolysis IV|g__Alistipes.s__Alistipes_timonensis	0	0	0	0	0	0	0	0	0	0	0	0	0	0	0	0	0	0	0	0	0	0	0	0	0	0	0	0	0	0	0	0	0	0	0	0	0	0	0	0	0	0	0	0	0	0	0	0	0
PWY-1042: glycolysis IV|g__Bacteroides.s__Bacteroides_sartorii	0	0	0	0	0	0	0	0	0	1.32E-06	7.88E-07	1.46E-06	0	0	0	0	0	0	1.59E-06	0	0	0	3.41E-05	0	0	0	0	0	0	0	3.35E-05	0	0	0	0	6.21E-06	0	0	0	0	0	0	0	0	0	0	0	0	5.23E-05
PWY-1042: glycolysis IV|g__Bacteroides.s__Bacteroides_vulgatus	0	0	0	0	2.02E-05	0	0	0	0	0	0	0	0	0	0	0	0	0	0	0	0	0	0	0	0	0	0	0	0	6.49E-06	0	0	0	0	0	0	7.40E-06	0	0	0	0	0	0	0	0	0	0	0	0
PWY-1042: glycolysis IV|g__Clostridium.s__Clostridium_perfringens	0	0	0	0	0	0	0	0	2.74E-06	0	0	0	0	0	0	0	0	0	0	0	0	0	0	0	0	0	0	0	0	0	0	0	0	0	0	0	0	0	0	0	0	0	0	0	0	0	0	0	0
PWY-1042: glycolysis IV|g__Clostridium.s__Clostridium_sp_ASF502	0	3.66E-06	2.89E-06	0	3.18E-07	0	2.38E-06	1.36E-06	6.79E-07	5.76E-07	8.72E-07	5.06E-07	1.39E-06	7.66E-07	0	0	4.06E-07	0	1.53E-06	2.55E-07	7.53E-07	0	0	6.14E-07	3.97E-06	0	0	4.86E-07	0	6.03E-07	0	0	1.14E-06	1.16E-06	0	2.22E-06	0	0	0	2.40E-06	2.45E-06	3.69E-06	3.62E-06	0	0	1.25E-06	0	9.08E-07	0
PWY-1042: glycolysis IV|g__Dorea.s__Dorea_sp_5_2	0	6.94E-06	3.54E-06	3.44E-06	0	0	0	2.65E-06	1.54E-06	0	1.41E-06	0	0	3.38E-06	2.13E-06	0	0	0	9.10E-07	0	1.77E-06	0	2.38E-06	2.30E-06	6.96E-06	0	0	0	0	0	0	0	0	0	3.44E-06	3.76E-06	1.64E-06	4.88E-06	0	2.38E-06	0	9.71E-07	0	3.79E-06	0	2.34E-06	2.78E-06	0	0
PWY-1042: glycolysis IV|g__Erysipelatoclostridium.s__Clostridium_cocleatum	0	0	7.60E-07	0	0	0	0	0	9.53E-07	0	0	0	0	3.59E-05	0	0	0	0	0	0	0	0	0	0	0	0	0	0	0	0	0	0	0	0	0	0	0	0	0	0	0	0	0	0	0	0	0	0	0
PWY-1042: glycolysis IV|g__Erysipelatoclostridium.s__Clostridium_innocuum	0	0	0	0	0	0	0	0	2.30E-06	0	0	0	0	0	0	0	0	0	0	0	0	0	0	0	0	0	0	0	0	0	0	0	0	0	0	0	0	0	0	0	0	0	0	0	0	0	0	0	0
PWY-1042: glycolysis IV|g__Escherichia.s__Escherichia_coli	0	2.41E-06	7.32E-06	9.12E-07	0	0	0	0	7.39E-05	0	0	5.72E-07	0	4.14E-06	0	0	0	0	0	0	1.98E-06	0	0	0	0	1.82E-05	1.59E-05	0	0	0	0	0	1.68E-06	0	0	2.63E-06	0	0	0	0	0	0	0	2.88E-06	0	0	0	1.36E-06	0
PWY-1042: glycolysis IV|g__Faecalibaculum.s__Faecalibaculum_rodentium	0	0	0	0	0	0	0	0	0	0	0	0	0	2.77E-06	0	0	0	0	0	0	0	0	0	0	0	4.19E-06	3.20E-06	0	0	0	0	0	0	0	0	0	0	0	5.24E-06	0	0	0	0	0	0	0	0	0	2.29E-06
PWY-1042: glycolysis IV|g__Klebsiella.s__Klebsiella_oxytoca	0	0	0	0	0	0	0	0	1.63E-06	0	0	0	0	0	0	0	0	0	0	0	0	0	0	0	0	0	0	0	0	0	0	0	0	0	0	0	0	0	0	0	0	0	0	0	0	0	0	0	0
PWY-1042: glycolysis IV|g__Lachnospiraceae_unclassified.s__Lachnospiraceae_bacterium_3_2	0	0	0	5.06E-07	0	8.86E-07	0	1.21E-06	0	8.57E-07	1.20E-06	6.51E-07	1.20E-06	0	1.39E-06	8.28E-07	3.52E-06	4.45E-06	5.36E-07	1.45E-06	8.14E-07	0	0	0	0	0	0	1.48E-06	1.86E-06	3.60E-07	0	0	0	0	0	1.20E-06	0	0	0	1.66E-06	1.52E-06	0	2.78E-07	0	0	0	0	1.18E-06	0
PWY-1042: glycolysis IV|g__Lachnospiraceae_unclassified.s__Lachnospiraceae_bacterium_A2	0	1.52E-06	0	0	0	0	0	0	0	0	0	0	0	0	0	0	0	0	0	9.63E-07	0	0	0	0	0	0	0	0	0	9.02E-06	0	0	0	0	0	3.65E-06	8.36E-06	2.67E-06	0	0	0	0	0	0	0	0	0	3.78E-05	0
PWY-1042: glycolysis IV|g__Lachnospiraceae_unclassified.s__Lachnospiraceae_bacterium_COE1	0	2.02E-06	0	1.10E-05	2.65E-06	0	2.10E-05	5.65E-06	0	1.40E-05	8.92E-06	1.50E-05	4.87E-06	0	4.30E-06	0	0	0	3.14E-06	2.18E-05	1.64E-05	0	0	2.44E-05	0	0	0	9.49E-06	9.05E-06	1.82E-05	0	0	5.53E-06	1.62E-05	0	3.99E-06	2.05E-05	0	0	1.93E-06	2.72E-06	7.23E-06	8.48E-06	0	1.56E-06	6.30E-06	0	9.06E-05	0
PWY-1042: glycolysis IV|g__Lachnospiraceae_unclassified.s__Lachnospiraceae_bacterium_M18_1	0	1.11E-06	3.39E-07	0	6.55E-07	0	6.08E-06	1.15E-06	1.22E-06	3.65E-07	3.96E-07	3.34E-07	0	0	0	0	5.29E-07	0	1.85E-06	3.86E-07	3.20E-07	0	0	1.23E-06	0	0	0	8.08E-07	0	1.74E-07	0	0	1.13E-06	1.45E-06	0	3.17E-07	0	0	0	2.44E-06	1.93E-06	0	1.25E-06	0	0	0	0	8.50E-07	0
PWY-1042: glycolysis IV|g__Lactobacillus.s__Lactobacillus_intestinalis	0	0	0	0	0	0	0	0	0	0	0	0	0	0	0	0	0	0	0	0	7.22E-07	0	0	0	0	0	0	0	0	0	0	0	0	0	0	0	0	0	0	0	0	0	0	0	0	0	0	0	0
PWY-1042: glycolysis IV|g__Lactococcus.s__Lactococcus_lactis	0	0	5.15E-05	0	0	2.12E-05	0	0	5.30E-06	0	0	0	0	1.20E-05	0	5.05E-05	1.27E-06	1.51E-06	0	0	0	0	4.06E-06	0	0	1.06E-05	7.50E-06	0	0	0	0	5.09E-06	0	0	0	0	0	4.64E-06	1.76E-06	0	0	0	0	1.28E-05	0	0	0	0	0
PWY-1042: glycolysis IV|g__Paeniclostridium.s__Paeniclostridium_sordellii	0	0	0	0	0	0	0	0	0	0	0	0	0	0	0	0	0	0	0	0	0	0	0	0	0	0	0	0	0	0	0	0	0	0	0	0	0	0	0	0	0	0	0	0	0	0	0	0	0
PWY-1042: glycolysis IV|g__Romboutsia.s__Romboutsia_ilealis	0	0	0	0	0	0	0	0	0	0	0	0	0	0	0	0	0	0	0	0	0	0	0	0	0	0	1.18E-06	0	0	0	0	0	0	0	0	0	0	0	0	0	0	0	0	0	0	0	0	0	0
PWY-1042: glycolysis IV|g__Ruthenibacterium.s__Ruthenibacterium_lactatiformans	0	0	0	0	0	0	0	0	6.52E-07	0	0	0	0	3.69E-07	0	0	0	0	0	0	0	0	0	0	0	0	0	0	0	0	0	0	0	0	0	0	0	0	0	0	0	0	0	0	0	0	0	0	0
PWY-1042: glycolysis IV|g__Staphylococcus.s__Staphylococcus_xylosus	0	0	0	0	0	0	0	0	0	0	0	0	0	0	0	0	0	0	0	0	0	0	0	0	0	0	0	0	0	0	0	0	0	0	0	0	0	0	0	0	0	0	0	0	0	0	0	0	0
PWY-1042: glycolysis IV|g__Streptococcus.s__Streptococcus_thermophilus	0	0	3.79E-07	0	0	0	0	0	0	0	0	0	0	0	0	0	0	0	0	0	0	0	0	0	0	0	0	0	0	0	0	0	0	0	0	0	0	0	0	0	0	0	0	0	0	0	0	0	0
PWY-1042: glycolysis IV|g__Terrisporobacter.s__Terrisporobacter_othiniensis	0	0	0	0	0	0	0	0	0	0	0	0	0	0	0	0	0	0	0	0	0	0	0	0	0	2.03E-06	2.28E-06	0	0	0	0	0	0	0	0	0	0	0	0	0	0	0	0	0	0	0	0	0	0
PWY-1042: glycolysis IV|unclassified	0.000374817	0.000346848	0.000273836	0.000414235	0.000387188	0.000239843	0.000544584	0.000400497	0.000174791	0.000415681	0.000400511	0.000433804	0.000310951	0.000292587	0.000378853	0.000284634	0.000404701	0.000410633	0.000357702	0.000376199	0.000308856	0.000331883	0.000193417	0.00038185	0.000344958	0.0001025	9.17E-05	0.000390757	0.000382465	0.0003469	0.000315062	0.000247712	0.000287486	0.000362921	0.000291406	0.000337012	0.000358335	0.000262995	0.000316508	0.000331002	0.000325507	0.000297136	0.000305278	0.000290391	0.000387348	0.000392985	0.000391702	0.000219996	0.00027284
PWY-1269: CMP-3-deoxy-D-manno-octulosonate biosynthesis	0.000103951	4.54E-05	5.96E-05	5.41E-05	5.87E-05	6.60E-05	1.22E-05	8.91E-06	0.000222439	3.02E-05	1.26E-05	2.55E-05	5.20E-05	0.000187879	5.46E-05	6.29E-05	4.75E-05	4.30E-05	5.98E-05	4.61E-05	4.39E-05	7.24E-05	0.000167787	6.49E-05	4.22E-05	0.000212551	0.000208076	2.66E-05	2.85E-05	1.18E-05	8.58E-05	3.04E-05	4.83E-05	5.79E-05	7.50E-05	4.83E-05	1.39E-05	7.52E-05	9.48E-05	3.52E-05	2.64E-05	6.64E-05	7.20E-05	0.000154338	0.000103172	5.78E-05	5.26E-05	4.18E-05	0.000104099
PWY-1269: CMP-3-deoxy-D-manno-octulosonate biosynthesis|g__Alistipes.s__Alistipes_timonensis	0	0	0	0	0	0	0	0	0	0	0	0	0	0	0	0	0	0	0	0	0	0	0	0	0	0	0	0	0	0	0	0	0	0	0	2.32E-06	0	0	0	0	0	0	0	0	0	0	0	0	0
PWY-1269: CMP-3-deoxy-D-manno-octulosonate biosynthesis|g__Bacteroides.s__Bacteroides_caecimuris	0	3.32E-06	0	0	1.44E-06	1.55E-06	0	0	1.71E-06	5.36E-07	0	0	2.29E-06	2.20E-06	4.83E-06	0	0	0	0	1.34E-06	0	0	0	3.55E-06	2.26E-06	5.05E-06	0	1.05E-06	1.63E-06	0	0	0	0	1.71E-06	0	1.66E-06	6.43E-07	0	0	0	0	0	1.04E-06	1.58E-06	4.66E-06	4.15E-06	0	2.64E-06	1.15E-06
PWY-1269: CMP-3-deoxy-D-manno-octulosonate biosynthesis|g__Bacteroides.s__Bacteroides_uniformis	1.19E-05	2.38E-06	1.92E-05	1.32E-05	4.16E-06	2.78E-05	0	0	4.76E-05	0	0	9.51E-07	8.66E-06	3.17E-05	5.22E-06	2.91E-05	1.05E-05	9.12E-06	5.00E-07	1.94E-06	3.35E-06	1.55E-05	2.56E-06	1.14E-05	2.73E-06	0	0	3.94E-06	3.84E-06	0	4.77E-06	1.27E-05	0	8.32E-06	2.96E-05	1.93E-06	1.93E-06	0	4.54E-05	1.11E-05	8.25E-06	9.26E-06	8.30E-06	7.83E-05	1.63E-05	1.08E-06	0	1.26E-05	2.31E-05
PWY-1269: CMP-3-deoxy-D-manno-octulosonate biosynthesis|g__Escherichia.s__Escherichia_coli	0	2.21E-06	5.72E-06	1.27E-06	0	0	2.84E-06	0	5.27E-05	0	7.82E-07	0	0	4.09E-06	0	0	0	0	0	0	3.56E-06	0	0	0	0	2.14E-05	1.80E-05	0	0	0	0	0	2.85E-06	0	0	2.92E-06	0	0	0	0	0	0	0	1.46E-06	0	0	0	0	0
PWY-1269: CMP-3-deoxy-D-manno-octulosonate biosynthesis|g__Helicobacter.s__Helicobacter_typhlonius	0	0	0	0	0	0	0	0	2.82E-05	0	0	0	0	0	0	0	0	0	2.84E-05	0	0	0	0.000108991	0	0	0	0	0	0	0	3.14E-05	0	1.49E-05	0	0	0	0	0	0	0	0	0	0	0	0	0	0	0	0
PWY-1269: CMP-3-deoxy-D-manno-octulosonate biosynthesis|g__Klebsiella.s__Klebsiella_oxytoca	0	0	0	0	0	0	0	0	1.04E-05	0	0	0	0	0	0	0	0	0	0	0	0	0	0	0	0	0	0	0	0	0	0	0	0	0	0	0	0	0	0	0	0	0	0	0	0	0	0	0	0
PWY-1269: CMP-3-deoxy-D-manno-octulosonate biosynthesis|g__Pseudomonas.s__Pseudomonas_aeruginosa_group	0	0	0	0	0	0	0	0	0	0	0	0	0	0	0	0	0	0	0	0	0	0	0	0	0	0	0	0	0	0	0	0	0	0	0	0	0	0	0	0	0	0	0	0	0	0	0	0	0
PWY-1269: CMP-3-deoxy-D-manno-octulosonate biosynthesis|unclassified	7.73E-05	3.22E-05	2.50E-05	3.41E-05	4.70E-05	3.02E-05	6.73E-06	8.77E-06	6.37E-05	2.43E-05	1.16E-05	2.36E-05	3.45E-05	0.000100417	3.59E-05	3.19E-05	2.78E-05	2.79E-05	1.60E-05	4.04E-05	3.22E-05	5.43E-05	3.83E-05	4.76E-05	3.89E-05	1.67E-05	2.07E-05	2.02E-05	2.19E-05	1.16E-05	3.15E-05	1.69E-05	1.97E-05	4.44E-05	3.87E-05	3.03E-05	1.07E-05	5.84E-05	3.85E-05	2.12E-05	1.55E-05	5.13E-05	5.49E-05	4.69E-05	7.23E-05	4.71E-05	5.24E-05	2.36E-05	6.43E-05
PWY-1861: formaldehyde assimilation II (assimilatory RuMP Cycle)	1.41E-06	6.10E-06	6.87E-07	5.96E-06	8.83E-06	0	1.84E-05	1.59E-05	7.05E-05	8.26E-06	8.16E-06	1.00E-05	3.92E-06	1.28E-05	1.38E-05	1.60E-06	2.15E-06	2.24E-06	9.56E-06	7.39E-06	0	4.95E-06	7.22E-06	6.08E-06	1.15E-05	1.57E-05	1.79E-05	3.12E-05	3.25E-05	7.05E-06	1.40E-05	9.84E-07	2.88E-05	4.60E-06	2.75E-06	8.59E-06	3.39E-06	0	0	4.72E-06	5.53E-06	2.97E-06	3.38E-06	2.53E-06	2.10E-06	4.41E-06	4.57E-06	1.32E-05	0
PWY-1861: formaldehyde assimilation II (assimilatory RuMP Cycle)|g__Erysipelatoclostridium.s__Clostridium_innocuum	0	0	0	0	0	0	0	0	2.78E-06	0	0	0	0	0	0	0	0	0	0	0	0	0	0	0	0	0	0	0	0	0	0	0	0	0	0	0	0	0	0	0	0	0	0	0	0	0	0	0	0
PWY-1861: formaldehyde assimilation II (assimilatory RuMP Cycle)|g__Escherichia.s__Escherichia_coli	0	0	0	0	0	0	0	0	4.83E-05	0	0	0	0	3.84E-06	0	0	0	0	0	0	0	0	0	0	0	1.18E-05	1.27E-05	0	0	0	0	0	2.23E-06	0	0	0	0	0	0	0	0	0	0	0	0	0	0	0	0
PWY-1861: formaldehyde assimilation II (assimilatory RuMP Cycle)|g__Klebsiella.s__Klebsiella_oxytoca	0	0	0	0	0	0	0	0	1.40E-06	0	0	0	0	0	0	0	0	0	0	0	0	0	0	0	0	0	0	0	0	0	0	0	0	0	0	0	0	0	0	0	0	0	0	0	0	0	0	0	0
PWY-1861: formaldehyde assimilation II (assimilatory RuMP Cycle)|g__Staphylococcus.s__Staphylococcus_xylosus	0	0	0	0	0	0	0	0	0	0	0	0	0	0	0	0	0	0	0	0	0	0	0	0	0	0	0	0	0	0	0	0	0	0	0	0	0	0	0	0	0	0	0	0	0	0	0	0	0
PWY-1861: formaldehyde assimilation II (assimilatory RuMP Cycle)|unclassified	1.41E-06	6.07E-06	6.85E-07	5.94E-06	8.74E-06	0	1.83E-05	1.59E-05	4.33E-06	8.21E-06	8.14E-06	9.95E-06	3.92E-06	7.56E-06	1.38E-05	1.58E-06	2.14E-06	2.24E-06	9.40E-06	7.30E-06	0	4.94E-06	6.91E-06	6.07E-06	1.15E-05	0	0	3.08E-05	3.20E-05	7.02E-06	1.35E-05	9.82E-07	2.76E-05	4.60E-06	2.73E-06	8.55E-06	3.38E-06	0	0	4.71E-06	5.52E-06	2.97E-06	3.37E-06	2.51E-06	2.10E-06	4.41E-06	4.57E-06	1.27E-05	0
PWY-2221: Entner-Doudoroff pathway III (semi-phosphorylative)	0	1.75E-06	0	0	0	0	0	0	0	1.30E-06	4.58E-07	1.06E-06	0	0	0	0	0	0	0	0	0	0	0	0	0	0	0	0	0	0	0	0	0	0	0	0	0	0	0	0	0	0	0	0	0	0	0	0	0
PWY-2221: Entner-Doudoroff pathway III (semi-phosphorylative)|unclassified	0	6.19E-07	0	0	0	0	0	0	0	0	4.58E-07	0	0	0	0	0	0	0	0	0	0	0	0	0	0	0	0	0	0	0	0	0	0	0	0	0	0	0	0	0	0	0	0	0	0	0	0	0	0
PWY-241: C4 photosynthetic carbon assimilation cycle, NADP-ME type	2.23E-05	1.22E-05	2.46E-05	1.06E-05	2.55E-05	0	1.35E-06	0	0.000140346	2.23E-05	9.29E-06	2.20E-05	0	1.60E-05	5.04E-06	4.41E-05	7.93E-06	4.13E-06	5.33E-05	1.99E-05	2.89E-05	2.01E-05	0.000140659	0	1.31E-06	1.48E-05	1.88E-05	5.17E-06	8.75E-06	1.05E-05	6.49E-05	1.87E-05	4.16E-05	0	2.53E-06	1.76E-05	6.64E-06	0	0	6.37E-06	6.13E-06	0	0	1.55E-05	0	9.99E-06	0	2.82E-05	3.11E-05
PWY-241: C4 photosynthetic carbon assimilation cycle, NADP-ME type|g__Klebsiella.s__Klebsiella_oxytoca	0	0	0	0	0	0	0	0	5.18E-07	0	0	0	0	0	0	0	0	0	0	0	0	0	0	0	0	0	0	0	0	0	0	0	0	0	0	0	0	0	0	0	0	0	0	0	0	0	0	0	0
PWY-241: C4 photosynthetic carbon assimilation cycle, NADP-ME type|unclassified	0	5.44E-06	4.38E-06	5.02E-06	0	0	1.35E-06	0	0	1.72E-06	3.79E-06	3.66E-06	0	2.82E-06	0	6.87E-07	1.50E-06	0	0	5.84E-07	8.14E-06	0	0	0	1.30E-06	0	3.68E-06	0	4.01E-06	1.88E-06	0	0	8.13E-06	0	2.16E-06	3.73E-06	0	0	0	0	0	0	0	5.64E-06	0	0	0	3.98E-06	3.83E-06
PWY-2941: L-lysine biosynthesis II	5.23E-05	6.07E-05	0.000136152	7.51E-05	5.72E-05	0.000118786	2.64E-05	7.60E-05	5.51E-05	6.78E-05	7.70E-05	6.92E-05	6.78E-05	0.000123521	9.40E-05	0.000110605	7.84E-05	7.33E-05	5.55E-05	5.59E-05	0.000136043	7.30E-05	1.46E-05	4.03E-05	9.21E-05	6.88E-05	6.09E-05	6.74E-05	4.65E-05	7.20E-05	4.96E-05	6.35E-05	4.94E-05	3.69E-05	4.99E-05	8.37E-05	7.28E-05	9.03E-05	5.82E-05	6.85E-05	8.15E-05	5.62E-05	7.83E-05	4.21E-05	6.27E-05	6.09E-05	6.88E-05	6.20E-05	5.41E-05
PWY-2941: L-lysine biosynthesis II|g__Clostridium.s__Clostridium_perfringens	0	0	0	0	0	0	0	0	6.06E-07	0	0	0	0	0	0	0	0	0	0	0	0	0	0	0	0	0	0	0	0	0	0	0	0	0	0	0	0	0	0	0	0	0	0	0	0	0	0	0	0
PWY-2941: L-lysine biosynthesis II|g__Enterococcus.s__Enterococcus_gallinarum	0	0	0	0	0	0	0	0	0	0	0	0	0	0	0	0	0	0	0	0	0	0	0	0	0	0	0	0	0	0	0	0	0	0	0	0	0	0	0	0	0	0	0	0	0	0	0	0	0
PWY-2941: L-lysine biosynthesis II|g__Enterococcus.s__Enterococcus_hirae	0	0	0	0	0	0	0	0	0	0	0	0	0	4.19E-07	0	0	0	0	0	0	0	0	0	0	0	0	0	0	0	0	0	0	0	0	0	0	0	0	0	0	0	0	0	0	0	0	0	0	0
PWY-2941: L-lysine biosynthesis II|g__Erysipelatoclostridium.s__Clostridium_cocleatum	0	0	4.38E-07	0	0	0	0	0	6.65E-07	0	0	0	0	1.84E-05	0	0	0	0	0	0	0	0	0	0	0	0	0	0	0	0	0	0	0	0	0	0	0	0	0	0	0	0	0	0	0	0	0	0	0
PWY-2941: L-lysine biosynthesis II|g__Erysipelatoclostridium.s__Clostridium_innocuum	0	0	0	0	0	0	0	0	2.53E-06	0	0	0	0	0	0	0	0	0	0	0	0	0	0	0	0	0	0	0	0	0	0	0	0	0	0	0	0	0	0	0	0	0	0	0	0	0	0	0	0
PWY-2941: L-lysine biosynthesis II|g__Faecalibaculum.s__Faecalibaculum_rodentium	0	0	0	0	0	0	0	0	0	0	0	0	0	2.25E-06	0	0	1.11E-06	1.57E-06	0	0	0	2.47E-06	0	0	0	3.40E-06	3.07E-06	0	0	0	0	0	0	0	0	0	0	0	4.35E-06	0	0	0	0	0	0	0	0	0	1.53E-06
PWY-2941: L-lysine biosynthesis II|g__Lactobacillus.s__Lactobacillus_intestinalis	0	0	0	0	0	0	0	0	0	0	0	0	0	0	0	0	0	0	0	0	6.94E-07	0	0	0	0	0	0	0	0	0	0	0	0	0	0	0	0	0	0	0	0	0	0	0	0	0	0	0	0
PWY-2941: L-lysine biosynthesis II|g__Lactobacillus.s__Lactobacillus_johnsonii	6.57E-06	0	3.16E-07	0	5.54E-07	0	0	0	0	0	0	0	0	0	0	0	0	0	1.17E-06	0	1.89E-05	0	0	0	0	0	0	0	0	0	1.51E-06	0	1.40E-06	0	0	0	0	0	0	0	0	0	0	0	0	0	0	0	0
PWY-2941: L-lysine biosynthesis II|g__Lactobacillus.s__Lactobacillus_murinus	0	5.98E-07	2.00E-06	1.30E-06	8.94E-07	2.62E-07	3.31E-06	7.50E-07	1.31E-06	6.07E-07	0	5.95E-07	0	7.25E-07	5.95E-07	9.10E-07	0	0	0	0	1.39E-05	0	0	0	0	0	0	4.38E-07	0	1.11E-06	2.10E-06	0	3.93E-06	1.17E-06	0	7.06E-07	1.31E-06	0	0	1.03E-06	1.26E-06	0	0	0	0	3.01E-06	0	1.22E-06	0
PWY-2941: L-lysine biosynthesis II|g__Lactobacillus.s__Lactobacillus_reuteri	2.29E-06	1.72E-06	1.15E-06	0	0	0	0	9.12E-07	0	0	0	0	0	0	0	0	0	0	6.45E-07	0	1.46E-06	2.29E-06	0	0	1.05E-06	0	0	0	0	0	2.03E-06	0	0	0	0	0	0	0	0	2.53E-06	2.38E-06	0	0	0	0	0	0	0	0
PWY-2941: L-lysine biosynthesis II|g__Lactococcus.s__Lactococcus_lactis	0	0	1.29E-05	0	0	1.73E-05	0	0	3.50E-06	0	0	0	0	2.15E-06	0	8.25E-06	0	0	0	0	0	0	0	0	0	3.48E-06	1.98E-06	0	0	0	0	1.23E-06	0	0	0	0	0	3.05E-06	1.52E-06	0	0	0	0	2.92E-06	0	0	0	0	0
PWY-2941: L-lysine biosynthesis II|g__Parabacteroides.s__Parabacteroides_distasonis	0	0	0	0	0	0	0	0	0	0	0	0	0	0	0	0	0	0	0	0	0	0	0	0	0	0	0	0	0	0	0	0	0	0	0	0	0	0	0	0	0	0	0	0	0	0	0	0	0
PWY-2941: L-lysine biosynthesis II|unclassified	0	3.93E-05	6.91E-05	5.33E-05	3.18E-05	3.93E-05	1.61E-05	5.56E-05	2.96E-06	4.39E-05	5.50E-05	4.76E-05	4.72E-05	3.25E-05	5.65E-05	5.51E-05	5.37E-05	4.75E-05	3.54E-05	3.76E-05	2.44E-05	3.59E-05	1.34E-05	2.87E-05	5.48E-05	1.96E-05	2.30E-05	5.02E-05	3.85E-05	4.84E-05	1.96E-05	4.67E-05	2.27E-05	1.97E-05	3.22E-05	5.07E-05	4.70E-05	4.94E-05	3.77E-05	3.56E-05	4.25E-05	4.25E-05	5.71E-05	2.14E-05	3.87E-05	2.93E-05	5.22E-05	2.73E-05	2.42E-05
PWY-2942: L-lysine biosynthesis III	0.000254501	0.000256925	0.000246931	0.000275512	0.000298832	0.000258252	0.000278071	0.000253376	0.000287088	0.000231534	0.000204285	0.000225213	0.000294606	0.000353777	0.000279823	0.000236403	0.000247813	0.000240269	0.000234855	0.000227164	0.000300327	0.000220642	0.000281602	0.000235549	0.000279382	0.000303973	0.000320156	0.000214741	0.000204119	0.000220587	0.000304949	0.00023337	0.000226254	0.000239032	0.000242326	0.000218818	0.000225751	0.000237854	0.000263083	0.000294108	0.000288113	0.000271353	0.000270198	0.000294265	0.000314143	0.000232981	0.000241392	0.000246578	0.000272758
PWY-2942: L-lysine biosynthesis III|g__Acetatifactor.s__Acetatifactor_muris	0	0	0	0	3.80E-07	0	0	0	0	1.84E-06	0	0	0	0	0	0	0	0	0	0	0	0	0	0	0	0	0	1.15E-06	1.03E-06	6.53E-07	0	0	0	0	0	7.97E-07	0	0	0	0	0	0	0	0	0	0	2.14E-06	0	0
PWY-2942: L-lysine biosynthesis III|g__Akkermansia.s__Akkermansia_muciniphila	0	0	0	0	5.40E-07	0	0	0	0	0	0	0	0	0	0	0	0	0	0	0	0	0	0	0	0	0	0	0	0	0	0	0	0	0	0	0	0	0	0	0	0	0	0	0	0	0	0	0	0
PWY-2942: L-lysine biosynthesis III|g__Bacteroides.s__Bacteroides_uniformis	1.46E-05	0	2.32E-05	1.54E-05	6.57E-06	2.91E-05	0	0	4.74E-05	0	0	0	8.57E-06	2.95E-05	5.64E-06	3.05E-05	9.56E-06	1.05E-05	0	0	0	1.94E-05	0	1.28E-05	3.31E-06	0	0	0	0	0	0	1.23E-05	1.64E-06	9.23E-06	2.81E-05	0	0	0	4.74E-05	1.03E-05	0	1.13E-05	1.01E-05	9.10E-05	1.84E-05	0	0	1.88E-05	2.52E-05
PWY-2942: L-lysine biosynthesis III|g__Enterorhabdus.s__Enterorhabdus_caecimuris	0	0	7.00E-07	0	0	0	2.55E-06	0	7.17E-07	0	0	0	0	1.02E-06	0	0	0	0	5.23E-07	0	0	0	0	6.71E-07	0	0	0	0	0	0	0	0	0	0	0	0	7.02E-07	0	0	0	0	0	0	0	0	0	0	0	0
PWY-2942: L-lysine biosynthesis III|g__Erysipelatoclostridium.s__Clostridium_cocleatum	0	0	4.48E-07	0	0	0	0	0	5.65E-07	0	0	0	0	1.74E-05	0	0	0	0	0	0	0	0	0	0	0	0	0	0	0	0	0	0	0	0	0	0	0	0	0	0	0	0	0	0	0	0	0	0	0
PWY-2942: L-lysine biosynthesis III|g__Faecalibaculum.s__Faecalibaculum_rodentium	0	0	0	0	0	0	0	0	0	0	0	0	0	2.33E-06	0	0	1.40E-06	1.89E-06	0	0	0	2.91E-06	0	0	0	3.51E-06	3.70E-06	0	0	0	0	0	0	0	0	0	0	0	4.11E-06	0	0	0	0	0	0	0	0	0	1.55E-06
PWY-2942: L-lysine biosynthesis III|g__Parabacteroides.s__Parabacteroides_distasonis	0	2.24E-06	0	0	0	0	0	0	0	0	0	0	0	0	0	0	0	0	0	0	0	0	0	0	1.08E-06	0	0	0	0	0	0	0	0	0	1.68E-06	0	0	0	0	0	0	0	0	3.42E-06	0	0	0	0	0
PWY-2942: L-lysine biosynthesis III|g__Porphyromonas.s__Porphyromonas_sp_31_2	0	1.82E-06	0	0	0	0	0	0	0	0	0	0	0	0	0	0	0	0	0	0	0	0	0	0	4.24E-07	0	0	0	0	0	0	0	0	0	0	0	0	0	0	0	0	0	0	2.19E-06	0	0	0	0	0
PWY-2942: L-lysine biosynthesis III|unclassified	0.00016286	0.000161415	0.000138295	0.000198592	0.000178892	0.000108805	0.000213977	0.000193203	7.25E-05	0.000177628	0.00016137	0.000173236	0.000148524	0.000136808	0.000173048	0.000128741	0.000144474	0.000138087	0.000167577	0.000155157	0.000177601	0.000134211	0.000106428	0.000152842	0.000154064	7.69E-05	7.75E-05	0.000175946	0.000159547	0.000167647	0.000141479	0.000154505	0.00013409	0.000154567	0.000142617	0.000154606	0.000166909	0.000146999	0.000130063	0.000192201	0.000187248	0.000158982	0.000151171	0.000110261	0.000182865	0.000170283	0.000168909	9.16E-05	0.000120151
PWY-3001: superpathway of L-isoleucine biosynthesis I	5.91E-05	0.000114681	0.000206907	8.45E-05	0.000124123	0.000128319	9.04E-05	9.44E-05	0.000278907	7.60E-05	6.19E-05	7.20E-05	0.000178668	0.000201698	0.000155307	0.000197284	0.000116299	0.000104865	0.000153574	0.000126017	0.000154295	8.44E-05	0.000251992	0.000111651	0.000102239	0.000138219	0.000145714	9.64E-05	7.72E-05	9.69E-05	0.000180952	0.000105913	0.000123247	0.000112742	7.24E-05	9.84E-05	9.10E-05	0.000107207	5.97E-05	0.000137572	0.000127895	0.000147275	0.000158224	0.000119119	6.46E-05	9.28E-05	6.42E-05	0.000119489	0.000151963
PWY-3001: superpathway of L-isoleucine biosynthesis I|g__Enterococcus.s__Enterococcus_gallinarum	0	0	0	0	0	0	0	0	0	0	0	0	0	0	0	0	0	0	0	0	0	0	0	0	0	0	0	0	0	0	0	0	0	0	0	0	0	0	0	0	0	0	0	0	0	0	0	0	0
PWY-3001: superpathway of L-isoleucine biosynthesis I|g__Escherichia.s__Escherichia_coli	0	0	7.13E-06	1.59E-06	0	0	0	0	8.95E-05	5.80E-07	0	0	0	5.86E-06	0	0	0	0	0	0	2.65E-06	0	0	0	0	2.19E-05	1.71E-05	0	0	0	0	0	2.31E-06	0	0	2.45E-06	0	0	0	0	0	0	0	2.79E-06	0	0	0	0	0
PWY-3001: superpathway of L-isoleucine biosynthesis I|g__Helicobacter.s__Helicobacter_typhlonius	0	0	0	0	0	0	0	0	3.07E-05	0	0	0	0	0	0	0	0	0	2.76E-05	0	0	0	0.000106887	0	0	0	0	0	0	0	3.10E-05	0	1.53E-05	0	0	0	0	0	0	0	0	0	0	0	0	0	0	0	0
PWY-3001: superpathway of L-isoleucine biosynthesis I|g__Klebsiella.s__Klebsiella_oxytoca	0	0	0	0	0	0	0	0	1.35E-06	0	0	0	0	0	0	0	0	0	0	0	0	0	0	0	0	0	0	0	0	0	0	0	0	0	0	0	0	0	0	0	0	0	0	0	0	0	0	0	0
PWY-3001: superpathway of L-isoleucine biosynthesis I|g__Lactococcus.s__Lactococcus_lactis	0	0	2.04E-05	0	0	1.64E-05	0	0	3.49E-06	0	0	0	0	3.80E-06	0	1.50E-05	0	0	0	0	0	0	0	0	0	2.70E-06	4.55E-06	0	0	0	0	1.80E-06	0	0	0	0	0	0	0	0	0	0	0	3.38E-06	0	0	0	0	0
PWY-3001: superpathway of L-isoleucine biosynthesis I|g__Staphylococcus.s__Staphylococcus_xylosus	0	0	0	0	0	0	0	0	0	0	0	0	0	0	0	0	0	0	0	0	0	0	0	0	0	0	0	0	0	0	0	0	0	0	0	0	0	0	0	0	0	0	0	0	0	0	0	0	0
PWY-3001: superpathway of L-isoleucine biosynthesis I|g__Streptococcus.s__Streptococcus_acidominimus	0	0	0	0	9.28E-07	0	0	0	3.73E-07	0	0	0	0	0	0	0	0	0	0	0	0	0	0	0	0	0	0	0	0	0	0	0	0	0	0	0	7.92E-07	0	0	0	0	0	0	0	0	0	0	0	0
PWY-3001: superpathway of L-isoleucine biosynthesis I|g__Streptococcus.s__Streptococcus_thermophilus	0	0	0	0	0	0	0	0	0	0	0	0	0	0	0	0	0	0	0	0	0	0	0	0	0	0	0	0	0	0	0	0	0	0	0	0	0	0	0	0	0	0	0	0	0	0	0	0	0
PWY-3001: superpathway of L-isoleucine biosynthesis I|unclassified	3.44E-05	6.02E-05	3.24E-05	5.62E-05	5.62E-05	3.12E-05	4.71E-05	6.13E-05	2.34E-05	4.34E-05	3.88E-05	4.39E-05	5.58E-05	3.22E-05	5.31E-05	3.89E-05	5.75E-05	5.45E-05	4.95E-05	4.71E-05	8.23E-05	5.45E-05	2.95E-05	4.15E-05	5.55E-05	9.75E-06	1.83E-05	8.04E-05	6.58E-05	5.79E-05	3.72E-05	4.11E-05	5.96E-05	3.82E-05	4.45E-05	5.94E-05	5.09E-05	3.53E-05	3.06E-05	5.88E-05	6.00E-05	4.86E-05	5.88E-05	4.39E-05	4.19E-05	4.88E-05	4.37E-05	3.83E-05	3.01E-05
PWY-3781: aerobic respiration I (cytochrome c)	3.90E-05	6.94E-06	1.24E-05	1.27E-05	1.12E-05	4.44E-06	7.39E-06	6.01E-06	1.24E-05	7.63E-06	4.70E-06	5.53E-06	5.63E-06	1.28E-05	1.38E-06	1.42E-05	2.22E-05	1.43E-05	5.22E-06	1.47E-05	2.00E-05	3.88E-05	4.97E-05	9.99E-06	9.79E-06	1.31E-05	9.66E-06	1.70E-05	1.59E-05	8.59E-06	1.44E-05	7.93E-06	1.37E-05	1.17E-05	1.93E-05	3.63E-06	6.33E-06	2.00E-05	7.67E-06	1.13E-05	1.02E-05	9.60E-06	6.50E-06	1.98E-05	2.25E-05	6.45E-06	2.51E-05	2.18E-05	1.75E-05
PWY-3781: aerobic respiration I (cytochrome c)|unclassified	3.37E-05	6.92E-06	6.51E-06	1.27E-05	1.10E-05	4.37E-06	7.17E-06	6.01E-06	9.68E-06	7.51E-06	4.57E-06	5.47E-06	5.58E-06	1.18E-05	1.38E-06	1.28E-05	2.11E-05	1.41E-05	5.13E-06	1.43E-05	1.93E-05	3.88E-05	3.35E-05	9.86E-06	9.77E-06	4.29E-06	5.08E-06	1.67E-05	1.57E-05	8.43E-06	1.36E-05	7.48E-06	1.32E-05	1.15E-05	1.84E-05	3.45E-06	6.17E-06	1.77E-05	7.67E-06	1.13E-05	1.02E-05	9.40E-06	6.42E-06	1.91E-05	2.20E-05	6.41E-06	2.51E-05	1.75E-05	1.60E-05
PWY-3841: folate transformations II (plants)	0.000409109	0.000479308	0.000387876	0.000463317	0.000513166	0.000441954	0.000458817	0.000469962	0.000329094	0.000430614	0.000363281	0.000432477	0.000514515	0.000450025	0.00046837	0.000370239	0.000492648	0.000472776	0.000464311	0.000471375	0.000479975	0.000395646	0.000385127	0.000396714	0.000506223	0.000339546	0.00035588	0.000418484	0.000387786	0.00041504	0.000484433	0.000386886	0.000360892	0.000389146	0.000396637	0.000386566	0.000421978	0.00038704	0.000401603	0.000459541	0.000427257	0.000421946	0.000440557	0.000421331	0.000546462	0.000451745	0.000573028	0.000374353	0.000422933
PWY-3841: folate transformations II (plants)|g__Acetatifactor.s__Acetatifactor_muris	0	0	0	0	4.36E-07	0	0	0	0	0	0	0	0	0	0	0	0	0	0	0	0	0	0	0	0	0	0	1.47E-06	0	0	0	0	0	0	0	0	9.41E-07	0	0	0	0	0	0	0	0	0	2.70E-06	0	0
PWY-3841: folate transformations II (plants)|g__Akkermansia.s__Akkermansia_muciniphila	0	0	0	0	8.41E-07	0	0	0	0	0	0	0	0	0	0	0	0	0	0	0	0	0	0	0	0	0	0	0	0	0	0	0	0	0	0	0	0	0	0	0	0	0	0	0	0	0	0	0	0
PWY-3841: folate transformations II (plants)|g__Alistipes.s__Alistipes_timonensis	0	0	0	0	0	0	0	0	0	0	0	0	0	0	0	0	0	0	0	0	0	0	0	0	0	0	0	0	0	0	0	0	0	0	0	5.96E-06	0	0	0	0	0	0	0	0	0	0	0	0	0
PWY-3841: folate transformations II (plants)|g__Bacteroides.s__Bacteroides_caecimuris	1.66E-05	8.46E-06	1.33E-07	0	1.35E-06	5.66E-06	9.63E-07	0	1.08E-05	5.63E-07	0	8.47E-07	5.77E-06	1.52E-05	1.42E-05	2.01E-07	2.22E-06	3.58E-06	6.44E-07	1.60E-06	1.06E-06	0	1.42E-06	6.48E-06	7.35E-06	8.89E-06	1.53E-05	1.91E-06	8.81E-07	2.97E-07	2.40E-06	0	0	4.40E-06	4.38E-06	2.46E-06	1.17E-06	0	0	0	0	6.60E-06	7.63E-06	3.01E-06	4.60E-06	6.80E-06	0	3.64E-06	6.38E-06
PWY-3841: folate transformations II (plants)|g__Bacteroides.s__Bacteroides_sartorii	0	0	0	0	0	0	0	0	0	1.14E-06	0	9.31E-07	0	0	0	0	0	0	1.33E-06	0	0	0	2.22E-05	0	0	0	0	0	0	0	2.30E-05	0	0	0	0	3.42E-06	0	0	0	0	0	0	0	0	0	0	0	0	3.18E-05
PWY-3841: folate transformations II (plants)|g__Bacteroides.s__Bacteroides_uniformis	2.42E-05	3.59E-06	3.76E-05	2.70E-05	1.37E-05	5.05E-05	1.31E-06	0	8.24E-05	2.00E-06	5.27E-07	1.73E-06	1.53E-05	5.52E-05	1.05E-05	5.18E-05	1.74E-05	1.37E-05	7.74E-07	3.65E-06	6.17E-06	3.52E-05	5.46E-06	2.20E-05	7.22E-06	0	0	5.63E-06	4.33E-06	3.04E-06	8.59E-06	1.80E-05	2.90E-06	1.57E-05	6.18E-05	3.57E-06	3.45E-06	0	8.24E-05	1.90E-05	1.77E-05	1.64E-05	1.59E-05	0.000133636	2.99E-05	2.67E-06	0	2.78E-05	4.23E-05
PWY-3841: folate transformations II (plants)|g__Bacteroides.s__Bacteroides_vulgatus	0	0	0	0	1.38E-05	0	0	0	0	0	0	0	0	0	0	0	0	0	0	0	0	0	0	0	0	0	0	0	0	4.67E-06	0	0	0	0	0	0	5.03E-06	0	0	0	0	0	0	0	0	0	0	0	0
PWY-3841: folate transformations II (plants)|g__Brevundimonas.s__Brevundimonas_diminuta	0	0	0	0	0	0	0	0	0	0	0	0	0	0	0	0	0	0	0	0	0	0	0	0	0	0	0	0	0	0	0	0	0	0	0	0	0	0	0	0	0	0	0	0	0	0	0	0	0
PWY-3841: folate transformations II (plants)|g__Clostridium.s__Clostridium_sp_ASF356	0	0	0	0	0	0	0	0	0	0	0	0	0	0	0	0	0	0	0	0	0	0	0	0	0	0	0	0	0	0	0	0	0	0	0	0	0	0	0	1.69E-06	0	1.23E-06	1.08E-06	0	0	0	0	0	0
PWY-3841: folate transformations II (plants)|g__Clostridium.s__Clostridium_sp_ASF502	0	3.33E-06	1.99E-06	0	0	0	1.21E-06	9.58E-07	1.25E-07	6.19E-07	1.07E-06	3.52E-07	0	5.49E-07	7.91E-07	0	0	0	1.06E-06	1.25E-07	0	0	0	2.71E-07	3.67E-06	0	0	1.88E-07	0	0	0	0	3.05E-07	6.04E-07	0	3.32E-06	0	0	0	2.10E-06	4.11E-07	2.94E-06	3.25E-06	0	1.14E-06	1.44E-06	0	4.80E-07	0
PWY-3841: folate transformations II (plants)|g__Dorea.s__Dorea_sp_5_2	0	6.03E-06	1.63E-06	2.19E-06	0	0	0	1.65E-06	1.11E-06	0	0	0	0	2.44E-06	1.27E-06	0	0	0	2.30E-07	0	0	0	1.02E-06	9.31E-07	4.87E-06	0	0	0	0	3.81E-07	0	0	0	0	0	2.82E-06	5.87E-07	2.07E-06	0	1.90E-06	1.15E-06	0	0	2.39E-06	0	1.53E-06	0	0	0
PWY-3841: folate transformations II (plants)|g__Enterococcus.s__Enterococcus_gallinarum	0	0	0	0	0	0	0	0	0	0	0	0	0	0	0	0	0	0	0	0	0	0	0	0	0	0	0	0	0	0	0	0	0	0	0	0	0	0	0	0	0	0	0	0	0	0	0	0	0
PWY-3841: folate transformations II (plants)|g__Enterococcus.s__Enterococcus_hirae	0	0	0	0	0	0	0	0	0	0	0	0	0	4.12E-07	0	0	0	0	0	0	0	0	0	0	0	0	0	0	0	0	0	0	0	0	0	0	0	0	0	0	0	0	0	0	0	0	0	0	0
PWY-3841: folate transformations II (plants)|g__Erysipelatoclostridium.s__Clostridium_cocleatum	0	0	6.53E-07	0	0	0	0	0	8.53E-07	0	0	0	0	2.51E-05	0	0	0	0	0	0	0	0	0	0	0	0	0	0	0	0	0	0	0	0	0	0	0	0	0	0	0	0	0	0	0	0	0	0	0
PWY-3841: folate transformations II (plants)|g__Erysipelatoclostridium.s__Erysipelatoclostridium_ramosum	0	0	0	0	0	0	0	0	0	0	0	0	0	0	0	0	0	0	0	0	0	0	0	0	0	1.59E-06	0	0	0	0	0	0	0	0	0	0	0	0	0	0	0	0	0	0	0	0	0	0	0
PWY-3841: folate transformations II (plants)|g__Escherichia.s__Escherichia_coli	0	6.08E-07	3.69E-06	0	0	0	0	0	4.11E-05	0	0	0	0	2.76E-06	0	0	0	0	0	0	1.85E-06	0	0	0	0	6.82E-06	8.93E-06	0	0	0	0	0	0	0	0	1.22E-06	0	0	0	0	0	0	0	0	0	0	0	0	0
PWY-3841: folate transformations II (plants)|g__Eubacterium.s__Eubacterium_sp_14_2	0	0	0	0	0	0	0	1.94E-06	0	0	0	0	0	0	0	0	0	0	0	6.78E-06	1.41E-06	0	0	0	0	0	0	0	0	2.50E-06	0	0	0	0	0	0	3.66E-06	0	0	0	0	0	0	0	0	0	0	0	0
PWY-3841: folate transformations II (plants)|g__Faecalibaculum.s__Faecalibaculum_rodentium	0	0	0	0	0	0	0	0	0	0	0	0	0	3.00E-06	0	0	1.61E-06	1.40E-06	0	0	0	2.62E-06	0	0	0	2.84E-06	2.55E-06	0	0	0	0	0	0	0	0	0	0	0	4.16E-06	0	0	0	0	0	0	0	0	0	1.64E-06
PWY-3841: folate transformations II (plants)|g__Klebsiella.s__Klebsiella_oxytoca	0	0	0	0	0	0	0	0	5.86E-07	0	0	0	0	0	0	0	0	0	0	0	0	0	0	0	0	0	0	0	0	0	0	0	0	0	0	0	0	0	0	0	0	0	0	0	0	0	0	0	0
PWY-3841: folate transformations II (plants)|g__Lachnospiraceae_unclassified.s__Lachnospiraceae_bacterium_10_1	0	0	0	0	1.10E-06	0	0	0	0	6.08E-06	3.13E-06	7.09E-06	0	0	1.24E-06	0	3.65E-05	3.24E-05	3.61E-07	0	0	0	0	0	0	0	0	0	0	1.99E-06	3.70E-06	0	4.65E-06	0	0	2.60E-06	1.98E-06	0	0	0	0	0	0	0	0	0	0	0	0
PWY-3841: folate transformations II (plants)|g__Lachnospiraceae_unclassified.s__Lachnospiraceae_bacterium_28_4	0	0	1.04E-05	0	0	0.000121586	1.13E-06	0	0	1.04E-06	7.46E-07	1.78E-06	5.41E-05	0	0	1.40E-05	1.25E-06	1.60E-06	2.33E-06	0	0	3.05E-05	7.64E-05	0	0	2.61E-05	2.59E-05	1.00E-06	1.61E-06	3.48E-05	9.12E-06	8.67E-05	1.24E-06	0	2.42E-05	4.58E-06	3.82E-05	5.19E-05	3.46E-05	4.45E-06	5.15E-06	0	0	4.42E-06	0	1.50E-05	8.12E-05	0	5.43E-05
PWY-3841: folate transformations II (plants)|g__Lachnospiraceae_unclassified.s__Lachnospiraceae_bacterium_3_2	0	0	0	6.31E-07	0	9.23E-07	0	8.40E-07	0	0	9.46E-07	7.18E-07	9.43E-07	0	1.47E-06	1.02E-06	3.15E-06	4.42E-06	0	9.05E-07	1.41E-06	0	0	0	0	0	0	1.64E-06	1.34E-06	0	0	0	0	0	0	6.56E-07	0	0	0	1.12E-06	1.17E-06	0	0	0	0	0	0	0	0
PWY-3841: folate transformations II (plants)|g__Lachnospiraceae_unclassified.s__Lachnospiraceae_bacterium_A2	0	1.29E-06	0	0	0	0	0	0	0	0	0	0	0	0	0	0	0	0	0	0	0	0	0	0	0	0	0	0	0	6.50E-06	0	0	0	0	0	3.39E-06	6.06E-06	1.38E-06	0	0	0	0	0	0	0	0	0	3.33E-05	0
PWY-3841: folate transformations II (plants)|g__Lachnospiraceae_unclassified.s__Lachnospiraceae_bacterium_M18_1	0	5.71E-07	1.09E-07	7.21E-07	0	0	4.01E-06	6.14E-07	1.43E-06	6.63E-07	3.84E-07	2.52E-07	0	0	0	0	2.56E-07	0	6.11E-07	1.10E-06	0	0	0	1.78E-06	5.27E-07	0	0	1.20E-06	0	0	0	0	9.37E-07	1.48E-06	0	4.28E-07	0	0	0	2.62E-06	3.65E-06	0	8.44E-07	0	0	0	0	3.30E-06	0
PWY-3841: folate transformations II (plants)|g__Lactobacillus.s__Lactobacillus_intestinalis	0	0	0	0	0	0	0	0	0	0	0	0	0	0	0	0	0	0	0	0	0	0	0	0	0	0	0	0	0	0	0	0	0	0	0	0	0	0	0	0	0	0	0	0	0	0	0	0	0
PWY-3841: folate transformations II (plants)|g__Lactobacillus.s__Lactobacillus_johnsonii	7.95E-06	1.58E-06	1.28E-06	0	6.18E-07	0	0	0	0	0	0	0	0	0	0	0	0	0	1.39E-06	0	1.93E-05	4.10E-06	0	0	0	6.50E-06	7.30E-06	0	0	0	2.10E-06	0	0	0	0	0	0	0	0	2.26E-06	0	0	0	0	0	0	0	0	0
PWY-3841: folate transformations II (plants)|g__Lactobacillus.s__Lactobacillus_murinus	0	5.82E-07	2.26E-06	1.36E-06	1.19E-06	0	2.40E-06	8.10E-07	1.74E-06	6.09E-07	0	0	0	0	7.63E-07	1.06E-06	0	0	0	0	1.52E-05	0	0	0	0	0	0	5.06E-07	0	1.63E-06	2.31E-06	0	5.03E-06	1.40E-06	0	5.04E-07	1.73E-06	0	0	1.08E-06	1.14E-06	0	0	0	0	3.61E-06	0	0	0
PWY-3841: folate transformations II (plants)|g__Lactobacillus.s__Lactobacillus_reuteri	3.97E-06	1.67E-06	1.22E-06	0	0	0	0	7.54E-07	0	0	0	0	0	0	0	0	0	0	8.59E-07	0	1.60E-06	2.51E-06	0	0	0	0	0	0	0	0	1.82E-06	0	0	0	0	0	0	0	0	2.38E-06	1.71E-06	0	7.99E-07	0	0	0	0	0	0
PWY-3841: folate transformations II (plants)|g__Lactococcus.s__Lactococcus_lactis	0	0	3.01E-05	0	0	1.70E-05	0	0	3.81E-06	0	0	0	0	6.27E-06	0	2.19E-05	1.64E-06	0	0	0	0	0	2.31E-06	0	0	6.81E-06	6.69E-06	0	0	0	0	2.34E-06	0	0	0	0	0	5.32E-06	0	0	0	0	0	5.37E-06	0	0	1.28E-06	0	0
PWY-3841: folate transformations II (plants)|g__Muribaculaceae_unclassified.s__Muribaculaceae_bacterium_DSM_103720	0	1.27E-05	4.51E-07	1.26E-05	1.29E-05	1.12E-06	1.63E-06	6.33E-06	0	0	0	4.99E-07	1.48E-06	0	1.91E-05	0	7.47E-06	6.86E-06	9.57E-06	3.79E-06	1.72E-05	0	0	0	4.31E-05	0	0	4.86E-06	6.80E-06	5.31E-06	7.01E-05	0	4.12E-06	1.76E-06	0	7.96E-07	6.47E-06	0	0	0	0	3.78E-06	2.94E-06	0	3.55E-06	2.12E-06	0	0	1.16E-06
PWY-3841: folate transformations II (plants)|g__Muribaculum.s__Muribaculum_intestinale	0	1.05E-06	0	3.98E-06	8.38E-06	0	5.43E-06	7.49E-06	0	0	0	0	4.82E-06	0	3.59E-05	0	3.69E-05	3.82E-05	1.12E-06	8.12E-07	1.75E-05	0	0	5.37E-07	1.71E-06	0	0	0	0	8.77E-07	6.86E-06	0	1.03E-06	0	0	0	1.13E-06	0	0	8.50E-06	9.37E-06	2.48E-06	3.97E-06	0	4.41E-05	6.01E-07	0	1.45E-06	1.10E-06
PWY-3841: folate transformations II (plants)|g__Parabacteroides.s__Parabacteroides_distasonis	0	2.33E-06	0	0	0	0	0	0	0	0	0	0	0	0	0	0	0	0	0	0	0	0	0	0	3.18E-07	0	0	0	0	0	0	0	0	0	1.36E-06	0	0	0	0	0	0	0	0	3.05E-06	0	0	0	0	0
PWY-3841: folate transformations II (plants)|g__Parabacteroides.s__Parabacteroides_goldsteinii	3.92E-06	0	4.75E-06	0	8.30E-07	0	0	0	1.79E-05	0	0	0	0	6.48E-05	0	0	1.69E-06	0	0	0	0	0	0	0	0	0	0	0	0	0	0	0	0	0	0	0	0	0	0	0	0	8.50E-07	1.10E-06	0	0	0	0	0	1.62E-06
PWY-3841: folate transformations II (plants)|g__Parasutterella.s__Parasutterella_excrementihominis	0	0	0	0	0	0	0	0	0	0	0	0	0	0	0	0	0	0	0	0	0	0	0	0	0	0	0	0	0	0	0	0	0	0	0	0	0	0	0	0	0	0	0	0	0	0	0	0	0
PWY-3841: folate transformations II (plants)|g__Porphyromonas.s__Porphyromonas_sp_31_2	0	2.64E-06	0	0	0	0	0	0	0	0	0	0	0	0	0	0	0	0	0	0	0	0	0	0	9.63E-07	0	0	0	0	0	0	0	0	0	1.57E-06	0	0	0	0	0	0	0	0	2.90E-06	0	0	0	0	0
PWY-3841: folate transformations II (plants)|g__Prevotella.s__Prevotella_sp_MGM1	2.71E-06	2.32E-06	0	1.69E-05	4.34E-05	2.96E-07	1.72E-05	1.66E-05	8.71E-07	1.71E-06	0	1.61E-06	5.58E-05	0	0	0	4.19E-06	4.12E-06	8.73E-06	3.40E-06	4.01E-06	0	0	1.43E-05	7.41E-06	0	0	8.48E-06	8.80E-06	0	0	0	6.70E-06	2.03E-05	0	2.03E-06	0	0	0	6.74E-05	6.27E-05	1.11E-05	1.35E-05	0	7.51E-05	1.98E-06	6.65E-06	1.40E-05	0
PWY-3841: folate transformations II (plants)|g__Prevotella.s__Prevotella_sp_MGM2	0	0	0	0	8.92E-06	0	0	0	0	0	0	0	0	0	0	0	0	0	0	0	0	0	0	0	0	0	0	0	0	0	0	0	1.34E-06	0	0	0	0	0	0	0	0	0	0	0	0	0	0	0	0
PWY-3841: folate transformations II (plants)|g__Robinsoniella.s__Robinsoniella_sp_RHS	0	0	0	0	0	0	0	0	0	0	0	0	0	0	0	0	0	0	0	0	0	0	0	0	0	0	0	0	0	0	0	0	0	0	0	0	0	0	0	0	0	0	0	0	0	0	0	0	0
PWY-3841: folate transformations II (plants)|g__Staphylococcus.s__Staphylococcus_xylosus	0	0	0	0	0	0	0	0	0	0	0	0	0	0	0	0	0	0	0	0	0	0	0	0	0	0	0	0	0	0	0	0	0	0	0	0	0	0	0	0	0	0	0	0	0	0	0	0	0
PWY-3841: folate transformations II (plants)|g__Streptococcus.s__Streptococcus_acidominimus	0	0	0	0	0	0	0	0	5.78E-07	0	0	0	0	0	0	0	0	0	0	0	0	0	0	0	0	0	0	0	0	0	0	0	0	0	0	0	0	0	0	0	0	0	0	0	0	0	0	0	0
PWY-3841: folate transformations II (plants)|g__Streptococcus.s__Streptococcus_thermophilus	0	0	0	0	0	0	0	0	0	0	0	0	0	0	0	0	0	0	0	0	0	0	0	0	0	0	0	0	0	0	0	0	0	0	0	0	0	0	0	0	0	0	0	0	0	0	0	0	0
PWY-3841: folate transformations II (plants)|unclassified	0.000320237	0.000380814	0.000263041	0.00034836	0.000377061	0.000228768	0.000387162	0.000397004	0.000123675	0.00036655	0.000298797	0.000365882	0.000323876	0.000241293	0.000355074	0.000244009	0.000356762	0.000336982	0.000393282	0.000389449	0.000341974	0.000290413	0.000210923	0.000301284	0.0003761	0.000152505	0.000157154	0.000370204	0.000344425	0.000318646	0.00031084	0.000247086	0.000259028	0.000285781	0.00027134	0.000301235	0.000308283	0.000264512	0.000255919	0.000301252	0.000280357	0.000310672	0.000310878	0.000244552	0.000347934	0.000377304	0.000450874	0.000176893	0.000233062
PWY-4041: &gamma;-glutamyl cycle	1.55E-05	2.22E-05	1.59E-05	1.05E-05	3.46E-05	3.23E-06	1.56E-05	1.65E-05	0.000107481	1.77E-05	1.28E-05	2.04E-05	9.15E-06	2.83E-05	1.54E-05	4.95E-07	9.05E-06	7.34E-06	1.61E-05	1.39E-05	3.95E-05	2.33E-05	4.01E-06	1.47E-05	1.87E-05	5.40E-05	5.49E-05	2.78E-05	2.67E-05	1.47E-05	2.34E-05	3.72E-06	2.73E-05	2.35E-05	0	3.01E-05	1.73E-05	4.07E-06	4.41E-06	7.32E-06	8.55E-06	1.33E-05	1.43E-05	1.57E-05	3.88E-06	2.22E-05	1.24E-06	1.06E-05	8.46E-06
PWY-4041: &gamma;-glutamyl cycle|g__Clostridium.s__Clostridium_perfringens	0	0	0	0	0	0	0	0	7.36E-07	0	0	0	0	0	0	0	0	0	0	0	0	0	0	0	0	0	0	0	0	0	0	0	0	0	0	0	0	0	0	0	0	0	0	0	0	0	0	0	0
PWY-4041: &gamma;-glutamyl cycle|g__Escherichia.s__Escherichia_coli	0	9.91E-07	5.11E-06	0	0	0	0	0	6.57E-05	1.10E-06	0	0	0	4.69E-06	0	0	0	0	0	0	3.55E-06	0	0	0	0	1.25E-05	1.49E-05	0	0	0	0	0	0	0	0	1.71E-06	0	0	0	0	0	0	0	2.19E-06	0	0	0	0	0
PWY-4041: &gamma;-glutamyl cycle|g__Klebsiella.s__Klebsiella_oxytoca	0	0	0	0	0	0	0	0	1.33E-05	0	0	0	0	0	0	0	0	0	0	0	0	0	0	0	0	0	0	0	0	0	0	0	0	0	0	0	0	0	0	0	0	0	0	0	0	0	0	0	0
PWY-4041: &gamma;-glutamyl cycle|unclassified	6.40E-06	9.51E-06	3.29E-06	6.40E-06	2.67E-05	9.77E-07	1.08E-05	1.31E-05	1.20E-05	1.53E-05	1.04E-05	1.58E-05	8.29E-06	6.62E-06	1.06E-05	3.08E-07	6.21E-06	3.74E-06	9.46E-06	1.13E-05	9.68E-06	9.45E-06	1.33E-06	1.33E-05	1.30E-05	1.79E-05	2.48E-05	2.61E-05	2.40E-05	8.25E-06	8.55E-06	2.08E-06	1.92E-05	1.74E-05	0	1.98E-05	9.65E-06	1.07E-06	0	5.37E-06	6.07E-06	1.45E-06	1.92E-06	5.75E-06	2.22E-06	8.01E-06	1.24E-06	6.65E-06	4.20E-06
PWY-4361: S-methyl-5-thio-&alpha;-D-ribose 1-phosphate degradation I	0	0	0	0	0	0	0	0	5.28E-07	0	0	0	0	0	0	0	0	0	0	0	0	0	0	0	0	0	0	0	0	0	0	0	0	0	0	0	0	0	0	0	0	0	0	0	0	0	0	0	0
PWY-4361: S-methyl-5-thio-&alpha;-D-ribose 1-phosphate degradation I|g__Klebsiella.s__Klebsiella_oxytoca	0	0	0	0	0	0	0	0	3.42E-07	0	0	0	0	0	0	0	0	0	0	0	0	0	0	0	0	0	0	0	0	0	0	0	0	0	0	0	0	0	0	0	0	0	0	0	0	0	0	0	0
PWY-4702: phytate degradation I	0	0	0	0	0	0	0	0	0	0	0	0	0	0	0	0	0	0	0	0	0	0	0	0	0	0	0	0	0	0	0	0	0	0	0	0	0	0	0	0	0	0	0	0	0	0	0	0	0
PWY-4984: urea cycle	7.97E-06	8.99E-06	1.57E-05	1.42E-05	6.51E-05	2.13E-06	0	8.93E-06	0.000101396	3.53E-05	1.57E-05	3.45E-05	7.97E-06	0.00014299	1.55E-05	2.32E-06	2.07E-05	2.14E-05	6.97E-05	2.08E-06	5.23E-06	7.48E-06	0.000193972	8.99E-06	1.38E-05	1.11E-05	5.53E-06	2.01E-05	1.91E-05	3.11E-05	6.22E-05	0	5.24E-05	1.39E-05	0	2.07E-05	2.48E-05	5.74E-06	0	1.38E-05	1.68E-05	2.26E-05	2.08E-05	0	8.37E-06	2.53E-05	5.33E-06	1.01E-05	4.12E-05
PWY-4984: urea cycle|g__Helicobacter.s__Helicobacter_hepaticus	0	0	0	0	1.11E-05	0	0	0	0	9.83E-06	2.86E-06	9.05E-06	0	0	0	0	0	0	0	0	0	0	0	0	0	0	0	0	0	2.83E-06	0	0	2.33E-06	0	0	2.98E-06	2.06E-06	0	0	0	0	0	0	0	0	6.12E-06	0	0	1.18E-05
PWY-4984: urea cycle|g__Helicobacter.s__Helicobacter_typhlonius	0	0	0	0	0	0	0	0	2.56E-05	0	0	0	0	0	0	0	0	0	2.53E-05	0	0	0	9.75E-05	0	0	0	0	0	0	0	2.57E-05	0	1.41E-05	0	0	0	0	0	0	0	0	0	0	0	0	0	0	0	0
PWY-4984: urea cycle|g__Staphylococcus.s__Staphylococcus_xylosus	0	0	0	0	0	0	0	0	0	0	0	0	0	0	0	0	0	0	0	0	0	0	0	0	0	0	0	0	0	0	0	0	0	0	0	0	0	0	0	0	0	0	0	0	0	0	0	0	0
PWY-4984: urea cycle|g__Terrisporobacter.s__Terrisporobacter_othiniensis	0	0	0	0	0	0	0	0	0	0	0	0	0	0	0	0	0	0	0	0	0	0	0	0	0	1.14E-06	1.03E-06	0	0	0	0	0	0	0	0	0	0	0	0	0	0	0	0	0	0	0	0	0	0
PWY-4984: urea cycle|unclassified	0	8.92E-06	7.15E-07	1.41E-05	1.21E-05	2.12E-06	0	8.89E-06	5.15E-06	5.42E-06	8.48E-06	7.55E-06	7.89E-06	1.49E-06	1.53E-05	2.31E-06	1.80E-05	1.92E-05	1.40E-05	2.08E-06	5.20E-06	7.45E-06	0	7.66E-06	1.36E-05	0	0	2.00E-05	1.90E-05	1.29E-05	6.71E-06	0	8.09E-06	1.23E-05	0	1.28E-05	8.00E-06	1.79E-06	0	1.36E-05	1.67E-05	1.86E-05	1.85E-05	0	8.22E-06	9.51E-06	5.32E-06	9.95E-06	8.20E-06
PWY-5004: superpathway of L-citrulline metabolism	0	0	0	0	0	0	0	0	0	0	0	0	0	0	0	0	0	0	0	0	0	0	0	0	0	0	0	0	0	0	0	0	0	0	0	0	0	0	0	0	0	0	0	0	0	0	0	0	0
PWY-5005: biotin biosynthesis II	3.92E-05	1.38E-05	5.17E-05	1.72E-05	8.61E-06	3.55E-05	6.52E-06	1.26E-05	0	1.84E-05	2.19E-05	1.82E-05	1.26E-05	8.22E-07	8.03E-06	3.75E-05	4.17E-06	4.90E-06	1.79E-05	3.16E-05	1.52E-05	4.49E-05	4.29E-05	2.06E-05	1.45E-05	2.45E-05	3.04E-05	1.79E-05	1.89E-05	2.61E-05	1.95E-05	5.29E-05	1.16E-05	2.99E-05	4.54E-05	3.08E-05	2.44E-05	3.90E-05	2.43E-05	7.08E-06	1.12E-05	1.88E-05	1.40E-05	2.67E-05	1.13E-05	1.36E-05	1.47E-05	1.00E-05	3.09E-05
PWY-5005: biotin biosynthesis II|g__Acetatifactor.s__Acetatifactor_muris	0	0	0	0	4.62E-07	0	0	0	0	0	0	8.22E-07	0	0	0	0	0	0	0	6.31E-07	0	0	0	0	0	0	0	6.09E-07	0	0	0	0	0	0	0	0	0	0	0	0	0	0	0	0	0	0	0	0	0
PWY-5005: biotin biosynthesis II|g__Terrisporobacter.s__Terrisporobacter_othiniensis	0	0	0	0	0	0	0	0	0	0	0	0	0	0	0	0	0	0	0	0	0	0	0	0	0	3.75E-06	3.55E-06	0	0	0	0	0	0	0	0	0	0	0	0	0	0	0	0	0	0	0	0	0	0
PWY-5005: biotin biosynthesis II|unclassified	3.18E-05	1.16E-05	3.77E-05	1.08E-05	5.48E-06	2.28E-05	5.90E-06	1.21E-05	0	1.44E-05	1.98E-05	1.41E-05	8.29E-06	8.07E-07	6.79E-06	2.22E-05	3.74E-06	4.09E-06	1.20E-05	2.79E-05	1.08E-05	3.15E-05	2.59E-05	1.28E-05	1.04E-05	1.24E-05	1.44E-05	1.47E-05	1.58E-05	2.11E-05	1.12E-05	3.89E-05	9.13E-06	1.80E-05	2.71E-05	2.33E-05	1.98E-05	3.27E-05	1.86E-05	4.21E-06	5.88E-06	1.18E-05	1.03E-05	1.64E-05	7.74E-06	1.05E-05	1.41E-05	6.83E-06	1.99E-05
PWY-5022: 4-aminobutanoate degradation V	5.48E-06	6.55E-06	2.01E-05	4.19E-06	2.34E-06	0	1.64E-06	0	5.57E-05	4.54E-06	3.56E-06	4.06E-06	0	6.35E-06	1.67E-06	3.90E-05	5.51E-06	3.69E-06	3.61E-06	1.46E-05	1.00E-05	9.09E-06	0	5.92E-06	5.50E-06	4.26E-05	2.76E-05	1.05E-05	1.20E-05	2.98E-06	5.62E-06	1.39E-05	5.42E-06	6.84E-06	1.60E-06	1.09E-05	2.03E-06	5.66E-06	0	8.37E-06	5.35E-06	1.66E-06	1.86E-06	2.86E-06	0	3.25E-06	0	2.57E-05	0
PWY-5022: 4-aminobutanoate degradation V|g__Staphylococcus.s__Staphylococcus_xylosus	0	0	0	0	0	0	0	0	0	0	0	0	0	0	0	0	0	0	0	0	0	0	0	0	0	0	0	0	0	0	0	0	0	0	0	0	0	0	0	0	0	0	0	0	0	0	0	0	0
PWY-5022: 4-aminobutanoate degradation V|unclassified	0	7.53E-07	2.75E-06	0	8.04E-07	0	0	0	4.30E-06	2.00E-06	1.93E-06	2.63E-06	0	1.45E-06	0	0	8.02E-07	0	1.47E-06	2.48E-06	4.13E-06	9.61E-07	0	4.42E-06	1.85E-06	9.51E-06	8.76E-06	2.44E-06	2.67E-06	1.64E-06	9.39E-07	0	2.30E-06	4.02E-06	1.43E-06	3.91E-06	1.14E-06	0	0	1.78E-06	1.20E-06	0	0	2.43E-06	0	1.08E-06	0	0	0
PWY-5030: L-histidine degradation III	0.00011043	5.94E-05	3.75E-05	2.17E-05	6.45E-05	3.74E-05	1.10E-05	3.38E-05	8.75E-05	1.76E-05	1.28E-05	1.91E-05	4.31E-05	0.00019742	7.43E-05	2.02E-05	4.62E-05	4.30E-05	2.67E-05	3.43E-05	3.39E-05	3.50E-05	6.61E-05	2.94E-05	6.11E-05	0.000325511	0.00034276	1.91E-05	1.91E-05	2.72E-05	0.000115081	8.24E-06	9.32E-06	3.01E-05	4.67E-05	3.30E-05	2.81E-05	6.82E-05	4.43E-05	2.32E-05	2.21E-05	5.37E-05	5.31E-05	4.35E-05	7.25E-05	3.77E-05	7.27E-05	2.02E-05	0.000118048
PWY-5030: L-histidine degradation III|g__Alistipes.s__Alistipes_timonensis	0	0	0	0	0	0	0	0	0	0	0	0	0	0	0	0	0	0	0	0	0	0	0	0	0	0	0	0	0	0	0	0	0	0	0	1.78E-06	0	0	0	0	0	0	0	0	0	0	0	0	0
PWY-5030: L-histidine degradation III|g__Bacteroides.s__Bacteroides_sartorii	0	0	0	0	0	0	0	0	0	8.47E-07	5.18E-07	9.03E-07	0	0	0	0	0	0	9.97E-07	0	0	0	2.14E-05	0	0	0	0	0	0	0	2.51E-05	0	0	0	0	4.14E-06	0	0	0	0	0	0	0	0	0	0	0	0	3.45E-05
PWY-5030: L-histidine degradation III|g__Bacteroides.s__Bacteroides_vulgatus	0	0	0	0	1.24E-05	0	0	0	0	0	0	0	0	0	0	0	0	0	0	0	0	0	0	0	0	0	0	0	0	4.62E-06	0	0	0	0	0	0	4.55E-06	0	0	0	0	0	0	0	0	0	0	0	0
PWY-5030: L-histidine degradation III|g__Paeniclostridium.s__Paeniclostridium_sordellii	0	0	0	0	0	0	0	0	0	0	0	0	0	0	0	0	0	0	0	0	0	0	0	0	0	0	0	0	0	0	0	0	0	0	0	0	0	0	0	0	0	0	0	0	0	0	0	0	0
PWY-5030: L-histidine degradation III|g__Romboutsia.s__Romboutsia_ilealis	0	0	0	0	0	0	0	0	0	0	0	0	0	0	0	0	0	0	0	0	0	0	0	0	0	0	0	0	0	0	0	0	0	0	0	0	0	0	0	0	0	0	0	0	0	0	0	0	0
PWY-5030: L-histidine degradation III|unclassified	0.000102088	5.67E-05	3.22E-05	2.09E-05	3.31E-05	3.51E-05	1.04E-05	3.26E-05	7.71E-05	1.50E-05	1.08E-05	1.56E-05	4.19E-05	0.000160743	7.00E-05	1.91E-05	4.37E-05	4.07E-05	2.09E-05	3.33E-05	3.20E-05	3.32E-05	2.73E-05	2.79E-05	5.71E-05	0.000258436	0.000282099	1.87E-05	1.86E-05	1.54E-05	4.69E-05	7.98E-06	9.20E-06	2.87E-05	4.23E-05	2.11E-05	1.59E-05	6.37E-05	3.91E-05	2.30E-05	2.18E-05	5.17E-05	5.09E-05	4.10E-05	7.04E-05	3.65E-05	7.10E-05	1.71E-05	5.39E-05
PWY-5055: nicotinate degradation III	0	0	0	0	0	2.63E-07	0	0	0	0	6.42E-07	3.52E-07	0	0	0	0	0	0	0	0	0	0	0	0	0	0	0	0	0	0	0	0	0	0	0	0	0	0	0	0	0	0	0	0	0	0	0	0	0
PWY-5055: nicotinate degradation III|unclassified	0	0	0	0	0	0	0	0	0	0	6.35E-07	3.50E-07	0	0	0	0	0	0	0	0	0	0	0	0	0	0	0	0	0	0	0	0	0	0	0	0	0	0	0	0	0	0	0	0	0	0	0	0	0
PWY-5088: L-glutamate degradation VIII (to propanoate)	0	9.74E-07	3.42E-06	0	0	0	0	0	0	3.02E-07	0	5.12E-07	0	0	0	0	0	0	0	0	1.11E-06	0	0	0	0	0	0	0	0	0	0	0	0	0	0	7.15E-07	0	0	0	0	0	0	0	0	0	0	0	0	0
PWY-5088: L-glutamate degradation VIII (to propanoate)|unclassified	0	9.65E-07	0	0	0	0	0	0	0	2.98E-07	0	5.03E-07	0	0	0	0	0	0	0	0	1.04E-06	0	0	0	0	0	0	0	0	0	0	0	0	0	0	7.00E-07	0	0	0	0	0	0	0	0	0	0	0	0	0
PWY-5097: L-lysine biosynthesis VI	0.000293501	0.000342379	0.00029935	0.000389109	0.00035323	0.000308012	0.000405879	0.000354402	0.000302328	0.000344398	0.000317281	0.000347707	0.000364859	0.000353304	0.00030034	0.000289483	0.000311461	0.000285941	0.000339708	0.000305976	0.000351653	0.000315185	0.000304708	0.000330917	0.000364425	0.000348185	0.000360271	0.000317823	0.000305399	0.000336721	0.000335541	0.00028223	0.000312165	0.000331925	0.000302675	0.000308511	0.000345054	0.000281292	0.000323009	0.000336264	0.000332657	0.000327999	0.000338077	0.000332992	0.000329372	0.000338914	0.000318308	0.000300708	0.000314399
PWY-5097: L-lysine biosynthesis VI|g__Acetatifactor.s__Acetatifactor_muris	0	0	0	0	3.52E-07	0	0	0	0	1.20E-06	0	1.20E-06	0	0	0	0	0	0	0	0	0	0	0	0	0	0	0	1.28E-06	1.19E-06	7.26E-07	0	0	0	0	0	6.54E-07	0	0	0	0	0	0	0	0	0	0	3.48E-06	0	0
PWY-5097: L-lysine biosynthesis VI|g__Acutalibacter.s__Acutalibacter_muris	0	4.21E-06	0	1.77E-06	1.29E-06	0	9.29E-06	1.01E-05	0	0	0	6.88E-07	4.22E-05	4.75E-07	2.09E-05	0	3.73E-06	4.10E-06	8.00E-06	7.46E-06	5.09E-06	0	0	1.62E-05	4.18E-06	0	0	0	0	4.11E-06	7.79E-06	0	1.73E-06	1.83E-05	0	5.40E-07	4.46E-06	0	1.18E-06	2.36E-05	2.58E-05	2.74E-05	2.75E-05	0	4.23E-06	0	0	1.75E-05	0
PWY-5097: L-lysine biosynthesis VI|g__Akkermansia.s__Akkermansia_muciniphila	0	0	0	0	4.29E-07	0	0	0	0	0	0	0	0	0	0	0	0	0	0	0	0	0	0	0	0	0	0	0	0	0	0	0	0	0	0	0	0	0	0	0	0	0	0	0	0	0	0	0	0
PWY-5097: L-lysine biosynthesis VI|g__Alistipes.s__Alistipes_timonensis	0	0	0	0	0	0	0	0	0	0	0	0	0	0	0	0	0	0	0	0	0	0	0	0	0	0	0	0	0	0	0	0	0	0	0	9.09E-07	0	0	0	0	0	0	0	0	0	0	0	0	0
PWY-5097: L-lysine biosynthesis VI|g__Anaerotruncus.s__Anaerotruncus_colihominis	0	0	0	0	0	2.17E-07	0	0	1.01E-06	0	0	0	0	0	0	0	0	0	0	0	0	0	0	0	0	0	0	0	0	0	0	0	0	0	0	0	0	0	0	0	0	0	0	0	0	0	0	0	0
PWY-5097: L-lysine biosynthesis VI|g__Anaerotruncus.s__Anaerotruncus_sp_G3_2012	0	1.92E-06	2.65E-07	0	3.94E-07	1.21E-06	1.23E-06	0	0	2.16E-06	3.44E-06	1.84E-06	0	0	7.30E-07	6.25E-07	2.31E-06	2.29E-06	1.42E-06	0	0	0	0	0	2.32E-06	0	0	0	0	0	0	4.57E-06	0	0	2.61E-06	6.24E-06	0	6.79E-06	0	0	0	0	0	2.01E-06	0	7.64E-07	0	5.33E-06	0
PWY-5097: L-lysine biosynthesis VI|g__Bacteroides.s__Bacteroides_caecimuris	1.90E-05	9.23E-06	4.71E-06	0	1.29E-06	6.87E-06	0	0	1.83E-05	0	0	0	5.62E-06	3.84E-05	1.26E-05	0	3.66E-06	0	4.77E-07	1.73E-06	0	0	2.99E-06	5.43E-06	5.72E-06	0.000112306	0.0001187	1.65E-06	1.98E-06	0	2.20E-06	0	0	3.59E-06	1.02E-05	1.59E-06	1.13E-06	8.83E-06	6.06E-06	0	0	7.75E-06	8.08E-06	6.77E-06	2.91E-06	5.88E-06	0	2.39E-06	7.63E-06
PWY-5097: L-lysine biosynthesis VI|g__Bacteroides.s__Bacteroides_sartorii	0	0	0	0	0	0	0	0	0	6.52E-07	0	7.18E-07	0	0	0	0	0	0	8.74E-07	0	0	0	1.89E-05	0	0	0	0	0	0	0	2.07E-05	0	0	0	0	2.89E-06	0	0	0	0	0	0	0	0	0	0	0	0	2.93E-05
PWY-5097: L-lysine biosynthesis VI|g__Bacteroides.s__Bacteroides_uniformis	1.90E-05	2.45E-06	3.15E-05	2.22E-05	8.61E-06	4.23E-05	0	0	6.61E-05	1.42E-06	7.75E-07	1.51E-06	1.17E-05	4.28E-05	8.99E-06	4.24E-05	1.46E-05	1.29E-05	4.95E-07	2.99E-06	3.75E-06	2.71E-05	3.00E-06	1.74E-05	6.43E-06	0	0	4.56E-06	3.13E-06	1.64E-06	6.78E-06	1.57E-05	1.90E-06	1.22E-05	4.48E-05	3.13E-06	2.79E-06	0	7.20E-05	1.51E-05	1.42E-05	1.47E-05	1.33E-05	0.000111898	2.56E-05	1.98E-06	0	2.32E-05	3.54E-05
PWY-5097: L-lysine biosynthesis VI|g__Bacteroides.s__Bacteroides_vulgatus	0	0	0	0	1.21E-05	0	0	0	0	0	0	0	0	0	0	0	0	0	0	0	0	0	0	0	0	0	0	0	0	3.24E-06	0	0	0	0	0	0	4.76E-06	0	0	0	0	0	0	0	0	0	0	0	0
PWY-5097: L-lysine biosynthesis VI|g__Bifidobacterium.s__Bifidobacterium_pseudolongum	0	0	6.81E-07	0	0	0	0	0	0	0	0	0	0	0	1.11E-06	0	0	0	0	0	7.50E-06	0	0	0	0	0	0	0	0	0	0	0	0	0	0	0	0	0	0	0	0	0	0	0	0	0	0	0	0
PWY-5097: L-lysine biosynthesis VI|g__Brevundimonas.s__Brevundimonas_diminuta	0	0	0	0	0	0	0	0	0	0	0	0	0	0	0	0	0	0	0	0	0	0	0	0	0	0	0	0	0	0	0	0	0	0	0	0	0	0	0	0	0	0	0	0	0	0	0	0	0
PWY-5097: L-lysine biosynthesis VI|g__Clostridium.s__Clostridium_perfringens	0	0	0	0	0	0	0	0	5.43E-07	0	0	0	0	0	0	0	0	0	0	0	0	0	0	0	0	0	0	0	0	0	0	0	0	0	0	0	0	0	0	0	0	0	0	0	0	0	0	0	0
PWY-5097: L-lysine biosynthesis VI|g__Clostridium.s__Clostridium_sp_ASF502	0	3.21E-06	2.28E-06	0	0	0	0	2.89E-07	0	3.37E-07	0	2.08E-07	0	6.19E-07	0	0	0	0	6.90E-07	0	8.75E-07	0	0	0	3.86E-06	0	0	0	0	0	0	0	0	6.27E-07	0	3.04E-06	0	0	0	1.09E-06	0	2.62E-06	3.09E-06	0	0	1.46E-06	0	0	0
PWY-5097: L-lysine biosynthesis VI|g__Enterococcus.s__Enterococcus_gallinarum	0	0	0	0	0	0	0	0	0	0	0	0	0	0	0	0	0	0	0	0	0	0	0	0	0	0	0	0	0	0	0	0	0	0	0	0	0	0	0	0	0	0	0	0	0	0	0	0	0
PWY-5097: L-lysine biosynthesis VI|g__Enterococcus.s__Enterococcus_hirae	0	0	0	0	0	0	0	0	0	0	0	0	0	3.82E-07	0	0	0	0	0	0	0	0	0	0	0	0	0	0	0	0	0	0	0	0	0	0	0	0	0	0	0	0	0	0	0	0	0	0	0
PWY-5097: L-lysine biosynthesis VI|g__Enterorhabdus.s__Enterorhabdus_caecimuris	0	0	6.32E-07	0	0	0	2.30E-06	0	6.04E-07	0	0	0	0	8.63E-07	0	0	0	0	4.06E-07	0	0	0	0	5.89E-07	0	0	0	0	0	0	0	0	0	0	0	0	6.73E-07	0	0	0	0	0	0	0	0	0	0	0	0
PWY-5097: L-lysine biosynthesis VI|g__Erysipelatoclostridium.s__Clostridium_cocleatum	0	0	4.69E-07	0	0	0	0	0	6.30E-07	0	0	0	0	1.77E-05	0	0	0	0	0	0	0	0	0	0	0	0	0	0	0	0	0	0	0	0	0	0	0	0	0	0	0	0	0	0	0	0	0	0	0
PWY-5097: L-lysine biosynthesis VI|g__Erysipelatoclostridium.s__Clostridium_innocuum	0	0	0	0	0	0	0	0	2.60E-06	0	0	0	0	0	0	0	0	0	0	0	0	0	0	0	0	0	0	0	0	0	0	0	0	0	0	0	0	0	0	0	0	0	0	0	0	0	0	0	0
PWY-5097: L-lysine biosynthesis VI|g__Escherichia.s__Escherichia_coli	0	5.39E-07	5.76E-06	6.38E-07	0	0	0	0	5.32E-05	0	0	4.70E-07	0	3.97E-06	0	0	0	0	0	0	2.02E-06	0	0	0	0	1.22E-05	1.24E-05	0	0	0	0	0	1.34E-06	0	0	6.15E-07	0	0	0	0	0	0	0	2.48E-06	0	0	0	0	0
PWY-5097: L-lysine biosynthesis VI|g__Faecalibaculum.s__Faecalibaculum_rodentium	0	0	0	0	0	0	0	0	0	0	0	0	0	2.27E-06	0	0	1.09E-06	1.77E-06	0	0	0	2.82E-06	0	0	0	3.26E-06	3.75E-06	0	0	0	0	0	0	0	0	0	0	0	4.41E-06	0	0	0	0	0	0	0	0	0	1.51E-06
PWY-5097: L-lysine biosynthesis VI|g__Helicobacter.s__Helicobacter_bilis	0	0	0	0	0	0	0	0	0	0	0	0	0	0	0	2.61E-05	1.80E-06	1.84E-06	0	1.39E-05	0	0	0	0	0	0	0	2.14E-06	1.82E-06	0	0	9.83E-06	0	0	0	0	0	0	0	0	0	0	0	0	0	0	0	9.37E-06	0
PWY-5097: L-lysine biosynthesis VI|g__Helicobacter.s__Helicobacter_hepaticus	0	0	0	0	1.04E-05	0	0	0	0	9.16E-06	1.83E-06	8.82E-06	0	0	0	0	0	0	0	0	0	0	0	0	0	0	0	0	0	2.69E-06	0	0	2.14E-06	0	0	2.05E-06	1.91E-06	0	0	0	0	0	0	0	0	4.86E-06	0	0	1.15E-05
PWY-5097: L-lysine biosynthesis VI|g__Helicobacter.s__Helicobacter_typhlonius	0	0	0	0	0	0	0	0	2.72E-05	0	0	0	0	0	0	0	0	0	2.48E-05	0	0	0	9.39E-05	0	0	0	0	0	0	0	2.72E-05	0	1.42E-05	0	0	0	0	0	0	0	0	0	0	0	0	0	0	0	0
PWY-5097: L-lysine biosynthesis VI|g__Klebsiella.s__Klebsiella_oxytoca	0	0	0	0	0	0	0	0	8.78E-07	0	0	0	0	0	0	0	0	0	0	0	0	0	0	0	0	0	0	0	0	0	0	0	0	0	0	0	0	0	0	0	0	0	0	0	0	0	0	0	0
PWY-5097: L-lysine biosynthesis VI|g__Lachnospiraceae_unclassified.s__Lachnospiraceae_bacterium_M18_1	0	0	0	0	0	0	7.24E-06	9.81E-07	1.05E-06	0	0	0	0	0	0	0	0	0	1.02E-06	8.08E-07	0	0	0	1.30E-06	0	0	0	1.14E-06	0	0	0	0	4.63E-07	1.46E-06	0	0	0	0	0	2.14E-06	2.00E-06	0	0	0	0	0	0	3.62E-06	0
PWY-5097: L-lysine biosynthesis VI|g__Lactobacillus.s__Lactobacillus_johnsonii	5.77E-06	0	2.28E-07	0	0	0	0	0	0	0	0	0	0	0	0	0	0	0	9.31E-07	0	1.76E-05	0	0	0	0	0	0	0	0	0	1.34E-06	0	1.03E-06	0	0	0	0	0	0	0	0	0	0	0	0	0	0	0	0
PWY-5097: L-lysine biosynthesis VI|g__Lactobacillus.s__Lactobacillus_murinus	0	0	2.00E-06	8.70E-07	7.67E-07	0	3.39E-06	5.54E-07	1.31E-06	5.93E-07	0	0	0	6.14E-07	4.21E-07	8.58E-07	0	0	0	0	1.31E-05	0	0	0	0	0	0	3.67E-07	0	8.95E-07	1.77E-06	0	3.58E-06	1.15E-06	0	6.22E-07	1.24E-06	0	0	9.04E-07	9.93E-07	0	0	0	0	2.70E-06	0	1.15E-06	0
PWY-5097: L-lysine biosynthesis VI|g__Lactobacillus.s__Lactobacillus_reuteri	1.92E-06	1.18E-06	1.19E-06	0	0	0	0	7.91E-07	0	0	0	0	0	0	0	0	0	0	0	0	1.44E-06	2.21E-06	0	0	9.20E-07	0	0	0	0	0	1.94E-06	0	0	0	0	0	0	0	0	2.33E-06	1.93E-06	0	0	0	0	0	0	0	0
PWY-5097: L-lysine biosynthesis VI|g__Muribaculum.s__Muribaculum_intestinale	0	8.64E-07	0	2.80E-06	6.04E-06	0	5.10E-06	5.72E-06	0	0	0	0	3.16E-06	0	2.60E-05	4.23E-07	3.20E-05	3.03E-05	6.29E-07	0	1.38E-05	0	0	0	1.46E-06	0	0	0	0	0	4.77E-06	0	9.43E-07	0	0	0	0	0	0	7.49E-06	6.18E-06	2.46E-06	1.86E-06	0	3.42E-05	0	0	0	6.73E-07
PWY-5097: L-lysine biosynthesis VI|g__Parabacteroides.s__Parabacteroides_distasonis	0	2.11E-06	0	0	0	0	0	0	0	0	0	0	0	0	0	0	0	0	0	0	0	0	0	0	1.12E-06	0	0	0	0	0	0	0	0	0	1.38E-06	0	0	0	0	0	0	0	0	4.15E-06	0	0	0	0	0
PWY-5097: L-lysine biosynthesis VI|g__Parabacteroides.s__Parabacteroides_goldsteinii	3.41E-06	0	4.28E-06	0	0	0	0	0	1.66E-05	0	0	0	0	5.86E-05	0	0	8.81E-07	0	0	0	0	0	0	0	0	0	0	0	0	0	0	0	0	0	0	0	0	0	0	0	0	1.40E-06	1.22E-06	0	0	0	0	0	1.24E-06
PWY-5097: L-lysine biosynthesis VI|g__Parasutterella.s__Parasutterella_excrementihominis	0	0	0	0	0	0	0	0	0	0	0	0	0	0	0	0	0	0	0	0	0	0	0	0	0	0	0	0	0	0	0	0	0	0	0	0	0	0	0	0	0	0	0	0	0	0	0	0	0
PWY-5097: L-lysine biosynthesis VI|g__Porphyromonas.s__Porphyromonas_sp_31_2	0	2.00E-06	0	0	0	0	0	0	0	0	0	0	0	0	0	0	0	0	0	0	0	0	0	0	9.63E-07	0	0	0	0	0	0	0	0	0	1.33E-06	0	0	0	0	0	0	0	0	3.40E-06	0	0	0	0	0
PWY-5097: L-lysine biosynthesis VI|g__Robinsoniella.s__Robinsoniella_sp_RHS	0	0	0	0	0	0	0	0	0	0	0	0	0	0	0	0	0	0	0	0	0	0	0	0	0	0	0	0	0	0	0	0	0	0	0	0	0	0	0	0	0	0	0	0	0	0	0	0	0
PWY-5097: L-lysine biosynthesis VI|g__Ruthenibacterium.s__Ruthenibacterium_lactatiformans	0	0	0	0	0	0	0	0	0	0	0	0	0	5.14E-07	0	0	0	0	0	0	0	0	0	0	0	0	0	0	0	0	0	0	0	0	0	0	0	0	0	0	0	0	0	0	0	0	0	0	0
PWY-5097: L-lysine biosynthesis VI|unclassified	0.000212763	0.000245532	0.000201877	0.000281046	0.000260854	0.000130427	0.000350478	0.000286242	8.46E-05	0.000280704	0.000260817	0.000284957	0.000201071	0.000185294	0.000200296	0.00017529	0.00018857	0.000169818	0.00026202	0.000222017	0.000222932	0.000223384	0.000149985	0.000227209	0.000242206	0.000100806	0.000110629	0.000268373	0.000264155	0.0002616	0.000187355	0.000194197	0.000208305	0.000227979	0.000192331	0.000235169	0.000259545	0.000177102	0.00018021	0.000221969	0.000212748	0.000192487	0.000186917	0.000160813	0.000183571	0.000261815	0.000216267	0.00013016	0.000151134
PWY-5100: pyruvate fermentation to acetate and lactate II	0.00012727	0.000145261	0.000290424	0.000184743	0.000165479	0.000156235	0.000276608	0.000173999	0.000125787	0.000195352	0.000200692	0.000207487	9.55E-05	0.000147855	0.000121817	0.000145028	0.000105434	0.000108308	0.000186373	0.000142	0.000133598	0.000164014	0.000261412	0.000123701	0.000127694	0.00015116	0.000154472	0.000142049	0.000150092	0.000167937	0.000149028	0.000198001	0.000148144	0.000130301	0.000157857	0.000144167	0.000165768	0.000152881	0.000180199	0.000106159	0.000103331	0.000100408	0.000109866	0.000136268	8.63E-05	0.00016457	0.000144353	0.000124239	0.000153819
PWY-5100: pyruvate fermentation to acetate and lactate II|g__Acetatifactor.s__Acetatifactor_muris	0	0	0	1.55E-06	1.68E-06	0	0	2.98E-06	0	3.95E-06	4.23E-06	5.10E-06	1.09E-06	4.19E-07	6.25E-07	0	1.24E-06	0	1.25E-06	3.76E-06	1.46E-06	0	3.50E-06	0	0	0	0	4.08E-06	3.60E-06	3.09E-06	0	0	1.06E-06	0	0	4.13E-06	2.21E-06	0	0	0	0	0	0	0	0	9.37E-07	5.44E-06	0	0
PWY-5100: pyruvate fermentation to acetate and lactate II|g__Anaerotruncus.s__Anaerotruncus_colihominis	0	0	0	0	0	4.56E-07	0	0	3.05E-06	0	0	0	0	0	0	4.30E-07	0	0	0	0	0	0	0	0	0	0	0	0	0	0	0	0	0	0	0	0	0	1.90E-06	1.31E-06	0	0	0	0	0	0	0	0	0	0
PWY-5100: pyruvate fermentation to acetate and lactate II|g__Anaerotruncus.s__Anaerotruncus_sp_G3_2012	0	2.54E-06	4.19E-07	0	4.57E-07	1.36E-06	1.65E-06	0	0	2.39E-06	4.10E-06	3.08E-06	0	0	1.42E-06	0	3.38E-06	2.71E-06	1.18E-06	0	1.33E-06	1.74E-06	0	0	3.02E-06	0	0	0	0	0	0	4.17E-06	0	0	4.21E-06	7.06E-06	0	7.94E-06	0	0	0	0	0	2.86E-06	6.67E-07	1.29E-06	0	6.71E-06	0
PWY-5100: pyruvate fermentation to acetate and lactate II|g__Dorea.s__Dorea_sp_5_2	0	6.07E-06	2.65E-06	1.78E-06	6.47E-07	0	2.05E-06	2.52E-06	9.93E-07	0	6.27E-07	2.83E-07	0	2.88E-06	1.56E-06	0	0	0	4.40E-07	0	1.94E-06	3.42E-06	2.10E-06	1.27E-06	4.97E-06	0	0	0	0	9.59E-07	0	0	0	0	2.03E-06	2.34E-06	1.41E-06	3.86E-06	0	1.30E-06	1.80E-06	4.46E-07	0	2.31E-06	0	1.66E-06	1.58E-06	1.61E-06	0
PWY-5100: pyruvate fermentation to acetate and lactate II|g__Erysipelatoclostridium.s__Clostridium_innocuum	0	0	0	0	0	0	0	0	2.06E-06	0	0	0	0	0	0	0	0	0	0	0	0	0	0	0	0	0	0	0	0	0	0	0	0	0	0	0	0	0	0	0	0	0	0	0	0	0	0	0	0
PWY-5100: pyruvate fermentation to acetate and lactate II|g__Escherichia.s__Escherichia_coli	0	7.04E-07	2.82E-06	6.77E-07	0	0	0	0	2.71E-05	0	0	0	0	1.62E-06	0	0	0	0	0	0	0	0	0	0	0	5.05E-06	3.40E-06	0	0	0	0	0	6.99E-07	0	0	0	0	0	0	0	0	0	0	0	0	0	0	0	0
[truncated: 2,832 more rows]
[truncated: 161 more columns]
