# Supplementary material for: Integrative analysis of the mouse cecal microbiome across diet, age, and weight in the diverse BXD population
Source: Microbiome. 2026 May 12;14:144. doi: 10.1186/s40168-026-02369-x (PMC13173809; doi:10.1186/s40168-026-02369-x)
Supplement: Supplementary file 9 — Supplementary Material 8. Table S1. Individual mouse metadata for all cecal samples. Table S2. Raw RNA-Seq counts of cecal tissue mRNA expression. Table S3. Log-transformed TPM values (TPM + 1) of cecal tissue mRNA expression. Table S4. Relative bacterial abundances by taxonomic rank for MG measurements of cecal contents, via the MetaPhlAn 4 pipeline. Table S5. Relative bacterial abundances by taxonomic rank for MT measurements of cecal contents, via the MetaPhlAn 4 pipeline. Table S6. Functional pathway analysis of MG measurements of cecal contents, via the HUMAnN 3.8 pipeline. Table S7. Functional pathway analysis of MT measurements of cecal contents, via the HUMAnN 3.8 pipeline. Table S8. Cross-reference table for bacteria taxonomic names between the MetaPhlAn4, SGB_ID, and GTDB databases. Table S9. Raw counts of bacterial abundances by taxonomic rank for MG measurements of cecal contents, by the Kraken2 pipeline. [file 40168_2026_2369_MOESM8_ESM.zip › TableS7_metaRNA_humann3.8_pathabundance_relab_zy.txt]

Pathway	C001	C008	C009	C010	C011	C014	C015	C016	C018	C019	C020	C021	C022	C023	C024	C025	C026	C027	C028	C029	C030	C031	C032	C033	C034	C035	C036	C037	C038	C039	C040	C041	C042	C043	C044	C045	C046	C047	C048	C049	C050	C051	C052	C053	C054	C055	C056	C057	C058
UNMAPPED	0.407844	0.630193	0.540188	0.527614	0.476095	0.50745	0.620228	0.477913	0.624796	0.551695	0.649811	0.574108	0.570022	0.377913	0.461426	0.496212	0.554686	0.444182	0.553146	0.657417	0.505412	0.627058	0.430209	0.483611	0.506589	0.611337	0.559365	0.440169	0.33639	0.533909	0.546994	0.506201	0.371559	0.570158	0.48567	0.428994	0.555437	0.511918	0.365577	0.521367	0.520086	0.585867	0.542903	0.571364	0.65279	0.650732	0.452619	0.448641	0.441388
UNINTEGRATED	0.552097	0.345021	0.424322	0.437509	0.487594	0.46784	0.34961	0.48446	0.343807	0.413776	0.329466	0.393998	0.401156	0.580897	0.504775	0.45659	0.409195	0.520996	0.412935	0.319183	0.457462	0.341589	0.531895	0.475901	0.450513	0.3577	0.409726	0.515364	0.615027	0.423193	0.417485	0.456481	0.590932	0.392659	0.481975	0.535797	0.412264	0.457621	0.598149	0.442733	0.443965	0.385002	0.425092	0.399965	0.324673	0.32756	0.504932	0.518392	0.505546
UNINTEGRATED|g__Acetatifactor.s__Acetatifactor_muris	0	0	0	0	0	0	0.00420504	0	0	0	0.00953693	0	0	0	0	0.00627293	0.0023247	0.00524911	0.00417166	0	0.00368467	0.00823719	0	0.00762123	0.00509139	0.00399687	0	0.00303181	0	0	0	0	0	0.00626853	0	0	0	0	0	0.00404761	0	0.0123137	0	0.0197266	0.0251294	0.00458691	0	0	0.00960611
UNINTEGRATED|g__Acutalibacter.s__Acutalibacter_muris	0	0.00387808	0	0.00142257	0	0	0.00271732	0.00172911	0.00512303	0.000566453	0.00587693	0	0.00161085	0	0	0	0.0217932	0.00132343	0.0146918	0	0.0051553	0.0050731	0	0.00352058	0.000684682	0.00897191	0.0010167	0	0	0.00735511	0.00568928	0.00140073	0	0	0	0	0.00488975	0	0	0.00114856	0.00858484	0.0111844	0.00146002	0	0.0157635	0.00141012	0	0	0
UNINTEGRATED|g__Akkermansia.s__Akkermansia_muciniphila	0	0	0	0	0	0.0629492	0	0	0	0	0	0	0	0	0	0	0	0	0	0	0	0	0	0	0	0	0	0	0.00203898	0	0	0	0	0	0	0	0	0	0.0036065	0	0	0	0	0	0	0	0	0	0
UNINTEGRATED|g__Anaerostipes.s__Anaerostipes_caccae	0	0	0	0	0	0.00210813	0	0	0	0	0	0	0	0	0	0	0	0	0	0	0	0	0	0	0	0	0	0	0	0	0	0	0	0	0	0	0	0	0	0	0	0	0	0	0	0	0	0	0
UNINTEGRATED|g__Anaerotruncus.s__Anaerotruncus_colihominis	0	0	0	0	0.00515354	0	0	0	0	0	0	0	0	0.00447615	0	0	0	0	0	0	0	0	0	0	0	0	0	0	0.00270854	0	0	0	0	0	0	0	0	0	0	0	0	0	0	0	0	0	0	0	0
UNINTEGRATED|g__Anaerotruncus.s__Anaerotruncus_sp_G3_2012	0	0.00302117	0.00159761	0.0037173	0.00418723	0	0.00123842	0.00252884	0.00131289	0.0014642	0	0.0050828	0	0	0.00222562	0.00422045	0.0016029	0	0.00298242	0	0.00667613	0.00144975	0	0.00114333	0	0.00265999	0.00253394	0.00125985	0	0	0.00479732	0.00460669	0	0	0.00524045	0	0	0.00446905	0.00926113	0	0	0	0.00444404	0.00501434	0.00271677	0	0.00166633	0.00531339	0
UNINTEGRATED|g__Bacteroides.s__Bacteroides_caecimuris	0.00754101	0.00545033	0	0.00805837	0.0107371	0.0295368	0	0.00372287	0	0.00519897	0	0.0185485	0.0247292	0.0191339	0.0324748	0	0.00192547	0.0234795	0.0158452	0	0.00599059	0	0.00665232	0.000486857	0	0.00126948	0	0.00337922	0.00841401	0.00291717	0.00206914	0.00435273	0.0751253	0.0017521	0.00987548	0.015812	0.00119597	0	0.0106682	0.00126791	0.00565501	0.00581514	0.00442916	0.00231905	0	0.000831117	0.00349909	0.0226374	0
UNINTEGRATED|g__Bacteroides.s__Bacteroides_sartorii	0.0803369	0	0	0	0	0	0	0	0	0	0	0	0	0	0	0	0	0	0	0	0	0	0	0	0	0	0	0.0240611	0	0	0	0	0	0	0	0.0265127	0.0249091	0	0	0	0	0	0	0	0	0	0.0210403	0	0
UNINTEGRATED|g__Bacteroides.s__Bacteroides_uniformis	0.0340291	0	0.0273192	0.0448204	0.054117	0.145275	0.00596957	0.0378919	0	0.0340562	0	0.0344697	0.0900397	0.0622806	0.12772	0	0.00518967	0.0382333	0.0132918	0.0217585	0.0250612	0.000795159	0.0160084	0.00142307	0.00358999	0.00699679	0.0266615	0.0049465	0.0771417	0.01116	0.00386175	0.0418724	0	0.00375127	0.0961111	0.0522554	0.0135852	0.0192512	0.0460049	0.00415166	0.0191153	0.00670443	0.0252137	0.00553979	0.0270942	0.0042711	0.00591967	0	0
UNINTEGRATED|g__Bacteroides.s__Bacteroides_vulgatus	0.0114991	0	0	0	0	0	0.00843133	0.00144089	0	0	0	0	0	0	0	0	0	0	0	0	0	0	0	0	0	0	0	0	0	0	0	0	0	0	0	0	0	0	0	0	0	0	0	0	0	0.0067428	0	0	0
UNINTEGRATED|g__Bifidobacterium.s__Bifidobacterium_pseudolongum	0	0	0	0	0	0	0	0	0	0	0	0	0	0	0	0	0	0	0	0	0	0	0	0	0	0	0	0	0	0	0	0	0	0	0	0	0	0	0	0	0	0	0	0	0	0	0	0	0
UNINTEGRATED|g__Clostridium.s__Clostridium_perfringens	0	0	0	0	0	0	0	0	0	0	0	0	0	0.0607803	0.0023606	0	0	0	0	0	0	0	0	0	0	0	0	0	0	0	0	0	0	0	0	0	0	0	0	0	0	0	0	0	0	0	0	0	0
UNINTEGRATED|g__Clostridium.s__Clostridium_sp_ASF356	0	0.00505744	0	0	0	0	0	0	0	0	0.00207355	0	0	0	0	0	0.00386768	0.0108663	0	0	0	0	0	0.00532295	0	0.00620521	0	0	0	0.00370883	0.00967288	0	0	0	0	0	0	0	0	0	0.00242286	0.00570873	0	0	0	0	0	0	0
UNINTEGRATED|g__Clostridium.s__Clostridium_sp_ASF502	0	0.0246698	0.0144176	0.00887704	0.00595011	0	0.00692718	0.00436002	0.00466296	0.00681415	0.00543535	0.00563403	0	0.00250328	0.010565	0.00555017	0.00753579	0.00626432	0.00684678	0	0.00466038	0.00510597	0.00601927	0	0	0.0115242	0	0.00436313	0.0057404	0.00268399	0.0215316	0.0033628	0	0.00509828	0.0110478	0	0.0044207	0	0.00775114	0.00392909	0.00437248	0.00873891	0.00109533	0.0084818	0.00504956	0.00580035	0.00300894	0	0
UNINTEGRATED|g__Dorea.s__Dorea_sp_5_2	0.0144478	0.0333021	0.0288259	0.0217396	0.0166421	0.00665752	0.010996	0.00970898	0.00905161	0.00810494	0.00826571	0.0194017	0.0239042	0.0141147	0.0218825	0.0110543	0.00757232	0.0232171	0.0132873	0	0.00656065	0.00766871	0.0156046	0.010132	0.00975935	0.0108559	0.0190839	0.0170405	0.0130009	0.0157228	0.029372	0.0117631	0	0.00409615	0.0102368	0.0162661	0.010557	0.00558299	0.0113901	0.00509839	0.0156193	0.0080722	0.015512	0.01759	0.0117825	0.00378129	0.00869469	0.0225123	0.0119159
UNINTEGRATED|g__Enterorhabdus.s__Enterorhabdus_caecimuris	0	0	0	0	0	0	0	0	0	0	0	0	0	0	0	0	0	0	0	0	0	0	0	0	0	0	0	0	0	0	0	0	0	0	0	0	0	0	0	0	0	0	0	0	0	0	0	0	0
UNINTEGRATED|g__Erysipelatoclostridium.s__Clostridium_cocleatum	0	0	0	0	0.0127703	0.0128023	0	0	0	0	0	0	0	0	0	0	0	0.0159797	0	0	0	0	0	0	0	0	0	0	0.0162055	0	0	0	0	0	0	0	0	0	0.0143217	0	0	0	0	0	0	0	0	0	0
UNINTEGRATED|g__Erysipelatoclostridium.s__Clostridium_innocuum	0	0	0	0	0	0	0	0	0	0	0	0	0	0.0188294	0	0	0	0	0	0	0	0	0	0	0	0	0	0	0	0	0	0	0	0	0	0	0	0	0	0	0	0	0	0	0	0	0	0	0
UNINTEGRATED|g__Erysipelatoclostridium.s__Erysipelatoclostridium_ramosum	0	0	0	0	0	0	0	0	0	0	0	0	0	0	0	0	0	0	0	0	0	0	0	0	0	0	0	0	0	0	0	0	0.000436375	0	0	0	0	0	0	0	0	0	0	0	0	0	0	0	0
UNINTEGRATED|g__Escherichia.s__Escherichia_coli	0	0	0	0	0	0.0242661	0	0	0	0	0	0	0	0.0257955	0	0	0	0.00191318	0	0	0	0	0	0	0	0	0	0	0	0	0	0	0	0	0	0	0	0	0	0	0	0	0	0	0	0	0	0	0
UNINTEGRATED|g__Eubacterium.s__Eubacterium_sp_14_2	0	0	0	0.0109688	0	0	0	0	0	0	0.0213386	0	0	0.0200175	0	0.00914721	0	0.00956627	0	0	0	0.0024312	0	0.106017	0.0301389	0.0178862	0.00476907	0.00766148	0	0.00124547	0.0103149	0.00100189	0	0	0	0	0	0	0	0	0	0	0	0	0	0.00821248	0	0	0
UNINTEGRATED|g__Faecalibaculum.s__Faecalibaculum_rodentium	0	0	0	0	0	0	0	0	0	0.0237238	0	0.00112945	0	0	0	0	0	0.00687837	0	0	0.00855137	0	0	0	0	0.000593371	0.0124154	0	0	0	0	0	0.0183366	0	0	0.00579348	0	0.000671505	0	0	0	0	0.00111424	0	0.00113733	0	0	0	0
UNINTEGRATED|g__Firmicutes_unclassified.s__Firmicutes_bacterium_ASF500	0	0	0	0	0	0	0.00276797	0	0	0	0	0	0	0	0	0	0	0	0.00347775	0	0.00243858	0.0019681	0.00337232	0	0	0.00204963	0	0	0	0	0	0	0	0	0	0	0.00222515	0	0	0	0	0	0	0	0	0.0015196	0	0	0
UNINTEGRATED|g__Helicobacter.s__Helicobacter_bilis	0	0	0	0	0	0	0	0	0	0	0	0	0	0	0	0	0	0	0	0.0197204	0	0	0	0.00781446	0.00474431	0	0	0	0	0	0	0	0	0.00628214	0	0	0	0.0207073	0	0	0	0	0	0	0	0	0	0	0
UNINTEGRATED|g__Helicobacter.s__Helicobacter_ganmani	0	0	0	0	0	0	0	0	0	0	0	0	0	0	0	0	0	0	0	0	0	0	0	0	0	0	0	0	0	0	0	0	0	0	0	0.0132121	0	0	0	0	0	0	0	0	0	0	0	0	0
UNINTEGRATED|g__Helicobacter.s__Helicobacter_hepaticus	0.00165265	0	0	0	0.00287624	0	0.00439739	0	0	0	0	0	0	0	0	0.00150113	0	0	0	0	0	0	0	0	0	0	0	0	0	0	0	0	0	0	0	0	0	0	0	0.00152625	0	0	0	0.00742845	0	0.00350156	0	0	0.000784985
UNINTEGRATED|g__Helicobacter.s__Helicobacter_typhlonius	0.0498374	0	0	0	0	0	0	0	0	0	0	0	0	0.0247262	0	0	0	0	0	0	0	0.0195275	0	0	0	0	0	0.0490227	0.0247515	0	0	0	0	0	0	0	0.0313393	0	0.0230372	0.0139061	0	0	0	0	0	0	0.118581	0	0.0419589
UNINTEGRATED|g__Lachnospiraceae_unclassified.s__Lachnospiraceae_bacterium_10_1	0	0	0	0	0	0	0	0	0.00486978	0	0	0	0	0	0	0.00358173	0	0	0.00621277	0	0.0524588	0	0	0	0	0	0	0	0	0	0	0	0	0	0	0	0.00690678	0	0	0.00807095	0	0	0	0.00410015	0	0.00184977	0	0	0.0104782
UNINTEGRATED|g__Lachnospiraceae_unclassified.s__Lachnospiraceae_bacterium_28_4	0.0776559	0	0.0668436	0.0248294	0.0942042	0	0	0.2297	0.0465552	0.0705195	0.00511688	0.0195615	0.0239553	0.00982901	0.046227	0.00544685	0.0257548	0.00252264	0.00471825	0.0470425	0.00375747	0.00706467	0.270246	0.011024	0.0100939	0.00322151	0.102238	0.127861	0.0638748	0.00617685	0.00474687	0.203963	0.0845175	0.00335596	0.0329521	0.148245	0.0199749	0.18395	0.137761	0.00542296	0	0.0278537	0.070664	0.00698044	0	0.0244676	0.0924482	0.21179	0.00912296
UNINTEGRATED|g__Lachnospiraceae_unclassified.s__Lachnospiraceae_bacterium_3_1	0	0	0	0	0	0	0	0	0	0	0	0	0	0	0	0	0	0	0	0	0	0	0	0	0.000740696	0	0	0.0027228	0	0.00105774	0	0	0	0	0	0	0	0	0	0	0	0	0	0	0	0	0	0	0
UNINTEGRATED|g__Lachnospiraceae_unclassified.s__Lachnospiraceae_bacterium_3_2	0	0.00793347	0	0	0.00594203	0	0.00641455	0.018195	0.00585686	0	0.0085027	0	0.0200415	0.00479125	0.0127606	0.00625949	0.00566577	0.00294227	0.0118388	0	0.0470105	0.00631743	0.00627639	0.00967889	0.0145045	0.0145167	0.00284065	0	0	0.00728251	0.00893432	0.00700382	0	0.0140409	0.0191447	0	0.00588449	0	0	0.0063064	0.00712078	0.00976062	0.00500088	0.00377339	0.00729715	0.00138941	0	0	0.00443477
UNINTEGRATED|g__Lachnospiraceae_unclassified.s__Lachnospiraceae_bacterium_A2	0	0.017173	0	0	0	0	0.00543873	0.00756916	0	0	0.00173107	0	0	0	0	0.00351122	0	0	0	0	0	0.00277482	0.00533123	0.023071	0.00162261	0.00277361	0.000878235	0	0.00696088	0	0.00630097	0.00605156	0.020085	0	0	0	0	0	0	0	0	0	0.00204177	0.0637995	0	0.0162408	0	0.0153064	0
UNINTEGRATED|g__Lachnospiraceae_unclassified.s__Lachnospiraceae_bacterium_A4	0	0.0482995	0.00300185	0	0	0.00785772	0.0113998	0.00416182	0.0220425	0.00134974	0.0356845	0	0.00311449	0	0	0.16154	0.0256992	0.00518492	0.0183342	0	0.00270727	0.0268342	0.00328629	0.0630942	0.010514	0.00167837	0.00293806	0.000881145	0	0.047163	0.105616	0.00615816	0.00124788	0.00916192	0	0	0.0515012	0	0	0.20147	0.0784948	0.0347628	0.0059225	0.0677963	0.0185415	0.00142996	0.00037099	0	0.0799267
UNINTEGRATED|g__Lachnospiraceae_unclassified.s__Lachnospiraceae_bacterium_COE1	0	0.0110781	0	0.00433178	0	0	0.00816349	0.00398182	0.00902736	0	0.0070593	0	0.0135819	0	0	0.0149557	0.0064408	8.37088e-05	0.0156629	0	0.000387392	0.00395805	0.000955493	0.026622	0.0130381	0.0332596	0.00165914	0.00179106	0.0015487	0.015841	0.00225369	0.00270098	0	0.0150805	0.00902656	0	0	0	0	0.00727613	0.0190469	0.0038354	0.00162564	0.00954154	0.0150661	0.0270331	0	0.00237991	0.0301809
UNINTEGRATED|g__Lachnospiraceae_unclassified.s__Lachnospiraceae_bacterium_M18_1	0	0.00487286	0.00263986	0	0	0	0	0	0.00361287	0	0.00307127	0	0	0.00604267	0	0.00274427	0	0	0	0	0.00464099	0.00538686	0.00241399	0.00611719	0.00578953	0	0	0.00190957	0	0.00512684	0.0035396	0	0	0.00862799	0	0	0	0	0	0.00341174	0.0085505	0	0	0	0	0	0.00124257	0	0
UNINTEGRATED|g__Lactobacillus.s__Lactobacillus_johnsonii	0	0.00354326	0.00403252	0	0.000273024	0	0	0	0	0.000196352	0.00470171	0.00331177	0	0	0	0	0	0	0.000729083	0	0	0.000918006	0	0	0	0.00751968	0.00226735	0	0.000567313	0	0.00138042	0	0.005132	0	0	0	0.00150197	0	0	0.000482398	0	0	0	0	0.000172806	0	0	0	0
UNINTEGRATED|g__Lactobacillus.s__Lactobacillus_murinus	0	0	0.00423277	0	0.000578046	0	0.00622262	0.00113512	0.000915731	0.00318619	0.00645008	0.00230338	0	0.00323226	0	0.00130062	0.00200217	0.000963145	0.00072628	0	0	0.00266699	0	0	0.00137662	0.00200114	0	0.000446933	0.0112205	0.000556483	0.000735161	0.000685493	0	0.00162205	0.000714282	0	0.00776316	0	0.00899791	0.0108717	0.00937939	0.000536945	0.000706894	0.00185617	0	0.00558051	0	0.000631789	0
UNINTEGRATED|g__Lactobacillus.s__Lactobacillus_reuteri	0	0	0.00440312	0	0.00141845	0.0102733	0	0	0	0	0	0.00491711	0	0	0	0	0	0.00114874	0	0	0	0.0021491	0	0	0	0	0	0	0	0	0.000396178	0	0	0	0	0	0.0020399	0	0	0	0	0	0	0	0.00256303	0	0	0	0
UNINTEGRATED|g__Lactococcus.s__Lactococcus_lactis	0.00186787	0	0.00711389	0.0126425	0.0420475	0.0160814	0	0.00233393	0	0	0	0	0	0.00187808	0	0	0	0.00565109	0	0	0	0	0	0	0	0	0	0.00546182	0.00805797	0	0	0.00336845	0.0361197	0	0.0108178	0.0123384	0	0.0160274	0.0387036	0	0	0	0.0451209	0	0	0	0.0042384	0.0400905	0
UNINTEGRATED|g__Mucispirillum.s__Mucispirillum_schaedleri	0.049463	0	0	0	0.0224508	0	0	0	0.0122814	0	0	0	0	0.0161535	0.0276138	0.00480133	0.0137948	0	0	0	0	0	0.0645584	0.010711	0.0218196	0.00997567	0	0	0.0509123	0.0106061	0	0	0	0.0112446	0.043095	0.0280988	0	0	0.0120592	0	0.0256504	0.0194538	0	0.0166954	0	0.00376275	0	0.0508607	0
UNINTEGRATED|g__Muribaculaceae_unclassified.s__Muribaculaceae_bacterium_DSM_103720	0	0	0	0	0	0	0	0	0	0	0	0	0	0	0	0	0	0	0.00244647	0	0.00138876	0.00107397	0	0	0.00078391	0.00169855	0	0	0	0	0	0	0	0	0	0	0.00442971	0	0	0	0	0	0	0	0	0	0	0	0
UNINTEGRATED|g__Muribaculum.s__Muribaculum_intestinale	0	0	0	0	0	0	0.000440485	0	0	0	0	0	0	0	0	0	0	0	0.00438065	0	0.0116991	0	0	0	0	0.00217476	0	0	0	0	0	0	0	0	0	0	0	0	0	0	0	0	0	0	0	0	0	0	0
UNINTEGRATED|g__Oscillibacter.s__Oscillibacter_sp_1_3	0	0	0	0	0	0	0	0	0	0	0	0	0	0	0	0.00537224	0.00632711	0	0	0	0.0101103	0	0	0	0.00712822	0	0	0	0	0	0	0	0	0	0	0	0	0	0	0	0	0.00661302	0	0	0	0	0	0	0
UNINTEGRATED|g__Parabacteroides.s__Parabacteroides_distasonis	0	0	0	0	0	0	0	0	0	0	0	0	0	0	0	0	0	0	0	0	0	0	0	0	0	0	0	0	0	0	0	0	0	0	0	0	0	0	0	0	0	0	0	0	0	0	0	0	0
UNINTEGRATED|g__Parabacteroides.s__Parabacteroides_goldsteinii	0	0	0.00580481	0	0	0	0	0	0	0	0	0.00421332	0	0.0163182	0.00941451	0	0	0.0884179	0	0	0.00301836	0	0.0176756	0	0	0	0	0	0.00911551	0.000784922	0	0	0	0	0.0146665	0.00558887	0	0	0.0111383	0	0	0.00231874	0	0	0	0.000366408	0	0	0
UNINTEGRATED|g__Porphyromonas.s__Porphyromonas_sp_31_2	0	0	0	0	0	0	0	0	0	0	0	0	0	0	0	0	0	0	0	0	0	0	0	0	0	0	0	0	0	0	0	0	0	0	0	0	0	0	0	0	0	0	0	0	0	0	0	0	0
UNINTEGRATED|g__Prevotella.s__Prevotella_sp_MGM1	0	0.00274042	0	0	0	0	0.00704613	0	0.00208879	0.000861956	0.00311096	0	0	0.0016765	0	0.00048211	0.00788397	0.00196911	0	0	0.00206112	0.00531416	0	0	0.00260599	0.00421047	0	0	0	0.00538253	0.0025512	0	0	0.00429038	0	0	0	0	0	0.00622987	0.00842142	0.00699647	0	0	0.0121515	0	0	0	0
UNINTEGRATED|g__Prevotella.s__Prevotella_sp_MGM2	0	0	0	0	0	0	0.00154939	0	0	0	0	0	0	0	0	0	0	0	0	0	0	0	0	0	0	0	0	0	0	0	0	0	0	0	0	0	0	0	0	0.000718139	0	0	0	0	0	0	0	0	0
UNINTEGRATED|g__Ralstonia.s__Ralstonia_sp_MD27	0	0	0	0	0	0	0	0	0	0	0	0	0	0	0	0	0	0	0	0	0	0	0	0	0	0	0	0	0	0	0	0	0	0	0	0	0	0	0	0	0	0	0	0	0	0	0	0	0
UNINTEGRATED|g__Romboutsia.s__Romboutsia_ilealis	0	0	0	0	0	0	0	0	0	0	0	0	0	0	0	0	0	0.00510281	0	0	0	0	0	0	0	0	0	0	0.00238717	0	0	0	0.014287	0	0	0	0	0	0	0	0	0	0	0	0	0	0	0	0
UNINTEGRATED|g__Staphylococcus.s__Staphylococcus_lentus	0	0	0	0	0	0	0	0	0	0	0	0	0	0	0	0	0	0	0	0	0	0	0	0	0	0	0	0	0	0	0	0	0	0	0	0.00217144	0	0	0	0	0	0	0	0	0	0	0	0	0
UNINTEGRATED|g__Staphylococcus.s__Staphylococcus_xylosus	0	0	0	0	0	0	0	0	0	0	0	0	0	0	0	0	0	0	0	0	0	0	0	0	0	0	0	0	0	0	0	0	0	0	0	0	0	0	0	0	0	0	0	0	0	0	0	0.000736688	0
UNINTEGRATED|unclassified	0.13908	0.19861	0.273569	0.291441	0.180704	0.112816	0.242955	0.224454	0.226547	0.220557	0.196173	0.276687	0.220849	0.132682	0.203268	0.285503	0.288026	0.169625	0.261626	0.192274	0.246374	0.202387	0.181065	0.227195	0.304556	0.225867	0.244419	0.180949	0.167847	0.288818	0.242582	0.21818	0.233105	0.291623	0.179695	0.150517	0.164402	0.147813	0.123697	0.17339	0.246521	0.226276	0.216745	0.191107	0.193986	0.169444	0.146584	0.185397	0.289478
1CMET2-PWY: folate transformations III (E. coli)	0.000229536	0.000211727	0.000140343	0.000184337	0.00019487	0.000146218	0.000211325	0.000187279	0.000191009	0.000198505	6.23091e-05	0.000129068	0.000237339	0.000175206	0.000242826	0.000311681	0.000157593	0.000187518	0.000199384	7.23856e-05	0.000156984	0.000130806	0.000155045	0.000211555	0.000232302	0.000218556	0.000203096	0.000143792	0.000293372	0.000250345	0.000132736	0.000209288	0.000243101	0.00015285	0.000284697	0.000273796	0.00015317	9.21964e-05	0.000182116	0.000199199	0.000193275	0.000205743	0.000103394	0.000210908	0.000184302	0.000185543	0.000103898	0.000116354	0.00015111
1CMET2-PWY: folate transformations III (E. coli)|g__Akkermansia.s__Akkermansia_muciniphila	0	0	0	0	0	3.64206e-05	0	0	0	0	0	0	0	0	0	0	0	0	0	0	0	0	0	0	0	0	0	0	0	0	0	0	0	0	0	0	0	0	0	0	0	0	0	0	0	0	0	0	0
1CMET2-PWY: folate transformations III (E. coli)|g__Bacteroides.s__Bacteroides_sartorii	7.41094e-05	0	0	0	0	0	0	0	0	0	0	0	0	0	0	0	0	0	0	0	0	0	0	0	0	0	0	1.72957e-05	0	0	0	0	0	0	0	1.39497e-05	7.18961e-06	0	0	0	0	0	0	0	0	0	1.50251e-05	0	0
1CMET2-PWY: folate transformations III (E. coli)|g__Bacteroides.s__Bacteroides_vulgatus	0	0	0	0	0	0	0	0	0	0	0	0	0	0	0	0	0	0	0	0	0	0	0	0	0	0	0	0	0	0	0	0	0	0	0	0	0	0	0	0	0	0	0	0	0	1.97258e-06	0	0	0
1CMET2-PWY: folate transformations III (E. coli)|g__Escherichia.s__Escherichia_coli	0	0	0	0	0	0	0	0	0	0	0	0	0	0	0	0	0	0	0	0	0	0	0	0	0	0	0	0	0	0	0	0	0	0	0	0	0	0	0	0	0	0	0	0	0	0	0	0	0
1CMET2-PWY: folate transformations III (E. coli)|g__Parabacteroides.s__Parabacteroides_goldsteinii	0	0	0	0	0	0	0	0	0	0	0	0	0	0	0	0	0	2.71236e-05	0	0	0	0	0	0	0	0	0	0	0	0	0	0	0	0	0	0	0	0	0	0	0	0	0	0	0	0	0	0	0
1CMET2-PWY: folate transformations III (E. coli)|g__Prevotella.s__Prevotella_sp_MGM1	0	0	0	0	0	0	0	0	0	0	0	0	0	0	0	0	0	0	0	0	0	0	0	0	0	0	0	0	0	0	0	0	0	0	0	0	0	0	0	0	0	0	0	0	0	0	0	0	0
1CMET2-PWY: folate transformations III (E. coli)|unclassified	3.72042e-05	0.000144862	5.24868e-05	0.000109492	5.82808e-05	2.15154e-05	0.000150243	7.32168e-05	0.000117848	0.000103823	5.05558e-05	0.000101589	0.000129475	3.74842e-05	4.59653e-05	0.000105197	5.51966e-05	5.28861e-05	0.00010953	0	7.5517e-05	8.55975e-05	3.92207e-05	0.000106842	0.000191918	0.00011394	6.9834e-05	5.30764e-05	3.34778e-05	0.000112314	9.17054e-05	6.13106e-05	9.56458e-05	0.000109774	5.56637e-05	3.81829e-05	6.23389e-05	2.41009e-05	3.46264e-05	0.000102218	8.01554e-05	7.0797e-05	2.39125e-05	8.14456e-05	0.000129768	0.000103608	3.80843e-05	7.13918e-05	0.000104379
3-HYDROXYPHENYLACETATE-DEGRADATION-PWY: 4-hydroxyphenylacetate degradation	0	0	0	0	0	0	0	0	0	0	0	0	0	0	0	0	0	0	0	0	0	0	0	0	0	0	0	0	0	0	0	0	0	0	0	0	0	0	0	0	0	0	0	0	0	0	0	0	0
ALLANTOINDEG-PWY: superpathway of allantoin degradation in yeast	0	0	0	0	0	0	0	0	0	0	0	0	0	2.60825e-06	0	0	0	0	0	0	0	0	0	0	0	0	0	0	0	0	0	0	0	0	0	0	0	0	0	0	0	0	0	0	0	0	0	0	0
ANAEROFRUCAT-PWY: homolactic fermentation	8.97085e-05	0	0.000142118	7.3854e-05	0.000121477	0.000141976	5.76799e-05	4.61668e-05	2.38236e-05	3.51104e-05	7.20829e-05	6.19173e-05	8.86538e-06	0.000349358	0.000126491	2.93623e-05	2.01124e-05	0.00025472	5.67418e-05	0	3.95999e-05	0.000111658	0	0.000114433	7.22751e-05	3.10037e-05	4.01061e-05	7.75825e-05	0.000347868	3.5074e-05	3.2256e-05	3.96893e-05	0.000234382	7.37735e-05	9.97115e-05	9.83004e-05	0.000224722	0.000156167	0.000228471	0.000110623	9.19934e-05	3.10683e-05	0.000176174	2.66499e-05	7.82904e-05	8.71411e-05	6.93283e-05	5.18096e-05	9.87073e-05
ANAEROFRUCAT-PWY: homolactic fermentation|g__Escherichia.s__Escherichia_coli	0	0	0	0	0	0	0	0	0	0	0	0	0	1.02676e-05	0	0	0	0	0	0	0	0	0	0	0	0	0	0	0	0	0	0	0	0	0	0	0	0	0	0	0	0	0	0	0	0	0	0	0
ANAEROFRUCAT-PWY: homolactic fermentation|unclassified	0	0	1.57495e-05	4.68526e-05	3.46765e-05	4.718e-05	1.00014e-05	9.34916e-06	0	9.91594e-06	0	1.35763e-05	6.89845e-06	2.11857e-05	2.81619e-05	5.32427e-06	9.65361e-06	4.56718e-05	2.36478e-05	0	1.30502e-05	0	0	2.32306e-05	0	0	0	4.49782e-06	2.53114e-05	2.32845e-06	0	1.0734e-05	6.37879e-05	0	3.52637e-05	0	5.3789e-06	1.18878e-05	1.68295e-05	1.38906e-05	1.23225e-05	3.99211e-06	1.27799e-05	4.47697e-06	5.54452e-05	5.88106e-05	0	1.368e-05	0
ANAGLYCOLYSIS-PWY: glycolysis III (from glucose)	0.000138754	0.000316649	0.000393435	0.000284002	0.000272721	0.000460859	0.000261059	0.000109867	0.00045272	0.000795282	0.000284941	0.000173177	1.39124e-05	0.000664735	0.000258145	0.000118129	0.000135923	0.000725326	0.000191339	0	0.000141021	0.000187614	0.000144097	0.00020163	0.000155834	0.000118344	0.000221739	0.000118784	0.000590516	0.000129677	0.000143833	9.9583e-05	0.000634652	0.000142692	0.00029072	0.000223009	0.000377833	0.000259704	0.00042298	0.0001845	0.000440849	9.14807e-05	0.000360634	4.38026e-05	0.000248994	0.000329953	0.000104905	0.000147431	0.000148579
ANAGLYCOLYSIS-PWY: glycolysis III (from glucose)|g__Clostridium.s__Clostridium_perfringens	0	0	0	0	0	0	0	0	0	0	0	0	0	0.000118864	0	0	0	0	0	0	0	0	0	0	0	0	0	0	0	0	0	0	0	0	0	0	0	0	0	0	0	0	0	0	0	0	0	0	0
ANAGLYCOLYSIS-PWY: glycolysis III (from glucose)|g__Escherichia.s__Escherichia_coli	0	0	0	0	0	0	0	0	0	0	0	0	0	1.67226e-05	0	0	0	0	0	0	0	0	0	0	0	0	0	0	0	0	0	0	0	0	0	0	0	0	0	0	0	0	0	0	0	0	0	0	0
ANAGLYCOLYSIS-PWY: glycolysis III (from glucose)|g__Lactococcus.s__Lactococcus_lactis	0	0	0	0	1.31214e-05	0	0	0	0	0	0	0	0	0	0	0	0	0	0	0	0	0	0	0	0	0	0	0	0	0	0	0	0	0	7.56113e-06	0	0	0	0	0	0	0	0	0	0	0	0	1.10692e-05	0
ANAGLYCOLYSIS-PWY: glycolysis III (from glucose)|g__Parabacteroides.s__Parabacteroides_goldsteinii	0	0	0	0	0	0	0	0	0	0	0	0	0	1.27745e-05	7.40438e-06	0	0	5.42663e-05	0	0	0	0	0	0	0	0	0	0	0	0	0	0	0	0	0	0	0	0	0	0	0	0	0	0	0	0	0	0	0
ANAGLYCOLYSIS-PWY: glycolysis III (from glucose)|unclassified	0	0.000262592	0.000102298	0.000274939	6.54224e-05	0.000102361	8.50208e-05	2.9916e-05	0.000403803	2.48517e-05	8.46807e-05	5.7947e-05	1.38876e-05	4.00907e-05	4.79894e-05	9.70502e-05	3.33148e-05	9.91741e-05	0.000134279	0	7.97865e-05	8.89104e-05	1.48386e-05	0.000147792	0.000138639	2.92889e-05	6.59693e-05	8.07058e-05	7.30874e-05	0.000115238	0.000136319	2.26972e-05	0.000242372	0.000140118	7.92722e-05	5.37654e-05	1.02986e-05	0.000206269	0.000111069	5.04235e-05	0.000147692	2.00822e-05	0.000281574	1.24045e-05	0.000132984	0.000162198	7.99644e-05	7.20612e-05	0.00011942
ARG+POLYAMINE-SYN: superpathway of arginine and polyamine biosynthesis	0	0	0	0	0	0	0	0	0	0	0	0	0	3.04146e-05	0	0	0	0	0	0	0	0	0	0	0	0	0	5.12254e-06	0	0	0	0	0	0	0	0	0	0	0	0	0	0	0	0	0	0	0	0	0
ARG+POLYAMINE-SYN: superpathway of arginine and polyamine biosynthesis|g__Escherichia.s__Escherichia_coli	0	0	0	0	0	0	0	0	0	0	0	0	0	0	0	0	0	0	0	0	0	0	0	0	0	0	0	0	0	0	0	0	0	0	0	0	0	0	0	0	0	0	0	0	0	0	0	0	0
ARG+POLYAMINE-SYN: superpathway of arginine and polyamine biosynthesis|unclassified	0	0	0	0	0	0	0	0	0	0	0	0	0	0	0	0	0	0	0	0	0	0	0	0	0	0	0	0	0	0	0	0	0	0	0	0	0	0	0	0	0	0	0	0	0	0	0	0	0
ARGDEG-PWY: superpathway of L-arginine, putrescine, and 4-aminobutanoate degradation	0	0	0	0	0	0	0	0	0	0	0	0	0	0	0	0	0	0	0	0	0	0	0	0	0	0	0	0	0	0	0	0	0	0	0	0	0	0	0	0	0	0	0	0	0	0	0	0	0
ARGDEG-PWY: superpathway of L-arginine, putrescine, and 4-aminobutanoate degradation|unclassified	0	0	0	0	0	0	0	0	0	0	0	0	0	0	0	0	0	0	0	0	0	0	0	0	0	0	0	0	0	0	0	0	0	0	0	0	0	0	0	0	0	0	0	0	0	0	0	0	0
ARGININE-SYN4-PWY: L-ornithine biosynthesis II	9.59151e-05	6.06801e-06	4.43246e-05	5.72413e-05	8.86128e-05	0.000180764	3.59592e-05	3.8767e-05	0	2.97933e-05	0	5.53042e-05	0.000102041	4.66681e-05	9.67357e-05	4.56972e-06	1.44729e-05	7.58874e-05	5.29303e-05	0	3.22572e-05	1.62131e-06	1.92956e-05	3.4986e-06	2.98109e-06	1.74907e-05	8.55012e-06	1.99648e-05	0.000159152	5.51837e-05	5.61005e-06	3.03884e-05	0.000101314	6.73797e-06	9.7392e-05	8.7111e-05	3.7821e-05	3.58279e-06	0.000109623	2.60062e-05	2.14289e-05	2.38331e-05	2.89766e-05	5.59791e-06	5.71363e-05	3.56749e-05	3.52028e-05	5.36047e-05	0
ARGININE-SYN4-PWY: L-ornithine biosynthesis II|g__Bacteroides.s__Bacteroides_sartorii	2.53705e-05	0	0	0	0	0	0	0	0	0	0	0	0	0	0	0	0	0	0	0	0	0	0	0	0	0	0	5.78721e-06	0	0	0	0	0	0	0	8.88603e-06	1.17731e-05	0	0	0	0	0	0	0	0	0	7.57808e-06	0	0
ARGININE-SYN4-PWY: L-ornithine biosynthesis II|g__Bacteroides.s__Bacteroides_uniformis	7.13694e-06	0	4.86423e-06	8.80152e-06	2.53209e-05	2.57023e-05	0	9.11062e-06	0	4.4288e-06	0	4.28821e-06	1.81252e-05	1.29844e-05	2.28315e-05	0	0	5.25722e-06	0	0	5.05321e-06	0	0	0	0	3.33292e-06	3.26952e-06	7.64905e-07	1.35896e-05	5.10694e-06	0	8.77624e-06	0	0	1.912e-05	7.96884e-06	0	2.30157e-06	9.22636e-06	0	3.24828e-06	0	4.29331e-06	0	6.13009e-06	0	0	0	0
ARGININE-SYN4-PWY: L-ornithine biosynthesis II|g__Bacteroides.s__Bacteroides_vulgatus	0	0	0	0	0	0	4.77097e-06	0	0	0	0	0	0	0	0	0	0	0	0	0	0	0	0	0	0	0	0	0	0	0	0	0	0	0	0	0	0	0	0	0	0	0	0	0	0	4.17756e-06	0	0	0
ARGININE-SYN4-PWY: L-ornithine biosynthesis II|g__Escherichia.s__Escherichia_coli	0	0	0	0	0	0	0	0	0	0	0	0	0	0	0	0	0	0	0	0	0	0	0	0	0	0	0	0	0	0	0	0	0	0	0	0	0	0	0	0	0	0	0	0	0	0	0	0	0
ARGININE-SYN4-PWY: L-ornithine biosynthesis II|unclassified	0	0	6.06974e-06	0	0	0	0	0	0	0	0	0	0	3.11514e-06	0	4.5567e-06	0	0	0	0	0	0	0	0	0	0	0	0	7.20301e-06	0	3.25439e-06	0	0	0	0	0	0	0	0	0	0	0	0	1.66454e-06	0	0	0	0	0
ARGSYN-PWY: L-arginine biosynthesis I (via L-ornithine)	0.000374516	0.000168193	0.000363801	0.00038876	0.000297854	0.000214801	0.000333356	0.000519502	0.00030355	0.000284181	0.000225427	0.00026263	0.000287556	0.00028595	0.000323169	0.000612677	0.000368778	0.000250234	0.000302557	0.000202035	0.000512282	0.000294993	0.000464951	0.000471018	0.000551491	0.000264548	0.00035621	0.000398277	0.00045471	0.00035522	0.000442783	0.000388885	0.000227588	0.000484609	0.000363439	0.000306169	0.000276565	0.000258837	0.000325341	0.000363943	0.000338639	0.000293199	0.000336628	0.000297004	0.000127239	0.000147947	0.000350632	0.000321258	0.000696548
ARGSYN-PWY: L-arginine biosynthesis I (via L-ornithine)|g__Acetatifactor.s__Acetatifactor_muris	0	0	0	0	0	0	0	0	0	0	0	0	0	0	0	0	0	0	0	0	0	0	0	0	0	0	0	0	0	0	0	0	0	0	0	0	0	0	0	0	0	0	0	0	0	0	0	0	0
ARGSYN-PWY: L-arginine biosynthesis I (via L-ornithine)|g__Acutalibacter.s__Acutalibacter_muris	0	0	0	0	0	0	0	0	0	0	0	0	0	0	0	0	6.39181e-06	0	4.90531e-06	0	5.47511e-06	0	0	0	0	0	0	0	0	5.2038e-06	0	0	0	0	0	0	0	0	0	0	6.5447e-06	3.07161e-06	0	0	0	0	0	0	0
ARGSYN-PWY: L-arginine biosynthesis I (via L-ornithine)|g__Clostridium.s__Clostridium_sp_ASF356	0	0	0	0	0	0	0	0	0	0	0	0	0	0	0	0	0	0	0	0	0	0	0	0	0	0	0	0	0	0	0	0	0	0	0	0	0	0	0	0	0	0	0	0	0	0	0	0	0
ARGSYN-PWY: L-arginine biosynthesis I (via L-ornithine)|g__Clostridium.s__Clostridium_sp_ASF502	0	0	6.69803e-06	0	0	0	0	0	0	0	0	0	0	0	0	0	0	4.74659e-06	0	0	0	0	0	0	0	0	0	0	0	0	1.47073e-05	0	0	0	0	0	0	0	0	0	1.11403e-06	0	0	0	0	0	0	0	0
ARGSYN-PWY: L-arginine biosynthesis I (via L-ornithine)|g__Dorea.s__Dorea_sp_5_2	0	0	0	6.11696e-06	4.52108e-06	0	0	0	0	0	0	0	0	0	0	0	0	0	0	0	0	0	0	0	0	0	0	2.6698e-06	0	0	5.56325e-06	0	0	0	0	0	0	0	0	0	0	0	0	0	0	0	0	5.84977e-06	0
ARGSYN-PWY: L-arginine biosynthesis I (via L-ornithine)|g__Erysipelatoclostridium.s__Clostridium_innocuum	0	0	0	0	0	0	0	0	0	0	0	0	0	1.48475e-05	0	0	0	0	0	0	0	0	0	0	0	0	0	0	0	0	0	0	0	0	0	0	0	0	0	0	0	0	0	0	0	0	0	0	0
ARGSYN-PWY: L-arginine biosynthesis I (via L-ornithine)|g__Escherichia.s__Escherichia_coli	0	0	0	0	0	0	0	0	0	0	0	0	0	4.42679e-06	0	0	0	0	0	0	0	0	0	0	0	0	0	0	0	0	0	0	0	0	0	0	0	0	0	0	0	0	0	0	0	0	0	0	0
ARGSYN-PWY: L-arginine biosynthesis I (via L-ornithine)|g__Eubacterium.s__Eubacterium_sp_14_2	0	0	0	4.27092e-06	0	0	0	0	0	0	0	0	0	8.18672e-06	0	0	0	0	0	0	0	0	0	6.97686e-05	1.45611e-05	0	0	0	0	0	0	0	0	0	0	0	0	0	0	0	0	0	0	0	0	0	0	0	0
ARGSYN-PWY: L-arginine biosynthesis I (via L-ornithine)|g__Faecalibaculum.s__Faecalibaculum_rodentium	0	0	0	0	0	0	0	0	0	6.98201e-06	0	0	0	0	0	0	0	0	0	0	5.83432e-06	0	0	0	0	0	0	0	0	0	0	0	0	0	0	0	0	0	0	0	0	0	0	0	0	0	0	0	0
ARGSYN-PWY: L-arginine biosynthesis I (via L-ornithine)|g__Helicobacter.s__Helicobacter_typhlonius	2.15605e-05	0	0	0	0	0	0	0	0	0	0	0	0	1.60685e-05	0	0	0	0	0	0	0	1.12144e-05	0	0	0	0	0	2.90679e-05	0	0	0	0	0	0	0	0	1.80985e-05	0	1.93753e-05	8.55508e-06	0	0	0	0	0	0	6.26662e-05	0	1.96114e-05
ARGSYN-PWY: L-arginine biosynthesis I (via L-ornithine)|g__Lachnospiraceae_unclassified.s__Lachnospiraceae_bacterium_10_1	0	0	0	0	0	0	0	0	0	0	0	0	0	0	0	0	0	0	2.1949e-06	0	4.18007e-05	0	0	0	0	0	0	0	0	0	0	0	0	0	0	0	0	0	0	3.34618e-06	0	0	0	0	0	0	0	0	0
ARGSYN-PWY: L-arginine biosynthesis I (via L-ornithine)|g__Lachnospiraceae_unclassified.s__Lachnospiraceae_bacterium_28_4	3.6126e-05	0	2.30409e-05	0	4.03494e-05	0	0	0.000132195	1.41986e-05	2.23445e-05	0	0	0	0	1.18022e-05	0	9.65517e-06	0	0	0	0	0	0.000111473	0	0	0	3.58442e-05	6.39632e-05	3.38954e-05	0	0	6.42955e-05	2.8606e-05	0	1.12471e-05	5.62893e-05	8.05504e-06	5.90908e-05	5.41248e-05	0	0	1.086e-05	2.63625e-05	0	0	7.69886e-06	3.80655e-05	5.66145e-05	0
ARGSYN-PWY: L-arginine biosynthesis I (via L-ornithine)|g__Lachnospiraceae_unclassified.s__Lachnospiraceae_bacterium_3_2	0	0	0	0	0	0	0	4.94021e-06	0	0	0	0	4.2343e-06	0	0	0	0	0	0	0	1.51295e-05	0	0	0	3.65456e-06	0	0	0	0	0	2.93598e-06	0	0	0	6.01904e-06	0	0	0	0	0	0	0	0	0	0	0	0	0	0
ARGSYN-PWY: L-arginine biosynthesis I (via L-ornithine)|g__Lachnospiraceae_unclassified.s__Lachnospiraceae_bacterium_A2	0	0	0	0	0	0	0	0	0	0	0	0	0	0	0	0	0	0	0	0	0	0	0	1.41868e-05	0	0	0	0	0	0	0	0	8.71931e-06	0	0	0	0	0	0	0	0	0	0	2.51993e-05	0	2.41903e-06	0	4.47405e-06	0
ARGSYN-PWY: L-arginine biosynthesis I (via L-ornithine)|g__Lachnospiraceae_unclassified.s__Lachnospiraceae_bacterium_A4	0	1.39593e-05	0	0	0	0	4.02408e-06	0	9.30598e-06	0	1.672e-05	0	0	0	0	0.000103554	9.526e-06	0	7.53025e-06	0	0	1.07934e-05	0	3.53789e-05	0	0	0	0	0	2.06722e-05	4.93463e-05	0	0	0	0	0	2.04449e-05	0	0	9.31043e-05	3.38941e-05	1.10688e-05	0	2.54398e-05	0	0	0	0	4.05708e-05
ARGSYN-PWY: L-arginine biosynthesis I (via L-ornithine)|g__Lachnospiraceae_unclassified.s__Lachnospiraceae_bacterium_COE1	0	0	0	0	0	0	0	0	0	0	0	0	0	0	0	8.00895e-06	2.80147e-06	0	5.03457e-06	0	0	0	0	1.11287e-05	7.09661e-06	4.973e-06	0	0	0	2.70502e-06	0	0	0	5.72279e-06	0	0	0	0	0	2.94625e-06	4.11091e-06	0	0	0	0	2.73843e-06	0	0	1.1788e-05
ARGSYN-PWY: L-arginine biosynthesis I (via L-ornithine)|g__Lachnospiraceae_unclassified.s__Lachnospiraceae_bacterium_M18_1	0	0	0	0	0	0	0	0	0	0	0	0	0	9.29809e-07	0	1.01586e-06	0	0	0	0	4.16528e-06	0	0	0	0	0	0	0	0	1.55531e-06	0	0	0	7.59945e-06	0	0	0	0	0	1.57779e-06	2.94715e-06	0	0	0	0	0	0	0	0
ARGSYN-PWY: L-arginine biosynthesis I (via L-ornithine)|g__Lactococcus.s__Lactococcus_lactis	0	0	0	8.37943e-06	1.78785e-05	0	0	0	0	0	0	0	0	0	0	0	0	0	0	0	0	0	0	0	0	0	0	0	0	0	0	0	2.1555e-05	0	0	0	0	0	1.35507e-05	0	0	0	1.21678e-05	0	0	0	0	1.5149e-05	0
ARGSYN-PWY: L-arginine biosynthesis I (via L-ornithine)|unclassified	0.000150793	0.000135725	0.000300694	0.000339646	0.000149789	7.19874e-05	0.000298312	0.000331556	0.000249344	0.000230603	0.000182543	0.000240936	0.000232115	0.000137324	0.000183703	0.00046673	0.000301063	0.000137866	0.000244173	0.000117442	0.000365472	0.000225763	0.00021596	0.000289613	0.000451381	0.000206553	0.000284371	0.000207493	0.000228635	0.000290175	0.000327548	0.000261669	0.000116881	0.000439061	0.000189139	0.000145409	0.000153107	0.000107203	0.000104886	0.000209831	0.000222574	0.000213316	0.000233692	0.000197583	9.75646e-05	0.000109393	0.000141893	0.000156715	0.000561075
ARGSYNBSUB-PWY: L-arginine biosynthesis II (acetyl cycle)	0.000375607	0.000160156	0.000349558	0.00038779	0.000318669	0.000261918	0.000317748	0.000517415	0.00029642	0.000273786	0.000212863	0.000272162	0.000311753	0.000286724	0.000321563	0.000622038	0.00037687	0.00025785	0.000317032	0.000192141	0.000506597	0.000270745	0.000491823	0.000486638	0.000527321	0.000247548	0.000350653	0.000401917	0.000448113	0.000329247	0.000452617	0.0003591	0.000220302	0.000472433	0.000358604	0.000298205	0.000288506	0.000240712	0.000336346	0.000362094	0.000307844	0.000273716	0.000335777	0.00031573	0.000101477	0.000139986	0.000356749	0.000340423	0.000733816
ARGSYNBSUB-PWY: L-arginine biosynthesis II (acetyl cycle)|g__Acetatifactor.s__Acetatifactor_muris	0	0	0	0	0	0	0	0	0	0	0	0	0	0	0	0	0	0	0	0	0	0	0	0	0	0	0	0	0	0	0	0	0	0	0	0	0	0	0	0	0	0	0	0	0	0	0	0	0
ARGSYNBSUB-PWY: L-arginine biosynthesis II (acetyl cycle)|g__Acutalibacter.s__Acutalibacter_muris	0	0	0	0	0	0	0	0	0	0	0	0	0	0	0	0	6.00125e-06	0	3.8965e-06	0	4.8099e-06	0	0	4.51826e-06	0	3.655e-06	0	0	0	4.52928e-06	0	0	0	0	0	0	0	0	0	0	6.55067e-06	3.51081e-06	0	0	0	0	0	0	0
ARGSYNBSUB-PWY: L-arginine biosynthesis II (acetyl cycle)|g__Akkermansia.s__Akkermansia_muciniphila	0	0	0	0	0	8.5549e-05	0	0	0	0	0	0	0	0	0	0	0	0	0	0	0	0	0	0	0	0	0	0	0	0	0	0	0	0	0	0	0	0	0	0	0	0	0	0	0	0	0	0	0
ARGSYNBSUB-PWY: L-arginine biosynthesis II (acetyl cycle)|g__Anaerotruncus.s__Anaerotruncus_sp_G3_2012	0	0	0	0	0	0	0	1.92862e-06	0	0	0	0	0	0	0	3.76987e-06	0	0	0	0	1.24663e-05	0	0	0	0	0	0	0	0	0	0	0	0	0	0	0	0	0	0	0	0	0	0	0	0	0	0	0	0
ARGSYNBSUB-PWY: L-arginine biosynthesis II (acetyl cycle)|g__Clostridium.s__Clostridium_sp_ASF356	0	0	0	0	0	0	0	0	0	0	0	0	0	0	0	0	0	0	0	0	0	0	0	0	0	0	0	0	0	0	4.26096e-06	0	0	0	0	0	0	0	0	0	0	0	0	0	0	0	0	0	0
ARGSYNBSUB-PWY: L-arginine biosynthesis II (acetyl cycle)|g__Clostridium.s__Clostridium_sp_ASF502	0	0	5.44144e-06	0	0	0	0	0	0	3.16764e-06	0	0	0	0	0	0	3.31586e-06	3.91318e-06	0	0	0	0	1.84339e-06	0	0	0	0	0	0	0	1.31805e-05	0	0	0	0	0	0	0	0	0	1.78291e-06	0	0	0	0	0	0	0	0
ARGSYNBSUB-PWY: L-arginine biosynthesis II (acetyl cycle)|g__Dorea.s__Dorea_sp_5_2	0	0	0	7.76382e-06	4.73541e-06	0	0	0	0	0	0	0	0	2.68049e-06	0	0	0	4.85873e-06	3.01057e-06	0	0	0	4.75516e-06	0	0	0	0	2.32224e-06	0	0	6.0973e-06	0	0	0	0	0	0	0	0	0	0	0	2.87348e-06	0	0	0	0	5.63768e-06	0
ARGSYNBSUB-PWY: L-arginine biosynthesis II (acetyl cycle)|g__Erysipelatoclostridium.s__Clostridium_cocleatum	0	0	0	0	7.15402e-06	0	0	0	0	0	0	0	0	0	0	0	0	9.47594e-06	0	0	0	0	0	0	0	0	0	0	1.46295e-05	0	0	0	0	0	0	0	0	0	0	0	0	0	0	0	0	0	0	0	0
ARGSYNBSUB-PWY: L-arginine biosynthesis II (acetyl cycle)|g__Erysipelatoclostridium.s__Clostridium_innocuum	0	0	0	0	0	0	0	0	0	0	0	0	0	1.69589e-05	0	0	0	0	0	0	0	0	0	0	0	0	0	0	0	0	0	0	0	0	0	0	0	0	0	0	0	0	0	0	0	0	0	0	0
ARGSYNBSUB-PWY: L-arginine biosynthesis II (acetyl cycle)|g__Escherichia.s__Escherichia_coli	0	0	0	0	0	0	0	0	0	0	0	0	0	3.72517e-06	0	0	0	0	0	0	0	0	0	0	0	0	0	0	0	0	0	0	0	0	0	0	0	0	0	0	0	0	0	0	0	0	0	0	0
ARGSYNBSUB-PWY: L-arginine biosynthesis II (acetyl cycle)|g__Eubacterium.s__Eubacterium_sp_14_2	0	0	0	4.54168e-06	0	0	0	0	0	0	0	0	0	8.51624e-06	0	0	0	0	0	0	0	0	0	7.22089e-05	1.32418e-05	0	0	0	0	0	0	0	0	0	0	0	0	0	0	0	0	0	0	0	0	0	0	0	0
ARGSYNBSUB-PWY: L-arginine biosynthesis II (acetyl cycle)|g__Faecalibaculum.s__Faecalibaculum_rodentium	0	0	0	0	0	0	0	0	0	8.33523e-06	0	0	0	0	0	0	0	0	0	0	6.34577e-06	0	0	0	0	0	0	0	0	0	0	0	3.39513e-06	0	0	0	0	0	0	0	0	0	0	0	0	0	0	0	0
ARGSYNBSUB-PWY: L-arginine biosynthesis II (acetyl cycle)|g__Helicobacter.s__Helicobacter_bilis	0	0	0	0	0	0	0	0	0	0	0	0	0	0	0	0	0	0	0	0	0	0	0	4.37852e-06	2.15788e-06	0	0	0	0	0	0	0	0	0	0	0	0	1.7937e-05	0	0	0	0	0	0	0	0	0	0	0
ARGSYNBSUB-PWY: L-arginine biosynthesis II (acetyl cycle)|g__Helicobacter.s__Helicobacter_hepaticus	0	0	0	0	4.18262e-06	0	0	0	0	0	0	0	0	0	0	0	0	0	0	0	0	0	0	0	0	0	0	0	0	0	0	0	0	0	0	0	0	0	0	0	0	0	0	0	0	0	0	0	0
ARGSYNBSUB-PWY: L-arginine biosynthesis II (acetyl cycle)|g__Helicobacter.s__Helicobacter_typhlonius	3.65692e-05	0	0	0	0	0	0	0	0	0	0	0	0	2.32451e-05	0	0	0	0	0	0	0	2.02734e-05	0	0	0	0	0	4.73226e-05	2.32478e-05	0	0	0	0	0	0	0	2.67516e-05	0	2.54986e-05	1.13288e-05	0	0	0	0	0	0	8.61238e-05	0	3.56132e-05
ARGSYNBSUB-PWY: L-arginine biosynthesis II (acetyl cycle)|g__Lachnospiraceae_unclassified.s__Lachnospiraceae_bacterium_10_1	0	0	0	0	0	0	0	0	0	0	0	0	0	0	0	0	0	0	2.64371e-06	0	4.29702e-05	0	0	0	0	0	0	0	0	0	0	0	0	0	0	0	0	0	0	3.79642e-06	0	0	0	0	0	0	0	0	0
ARGSYNBSUB-PWY: L-arginine biosynthesis II (acetyl cycle)|g__Lachnospiraceae_unclassified.s__Lachnospiraceae_bacterium_28_4	3.98722e-05	0	2.33236e-05	0	4.68749e-05	0	0	0.00014744	2.19561e-05	2.46933e-05	0	0	0	0	1.16111e-05	0	1.01975e-05	0	0	0	0	0	0.000126128	0	5.06278e-06	0	4.81655e-05	7.34763e-05	3.8008e-05	0	0	7.01921e-05	3.96359e-05	0	1.52978e-05	6.34944e-05	9.13084e-06	6.45113e-05	6.57484e-05	1.63577e-06	0	1.19535e-05	2.86571e-05	0	0	8.81924e-06	4.12306e-05	7.45537e-05	0
ARGSYNBSUB-PWY: L-arginine biosynthesis II (acetyl cycle)|g__Lachnospiraceae_unclassified.s__Lachnospiraceae_bacterium_3_2	0	0	0	0	0	0	0	6.43434e-06	0	0	0	0	4.24665e-06	0	0	0	0	0	0	0	1.9261e-05	0	0	0	4.19815e-06	0	0	0	0	0	3.46255e-06	0	0	3.56758e-06	7.80459e-06	0	0	0	0	0	0	0	0	0	0	0	0	0	0
ARGSYNBSUB-PWY: L-arginine biosynthesis II (acetyl cycle)|g__Lachnospiraceae_unclassified.s__Lachnospiraceae_bacterium_A2	0	0	0	0	0	0	0	2.76234e-06	0	0	0	0	0	0	0	0	0	0	0	0	0	0	0	1.58726e-05	0	0	0	0	0	0	0	0	8.64011e-06	0	0	0	0	0	0	0	0	0	0	2.93252e-05	0	3.01664e-06	0	5.06777e-06	0
ARGSYNBSUB-PWY: L-arginine biosynthesis II (acetyl cycle)|g__Lachnospiraceae_unclassified.s__Lachnospiraceae_bacterium_A4	0	1.31053e-05	0	0	0	0	4.79664e-06	0	1.03445e-05	0	1.95779e-05	0	0	0	0	0.000123626	1.14752e-05	3.6576e-06	8.53567e-06	0	1.87324e-06	1.28311e-05	0	3.97728e-05	4.58604e-06	0	0	0	0	2.09325e-05	5.64024e-05	0	0	0	0	0	2.3212e-05	0	0	0.000114885	3.64655e-05	1.29637e-05	0	3.11066e-05	0	0	0	0	4.71929e-05
ARGSYNBSUB-PWY: L-arginine biosynthesis II (acetyl cycle)|g__Lachnospiraceae_unclassified.s__Lachnospiraceae_bacterium_COE1	0	0	0	0	0	0	0	0	0	0	0	0	0	0	0	7.91746e-06	2.98797e-06	0	5.91684e-06	0	0	0	0	1.19106e-05	6.88044e-06	5.70986e-06	0	0	0	3.10833e-06	0	0	0	6.13698e-06	0	0	0	0	0	2.85813e-06	3.5737e-06	0	0	2.21511e-06	0	3.05109e-06	0	0	1.78493e-05
ARGSYNBSUB-PWY: L-arginine biosynthesis II (acetyl cycle)|g__Lachnospiraceae_unclassified.s__Lachnospiraceae_bacterium_M18_1	0	0	0	0	0	0	0	0	0	0	0	0	0	1.20719e-06	0	1.25998e-06	0	0	0	0	4.5853e-06	2.26794e-06	0	4.3008e-06	2.22097e-06	0	0	0	0	1.62109e-06	0	0	0	7.39968e-06	0	0	0	0	0	2.10518e-06	3.97701e-06	0	0	0	0	0	0	0	0
ARGSYNBSUB-PWY: L-arginine biosynthesis II (acetyl cycle)|g__Lactococcus.s__Lactococcus_lactis	0	0	0	8.93485e-06	1.78529e-05	0	0	0	0	0	0	0	0	0	0	0	0	3.1556e-06	0	0	0	0	0	0	0	0	0	0	4.45638e-06	0	0	0	2.52803e-05	0	6.85479e-06	0	0	4.53583e-06	2.93985e-05	0	0	0	3.67642e-05	0	0	0	0	1.48655e-05	0
ARGSYNBSUB-PWY: L-arginine biosynthesis II (acetyl cycle)|g__Mucispirillum.s__Mucispirillum_schaedleri	3.10962e-05	0	0	0	2.30759e-05	0	0	0	7.2947e-06	0	0	0	0	1.04351e-05	1.76585e-05	0	8.09178e-06	0	0	0	0	0	3.17647e-05	0	1.66929e-05	0	0	0	3.57026e-05	6.62474e-06	0	0	0	0	2.72894e-05	0	0	0	0	0	9.85642e-06	7.33059e-06	0	1.13938e-05	0	0	0	3.6548e-05	0
ARGSYNBSUB-PWY: L-arginine biosynthesis II (acetyl cycle)|unclassified	0.000146526	0.000131643	0.000293935	0.000342662	0.000161345	7.58873e-05	0.000289336	0.00030827	0.00023752	0.000222525	0.000172859	0.0002564	0.000263746	0.000143375	0.000185596	0.000450146	0.000314758	0.000142859	0.000263919	0.000123793	0.000364753	0.000205525	0.000225599	0.000292334	0.000430284	0.000194217	0.000279103	0.000207833	0.000222537	0.000272852	0.000332165	0.000240308	0.000118255	0.000426668	0.000191858	0.000141644	0.000161765	0.00010543	9.90627e-05	0.000181418	0.000197105	0.00019272	0.000234055	0.000198913	7.56904e-05	9.96079e-05	0.000137074	0.000155763	0.000602442
ARO-PWY: chorismate biosynthesis I	0.00020912	9.57555e-05	0.000185683	0.000152599	0.000221575	0.000230867	0.000150519	0.000202847	0.000155755	0.00016225	0.000105586	0.000154033	0.000149001	0.000135938	0.000168454	0.000246208	0.000142893	0.000160032	0.000205179	5.42257e-05	0.000253403	0.000142747	0.000205446	0.000222057	0.000235529	0.000141123	0.000128288	0.000193968	0.000287427	0.000200889	0.000192511	0.000203519	0.000191924	0.000235872	0.000225641	0.000175546	0.000146307	0.000149989	0.000220004	0.000207421	0.000177361	0.000165526	0.000177769	0.000156146	6.77036e-05	9.02997e-05	0.000171888	0.000202182	0.000335104
ARO-PWY: chorismate biosynthesis I|g__Acutalibacter.s__Acutalibacter_muris	0	0	0	0	0	0	0	0	0	0	0	0	0	0	0	0	1.33951e-05	0	8.1552e-06	0	2.32592e-06	1.49642e-06	0	0	0	3.66984e-06	0	0	0	3.41804e-06	0	0	0	0	0	0	0	0	0	0	8.26184e-06	5.72906e-06	0	0	1.07283e-05	0	0	0	0
ARO-PWY: chorismate biosynthesis I|g__Akkermansia.s__Akkermansia_muciniphila	0	0	0	0	0	5.38854e-05	0	0	0	0	0	0	0	0	0	0	0	0	0	0	0	0	0	0	0	0	0	0	0	0	0	0	0	0	0	0	0	0	0	0	0	0	0	0	0	0	0	0	0
ARO-PWY: chorismate biosynthesis I|g__Anaerotruncus.s__Anaerotruncus_sp_G3_2012	0	0	0	0	0	0	0	0	0	0	0	0	0	0	0	0	0	0	0	0	0	0	0	0	0	0	0	0	0	0	0	0	0	0	0	0	0	0	0	0	0	0	0	0	0	0	0	0	0
ARO-PWY: chorismate biosynthesis I|g__Bacteroides.s__Bacteroides_sartorii	2.6588e-05	0	0	0	0	0	0	0	0	0	0	0	0	0	0	0	0	0	0	0	0	0	0	0	0	0	0	7.04746e-06	0	0	0	0	0	0	0	0	6.45248e-06	0	0	0	0	0	0	0	0	0	8.28729e-06	0	0
ARO-PWY: chorismate biosynthesis I|g__Bacteroides.s__Bacteroides_vulgatus	0	0	0	0	0	0	0	0	0	0	0	0	0	0	0	0	0	0	0	0	0	0	0	0	0	0	0	0	0	0	0	0	0	0	0	0	0	0	0	0	0	0	0	0	0	2.07711e-06	0	0	0
ARO-PWY: chorismate biosynthesis I|g__Clostridium.s__Clostridium_perfringens	0	0	0	0	0	0	0	0	0	0	0	0	0	6.08641e-06	0	0	0	0	0	0	0	0	0	0	0	0	0	0	0	0	0	0	0	0	0	0	0	0	0	0	0	0	0	0	0	0	0	0	0
ARO-PWY: chorismate biosynthesis I|g__Clostridium.s__Clostridium_sp_ASF502	0	0	0	0	0	0	0	0	0	0	0	0	0	0	0	0	0	2.41238e-06	0	0	0	0	0	0	0	0	0	0	0	0	0	0	0	0	0	0	0	0	0	0	0	0	0	0	0	0	0	0	0
ARO-PWY: chorismate biosynthesis I|g__Dorea.s__Dorea_sp_5_2	0	0	0	2.28627e-06	0	0	0	0	0	0	0	0	0	0	0	0	0	0	0	0	0	0	0	0	0	0	0	0	0	0	0	0	0	0	0	0	0	0	0	0	0	0	0	0	0	0	0	0	0
ARO-PWY: chorismate biosynthesis I|g__Erysipelatoclostridium.s__Clostridium_cocleatum	0	0	0	0	1.44288e-05	0	0	0	0	0	0	0	0	0	0	0	0	1.28378e-05	0	0	0	0	0	0	0	0	0	0	3.86425e-05	0	0	0	0	0	0	0	0	0	1.08932e-05	0	0	0	0	0	0	0	0	0	0
ARO-PWY: chorismate biosynthesis I|g__Erysipelatoclostridium.s__Clostridium_innocuum	0	0	0	0	0	0	0	0	0	0	0	0	0	1.99076e-06	0	0	0	0	0	0	0	0	0	0	0	0	0	0	0	0	0	0	0	0	0	0	0	0	0	0	0	0	0	0	0	0	0	0	0
ARO-PWY: chorismate biosynthesis I|g__Escherichia.s__Escherichia_coli	0	0	0	0	0	0	0	0	0	0	0	0	0	9.23029e-06	0	0	0	0	0	0	0	0	0	0	0	0	0	0	0	0	0	0	0	0	0	0	0	0	0	0	0	0	0	0	0	0	0	0	0
ARO-PWY: chorismate biosynthesis I|g__Eubacterium.s__Eubacterium_sp_14_2	0	0	0	0	0	0	0	0	0	0	0	0	0	0	0	0	0	0	0	0	0	0	0	1.45209e-05	0	0	0	0	0	0	0	0	0	0	0	0	0	0	0	0	0	0	0	0	0	0	0	0	0
ARO-PWY: chorismate biosynthesis I|g__Faecalibaculum.s__Faecalibaculum_rodentium	0	0	0	0	0	0	0	0	0	4.85738e-06	0	0	0	0	0	0	0	0	0	0	0	0	0	0	0	0	0	0	0	0	0	0	4.37733e-06	0	0	0	0	0	0	0	0	0	0	0	0	0	0	0	0
ARO-PWY: chorismate biosynthesis I|g__Helicobacter.s__Helicobacter_bilis	0	0	0	0	0	0	0	0	0	0	0	0	0	0	0	0	0	0	0	0	0	0	0	2.69772e-06	0	0	0	0	0	0	0	0	0	0	0	0	0	3.51797e-06	0	0	0	0	0	0	0	0	0	0	0
ARO-PWY: chorismate biosynthesis I|g__Helicobacter.s__Helicobacter_hepaticus	0	0	0	0	3.25348e-06	0	1.55856e-06	0	0	0	0	0	0	0	0	0	0	0	0	0	0	0	0	0	0	0	0	0	0	0	0	0	0	0	0	0	0	0	0	0	0	0	0	0	0	0	0	0	0
ARO-PWY: chorismate biosynthesis I|g__Helicobacter.s__Helicobacter_typhlonius	3.16125e-05	0	0	0	0	0	0	0	0	0	0	0	0	1.82312e-05	0	0	0	0	0	0	0	1.56646e-05	0	0	0	0	0	3.43093e-05	1.88177e-05	0	0	0	0	0	0	0	2.25937e-05	0	1.53504e-05	8.43891e-06	0	0	0	0	0	0	6.84455e-05	0	3.83145e-05
ARO-PWY: chorismate biosynthesis I|g__Lachnospiraceae_unclassified.s__Lachnospiraceae_bacterium_10_1	0	0	0	0	0	0	0	0	0	0	0	0	0	0	0	0	0	0	0	0	1.36147e-05	0	0	0	0	0	0	0	0	0	0	0	0	0	0	0	0	0	0	1.92652e-06	0	0	0	0	0	0	0	0	0
ARO-PWY: chorismate biosynthesis I|g__Lachnospiraceae_unclassified.s__Lachnospiraceae_bacterium_28_4	1.28782e-05	0	6.64502e-06	0	1.89076e-05	0	0	3.32586e-05	5.15574e-06	9.72064e-06	0	0	0	0	8.91704e-06	0	3.26424e-06	0	0	0	0	0	3.89593e-05	0	0	0	8.70837e-06	2.2884e-05	1.73231e-05	0	0	2.94554e-05	1.36498e-05	0	7.87024e-06	3.68767e-05	0	2.46413e-05	2.89928e-05	0	0	3.56078e-06	1.03996e-05	0	0	5.07544e-06	1.55714e-05	3.20249e-05	0
ARO-PWY: chorismate biosynthesis I|g__Lachnospiraceae_unclassified.s__Lachnospiraceae_bacterium_3_2	0	0	0	0	0	0	0	0	0	0	0	0	0	0	0	0	0	0	0	0	3.96375e-06	0	0	0	0	0	0	0	0	0	0	0	0	0	0	0	0	0	0	0	0	0	0	0	0	0	0	0	0
ARO-PWY: chorismate biosynthesis I|g__Lachnospiraceae_unclassified.s__Lachnospiraceae_bacterium_A2	0	0	0	0	0	0	0	0	0	0	0	0	0	0	0	0	0	0	0	0	0	0	0	5.40786e-06	0	0	0	0	0	0	0	0	0	0	0	0	0	0	0	0	0	0	0	0	0	0	0	0	0
ARO-PWY: chorismate biosynthesis I|g__Lachnospiraceae_unclassified.s__Lachnospiraceae_bacterium_A4	0	1.6606e-05	0	0	0	0	0	0	1.00314e-05	0	1.7725e-05	0	0	0	0	4.95966e-05	5.62632e-06	0	4.72154e-06	0	0	7.57792e-06	0	1.88018e-05	0	0	0	0	0	2.00876e-05	3.47168e-05	0	0	0	0	0	1.08409e-05	0	0	0.00010001	2.51236e-05	1.01843e-05	0	2.15585e-05	0	0	0	0	2.28196e-05
ARO-PWY: chorismate biosynthesis I|g__Lachnospiraceae_unclassified.s__Lachnospiraceae_bacterium_COE1	0	0	0	0	0	0	0	0	0	0	0	0	0	0	0	2.77422e-06	0	0	0	0	0	0	0	3.02344e-06	0	0	0	0	0	3.42247e-06	0	0	0	0	0	0	0	0	0	0	0	0	0	0	0	0	0	0	3.54546e-06
ARO-PWY: chorismate biosynthesis I|g__Lachnospiraceae_unclassified.s__Lachnospiraceae_bacterium_M18_1	0	0	0	0	0	0	0	0	0	0	0	0	0	0	0	0	0	0	0	0	0	0	0	0	0	0	0	0	0	0	0	0	0	0	0	0	0	0	0	0	0	0	0	0	0	0	0	0	0
ARO-PWY: chorismate biosynthesis I|g__Lactococcus.s__Lactococcus_lactis	0	0	0	4.00074e-06	1.77221e-05	0	0	0	0	0	0	0	0	0	0	0	0	0	0	0	0	0	0	0	0	0	0	0	0	0	0	0	1.18928e-05	0	6.73858e-06	0	0	0	1.22849e-05	0	0	0	1.393e-05	0	0	0	0	1.52123e-05	0
ARO-PWY: chorismate biosynthesis I|g__Mucispirillum.s__Mucispirillum_schaedleri	3.49456e-05	0	0	0	1.48906e-05	0	0	0	6.7103e-06	0	0	0	0	1.04204e-05	5.41678e-06	0	0	0	0	0	0	0	4.54303e-05	0	1.30552e-05	0	0	0	2.60068e-05	7.84934e-06	0	0	0	9.81216e-06	3.50823e-05	1.84157e-05	0	0	1.17106e-05	0	9.04122e-06	1.46039e-05	0	1.13336e-05	0	0	0	1.85355e-05	0
ARO-PWY: chorismate biosynthesis I|g__Parabacteroides.s__Parabacteroides_distasonis	0	0	0	0	0	0	0	0	0	0	0	0	0	0	0	0	0	0	0	0	0	0	0	0	0	0	0	0	0	0	0	0	0	0	0	0	0	0	0	0	0	0	0	0	0	0	0	0	0
ARO-PWY: chorismate biosynthesis I|g__Parabacteroides.s__Parabacteroides_goldsteinii	0	0	0	0	0	0	0	0	0	0	0	0	0	5.57063e-06	0	0	0	3.14397e-05	0	0	0	0	0	0	0	0	0	0	0	0	0	0	0	0	0	0	0	0	3.62055e-06	0	0	0	0	0	0	0	0	0	0
ARO-PWY: chorismate biosynthesis I|g__Porphyromonas.s__Porphyromonas_sp_31_2	0	0	0	0	0	0	0	0	0	0	0	0	0	0	0	0	0	0	0	0	0	0	0	0	0	0	0	0	0	0	0	0	0	0	0	0	0	0	0	0	0	0	0	0	0	0	0	0	0
ARO-PWY: chorismate biosynthesis I|unclassified	5.89627e-05	5.23333e-05	0.000137336	0.000123162	6.04235e-05	3.34284e-05	0.000127322	0.000120967	0.000107803	0.000113043	6.64319e-05	0.000133693	8.95727e-05	4.3269e-05	8.75487e-05	0.000164108	8.96896e-05	6.95234e-05	0.000147921	0	0.000162685	9.25439e-05	8.60996e-05	0.000122187	0.000191672	0.000107259	9.35959e-05	8.40218e-05	4.85026e-05	0.00013799	0.000135507	0.000115283	0.000116863	0.00019652	9.8185e-05	6.87755e-05	5.97424e-05	7.02335e-05	7.35505e-05	7.18096e-05	9.73407e-05	0.000111889	0.000121518	8.55478e-05	3.64168e-05	6.32371e-05	5.36875e-05	7.48553e-05	0.00024669
ASPASN-PWY: superpathway of L-aspartate and L-asparagine biosynthesis	0.000151473	2.4488e-05	2.26471e-05	2.79515e-05	7.22437e-05	7.03779e-05	3.30391e-05	2.28733e-05	0.000142084	4.55443e-05	8.39753e-06	3.31545e-05	2.62904e-05	0.000208495	6.56193e-05	1.50239e-05	4.79168e-06	4.68165e-05	3.6512e-05	1.85357e-05	4.9301e-05	0.000126773	4.00964e-05	5.3704e-06	2.95113e-05	0.000110539	3.4561e-05	0.000171687	0.000172498	1.50871e-05	1.62682e-05	2.55465e-05	8.32458e-05	6.7595e-05	5.16859e-05	7.8286e-05	0.000124132	5.4793e-05	0.000129228	7.32139e-05	7.20114e-06	3.65836e-05	6.36513e-05	1.8889e-05	1.34737e-05	2.34169e-05	0.000257689	7.08105e-05	0.000143642
ASPASN-PWY: superpathway of L-aspartate and L-asparagine biosynthesis|g__Bacteroides.s__Bacteroides_sartorii	3.70985e-05	0	0	0	0	0	0	0	0	0	0	0	0	0	0	0	0	0	0	0	0	0	0	0	0	0	0	1.18764e-05	0	0	0	0	0	0	0	1.05527e-05	8.5895e-06	0	0	0	0	0	0	0	0	0	9.68263e-06	0	0
ASPASN-PWY: superpathway of L-aspartate and L-asparagine biosynthesis|g__Bacteroides.s__Bacteroides_uniformis	3.38461e-06	0	0	5.177e-06	1.20607e-05	1.82325e-05	0	2.83715e-06	0	1.41642e-06	0	1.94186e-06	8.78452e-06	8.03051e-06	5.07047e-06	0	0	3.48897e-06	1.53008e-06	0	2.86763e-06	0	1.57733e-06	0	0	0	0	0	8.60055e-06	1.02474e-06	0	3.92939e-06	0	0	9.17821e-06	6.25537e-06	0	2.10684e-06	5.39851e-06	0	0	0	2.20811e-06	0	0	0	0	0	0
ASPASN-PWY: superpathway of L-aspartate and L-asparagine biosynthesis|g__Bacteroides.s__Bacteroides_vulgatus	0	0	0	0	0	0	3.14231e-06	0	0	0	0	0	0	0	0	0	0	0	0	0	0	0	0	0	0	0	0	0	0	0	0	0	0	0	0	0	0	0	0	0	0	0	0	0	0	1.14324e-06	0	0	0
ASPASN-PWY: superpathway of L-aspartate and L-asparagine biosynthesis|g__Erysipelatoclostridium.s__Clostridium_innocuum	0	0	0	0	0	0	0	0	0	0	0	0	0	5.19532e-06	0	0	0	0	0	0	0	0	0	0	0	0	0	0	0	0	0	0	0	0	0	0	0	0	0	0	0	0	0	0	0	0	0	0	0
ASPASN-PWY: superpathway of L-aspartate and L-asparagine biosynthesis|g__Escherichia.s__Escherichia_coli	0	0	0	0	0	3.69812e-05	0	0	0	0	0	0	0	2.79198e-05	0	0	0	0	0	0	0	0	0	0	0	0	0	0	0	0	0	0	0	0	0	0	0	0	0	0	0	0	0	0	0	0	0	0	0
ASPASN-PWY: superpathway of L-aspartate and L-asparagine biosynthesis|g__Helicobacter.s__Helicobacter_typhlonius	7.27448e-05	0	0	0	0	0	0	0	0	0	0	0	0	5.65034e-05	0	0	0	0	0	0	0	4.88183e-05	0	0	0	0	0	0.000117569	6.1756e-05	0	0	0	0	0	0	0	7.24184e-05	0	5.44027e-05	2.53979e-05	0	0	0	0	0	0	0.000221399	0	7.76174e-05
ASPASN-PWY: superpathway of L-aspartate and L-asparagine biosynthesis|g__Parabacteroides.s__Parabacteroides_distasonis	0	0	0	0	0	0	0	0	0	0	0	0	0	0	0	0	0	0	0	0	0	0	0	0	0	0	0	0	0	0	0	0	0	0	0	0	0	0	0	0	0	0	0	0	0	0	0	0	0
ASPASN-PWY: superpathway of L-aspartate and L-asparagine biosynthesis|g__Porphyromonas.s__Porphyromonas_sp_31_2	0	0	0	0	0	0	0	0	0	0	0	0	0	0	0	0	0	0	0	0	0	0	0	0	0	0	0	0	0	0	0	0	0	0	0	0	0	0	0	0	0	0	0	0	0	0	0	0	0
ASPASN-PWY: superpathway of L-aspartate and L-asparagine biosynthesis|unclassified	6.33023e-06	2.38126e-05	2.10789e-05	2.23716e-05	1.09169e-05	1.88749e-05	1.79125e-05	1.80025e-05	6.52023e-05	4.30973e-05	8.16887e-06	1.14061e-05	8.13654e-06	1.86443e-05	1.85071e-05	1.11356e-05	2.7609e-06	9.92485e-06	2.2013e-05	1.60887e-05	1.05677e-05	3.04533e-05	2.954e-05	5.20489e-06	2.67272e-05	7.2145e-05	1.98521e-05	1.86307e-05	1.78775e-05	6.59793e-06	1.59372e-05	1.76611e-05	4.6762e-05	5.54787e-05	1.29157e-05	1.17992e-05	7.92462e-06	3.05646e-05	1.99703e-05	3.19769e-05	3.94635e-06	2.2361e-05	4.37776e-05	1.04885e-05	1.32402e-05	2.07252e-05	1.11123e-05	1.38573e-05	1.1588e-05
AST-PWY: L-arginine degradation II (AST pathway)	0	0	0	0	0	0	0	0	0	0	0	0	0	0	0	0	0	0	0	0	0	0	0	0	0	0	0	0	0	0	0	0	0	0	0	0	0	0	0	0	0	0	0	0	0	0	0	0	0
AST-PWY: L-arginine degradation II (AST pathway)|g__Escherichia.s__Escherichia_coli	0	0	0	0	0	0	0	0	0	0	0	0	0	0	0	0	0	0	0	0	0	0	0	0	0	0	0	0	0	0	0	0	0	0	0	0	0	0	0	0	0	0	0	0	0	0	0	0	0
AST-PWY: L-arginine degradation II (AST pathway)|unclassified	0	0	0	0	0	0	0	0	0	0	0	0	0	0	0	0	0	0	0	0	0	0	0	0	0	0	0	0	0	0	0	0	0	0	0	0	0	0	0	0	0	0	0	0	0	0	0	0	0
BIOTIN-BIOSYNTHESIS-PWY: biotin biosynthesis I	0	0	5.53601e-06	0	2.90851e-06	1.92812e-05	0	0	0	0	0	0	0	2.53641e-05	5.18954e-06	0	0	4.28225e-05	0	0	0	0	0	0	0	0	0	0	3.90071e-06	0	0	0	2.40601e-05	0	0	0	0	0	0	0	0	0	0	0	0	0	0	0	0
BIOTIN-BIOSYNTHESIS-PWY: biotin biosynthesis I|g__Escherichia.s__Escherichia_coli	0	0	0	0	0	0	0	0	0	0	0	0	0	0	0	0	0	0	0	0	0	0	0	0	0	0	0	0	0	0	0	0	0	0	0	0	0	0	0	0	0	0	0	0	0	0	0	0	0
BIOTIN-BIOSYNTHESIS-PWY: biotin biosynthesis I|unclassified	0	0	0	0	0	0	0	0	0	0	0	0	0	7.01194e-06	4.9528e-06	0	0	0	0	0	0	0	0	0	0	0	0	0	3.52358e-06	0	0	0	0	0	0	0	0	0	0	0	0	0	0	0	0	0	0	0	0
BRANCHED-CHAIN-AA-SYN-PWY: superpathway of branched chain amino acid biosynthesis	0.000617234	0.000342445	0.000618909	0.000586726	0.000498852	0.000243092	0.000601882	0.000644137	0.000630964	0.000609888	0.000385137	0.000466597	0.000473998	0.000427791	0.000555111	0.00111464	0.000643594	0.000393724	0.000540765	0.000477825	0.000624758	0.000549783	0.000736505	0.000743745	0.000768225	0.000555176	0.000516751	0.00074976	0.000862045	0.000762092	0.000648925	0.000571771	0.000458555	0.000706368	0.000586375	0.000428628	0.000542183	0.000428217	0.000459936	0.000629167	0.000693937	0.000484972	0.000452177	0.000432922	0.000415612	0.000340266	0.000704831	0.000561306	0.000976402
BRANCHED-CHAIN-AA-SYN-PWY: superpathway of branched chain amino acid biosynthesis|g__Acutalibacter.s__Acutalibacter_muris	0	0	0	0	0	0	0	0	0	0	0	0	0	0	0	0	1.78713e-05	0	6.31209e-06	0	2.12296e-06	0	0	0	0	0	0	0	0	4.37761e-06	0	0	0	0	0	0	0	0	0	0	4.69626e-06	6.7411e-06	0	0	0	0	0	0	0
BRANCHED-CHAIN-AA-SYN-PWY: superpathway of branched chain amino acid biosynthesis|g__Akkermansia.s__Akkermansia_muciniphila	0	0	0	0	0	4.0957e-05	0	0	0	0	0	0	0	0	0	0	0	0	0	0	0	0	0	0	0	0	0	0	0	0	0	0	0	0	0	0	0	0	0	0	0	0	0	0	0	0	0	0	0
BRANCHED-CHAIN-AA-SYN-PWY: superpathway of branched chain amino acid biosynthesis|g__Bacteroides.s__Bacteroides_caecimuris	0	0	0	0	0	0	0	0	0	0	0	0	0	0	1.51112e-05	0	0	0	6.06689e-06	0	1.78079e-06	0	0	0	0	0	0	0	9.55255e-06	1.41931e-06	0	0	3.72143e-05	0	0	0	0	0	5.17827e-06	0	0	0	0	0	0	0	0	0	0
BRANCHED-CHAIN-AA-SYN-PWY: superpathway of branched chain amino acid biosynthesis|g__Bacteroides.s__Bacteroides_uniformis	1.76606e-05	0	1.46359e-05	1.87702e-05	4.23463e-05	8.7954e-05	5.06123e-06	1.64373e-05	0	9.77447e-06	0	6.51996e-06	4.43216e-05	2.34639e-05	9.72451e-05	0	4.44009e-06	1.54743e-05	1.14752e-05	0	1.11592e-05	0	5.1731e-06	0	2.15003e-06	3.51489e-06	8.45551e-06	0	3.87347e-05	1.28285e-05	0	1.97546e-05	0	0	7.26329e-05	2.49102e-05	8.84846e-06	4.75702e-06	3.06752e-05	2.21064e-06	6.62932e-06	0	1.16024e-05	0	2.18495e-05	3.99806e-06	2.93088e-06	0	0
BRANCHED-CHAIN-AA-SYN-PWY: superpathway of branched chain amino acid biosynthesis|g__Erysipelatoclostridium.s__Clostridium_innocuum	0	0	0	0	0	0	0	0	0	0	0	0	0	8.78825e-06	0	0	0	0	0	0	0	0	0	0	0	0	0	0	0	0	0	0	0	0	0	0	0	0	0	0	0	0	0	0	0	0	0	0	0
BRANCHED-CHAIN-AA-SYN-PWY: superpathway of branched chain amino acid biosynthesis|g__Escherichia.s__Escherichia_coli	0	0	0	0	0	0	0	0	0	0	0	0	0	0	0	0	0	0	0	0	0	0	0	0	0	0	0	0	0	0	0	0	0	0	0	0	0	0	0	0	0	0	0	0	0	0	0	0	0
BRANCHED-CHAIN-AA-SYN-PWY: superpathway of branched chain amino acid biosynthesis|g__Faecalibaculum.s__Faecalibaculum_rodentium	0	0	0	0	0	0	0	0	0	1.60008e-05	0	0	0	0	0	0	0	0	0	0	4.22131e-06	0	0	0	0	0	6.93458e-06	0	0	0	0	0	9.16635e-06	0	0	0	0	0	0	0	0	0	0	0	0	0	0	0	0
BRANCHED-CHAIN-AA-SYN-PWY: superpathway of branched chain amino acid biosynthesis|g__Helicobacter.s__Helicobacter_bilis	0	0	0	0	0	0	0	0	0	0	0	0	0	0	0	0	0	0	0	4.57711e-05	0	0	0	1.19434e-05	6.108e-06	0	0	0	0	0	0	0	0	7.6128e-06	0	0	0	2.80443e-05	0	0	0	0	0	0	0	0	0	0	0
BRANCHED-CHAIN-AA-SYN-PWY: superpathway of branched chain amino acid biosynthesis|g__Helicobacter.s__Helicobacter_hepaticus	0	0	0	0	6.85806e-06	0	8.56724e-06	0	0	0	0	0	0	0	0	0	0	0	0	0	0	0	0	0	0	0	0	0	0	0	0	0	0	0	0	0	0	0	0	4.44811e-06	0	0	0	1.35008e-05	0	9.33563e-06	0	0	0
BRANCHED-CHAIN-AA-SYN-PWY: superpathway of branched chain amino acid biosynthesis|g__Helicobacter.s__Helicobacter_typhlonius	0.00010844	0	0	0	0	0	0	0	0	0	0	0	0	7.04862e-05	0	0	0	0	0	0	0	5.72037e-05	0	0	0	0	0	0.000142224	7.37726e-05	0	0	0	0	0	0	0	8.78721e-05	0	6.36726e-05	3.36158e-05	0	0	0	0	0	0	0.00028079	0	0.000112087
BRANCHED-CHAIN-AA-SYN-PWY: superpathway of branched chain amino acid biosynthesis|g__Lachnospiraceae_unclassified.s__Lachnospiraceae_bacterium_3_2	0	0	0	0	0	0	0	0	0	0	0	0	0	0	0	0	0	0	0	0	2.85742e-05	3.00324e-06	0	0	0	1.24411e-05	0	0	0	0	0	0	0	0	0	0	0	0	0	0	0	0	0	0	0	0	0	0	0
BRANCHED-CHAIN-AA-SYN-PWY: superpathway of branched chain amino acid biosynthesis|g__Mucispirillum.s__Mucispirillum_schaedleri	9.94782e-05	0	0	0	4.21295e-05	0	0	0	2.16463e-05	0	0	0	0	2.50881e-05	4.9922e-05	9.06809e-06	2.57846e-05	0	0	0	0	0	0.000106563	1.63941e-05	3.78354e-05	1.51242e-05	0	0	0.000121412	2.34406e-05	0	0	0	1.85912e-05	8.04073e-05	4.28718e-05	0	0	1.81474e-05	0	5.26191e-05	3.47142e-05	0	2.56933e-05	0	4.78093e-06	0	7.35494e-05	0
BRANCHED-CHAIN-AA-SYN-PWY: superpathway of branched chain amino acid biosynthesis|g__Parabacteroides.s__Parabacteroides_distasonis	0	0	0	0	0	0	0	0	0	0	0	0	0	0	0	0	0	0	0	0	0	0	0	0	0	0	0	0	0	0	0	0	0	0	0	0	0	0	0	0	0	0	0	0	0	0	0	0	0
BRANCHED-CHAIN-AA-SYN-PWY: superpathway of branched chain amino acid biosynthesis|g__Parabacteroides.s__Parabacteroides_goldsteinii	0	0	0	0	0	0	0	0	0	0	0	0	0	4.87011e-06	0	0	0	2.62963e-05	0	0	0	0	0	0	0	0	0	0	6.73606e-06	0	0	0	0	0	1.06135e-05	0	0	0	0	0	0	0	0	0	0	0	0	0	0
BRANCHED-CHAIN-AA-SYN-PWY: superpathway of branched chain amino acid biosynthesis|unclassified	0.000166992	0.000311762	0.000529152	0.000478714	0.000235148	2.39267e-05	0.000542022	0.000462004	0.000516426	0.000475287	0.000351401	0.000415717	0.000361472	0.00013599	0.000184674	0.000962612	0.000516832	0.000220447	0.000454597	0.00022229	0.000458645	0.000402102	0.000316052	0.000551625	0.000610832	0.000439617	0.00043013	0.000345405	0.000181375	0.000643008	0.000575518	0.000398832	0.000245699	0.000609581	0.000261735	0.000157187	0.000311519	0.000164482	0.000107029	0.000421976	0.000508811	0.000350312	0.000348263	0.000282497	0.00033549	0.000254122	0.000224497	0.000225279	0.000518743
CALVIN-PWY: Calvin-Benson-Bassham cycle	0.000351633	0.00101191	0.000603953	0.000850104	0.000431722	0.000336335	0.000739335	0.000736838	0.000943029	0.000473463	0.000483421	0.000848808	0.000424613	0.000572707	0.000359769	0.00117363	0.000921233	0.000442115	0.000582413	0.000394065	0.000699247	0.00067513	0.000441262	0.00112364	0.000939261	0.000854305	0.000791024	0.000618653	0.00050784	0.00148796	0.00104927	0.000791044	0.000488338	0.000834199	0.000318988	0.000264689	0.000581232	0.000463598	0.000367291	0.000721158	0.000991912	0.000743325	0.00047985	0.000601762	0.000402939	0.000519916	0.000512214	0.00052104	0.00109461
CALVIN-PWY: Calvin-Benson-Bassham cycle|g__Acetatifactor.s__Acetatifactor_muris	0	0	0	0	0	0	0	0	0	0	0	0	0	0	0	0	0	0	0	0	0	0	0	0	0	0	0	0	0	0	0	0	0	0	0	0	0	0	0	0	0	0	0	0	0	0	0	0	0
CALVIN-PWY: Calvin-Benson-Bassham cycle|g__Escherichia.s__Escherichia_coli	0	0	0	0	0	0	0	0	0	0	0	0	0	2.99467e-05	0	0	0	0	0	0	0	0	0	0	0	0	0	0	0	0	0	0	0	0	0	0	0	0	0	0	0	0	0	0	0	0	0	0	0
CALVIN-PWY: Calvin-Benson-Bassham cycle|g__Helicobacter.s__Helicobacter_hepaticus	0	0	0	0	3.76639e-06	0	3.97129e-06	0	0	0	0	0	0	0	0	0	0	0	0	0	0	0	0	0	0	0	0	0	0	0	0	0	0	0	0	0	0	0	0	0	0	0	0	5.77688e-06	0	3.16067e-06	0	0	0
CALVIN-PWY: Calvin-Benson-Bassham cycle|g__Helicobacter.s__Helicobacter_typhlonius	4.57245e-05	0	0	0	0	0	0	0	0	0	0	0	0	2.938e-05	0	0	0	0	0	0	0	1.94485e-05	0	0	0	0	0	4.87222e-05	2.49219e-05	0	0	0	0	0	0	0	4.27663e-05	0	2.62919e-05	1.83696e-05	0	0	0	0	0	0	0.000113869	0	5.33968e-05
CALVIN-PWY: Calvin-Benson-Bassham cycle|g__Lachnospiraceae_unclassified.s__Lachnospiraceae_bacterium_M18_1	0	0	0	0	0	0	0	0	0	0	0	0	0	0	0	0	0	0	0	0	0	0	0	0	0	0	0	0	0	0	0	0	0	0	0	0	0	0	0	0	0	0	0	0	0	0	0	0	0
CALVIN-PWY: Calvin-Benson-Bassham cycle|g__Lactococcus.s__Lactococcus_lactis	0	0	0	1.09301e-05	1.58904e-05	8.40533e-06	0	0	0	0	0	0	0	0	0	0	0	9.00219e-06	0	0	0	0	0	0	0	0	0	4.54751e-06	6.77722e-06	0	0	0	3.03606e-05	0	0	6.82666e-06	0	1.37608e-05	3.39316e-05	0	0	0	4.34151e-05	0	0	0	2.87462e-06	1.32899e-05	0
CALVIN-PWY: Calvin-Benson-Bassham cycle|unclassified	0.000184479	0.000891282	0.000559895	0.000768966	0.000314777	8.02022e-05	0.000681477	0.000605687	0.000845885	0.000434111	0.000425284	0.000819283	0.000392878	0.000215136	0.00031811	0.0010849	0.000853849	0.000291692	0.000523498	0.000248781	0.00057434	0.000587561	0.000338283	0.000869537	0.000799056	0.000734969	0.000692367	0.000406014	0.000326423	0.00136138	0.000876229	0.000691011	0.000361681	0.00074653	0.000256226	0.000193372	0.000467478	0.000287189	0.000154853	0.000584659	0.000884626	0.000647947	0.000349564	0.000451951	0.000379664	0.000403114	0.000206967	0.000392313	0.000954177
CARNMET-PWY: L-carnitine degradation I	0	0	0	0	0	0	0	0	0	0	0	0	0	0	0	0	0	0	0	0	0	0	0	0	0	0	0	0	0	0	0	0	0	0	0	0	0	0	0	0	0	0	0	0	0	0	0	0	0
CARNMET-PWY: L-carnitine degradation I|g__Escherichia.s__Escherichia_coli	0	0	0	0	0	0	0	0	0	0	0	0	0	0	0	0	0	0	0	0	0	0	0	0	0	0	0	0	0	0	0	0	0	0	0	0	0	0	0	0	0	0	0	0	0	0	0	0	0
CENTFERM-PWY: pyruvate fermentation to butanoate	7.31981e-05	7.81867e-05	4.09643e-05	7.03415e-05	4.06275e-05	3.69128e-05	6.19855e-05	9.72326e-05	7.43479e-05	8.00844e-05	6.16143e-05	6.38626e-05	8.55993e-05	5.85123e-05	2.41667e-05	0.000230972	0.000115117	4.62757e-05	7.78145e-05	0.000128796	8.1118e-05	0.000103378	4.81395e-05	0.000108427	0.000128119	6.19457e-05	6.00562e-05	0.000134072	3.93701e-05	0.000123521	0.000107344	8.50699e-05	0	0.000114411	3.23736e-05	4.03044e-05	5.57584e-05	5.18639e-05	3.13986e-05	9.40833e-05	7.85386e-05	5.31719e-05	7.56531e-05	8.07428e-05	4.91799e-05	5.42088e-05	9.17422e-05	5.65722e-05	7.20514e-05
CENTFERM-PWY: pyruvate fermentation to butanoate|unclassified	5.86312e-05	7.48439e-05	4.05217e-05	6.93623e-05	3.42518e-05	2.92707e-05	6.01912e-05	9.24095e-05	7.40427e-05	7.93952e-05	6.13445e-05	6.34117e-05	8.51759e-05	4.57025e-05	2.39677e-05	0.000218488	0.000112867	4.58113e-05	7.66733e-05	0	7.54208e-05	8.9829e-05	4.70122e-05	9.12068e-05	0.000115957	5.963e-05	5.97423e-05	8.50205e-05	3.5782e-05	0.000122936	9.48882e-05	8.22102e-05	0	0.000106474	3.05452e-05	3.49335e-05	4.0952e-05	4.15589e-05	2.33913e-05	6.9106e-05	7.73635e-05	5.11856e-05	7.17686e-05	5.87237e-05	4.88805e-05	3.19945e-05	6.74569e-05	5.26537e-05	5.74563e-05
CITRULBIO-PWY: L-citrulline biosynthesis	5.56489e-05	0	2.85269e-05	0	7.89404e-06	0	1.32243e-05	0	0	0	0	1.77239e-05	0	0.000132056	4.34363e-05	2.72807e-06	2.37244e-06	0.000162878	8.24794e-06	0	0	2.43771e-05	0	0	0	0	0	5.46151e-05	4.39591e-05	0	4.90132e-06	0	0	0	2.39952e-05	1.82262e-05	7.70074e-05	0	4.93122e-05	1.98293e-05	0	4.12728e-06	0	1.05967e-05	0	1.48247e-05	0.00012411	1.61904e-05	0.000112848
CITRULBIO-PWY: L-citrulline biosynthesis|g__Escherichia.s__Escherichia_coli	0	0	0	0	0	0	0	0	0	0	0	0	0	0	0	0	0	0	0	0	0	0	0	0	0	0	0	0	0	0	0	0	0	0	0	0	0	0	0	0	0	0	0	0	0	0	0	0	0
CITRULBIO-PWY: L-citrulline biosynthesis|g__Helicobacter.s__Helicobacter_hepaticus	0	0	0	0	2.86379e-06	0	0	0	0	0	0	0	0	0	0	0	0	0	0	0	0	0	0	0	0	0	0	0	0	0	0	0	0	0	0	0	0	0	0	0	0	0	0	0	0	0	0	0	0
CITRULBIO-PWY: L-citrulline biosynthesis|g__Helicobacter.s__Helicobacter_typhlonius	2.10313e-05	0	0	0	0	0	0	0	0	0	0	0	0	1.36053e-05	0	0	0	0	0	0	0	9.36461e-06	0	0	0	0	0	2.22465e-05	1.17309e-05	0	0	0	0	0	0	0	1.74558e-05	0	9.89519e-06	7.50732e-06	0	0	0	0	0	0	5.17994e-05	0	2.39164e-05
CITRULBIO-PWY: L-citrulline biosynthesis|unclassified	0	0	0	0	0	0	2.9668e-06	0	0	0	0	0	0	4.66629e-06	0	2.72415e-06	2.37038e-06	0	3.63136e-06	0	0	0	0	0	0	0	0	0	0	0	4.88325e-06	0	0	0	0	0	0	0	0	0	0	4.1155e-06	0	0	0	0	0	0	0
COA-PWY-1: superpathway of coenzyme A biosynthesis III (mammals)	0.000324029	0.00018299	0.000566929	0.000419805	0.000298553	0.000204768	0.000180687	0.000665619	0.000209976	0.000409703	0.000163929	0.000217343	0.000316408	0.000242749	0.000268773	0.000212389	0.000270401	0.000209804	0.000336401	0.00017875	0.000403379	0.000158044	0.000548907	0.00034667	0.000447041	0.000220253	0.000423759	0.000407771	0.000352004	0.000192511	0.000280269	0.000573517	0.000311016	0.000280333	0.00023092	0.000416222	0.000223481	0.000333139	0.000283846	0.000127096	0.000167685	0.000222827	0.000352193	0.00020733	0.000112735	0.000104193	0.000255983	0.000388135	0.000578506
COA-PWY-1: superpathway of coenzyme A biosynthesis III (mammals)|g__Acutalibacter.s__Acutalibacter_muris	0	0	0	0	0	0	0	0	0	0	0	0	0	0	0	0	6.925e-06	0	2.57434e-06	0	2.72821e-06	0	0	0	0	0	0	0	0	3.28942e-06	0	0	0	0	0	0	0	0	0	0	4.69051e-06	6.77871e-06	0	0	0	0	0	0	0
COA-PWY-1: superpathway of coenzyme A biosynthesis III (mammals)|g__Anaerotruncus.s__Anaerotruncus_sp_G3_2012	0	0	0	0	2.06263e-06	0	0	0	0	0	0	0	0	0	0	1.91498e-06	0	0	0	0	3.78707e-06	0	0	0	0	0	0	0	0	0	0	0	0	0	0	0	0	0	3.97674e-06	0	0	0	0	0	0	0	0	0	0
COA-PWY-1: superpathway of coenzyme A biosynthesis III (mammals)|g__Bacteroides.s__Bacteroides_caecimuris	0	0	0	0	0	0	0	0	0	0	0	0	0	0	0	0	0	0	2.39328e-06	0	0	0	0	0	0	0	0	0	0	0	0	0	0	0	0	0	0	0	1.76424e-06	0	0	0	0	0	0	0	0	0	0
COA-PWY-1: superpathway of coenzyme A biosynthesis III (mammals)|g__Bacteroides.s__Bacteroides_sartorii	4.03428e-05	0	0	0	0	0	0	0	0	0	0	0	0	0	0	0	0	0	0	0	0	0	0	0	0	0	0	1.4449e-05	0	0	0	0	0	0	0	1.85236e-05	1.2153e-05	0	0	0	0	0	0	0	0	0	7.0107e-06	0	0
COA-PWY-1: superpathway of coenzyme A biosynthesis III (mammals)|g__Bacteroides.s__Bacteroides_uniformis	1.2714e-05	0	1.18317e-05	1.85237e-05	3.36328e-05	4.47903e-05	0	1.71108e-05	0	1.61498e-05	0	1.28919e-05	2.43429e-05	2.42276e-05	4.00625e-05	0	0	1.15739e-05	0	0	9.08554e-06	0	3.63383e-06	0	0	0	1.23223e-05	2.95067e-06	3.98534e-05	4.15025e-06	0	1.03655e-05	0	0	2.63435e-05	1.80027e-05	0	4.74239e-06	1.24387e-05	0	0	0	1.11966e-05	0	0	0	2.79145e-06	0	0
COA-PWY-1: superpathway of coenzyme A biosynthesis III (mammals)|g__Bacteroides.s__Bacteroides_vulgatus	0	0	0	0	0	0	2.09385e-06	0	0	0	0	0	0	0	0	0	0	0	0	0	0	0	0	0	0	0	0	0	0	0	0	0	0	0	0	0	0	0	0	0	0	0	0	0	0	3.93088e-06	0	0	0
COA-PWY-1: superpathway of coenzyme A biosynthesis III (mammals)|g__Clostridium.s__Clostridium_perfringens	0	0	0	0	0	0	0	0	0	0	0	0	0	2.33408e-05	0	0	0	0	0	0	0	0	0	0	0	0	0	0	0	0	0	0	0	0	0	0	0	0	0	0	0	0	0	0	0	0	0	0	0
COA-PWY-1: superpathway of coenzyme A biosynthesis III (mammals)|g__Clostridium.s__Clostridium_sp_ASF356	0	0	0	0	0	0	0	0	0	0	0	0	0	0	0	0	0	0	0	0	0	0	0	0	0	0	0	0	0	0	0	0	0	0	0	0	0	0	0	0	0	0	0	0	0	0	0	0	0
COA-PWY-1: superpathway of coenzyme A biosynthesis III (mammals)|g__Dorea.s__Dorea_sp_5_2	0	0	0	0	2.9198e-06	0	0	0	0	0	0	0	0	0	0	0	0	0	0	0	0	0	0	0	0	0	0	0	0	0	0	0	0	0	0	0	0	0	0	0	0	0	0	0	0	0	0	0	0
COA-PWY-1: superpathway of coenzyme A biosynthesis III (mammals)|g__Erysipelatoclostridium.s__Clostridium_cocleatum	0	0	0	0	2.93949e-06	0	0	0	0	0	0	0	0	0	0	0	0	8.57047e-06	0	0	0	0	0	0	0	0	0	0	5.57454e-06	0	0	0	0	0	0	0	0	0	0	0	0	0	0	0	0	0	0	0	0
COA-PWY-1: superpathway of coenzyme A biosynthesis III (mammals)|g__Erysipelatoclostridium.s__Clostridium_innocuum	0	0	0	0	0	0	0	0	0	0	0	0	0	1.21131e-05	0	0	0	0	0	0	0	0	0	0	0	0	0	0	0	0	0	0	0	0	0	0	0	0	0	0	0	0	0	0	0	0	0	0	0
COA-PWY-1: superpathway of coenzyme A biosynthesis III (mammals)|g__Escherichia.s__Escherichia_coli	0	0	0	0	0	0	0	0	0	0	0	0	0	0	0	0	0	0	0	0	0	0	0	0	0	0	0	0	0	0	0	0	0	0	0	0	0	0	0	0	0	0	0	0	0	0	0	0	0
COA-PWY-1: superpathway of coenzyme A biosynthesis III (mammals)|g__Eubacterium.s__Eubacterium_sp_14_2	0	0	0	4.68923e-06	0	0	0	0	0	0	0	0	0	0	0	0	0	0	0	0	0	0	0	6.1346e-05	2.30785e-05	0	0	0	0	0	0	0	0	0	0	0	0	0	0	0	0	0	0	0	0	0	0	0	0
COA-PWY-1: superpathway of coenzyme A biosynthesis III (mammals)|g__Faecalibaculum.s__Faecalibaculum_rodentium	0	0	0	0	0	0	0	0	0	1.5289e-05	0	0	0	0	0	0	0	3.50841e-06	0	0	2.20473e-06	0	0	0	0	0	0	0	0	0	0	0	1.14505e-05	0	0	0	0	0	0	0	0	0	0	0	0	0	0	0	0
COA-PWY-1: superpathway of coenzyme A biosynthesis III (mammals)|g__Helicobacter.s__Helicobacter_bilis	0	0	0	0	0	0	0	0	0	0	0	0	0	0	0	0	0	0	0	0	0	0	0	0	0	0	0	0	0	0	0	0	0	0	0	0	0	4.33712e-06	0	0	0	0	0	0	0	0	0	0	0
COA-PWY-1: superpathway of coenzyme A biosynthesis III (mammals)|g__Helicobacter.s__Helicobacter_hepaticus	0	0	0	0	1.54763e-06	0	0	0	0	0	0	0	0	0	0	0	0	0	0	0	0	0	0	0	0	0	0	0	0	0	0	0	0	0	0	0	0	0	0	0	0	0	0	2.28988e-06	0	0	0	0	0
COA-PWY-1: superpathway of coenzyme A biosynthesis III (mammals)|g__Helicobacter.s__Helicobacter_typhlonius	5.17228e-06	0	0	0	0	0	0	0	0	0	0	0	0	5.18452e-06	0	0	0	0	0	0	0	2.8255e-06	0	0	0	0	0	1.27554e-05	4.22905e-06	0	0	0	0	0	0	0	3.12761e-06	0	2.66151e-06	1.20555e-06	0	0	0	0	0	0	1.99526e-05	0	0
COA-PWY-1: superpathway of coenzyme A biosynthesis III (mammals)|g__Lachnospiraceae_unclassified.s__Lachnospiraceae_bacterium_10_1	0	0	0	0	0	0	0	0	0	0	0	0	0	0	0	0	0	0	2.50302e-06	0	2.30596e-05	0	0	0	0	0	0	0	0	0	0	0	0	0	0	0	0	0	0	2.01306e-06	0	0	0	0	0	0	0	0	4.14582e-06
COA-PWY-1: superpathway of coenzyme A biosynthesis III (mammals)|g__Lachnospiraceae_unclassified.s__Lachnospiraceae_bacterium_28_4	4.6525e-05	0	5.48655e-05	0	7.54515e-05	0	0	0.000215189	3.63274e-05	5.7303e-05	0	0	0	0	1.47299e-05	0	5.67874e-06	0	0	0	2.45702e-06	0	0.000282649	0	9.45437e-06	0	0.000100274	0.000101897	3.9926e-05	0	0	0.000149744	5.64485e-05	0	2.14278e-05	0.00015271	1.35984e-05	0.000124388	8.58941e-05	0	0	1.57834e-05	5.20827e-05	0	0	8.25125e-06	5.39763e-05	0.000146148	6.88653e-06
COA-PWY-1: superpathway of coenzyme A biosynthesis III (mammals)|g__Lachnospiraceae_unclassified.s__Lachnospiraceae_bacterium_3_2	0	0	0	0	0	0	0	9.04432e-06	3.52502e-06	0	7.69207e-06	0	1.14371e-05	0	0	0	0	0	1.09528e-05	0	3.88773e-05	3.29202e-06	0	5.27007e-06	1.06678e-05	6.95426e-06	0	0	0	1.52368e-06	0	0	0	6.0347e-06	1.87738e-05	0	0	0	0	0	0	7.43915e-06	3.20177e-06	0	0	0	0	0	0
COA-PWY-1: superpathway of coenzyme A biosynthesis III (mammals)|g__Lachnospiraceae_unclassified.s__Lachnospiraceae_bacterium_A2	0	0	0	0	0	0	2.42622e-06	0	0	0	0	0	0	0	0	1.49948e-06	0	0	0	0	0	0	0	1.62898e-05	0	0	0	0	0	0	0	0	1.30712e-05	0	0	0	0	0	0	0	0	0	0	3.21901e-05	0	5.96058e-06	0	6.94965e-06	0
COA-PWY-1: superpathway of coenzyme A biosynthesis III (mammals)|g__Lactobacillus.s__Lactobacillus_murinus	0	0	0	0	0	0	0	0	0	0	0	0	0	0	0	0	0	0	0	0	0	0	0	0	0	0	0	0	0	0	0	0	0	0	0	0	0	0	0	3.81827e-06	0	0	0	0	0	0	0	0	0
COA-PWY-1: superpathway of coenzyme A biosynthesis III (mammals)|g__Lactococcus.s__Lactococcus_lactis	0	0	0	0	1.03061e-05	0	0	0	0	0	0	0	0	0	0	0	0	0	0	0	0	0	0	0	0	0	0	1.8434e-06	0	0	0	0	0	0	0	0	0	0	5.17473e-06	0	0	0	4.0813e-06	0	0	0	0	6.99246e-06	0
COA-PWY-1: superpathway of coenzyme A biosynthesis III (mammals)|g__Mucispirillum.s__Mucispirillum_schaedleri	1.44995e-05	0	0	0	1.11026e-05	0	0	0	0	0	0	0	0	4.14567e-06	0	0	0	0	0	0	0	0	1.36403e-05	0	5.22373e-06	0	0	0	1.39376e-05	2.68387e-06	0	0	0	0	0	9.12254e-06	0	0	0	0	0	6.09578e-06	0	4.59285e-06	0	0	0	1.56743e-05	0
COA-PWY-1: superpathway of coenzyme A biosynthesis III (mammals)|g__Muribaculum.s__Muribaculum_intestinale	0	0	0	0	0	0	0	0	0	0	0	0	0	0	0	0	0	0	0	0	5.08903e-06	0	0	0	0	0	0	0	0	0	0	0	0	0	0	0	0	0	0	0	0	0	0	0	0	0	0	0	0
COA-PWY-1: superpathway of coenzyme A biosynthesis III (mammals)|g__Parabacteroides.s__Parabacteroides_goldsteinii	0	0	0	0	0	0	0	0	0	0	0	0	0	5.72925e-06	0	0	0	2.97299e-05	0	0	0	0	4.7499e-06	0	0	0	0	0	0	0	0	0	0	0	0	0	0	0	0	0	0	0	0	0	0	0	0	0	0
COA-PWY-1: superpathway of coenzyme A biosynthesis III (mammals)|g__Prevotella.s__Prevotella_sp_MGM1	0	0	0	0	0	0	0	0	0	0	0	0	0	0	0	0	3.07194e-06	0	0	0	0	0	0	0	0	0	0	0	0	1.16016e-06	0	0	0	0	0	0	0	0	0	3.00774e-06	3.50142e-06	0	0	0	0	0	0	0	0
COA-PWY-1: superpathway of coenzyme A biosynthesis III (mammals)|g__Romboutsia.s__Romboutsia_ilealis	0	0	0	0	0	0	0	0	0	0	0	0	0	0	0	0	0	1.88414e-06	0	0	0	0	0	0	0	0	0	0	0	0	0	0	0	0	0	0	0	0	0	0	0	0	0	0	0	0	0	0	0
COA-PWY-1: superpathway of coenzyme A biosynthesis III (mammals)|unclassified	9.97143e-05	0.000152395	0.000313304	0.000297791	0.00010571	9.64777e-05	0.00015057	0.000185746	0.000148767	0.000218783	0.000114475	0.000173973	0.000160885	3.71893e-05	0.000153499	0.000174396	0.000199176	7.8999e-05	0.000259056	0.000132484	0.000180426	0.000129813	0.000112305	0.000167001	0.000353404	0.00017108	0.000245944	0.000123861	0.000185981	0.000145754	0.000211076	0.000194506	0.000169044	0.000250404	0.000110226	0.000116611	0.000146901	6.52666e-05	0.000112533	5.49945e-05	0.000113263	0.000156986	0.000209905	0.000104159	7.36762e-05	7.22993e-05	8.06173e-05	0.000142871	0.000489092
COA-PWY: coenzyme A biosynthesis I (prokaryotic)	0.000480347	0.000169144	0.000681205	0.000930309	0.000296985	0.000225311	0.000163792	0.0010696	0.000192158	0.000701103	0.000146346	0.00026887	0.000519201	0.000329321	0.000257978	0.000182977	0.00023484	0.000240762	0.000310976	0.000503207	0.000392156	0.000138588	0.000750403	0.000339047	0.000454701	0.000200314	0.000649681	0.000886627	0.000380885	0.000179291	0.000257761	0.000950567	0.000299153	0.000245997	0.000219092	0.000518446	0.000194542	0.000626098	0.000285305	0.00010925	0.000151828	0.000196701	0.000689549	0.000190996	9.96651e-05	9.66554e-05	0.000544365	0.000442631	0.000561683
COA-PWY: coenzyme A biosynthesis I (prokaryotic)|g__Acutalibacter.s__Acutalibacter_muris	0	0	0	0	0	0	0	0	4.16376e-06	0	4.90647e-06	0	0	0	0	0	3.52778e-05	0	2.02161e-05	0	4.67607e-06	3.01745e-06	0	0	0	8.69484e-06	0	0	0	6.93542e-06	6.38274e-06	0	0	0	0	0	0	0	0	0	1.12211e-05	8.97453e-06	0	0	8.47008e-06	9.50154e-07	0	0	0
COA-PWY: coenzyme A biosynthesis I (prokaryotic)|g__Akkermansia.s__Akkermansia_muciniphila	0	0	0	0	0	3.37365e-05	0	0	0	0	0	0	0	0	0	0	0	0	0	0	0	0	0	0	0	0	0	0	0	0	0	0	0	0	0	0	0	0	1.70129e-06	0	0	0	0	0	0	0	0	0	0
COA-PWY: coenzyme A biosynthesis I (prokaryotic)|g__Anaerotruncus.s__Anaerotruncus_sp_G3_2012	0	0	0	0	2.13688e-06	0	0	2.12134e-06	0	0	0	0	0	0	0	1.60441e-06	0	0	0	0	3.21833e-06	0	0	0	0	0	0	0	0	0	2.12842e-06	2.26168e-06	0	0	3.27177e-06	0	0	0	4.1751e-06	0	0	0	0	1.95855e-06	0	0	0	0	0
COA-PWY: coenzyme A biosynthesis I (prokaryotic)|g__Bacteroides.s__Bacteroides_caecimuris	0	0	0	0	0	0	0	0	0	0	0	0	0	0	0	0	0	0	2.09691e-06	0	1.23548e-06	0	0	0	0	0	0	0	0	1.58703e-06	0	1.27381e-06	0	0	0	0	0	0	1.48218e-06	0	0	0	0	0	0	0	0	0	0
COA-PWY: coenzyme A biosynthesis I (prokaryotic)|g__Bacteroides.s__Bacteroides_sartorii	3.53435e-05	0	0	0	0	0	0	0	0	0	0	0	0	0	0	0	0	0	0	0	0	0	0	0	0	0	0	1.75547e-05	0	0	0	0	0	0	0	1.77968e-05	1.19223e-05	0	0	0	0	0	0	0	0	0	1.1395e-05	0	0
COA-PWY: coenzyme A biosynthesis I (prokaryotic)|g__Bacteroides.s__Bacteroides_uniformis	1.24701e-05	0	1.70067e-05	2.16811e-05	3.60858e-05	6.62231e-05	3.14438e-06	2.2441e-05	0	1.76486e-05	0	1.35473e-05	3.27717e-05	3.02786e-05	4.7353e-05	0	1.46513e-06	1.21406e-05	0	0	7.95009e-06	0	7.56199e-06	0	0	0	1.49795e-05	2.83076e-06	3.70519e-05	6.75896e-06	0	2.02678e-05	0	0	3.85212e-05	1.66027e-05	0	6.93093e-06	2.49996e-05	0	0	2.12091e-06	1.27327e-05	0	6.87746e-06	0	2.65384e-06	0	0
COA-PWY: coenzyme A biosynthesis I (prokaryotic)|g__Bacteroides.s__Bacteroides_vulgatus	0	0	0	0	0	0	5.52664e-06	0	0	0	0	0	0	0	0	0	0	0	0	0	0	0	0	0	0	0	0	0	0	0	0	0	0	0	0	0	0	0	0	0	0	0	0	0	0	4.65085e-06	0	0	0
COA-PWY: coenzyme A biosynthesis I (prokaryotic)|g__Clostridium.s__Clostridium_perfringens	0	0	0	0	0	0	0	0	0	0	0	0	0	5.00517e-05	0	0	0	0	0	0	0	0	0	0	0	0	0	0	0	0	0	0	0	0	0	0	0	0	0	0	0	0	0	0	0	0	0	0	0
COA-PWY: coenzyme A biosynthesis I (prokaryotic)|g__Clostridium.s__Clostridium_sp_ASF356	0	0	0	0	0	0	0	0	0	0	0	0	0	0	0	0	0	0	0	0	0	0	0	0	0	0	0	0	0	0	1.49355e-06	0	0	0	0	0	0	0	0	0	0	0	0	0	0	0	0	0	0
COA-PWY: coenzyme A biosynthesis I (prokaryotic)|g__Dorea.s__Dorea_sp_5_2	0	0	0	0	2.65095e-06	0	0	0	0	0	0	0	0	0	0	0	0	0	0	0	0	0	0	0	0	0	0	0	0	0	0	0	0	0	0	0	0	0	0	0	0	0	0	0	0	0	0	0	0
COA-PWY: coenzyme A biosynthesis I (prokaryotic)|g__Erysipelatoclostridium.s__Clostridium_cocleatum	0	0	0	0	6.47886e-06	7.5456e-06	0	0	0	0	0	0	0	0	0	0	0	1.07046e-05	0	0	0	0	0	0	0	0	0	0	8.28897e-06	0	0	0	0	0	0	0	0	0	2.48795e-06	0	0	0	0	0	0	0	0	0	0
COA-PWY: coenzyme A biosynthesis I (prokaryotic)|g__Erysipelatoclostridium.s__Clostridium_innocuum	0	0	0	0	0	0	0	0	0	0	0	0	0	1.41828e-05	0	0	0	0	0	0	0	0	0	0	0	0	0	0	0	0	0	0	0	0	0	0	0	0	0	0	0	0	0	0	0	0	0	0	0
COA-PWY: coenzyme A biosynthesis I (prokaryotic)|g__Escherichia.s__Escherichia_coli	0	0	0	0	0	0	0	0	0	0	0	0	0	0	0	0	0	0	0	0	0	0	0	0	0	0	0	0	0	0	0	0	0	0	0	0	0	0	0	0	0	0	0	0	0	0	0	0	0
COA-PWY: coenzyme A biosynthesis I (prokaryotic)|g__Eubacterium.s__Eubacterium_sp_14_2	0	0	0	7.90291e-06	0	0	0	0	0	0	0	0	0	0	0	0	0	0	0	0	0	0	0	9.86565e-05	2.39212e-05	0	0	0	0	0	0	0	0	0	0	0	0	0	0	0	0	0	0	0	0	0	0	0	0
COA-PWY: coenzyme A biosynthesis I (prokaryotic)|g__Faecalibaculum.s__Faecalibaculum_rodentium	0	0	0	0	0	0	0	0	0	1.82093e-05	0	0	0	0	0	0	0	3.19213e-06	0	0	8.53071e-06	0	0	0	0	0	0	0	0	0	0	0	1.48934e-05	0	0	4.35194e-06	0	0	0	0	0	0	0	0	0	0	0	0	0
COA-PWY: coenzyme A biosynthesis I (prokaryotic)|g__Helicobacter.s__Helicobacter_bilis	0	0	0	0	0	0	0	0	0	0	0	0	0	0	0	0	0	0	0	0	0	0	0	0	0	0	0	0	0	0	0	0	0	0	0	0	0	4.10421e-06	0	0	0	0	0	0	0	0	0	0	0
COA-PWY: coenzyme A biosynthesis I (prokaryotic)|g__Helicobacter.s__Helicobacter_hepaticus	0	0	0	0	2.64503e-06	0	1.83304e-06	0	0	0	0	0	0	0	0	0	0	0	0	0	0	0	0	0	0	0	0	0	0	0	0	0	0	0	0	0	0	0	0	0	0	0	0	4.97391e-06	0	0	0	0	0
COA-PWY: coenzyme A biosynthesis I (prokaryotic)|g__Helicobacter.s__Helicobacter_typhlonius	1.3678e-05	0	0	0	0	0	0	0	0	0	0	0	0	5.31256e-06	0	0	0	0	0	0	0	5.69521e-06	0	0	0	0	0	2.04663e-05	1.12767e-05	0	0	0	0	0	0	0	1.35275e-05	0	4.82716e-06	4.5174e-06	0	0	0	0	0	0	4.01699e-05	0	1.80221e-05
COA-PWY: coenzyme A biosynthesis I (prokaryotic)|g__Lachnospiraceae_unclassified.s__Lachnospiraceae_bacterium_10_1	0	0	0	0	0	0	0	0	0	0	0	0	0	0	0	0	0	0	3.41961e-06	0	2.5432e-05	0	0	0	0	0	0	0	0	0	0	0	0	0	0	0	0	0	0	3.2203e-06	0	0	0	3.20888e-06	0	0	0	0	3.95792e-06
COA-PWY: coenzyme A biosynthesis I (prokaryotic)|g__Lachnospiraceae_unclassified.s__Lachnospiraceae_bacterium_28_4	0.000141265	0	0.000155008	4.44245e-06	7.66159e-05	0	0	0.000388853	3.57544e-05	0.000165052	2.36857e-06	0	0	1.3753e-06	1.47519e-05	1.56672e-06	1.49896e-05	1.06449e-06	0	9.21521e-05	3.15726e-06	0	0.000425031	2.43882e-06	9.36263e-06	0	0.000173271	0.000379304	4.2796e-05	2.67229e-06	0	0.000437092	5.57948e-05	0	2.00125e-05	0.000239349	1.45031e-05	0.000376319	8.80629e-05	4.82077e-06	0	1.73292e-05	0.000119927	0	0	7.80242e-06	0.00020675	0.000250445	6.74114e-06
COA-PWY: coenzyme A biosynthesis I (prokaryotic)|g__Lachnospiraceae_unclassified.s__Lachnospiraceae_bacterium_3_2	0	0	0	0	1.49915e-06	0	0	9.6821e-06	3.57846e-06	0	7.0349e-06	0	1.64952e-05	0	5.67622e-06	5.2047e-06	0	0	9.80753e-06	0	3.34189e-05	3.04099e-06	0	4.51367e-06	1.04476e-05	1.27457e-05	0	0	0	2.08193e-06	0	3.5378e-06	0	9.78276e-06	2.26292e-05	0	0	0	0	0	0	7.36776e-06	5.01291e-06	0	0	0	0	0	0
COA-PWY: coenzyme A biosynthesis I (prokaryotic)|g__Lachnospiraceae_unclassified.s__Lachnospiraceae_bacterium_A2	0	4.6878e-06	0	0	0	0	3.66579e-06	5.97261e-06	0	0	0	0	0	0	0	1.8044e-06	0	0	0	0	0	0	0	2.94956e-05	0	0	0	0	0	0	4.66851e-06	0	1.30852e-05	0	0	0	0	0	0	0	0	0	0	5.44391e-05	0	6.62253e-06	0	7.77886e-06	0
COA-PWY: coenzyme A biosynthesis I (prokaryotic)|g__Lactobacillus.s__Lactobacillus_johnsonii	0	0	0	0	0	0	0	0	0	0	0	0	0	0	0	0	0	0	0	0	0	0	0	0	0	0	0	0	0	0	0	0	2.84828e-06	0	0	0	0	0	0	0	0	0	0	0	0	0	0	0	0
COA-PWY: coenzyme A biosynthesis I (prokaryotic)|g__Lactobacillus.s__Lactobacillus_murinus	0	0	0	0	0	0	0	0	0	0	0	0	0	0	0	0	0	0	0	0	0	0	0	0	0	0	0	0	0	0	0	0	0	0	0	0	4.03838e-06	0	1.9507e-06	3.96637e-06	0	0	0	0	0	0	0	0	0
COA-PWY: coenzyme A biosynthesis I (prokaryotic)|g__Lactobacillus.s__Lactobacillus_reuteri	0	0	0	0	0	0	0	0	0	0	0	0	0	0	0	0	0	0	0	0	0	0	0	0	0	0	0	0	0	0	0	0	0	0	0	0	0	0	0	0	0	0	0	0	0	0	0	0	0
COA-PWY: coenzyme A biosynthesis I (prokaryotic)|g__Lactococcus.s__Lactococcus_lactis	0	0	0	7.82913e-06	1.34446e-05	0	0	0	0	0	0	0	0	0	0	0	0	3.85702e-06	0	0	0	0	0	0	0	0	0	2.37796e-06	5.98453e-06	0	0	0	2.27762e-05	0	0	5.16446e-06	0	6.70243e-06	2.13096e-05	0	0	0	2.83795e-05	0	0	0	3.2146e-06	7.55733e-06	0
COA-PWY: coenzyme A biosynthesis I (prokaryotic)|g__Mucispirillum.s__Mucispirillum_schaedleri	2.6058e-05	0	0	0	1.66512e-05	0	0	0	2.30143e-06	0	0	0	0	5.43701e-06	7.97212e-06	1.07278e-06	2.59548e-06	0	0	0	0	0	2.39257e-05	3.83955e-06	9.97877e-06	0	0	0	2.7459e-05	3.11449e-06	0	0	0	0	6.96675e-06	9.67072e-06	0	0	3.31283e-06	0	5.90142e-06	1.14192e-05	0	6.40877e-06	0	0	0	3.18326e-05	0
COA-PWY: coenzyme A biosynthesis I (prokaryotic)|g__Muribaculaceae_unclassified.s__Muribaculaceae_bacterium_DSM_103720	0	0	0	0	0	0	0	0	0	0	0	0	0	0	0	0	0	0	0	0	0	1.41967e-06	0	0	0	0	0	0	0	0	0	0	0	0	0	0	0	0	0	0	0	0	0	0	0	0	0	0	0
COA-PWY: coenzyme A biosynthesis I (prokaryotic)|g__Muribaculum.s__Muribaculum_intestinale	0	0	0	0	0	0	1.03335e-06	0	0	0	0	0	0	0	0	0	0	0	3.59086e-06	0	9.53563e-06	0	0	0	0	0	0	0	0	0	0	0	0	0	0	0	0	0	0	0	0	0	0	0	0	0	0	0	0
COA-PWY: coenzyme A biosynthesis I (prokaryotic)|g__Parabacteroides.s__Parabacteroides_distasonis	0	0	0	0	0	0	0	0	0	0	0	0	0	0	0	0	0	0	0	0	0	0	0	0	0	0	0	0	0	0	0	0	0	0	0	0	0	0	0	0	0	0	0	0	0	0	0	0	0
COA-PWY: coenzyme A biosynthesis I (prokaryotic)|g__Parabacteroides.s__Parabacteroides_goldsteinii	0	0	3.29405e-06	0	0	0	0	0	0	0	0	0	0	7.62079e-06	5.31166e-06	0	0	3.81529e-05	0	0	7.10675e-07	0	8.62256e-06	0	0	0	0	0	2.30125e-06	0	0	0	0	0	0	0	0	0	0	0	0	0	0	0	0	0	0	0	0
COA-PWY: coenzyme A biosynthesis I (prokaryotic)|g__Prevotella.s__Prevotella_sp_MGM1	0	0	0	0	0	0	3.85025e-06	0	0	0	0	0	0	0	0	0	7.06254e-06	0	0	0	1.40994e-06	0	0	0	0	0	0	0	0	2.40848e-06	0	0	0	4.077e-06	0	0	0	0	0	2.93207e-06	6.1095e-06	3.30501e-06	0	0	0	0	0	0	0
COA-PWY: coenzyme A biosynthesis I (prokaryotic)|g__Romboutsia.s__Romboutsia_ilealis	0	0	0	0	0	0	0	0	0	0	0	0	0	0	0	0	0	2.38054e-06	0	0	0	0	0	0	0	0	0	0	0	0	0	0	0	0	0	0	0	0	0	0	0	0	0	0	0	0	0	0	0
COA-PWY: coenzyme A biosynthesis I (prokaryotic)|unclassified	8.69539e-05	0.000141481	0.000278476	0.000848032	0.000133403	0.000105834	0.00013507	0.000157588	0.000134094	0.000229767	0.000101126	0.000255166	0.000456697	0.00019427	0.000155276	0.000155177	0.000170047	0.000137251	0.000247437	0.000405302	0.000282463	0.000113836	0.000100199	0.000155904	0.000400652	0.00015336	0.000348596	0.000110639	0.000227312	0.000136114	0.000195864	0.000171843	0.000186243	0.000218159	0.000102338	0.000105039	0.000125436	5.54029e-05	0.000112491	6.88701e-05	0.000102066	0.000136685	0.000442897	9.12551e-05	6.45696e-05	6.61358e-05	7.2505e-05	0.000134619	0.000483317
COBALSYN-PWY: superpathway of adenosylcobalamin salvage from cobinamide I	4.81689e-06	0	1.37597e-05	0	5.16611e-05	3.73443e-05	4.06775e-06	1.09991e-05	0	4.1579e-06	0	7.80266e-06	2.00979e-05	1.99701e-05	1.18806e-05	0	0	8.86533e-06	0	0	6.35103e-06	0	4.48473e-05	0	0	5.47386e-06	1.10944e-05	3.82383e-06	1.35637e-05	7.93071e-06	0	5.61436e-06	3.85221e-06	0	2.78102e-05	0	0	7.38106e-06	1.50601e-05	0	1.98535e-06	0	5.88588e-06	0	0	0	0	0	0
COBALSYN-PWY: superpathway of adenosylcobalamin salvage from cobinamide I|g__Bacteroides.s__Bacteroides_uniformis	0	0	4.7281e-06	0	3.31373e-05	1.32401e-05	0	3.88184e-06	0	3.88264e-06	0	0	0	8.79146e-06	6.16908e-06	0	0	4.14597e-06	0	0	1.59524e-06	0	0	0	0	0	3.88149e-06	8.57053e-07	2.50213e-06	0	0	0	0	0	1.50318e-05	0	0	0	6.55588e-06	0	0	0	3.33648e-06	0	0	0	0	0	0
COBALSYN-PWY: superpathway of adenosylcobalamin salvage from cobinamide I|g__Escherichia.s__Escherichia_coli	0	0	0	0	0	0	0	0	0	0	0	0	0	2.81168e-06	0	0	0	0	0	0	0	0	0	0	0	0	0	0	0	0	0	0	0	0	0	0	0	0	0	0	0	0	0	0	0	0	0	0	0
COBALSYN-PWY: superpathway of adenosylcobalamin salvage from cobinamide I|unclassified	0	0	1.16713e-05	0	0	0	0	0	0	0	0	0	0	1.03352e-06	0	0	0	0	0	0	0	0	8.20297e-06	0	0	0	0	0	1.5909e-06	0	0	0	2.93206e-06	0	0	0	0	0	0	0	0	0	0	0	0	0	0	0	0
COLANSYN-PWY: colanic acid building blocks biosynthesis	7.59505e-05	2.06882e-05	0.000101192	9.47915e-05	0.000147656	0.00011299	6.77837e-05	8.71897e-05	4.84632e-05	0.000164592	3.12366e-05	0.000137734	8.84461e-05	0.00021682	0.000149691	6.97408e-05	4.65991e-05	0.000155497	9.93497e-05	0	0.000109873	4.54532e-05	6.1029e-05	3.25317e-05	4.98059e-05	7.33384e-05	6.66428e-05	0.000116546	0.000109765	6.86277e-05	4.19481e-05	0.000131048	0.000169524	6.39465e-05	9.98183e-05	0.000121294	7.00389e-05	5.08232e-05	8.5811e-05	5.94364e-05	5.17445e-05	6.4916e-05	9.06511e-05	2.45806e-05	0.000130922	8.01876e-05	9.63977e-05	5.59223e-05	5.39847e-05
COLANSYN-PWY: colanic acid building blocks biosynthesis|g__Clostridium.s__Clostridium_perfringens	0	0	0	0	0	0	0	0	0	0	0	0	0	0	0	0	0	0	0	0	0	0	0	0	0	0	0	0	0	0	0	0	0	0	0	0	0	0	0	0	0	0	0	0	0	0	0	0	0
COLANSYN-PWY: colanic acid building blocks biosynthesis|g__Escherichia.s__Escherichia_coli	0	0	0	0	0	0	0	0	0	0	0	0	0	0	0	0	0	0	0	0	0	0	0	0	0	0	0	0	0	0	0	0	0	0	0	0	0	0	0	0	0	0	0	0	0	0	0	0	0
COLANSYN-PWY: colanic acid building blocks biosynthesis|g__Helicobacter.s__Helicobacter_typhlonius	9.99816e-06	0	0	0	0	0	0	0	0	0	0	0	0	3.34666e-06	0	0	0	0	0	0	0	0	0	0	0	0	0	9.25552e-06	3.94667e-06	0	0	0	0	0	0	0	6.45897e-06	0	7.03817e-06	0	0	0	0	0	0	0	1.9727e-05	0	1.05424e-05
COLANSYN-PWY: colanic acid building blocks biosynthesis|unclassified	3.53288e-05	0	8.16518e-05	8.10925e-05	6.9772e-05	1.72159e-05	4.71879e-05	6.65233e-05	4.72197e-05	0.000102602	2.24752e-05	7.6387e-05	5.67432e-05	2.4471e-05	5.10698e-05	6.03564e-05	2.98258e-05	3.37666e-05	3.35907e-05	0	7.22408e-05	2.28447e-05	4.12028e-05	3.10742e-05	4.23935e-05	3.34227e-05	5.21115e-05	6.28723e-05	2.91122e-05	3.0058e-05	2.11242e-05	9.23595e-05	6.23265e-05	4.81224e-05	2.57461e-05	2.09523e-05	7.79625e-06	3.90668e-05	3.4952e-05	3.35426e-05	2.85055e-05	1.76359e-05	6.14855e-05	8.94647e-06	4.82201e-05	2.22707e-05	4.61354e-05	4.84352e-05	9.07399e-06
COMPLETE-ARO-PWY: superpathway of aromatic amino acid biosynthesis	0.000215223	9.07679e-05	0.000130305	0.000139441	0.000205263	0.000171118	0.000131755	0.000159944	0.000155907	0.000149815	0.000107772	8.56193e-05	8.97993e-05	0.000135487	0.00013931	0.000229538	0.000142745	0.000171415	0.000140861	0	0.000177762	0.000153044	0.000200213	0.000193976	0.000228432	0.000134194	6.73971e-05	0.000180894	0.000266742	0.000178383	0.000174332	0.00016409	0.000184416	0.000190897	0.000222574	0.000187637	0.000136932	0.00012867	0.00022058	0.000210888	0.000174347	0.000153062	0.000163781	0.00016905	6.6799e-05	9.76506e-05	0.000180252	0.000211807	0.000337947
COMPLETE-ARO-PWY: superpathway of aromatic amino acid biosynthesis|g__Acutalibacter.s__Acutalibacter_muris	0	0	0	0	0	0	0	0	0	0	0	0	0	0	0	0	1.25234e-05	0	4.17565e-06	0	0	0	0	0	0	0	0	0	0	3.30407e-06	0	0	0	0	0	0	0	0	0	0	7.61294e-06	5.69573e-06	0	0	0	0	0	0	0
COMPLETE-ARO-PWY: superpathway of aromatic amino acid biosynthesis|g__Clostridium.s__Clostridium_sp_ASF502	0	0	0	0	0	0	0	0	0	0	0	0	0	0	0	0	0	0	0	0	0	0	0	0	0	0	0	0	0	0	0	0	0	0	0	0	0	0	0	0	0	0	0	0	0	0	0	0	0
COMPLETE-ARO-PWY: superpathway of aromatic amino acid biosynthesis|g__Erysipelatoclostridium.s__Clostridium_cocleatum	0	0	0	0	1.11101e-05	0	0	0	0	0	0	0	0	0	0	0	0	1.19641e-05	0	0	0	0	0	0	0	0	0	0	2.2865e-05	0	0	0	0	0	0	0	0	0	9.76715e-06	0	0	0	0	0	0	0	0	0	0
COMPLETE-ARO-PWY: superpathway of aromatic amino acid biosynthesis|g__Escherichia.s__Escherichia_coli	0	0	0	0	0	0	0	0	0	0	0	0	0	6.75803e-06	0	0	0	0	0	0	0	0	0	0	0	0	0	0	0	0	0	0	0	0	0	0	0	0	0	0	0	0	0	0	0	0	0	0	0
COMPLETE-ARO-PWY: superpathway of aromatic amino acid biosynthesis|g__Eubacterium.s__Eubacterium_sp_14_2	0	0	0	0	0	0	0	0	0	0	0	0	0	0	0	0	0	0	0	0	0	0	0	1.60773e-05	0	0	0	0	0	0	0	0	0	0	0	0	0	0	0	0	0	0	0	0	0	0	0	0	0
COMPLETE-ARO-PWY: superpathway of aromatic amino acid biosynthesis|g__Helicobacter.s__Helicobacter_bilis	0	0	0	0	0	0	0	0	0	0	0	0	0	0	0	0	0	0	0	0	0	0	0	0	0	0	0	0	0	0	0	0	0	0	0	0	0	0	0	0	0	0	0	0	0	0	0	0	0
COMPLETE-ARO-PWY: superpathway of aromatic amino acid biosynthesis|g__Helicobacter.s__Helicobacter_hepaticus	0	0	0	0	1.94992e-06	0	0	0	0	0	0	0	0	0	0	0	0	0	0	0	0	0	0	0	0	0	0	0	0	0	0	0	0	0	0	0	0	0	0	0	0	0	0	0	0	0	0	0	0
COMPLETE-ARO-PWY: superpathway of aromatic amino acid biosynthesis|g__Helicobacter.s__Helicobacter_typhlonius	2.77795e-05	0	0	0	0	0	0	0	0	0	0	0	0	9.34719e-06	0	0	0	0	0	0	0	1.47176e-05	0	0	0	0	0	2.99805e-05	1.65147e-05	0	0	0	0	0	0	0	2.36275e-05	0	1.45927e-05	8.41251e-06	0	0	0	0	0	0	6.16014e-05	0	2.97502e-05
COMPLETE-ARO-PWY: superpathway of aromatic amino acid biosynthesis|g__Lachnospiraceae_unclassified.s__Lachnospiraceae_bacterium_10_1	0	0	0	0	0	0	0	0	0	0	0	0	0	0	0	0	0	0	0	0	1.32923e-05	0	0	0	0	0	0	0	0	0	0	0	0	0	0	0	0	0	0	0	0	0	0	0	0	0	0	0	0
COMPLETE-ARO-PWY: superpathway of aromatic amino acid biosynthesis|g__Lachnospiraceae_unclassified.s__Lachnospiraceae_bacterium_28_4	1.34652e-05	0	7.20175e-06	0	1.91813e-05	0	0	3.68659e-05	5.43708e-06	1.01016e-05	0	0	0	0	0	0	2.2964e-06	0	0	0	0	0	4.09498e-05	0	0	0	9.73828e-06	2.46313e-05	1.52232e-05	0	0	3.22103e-05	1.28248e-05	0	8.59306e-06	3.30361e-05	0	2.48592e-05	3.11976e-05	0	0	3.49427e-06	9.3115e-06	0	0	5.37145e-06	1.66673e-05	3.29442e-05	0
COMPLETE-ARO-PWY: superpathway of aromatic amino acid biosynthesis|g__Lachnospiraceae_unclassified.s__Lachnospiraceae_bacterium_A2	0	0	0	0	0	0	0	0	0	0	0	0	0	0	0	0	0	0	0	0	0	0	0	4.1885e-06	0	0	0	0	0	0	0	0	0	0	0	0	0	0	0	0	0	0	0	0	0	0	0	0	0
COMPLETE-ARO-PWY: superpathway of aromatic amino acid biosynthesis|g__Lachnospiraceae_unclassified.s__Lachnospiraceae_bacterium_A4	0	0	0	0	0	0	0	0	0	0	1.10535e-05	0	0	0	0	5.32798e-05	6.15535e-06	0	3.84312e-06	0	0	4.58534e-06	0	1.95761e-05	0	0	0	0	0	1.32395e-05	3.19789e-05	0	0	0	0	0	0	0	0	9.71103e-05	2.55052e-05	9.23902e-06	0	2.22868e-05	0	0	0	0	2.51081e-05
COMPLETE-ARO-PWY: superpathway of aromatic amino acid biosynthesis|g__Lachnospiraceae_unclassified.s__Lachnospiraceae_bacterium_COE1	0	0	0	0	0	0	0	0	0	0	0	0	0	0	0	0	0	0	0	0	0	0	0	0	0	0	0	0	0	3.10732e-06	0	0	0	0	0	0	0	0	0	0	0	0	0	0	0	0	0	0	0
COMPLETE-ARO-PWY: superpathway of aromatic amino acid biosynthesis|g__Lachnospiraceae_unclassified.s__Lachnospiraceae_bacterium_M18_1	0	0	0	0	0	0	0	0	0	0	0	0	0	0	0	0	0	0	0	0	0	0	0	0	0	0	0	0	0	0	0	0	0	0	0	0	0	0	0	0	0	0	0	0	0	0	0	0	0
COMPLETE-ARO-PWY: superpathway of aromatic amino acid biosynthesis|g__Lactococcus.s__Lactococcus_lactis	0	0	0	0	1.85279e-05	0	0	0	0	0	0	0	0	0	0	0	0	0	0	0	0	0	0	0	0	0	0	0	0	0	0	0	0	0	6.9268e-06	0	0	0	0	0	0	0	1.07117e-05	0	0	0	0	1.51459e-05	0
COMPLETE-ARO-PWY: superpathway of aromatic amino acid biosynthesis|unclassified	3.78235e-05	3.95585e-05	0.000103256	0.000111411	4.85113e-05	0	0.00010581	8.94445e-05	0.000104428	0.000111759	6.73653e-05	8.01656e-05	7.15522e-05	2.8908e-05	1.65984e-05	0.000147936	7.70651e-05	5.67226e-05	7.73568e-05	0	7.93162e-05	9.9382e-05	6.27985e-05	6.96611e-05	0.000163003	9.82492e-05	4.03651e-05	6.97833e-05	4.27646e-05	0.000108688	0.000100847	8.05149e-05	0.000115643	0.000154317	7.75974e-05	5.61185e-05	3.43387e-05	5.6146e-05	6.89841e-05	6.61285e-05	7.7896e-05	6.82141e-05	0.000110606	8.43174e-05	3.41625e-05	6.35468e-05	5.16943e-05	5.29686e-05	0.000215495
CRNFORCAT-PWY: creatinine degradation I	0	0	1.54371e-05	0	4.80295e-06	0	5.88697e-06	0	2.53041e-06	0	0	0	0	0	0	0	0	6.20596e-06	0	0	0	0	0	0	0	0	0	0	0	0	0	8.7972e-06	0	0	0	0	0	0	0	0	0	0	0	0	0	3.35063e-06	0	0	0
CRNFORCAT-PWY: creatinine degradation I|unclassified	0	0	1.54371e-05	0	4.80295e-06	0	5.88697e-06	0	2.53041e-06	0	0	0	0	0	0	0	0	6.20596e-06	0	0	0	0	0	0	0	0	0	0	0	0	0	8.7972e-06	0	0	0	0	0	0	0	0	0	0	0	0	0	3.35063e-06	0	0	0
DAPLYSINESYN-PWY: L-lysine biosynthesis I	9.88945e-05	0	3.12443e-06	0	3.76068e-05	0	4.74636e-05	0	0	0	0	0	0	0.000145396	9.24139e-06	3.00982e-05	0	1.52403e-05	5.73366e-06	5.0201e-05	0	5.33769e-05	0	3.26022e-05	3.1941e-05	0	0	0.000100704	4.76669e-05	0	0	0	9.77549e-06	2.51982e-05	0	1.90629e-05	9.01473e-05	5.49539e-05	3.94707e-05	6.81442e-05	0	0	4.4429e-06	8.37611e-06	0	4.2252e-05	0.000121036	0	6.15044e-05
DAPLYSINESYN-PWY: L-lysine biosynthesis I|g__Escherichia.s__Escherichia_coli	0	0	0	0	0	0	0	0	0	0	0	0	0	6.72075e-06	0	0	0	0	0	0	0	0	0	0	0	0	0	0	0	0	0	0	0	0	0	0	0	0	0	0	0	0	0	0	0	0	0	0	0
DAPLYSINESYN-PWY: L-lysine biosynthesis I|g__Helicobacter.s__Helicobacter_bilis	0	0	0	0	0	0	0	0	0	0	0	0	0	0	0	0	0	0	0	0	0	0	0	8.85647e-06	3.64319e-06	0	0	0	0	0	0	0	0	4.53888e-06	0	0	0	1.94249e-05	0	0	0	0	0	0	0	0	0	0	0
DAPLYSINESYN-PWY: L-lysine biosynthesis I|g__Helicobacter.s__Helicobacter_hepaticus	0	0	0	0	0	0	2.94391e-06	0	0	0	0	0	0	0	0	0	0	0	0	0	0	0	0	0	0	0	0	0	0	0	0	0	0	0	0	0	0	0	0	0	0	0	0	0	0	0	0	0	0
DAPLYSINESYN-PWY: L-lysine biosynthesis I|g__Helicobacter.s__Helicobacter_typhlonius	1.89862e-05	0	0	0	0	0	0	0	0	0	0	0	0	9.39247e-06	0	0	0	0	0	0	0	8.79781e-06	0	0	0	0	0	2.3066e-05	9.87055e-06	0	0	0	0	0	0	0	2.00901e-05	0	1.38921e-05	3.83576e-06	0	0	0	0	0	0	4.1574e-05	0	1.89308e-05
DAPLYSINESYN-PWY: L-lysine biosynthesis I|unclassified	0	0	3.12111e-06	0	7.73688e-06	0	0	0	0	0	0	0	0	6.52705e-06	9.16018e-06	3.4245e-06	0	9.05756e-06	5.70759e-06	0	0	0	0	0	5.33541e-06	0	0	8.19078e-06	1.12538e-05	0	0	0	9.44384e-06	0	0	7.2967e-06	0	3.62759e-06	4.70933e-06	0	0	0	0	0	0	1.62333e-05	2.47566e-06	0	0
DARABCATK12-PWY: D-arabinose degradation I	0	0	0	0	0	0	0	0	0	0	0	0	0	3.72187e-07	0	0	0	0	0	0	0	0	0	0	0	0	0	0	0	0	0	0	0	0	0	0	0	0	0	0	0	0	0	0	0	0	0	0	0
DARABCATK12-PWY: D-arabinose degradation I|g__Escherichia.s__Escherichia_coli	0	0	0	0	0	0	0	0	0	0	0	0	0	0	0	0	0	0	0	0	0	0	0	0	0	0	0	0	0	0	0	0	0	0	0	0	0	0	0	0	0	0	0	0	0	0	0	0	0
DARABCATK12-PWY: D-arabinose degradation I|unclassified	0	0	0	0	0	0	0	0	0	0	0	0	0	3.61152e-07	0	0	0	0	0	0	0	0	0	0	0	0	0	0	0	0	0	0	0	0	0	0	0	0	0	0	0	0	0	0	0	0	0	0	0
DENOVOPURINE2-PWY: superpathway of purine nucleotides de novo biosynthesis II	1.24499e-05	0	0	0	0	0	0	0	0	0	0	0	0	1.54707e-05	0	0	0	0	0	0	0	0	0	0	0	0	0	0	0	0	0	0	0	0	0	0	0	0	0	0	0	0	0	0	0	0	0	0	0
DENOVOPURINE2-PWY: superpathway of purine nucleotides de novo biosynthesis II|g__Escherichia.s__Escherichia_coli	0	0	0	0	0	0	0	0	0	0	0	0	0	0	0	0	0	0	0	0	0	0	0	0	0	0	0	0	0	0	0	0	0	0	0	0	0	0	0	0	0	0	0	0	0	0	0	0	0
DENOVOPURINE2-PWY: superpathway of purine nucleotides de novo biosynthesis II|unclassified	1.15516e-05	0	0	0	0	0	0	0	0	0	0	0	0	0	0	0	0	0	0	0	0	0	0	0	0	0	0	0	0	0	0	0	0	0	0	0	0	0	0	0	0	0	0	0	0	0	0	0	0
DTDPRHAMSYN-PWY: dTDP-&beta;-L-rhamnose biosynthesis	0.000653743	0.0005949	0.00100664	0.000658701	0.000600206	0.000338336	0.000558747	0.00123153	0.00075507	0.000651406	0.000439338	0.000632539	0.000655	0.000367225	0.000594964	0.000746566	0.000508633	0.000519448	0.000654276	0.000455319	0.00090356	0.000531513	0.00136129	0.000962167	0.00107944	0.000575386	0.000972064	0.000910782	0.000774565	0.000600932	0.000881791	0.00110903	0.000693134	0.000814748	0.000667104	0.000761593	0.000536932	0.00069322	0.000619444	0.000582453	0.000566556	0.000554054	0.000746964	0.00060348	0.000322016	0.000362297	0.000564896	0.000970573	0.00144649
DTDPRHAMSYN-PWY: dTDP-&beta;-L-rhamnose biosynthesis|g__Acetatifactor.s__Acetatifactor_muris	0	0	0	0	0	0	1.08436e-06	0	0	0	0	0	0	0	0	0	0	0	0	0	0	0	0	1.84953e-06	0	0	0	0	0	0	0	0	0	4.53989e-06	0	0	0	0	0	0	0	0	0	0	0	0	0	0	0
DTDPRHAMSYN-PWY: dTDP-&beta;-L-rhamnose biosynthesis|g__Akkermansia.s__Akkermansia_muciniphila	0	0	0	0	0	4.9459e-05	0	0	0	0	0	0	0	0	0	0	0	0	0	0	0	0	0	0	0	0	0	0	0	0	0	0	0	0	0	0	0	0	3.04786e-06	0	0	0	0	0	0	0	0	0	0
DTDPRHAMSYN-PWY: dTDP-&beta;-L-rhamnose biosynthesis|g__Anaerotruncus.s__Anaerotruncus_sp_G3_2012	0	0	0	1.52846e-06	0	0	0	0	0	6.81559e-07	0	0	0	0	0	3.89002e-06	0	0	2.67336e-06	0	7.248e-06	0	0	0	0	0	0	0	0	0	0	0	0	0	0	0	0	0	4.97777e-06	0	0	0	3.535e-06	2.49047e-06	0	0	0	0	0
DTDPRHAMSYN-PWY: dTDP-&beta;-L-rhamnose biosynthesis|g__Bacteroides.s__Bacteroides_caecimuris	0	2.08859e-06	0	5.22071e-06	0	0	0	1.97462e-06	0	2.19454e-06	0	1.15891e-05	1.14554e-05	3.33372e-06	0	0	9.78358e-07	1.12953e-05	1.13103e-05	0	0	0	0	0	0	3.04714e-06	0	0	3.63408e-06	3.79358e-06	0	3.59566e-06	1.38887e-05	0	1.1067e-05	8.90207e-06	0	0	7.67146e-06	1.67919e-06	0	7.4606e-06	6.27187e-07	0	0	0	3.5787e-06	0	0
DTDPRHAMSYN-PWY: dTDP-&beta;-L-rhamnose biosynthesis|g__Bacteroides.s__Bacteroides_sartorii	8.86466e-05	0	0	0	0	0	0	0	0	0	0	0	0	0	0	0	0	0	0	0	0	0	0	0	0	0	0	2.84304e-05	0	0	0	0	0	0	0	3.4049e-05	1.66047e-05	0	0	0	0	0	0	0	0	0	2.32446e-05	0	0
DTDPRHAMSYN-PWY: dTDP-&beta;-L-rhamnose biosynthesis|g__Bacteroides.s__Bacteroides_uniformis	1.65593e-05	0	1.44532e-05	3.15678e-05	3.84686e-05	4.95119e-05	3.11477e-07	2.14769e-05	0	1.98563e-05	0	1.78768e-05	2.89108e-05	2.92166e-05	0.000100747	0	2.73328e-06	1.82804e-05	2.55902e-06	0	2.19388e-05	0	0	0	1.24367e-06	0	1.58715e-05	3.02152e-06	7.49862e-05	7.3052e-06	0	1.2195e-05	0	0	2.24272e-05	2.46266e-05	0	7.85787e-06	2.78408e-05	0	6.69988e-06	1.04739e-06	1.20515e-05	0	1.74923e-05	0	3.38649e-06	0	0
DTDPRHAMSYN-PWY: dTDP-&beta;-L-rhamnose biosynthesis|g__Bacteroides.s__Bacteroides_vulgatus	0	0	0	0	0	0	8.55326e-06	0	0	0	0	0	0	0	0	0	0	0	0	0	0	0	0	0	0	0	0	0	0	0	0	0	0	0	0	0	0	0	0	0	0	0	0	0	0	6.56653e-06	0	0	0
DTDPRHAMSYN-PWY: dTDP-&beta;-L-rhamnose biosynthesis|g__Clostridium.s__Clostridium_perfringens	0	0	0	0	0	0	0	0	0	0	0	0	0	0	0	0	0	0	0	0	0	0	0	0	0	0	0	0	0	0	0	0	0	0	0	0	0	0	0	0	0	0	0	0	0	0	0	0	0
DTDPRHAMSYN-PWY: dTDP-&beta;-L-rhamnose biosynthesis|g__Clostridium.s__Clostridium_sp_ASF502	0	1.37146e-05	3.78305e-05	0	6.72888e-06	0	6.94064e-06	5.63968e-06	3.78345e-06	9.1687e-06	9.39387e-06	6.80962e-06	0	8.90406e-06	9.25793e-06	1.0601e-05	7.50488e-06	1.37805e-05	7.21078e-06	0	7.28507e-06	6.58559e-06	2.31873e-06	0	0	0	0	3.82195e-06	6.85231e-06	5.22283e-06	3.18451e-05	2.11698e-06	0	4.21307e-06	2.15435e-05	0	0	0	6.59834e-06	1.1908e-05	4.65446e-06	8.24754e-06	0	9.74563e-06	0	1.05636e-06	1.68082e-06	0	0
DTDPRHAMSYN-PWY: dTDP-&beta;-L-rhamnose biosynthesis|g__Dorea.s__Dorea_sp_5_2	5.5537e-06	8.24964e-06	8.64387e-06	1.94996e-05	1.98329e-05	1.51646e-05	1.26732e-06	0	0	0	2.2054e-06	0	1.94466e-05	7.94743e-06	1.22505e-05	1.58396e-06	0	1.12273e-05	7.02136e-06	0	0	2.55015e-06	2.52026e-05	2.98959e-06	4.07474e-06	0	6.14892e-06	8.2023e-06	0	2.78779e-06	1.58356e-05	0	0	0	4.50485e-06	3.87118e-06	0	0	2.52659e-06	2.60228e-06	0	0	6.43228e-06	3.0061e-06	0	0	1.6656e-06	1.39847e-05	0
DTDPRHAMSYN-PWY: dTDP-&beta;-L-rhamnose biosynthesis|g__Erysipelatoclostridium.s__Clostridium_cocleatum	0	0	0	0	2.13121e-05	1.36326e-05	0	0	0	0	0	0	0	0	0	0	0	1.92803e-05	0	0	0	0	0	0	0	0	0	0	2.57744e-05	0	0	0	0	0	0	0	0	0	4.56709e-06	0	0	0	0	0	0	0	0	0	0
DTDPRHAMSYN-PWY: dTDP-&beta;-L-rhamnose biosynthesis|g__Escherichia.s__Escherichia_coli	0	0	0	0	0	0	0	0	0	0	0	0	0	0	0	0	0	2.8067e-06	0	0	0	0	0	0	0	0	0	0	0	0	0	0	0	0	0	0	0	0	0	0	0	0	0	0	0	0	0	0	0
DTDPRHAMSYN-PWY: dTDP-&beta;-L-rhamnose biosynthesis|g__Eubacterium.s__Eubacterium_sp_14_2	0	0	0	2.47048e-05	0	0	0	0	0	0	2.47701e-05	0	0	2.92187e-05	0	3.88918e-06	0	0	0	0	0	5.27059e-06	0	0.000195298	3.32856e-05	3.51877e-05	0	4.05092e-07	0	0	1.19751e-05	0	0	0	0	0	0	0	0	0	0	0	0	0	0	7.06176e-06	0	0	0
DTDPRHAMSYN-PWY: dTDP-&beta;-L-rhamnose biosynthesis|g__Faecalibaculum.s__Faecalibaculum_rodentium	0	0	0	0	0	0	0	0	0	2.38957e-05	0	0	0	0	0	0	0	6.1741e-06	0	0	7.32801e-06	0	0	0	0	0	5.77382e-06	0	0	0	0	0	1.35105e-05	0	0	2.36529e-06	0	0	0	0	0	0	0	0	0	0	0	0	0
DTDPRHAMSYN-PWY: dTDP-&beta;-L-rhamnose biosynthesis|g__Firmicutes_unclassified.s__Firmicutes_bacterium_ASF500	0	0	0	0	0	0	0	0	0	0	0	0	0	0	0	0	0	0	0	0	0	0	3.42794e-06	0	0	0	0	0	0	0	0	0	0	0	0	0	0	0	0	0	0	0	0	0	0	0	0	0	0
DTDPRHAMSYN-PWY: dTDP-&beta;-L-rhamnose biosynthesis|g__Lachnospiraceae_unclassified.s__Lachnospiraceae_bacterium_10_1	0	0	0	0	0	0	0	0	0	0	0	0	0	0	0	0	0	0	5.33312e-06	0	6.44169e-05	0	0	0	0	0	0	0	0	0	0	0	0	0	0	0	0	0	0	2.59819e-06	0	0	0	0	0	0	0	0	9.5978e-06
DTDPRHAMSYN-PWY: dTDP-&beta;-L-rhamnose biosynthesis|g__Lachnospiraceae_unclassified.s__Lachnospiraceae_bacterium_28_4	0.000120426	0	0.000130729	5.066e-06	0.00012644	0	0	0.000527029	0.000105244	0.000162164	2.88834e-06	2.36023e-06	4.72298e-06	0	5.38648e-05	0	2.48527e-05	2.47094e-06	2.60733e-06	5.01222e-05	2.0518e-06	2.80748e-06	0.000603483	0	1.24241e-05	3.82503e-06	0.000211419	0.00029172	0.000101754	0	2.92208e-06	0.000487468	0.000211593	4.64887e-06	5.49435e-05	0.000310228	3.62066e-05	0.000377013	0.000223353	5.01463e-06	0	5.63543e-05	0.000112346	3.92822e-06	0	5.13759e-05	0.000169178	0.000328041	1.02933e-05
DTDPRHAMSYN-PWY: dTDP-&beta;-L-rhamnose biosynthesis|g__Lachnospiraceae_unclassified.s__Lachnospiraceae_bacterium_A2	0	1.23447e-05	0	0	0	0	4.01477e-06	1.17127e-05	0	0	0	0	0	0	0	2.09545e-06	0	0	0	0	0	4.0862e-07	4.05678e-06	3.8203e-05	1.44557e-06	2.23578e-06	0	0	2.48922e-06	0	4.0104e-06	5.15743e-06	4.37807e-05	0	0	0	0	0	0	0	0	0	0	0.000118577	0	1.50953e-05	0	2.33903e-05	0
DTDPRHAMSYN-PWY: dTDP-&beta;-L-rhamnose biosynthesis|g__Lachnospiraceae_unclassified.s__Lachnospiraceae_bacterium_A4	0	4.23323e-05	0	0	0	8.81634e-06	7.46123e-06	1.59627e-06	1.70846e-05	0	4.99005e-05	0	0	0	0	0.000127834	1.6777e-05	3.68338e-06	1.86506e-05	0	1.42828e-06	3.20958e-05	4.11301e-06	6.07504e-05	6.35289e-06	0	0	1.01854e-06	0	4.32986e-05	0.000119363	5.00921e-06	2.08028e-06	0	0	0	5.58665e-05	0	0	0.0001915	8.17404e-05	2.49394e-05	4.0839e-06	7.52337e-05	1.34115e-05	2.83709e-06	0	0	0.000105783
DTDPRHAMSYN-PWY: dTDP-&beta;-L-rhamnose biosynthesis|g__Lachnospiraceae_unclassified.s__Lachnospiraceae_bacterium_COE1	0	1.0964e-06	0	0	0	0	2.26044e-06	6.74984e-07	5.49456e-06	0	1.6546e-06	0	2.983e-06	0	0	6.87636e-06	1.54742e-06	0	1.08955e-05	0	0	1.27898e-06	0	2.70052e-05	7.53521e-06	1.47821e-05	0	0	1.35234e-06	1.01938e-05	0	0	0	1.30755e-05	0	0	0	0	0	5.96655e-06	1.25716e-05	0	0	4.91498e-06	7.21638e-06	6.3058e-06	0	0	3.77253e-05
DTDPRHAMSYN-PWY: dTDP-&beta;-L-rhamnose biosynthesis|g__Lachnospiraceae_unclassified.s__Lachnospiraceae_bacterium_M18_1	0	0	1.09991e-06	0	0	0	0	0	2.02332e-06	0	0	0	0	0	0	0	0	0	0	0	3.12359e-06	1.30181e-06	0	4.74896e-06	4.93054e-06	0	0	9.98845e-07	0	8.16306e-07	0	0	0	9.34387e-06	0	0	0	0	0	0	4.49749e-06	0	0	0	0	0	2.64713e-07	0	0
DTDPRHAMSYN-PWY: dTDP-&beta;-L-rhamnose biosynthesis|g__Lactobacillus.s__Lactobacillus_johnsonii	0	0	0	0	0	0	0	0	0	0	0	0	0	0	0	0	0	0	0	0	0	0	0	0	0	0	0	0	0	0	0	0	8.55375e-06	0	0	0	0	0	0	0	0	0	0	0	0	0	0	0	0
DTDPRHAMSYN-PWY: dTDP-&beta;-L-rhamnose biosynthesis|g__Lactobacillus.s__Lactobacillus_murinus	0	0	0	0	0	0	0	0	0	0	0	0	0	8.51856e-07	0	0	0	0	0	0	0	0	0	0	0	0	0	0	1.16913e-05	0	0	0	0	0	0	0	0	0	3.66942e-06	0	0	0	0	0	0	1.3151e-06	0	0	0
DTDPRHAMSYN-PWY: dTDP-&beta;-L-rhamnose biosynthesis|g__Lactococcus.s__Lactococcus_lactis	0	0	0	6.58658e-06	1.5197e-05	3.72995e-06	0	0	0	0	0	0	0	2.05304e-06	0	0	0	2.18225e-06	0	0	0	0	0	0	0	0	0	3.42175e-06	3.98261e-06	0	0	1.81832e-06	1.97774e-05	0	6.84849e-06	6.5289e-06	0	6.17138e-06	1.99622e-05	0	0	0	3.21688e-05	0	0	0	1.92723e-06	1.4945e-05	0
DTDPRHAMSYN-PWY: dTDP-&beta;-L-rhamnose biosynthesis|g__Mucispirillum.s__Mucispirillum_schaedleri	7.69649e-05	0	0	0	4.09721e-05	0	0	0	2.04857e-05	0	0	0	0	2.13127e-05	4.28387e-05	3.52294e-06	1.18372e-05	0	0	0	0	0	9.49324e-05	1.26886e-05	3.54208e-05	1.47062e-05	0	0	5.52473e-05	8.10827e-06	0	0	0	1.52746e-05	7.83364e-05	4.87541e-05	0	0	1.88583e-05	0	2.77768e-05	2.20382e-05	0	1.86773e-05	0	7.54624e-06	0	7.98251e-05	0
DTDPRHAMSYN-PWY: dTDP-&beta;-L-rhamnose biosynthesis|g__Muribaculaceae_unclassified.s__Muribaculaceae_bacterium_DSM_103720	0	0	0	0	0	0	0	0	0	0	0	0	0	0	0	0	0	0	0	0	0	0	0	0	0	0	0	0	0	0	0	0	0	0	0	0	0	0	0	0	0	0	0	0	0	0	0	0	0
DTDPRHAMSYN-PWY: dTDP-&beta;-L-rhamnose biosynthesis|g__Muribaculum.s__Muribaculum_intestinale	0	0	0	0	0	0	0	0	0	0	0	0	0	0	0	0	0	0	6.06017e-06	0	1.23032e-05	0	0	0	0	0	0	0	0	0	0	0	0	0	0	0	0	0	0	0	0	0	0	0	0	0	0	0	0
DTDPRHAMSYN-PWY: dTDP-&beta;-L-rhamnose biosynthesis|g__Parabacteroides.s__Parabacteroides_distasonis	0	0	0	0	0	0	0	0	0	0	0	0	0	0	0	0	0	0	0	0	0	0	0	0	0	0	0	0	0	0	0	0	0	0	0	0	0	0	0	0	0	0	0	0	0	0	0	0	0
DTDPRHAMSYN-PWY: dTDP-&beta;-L-rhamnose biosynthesis|g__Parabacteroides.s__Parabacteroides_goldsteinii	0	0	6.65176e-06	0	0	0	0	0	0	0	0	3.03451e-06	0	1.45883e-05	1.01448e-05	0	0	8.52749e-05	0	0	4.10131e-06	0	2.13569e-05	0	0	0	0	0	1.41161e-05	7.35329e-07	0	0	0	0	1.00656e-05	9.50991e-06	0	0	8.14063e-06	0	0	1.78478e-06	0	0	0	0	0	0	0
DTDPRHAMSYN-PWY: dTDP-&beta;-L-rhamnose biosynthesis|g__Porphyromonas.s__Porphyromonas_sp_31_2	0	0	0	0	0	0	0	0	0	0	0	0	0	0	0	0	0	0	0	0	0	0	0	0	0	0	0	0	0	0	0	0	0	0	0	0	0	0	0	0	0	0	0	0	0	0	0	0	0
DTDPRHAMSYN-PWY: dTDP-&beta;-L-rhamnose biosynthesis|g__Prevotella.s__Prevotella_sp_MGM1	0	0	0	0	0	0	9.66116e-06	0	1.13629e-06	0	2.93484e-06	0	0	0	0	0	3.9926e-06	0	0	0	1.46727e-06	4.62491e-06	0	0	3.74774e-06	3.49302e-06	0	0	0	5.51534e-06	0	0	0	0	0	0	0	0	0	5.89182e-06	4.86964e-06	6.78722e-06	0	0	0	0	0	0	0
DTDPRHAMSYN-PWY: dTDP-&beta;-L-rhamnose biosynthesis|g__Prevotella.s__Prevotella_sp_MGM2	0	0	0	0	0	0	1.27946e-06	0	0	0	0	0	0	0	0	0	0	0	0	0	0	0	0	0	0	0	0	0	0	0	0	0	0	0	0	0	0	0	0	0	0	0	0	0	0	0	0	0	0
DTDPRHAMSYN-PWY: dTDP-&beta;-L-rhamnose biosynthesis|unclassified	0.000289595	0.000483166	0.000809347	0.000556503	0.000322224	0.000173631	0.000507519	0.000677146	0.000580413	0.000450676	0.00032498	0.000588364	0.00056804	0.000200119	0.000348293	0.000605851	0.000424679	0.000310277	0.000562375	0.000363674	0.000736883	0.000459823	0.00051155	0.000581344	0.00094099	0.000465832	0.000709287	0.000538849	0.000466983	0.000503557	0.00067115	0.000591157	0.000302026	0.000750529	0.000411622	0.000313948	0.000396913	0.00027601	0.000236372	0.000353441	0.000403054	0.000416298	0.000542408	0.000363221	0.000256274	0.000250328	0.000356161	0.000476402	0.00125616
ECASYN-PWY: enterobacterial common antigen biosynthesis	0	0	0	0	0	0	0	0	0	0	0	0	0	0	0	0	0	0	0	0	0	0	0	0	0	0	0	0	0	0	0	0	0	0	0	0	0	0	0	0	0	0	0	0	0	0	0	0	0
ECASYN-PWY: enterobacterial common antigen biosynthesis|g__Escherichia.s__Escherichia_coli	0	0	0	0	0	0	0	0	0	0	0	0	0	0	0	0	0	0	0	0	0	0	0	0	0	0	0	0	0	0	0	0	0	0	0	0	0	0	0	0	0	0	0	0	0	0	0	0	0
FAO-PWY: fatty acid &beta;-oxidation I (generic)	0	0	0	0	0	0	0	0	0	0	0	0	0	8.41664e-06	0	0	0	0	0	0	0	0	0	0	0	0	0	0	0	0	0	0	0	0	0	0	0	0	0	0	0	0	0	0	0	0	0	0	0
FAO-PWY: fatty acid &beta;-oxidation I (generic)|g__Escherichia.s__Escherichia_coli	0	0	0	0	0	0	0	0	0	0	0	0	0	0	0	0	0	0	0	0	0	0	0	0	0	0	0	0	0	0	0	0	0	0	0	0	0	0	0	0	0	0	0	0	0	0	0	0	0
FAO-PWY: fatty acid &beta;-oxidation I (generic)|unclassified	0	0	0	0	0	0	0	0	0	0	0	0	0	3.84105e-06	0	0	0	0	0	0	0	0	0	0	0	0	0	0	0	0	0	0	0	0	0	0	0	0	0	0	0	0	0	0	0	0	0	0	0
FASYN-ELONG-PWY: fatty acid elongation -- saturated	0	0	1.06464e-05	0	2.52434e-06	1.98156e-05	0	0	0	0	0	0	0	0.000285118	5.11418e-06	2.17358e-06	0	9.19599e-05	0	0	0	0	0	0	0	6.3801e-06	0	0	3.58956e-06	0	0	0	5.48795e-05	0	0	0	0	0	0	1.32809e-05	0	0	0	0	0	0	0	0	0
FASYN-ELONG-PWY: fatty acid elongation -- saturated|g__Escherichia.s__Escherichia_coli	0	0	0	0	0	0	0	0	0	0	0	0	0	9.04926e-06	0	0	0	0	0	0	0	0	0	0	0	0	0	0	0	0	0	0	0	0	0	0	0	0	0	0	0	0	0	0	0	0	0	0	0
FASYN-ELONG-PWY: fatty acid elongation -- saturated|unclassified	0	0	1.04704e-05	0	2.45414e-06	1.60094e-05	0	0	0	0	0	0	0	2.35141e-05	4.89087e-06	2.16399e-06	0	6.85545e-06	0	0	0	0	0	0	0	6.31764e-06	0	0	3.43187e-06	0	0	0	4.2175e-05	0	0	0	0	0	0	1.29046e-05	0	0	0	0	0	0	0	0	0
FERMENTATION-PWY: mixed acid fermentation	6.77391e-05	1.64724e-05	1.20851e-05	7.96798e-05	8.75841e-05	8.05656e-05	0.000115143	3.7357e-05	6.01224e-06	2.35278e-05	0	1.68953e-05	0	0.000182179	2.17934e-05	9.36518e-05	3.22357e-05	3.53419e-05	2.45967e-05	0.00022747	2.3443e-05	7.48437e-05	1.33574e-05	6.13821e-05	4.45515e-05	1.25882e-05	1.96301e-05	0.000134142	0.000135946	6.48301e-05	3.56202e-05	2.06044e-05	0.00010441	6.17418e-05	3.60662e-05	9.1256e-05	2.7094e-05	0.000168441	3.21211e-05	4.50831e-05	4.9816e-05	1.15163e-05	0.000106368	3.67412e-05	1.70549e-05	4.79369e-05	0.000120152	5.21543e-05	3.96224e-05
FERMENTATION-PWY: mixed acid fermentation|g__Escherichia.s__Escherichia_coli	0	0	0	0	0	0	0	0	0	0	0	0	0	1.14916e-05	0	0	0	0	0	0	0	0	0	0	0	0	0	0	0	0	0	0	0	0	0	0	0	0	0	0	0	0	0	0	0	0	0	0	0
FERMENTATION-PWY: mixed acid fermentation|g__Lactococcus.s__Lactococcus_lactis	0	0	0	0	0	0	0	0	0	0	0	0	0	0	0	0	0	0	0	0	0	0	0	0	0	0	0	0	0	0	0	0	0	0	0	0	0	0	0	0	0	0	0	0	0	0	0	0	0
FERMENTATION-PWY: mixed acid fermentation|unclassified	0	1.63573e-05	1.13972e-05	5.11848e-05	3.10073e-06	3.1055e-05	4.10253e-05	3.01608e-05	6.0014e-06	1.4473e-05	0	1.6874e-05	0	4.14025e-05	1.13694e-05	5.8431e-05	3.19852e-05	1.82336e-05	2.44118e-05	8.68314e-05	2.31781e-05	1.18117e-05	1.31836e-05	2.59904e-05	3.21352e-05	4.46119e-06	1.94849e-05	2.03326e-05	1.03367e-05	6.39018e-05	3.51874e-05	2.04268e-05	6.85581e-05	3.94673e-05	2.51354e-05	0	1.38035e-05	8.30911e-06	0	2.30798e-05	4.89172e-05	1.14521e-05	2.16259e-05	1.36094e-05	1.69324e-05	8.4147e-06	3.7121e-06	1.49262e-05	1.36819e-05
FOLSYN-PWY: superpathway of tetrahydrofolate biosynthesis and salvage	2.91598e-05	0	0	3.07685e-05	3.3662e-05	0	0	0	0	0	0	0	0	3.3438e-05	0	0	0	1.24832e-05	0	0	0	9.58941e-06	0	0	0	0	0	2.92386e-05	4.08172e-05	0	0	0	5.12774e-05	0	1.02986e-05	0	1.96324e-05	0	6.64298e-05	0	0	0	5.91804e-05	0	0	0	4.57421e-05	1.02149e-05	3.15267e-05
FOLSYN-PWY: superpathway of tetrahydrofolate biosynthesis and salvage|g__Escherichia.s__Escherichia_coli	0	0	0	0	0	0	0	0	0	0	0	0	0	0	0	0	0	0	0	0	0	0	0	0	0	0	0	0	0	0	0	0	0	0	0	0	0	0	0	0	0	0	0	0	0	0	0	0	0
FOLSYN-PWY: superpathway of tetrahydrofolate biosynthesis and salvage|g__Lactococcus.s__Lactococcus_lactis	0	0	0	0	8.38845e-06	0	0	0	0	0	0	0	0	0	0	0	0	0	0	0	0	0	0	0	0	0	0	0	0	0	0	0	9.05858e-06	0	0	0	0	0	0	0	0	0	0	0	0	0	0	0	0
FUC-RHAMCAT-PWY: superpathway of fucose and rhamnose degradation	0	0	0	0	0	3.70593e-05	1.22723e-05	0	0	0	0	0	0	5.65001e-05	1.48464e-05	0	3.95531e-06	6.28756e-06	0	0	0	0	0	0	0	0	0	0	0	0	0	0	3.16613e-06	0	0	0	0	0	0	5.33516e-06	0	0	0	0	0	4.15181e-06	0	0	0
FUC-RHAMCAT-PWY: superpathway of fucose and rhamnose degradation|g__Escherichia.s__Escherichia_coli	0	0	0	0	0	0	0	0	0	0	0	0	0	0	0	0	0	0	0	0	0	0	0	0	0	0	0	0	0	0	0	0	0	0	0	0	0	0	0	0	0	0	0	0	0	0	0	0	0
FUC-RHAMCAT-PWY: superpathway of fucose and rhamnose degradation|unclassified	0	0	0	0	0	1.72352e-05	0	0	0	0	0	0	0	1.04144e-05	5.3481e-06	0	3.92126e-06	3.00436e-06	0	0	0	0	0	0	0	0	0	0	0	0	0	0	2.9061e-06	0	0	0	0	0	0	5.32509e-06	0	0	0	0	0	3.29373e-06	0	0	0
FUCCAT-PWY: fucose degradation	0	0	0	0	1.13693e-06	0.000154663	6.02494e-06	0	5.96944e-06	4.67322e-06	0	4.79004e-06	0	0.000547432	1.36582e-05	5.29145e-06	2.89846e-06	1.00262e-05	1.51555e-06	0	0	3.43877e-06	0	8.93136e-06	1.16471e-06	0	0	0	3.32807e-06	6.32398e-06	0	0	1.50353e-06	5.73075e-06	0	0	0	0	2.02611e-06	2.49175e-06	0	0	0	0	0	1.91148e-06	1.2127e-06	0	0
FUCCAT-PWY: fucose degradation|g__Clostridium.s__Clostridium_perfringens	0	0	0	0	0	0	0	0	0	0	0	0	0	0.000254061	5.17598e-06	0	0	0	0	0	0	0	0	0	0	0	0	0	0	0	0	0	0	0	0	0	0	0	0	0	0	0	0	0	0	0	0	0	0
FUCCAT-PWY: fucose degradation|g__Escherichia.s__Escherichia_coli	0	0	0	0	0	8.24035e-05	0	0	0	0	0	0	0	0.00015632	0	0	0	1.25035e-06	0	0	0	0	0	0	0	0	0	0	0	0	0	0	0	0	0	0	0	0	0	0	0	0	0	0	0	0	0	0	0
FUCCAT-PWY: fucose degradation|unclassified	0	0	0	0	1.13665e-06	3.71813e-05	6.01931e-06	0	5.96524e-06	4.63768e-06	0	4.78983e-06	0	6.40991e-06	4.40622e-06	5.28884e-06	2.89633e-06	5.26691e-06	1.5153e-06	0	0	3.43627e-06	0	8.92707e-06	1.16453e-06	0	0	0	3.32571e-06	6.31749e-06	0	0	1.43549e-06	5.72387e-06	0	0	0	0	0	2.48942e-06	0	0	0	0	0	1.90946e-06	1.2125e-06	0	0
GALACT-GLUCUROCAT-PWY: superpathway of hexuronide and hexuronate degradation	0	4.74528e-05	0	0	2.69825e-06	0	2.00947e-05	0	7.42328e-05	0	4.26857e-06	0	0	1.04583e-05	0	3.99808e-05	4.08473e-05	0	1.16483e-05	0	3.49231e-06	1.23221e-05	0	1.23813e-05	3.77601e-05	4.23135e-05	1.02757e-05	0	0	2.65792e-05	3.55916e-05	1.42945e-05	0	1.85451e-05	0	0	0	0	0	1.98231e-05	4.19859e-05	1.11753e-05	0	6.84387e-05	0	2.24843e-05	0	0	7.01565e-06
GALACT-GLUCUROCAT-PWY: superpathway of hexuronide and hexuronate degradation|g__Escherichia.s__Escherichia_coli	0	0	0	0	0	0	0	0	0	0	0	0	0	0	0	0	0	0	0	0	0	0	0	0	0	0	0	0	0	0	0	0	0	0	0	0	0	0	0	0	0	0	0	0	0	0	0	0	0
GALACT-GLUCUROCAT-PWY: superpathway of hexuronide and hexuronate degradation|unclassified	0	4.42924e-05	0	0	2.53109e-06	0	1.98902e-05	0	7.20852e-05	0	3.50834e-06	0	0	0	0	3.38289e-05	3.43326e-05	0	1.1384e-05	0	3.43468e-06	0	0	0	3.68874e-05	4.18445e-05	1.02717e-05	0	0	1.56755e-05	2.61968e-05	1.42021e-05	0	1.50896e-05	0	0	0	0	0	1.91743e-05	4.10159e-05	1.09849e-05	0	6.16929e-05	0	2.22786e-05	0	0	7.00192e-06
GALACTARDEG-PWY: D-galactarate degradation I	0	0	0	0	0	0	0	0	0	0	0	0	0	2.52223e-05	0	0	0	4.04432e-06	7.7411e-06	0	0	0	0	0	0	0	0	0	0	0	0	0	0	0	0	0	0	0	0	7.02084e-06	0	0	0	0	0	0	0	0	0
GALACTARDEG-PWY: D-galactarate degradation I|g__Escherichia.s__Escherichia_coli	0	0	0	0	0	0	0	0	0	0	0	0	0	1.42104e-05	0	0	0	0	0	0	0	0	0	0	0	0	0	0	0	0	0	0	0	0	0	0	0	0	0	0	0	0	0	0	0	0	0	0	0
GALACTARDEG-PWY: D-galactarate degradation I|unclassified	0	0	0	0	0	0	0	0	0	0	0	0	0	9.66638e-07	0	0	0	0	7.7411e-06	0	0	0	0	0	0	0	0	0	0	0	0	0	0	0	0	0	0	0	0	7.02084e-06	0	0	0	0	0	0	0	0	0
GALACTITOLCAT-PWY: galactitol degradation	0	0	0	0	0	0	4.81041e-06	0	9.63445e-06	0	1.55208e-05	0	0	2.16899e-06	0	9.28528e-06	0	0	0	0	2.95346e-06	4.2416e-06	0	0	6.07422e-06	0	0	0	0	0	8.27619e-06	0	0	6.91138e-06	0	0	7.80627e-06	0	0	2.13754e-06	0	0	0	0	0	0	0	0	0
GALACTITOLCAT-PWY: galactitol degradation|g__Escherichia.s__Escherichia_coli	0	0	0	0	0	0	0	0	0	0	0	0	0	1.57025e-06	0	0	0	0	0	0	0	0	0	0	0	0	0	0	0	0	0	0	0	0	0	0	0	0	0	0	0	0	0	0	0	0	0	0	0
GALACTITOLCAT-PWY: galactitol degradation|unclassified	0	0	0	0	0	0	4.73605e-06	0	8.98806e-06	0	6.7779e-06	0	0	0	0	9.06543e-06	0	0	0	0	2.88027e-06	3.28852e-06	0	0	5.89188e-06	0	0	0	0	0	7.069e-06	0	0	6.39049e-06	0	0	5.88986e-06	0	0	2.11163e-06	0	0	0	0	0	0	0	0	0
GALACTUROCAT-PWY: D-galacturonate degradation I	7.37635e-06	8.12428e-05	0	1.95891e-05	1.14557e-05	0	3.44843e-05	1.51129e-05	7.27641e-05	5.33654e-06	1.9902e-05	8.62042e-06	4.62344e-06	2.04327e-05	3.44328e-06	0.000105897	0.000105678	2.24781e-05	3.74989e-05	0	3.15527e-05	4.57516e-05	1.02661e-05	4.75503e-05	4.62224e-05	5.12876e-05	2.9648e-05	1.83777e-05	9.61823e-06	0.000215644	7.34003e-05	1.42788e-05	3.50636e-05	3.75933e-05	4.34803e-06	1.84594e-05	7.19124e-05	2.13326e-05	2.12534e-05	3.71216e-05	0.00017236	4.72105e-05	3.99917e-05	5.89415e-05	5.02826e-05	3.67141e-05	1.98396e-05	5.46824e-06	2.92822e-05
GALACTUROCAT-PWY: D-galacturonate degradation I|g__Acetatifactor.s__Acetatifactor_muris	0	0	0	0	0	0	0	0	0	0	0	0	0	0	0	3.13035e-06	0	0	0	0	0	0	0	0	0	0	0	0	0	0	0	0	0	0	0	0	0	0	0	0	0	0	0	0	0	0	0	0	0
GALACTUROCAT-PWY: D-galacturonate degradation I|g__Escherichia.s__Escherichia_coli	0	0	0	0	0	0	0	0	0	0	0	0	0	0	0	0	0	0	0	0	0	0	0	0	0	0	0	0	0	0	0	0	0	0	0	0	0	0	0	0	0	0	0	0	0	0	0	0	0
GALACTUROCAT-PWY: D-galacturonate degradation I|unclassified	5.01742e-06	8.01776e-05	0	4.31525e-06	6.75787e-06	0	3.35539e-05	1.49722e-05	7.15022e-05	5.06484e-06	1.94463e-05	8.41082e-06	4.59239e-06	1.18472e-05	3.41675e-06	0.000100307	9.90408e-05	1.50654e-05	3.71921e-05	0	3.09659e-05	4.47295e-05	1.00457e-05	4.24001e-05	4.5253e-05	5.0622e-05	2.9594e-05	1.21257e-05	0	0.000211339	7.20187e-05	1.42231e-05	0	3.65215e-05	4.31823e-06	0	6.86042e-05	2.2484e-06	1.33232e-06	3.56593e-05	0.000165936	4.57714e-05	3.34526e-06	5.71018e-05	4.91116e-05	3.62201e-05	1.10901e-05	5.19912e-06	2.909e-05
GLCMANNANAUT-PWY: superpathway of N-acetylglucosamine, N-acetylmannosamine and N-acetylneuraminate degradation	0.000345547	7.14959e-05	0.000339307	0.000370972	0.000296026	0.000258145	0.000187327	0.000315663	9.97367e-05	0.000377762	1.57786e-05	0.000334657	0.000374665	0.000323692	0.000301523	3.93265e-05	6.66941e-05	0.000268376	0.000150401	0.000170053	0.000295589	3.03434e-05	0.000160842	2.1653e-05	0.00012527	9.93876e-05	0.000311193	0.000212229	0.000332216	0.000131205	6.73497e-05	0.000396796	0.000122134	3.18175e-05	0.000297606	0.000307596	0.000161347	0.000167754	0.000143539	7.02536e-05	0.000164248	8.09803e-05	0.00021827	5.05754e-05	0.000430664	0.000112639	0.000248546	0.000123195	1.53107e-05
GLCMANNANAUT-PWY: superpathway of N-acetylglucosamine, N-acetylmannosamine and N-acetylneuraminate degradation|g__Clostridium.s__Clostridium_perfringens	0	0	0	0	0	0	0	0	0	0	0	0	0	1.10404e-05	0	0	0	0	0	0	0	0	0	0	0	0	0	0	0	0	0	0	0	0	0	0	0	0	0	0	0	0	0	0	0	0	0	0	0
GLCMANNANAUT-PWY: superpathway of N-acetylglucosamine, N-acetylmannosamine and N-acetylneuraminate degradation|g__Escherichia.s__Escherichia_coli	0	0	0	0	0	0	0	0	0	0	0	0	0	3.4705e-05	0	0	0	0	0	0	0	0	0	0	0	0	0	0	0	0	0	0	0	0	0	0	0	0	0	0	0	0	0	0	0	0	0	0	0
GLCMANNANAUT-PWY: superpathway of N-acetylglucosamine, N-acetylmannosamine and N-acetylneuraminate degradation|g__Romboutsia.s__Romboutsia_ilealis	0	0	0	0	0	0	0	0	0	0	0	0	0	0	0	0	0	2.50293e-06	0	0	0	0	0	0	0	0	0	0	2.22443e-06	0	0	0	0	0	0	0	0	0	0	0	0	0	0	0	0	0	0	0	0
GLCMANNANAUT-PWY: superpathway of N-acetylglucosamine, N-acetylmannosamine and N-acetylneuraminate degradation|unclassified	0.000164045	7.11289e-05	0.000314658	0.000361278	9.78704e-05	3.61969e-05	0.000102852	0.000284143	9.8663e-05	0.000326198	1.19404e-05	0.000319307	0.000334873	0.000168367	0.000193166	3.82555e-05	6.14431e-05	0.000123576	0.000144183	0.000166993	0.000264301	3.00879e-05	0.000141455	2.14428e-05	0.000121471	9.86401e-05	0.000290265	0.000188827	9.72328e-05	0.000126491	6.31276e-05	0.00035514	0.000113135	3.1692e-05	0.000214899	0.000185606	0.000112882	0.000159192	3.77535e-05	5.79001e-05	0.000134536	7.86441e-05	0.000208371	4.47974e-05	0.000383341	9.48058e-05	0.000206719	0.000110452	1.52463e-05
GLUCARDEG-PWY: D-glucarate degradation I	0	0	0	0	0	0	0	0	0	0	0	0	0	9.46505e-06	0	0	0	4.39677e-06	7.8983e-06	0	0	0	0	0	0	0	0	0	0	0	0	0	0	0	0	0	0	0	0	7.56114e-06	0	0	0	0	0	0	0	0	0
GLUCARDEG-PWY: D-glucarate degradation I|g__Escherichia.s__Escherichia_coli	0	0	0	0	0	0	0	0	0	0	0	0	0	3.89498e-06	0	0	0	0	0	0	0	0	0	0	0	0	0	0	0	0	0	0	0	0	0	0	0	0	0	0	0	0	0	0	0	0	0	0	0
GLUCARDEG-PWY: D-glucarate degradation I|unclassified	0	0	0	0	0	0	0	0	0	0	0	0	0	4.05546e-06	0	0	0	0	7.89497e-06	0	0	0	0	0	0	0	0	0	0	0	0	0	0	0	0	0	0	0	0	7.56114e-06	0	0	0	0	0	0	0	0	0
GLUCARGALACTSUPER-PWY: superpathway of D-glucarate and D-galactarate degradation	0	0	0	0	0	0	0	0	0	0	0	0	0	2.52223e-05	0	0	0	4.04432e-06	7.7411e-06	0	0	0	0	0	0	0	0	0	0	0	0	0	0	0	0	0	0	0	0	7.02084e-06	0	0	0	0	0	0	0	0	0
GLUCARGALACTSUPER-PWY: superpathway of D-glucarate and D-galactarate degradation|g__Escherichia.s__Escherichia_coli	0	0	0	0	0	0	0	0	0	0	0	0	0	1.42104e-05	0	0	0	0	0	0	0	0	0	0	0	0	0	0	0	0	0	0	0	0	0	0	0	0	0	0	0	0	0	0	0	0	0	0	0
GLUCARGALACTSUPER-PWY: superpathway of D-glucarate and D-galactarate degradation|unclassified	0	0	0	0	0	0	0	0	0	0	0	0	0	9.66638e-07	0	0	0	0	7.7411e-06	0	0	0	0	0	0	0	0	0	0	0	0	0	0	0	0	0	0	0	0	7.02084e-06	0	0	0	0	0	0	0	0	0
GLUCONEO-PWY: gluconeogenesis I	0.000407009	6.86167e-05	0.000208492	0.000154647	0.000280155	0.000252585	0.000132802	0.000101903	0.000131434	0.000324033	3.64702e-05	0.000162503	0.000138731	0.000336415	0.000244352	0.000116964	0.000189513	0.000137932	0.000260734	0	0.000139498	0.000312508	8.4633e-05	0.000124034	0.000105182	0.000221228	0.000154443	0.0003989	0.000367384	0.000180679	0.000102826	9.70086e-05	0.000274962	0.000122818	0.000143564	0.000107997	0.00026895	0.000104009	0.000310828	0.000171957	0.000184429	0.000199653	0.000141387	6.58063e-05	0.00013975	0.000120449	0.00057104	0.000109035	0.000419183
GLUCONEO-PWY: gluconeogenesis I|g__Escherichia.s__Escherichia_coli	0	0	0	0	0	0	0	0	0	0	0	0	0	1.31014e-05	0	0	0	0	0	0	0	0	0	0	0	0	0	0	0	0	0	0	0	0	0	0	0	0	0	0	0	0	0	0	0	0	0	0	0
GLUCONEO-PWY: gluconeogenesis I|g__Helicobacter.s__Helicobacter_typhlonius	4.75316e-05	0	0	0	0	0	0	0	0	0	0	0	0	2.95741e-05	0	0	0	0	0	0	0	1.37371e-05	0	0	0	0	0	4.57035e-05	2.78514e-05	0	0	0	0	0	0	0	2.47155e-05	0	2.57941e-05	1.11232e-05	0	0	0	0	0	0	0.000103156	0	4.4174e-05
GLUCONEO-PWY: gluconeogenesis I|unclassified	3.91585e-05	6.31694e-05	0.000152375	0.000105016	0.000142154	0.00010621	0.000127943	7.06277e-05	0.000111787	7.39009e-05	3.5962e-05	0.000118758	6.73042e-05	0.000125807	0.000103242	9.94094e-05	0.000129705	5.03501e-05	0.000204041	0	9.07952e-05	0.000113934	7.61417e-05	9.56053e-05	7.60583e-05	0.000170693	8.79263e-05	9.59508e-05	5.20984e-05	0.000112806	8.58395e-05	7.86332e-05	2.65341e-05	0.000106721	6.98555e-05	4.49928e-05	5.44402e-05	4.55404e-05	6.76324e-05	8.38835e-05	9.8045e-05	0.000132582	3.99293e-05	6.25127e-05	0.00012895	0.000115457	8.34093e-05	4.39344e-05	9.6086e-05
GLUCOSE1PMETAB-PWY: glucose and glucose-1-phosphate degradation	0.000117754	0	0.000350602	0	0	7.62832e-05	0	0	0	0	0	0	0.000144257	0.000211705	0	0	0	0	0	0	0	0	0	0.000224604	0.000145633	0	0	0	0.000115289	0	0.000163608	0	0.000386974	0.000144827	0	0	0	0	0	0	0	0	0	0	0	0	0	0	0
GLUCOSE1PMETAB-PWY: glucose and glucose-1-phosphate degradation|g__Escherichia.s__Escherichia_coli	0	0	0	0	0	4.60629e-06	0	0	0	0	0	0	0	9.04538e-06	0	0	0	0	0	0	0	0	0	0	0	0	0	0	0	0	0	0	0	0	0	0	0	0	0	0	0	0	0	0	0	0	0	0	0
GLUCOSE1PMETAB-PWY: glucose and glucose-1-phosphate degradation|g__Lactobacillus.s__Lactobacillus_reuteri	0	0	0	0	0	0	0	0	0	0	0	0	0	0	0	0	0	0	0	0	0	0	0	0	0	0	0	0	0	0	0	0	0	0	0	0	0	0	0	0	0	0	0	0	0	0	0	0	0
GLUCOSE1PMETAB-PWY: glucose and glucose-1-phosphate degradation|unclassified	0.000101247	0	0.000344307	0	0	3.91392e-05	0	0	0	0	0	0	0.000128211	8.17228e-05	0	0	0	0	0	0	0	0	0	0.000218874	0.000145633	0	0	0	9.05416e-05	0	0.000161583	0	0.000237798	0.000142508	0	0	0	0	0	0	0	0	0	0	0	0	0	0	0
GLUCUROCAT-PWY: superpathway of &beta;-D-glucuronosides degradation	7.50217e-06	9.33282e-05	6.34596e-05	2.25054e-05	1.37702e-05	0	3.62544e-05	2.34712e-05	9.31274e-05	5.74012e-06	1.1875e-05	3.90105e-05	4.78025e-06	1.09215e-05	2.77188e-05	6.55593e-05	0.000101737	1.48617e-05	5.37556e-05	0	2.67015e-05	5.75596e-05	6.59211e-05	2.66784e-05	5.86531e-05	0.000192806	3.44563e-05	2.31062e-05	2.88109e-06	6.56885e-05	7.77297e-05	5.18314e-05	0	2.93904e-05	5.00273e-06	7.6496e-06	3.94562e-05	7.70121e-06	1.58791e-05	3.19067e-05	0.000187169	3.39979e-05	4.07637e-06	0.00046969	4.95982e-05	3.88531e-05	2.2099e-05	5.14487e-06	7.76859e-06
GLUCUROCAT-PWY: superpathway of &beta;-D-glucuronosides degradation|g__Escherichia.s__Escherichia_coli	0	0	0	0	0	0	0	0	0	0	0	0	0	0	0	0	0	0	0	0	0	0	0	0	0	0	0	0	0	0	0	0	0	0	0	0	0	0	0	0	0	0	0	0	0	0	0	0	0
GLUCUROCAT-PWY: superpathway of &beta;-D-glucuronosides degradation|unclassified	5.70097e-06	7.64249e-05	3.70639e-05	8.6505e-06	8.68835e-06	0	3.58672e-05	1.7102e-05	8.68741e-05	4.91681e-06	3.98929e-06	3.8099e-05	4.76105e-06	2.7209e-06	4.08248e-06	6.44628e-05	9.61879e-05	8.34469e-06	4.16543e-05	0	2.47265e-05	5.72406e-05	3.00265e-05	2.58399e-05	5.6238e-05	0.000182574	3.43824e-05	1.34319e-05	0	5.40092e-05	7.68531e-05	5.04376e-05	0	1.99703e-05	0	0	3.8907e-05	5.10813e-06	0	3.12436e-05	0.000181152	3.37754e-05	2.76486e-06	0.000369963	4.91559e-05	3.8295e-05	1.7155e-05	4.96019e-06	7.75186e-06
GLUDEG-I-PWY: GABA shunt	0	0	0	0	1.08345e-05	5.81993e-06	3.9361e-06	0	0	2.10575e-06	0	8.71671e-06	0	7.49552e-06	0	3.32742e-06	2.29732e-06	1.14064e-05	1.19907e-05	0	1.12787e-05	0	0	3.08061e-06	2.41414e-06	6.53621e-06	0	0	0	0	3.21997e-06	0	2.29117e-06	4.64501e-06	0	0	0	3.18025e-06	0	2.24039e-06	0	3.54967e-06	0	3.25874e-06	0	3.5135e-06	0	0	0
GLUDEG-I-PWY: GABA shunt|unclassified	0	0	0	0	0	0	0	0	0	0	0	0	0	0	0	3.32742e-06	0	0	0	0	0	0	0	0	0	0	0	0	0	0	0	0	0	0	0	0	0	0	0	0	0	0	0	1.38341e-06	0	0	0	0	0
GLUTORN-PWY: L-ornithine biosynthesis I	0.000203589	0.000132494	0.000320262	0.000261084	0.000230271	0.000127031	0.000216442	0.000366583	0.000227797	0.000200602	0.000172211	0.000237402	0.000260718	0.000211482	0.000226649	0.000405189	0.000201258	0.000147064	0.000182742	0.000114422	0.000332319	0.00018439	0.000304768	0.000332153	0.00034747	0.000165584	0.000305156	0.000267348	0.000262452	0.000197975	0.000314915	0.000249199	0.000193129	0.000318989	0.00022012	0.000202189	0.000157738	0.000174609	0.000198428	0.00021666	0.000202502	0.000170017	0.000215087	0.000201936	6.06425e-05	9.03721e-05	0.000207125	0.000236567	0.00063081
GLUTORN-PWY: L-ornithine biosynthesis I|g__Acetatifactor.s__Acetatifactor_muris	0	0	0	0	0	0	0	0	0	0	0	0	0	0	0	0	0	0	0	0	0	0	0	0	0	0	0	0	0	0	0	0	0	0	0	0	0	0	0	0	0	0	0	0	0	0	0	0	0
GLUTORN-PWY: L-ornithine biosynthesis I|g__Acutalibacter.s__Acutalibacter_muris	0	0	0	0	0	0	0	0	0	0	0	0	0	0	0	0	5.35998e-06	0	2.48797e-06	0	4.41287e-06	0	0	4.92739e-06	0	0	0	0	0	3.37647e-06	0	0	0	0	0	0	0	0	0	0	8.11654e-06	5.03484e-06	0	0	0	0	0	0	0
GLUTORN-PWY: L-ornithine biosynthesis I|g__Clostridium.s__Clostridium_sp_ASF356	0	0	0	0	0	0	0	0	0	0	0	0	0	0	0	0	0	0	0	0	0	0	0	0	0	0	0	0	0	0	2.95826e-06	0	0	0	0	0	0	0	0	0	0	0	0	0	0	0	0	0	0
GLUTORN-PWY: L-ornithine biosynthesis I|g__Clostridium.s__Clostridium_sp_ASF502	0	0	4.04759e-06	0	0	0	0	0	0	2.15502e-06	0	0	0	0	0	0	0	2.55155e-06	0	0	0	0	2.04635e-06	0	0	0	0	0	2.59065e-06	0	6.83404e-06	0	0	0	0	0	0	0	0	0	4.68493e-07	0	0	0	0	0	0	0	0
GLUTORN-PWY: L-ornithine biosynthesis I|g__Dorea.s__Dorea_sp_5_2	0	5.07179e-06	0	2.97372e-06	3.88383e-06	0	0	0	0	0	0	0	0	2.03616e-06	0	0	0	3.19977e-06	0	0	0	0	4.87184e-06	0	0	0	0	1.51819e-06	0	0	4.96541e-06	0	0	0	0	0	0	0	0	0	0	0	1.92976e-06	0	0	0	0	4.24244e-06	0
GLUTORN-PWY: L-ornithine biosynthesis I|g__Erysipelatoclostridium.s__Clostridium_innocuum	0	0	0	0	0	0	0	0	0	0	0	0	0	1.11363e-05	0	0	0	0	0	0	0	0	0	0	0	0	0	0	0	0	0	0	0	0	0	0	0	0	0	0	0	0	0	0	0	0	0	0	0
GLUTORN-PWY: L-ornithine biosynthesis I|g__Escherichia.s__Escherichia_coli	0	0	0	0	0	0	0	0	0	0	0	0	0	6.12951e-06	0	0	0	0	0	0	0	0	0	0	0	0	0	0	0	0	0	0	0	0	0	0	0	0	0	0	0	0	0	0	0	0	0	0	0
GLUTORN-PWY: L-ornithine biosynthesis I|g__Eubacterium.s__Eubacterium_sp_14_2	0	0	0	3.04668e-06	0	0	0	0	0	0	0	0	0	5.84198e-06	0	0	0	0	0	0	0	0	0	6.58429e-05	1.02834e-05	0	0	0	0	0	0	0	0	0	0	0	0	0	0	0	0	0	0	0	0	0	0	0	0
GLUTORN-PWY: L-ornithine biosynthesis I|g__Faecalibaculum.s__Faecalibaculum_rodentium	0	0	0	0	0	0	0	0	0	5.08485e-06	0	0	0	0	0	0	0	0	0	0	5.77553e-06	0	0	0	0	0	0	0	0	0	0	0	0	0	0	0	0	0	0	0	0	0	0	0	0	0	0	0	0
GLUTORN-PWY: L-ornithine biosynthesis I|g__Helicobacter.s__Helicobacter_typhlonius	8.55128e-06	0	0	0	0	0	0	0	0	0	0	0	0	7.59523e-06	0	0	0	0	0	0	0	4.25647e-06	0	0	0	0	0	1.14041e-05	0	0	0	0	0	0	0	0	8.55563e-06	0	1.08813e-05	3.99089e-06	0	0	0	0	0	0	2.79657e-05	0	7.85465e-06
GLUTORN-PWY: L-ornithine biosynthesis I|g__Lachnospiraceae_unclassified.s__Lachnospiraceae_bacterium_10_1	0	0	0	0	0	0	0	0	0	0	0	0	0	0	0	0	0	0	2.53877e-06	0	2.73022e-05	0	0	0	0	0	0	0	0	0	0	0	0	0	0	0	0	0	0	1.30521e-06	0	0	0	0	0	0	0	0	0
GLUTORN-PWY: L-ornithine biosynthesis I|g__Lachnospiraceae_unclassified.s__Lachnospiraceae_bacterium_28_4	2.32672e-05	0	1.43705e-05	0	3.32312e-05	0	0	0.000110514	1.53891e-05	1.12845e-05	0	0	0	0	1.12862e-05	0	6.26191e-06	0	0	0	0	0	7.22889e-05	0	0	0	1.9717e-05	4.46629e-05	2.0282e-05	0	0	4.65297e-05	3.15433e-05	0	1.14853e-05	4.31057e-05	4.70582e-06	4.8648e-05	5.60795e-05	0	0	7.57737e-06	1.77546e-05	0	0	5.0064e-06	2.75592e-05	6.05223e-05	0
GLUTORN-PWY: L-ornithine biosynthesis I|g__Lachnospiraceae_unclassified.s__Lachnospiraceae_bacterium_3_2	0	0	0	0	0	0	0	2.78582e-06	0	0	0	0	3.44929e-06	0	0	0	0	0	0	0	1.25905e-05	0	0	0	1.60845e-06	0	0	0	0	0	2.21358e-06	0	0	0	7.12676e-06	0	0	0	0	0	0	0	0	0	0	0	0	0	0
GLUTORN-PWY: L-ornithine biosynthesis I|g__Lachnospiraceae_unclassified.s__Lachnospiraceae_bacterium_A2	0	0	0	0	0	0	0	0	0	0	0	0	0	0	0	0	0	0	0	0	0	0	0	1.07249e-05	0	0	0	0	0	0	0	0	7.54402e-06	0	0	0	0	0	0	0	0	0	0	1.88833e-05	0	3.75614e-06	0	4.50869e-06	0
GLUTORN-PWY: L-ornithine biosynthesis I|g__Lachnospiraceae_unclassified.s__Lachnospiraceae_bacterium_A4	0	1.08607e-05	0	0	0	0	2.54006e-06	0	8.25329e-06	0	1.03332e-05	0	0	0	0	6.96882e-05	8.00698e-06	0	5.96285e-06	0	2.05151e-06	6.33839e-06	0	2.51638e-05	0	0	0	0	0	1.20352e-05	3.71749e-05	0	0	0	0	0	1.84735e-05	0	0	6.10527e-05	2.82428e-05	6.42168e-06	0	2.39435e-05	0	0	0	0	3.67598e-05
GLUTORN-PWY: L-ornithine biosynthesis I|g__Lachnospiraceae_unclassified.s__Lachnospiraceae_bacterium_COE1	0	0	0	0	0	0	0	0	0	0	0	0	0	0	0	5.93358e-06	1.33721e-06	0	5.09332e-06	0	0	0	0	9.02386e-06	5.05367e-06	2.61872e-06	0	0	0	1.85173e-06	0	0	0	3.96462e-06	0	0	0	0	0	1.36884e-06	2.48169e-06	0	0	0	0	2.12984e-06	0	0	1.32225e-05
GLUTORN-PWY: L-ornithine biosynthesis I|g__Lachnospiraceae_unclassified.s__Lachnospiraceae_bacterium_M18_1	0	0	0	0	0	0	0	0	0	0	0	0	0	2.99204e-06	0	2.13266e-06	0	0	0	0	7.70506e-06	0	0	4.15346e-06	1.87432e-06	0	0	0	0	1.91983e-06	0	0	0	7.60382e-06	0	0	0	0	0	3.1343e-06	3.04936e-06	0	0	0	0	0	0	0	0
GLUTORN-PWY: L-ornithine biosynthesis I|g__Lactococcus.s__Lactococcus_lactis	0	0	0	4.88155e-06	9.97903e-06	0	0	0	0	0	0	0	0	0	0	0	0	0	0	0	0	0	0	0	0	0	0	0	2.2952e-06	0	0	0	8.30584e-06	0	0	0	0	1.73744e-06	3.72068e-06	0	0	0	3.05873e-06	0	0	0	0	9.81776e-06	0
GLUTORN-PWY: L-ornithine biosynthesis I|unclassified	0.00010745	0.000104079	0.000288718	0.000239405	0.000153615	8.22289e-05	0.000198743	0.000227997	0.000186333	0.000174644	0.000142744	0.000231568	0.000241114	0.000142871	0.0001822	0.000308099	0.000158582	7.96999e-05	0.000143879	0.000112476	0.000241958	0.00014654	0.00017359	0.000188939	0.000305595	0.000140459	0.000255994	0.000176518	0.000160928	0.000162183	0.000244247	0.000175876	0.000100356	0.00029657	0.000158203	0.000114612	9.9773e-05	9.22113e-05	7.50799e-05	0.000112665	0.00013274	0.000122086	0.000162053	0.000124889	4.65355e-05	6.80876e-05	0.000108419	0.000128234	0.000550862
GLYCOCAT-PWY: glycogen degradation I	0	0	0	2.75788e-05	7.45812e-05	4.58809e-05	3.3534e-05	8.77258e-06	0	0	4.04095e-05	0	0	1.48573e-05	1.32014e-05	2.20482e-05	9.72842e-06	1.14815e-05	0	0	4.66634e-05	1.98658e-05	0	1.67978e-05	4.34094e-05	1.83505e-05	0	8.89684e-06	1.67188e-05	4.19687e-05	4.37973e-05	5.81093e-06	5.65432e-05	2.50005e-05	3.21521e-05	1.11257e-05	4.55755e-06	1.77022e-05	5.31159e-05	1.58498e-05	3.56102e-05	1.96011e-05	6.5291e-05	4.11892e-06	4.81672e-05	0	3.93642e-06	3.32363e-05	0
GLYCOCAT-PWY: glycogen degradation I|g__Escherichia.s__Escherichia_coli	0	0	0	0	0	0	0	0	0	0	0	0	0	0	0	0	0	0	0	0	0	0	0	0	0	0	0	0	0	0	0	0	0	0	0	0	0	0	0	0	0	0	0	0	0	0	0	0	0
GLYCOCAT-PWY: glycogen degradation I|unclassified	0	0	0	0	3.68257e-06	0	2.9501e-05	8.6077e-06	0	0	2.9931e-05	0	0	2.44943e-06	0	2.07735e-05	9.71627e-06	0	0	0	2.68728e-05	1.8582e-05	0	1.62395e-05	4.05019e-05	9.7257e-06	0	0	0	3.81092e-05	4.31851e-05	0	0	2.49704e-05	0	0	2.74888e-06	0	0	1.57351e-05	3.5427e-05	2.33235e-06	6.28239e-06	4.11229e-06	4.71405e-05	0	0	0	0
GLYCOGENSYNTH-PWY: glycogen biosynthesis I (from ADP-D-Glucose)	0.00112551	0.00229504	0.00218815	0.00202031	0.00129707	0.000825461	0.00188402	0.00214664	0.0020516	0.00218679	0.00154712	0.00182047	0.00157031	0.00104504	0.00139802	0.00333179	0.00267157	0.00144127	0.00180974	0.00127268	0.00122157	0.00202416	0.00151532	0.00221906	0.00191045	0.00221	0.00150125	0.00192539	0.000995373	0.00381478	0.00196095	0.00268654	0.00137638	0.00209349	0.00116169	0.00125313	0.00124223	0.00142354	0.000979949	0.00261776	0.00214126	0.00201632	0.00146886	0.00159549	0.00182906	0.00158574	0.00133868	0.00176529	0.0021605
GLYCOGENSYNTH-PWY: glycogen biosynthesis I (from ADP-D-Glucose)|g__Acetatifactor.s__Acetatifactor_muris	0	0	0	0	0	0	2.61932e-06	0	0	0	2.19371e-06	0	0	0	0	5.54426e-06	0	0	1.95067e-06	0	3.38404e-06	0	0	8.1197e-06	0	5.56134e-06	0	2.63296e-06	0	0	0	0	0	3.69989e-06	0	0	0	0	0	1.60918e-06	0	0	0	0	0	0	0	0	3.35224e-06
GLYCOGENSYNTH-PWY: glycogen biosynthesis I (from ADP-D-Glucose)|g__Acutalibacter.s__Acutalibacter_muris	0	2.23791e-05	0	5.73646e-06	0	0	9.71666e-06	3.61247e-06	3.47344e-05	0	2.98123e-05	0	8.81961e-06	0	0	0	0.000184462	5.68133e-06	0.000105392	0	7.61963e-06	1.74185e-05	0	1.73743e-05	1.99474e-06	5.14606e-05	4.50833e-06	0	0	6.10578e-05	1.39974e-05	8.23844e-06	0	0	0	0	2.01372e-05	0	0	5.68753e-06	3.47703e-05	7.42046e-05	5.17587e-06	0	0.000123338	9.79923e-06	0	0	0
GLYCOGENSYNTH-PWY: glycogen biosynthesis I (from ADP-D-Glucose)|g__Anaerostipes.s__Anaerostipes_caccae	0	0	0	0	0	1.26162e-05	0	0	0	0	0	0	0	0	0	0	0	0	0	0	0	0	0	0	0	0	0	0	0	0	0	0	0	0	0	0	0	0	0	0	0	0	0	0	0	0	0	0	0
GLYCOGENSYNTH-PWY: glycogen biosynthesis I (from ADP-D-Glucose)|g__Anaerotruncus.s__Anaerotruncus_colihominis	0	0	0	0	4.31817e-06	0	0	0	0	0	0	0	0	5.949e-06	0	0	0	0	0	0	0	0	0	0	0	0	0	0	2.89146e-06	0	0	0	0	0	0	0	0	0	0	0	0	0	0	0	0	0	0	0	0
GLYCOGENSYNTH-PWY: glycogen biosynthesis I (from ADP-D-Glucose)|g__Anaerotruncus.s__Anaerotruncus_sp_G3_2012	0	1.52515e-05	6.85596e-06	1.71554e-05	6.91745e-06	0	3.18167e-06	8.28364e-06	6.98672e-06	9.41131e-06	0	4.07301e-05	0	0	7.19825e-06	3.45745e-05	2.43222e-06	0	1.12625e-05	0	9.25375e-06	4.21899e-06	0	4.20563e-06	0	2.07597e-05	1.01789e-05	9.4202e-06	0	0	1.61817e-05	4.02095e-05	0	0	1.68636e-05	0	0	1.82218e-05	3.91791e-05	0	0	0	2.23865e-05	1.67685e-05	1.48264e-05	0	6.69275e-06	2.1106e-05	0
GLYCOGENSYNTH-PWY: glycogen biosynthesis I (from ADP-D-Glucose)|g__Bacteroides.s__Bacteroides_caecimuris	0	0	0	0	1.61189e-05	0	0	0	0	0	0	0	0	0	2.98384e-05	0	0	3.5285e-05	1.63254e-05	0	5.56256e-06	0	0	0	0	0	0	0	4.85824e-06	2.46936e-06	0	0	6.65644e-05	0	0	0	0	0	0	0	1.87566e-06	0	0	0	0	9.59145e-07	0	0	0
GLYCOGENSYNTH-PWY: glycogen biosynthesis I (from ADP-D-Glucose)|g__Clostridium.s__Clostridium_perfringens	0	0	0	0	0	0	0	0	0	0	0	0	0	7.64581e-05	0	0	0	0	0	0	0	0	0	0	0	0	0	0	0	0	0	0	0	0	0	0	0	0	0	0	0	0	0	0	0	0	0	0	0
GLYCOGENSYNTH-PWY: glycogen biosynthesis I (from ADP-D-Glucose)|g__Clostridium.s__Clostridium_sp_ASF356	0	8.97611e-05	0	0	0	0	0	0	0	0	3.32164e-05	0	0	0	0	0	6.78414e-05	0.000132865	0	0	0	0	0	6.40248e-05	0	7.52208e-05	0	0	0	7.10109e-05	0.000108494	0	0	0	0	0	0	0	0	0	1.9626e-05	4.23393e-05	0	0	0	0	0	0	0
GLYCOGENSYNTH-PWY: glycogen biosynthesis I (from ADP-D-Glucose)|g__Clostridium.s__Clostridium_sp_ASF502	0	0.000122852	7.73631e-05	3.44061e-05	8.94973e-06	0	1.77459e-05	9.19755e-06	6.08637e-06	3.70213e-05	1.87159e-05	1.57e-05	0	3.90725e-06	4.9682e-05	1.80651e-05	2.3416e-05	2.84755e-05	1.56944e-05	0	3.22549e-06	1.28354e-05	1.24083e-05	0	0	3.07985e-05	0	1.80161e-05	8.909e-06	3.50167e-06	8.10557e-05	6.79716e-06	0	6.796e-06	3.8871e-05	0	5.8934e-06	0	1.46118e-05	7.73599e-06	1.37664e-05	2.60835e-05	4.09094e-06	1.76941e-05	2.77044e-05	1.6836e-05	7.65626e-06	0	0
GLYCOGENSYNTH-PWY: glycogen biosynthesis I (from ADP-D-Glucose)|g__Dorea.s__Dorea_sp_5_2	1.43936e-05	5.02791e-05	2.79651e-05	6.36088e-05	4.57749e-05	1.12607e-05	5.25799e-06	5.29168e-06	1.74789e-06	5.77792e-06	1.00474e-05	5.43212e-06	6.386e-05	2.40895e-05	1.58464e-05	1.1436e-05	2.70316e-06	4.04557e-05	2.32727e-05	0	0	4.80098e-06	2.55742e-05	1.31535e-05	6.061e-06	1.77738e-05	1.86982e-05	2.05328e-05	0	1.57405e-05	3.97624e-05	6.16786e-06	0	0	1.57928e-05	1.92553e-05	0	2.36921e-06	5.0136e-06	9.20279e-06	3.62303e-06	3.39837e-06	2.43211e-05	1.71014e-05	2.49287e-05	5.21127e-06	9.51506e-06	3.92227e-05	0
GLYCOGENSYNTH-PWY: glycogen biosynthesis I (from ADP-D-Glucose)|g__Erysipelatoclostridium.s__Clostridium_cocleatum	0	0	0	0	0.000116918	7.15012e-05	0	0	0	0	0	0	0	0	0	0	0	6.42795e-05	0	0	0	0	0	0	0	0	0	0	2.20227e-05	0	0	0	0	0	0	0	0	0	2.33156e-05	0	0	0	0	0	0	0	0	0	0
GLYCOGENSYNTH-PWY: glycogen biosynthesis I (from ADP-D-Glucose)|g__Erysipelatoclostridium.s__Clostridium_innocuum	0	0	0	0	0	0	0	0	0	0	0	0	0	0.000116002	0	0	0	0	0	0	0	0	0	0	0	0	0	0	0	0	0	0	0	0	0	0	0	0	0	0	0	0	0	0	0	0	0	0	0
GLYCOGENSYNTH-PWY: glycogen biosynthesis I (from ADP-D-Glucose)|g__Erysipelatoclostridium.s__Erysipelatoclostridium_ramosum	0	0	0	0	0	0	0	0	0	0	0	0	0	0	0	0	0	0	0	0	0	0	0	0	0	0	0	0	0	0	0	0	4.98357e-06	0	0	0	0	0	0	0	0	0	0	0	0	0	0	0	0
GLYCOGENSYNTH-PWY: glycogen biosynthesis I (from ADP-D-Glucose)|g__Escherichia.s__Escherichia_coli	0	0	0	0	0	6.48295e-06	0	0	0	0	0	0	0	9.34986e-06	0	0	0	0	0	0	0	0	0	0	0	0	0	0	0	0	0	0	0	0	0	0	0	0	0	0	0	0	0	0	0	0	0	0	0
GLYCOGENSYNTH-PWY: glycogen biosynthesis I (from ADP-D-Glucose)|g__Eubacterium.s__Eubacterium_sp_14_2	0	0	0	2.25684e-05	0	0	0	0	0	0	2.34244e-05	0	0	4.14497e-05	0	1.72483e-05	0	2.31053e-05	0	0	0	4.35931e-06	0	0.000174147	6.12983e-05	4.21519e-05	4.70002e-06	2.11666e-05	0	4.12394e-06	8.65908e-06	1.02222e-06	0	0	0	0	0	0	0	0	0	0	0	0	0	2.28991e-05	0	0	0
GLYCOGENSYNTH-PWY: glycogen biosynthesis I (from ADP-D-Glucose)|g__Faecalibaculum.s__Faecalibaculum_rodentium	0	0	0	0	0	0	0	0	0	0.000124491	0	6.72291e-06	0	0	0	0	0	1.57736e-05	0	0	2.34009e-05	0	0	0	0	3.25453e-06	2.70159e-05	0	0	0	0	0	7.26896e-05	0	0	1.64614e-05	0	0	0	0	0	0	5.09884e-06	0	1.16382e-05	0	0	0	0
GLYCOGENSYNTH-PWY: glycogen biosynthesis I (from ADP-D-Glucose)|g__Firmicutes_unclassified.s__Firmicutes_bacterium_ASF500	0	0	0	0	0	0	9.35427e-06	0	0	0	0	0	0	0	0	0	0	0	6.3662e-06	0	2.67209e-06	5.35783e-06	4.58338e-06	0	0	9.50014e-06	0	0	0	0	0	0	0	0	0	0	3.99383e-06	0	0	0	0	0	0	0	0	0	0	0	0
GLYCOGENSYNTH-PWY: glycogen biosynthesis I (from ADP-D-Glucose)|g__Lachnospiraceae_unclassified.s__Lachnospiraceae_bacterium_10_1	0	0	0	0	0	0	0	0	6.10919e-06	0	0	0	0	0	0	3.32596e-06	0	0	7.31627e-06	0	7.59833e-05	0	0	0	0	0	0	0	0	0	0	0	0	0	0	0	7.56844e-06	0	0	1.2536e-05	0	0	0	2.54614e-06	0	1.36572e-06	0	0	6.71101e-06
GLYCOGENSYNTH-PWY: glycogen biosynthesis I (from ADP-D-Glucose)|g__Lachnospiraceae_unclassified.s__Lachnospiraceae_bacterium_28_4	0.000140271	0	9.82058e-05	2.97215e-05	0.000171953	0	0	0.000584534	0.000129867	0.00026528	2.81854e-06	0	0	0	7.04599e-05	0	6.47604e-05	4.11618e-06	0	8.97507e-05	5.06178e-06	4.35564e-06	0.000650506	8.60214e-06	1.39208e-05	5.21644e-06	0.000124834	0.000453568	0.000108607	0	0	0.000677092	0.000189545	2.10137e-06	3.93424e-05	0.000227787	3.29032e-05	0.000449453	0.000263784	9.71062e-06	0	6.52203e-05	0.000122183	2.75326e-06	0	7.1185e-05	0.000295004	0.000366013	3.64349e-06
GLYCOGENSYNTH-PWY: glycogen biosynthesis I (from ADP-D-Glucose)|g__Lachnospiraceae_unclassified.s__Lachnospiraceae_bacterium_3_1	0	0	0	0	0	0	0	0	0	0	0	0	0	0	0	0	0	0	0	0	0	0	0	0	5.78635e-07	0	0	1.61556e-05	0	5.89182e-06	0	0	0	0	0	0	0	0	0	0	0	0	0	0	0	0	0	0	0
GLYCOGENSYNTH-PWY: glycogen biosynthesis I (from ADP-D-Glucose)|g__Lachnospiraceae_unclassified.s__Lachnospiraceae_bacterium_3_2	0	0	0	0	0	0	0	1.69752e-05	8.35093e-06	0	2.07962e-05	0	3.85418e-05	1.66191e-06	7.55098e-06	6.60324e-06	6.03831e-06	2.49138e-06	1.68398e-05	0	7.83196e-05	3.9354e-06	0	1.55161e-05	2.68747e-05	2.12756e-05	0	0	0	3.02612e-06	6.83093e-06	8.79869e-06	0	2.58699e-05	3.45706e-05	0	4.06532e-06	0	0	0	0	1.98849e-05	6.5653e-06	2.97018e-06	0	2.39907e-06	0	0	0
GLYCOGENSYNTH-PWY: glycogen biosynthesis I (from ADP-D-Glucose)|g__Lachnospiraceae_unclassified.s__Lachnospiraceae_bacterium_A2	0	3.20015e-05	0	0	0	0	5.8116e-06	1.89246e-05	0	0	1.62563e-06	0	0	0	0	3.74758e-06	0	0	0	0	0	2.65539e-06	5.39692e-06	5.90515e-05	5.94627e-06	8.014e-06	5.03239e-07	0	1.36955e-05	0	8.26061e-06	8.61756e-06	6.61825e-05	0	0	0	0	0	0	0	0	0	6.57131e-06	0.000180337	0	5.46254e-05	0	3.76404e-05	0
GLYCOGENSYNTH-PWY: glycogen biosynthesis I (from ADP-D-Glucose)|g__Lachnospiraceae_unclassified.s__Lachnospiraceae_bacterium_A4	0	0.000152454	2.7172e-06	0	0	8.76404e-06	2.81423e-05	0	6.64237e-05	0	9.59662e-05	0	0	0	0	0.000882327	0.000109949	1.64944e-05	3.70122e-05	0	4.24236e-06	7.77945e-05	6.46816e-06	0.000204445	1.70839e-05	3.4081e-06	2.75575e-06	1.16464e-06	0	0.000291301	0.000258754	1.06406e-05	2.08256e-06	8.41437e-06	0	0	0.00010839	0	0	0.00100684	0.000256955	0.000130575	1.17271e-05	0.000174484	8.22821e-05	4.54772e-06	1.16512e-06	0	0.000168262
GLYCOGENSYNTH-PWY: glycogen biosynthesis I (from ADP-D-Glucose)|g__Lachnospiraceae_unclassified.s__Lachnospiraceae_bacterium_COE1	0	7.69356e-06	0	2.62144e-06	0	0	7.31045e-06	3.72455e-06	1.90952e-05	0	6.60255e-06	0	1.20454e-05	0	0	4.1593e-05	1.04134e-05	0	3.53139e-05	0	0	4.49081e-06	0	6.07785e-05	1.72312e-05	6.25113e-05	0	1.88168e-06	0	7.45029e-05	2.84993e-06	0	0	3.10763e-05	0	0	0	0	0	2.10049e-05	3.29904e-05	5.67392e-06	0	1.33437e-05	4.63088e-05	5.96385e-05	0	1.69885e-06	5.1167e-05
GLYCOGENSYNTH-PWY: glycogen biosynthesis I (from ADP-D-Glucose)|g__Lachnospiraceae_unclassified.s__Lachnospiraceae_bacterium_M18_1	0	1.58963e-05	1.87419e-06	0	0	0	0	0	1.48548e-05	0	2.21405e-05	0	0	4.84581e-05	0	1.28111e-05	0	0	0	0	2.06254e-05	3.52611e-05	3.8473e-06	2.78377e-05	2.00708e-05	0	0	3.87341e-06	0	3.36607e-05	1.69348e-05	0	0	2.49654e-05	0	0	0	0	0	3.0203e-05	1.73869e-05	0	0	0	0	0	1.37029e-06	0	0
GLYCOGENSYNTH-PWY: glycogen biosynthesis I (from ADP-D-Glucose)|g__Lactobacillus.s__Lactobacillus_murinus	0	0	3.85664e-05	0	6.19878e-06	0	8.30072e-05	8.59615e-06	7.20478e-06	3.80128e-05	7.8549e-05	7.25408e-06	0	1.63607e-05	0	8.78472e-06	1.55648e-05	9.51844e-06	3.87799e-06	0	0	3.58514e-05	0	0	9.52917e-06	1.37682e-05	0	5.01393e-06	2.80475e-05	5.25326e-06	5.94906e-06	3.95606e-06	0	8.55206e-06	8.0788e-06	0	9.69611e-05	0	3.12112e-05	6.54749e-05	7.19249e-05	4.2619e-06	2.75424e-06	9.89396e-06	0	8.25579e-05	0	9.73252e-06	0
GLYCOGENSYNTH-PWY: glycogen biosynthesis I (from ADP-D-Glucose)|g__Lactococcus.s__Lactococcus_lactis	0	0	0	0	1.27542e-05	0	0	0	0	0	0	0	0	0	0	0	0	0	0	0	0	0	0	0	0	0	0	0	0	0	0	1.53529e-06	8.47623e-06	0	2.81288e-06	0	0	0	5.6782e-06	0	0	0	0	0	0	0	0	1.09133e-05	0
GLYCOGENSYNTH-PWY: glycogen biosynthesis I (from ADP-D-Glucose)|g__Oscillibacter.s__Oscillibacter_sp_1_3	0	0	0	0	0	0	0	0	0	0	0	0	0	0	0	5.00593e-06	4.74942e-06	0	0	0	0	0	0	0	0	0	0	0	0	0	0	0	0	0	0	0	0	0	0	0	0	2.67438e-06	0	0	0	0	0	0	0
GLYCOGENSYNTH-PWY: glycogen biosynthesis I (from ADP-D-Glucose)|g__Romboutsia.s__Romboutsia_ilealis	0	0	0	0	0	0	0	0	0	0	0	0	0	0	0	0	0	7.6159e-06	0	0	0	0	0	0	0	0	0	0	7.90171e-06	0	0	0	8.62794e-06	0	0	0	0	0	0	0	0	0	0	0	0	0	0	0	0
GLYCOGENSYNTH-PWY: glycogen biosynthesis I (from ADP-D-Glucose)|unclassified	0.000590384	0.00160714	0.00180528	0.00175471	0.000665967	0.000409348	0.00160365	0.00132185	0.00167298	0.00160698	0.00105776	0.00164465	0.00134832	0.000620431	0.000998372	0.00219259	0.00189833	0.000902907	0.00146574	0.00116891	0.000921562	0.00173651	0.000708057	0.00148909	0.00166481	0.00168382	0.00124218	0.00119392	0.000673997	0.00306661	0.00128855	0.00179014	0.000884315	0.00192067	0.000778116	0.000679834	0.000844	0.000892975	0.000466456	0.00136705	0.00156351	0.00145254	0.00116381	0.00109878	0.00113716	0.00110897	0.000892263	0.00103117	0.00189351
GLYCOL-GLYOXDEG-PWY: superpathway of glycol metabolism and degradation	0	0	0	0	0	0	0	0	0	0	0	0	0	3.70754e-07	0	0	0	0	0	0	0	0	0	0	0	0	0	0	0	0	0	0	0	0	0	0	0	0	0	9.06896e-07	0	0	0	0	0	0	0	0	0
GLYCOL-GLYOXDEG-PWY: superpathway of glycol metabolism and degradation|g__Escherichia.s__Escherichia_coli	0	0	0	0	0	0	0	0	0	0	0	0	0	0	0	0	0	0	0	0	0	0	0	0	0	0	0	0	0	0	0	0	0	0	0	0	0	0	0	0	0	0	0	0	0	0	0	0	0
GLYCOL-GLYOXDEG-PWY: superpathway of glycol metabolism and degradation|unclassified	0	0	0	0	0	0	0	0	0	0	0	0	0	3.58236e-07	0	0	0	0	0	0	0	0	0	0	0	0	0	0	0	0	0	0	0	0	0	0	0	0	0	9.06896e-07	0	0	0	0	0	0	0	0	0
GLYCOLYSIS-E-D: superpathway of glycolysis and the Entner-Doudoroff pathway	9.33673e-06	0	1.65568e-05	3.47348e-05	5.94304e-05	2.41506e-05	0	0	0	0	0	1.66021e-05	0	7.55066e-05	2.68874e-05	1.72724e-05	0	4.51762e-05	4.2154e-06	0	5.62445e-06	0	0	0	7.47973e-06	0	0	2.09199e-05	6.35724e-05	0	0	0	6.19274e-05	5.09677e-06	3.49394e-05	4.82618e-05	2.41511e-05	5.92169e-05	5.24697e-05	4.11686e-05	8.15791e-06	0	5.14675e-05	5.78539e-06	0	2.0868e-05	1.7991e-05	1.50866e-05	0
GLYCOLYSIS-E-D: superpathway of glycolysis and the Entner-Doudoroff pathway|g__Escherichia.s__Escherichia_coli	0	0	0	0	0	0	0	0	0	0	0	0	0	6.67387e-06	0	0	0	0	0	0	0	0	0	0	0	0	0	0	0	0	0	0	0	0	0	0	0	0	0	0	0	0	0	0	0	0	0	0	0
GLYCOLYSIS-E-D: superpathway of glycolysis and the Entner-Doudoroff pathway|unclassified	0	0	9.15197e-06	1.795e-05	3.33579e-06	2.16941e-05	0	0	0	0	0	6.1084e-06	0	1.94874e-05	1.32394e-05	5.00467e-06	0	1.99449e-05	4.17292e-06	0	5.00356e-06	0	0	0	0	0	0	6.42955e-06	1.31718e-05	0	0	0	4.40537e-05	0	0	0	0	1.45229e-05	2.2154e-05	3.86731e-06	0	0	2.05042e-05	4.02762e-06	0	4.13038e-06	0	0	0
GLYCOLYSIS-TCA-GLYOX-BYPASS: superpathway of glycolysis, pyruvate dehydrogenase, TCA, and glyoxylate bypass	0	0	0	0	0	0	0	0	0	0	0	0	0	0	0	0	0	0	0	0	0	0	0	0	0	0	0	0	0	0	0	0	0	0	0	0	0	0	0	0	0	0	0	0	0	0	0	0	0
GLYCOLYSIS-TCA-GLYOX-BYPASS: superpathway of glycolysis, pyruvate dehydrogenase, TCA, and glyoxylate bypass|g__Escherichia.s__Escherichia_coli	0	0	0	0	0	0	0	0	0	0	0	0	0	0	0	0	0	0	0	0	0	0	0	0	0	0	0	0	0	0	0	0	0	0	0	0	0	0	0	0	0	0	0	0	0	0	0	0	0
GLYCOLYSIS-TCA-GLYOX-BYPASS: superpathway of glycolysis, pyruvate dehydrogenase, TCA, and glyoxylate bypass|unclassified	0	0	0	0	0	0	0	0	0	0	0	0	0	0	0	0	0	0	0	0	0	0	0	0	0	0	0	0	0	0	0	0	0	0	0	0	0	0	0	0	0	0	0	0	0	0	0	0	0
GLYCOLYSIS: glycolysis I (from glucose 6-phosphate)	0.000607197	0	0.000384053	0.000125248	0.000229214	0.000358371	0.000258727	0.000108912	3.64596e-05	0.000760162	0.000282753	0.000171385	0.000119353	0.00054005	0.000254668	5.31632e-05	0.000135953	0.000368799	0.000102532	0.000601453	7.16622e-05	0.000416933	0	0.000368287	0.000154181	0.000117867	0.000220007	0.000747545	0.000604689	6.43525e-05	5.60972e-05	9.91566e-05	0.000580436	0.000199562	0.000166868	0.000212107	0.000556108	0.000562375	0.000360264	0.000442822	0.00043947	9.12218e-05	0.000347327	0.000177291	0.000247034	0.000315661	0.000772433	0.000100221	0.000925097
GLYCOLYSIS: glycolysis I (from glucose 6-phosphate)|g__Escherichia.s__Escherichia_coli	0	0	0	0	0	0	0	0	0	0	0	0	0	1.66968e-05	0	0	0	0	0	0	0	0	0	0	0	0	0	0	0	0	0	0	0	0	0	0	0	0	0	0	0	0	0	0	0	0	0	0	0
GLYCOLYSIS: glycolysis I (from glucose 6-phosphate)|unclassified	1.83139e-05	0	2.60763e-05	7.62462e-05	0.000101924	9.46482e-05	1.62893e-05	1.79806e-05	0	2.10608e-05	0	2.44426e-05	1.95792e-05	6.19762e-05	0.000143567	8.31996e-06	1.84475e-05	8.47942e-05	3.98951e-05	0	2.19859e-05	0	0	3.86275e-05	0	0	0	6.98643e-06	4.61453e-05	3.54593e-06	0	2.65817e-05	9.79784e-05	0	6.90808e-05	0	1.83417e-05	1.8248e-05	2.61742e-05	2.57499e-05	1.97365e-05	2.00736e-05	1.94646e-05	9.13666e-06	0.000110844	0.000159645	0	2.32694e-05	0
GLYOXYLATE-BYPASS: glyoxylate cycle	0	0	0	0	0	6.57957e-06	0	0	0	0	0	0	0	4.16068e-05	0	0	0	1.79697e-06	0	0	0	0	0	0	0	0	0	0	2.19045e-06	0	0	0	3.47177e-06	0	0	0	0	0	0	1.24707e-06	0	0	0	0	0	0	0	0	0
GLYOXYLATE-BYPASS: glyoxylate cycle|g__Escherichia.s__Escherichia_coli	0	0	0	0	0	0	0	0	0	0	0	0	0	2.64816e-06	0	0	0	0	0	0	0	0	0	0	0	0	0	0	0	0	0	0	0	0	0	0	0	0	0	0	0	0	0	0	0	0	0	0	0
GLYOXYLATE-BYPASS: glyoxylate cycle|unclassified	0	0	0	0	0	0	0	0	0	0	0	0	0	4.57704e-06	0	0	0	1.6911e-06	0	0	0	0	0	0	0	0	0	0	1.70987e-06	0	0	0	0	0	0	0	0	0	0	1.20964e-06	0	0	0	0	0	0	0	0	0
GOLPDLCAT-PWY: superpathway of glycerol degradation to 1,3-propanediol	0	0	0	0	2.47547e-06	0	0	0	0	0	0	0	0	7.18361e-06	0	0	0	0	0	0	7.81506e-06	0	0	0	0	3.23017e-06	0	0	0	0	0	0	0	0	0	0	0	0	0	2.26274e-06	0	0	0	0	0	0	0	0	0
GOLPDLCAT-PWY: superpathway of glycerol degradation to 1,3-propanediol|unclassified	0	0	0	0	0	0	0	0	0	0	0	0	0	0	0	0	0	0	0	0	7.81506e-06	0	0	0	0	3.13807e-06	0	0	0	0	0	0	0	0	0	0	0	0	0	2.26274e-06	0	0	0	0	0	0	0	0	0
HCAMHPDEG-PWY: 3-phenylpropanoate and 3-(3-hydroxyphenyl)propanoate degradation to 2-hydroxypentadienoate	0	0	0	0	0	0	0	0	0	0	0	0	0	6.14999e-07	0	0	0	0	0	0	0	0	0	0	0	0	0	0	0	0	0	0	0	0	0	0	0	0	0	0	0	0	0	0	0	0	0	0	0
HEME-BIOSYNTHESIS-II-1: heme b biosynthesis V (aerobic)	0	0	0	0	0	0	0	0	0	0	0	0	0	7.209e-06	0	0	0	1.40459e-06	0	0	0	0	0	0	0	0	0	0	0	0	0	0	0	0	0	0	0	0	0	2.27279e-06	0	0	0	0	0	0	0	0	0
HEME-BIOSYNTHESIS-II-1: heme b biosynthesis V (aerobic)|g__Escherichia.s__Escherichia_coli	0	0	0	0	0	0	0	0	0	0	0	0	0	2.82872e-06	0	0	0	0	0	0	0	0	0	0	0	0	0	0	0	0	0	0	0	0	0	0	0	0	0	0	0	0	0	0	0	0	0	0	0
HEME-BIOSYNTHESIS-II-1: heme b biosynthesis V (aerobic)|unclassified	0	0	0	0	0	0	0	0	0	0	0	0	0	2.81496e-06	0	0	0	9.3338e-07	0	0	0	0	0	0	0	0	0	0	0	0	0	0	0	0	0	0	0	0	0	0	0	0	0	0	0	0	0	0	0
HEME-BIOSYNTHESIS-II: heme b biosynthesis I (aerobic)	3.69138e-05	0	0	0	2.26198e-05	0	0	0	0	0	0	0	0	2.18655e-05	9.39751e-06	0	3.79233e-06	9.07124e-06	0	0	0	0	1.31386e-05	1.10828e-05	5.98933e-06	0	0	2.51795e-06	4.4204e-05	1.79186e-06	0	0	0	4.4269e-06	1.69534e-05	1.20463e-05	0	1.19989e-05	4.41397e-05	1.27869e-06	4.24195e-06	4.36846e-06	0	8.35166e-06	0	1.88922e-06	0	2.67359e-05	0
HEME-BIOSYNTHESIS-II: heme b biosynthesis I (aerobic)|g__Escherichia.s__Escherichia_coli	0	0	0	0	0	0	0	0	0	0	0	0	0	1.49259e-06	0	0	0	0	0	0	0	0	0	0	0	0	0	0	0	0	0	0	0	0	0	0	0	0	0	0	0	0	0	0	0	0	0	0	0
HEME-BIOSYNTHESIS-II: heme b biosynthesis I (aerobic)|g__Mucispirillum.s__Mucispirillum_schaedleri	1.01745e-05	0	0	0	1.31805e-05	0	0	0	0	0	0	0	0	5.09219e-06	8.33914e-06	0	3.79233e-06	0	0	0	0	0	1.31386e-05	2.20696e-06	5.72384e-06	0	0	0	1.57019e-05	1.79186e-06	0	0	0	0	1.46963e-05	1.1125e-05	0	0	4.07152e-06	0	4.24195e-06	4.36846e-06	0	7.39105e-06	0	0	0	2.28994e-05	0
HEME-BIOSYNTHESIS-II: heme b biosynthesis I (aerobic)|unclassified	0	0	0	0	0	0	0	0	0	0	0	0	0	2.81496e-06	0	0	0	9.3338e-07	0	0	0	0	0	0	0	0	0	0	0	0	0	0	0	0	0	0	0	0	0	0	0	0	0	0	0	0	0	0	0
HEMESYN2-PWY: heme b biosynthesis II (oxygen-independent)	3.37561e-05	0	0	0	1.03525e-05	0	0	0	0	0	0	0	0	2.06258e-05	3.56697e-06	0	3.68338e-06	1.00239e-05	0	0	0	2.081e-05	1.25135e-05	1.18547e-05	6.03351e-06	0	0	3.94525e-05	1.6627e-05	1.79044e-06	0	0	0	4.54678e-06	1.46654e-05	1.14261e-05	2.58664e-05	1.85062e-05	1.85265e-05	8.33429e-06	4.17414e-06	4.2995e-06	0	8.38174e-06	0	1.89342e-06	9.62297e-05	2.38469e-05	1.51628e-05
HEMESYN2-PWY: heme b biosynthesis II (oxygen-independent)|g__Escherichia.s__Escherichia_coli	0	0	0	0	0	0	0	0	0	0	0	0	0	4.25302e-06	0	0	0	0	0	0	0	0	0	0	0	0	0	0	0	0	0	0	0	0	0	0	0	0	0	0	0	0	0	0	0	0	0	0	0
HEMESYN2-PWY: heme b biosynthesis II (oxygen-independent)|g__Helicobacter.s__Helicobacter_bilis	0	0	0	0	0	0	0	0	0	0	0	0	0	0	0	0	0	0	0	0	0	0	0	5.87543e-06	0	0	0	0	0	0	0	0	0	2.82157e-06	0	0	0	1.05006e-05	0	0	0	0	0	0	0	0	0	0	0
HEMESYN2-PWY: heme b biosynthesis II (oxygen-independent)|g__Helicobacter.s__Helicobacter_hepaticus	0	0	0	0	1.62876e-06	0	0	0	0	0	0	0	0	0	0	0	0	0	0	0	0	0	0	0	0	0	0	0	0	0	0	0	0	0	0	0	0	0	0	0	0	0	0	0	0	0	0	0	0
HEMESYN2-PWY: heme b biosynthesis II (oxygen-independent)|g__Helicobacter.s__Helicobacter_typhlonius	2.18707e-05	0	0	0	0	0	0	0	0	0	0	0	0	5.25639e-06	0	0	0	0	0	0	0	8.91407e-06	0	0	0	0	0	2.10305e-05	1.00981e-05	0	0	0	0	0	0	0	1.49191e-05	0	1.35995e-05	4.79115e-06	0	0	0	0	0	0	6.2555e-05	0	1.35868e-05
HEMESYN2-PWY: heme b biosynthesis II (oxygen-independent)|unclassified	0	0	0	0	0	0	0	0	0	0	0	0	0	4.28367e-06	0	0	0	1.40358e-06	0	0	0	0	0	0	0	0	0	0	0	0	0	0	0	0	0	0	0	0	0	0	0	0	0	0	0	0	0	0	0
HEXITOLDEGSUPER-PWY: superpathway of hexitol degradation (bacteria)	0	0	0	0	0	0	1.25599e-05	0	0	0	0	0	0	7.16172e-06	0	1.30553e-05	0	0	0	0	8.25496e-06	1.17829e-05	0	0	1.64386e-05	0	0	0	0	0	0	0	0	1.86871e-05	0	0	2.29304e-05	0	0	7.04429e-06	0	0	0	0	0	0	0	0	0
HEXITOLDEGSUPER-PWY: superpathway of hexitol degradation (bacteria)|g__Escherichia.s__Escherichia_coli	0	0	0	0	0	0	0	0	0	0	0	0	0	4.24468e-06	0	0	0	0	0	0	0	0	0	0	0	0	0	0	0	0	0	0	0	0	0	0	0	0	0	0	0	0	0	0	0	0	0	0	0
HEXITOLDEGSUPER-PWY: superpathway of hexitol degradation (bacteria)|unclassified	0	0	0	0	0	0	5.37545e-06	0	0	0	0	0	0	0	0	3.62557e-06	0	0	0	0	5.66659e-06	0	0	0	0	0	0	0	0	0	0	0	0	0	0	0	0	0	0	0	0	0	0	0	0	0	0	0	0
HISDEG-PWY: L-histidine degradation I	3.41613e-05	1.25428e-05	1.86487e-05	3.49122e-05	5.4639e-05	4.73555e-05	1.497e-05	8.07501e-06	1.12766e-05	3.60541e-05	5.53175e-06	5.24035e-05	1.89009e-05	4.66316e-05	4.69962e-05	3.13718e-06	2.01883e-05	0.000145716	5.53067e-05	0	7.33913e-05	1.98151e-05	3.10262e-05	3.28952e-06	7.39425e-06	3.90925e-05	2.89417e-05	4.34326e-05	9.01261e-06	9.88262e-06	0	2.69013e-05	8.89143e-05	7.01055e-06	4.11139e-05	2.78327e-05	1.50888e-05	8.94269e-06	1.83678e-05	1.48109e-05	4.95629e-06	2.87612e-05	1.91892e-05	0	2.40062e-05	2.79526e-05	3.91687e-05	9.51176e-06	0
HISDEG-PWY: L-histidine degradation I|g__Bacteroides.s__Bacteroides_sartorii	1.48307e-05	0	0	0	0	0	0	0	0	0	0	0	0	0	0	0	0	0	0	0	0	0	0	0	0	0	0	2.14452e-05	0	0	0	0	0	0	0	8.13538e-06	3.9907e-06	0	0	0	0	0	0	0	0	0	8.21221e-06	0	0
HISDEG-PWY: L-histidine degradation I|g__Bacteroides.s__Bacteroides_vulgatus	0	0	0	0	0	0	1.84293e-06	0	0	0	0	0	0	0	0	0	0	0	0	0	0	0	0	0	0	0	0	0	0	0	0	0	0	0	0	0	0	0	0	0	0	0	0	0	0	0	0	0	0
HISDEG-PWY: L-histidine degradation I|g__Firmicutes_unclassified.s__Firmicutes_bacterium_ASF500	0	0	0	0	0	0	1.60544e-06	0	0	0	0	0	0	0	0	0	0	0	2.09129e-06	0	2.46306e-06	0	4.10921e-06	0	0	3.59334e-06	0	0	0	0	0	0	0	0	0	0	2.72197e-06	0	0	0	0	0	0	0	0	1.26235e-06	0	0	0
HISDEG-PWY: L-histidine degradation I|g__Muribaculaceae_unclassified.s__Muribaculaceae_bacterium_DSM_103720	0	0	0	0	0	0	0	0	0	0	0	0	0	0	0	0	0	0	0	0	0	0	0	0	0	0	0	0	0	0	0	0	0	0	0	0	0	0	0	0	0	0	0	0	0	0	0	0	0
HISDEG-PWY: L-histidine degradation I|g__Parabacteroides.s__Parabacteroides_goldsteinii	0	0	6.45979e-06	0	0	0	0	0	0	0	0	4.18323e-06	0	2.35649e-05	1.10659e-05	0	0	0.000108841	0	0	0	0	9.07481e-06	0	0	0	0	0	2.39655e-06	0	0	0	0	0	9.68211e-06	3.38728e-06	0	0	9.16748e-06	0	0	0	0	0	0	0	0	0	0
HISDEG-PWY: L-histidine degradation I|g__Romboutsia.s__Romboutsia_ilealis	0	0	0	0	0	0	0	0	0	0	0	0	0	0	0	0	0	4.98412e-06	0	0	0	0	0	0	0	0	0	0	4.26058e-06	0	0	0	0	0	0	0	0	0	0	0	0	0	0	0	0	0	0	0	0
HISDEG-PWY: L-histidine degradation I|g__Staphylococcus.s__Staphylococcus_xylosus	0	0	0	0	0	0	0	0	0	0	0	0	0	0	0	0	0	0	0	0	0	0	0	0	0	0	0	0	0	0	0	0	0	0	0	0	0	0	0	0	0	0	0	0	0	0	0	2.55852e-06	0
HISDEG-PWY: L-histidine degradation I|unclassified	1.18811e-05	1.25428e-05	9.84485e-06	3.49122e-05	5.4639e-05	4.73555e-05	9.98521e-06	8.07501e-06	1.08826e-05	3.60541e-05	5.53175e-06	4.47945e-05	1.89009e-05	2.21874e-05	3.50512e-05	3.13718e-06	2.01883e-05	2.77097e-05	4.93006e-05	0	6.98783e-05	1.75108e-05	1.08483e-05	3.28952e-06	7.39425e-06	2.93545e-05	2.89417e-05	2.11653e-05	0	9.73304e-06	0	2.69013e-05	8.85946e-05	7.01055e-06	3.06674e-05	1.32309e-05	4.72802e-06	8.80168e-06	7.60103e-06	1.48109e-05	4.95629e-06	2.87612e-05	1.91892e-05	0	2.40062e-05	2.56812e-05	3.04602e-05	8.23914e-06	0
HISTSYN-PWY: L-histidine biosynthesis	0.000279727	8.06032e-05	0.000213598	0.000182359	0.000270386	0.000251455	0.000216691	0.000204479	0.00013765	0.000156027	8.49267e-05	0.00015644	0.000266966	0.000191293	0.000276053	0.000178892	0.000152381	0.000228518	0.0002179	9.91386e-05	0.000272267	0.000140967	0.000264446	0.00017612	0.00022705	0.00017412	0.00018903	0.000226197	0.000397609	0.000197897	0.000164137	0.000218097	0.000225026	0.000195407	0.000315432	0.000290742	0.000172809	0.000120048	0.000295091	0.000165685	0.00020122	0.000169984	0.000206129	0.000127034	0.000151355	0.000105654	0.000230168	0.000246836	0.00033695
HISTSYN-PWY: L-histidine biosynthesis|g__Anaerotruncus.s__Anaerotruncus_sp_G3_2012	0	0	0	0	0	0	0	0	0	0	0	0	0	0	0	4.86721e-06	0	0	0	0	3.41042e-06	0	0	0	0	0	0	0	0	0	0	0	0	0	0	0	0	0	5.91441e-06	0	0	0	0	0	0	0	0	0	0
HISTSYN-PWY: L-histidine biosynthesis|g__Bacteroides.s__Bacteroides_caecimuris	0	0	0	0	0	0	0	0	0	0	0	0	0	0	0	0	0	0	0	0	0	0	0	0	0	0	0	0	0	0	0	0	0	0	0	0	0	0	0	0	0	0	0	0	0	0	0	0	0
HISTSYN-PWY: L-histidine biosynthesis|g__Bacteroides.s__Bacteroides_sartorii	4.08664e-05	0	0	0	0	0	0	0	0	0	0	0	0	0	0	0	0	0	0	0	0	0	0	0	0	0	0	1.13987e-05	0	0	0	0	0	0	0	1.31897e-05	1.43769e-05	0	0	0	0	0	0	0	0	0	1.06454e-05	0	0
HISTSYN-PWY: L-histidine biosynthesis|g__Bacteroides.s__Bacteroides_uniformis	0	0	1.35612e-05	1.74971e-05	3.56686e-05	9.10741e-05	0	1.52858e-05	0	1.0271e-05	0	1.11961e-05	3.68639e-05	2.34368e-05	6.65464e-05	0	0	7.62405e-06	7.56721e-06	0	1.06466e-05	0	0	0	0	0	1.82915e-05	0	3.04903e-05	9.39975e-06	0	0	0	0	4.30611e-05	2.36382e-05	0	0	2.93584e-05	2.34906e-06	0	0	7.8942e-06	0	1.96531e-05	0	0	0	0
HISTSYN-PWY: L-histidine biosynthesis|g__Bacteroides.s__Bacteroides_vulgatus	0	0	0	0	0	0	7.43331e-06	0	0	0	0	0	0	0	0	0	0	0	0	0	0	0	0	0	0	0	0	0	0	0	0	0	0	0	0	0	0	0	0	0	0	0	0	0	0	8.33603e-06	0	0	0
HISTSYN-PWY: L-histidine biosynthesis|g__Erysipelatoclostridium.s__Clostridium_cocleatum	0	0	0	0	4.69597e-06	0	0	0	0	0	0	0	0	0	0	0	0	1.2804e-05	0	0	0	0	0	0	0	0	0	0	1.19137e-05	0	0	0	0	0	0	0	0	0	6.08832e-06	0	0	0	0	0	0	0	0	0	0
HISTSYN-PWY: L-histidine biosynthesis|g__Erysipelatoclostridium.s__Clostridium_innocuum	0	0	0	0	0	0	0	0	0	0	0	0	0	4.31781e-06	0	0	0	0	0	0	0	0	0	0	0	0	0	0	0	0	0	0	0	0	0	0	0	0	0	0	0	0	0	0	0	0	0	0	0
HISTSYN-PWY: L-histidine biosynthesis|g__Escherichia.s__Escherichia_coli	0	0	0	0	0	0	0	0	0	0	0	0	0	0	0	0	0	0	0	0	0	0	0	0	0	0	0	0	0	0	0	0	0	0	0	0	0	0	0	0	0	0	0	0	0	0	0	0	0
HISTSYN-PWY: L-histidine biosynthesis|g__Helicobacter.s__Helicobacter_bilis	0	0	0	0	0	0	0	0	0	0	0	0	0	0	0	0	0	0	0	0	0	0	0	0	0	0	0	0	0	0	0	0	0	0	0	0	0	0	0	0	0	0	0	0	0	0	0	0	0
HISTSYN-PWY: L-histidine biosynthesis|g__Helicobacter.s__Helicobacter_hepaticus	0	0	0	0	3.178e-06	0	0	0	0	0	0	0	0	0	0	0	0	0	0	0	0	0	0	0	0	0	0	0	0	0	0	0	0	0	0	0	0	0	0	0	0	0	0	0	0	1.86794e-06	0	0	0
HISTSYN-PWY: L-histidine biosynthesis|g__Helicobacter.s__Helicobacter_typhlonius	4.196e-05	0	0	0	0	0	0	0	0	0	0	0	0	2.36199e-05	0	0	0	0	0	0	0	2.02563e-05	0	0	0	0	0	4.40832e-05	2.23311e-05	0	0	0	0	0	0	0	2.80682e-05	0	2.25033e-05	1.19225e-05	0	0	0	0	0	0	9.67905e-05	0	3.23904e-05
HISTSYN-PWY: L-histidine biosynthesis|g__Lactococcus.s__Lactococcus_lactis	0	0	0	6.97712e-06	8.01867e-06	0	0	0	0	0	0	0	0	0	0	0	0	2.88843e-06	0	0	0	0	0	0	0	0	0	2.15236e-06	4.55487e-06	0	0	0	1.54287e-05	0	0	0	0	5.47707e-06	1.93429e-05	0	0	0	2.2221e-05	0	0	0	1.47228e-06	4.84509e-06	0
HISTSYN-PWY: L-histidine biosynthesis|g__Mucispirillum.s__Mucispirillum_schaedleri	4.59574e-05	0	0	0	2.11994e-05	0	0	0	1.28268e-05	0	0	0	0	9.68849e-06	0	0	0	0	0	0	0	0	5.47865e-05	6.90004e-06	1.22897e-05	1.03044e-05	0	0	3.22901e-05	5.45448e-06	0	0	0	0	3.13391e-05	2.52093e-05	0	0	1.27572e-05	0	1.69879e-05	8.56324e-06	0	1.10254e-05	0	0	0	4.67184e-05	0
HISTSYN-PWY: L-histidine biosynthesis|g__Muribaculum.s__Muribaculum_intestinale	0	0	0	0	0	0	0	0	0	0	0	0	0	0	0	0	0	0	2.88446e-06	0	7.48642e-06	0	0	0	0	0	0	0	0	0	0	0	0	0	0	0	0	0	0	0	0	0	0	0	0	0	0	0	0
HISTSYN-PWY: L-histidine biosynthesis|g__Parabacteroides.s__Parabacteroides_goldsteinii	0	0	0	0	0	0	0	0	0	0	0	0	0	4.76063e-06	0	0	0	3.11856e-05	0	0	0	0	8.10338e-06	0	0	0	0	0	6.55608e-06	0	0	0	0	0	4.21574e-06	0	0	0	4.63379e-06	0	0	0	0	0	0	0	0	0	0
HISTSYN-PWY: L-histidine biosynthesis|g__Prevotella.s__Prevotella_sp_MGM1	0	0	0	0	0	0	3.83414e-06	0	0	0	0	0	0	0	0	0	3.8207e-06	0	0	0	0	0	0	0	1.2301e-06	0	0	0	0	0	0	0	0	0	0	0	0	0	0	0	0	0	0	0	0	0	0	0	0
HISTSYN-PWY: L-histidine biosynthesis|unclassified	6.15612e-05	4.4052e-05	0.000125884	0.000121719	9.77891e-05	5.11286e-05	0.000157208	9.45692e-05	7.06563e-05	7.79866e-05	5.49937e-05	8.40053e-05	0.000138688	5.95562e-05	0.000103353	0.000146328	6.68562e-05	6.49397e-05	0.000126416	2.22431e-05	0.00015203	6.82241e-05	7.87312e-05	7.89833e-05	0.000156594	8.14119e-05	0.000113442	7.48624e-05	0.000153152	0.000109844	0.000112148	6.33545e-05	8.49738e-05	0.000136894	9.31281e-05	8.61057e-05	6.78639e-05	4.22282e-05	6.80306e-05	6.66392e-05	0.000101007	7.0174e-05	0.000118062	6.10466e-05	6.2417e-05	6.24339e-05	5.51075e-05	6.60742e-05	0.000222402
HOMOSER-METSYN-PWY: L-methionine biosynthesis I	0	0	0	1.45216e-05	1.92539e-05	1.38731e-05	0	0	0	0	0	6.34983e-06	0	7.07318e-06	0	7.74668e-07	1.44681e-06	6.24548e-06	0	0	9.78583e-07	0	0	0	0	0	0	1.21873e-05	8.54262e-06	7.84973e-07	0	0	2.75895e-05	2.52235e-06	7.43835e-06	7.61595e-06	0	1.15875e-05	4.22077e-05	0	0	0	3.79306e-05	0	0	0	7.348e-06	1.59957e-05	0
HOMOSER-METSYN-PWY: L-methionine biosynthesis I|g__Escherichia.s__Escherichia_coli	0	0	0	0	0	0	0	0	0	0	0	0	0	1.80693e-06	0	0	0	0	0	0	0	0	0	0	0	0	0	0	0	0	0	0	0	0	0	0	0	0	0	0	0	0	0	0	0	0	0	0	0
HOMOSER-METSYN-PWY: L-methionine biosynthesis I|g__Lactococcus.s__Lactococcus_lactis	0	0	0	0	0	0	0	0	0	0	0	0	0	0	0	0	0	0	0	0	0	0	0	0	0	0	0	0	0	0	0	0	0	0	0	0	0	0	6.07366e-06	0	0	0	9.84563e-06	0	0	0	0	0	0
HOMOSER-METSYN-PWY: L-methionine biosynthesis I|unclassified	0	0	0	1.1741e-05	0	0	0	0	0	0	0	6.34983e-06	0	1.50493e-06	0	0	1.44563e-06	0	0	0	9.7776e-07	0	0	0	0	0	0	8.28721e-06	3.94357e-06	7.8459e-07	0	0	2.38602e-05	0	6.58092e-06	0	0	9.89265e-06	0	0	0	0	2.19782e-05	0	0	0	2.0661e-06	1.23503e-05	0
HSERMETANA-PWY: L-methionine biosynthesis III	0.000147869	0.00010829	0.000178063	0.000174974	0.000113654	0.000101181	0.000106446	8.97057e-05	0.000100002	9.14327e-05	4.1533e-05	0.000115207	0.000176966	0.000120416	0.000143665	0.000217693	0.000149585	9.22145e-05	0.00012374	0.000166152	0.000114349	8.20017e-05	9.18617e-05	0.000138181	0.000141944	0.00011772	0.000133549	0.000162838	0.00015242	0.000171479	8.81973e-05	8.76854e-05	7.71464e-05	0.000141809	0.000113314	0.000143103	0.000122508	0.000124945	0.000119143	0.00010847	0.000136701	0.00012051	0.00011071	9.07156e-05	8.17634e-05	7.94071e-05	0.000359434	7.88647e-05	0.000154893
HSERMETANA-PWY: L-methionine biosynthesis III|g__Akkermansia.s__Akkermansia_muciniphila	0	0	0	0	0	3.73677e-05	0	0	0	0	0	0	0	0	0	0	0	0	0	0	0	0	0	0	0	0	0	0	0	0	0	0	0	0	0	0	0	0	0	0	0	0	0	0	0	0	0	0	0
HSERMETANA-PWY: L-methionine biosynthesis III|g__Erysipelatoclostridium.s__Clostridium_innocuum	0	0	0	0	0	0	0	0	0	0	0	0	0	4.02838e-06	0	0	0	0	0	0	0	0	0	0	0	0	0	0	0	0	0	0	0	0	0	0	0	0	0	0	0	0	0	0	0	0	0	0	0
HSERMETANA-PWY: L-methionine biosynthesis III|g__Helicobacter.s__Helicobacter_bilis	0	0	0	0	0	0	0	0	0	0	0	0	0	0	0	0	0	0	0	6.63786e-05	0	0	0	2.1335e-05	0	0	0	0	0	0	0	0	0	9.20274e-06	0	0	0	3.93637e-05	0	0	0	0	0	0	0	0	0	0	0
HSERMETANA-PWY: L-methionine biosynthesis III|g__Helicobacter.s__Helicobacter_hepaticus	0	0	0	0	2.92397e-06	0	0	0	0	0	0	0	0	0	0	0	0	0	0	0	0	0	0	0	0	0	0	0	0	0	0	0	0	0	0	0	0	0	0	0	0	0	0	0	0	2.99525e-06	0	0	0
HSERMETANA-PWY: L-methionine biosynthesis III|g__Helicobacter.s__Helicobacter_typhlonius	6.22552e-05	0	0	0	0	0	0	0	0	0	0	0	0	3.09466e-05	0	0	0	0	0	0	0	2.013e-05	0	0	0	0	0	5.27263e-05	3.61118e-05	0	0	0	0	0	0	0	4.98699e-05	0	3.54418e-05	2.59412e-05	0	0	0	0	0	0	0.0002227	0	5.70524e-05
HSERMETANA-PWY: L-methionine biosynthesis III|g__Lactococcus.s__Lactococcus_lactis	0	0	0	0	7.23062e-06	0	0	0	0	0	0	0	0	0	0	0	0	0	0	0	0	0	0	0	0	0	0	0	0	0	0	0	4.59238e-06	0	4.28243e-06	0	0	0	0	0	0	0	2.56857e-06	0	0	0	0	4.43663e-06	0
HSERMETANA-PWY: L-methionine biosynthesis III|g__Muribaculaceae_unclassified.s__Muribaculaceae_bacterium_DSM_103720	0	0	0	0	0	0	0	0	0	0	0	0	0	0	0	0	0	0	0	0	0	0	0	0	0	0	0	0	0	0	0	0	0	0	0	0	0	0	0	0	0	0	0	0	0	0	0	0	0
HSERMETANA-PWY: L-methionine biosynthesis III|g__Parabacteroides.s__Parabacteroides_goldsteinii	0	0	0	0	0	0	0	0	0	0	0	0	0	5.26305e-06	3.22128e-06	0	0	2.52824e-05	0	0	1.50944e-06	0	5.28612e-06	0	0	0	0	0	3.95299e-06	0	0	0	0	0	3.38298e-06	0	0	0	3.10116e-06	0	0	0	0	0	0	0	0	0	0
HSERMETANA-PWY: L-methionine biosynthesis III|unclassified	2.097e-05	9.35598e-05	0.0001681	0.000162467	4.70769e-05	2.54645e-05	9.43453e-05	4.62274e-05	9.13853e-05	7.6529e-05	3.46369e-05	0.000112644	9.92315e-05	3.01037e-05	5.9279e-05	0.00019119	0.000125151	3.86865e-05	0.000100407	0	9.29886e-05	7.13611e-05	2.82019e-05	0.000123282	0.00012685	0.000105725	8.22442e-05	3.41539e-05	3.87821e-05	0.000142886	7.76499e-05	7.09787e-05	5.45115e-05	0.00012763	3.92361e-05	3.85842e-05	4.97453e-05	3.26574e-05	2.0665e-05	7.09658e-05	9.86396e-05	0.000104064	7.01328e-05	6.89289e-05	7.0564e-05	6.63151e-05	2.43237e-05	5.15879e-05	9.87945e-05
ILEUSYN-PWY: L-isoleucine biosynthesis I (from threonine)	0.000693013	0.000374112	0.000701991	0.000628279	0.000548158	0.000282182	0.000676634	0.000685011	0.000680591	0.000668983	0.00042254	0.000517539	0.000514255	0.000489816	0.000599542	0.00128786	0.000705324	0.000426619	0.000597256	0.000511892	0.000689168	0.00060299	0.000837825	0.000833579	0.000874675	0.000599187	0.000549676	0.000849296	0.000923699	0.000837239	0.000713202	0.000598263	0.000502365	0.000775708	0.000628214	0.000463101	0.00060091	0.00044816	0.000496079	0.000706828	0.000770047	0.000523344	0.000485326	0.000479456	0.0004594	0.000379022	0.00081911	0.00058238	0.00111666
ILEUSYN-PWY: L-isoleucine biosynthesis I (from threonine)|g__Acutalibacter.s__Acutalibacter_muris	0	0	0	0	0	0	0	0	0	0	0	0	0	0	0	0	1.64324e-05	0	5.58353e-06	0	2.67962e-06	0	0	0	0	0	0	0	0	4.05863e-06	0	0	0	0	0	0	0	0	0	0	4.24206e-06	6.67118e-06	0	0	0	0	0	0	0
ILEUSYN-PWY: L-isoleucine biosynthesis I (from threonine)|g__Akkermansia.s__Akkermansia_muciniphila	0	0	0	0	0	4.10283e-05	0	0	0	0	0	0	0	0	0	0	0	0	0	0	0	0	0	0	0	0	0	0	1.7782e-06	0	0	0	0	0	0	0	0	0	3.46578e-06	0	0	0	0	0	0	0	0	0	0
ILEUSYN-PWY: L-isoleucine biosynthesis I (from threonine)|g__Bacteroides.s__Bacteroides_caecimuris	0	0	0	0	0	0	0	0	0	1.41967e-06	0	0	0	0	1.1756e-05	0	0	0	4.57508e-06	0	1.56405e-06	0	0	0	0	0	0	0	7.86529e-06	1.60086e-06	0	0	2.87843e-05	0	0	0	0	0	4.55774e-06	4.59414e-07	0	0	0	0	0	0	0	0	0
ILEUSYN-PWY: L-isoleucine biosynthesis I (from threonine)|g__Bacteroides.s__Bacteroides_uniformis	1.60138e-05	0	1.46065e-05	1.59117e-05	4.26676e-05	9.37438e-05	5.42722e-06	1.43229e-05	0	1.0084e-05	0	5.9302e-06	4.39068e-05	2.10108e-05	0.000101916	0	4.33882e-06	1.25047e-05	1.10501e-05	0	8.75661e-06	0	4.21111e-06	0	1.68295e-06	3.71935e-06	7.41487e-06	0	3.06191e-05	1.22982e-05	0	2.0839e-05	0	0	7.4565e-05	2.0391e-05	8.23811e-06	4.13445e-06	2.65756e-05	2.2656e-06	5.57159e-06	0	1.0233e-05	0	1.98903e-05	4.38518e-06	2.70613e-06	0	0
ILEUSYN-PWY: L-isoleucine biosynthesis I (from threonine)|g__Erysipelatoclostridium.s__Clostridium_innocuum	0	0	0	0	0	0	0	0	0	0	0	0	0	1.20001e-05	0	0	0	0	0	0	0	0	0	0	0	0	0	0	0	0	0	0	0	0	0	0	0	0	0	0	0	0	0	0	0	0	0	0	0
ILEUSYN-PWY: L-isoleucine biosynthesis I (from threonine)|g__Escherichia.s__Escherichia_coli	0	0	0	0	0	0	0	0	0	0	0	0	0	7.51449e-06	0	0	0	0	0	0	0	0	0	0	0	0	0	0	0	0	0	0	0	0	0	0	0	0	0	0	0	0	0	0	0	0	0	0	0
ILEUSYN-PWY: L-isoleucine biosynthesis I (from threonine)|g__Faecalibaculum.s__Faecalibaculum_rodentium	0	0	0	0	0	0	0	0	0	1.88056e-05	0	0	0	0	0	0	0	0	0	0	6.62578e-06	0	0	0	0	0	9.14919e-06	0	0	0	0	0	1.16237e-05	0	0	0	0	0	0	0	0	0	1.56874e-06	0	0	0	0	0	0
ILEUSYN-PWY: L-isoleucine biosynthesis I (from threonine)|g__Helicobacter.s__Helicobacter_bilis	0	0	0	0	0	0	0	0	0	0	0	0	0	0	0	0	0	0	0	3.76847e-05	0	0	0	1.14656e-05	7.24373e-06	0	0	0	0	0	0	0	0	8.32867e-06	0	0	0	2.40872e-05	0	0	0	0	0	0	0	0	0	0	0
ILEUSYN-PWY: L-isoleucine biosynthesis I (from threonine)|g__Helicobacter.s__Helicobacter_hepaticus	1.65642e-06	0	0	0	7.88313e-06	0	9.01474e-06	0	0	0	0	0	0	0	0	0	0	0	0	0	0	0	0	0	0	0	0	0	0	0	0	0	0	0	0	0	0	0	0	6.03243e-06	0	0	0	1.30712e-05	0	9.95989e-06	0	0	0
ILEUSYN-PWY: L-isoleucine biosynthesis I (from threonine)|g__Helicobacter.s__Helicobacter_typhlonius	0.00013286	0	0	0	0	0	0	0	0	0	0	0	0	9.18795e-05	0	0	0	0	0	0	0	6.677e-05	0	0	0	0	0	0.000175704	7.6448e-05	0	0	0	0	0	0	0	0.000112362	0	6.74651e-05	3.98653e-05	0	0	0	0	0	0	0.000330109	0	0.000146212
ILEUSYN-PWY: L-isoleucine biosynthesis I (from threonine)|g__Lachnospiraceae_unclassified.s__Lachnospiraceae_bacterium_3_2	0	0	0	0	0	0	0	0	0	0	5.31126e-06	0	0	0	0	0	0	0	0	0	4.89803e-05	3.30121e-06	0	0	0	1.38584e-05	0	0	0	0	3.92774e-06	0	0	0	0	0	0	0	0	0	0	0	0	0	0	0	0	0	0
ILEUSYN-PWY: L-isoleucine biosynthesis I (from threonine)|g__Lactococcus.s__Lactococcus_lactis	0	0	0	5.61187e-06	0	0	0	0	0	0	0	0	0	0	0	0	0	0	0	0	0	0	0	0	0	0	0	2.31959e-06	2.83491e-06	0	0	0	2.11053e-05	0	4.01433e-06	0	0	5.43886e-06	2.06141e-05	0	0	0	3.10277e-05	0	0	0	1.39513e-06	0	0
ILEUSYN-PWY: L-isoleucine biosynthesis I (from threonine)|g__Mucispirillum.s__Mucispirillum_schaedleri	0.000115035	0	0	0	4.60645e-05	0	0	0	2.81933e-05	0	0	0	0	3.58753e-05	4.92238e-05	1.42599e-05	3.13446e-05	0	0	0	0	0	0.000144205	2.07231e-05	5.52681e-05	1.93159e-05	0	0	0.00013294	3.22824e-05	0	0	0	2.48597e-05	0.000109085	5.86269e-05	0	0	2.51192e-05	0	7.47249e-05	4.73434e-05	0	3.36454e-05	0	6.02336e-06	0	9.16181e-05	0
ILEUSYN-PWY: L-isoleucine biosynthesis I (from threonine)|g__Parabacteroides.s__Parabacteroides_distasonis	0	0	0	0	0	0	0	0	0	0	0	0	0	0	0	0	0	0	0	0	0	0	0	0	0	0	0	0	0	0	0	0	0	0	0	0	0	0	0	0	0	0	0	0	0	0	0	0	0
ILEUSYN-PWY: L-isoleucine biosynthesis I (from threonine)|g__Parabacteroides.s__Parabacteroides_goldsteinii	0	0	0	0	0	0	0	0	0	0	0	0	0	6.04138e-06	0	0	0	3.32401e-05	0	0	0	0	4.26323e-06	0	0	0	0	0	7.44276e-06	0	0	0	0	0	1.15855e-05	0	0	0	0	0	0	0	0	0	0	0	0	0	0
ILEUSYN-PWY: L-isoleucine biosynthesis I (from threonine)|unclassified	0.000192091	0.000338682	0.000611095	0.000507279	0.000267824	2.96611e-05	0.000608293	0.000523451	0.000561567	0.000524032	0.000383564	0.00045978	0.000392437	0.000144539	0.00019909	0.00110297	0.000565995	0.000236082	0.000509712	0.000236158	0.000513969	0.000432827	0.000401443	0.000611549	0.000681445	0.000470672	0.000461708	0.000388831	0.000188084	0.000700091	0.00063177	0.000432708	0.000283159	0.00066202	0.000272043	0.000177651	0.000341253	0.000179255	0.000118391	0.000468768	0.000555474	0.00037787	0.000376202	0.000307819	0.00037426	0.000290822	0.000262837	0.000250219	0.000564007
KDO-NAGLIPASYN-PWY: superpathway of (Kdo)2-lipid A biosynthesis	0	0	0	0	0	0	0	0	0	0	0	0	0	4.18193e-06	0	0	0	0	0	0	0	0	0	0	0	0	0	0	0	0	0	0	0	0	0	0	0	0	0	0	0	0	0	0	0	0	0	0	0
KDO-NAGLIPASYN-PWY: superpathway of (Kdo)2-lipid A biosynthesis|g__Escherichia.s__Escherichia_coli	0	0	0	0	0	0	0	0	0	0	0	0	0	0	0	0	0	0	0	0	0	0	0	0	0	0	0	0	0	0	0	0	0	0	0	0	0	0	0	0	0	0	0	0	0	0	0	0	0
KETOGLUCONMET-PWY: ketogluconate metabolism	0	0	0	0	0	0	3.32565e-06	0	4.17733e-06	0	3.66677e-06	0	0	8.21789e-06	0	8.54901e-06	6.86987e-06	1.22386e-06	6.24333e-06	0	5.72629e-06	2.84711e-06	0	5.15739e-06	5.07172e-06	6.68935e-06	0	1.94911e-06	1.55911e-06	0	4.02836e-06	2.25868e-06	0	8.75884e-06	0	0	0	0	0	2.53719e-06	0	4.00965e-06	0	0	0	1.70204e-06	0	0	5.58045e-06
KETOGLUCONMET-PWY: ketogluconate metabolism|g__Escherichia.s__Escherichia_coli	0	0	0	0	0	0	0	0	0	0	0	0	0	2.85266e-06	0	0	0	0	0	0	0	0	0	0	0	0	0	0	0	0	0	0	0	0	0	0	0	0	0	0	0	0	0	0	0	0	0	0	0
KETOGLUCONMET-PWY: ketogluconate metabolism|unclassified	0	0	0	0	0	0	3.32565e-06	0	4.17733e-06	0	2.49733e-06	0	0	6.87781e-07	0	0	3.86184e-06	1.22386e-06	4.96023e-06	0	3.5041e-06	0	0	0	3.49828e-06	0	0	0	1.55911e-06	0	3.26659e-06	2.25868e-06	0	4.49093e-06	0	0	0	0	0	2.53708e-06	0	2.47253e-06	0	0	0	1.70204e-06	0	0	0
LACTOSECAT-PWY: lactose and galactose degradation I	4.17828e-05	1.02176e-05	8.61238e-05	8.33778e-05	8.79964e-05	5.31316e-05	2.96545e-05	1.31479e-05	7.20055e-07	7.02171e-05	7.53966e-05	3.92811e-05	5.56898e-06	0.000121062	5.14196e-06	1.14037e-05	7.57819e-06	7.24962e-05	7.57698e-06	3.31335e-05	1.11834e-05	7.03949e-05	0	4.05031e-06	2.71281e-05	3.6956e-05	1.03582e-05	4.45897e-05	0.000161378	1.33938e-05	2.54537e-05	1.20114e-05	0.000311005	3.16406e-05	7.66813e-05	5.62698e-05	6.97767e-05	9.33022e-05	0.000305258	8.49907e-05	5.00459e-05	0	0.000327257	2.63786e-05	3.97366e-05	4.43169e-06	2.06007e-05	8.30415e-05	0
LACTOSECAT-PWY: lactose and galactose degradation I|g__Lactobacillus.s__Lactobacillus_johnsonii	0	3.35139e-06	3.08337e-05	0	2.89507e-06	0	0	0	0	2.18969e-06	1.09418e-05	1.34432e-05	0	0	0	0	0	0	2.88106e-06	0	0	4.14834e-06	0	0	0	2.61484e-05	6.02922e-06	0	1.6683e-05	0	9.42236e-06	0	3.72987e-05	0	0	0	3.45091e-06	0	0	2.85781e-06	0	0	0	0	1.93663e-06	0	0	0	0
LACTOSECAT-PWY: lactose and galactose degradation I|g__Lactobacillus.s__Lactobacillus_murinus	0	0	0	0	3.29931e-06	0	3.96918e-06	0	0	5.69559e-06	0	0	0	0	0	1.58926e-06	0	0	0	0	0	0	0	0	0	0	0	0	0	0	0	0	0	0	0	0	3.85361e-06	0	9.62822e-06	1.73612e-05	0	0	0	0	0	1.85847e-06	0	0	0
LACTOSECAT-PWY: lactose and galactose degradation I|g__Lactococcus.s__Lactococcus_lactis	4.61422e-06	0	0	3.679e-05	3.80325e-05	1.14986e-05	0	4.43028e-06	0	0	0	0	0	5.26426e-06	0	0	0	2.75729e-05	0	0	0	0	0	0	0	0	0	1.68864e-05	2.59369e-05	0	0	4.51374e-06	0.000152115	0	3.25429e-05	3.81718e-05	0	6.49791e-05	0.000209136	0	0	0	0.00024551	0	0	0	1.05944e-05	4.70796e-05	0
LACTOSECAT-PWY: lactose and galactose degradation I|unclassified	2.07184e-05	6.58342e-06	3.84492e-06	1.11118e-05	0	1.08098e-05	3.94178e-06	0	7.16205e-07	5.0376e-06	0	0	5.56206e-06	1.64107e-05	5.132e-06	8.64369e-06	0	1.38409e-06	0	0	1.24729e-06	0	0	3.93946e-06	0	2.44285e-06	0	0	0	8.6999e-06	0	2.8993e-06	0	0	0	0	0	4.17112e-06	0	3.25135e-06	0	0	4.78815e-06	0	0	0	0	0	0
LIPASYN-PWY: phospholipases	0	0	0	0	0	0	0	0	0	0	0	0	0	0	0	0	0	0	0	0	0	0	0	0	0	0	0	0	0	0	0	0	0	0	0	0	0	0	0	0	0	0	0	0	0	0	0	0	0
LPSSYN-PWY: superpathway of lipopolysaccharide biosynthesis	0	0	0	0	0	0	0	0	0	0	0	0	0	2.85984e-06	0	0	0	0	0	0	0	0	0	0	0	0	0	0	0	0	0	0	0	0	0	0	0	0	0	0	0	0	0	0	0	0	0	0	0
LPSSYN-PWY: superpathway of lipopolysaccharide biosynthesis|g__Escherichia.s__Escherichia_coli	0	0	0	0	0	0	0	0	0	0	0	0	0	0	0	0	0	0	0	0	0	0	0	0	0	0	0	0	0	0	0	0	0	0	0	0	0	0	0	0	0	0	0	0	0	0	0	0	0
MET-SAM-PWY: superpathway of S-adenosyl-L-methionine biosynthesis	0	0	0	2.79726e-05	3.5728e-05	2.44295e-05	0	0	0	0	0	1.25245e-05	0	1.38598e-05	0	1.51728e-06	2.76862e-06	1.2028e-05	0	0	1.9533e-06	0	0	0	0	0	0	2.32911e-05	1.67662e-05	1.30299e-06	0	0	5.0162e-05	4.97123e-06	1.41187e-05	1.13999e-05	0	2.14376e-05	7.27817e-05	0	0	0	6.457e-05	0	0	0	1.41253e-05	3.07549e-05	0
MET-SAM-PWY: superpathway of S-adenosyl-L-methionine biosynthesis|g__Escherichia.s__Escherichia_coli	0	0	0	0	0	0	0	0	0	0	0	0	0	0	0	0	0	0	0	0	0	0	0	0	0	0	0	0	0	0	0	0	0	0	0	0	0	0	0	0	0	0	0	0	0	0	0	0	0
MET-SAM-PWY: superpathway of S-adenosyl-L-methionine biosynthesis|g__Lactococcus.s__Lactococcus_lactis	0	0	0	0	0	0	0	0	0	0	0	0	0	0	0	0	0	0	0	0	0	0	0	0	0	0	0	0	0	0	0	0	0	0	0	0	0	0	0	0	0	0	0	0	0	0	0	0	0
MET-SAM-PWY: superpathway of S-adenosyl-L-methionine biosynthesis|unclassified	0	0	0	2.22429e-05	0	0	0	0	0	0	0	1.23675e-05	0	2.87906e-06	0	0	2.76564e-06	0	0	0	1.94737e-06	0	0	0	0	0	0	1.58429e-05	6.16509e-06	1.30237e-06	0	0	4.17017e-05	0	1.24783e-05	0	0	1.82073e-05	0	0	0	0	3.68626e-05	0	0	0	4.07967e-06	2.34211e-05	0
METH-ACETATE-PWY: methanogenesis from acetate	8.09203e-05	0.000276361	0.000177133	0.000382179	0.000177373	0	0.000343613	0.000231254	0.000355112	0.000317943	0.000180792	0.000395086	0.000315532	0.000163079	0.000182766	0.000850112	0.000615796	0.00019418	0.000227459	9.03366e-05	0.00018287	0.000304215	0.000113273	0.000305827	0.000331408	0.000321881	0.000140256	0.000235069	9.83055e-05	0.000605003	0.000286813	0.000366083	2.57379e-05	0.000321145	0.000211653	3.74237e-05	0.000241852	0.000124992	4.99224e-05	0.000477188	0.000349622	0.000277744	0.000160908	0.000242155	0.000354071	0.00027823	0.000259183	0.000272258	0.000144445
METH-ACETATE-PWY: methanogenesis from acetate|unclassified	7.37918e-05	0.00026489	0.000175107	0.000363782	0.000169994	0	0.000326187	0.000221668	0.000335141	0.000301899	0.000168736	0.000386858	0.000280563	0.000125643	0.000173792	0.000793927	0.00057356	0.000178124	0.000206508	8.9651e-05	0.000168298	0.000246806	0.000108368	0.000274803	0.000309097	0.000287124	0.000137149	0.000205857	9.00261e-05	0.00057649	0.000264618	0.000352071	2.56005e-05	0.000304799	0.000186135	3.68715e-05	0.000149569	0.000121806	4.6341e-05	0.000373896	0.000334155	0.000258671	0.000156937	0.000185519	0.000309001	0.000230529	0.000197187	0.000255233	0.000111313
METHGLYUT-PWY: superpathway of methylglyoxal degradation	0	0	0	0	0	0	0	0	0	0	0	0	0	4.10596e-06	0	0	0	9.68785e-07	0	0	0	0	0	0	0	0	0	0	0	0	0	0	0	0	0	0	0	0	0	0	0	0	0	0	0	0	0	0	0
METHGLYUT-PWY: superpathway of methylglyoxal degradation|g__Escherichia.s__Escherichia_coli	0	0	0	0	0	0	0	0	0	0	0	0	0	0	0	0	0	0	0	0	0	0	0	0	0	0	0	0	0	0	0	0	0	0	0	0	0	0	0	0	0	0	0	0	0	0	0	0	0
METHGLYUT-PWY: superpathway of methylglyoxal degradation|unclassified	0	0	0	0	0	0	0	0	0	0	0	0	0	6.66997e-07	0	0	0	0	0	0	0	0	0	0	0	0	0	0	0	0	0	0	0	0	0	0	0	0	0	0	0	0	0	0	0	0	0	0	0
METSYN-PWY: superpathway of L-homoserine and L-methionine biosynthesis	0	0	0	2.48175e-05	3.2377e-05	2.24622e-05	0	0	0	0	0	1.09933e-05	0	1.22106e-05	0	1.35445e-06	2.52481e-06	1.08118e-05	0	0	1.71023e-06	0	0	0	0	0	0	2.08712e-05	1.47753e-05	1.37182e-06	0	0	4.61599e-05	4.39945e-06	1.28529e-05	1.31553e-05	0	1.96626e-05	6.6594e-05	0	0	0	6.15655e-05	0	0	0	1.26681e-05	2.71877e-05	0
METSYN-PWY: superpathway of L-homoserine and L-methionine biosynthesis|g__Escherichia.s__Escherichia_coli	0	0	0	0	0	0	0	0	0	0	0	0	0	0	0	0	0	0	0	0	0	0	0	0	0	0	0	0	0	0	0	0	0	0	0	0	0	0	0	0	0	0	0	0	0	0	0	0	0
METSYN-PWY: superpathway of L-homoserine and L-methionine biosynthesis|g__Lactococcus.s__Lactococcus_lactis	0	0	0	0	0	0	0	0	0	0	0	0	0	0	0	0	0	0	0	0	0	0	0	0	0	0	0	0	0	0	0	0	0	0	0	0	0	0	0	0	0	0	0	0	0	0	0	0	0
METSYN-PWY: superpathway of L-homoserine and L-methionine biosynthesis|unclassified	0	0	0	2.00982e-05	0	0	0	0	0	0	0	1.09839e-05	0	2.6162e-06	0	0	2.52123e-06	0	0	0	1.70788e-06	0	0	0	0	0	0	1.41812e-05	6.83301e-06	1.37074e-06	0	0	3.84553e-05	0	1.13126e-05	0	0	1.67332e-05	0	0	0	0	3.6567e-05	0	0	0	3.58508e-06	2.07998e-05	0
NAD-BIOSYNTHESIS-II: NAD salvage pathway III (to nicotinamide riboside)	0	0	0	0	0	0	0	0	0	0	0	0	0	2.86565e-06	0	0	0	0	0	0	0	0	0	0	0	0	0	0	0	0	0	0	0	0	0	0	0	0	0	0	0	0	0	0	0	0	0	0	0
NAD-BIOSYNTHESIS-II: NAD salvage pathway III (to nicotinamide riboside)|g__Escherichia.s__Escherichia_coli	0	0	0	0	0	0	0	0	0	0	0	0	0	2.52226e-06	0	0	0	0	0	0	0	0	0	0	0	0	0	0	0	0	0	0	0	0	0	0	0	0	0	0	0	0	0	0	0	0	0	0	0
NAD-BIOSYNTHESIS-II: NAD salvage pathway III (to nicotinamide riboside)|unclassified	0	0	0	0	0	0	0	0	0	0	0	0	0	0	0	0	0	0	0	0	0	0	0	0	0	0	0	0	0	0	0	0	0	0	0	0	0	0	0	0	0	0	0	0	0	0	0	0	0
NAGLIPASYN-PWY: lipid IVA biosynthesis (E. coli)	2.20953e-05	0	8.70706e-06	1.38575e-05	7.2837e-05	9.96723e-05	0	1.05576e-05	0	1.71773e-05	0	1.1332e-05	2.55454e-05	3.82629e-05	4.559e-05	0	0	2.09592e-05	1.12807e-05	0	5.90927e-06	0	0	2.31935e-06	0	0	1.15794e-05	5.6422e-06	2.42145e-05	8.15728e-06	0	1.02134e-05	2.34811e-06	0	4.17798e-05	2.00318e-05	0	7.35187e-06	2.43093e-05	0	4.04412e-06	0	1.15239e-05	0	0	4.66752e-06	0	0	0
NAGLIPASYN-PWY: lipid IVA biosynthesis (E. coli)|g__Bacteroides.s__Bacteroides_uniformis	1.06806e-05	0	7.83447e-06	1.34003e-05	4.48866e-05	4.8552e-05	0	1.03386e-05	0	1.39072e-05	0	8.96538e-06	2.24811e-05	2.07689e-05	3.68504e-05	0	0	1.393e-05	4.80489e-06	0	4.25339e-06	0	0	0	0	0	1.04823e-05	2.78078e-06	1.85002e-05	5.47004e-06	0	9.51732e-06	0	0	2.83955e-05	1.14633e-05	0	5.90026e-06	1.6293e-05	0	0	0	1.03772e-05	0	0	0	0	0	0
NAGLIPASYN-PWY: lipid IVA biosynthesis (E. coli)|g__Escherichia.s__Escherichia_coli	0	0	0	0	0	0	0	0	0	0	0	0	0	3.9567e-06	0	0	0	0	0	0	0	0	0	0	0	0	0	0	0	0	0	0	0	0	0	0	0	0	0	0	0	0	0	0	0	0	0	0	0
NAGLIPASYN-PWY: lipid IVA biosynthesis (E. coli)|unclassified	0	0	0	0	5.59764e-06	0	0	0	0	0	0	0	0	4.00673e-06	0	0	0	5.12536e-06	0	0	0	0	0	0	0	0	0	2.19638e-06	0	0	0	0	2.32919e-06	0	0	0	0	0	0	0	0	0	0	0	0	0	0	0	0
NONMEVIPP-PWY: methylerythritol phosphate pathway I	0.000238242	0.000237884	0.000343147	0.000283736	0.000321715	0.00021254	0.000246623	0.000454709	0.000340564	0.000334642	0.000218521	0.000267232	0.000330065	0.000335521	0.000266044	0.00032919	0.000219943	0.000254439	0.000300889	0.000123135	0.000351156	0.000245846	0.000419532	0.000356139	0.000419282	0.000304031	0.000338834	0.000352385	0.000291058	0.000245584	0.000378975	0.000389445	0.000271526	0.000218593	0.000327248	0.000334478	0.000258154	0.000258717	0.000306042	0.000257956	0.000268581	0.000277914	0.000276283	0.000272701	0.000178544	0.000216842	0.000265947	0.00034914	0.000477227
NONMEVIPP-PWY: methylerythritol phosphate pathway I|g__Acetatifactor.s__Acetatifactor_muris	0	0	0	0	0	0	0	0	0	0	0	0	0	0	0	0	0	0	0	0	0	0	0	0	0	0	0	0	0	0	0	0	0	0	0	0	0	0	0	0	0	0	0	0	0	0	0	0	0
NONMEVIPP-PWY: methylerythritol phosphate pathway I|g__Acutalibacter.s__Acutalibacter_muris	0	0	0	0	0	0	0	0	0	0	5.43563e-06	0	0	0	0	0	2.10408e-05	0	1.26476e-05	0	0	0	0	0	0	0	0	0	0	7.9516e-06	0	0	0	0	0	0	0	0	0	0	1.30137e-05	1.07968e-05	0	0	0	0	0	0	0
NONMEVIPP-PWY: methylerythritol phosphate pathway I|g__Anaerotruncus.s__Anaerotruncus_sp_G3_2012	0	0	0	0	1.39229e-06	0	0	0	0	0	0	0	0	0	0	4.51612e-06	0	0	0	0	0	0	0	0	0	0	0	0	0	0	0	3.32136e-06	0	0	0	0	0	0	6.53641e-06	0	0	0	0	0	0	0	0	0	0
NONMEVIPP-PWY: methylerythritol phosphate pathway I|g__Bacteroides.s__Bacteroides_sartorii	2.84315e-05	0	0	0	0	0	0	0	0	0	0	0	0	0	0	0	0	0	0	0	0	0	0	0	0	0	0	1.10863e-05	0	0	0	0	0	0	0	1.79336e-05	8.65968e-06	0	0	0	0	0	0	0	0	0	1.29938e-05	0	0
NONMEVIPP-PWY: methylerythritol phosphate pathway I|g__Bacteroides.s__Bacteroides_uniformis	0	0	8.5585e-06	1.06777e-05	3.92913e-05	4.20385e-05	0	1.10507e-05	0	1.01704e-05	0	0	1.70131e-05	1.88456e-05	3.07756e-05	0	0	8.32919e-06	0	0	5.44237e-06	0	0	0	0	0	1.0364e-05	0	1.66258e-05	4.02343e-06	0	1.1313e-05	0	0	2.18388e-05	0	0	0	8.64301e-06	0	0	0	6.51008e-06	0	0	0	0	0	0
NONMEVIPP-PWY: methylerythritol phosphate pathway I|g__Bacteroides.s__Bacteroides_vulgatus	0	0	0	0	0	0	0	0	0	0	0	0	0	0	0	0	0	0	0	0	0	0	0	0	0	0	0	0	0	0	0	0	0	0	0	0	0	0	0	0	0	0	0	0	0	3.3711e-06	0	0	0
NONMEVIPP-PWY: methylerythritol phosphate pathway I|g__Clostridium.s__Clostridium_sp_ASF502	0	1.31363e-05	1.30438e-05	4.95787e-06	0	0	0	0	0	5.83275e-06	3.15841e-06	0	0	0	0	4.16184e-06	0	5.45356e-06	0	0	1.2498e-06	2.29552e-06	0	0	0	0	0	2.06942e-06	0	0	1.81929e-05	0	0	0	0	0	0	0	3.13965e-06	2.31737e-06	2.68979e-06	3.39874e-06	0	4.66857e-06	0	0	0	0	0
NONMEVIPP-PWY: methylerythritol phosphate pathway I|g__Dorea.s__Dorea_sp_5_2	0	0	0	1.33239e-05	5.82493e-06	0	0	0	0	0	0	0	1.69725e-05	5.60469e-06	0	0	0	6.11748e-06	0	0	0	0	7.29949e-06	0	0	0	0	3.57636e-06	0	0	1.339e-05	0	0	0	4.5748e-06	0	0	0	0	0	0	0	5.07766e-06	0	0	0	0	8.38187e-06	0
NONMEVIPP-PWY: methylerythritol phosphate pathway I|g__Erysipelatoclostridium.s__Clostridium_cocleatum	0	0	0	0	7.78243e-06	0	0	0	0	0	0	0	0	0	0	0	0	1.46459e-05	0	0	0	0	0	0	0	0	0	0	8.58796e-06	0	0	0	0	0	0	0	0	0	0	0	0	0	0	0	0	0	0	0	0
NONMEVIPP-PWY: methylerythritol phosphate pathway I|g__Erysipelatoclostridium.s__Clostridium_innocuum	0	0	0	0	0	0	0	0	0	0	0	0	0	9.67512e-06	0	0	0	0	0	0	0	0	0	0	0	0	0	0	0	0	0	0	0	0	0	0	0	0	0	0	0	0	0	0	0	0	0	0	0
NONMEVIPP-PWY: methylerythritol phosphate pathway I|g__Escherichia.s__Escherichia_coli	0	0	0	0	0	0	0	0	0	0	0	0	0	2.35799e-06	0	0	0	0	0	0	0	0	0	0	0	0	0	0	0	0	0	0	0	0	0	0	0	0	0	0	0	0	0	0	0	0	0	0	0
NONMEVIPP-PWY: methylerythritol phosphate pathway I|g__Eubacterium.s__Eubacterium_sp_14_2	0	0	0	6.32414e-06	0	0	0	0	0	0	0	0	0	0	0	0	0	0	0	0	0	0	0	6.86229e-05	4.15132e-06	0	0	0	0	0	0	0	0	0	0	0	0	0	0	0	0	0	0	0	0	0	0	0	0
NONMEVIPP-PWY: methylerythritol phosphate pathway I|g__Faecalibaculum.s__Faecalibaculum_rodentium	0	0	0	0	0	0	0	0	0	2.36184e-05	0	0	0	0	0	0	0	0	0	0	4.36357e-06	0	0	0	0	0	0	0	0	0	0	0	1.26467e-05	0	0	0	0	0	0	0	0	0	0	0	0	0	0	0	0
NONMEVIPP-PWY: methylerythritol phosphate pathway I|g__Helicobacter.s__Helicobacter_bilis	0	0	0	0	0	0	0	0	0	0	0	0	0	0	0	0	0	0	0	0	0	0	0	0	0	0	0	0	0	0	0	0	0	0	0	0	0	0	0	0	0	0	0	0	0	0	0	0	0
NONMEVIPP-PWY: methylerythritol phosphate pathway I|g__Helicobacter.s__Helicobacter_hepaticus	0	0	0	0	1.86379e-06	0	0	0	0	0	0	0	0	0	0	0	0	0	0	0	0	0	0	0	0	0	0	0	0	0	0	0	0	0	0	0	0	0	0	0	0	0	0	0	0	0	0	0	0
NONMEVIPP-PWY: methylerythritol phosphate pathway I|g__Helicobacter.s__Helicobacter_typhlonius	5.23631e-06	0	0	0	0	0	0	0	0	0	0	0	0	0	0	0	0	0	0	0	0	0	0	0	0	0	0	5.64866e-06	2.49912e-06	0	0	0	0	0	0	0	1.08961e-05	0	0	0	0	0	0	0	0	0	1.82547e-05	0	1.58014e-05
NONMEVIPP-PWY: methylerythritol phosphate pathway I|g__Lachnospiraceae_unclassified.s__Lachnospiraceae_bacterium_10_1	0	0	0	0	0	0	0	0	0	0	0	0	0	0	0	0	0	0	0	0	2.78388e-05	0	0	0	0	0	0	0	0	0	0	0	0	0	0	0	0	0	0	3.20205e-06	0	0	0	0	0	0	0	0	0
NONMEVIPP-PWY: methylerythritol phosphate pathway I|g__Lachnospiraceae_unclassified.s__Lachnospiraceae_bacterium_28_4	2.73895e-05	0	2.98537e-05	0	5.69239e-05	0	0	0.000158057	3.63265e-05	3.74915e-05	0	0	0	0	1.31966e-05	0	7.15062e-06	0	0	3.30148e-05	0	0	0.000180664	0	5.19739e-06	0	6.12071e-05	8.76073e-05	2.5763e-05	0	0	0.000126083	4.75101e-05	0	2.76844e-05	8.49519e-05	1.27762e-05	0.000113762	9.77443e-05	0	0	1.56792e-05	3.63775e-05	0	0	1.29645e-05	5.10796e-05	0.000114852	0
NONMEVIPP-PWY: methylerythritol phosphate pathway I|g__Lachnospiraceae_unclassified.s__Lachnospiraceae_bacterium_3_2	0	0	0	0	0	0	0	8.31828e-06	2.7679e-06	0	0	0	1.89297e-05	0	0	0	0	0	8.76396e-06	0	4.03511e-05	0	0	8.84572e-06	7.86458e-06	0	0	0	0	0	0	0	0	0	2.15961e-05	0	0	0	0	0	0	6.26051e-06	0	0	0	0	0	0	0
NONMEVIPP-PWY: methylerythritol phosphate pathway I|g__Lachnospiraceae_unclassified.s__Lachnospiraceae_bacterium_A2	0	0	0	0	0	0	0	0	0	0	0	0	0	0	0	0	0	0	0	0	0	0	0	5.54786e-06	0	0	0	0	0	0	0	0	0	0	0	0	0	0	0	0	0	0	0	3.31488e-05	0	9.84629e-06	0	0	0
NONMEVIPP-PWY: methylerythritol phosphate pathway I|g__Lachnospiraceae_unclassified.s__Lachnospiraceae_bacterium_A4	0	0	0	0	0	0	0	0	0	0	1.6419e-05	0	0	0	0	8.7049e-05	1.30948e-05	3.28499e-06	0	0	0	1.57771e-05	0	2.51372e-05	0	0	0	0	0	2.6567e-05	4.62604e-05	0	0	0	0	0	2.77955e-05	0	0	0.00010002	4.48503e-05	1.62448e-05	0	2.88965e-05	1.17235e-05	0	0	0	3.73299e-05
NONMEVIPP-PWY: methylerythritol phosphate pathway I|g__Lachnospiraceae_unclassified.s__Lachnospiraceae_bacterium_COE1	0	0	0	0	0	0	0	0	3.21742e-06	0	0	0	0	0	0	4.64217e-06	0	0	9.41283e-06	0	0	0	0	1.35275e-05	2.87747e-06	1.70794e-05	0	0	0	8.45868e-06	0	0	0	7.28661e-06	0	0	0	0	0	0	7.91064e-06	0	0	0	0	9.97768e-06	0	0	1.74949e-05
NONMEVIPP-PWY: methylerythritol phosphate pathway I|g__Lachnospiraceae_unclassified.s__Lachnospiraceae_bacterium_M18_1	0	0	0	0	0	0	0	0	0	0	2.6475e-06	0	0	4.88761e-06	0	0	0	0	0	0	1.04935e-06	5.86948e-06	0	6.04558e-06	0	0	0	5.33542e-07	0	3.2385e-06	1.06102e-06	0	0	4.49362e-06	0	0	0	0	0	2.3215e-06	5.89533e-06	0	0	0	0	0	0	0	0
NONMEVIPP-PWY: methylerythritol phosphate pathway I|g__Mucispirillum.s__Mucispirillum_schaedleri	1.3414e-05	0	0	0	1.33952e-05	0	0	0	0	0	0	0	0	3.01436e-06	0	0	0	0	0	0	0	0	0	0	6.6399e-06	0	0	0	1.43027e-05	0	0	0	0	0	0	0	0	0	0	0	0	6.46369e-06	0	0	0	0	0	1.4637e-05	0
NONMEVIPP-PWY: methylerythritol phosphate pathway I|g__Muribaculum.s__Muribaculum_intestinale	0	0	0	0	0	0	0	0	0	0	0	0	0	0	0	0	0	0	0	0	3.41819e-06	0	0	0	0	0	0	0	0	0	0	0	0	0	0	0	0	0	0	0	0	0	0	0	0	0	0	0	0
NONMEVIPP-PWY: methylerythritol phosphate pathway I|g__Parabacteroides.s__Parabacteroides_goldsteinii	0	0	0	0	0	0	0	0	0	0	0	0	0	4.89881e-06	0	0	0	2.25548e-05	0	0	0	0	0	0	0	0	0	0	0	0	0	0	0	0	0	0	0	0	0	0	0	0	0	0	0	0	0	0	0
NONMEVIPP-PWY: methylerythritol phosphate pathway I|g__Prevotella.s__Prevotella_sp_MGM1	0	0	0	0	0	0	0	0	0	0	0	0	0	0	0	0	0	0	0	0	0	0	0	0	0	0	0	0	0	0	0	0	0	0	0	0	0	0	0	0	0	0	0	0	0	0	0	0	0
NONMEVIPP-PWY: methylerythritol phosphate pathway I|unclassified	7.9505e-05	0.000159052	0.00024945	0.000216381	0.000154163	4.02012e-05	0.000198527	0.000189846	0.00021933	0.000206732	0.000127725	0.000225234	0.000239194	0.000128806	0.000158606	0.000163083	0.000115719	0.000127523	0.000190467	6.7424e-05	0.000186242	0.000135004	0.000154377	0.000156837	0.000322225	0.000212697	0.000230594	0.000168127	0.000156383	0.000103927	0.000228863	0.000194816	0.000121483	0.000153432	0.000195161	0.000132851	0.000132982	0.000111244	0.000108371	9.74732e-05	0.00012255	0.000158771	0.000197026	0.00012389	8.29555e-05	0.000137528	0.000105778	0.000156915	0.000351544
NONOXIPENT-PWY: pentose phosphate pathway (non-oxidative branch) I	0.000141457	0.000452879	0.000207349	0.000281039	0.00013809	0.000176994	0.000364299	0.000265742	0.000447784	0.000188365	0.000228103	0.000342128	0.000142532	0.0002112	0.000124609	0.000707587	0.00058983	0.000207373	0.000282605	0.000131924	0.000275813	0.000304739	0.000152293	0.000562782	0.00046499	0.00045108	0.000309589	0.000229344	0.000186546	0.000719699	0.000553519	0.000295325	0.000207392	0.000472294	0.000109829	9.32322e-05	0.000288131	0.000195215	0.00013351	0.000430778	0.000639316	0.000444285	0.000144911	0.000295327	0.000183907	0.000275513	0.000207426	0.000173127	0.0004576
NONOXIPENT-PWY: pentose phosphate pathway (non-oxidative branch) I|g__Clostridium.s__Clostridium_perfringens	0	0	0	0	0	0	0	0	0	0	0	0	0	2.0841e-05	0	0	0	0	0	0	0	0	0	0	0	0	0	0	0	0	0	0	0	0	0	0	0	0	0	0	0	0	0	0	0	0	0	0	0
NONOXIPENT-PWY: pentose phosphate pathway (non-oxidative branch) I|g__Clostridium.s__Clostridium_sp_ASF356	0	0	0	0	0	0	0	0	0	0	0	0	0	0	0	0	0	1.25127e-05	0	0	0	0	0	0	0	0	0	0	0	0	1.06942e-05	0	0	0	0	0	0	0	0	0	0	0	0	0	0	0	0	0	0
NONOXIPENT-PWY: pentose phosphate pathway (non-oxidative branch) I|g__Erysipelatoclostridium.s__Clostridium_innocuum	0	0	0	0	0	0	0	0	0	0	0	0	0	1.00037e-05	0	0	0	0	0	0	0	0	0	0	0	0	0	0	0	0	0	0	0	0	0	0	0	0	0	0	0	0	0	0	0	0	0	0	0
NONOXIPENT-PWY: pentose phosphate pathway (non-oxidative branch) I|g__Escherichia.s__Escherichia_coli	0	0	0	0	0	0	0	0	0	0	0	0	0	1.63337e-05	0	0	0	0	0	0	0	0	0	0	0	0	0	0	0	0	0	0	0	0	0	0	0	0	0	0	0	0	0	0	0	0	0	0	0
NONOXIPENT-PWY: pentose phosphate pathway (non-oxidative branch) I|g__Helicobacter.s__Helicobacter_bilis	0	0	0	0	0	0	0	0	0	0	0	0	0	0	0	0	0	0	0	2.62785e-05	0	0	0	1.01037e-05	2.97855e-06	0	0	0	0	0	0	0	0	4.38759e-06	0	0	0	2.34336e-05	0	0	0	0	0	0	0	0	0	0	0
NONOXIPENT-PWY: pentose phosphate pathway (non-oxidative branch) I|g__Helicobacter.s__Helicobacter_hepaticus	0	0	0	0	3.84141e-06	0	5.94881e-06	0	0	0	0	0	0	0	0	0	0	0	0	0	0	0	0	0	0	0	0	0	0	0	0	0	0	0	0	0	0	0	0	0	0	0	0	4.10546e-06	0	4.74666e-06	0	0	0
NONOXIPENT-PWY: pentose phosphate pathway (non-oxidative branch) I|g__Helicobacter.s__Helicobacter_typhlonius	5.59872e-05	0	0	0	0	0	0	0	0	0	0	0	0	2.56716e-05	0	0	0	0	0	0	0	2.27854e-05	0	0	0	0	0	5.72997e-05	3.91499e-05	0	0	0	0	0	0	0	3.55119e-05	0	3.59374e-05	1.64797e-05	0	0	0	0	0	0	0.000125184	0	4.88134e-05
NONOXIPENT-PWY: pentose phosphate pathway (non-oxidative branch) I|g__Lactococcus.s__Lactococcus_lactis	0	0	0	8.19612e-06	1.49416e-05	0	0	0	0	0	0	0	0	0	0	0	0	3.78463e-06	0	0	0	0	0	0	0	0	0	2.58151e-06	5.50649e-06	0	0	0	1.89286e-05	0	6.14285e-06	5.01317e-06	0	7.47755e-06	2.1912e-05	0	0	0	2.90816e-05	0	0	0	0	1.08879e-05	0
NONOXIPENT-PWY: pentose phosphate pathway (non-oxidative branch) I|g__Parabacteroides.s__Parabacteroides_distasonis	0	0	0	0	0	0	0	0	0	0	0	0	0	0	0	0	0	0	0	0	0	0	0	0	0	0	0	0	0	0	0	0	0	0	0	0	0	0	0	0	0	0	0	0	0	0	0	0	0
NONOXIPENT-PWY: pentose phosphate pathway (non-oxidative branch) I|unclassified	6.58969e-05	0.000431455	0.000204744	0.00027011	0.000112684	3.02518e-05	0.000351788	0.000239287	0.000442269	0.000177597	0.000216984	0.000337785	0.000140739	7.23211e-05	0.000120861	0.000674138	0.000554303	0.000146832	0.00027484	8.09495e-05	0.000251909	0.00028097	0.000138945	0.000481452	0.000429451	0.000427038	0.000294672	0.00016109	0.000128282	0.000645579	0.000511532	0.000266704	0.000179169	0.000439034	9.94963e-05	7.89788e-05	0.000240236	0.000136313	6.18413e-05	0.000375869	0.000562483	0.000408786	0.000114111	0.000269631	0.000179207	0.000257475	7.34369e-05	0.000150321	0.000401905
OANTIGEN-PWY: O-antigen building blocks biosynthesis (E. coli)	0.000182471	2.89602e-05	2.99978e-05	4.81909e-05	0.00019765	6.77656e-05	5.90835e-05	0	4.85753e-05	0.000159169	6.58731e-06	6.48571e-05	4.09707e-05	0.000211698	7.62813e-05	3.85708e-05	5.0819e-05	0.000191501	3.46979e-05	0	5.23325e-05	8.41042e-05	0.000101351	6.53832e-05	6.14454e-05	2.23368e-05	9.14821e-05	0.000181681	0.000383607	3.44233e-05	6.93837e-05	1.71723e-05	0.000125572	4.15109e-05	0.000121441	7.21462e-05	0.000104447	8.00304e-05	0.000203475	0.000115795	4.91065e-05	6.65055e-05	0.000108129	7.33441e-05	4.46287e-05	6.36572e-05	0.000212502	0.000138045	0.000117679
OANTIGEN-PWY: O-antigen building blocks biosynthesis (E. coli)|g__Erysipelatoclostridium.s__Clostridium_cocleatum	0	0	0	0	1.36222e-05	0	0	0	0	0	0	0	0	0	0	0	0	1.65956e-05	0	0	0	0	0	0	0	0	0	0	2.41307e-05	0	0	0	0	0	0	0	0	0	5.01668e-06	0	0	0	0	0	0	0	0	0	0
OANTIGEN-PWY: O-antigen building blocks biosynthesis (E. coli)|g__Escherichia.s__Escherichia_coli	0	0	0	0	0	0	0	0	0	0	0	0	0	0	0	0	0	0	0	0	0	0	0	0	0	0	0	0	0	0	0	0	0	0	0	0	0	0	0	0	0	0	0	0	0	0	0	0	0
OANTIGEN-PWY: O-antigen building blocks biosynthesis (E. coli)|g__Lactobacillus.s__Lactobacillus_johnsonii	0	0	0	0	0	0	0	0	0	0	0	0	0	0	0	0	0	0	0	0	0	0	0	0	0	0	0	0	0	0	0	0	6.77752e-06	0	0	0	0	0	0	0	0	0	0	0	0	0	0	0	0
OANTIGEN-PWY: O-antigen building blocks biosynthesis (E. coli)|g__Lactobacillus.s__Lactobacillus_murinus	0	0	0	0	0	0	0	0	0	0	0	0	0	0	0	0	0	0	0	0	0	0	0	0	0	0	0	0	5.42331e-06	0	0	0	0	0	0	0	0	0	0	0	0	0	0	0	0	0	0	0	0
OANTIGEN-PWY: O-antigen building blocks biosynthesis (E. coli)|g__Lactococcus.s__Lactococcus_lactis	0	0	0	0	1.40911e-05	0	0	0	0	0	0	0	0	0	0	0	0	0	0	0	0	0	0	0	0	0	0	0	0	0	0	0	0	0	5.93881e-06	0	0	0	0	0	0	0	0	0	0	0	0	1.35097e-05	0
OANTIGEN-PWY: O-antigen building blocks biosynthesis (E. coli)|g__Mucispirillum.s__Mucispirillum_schaedleri	5.17657e-05	0	0	0	2.70501e-05	0	0	0	1.27798e-05	0	0	0	0	1.35092e-05	2.85887e-05	2.66723e-06	1.06968e-05	0	0	0	0	0	4.20044e-05	9.52115e-06	1.69844e-05	0	0	0	3.99765e-05	8.12589e-06	0	0	0	7.96981e-06	4.03114e-05	2.02474e-05	0	0	1.35847e-05	0	2.03383e-05	1.64014e-05	0	1.28578e-05	0	3.11302e-06	0	5.22933e-05	0
OANTIGEN-PWY: O-antigen building blocks biosynthesis (E. coli)|unclassified	4.13214e-06	0	2.97526e-05	3.18286e-05	1.96802e-05	0	2.57665e-05	0	1.68498e-05	3.60553e-05	0	4.81607e-05	4.01864e-05	2.12418e-05	2.22898e-05	0	6.75853e-06	3.39693e-05	3.43997e-05	0	1.63199e-05	1.13468e-05	4.4602e-05	0	6.15732e-06	0	4.11799e-05	1.93207e-05	3.23398e-05	5.92624e-06	3.77187e-05	1.70054e-05	5.30496e-05	6.08106e-06	0	3.15884e-05	0	3.09487e-05	4.763e-05	4.79093e-05	0	3.30735e-05	7.9564e-05	0	0	2.098e-05	9.36068e-06	0	1.34257e-05
ORNARGDEG-PWY: superpathway of L-arginine and L-ornithine degradation	0	0	0	0	0	0	0	0	0	0	0	0	0	0	0	0	0	0	0	0	0	0	0	0	0	0	0	0	0	0	0	0	0	0	0	0	0	0	0	0	0	0	0	0	0	0	0	0	0
ORNARGDEG-PWY: superpathway of L-arginine and L-ornithine degradation|unclassified	0	0	0	0	0	0	0	0	0	0	0	0	0	0	0	0	0	0	0	0	0	0	0	0	0	0	0	0	0	0	0	0	0	0	0	0	0	0	0	0	0	0	0	0	0	0	0	0	0
ORNDEG-PWY: superpathway of ornithine degradation	0	0	0	0	9.42031e-07	0	0	0	3.72847e-06	6.12867e-06	0	0	0	3.06579e-05	1.14242e-05	2.0329e-06	0	0	0	0	0	0	0	0	0	0	0	1.0101e-06	3.98955e-06	0	0	0	0	0	0	1.91373e-06	0	0	0	0	0	0	0	0	0	0	0	0	0
ORNDEG-PWY: superpathway of ornithine degradation|g__Escherichia.s__Escherichia_coli	0	0	0	0	0	0	0	0	0	0	0	0	0	0	0	0	0	0	0	0	0	0	0	0	0	0	0	0	0	0	0	0	0	0	0	0	0	0	0	0	0	0	0	0	0	0	0	0	0
ORNDEG-PWY: superpathway of ornithine degradation|unclassified	0	0	0	0	9.42031e-07	0	0	0	3.72847e-06	6.12867e-06	0	0	0	1.86561e-05	1.14242e-05	2.0329e-06	0	0	0	0	0	0	0	0	0	0	0	1.0101e-06	3.98955e-06	0	0	0	0	0	0	1.91373e-06	0	0	0	0	0	0	0	0	0	0	0	0	0
P105-PWY: TCA cycle IV (2-oxoglutarate decarboxylase)	0	0	0	0	0	1.87867e-05	0	0	2.23011e-06	0	0	0	0	3.08748e-06	7.63649e-06	0	0	0	0	0	0	0	0	0	0	0	0	0	0	0	0	0	0	0	0	0	0	0	0	0	0	0	0	0	0	0	0	0	0
P105-PWY: TCA cycle IV (2-oxoglutarate decarboxylase)|g__Escherichia.s__Escherichia_coli	0	0	0	0	0	0	0	0	0	0	0	0	0	0	0	0	0	0	0	0	0	0	0	0	0	0	0	0	0	0	0	0	0	0	0	0	0	0	0	0	0	0	0	0	0	0	0	0	0
P105-PWY: TCA cycle IV (2-oxoglutarate decarboxylase)|unclassified	0	0	0	0	0	1.28216e-05	0	0	2.12785e-06	0	0	0	0	2.4804e-06	5.79726e-06	0	0	0	0	0	0	0	0	0	0	0	0	0	0	0	0	0	0	0	0	0	0	0	0	0	0	0	0	0	0	0	0	0	0
P108-PWY: pyruvate fermentation to propanoate I	0	0	1.2867e-05	0	6.31831e-05	0	0	1.10246e-05	0	0	0	0	0	3.97012e-05	5.34459e-06	3.52882e-06	0	7.52092e-06	0	0	0	0	0	0	0	0	0	0	6.56792e-06	7.33931e-06	0	1.13316e-05	0	0	1.92058e-05	0	0	0	2.11182e-05	6.09899e-06	0	0	0	0	0	0	0	2.14572e-05	0
P108-PWY: pyruvate fermentation to propanoate I|unclassified	0	0	1.22142e-05	0	0	0	0	0	0	0	0	0	0	0	5.22775e-06	3.48804e-06	0	7.12763e-06	0	0	0	0	0	0	0	0	0	0	5.75297e-06	6.8239e-06	0	0	0	0	0	0	0	0	0	6.02303e-06	0	0	0	0	0	0	0	0	0
P122-PWY: heterolactic fermentation	4.42849e-06	0	0	0	1.2413e-05	0	0	0	0	0	0	1.00588e-05	0	0	8.5592e-06	5.10983e-06	0	0	2.45278e-06	0	0	0	0	0	0	6.42491e-06	0	0	0	0	0	0	0	0	0	0	6.20075e-06	0	0	8.27824e-06	0	0	0	0	0	0	0	0	0
P122-PWY: heterolactic fermentation|g__Escherichia.s__Escherichia_coli	0	0	0	0	0	0	0	0	0	0	0	0	0	0	0	0	0	0	0	0	0	0	0	0	0	0	0	0	0	0	0	0	0	0	0	0	0	0	0	0	0	0	0	0	0	0	0	0	0
P122-PWY: heterolactic fermentation|unclassified	0	0	0	0	0	0	0	0	0	0	0	0	0	0	5.87207e-06	3.60573e-06	0	0	2.2147e-06	0	0	0	0	0	0	0	0	0	0	0	0	0	0	0	0	0	0	0	0	6.95352e-06	0	0	0	0	0	0	0	0	0
P124-PWY: Bifidobacterium shunt	5.38804e-06	0	3.28691e-05	0	3.39518e-05	3.51868e-05	0	0	0	0	0	1.74457e-05	0	0	1.08954e-05	5.87453e-06	5.74046e-06	1.70819e-05	1.03669e-05	0	0	1.05267e-05	0	0	0	1.29726e-05	1.32553e-05	0	0	0	6.06122e-06	0	0	0	0	0	4.93113e-06	0	0	8.07396e-06	0	0	0	0	2.93739e-05	0	0	0	0
P124-PWY: Bifidobacterium shunt|unclassified	0	0	0	0	0	0	0	0	0	0	0	0	0	0	7.78088e-06	5.74252e-06	5.73778e-06	0	5.75923e-06	0	0	0	0	0	0	6.69492e-06	1.32425e-05	0	0	0	0	0	0	0	0	0	0	0	0	8.06281e-06	0	0	0	0	0	0	0	0	0
P125-PWY: superpathway of (R,R)-butanediol biosynthesis	0	0	0	1.24348e-05	1.43729e-05	0	0	0	0	0	0	0	0	3.19934e-06	0	0	0	6.79757e-06	0	0	0	0	0	0	0	0	0	4.31672e-06	1.06518e-05	0	0	2.21509e-06	3.42728e-05	0	8.10293e-06	1.25655e-05	0	8.65982e-06	3.79773e-05	0	0	0	5.17009e-05	0	0	0	8.96834e-07	9.06305e-06	0
P125-PWY: superpathway of (R,R)-butanediol biosynthesis|g__Lactococcus.s__Lactococcus_lactis	0	0	0	0	1.00243e-05	0	0	0	0	0	0	0	0	0	0	0	0	0	0	0	0	0	0	0	0	0	0	0	0	0	0	0	6.14005e-06	0	7.16297e-06	6.17722e-06	0	0	7.54162e-06	0	0	0	2.55928e-05	0	0	0	0	7.9113e-06	0
P125-PWY: superpathway of (R,R)-butanediol biosynthesis|unclassified	0	0	0	0	0	0	0	0	0	0	0	0	0	0	0	0	0	0	0	0	0	0	0	0	0	0	0	0	0	0	0	0	0	0	0	0	0	0	0	0	0	0	0	0	0	0	0	0	0
P161-PWY: acetylene degradation (anaerobic)	4.33681e-05	6.69309e-06	0	8.82557e-05	0.000113061	4.3057e-05	3.12343e-05	6.12637e-05	5.88353e-06	9.5916e-05	0	2.88891e-05	2.73888e-05	6.80865e-05	9.73291e-05	2.51924e-05	3.23181e-05	0	2.82118e-05	8.55492e-05	1.93774e-05	3.98771e-06	2.49342e-06	1.49641e-05	1.29093e-05	2.84669e-05	6.73567e-05	4.36765e-05	2.99891e-06	1.17448e-05	1.56848e-05	8.75902e-05	2.41538e-05	9.58734e-06	3.77551e-05	1.7399e-05	2.02533e-05	5.94809e-05	5.11688e-06	2.20327e-05	7.22607e-06	1.7619e-05	6.60203e-05	0	8.51862e-06	4.93729e-06	5.66278e-05	8.21367e-06	2.28754e-05
P161-PWY: acetylene degradation (anaerobic)|g__Escherichia.s__Escherichia_coli	0	0	0	0	0	0	0	0	0	0	0	0	0	7.32732e-06	0	0	0	0	0	0	0	0	0	0	0	0	0	0	0	0	0	0	0	0	0	0	0	0	0	0	0	0	0	0	0	0	0	0	0
P161-PWY: acetylene degradation (anaerobic)|g__Lactococcus.s__Lactococcus_lactis	0	0	0	0	8.93099e-06	6.03786e-06	0	0	0	0	0	0	0	0	0	0	0	0	0	0	0	0	0	0	0	0	0	1.22842e-06	0	0	0	0	0	0	3.25229e-06	0	0	0	0	0	0	0	0	0	0	0	0	0	0
P161-PWY: acetylene degradation (anaerobic)|unclassified	3.8921e-05	6.61122e-06	0	8.75842e-05	9.80691e-05	3.0807e-05	2.99248e-05	6.09024e-05	5.88353e-06	9.51417e-05	0	2.8809e-05	2.73888e-05	4.45192e-05	6.31376e-05	2.48578e-05	3.20921e-05	0	2.79165e-05	8.55492e-05	1.91729e-05	3.96465e-06	2.48926e-06	1.49641e-05	1.29093e-05	2.81452e-05	6.69137e-05	4.08792e-05	2.96993e-06	1.17421e-05	1.537e-05	8.70723e-05	2.40786e-05	9.57992e-06	3.38925e-05	1.67823e-05	2.00679e-05	5.93876e-05	5.07875e-06	2.0734e-05	7.2229e-06	1.75589e-05	6.59747e-05	0	8.51029e-06	4.88324e-06	5.09189e-05	8.21367e-06	2.18027e-05
P163-PWY: L-lysine fermentation to acetate and butanoate	0	9.51897e-06	0	0	0	0	0	0	0	2.87669e-06	0	0	5.19434e-06	0	0	0	0	0	0	0	1.74161e-06	0	0	0	1.30381e-05	0	5.1829e-06	0	0	0	0	0	0	0	0	0	0	0	0	0	0	0	0	4.87598e-06	0	0	0	0	0
P163-PWY: L-lysine fermentation to acetate and butanoate|unclassified	0	9.51613e-06	0	0	0	0	0	0	0	2.87641e-06	0	0	5.19434e-06	0	0	0	0	0	0	0	1.74133e-06	0	0	0	1.30307e-05	0	5.18211e-06	0	0	0	0	0	0	0	0	0	0	0	0	0	0	0	0	4.87001e-06	0	0	0	0	0
P164-PWY: purine nucleobases degradation I (anaerobic)	5.14476e-06	0	0	0	2.95169e-05	3.85651e-05	0	4.8878e-06	0	0	0	1.64604e-05	7.04977e-06	3.09557e-05	2.41599e-05	0	9.06361e-06	2.14941e-05	1.81426e-05	0	5.61241e-06	4.04737e-05	0	0	1.4186e-06	0	7.90058e-06	1.95308e-05	6.15252e-05	0	1.06751e-05	3.90382e-06	3.20422e-05	0	0	3.67947e-05	1.38943e-05	4.51024e-06	2.9986e-05	0.00010031	4.80548e-06	6.77373e-06	9.9078e-06	3.86632e-06	0	3.38142e-06	3.19328e-05	1.75792e-06	7.54626e-06
P164-PWY: purine nucleobases degradation I (anaerobic)|unclassified	0	0	0	0	5.23683e-06	1.2429e-05	0	0	0	0	0	0	0	0	0	0	9.0458e-06	1.88105e-06	2.10936e-06	0	5.60174e-06	4.46681e-06	0	0	0	0	7.88317e-06	0	2.7092e-06	0	1.06449e-05	1.78556e-06	0	0	0	0	0	4.50467e-06	0	3.1521e-06	4.79825e-06	6.76405e-06	9.88999e-06	3.85548e-06	0	3.37803e-06	0	0	0
P185-PWY: formaldehyde assimilation III (dihydroxyacetone cycle)	6.52908e-06	0	0	0	0	0	3.53646e-06	0	1.43359e-06	0	0	5.11839e-06	0	8.13884e-06	0	3.24944e-06	0	0	1.05988e-05	0	3.22229e-05	4.30406e-06	5.53645e-06	2.98389e-06	2.093e-05	4.81375e-05	0	2.47949e-06	0	0	0	0	0	5.73739e-06	0	0	0	0	3.79044e-06	6.4855e-06	0	0	0	2.92796e-06	0	2.9516e-06	8.53074e-06	0	0
P185-PWY: formaldehyde assimilation III (dihydroxyacetone cycle)|unclassified	6.45053e-06	0	0	0	0	0	3.53515e-06	0	1.43335e-06	0	0	5.11735e-06	0	0	0	3.24874e-06	0	0	1.05881e-05	0	3.18616e-05	4.30222e-06	5.51643e-06	2.98258e-06	2.09006e-05	4.79071e-05	0	2.47716e-06	0	0	0	0	0	5.73648e-06	0	0	0	0	3.76778e-06	6.47342e-06	0	0	0	2.92658e-06	0	2.9499e-06	8.46571e-06	0	0
P221-PWY: octane oxidation	0	0	0	0	0	0	0	0	0	0	0	0	0	2.41446e-07	0	0	0	0	0	0	0	0	0	0	0	0	0	0	0	0	0	0	0	0	0	0	0	0	0	0	0	0	0	0	0	0	0	0	0
P221-PWY: octane oxidation|g__Escherichia.s__Escherichia_coli	0	0	0	0	0	0	0	0	0	0	0	0	0	0	0	0	0	0	0	0	0	0	0	0	0	0	0	0	0	0	0	0	0	0	0	0	0	0	0	0	0	0	0	0	0	0	0	0	0
P221-PWY: octane oxidation|unclassified	0	0	0	0	0	0	0	0	0	0	0	0	0	2.32887e-07	0	0	0	0	0	0	0	0	0	0	0	0	0	0	0	0	0	0	0	0	0	0	0	0	0	0	0	0	0	0	0	0	0	0	0
P23-PWY: reductive TCA cycle I	0	0	0	0	1.07591e-05	0	0	0	0	0	0	0	0	6.27542e-05	3.55733e-06	1.96434e-06	0	0	0	0	0	0	0	0	0	0	0	0	4.27754e-06	0	0	0	7.55342e-06	0	0	0	0	0	1.74636e-05	3.90012e-06	0	0	0	0	0	0	0	0	0
P23-PWY: reductive TCA cycle I|unclassified	0	0	0	0	0	0	0	0	0	0	0	0	0	0	3.14209e-06	0	0	0	0	0	0	0	0	0	0	0	0	0	0	0	0	0	0	0	0	0	0	0	0	0	0	0	0	0	0	0	0	0	0
P4-PWY: superpathway of L-lysine, L-threonine and L-methionine biosynthesis I	0	0	0	0	2.77912e-05	0	0	0	0	0	0	0	0	1.83677e-05	0	2.17979e-06	0	7.60116e-06	0	0	0	0	0	0	0	0	0	2.14901e-05	1.89667e-05	0	0	0	1.49511e-05	0	0	0	0	2.07967e-05	4.1196e-05	0	0	0	7.72584e-06	0	0	0	2.24528e-05	0	0
P4-PWY: superpathway of L-lysine, L-threonine and L-methionine biosynthesis I|g__Escherichia.s__Escherichia_coli	0	0	0	0	0	0	0	0	0	0	0	0	0	0	0	0	0	0	0	0	0	0	0	0	0	0	0	0	0	0	0	0	0	0	0	0	0	0	0	0	0	0	0	0	0	0	0	0	0
P4-PWY: superpathway of L-lysine, L-threonine and L-methionine biosynthesis I|unclassified	0	0	0	0	0	0	0	0	0	0	0	0	0	0	0	0	0	0	0	0	0	0	0	0	0	0	0	0	0	0	0	0	0	0	0	0	0	0	0	0	0	0	0	0	0	0	0	0	0
P41-PWY: pyruvate fermentation to acetate and (S)-lactate I	0.000272365	0.00044598	0.000552354	0.000484822	0.000363583	4.47585e-05	0.00031895	0.000412034	0.00035814	0.000476518	0.000245093	0.000308374	0.000306285	0.00037122	0.000340719	0.000557009	0.000288316	0.000499476	0.000262646	0.000145431	0.000435291	0.000255131	0.000218925	0.000372527	0.000327324	0.000344517	0.000369935	0.000362998	0.000473735	0.000360436	0.000455284	0.000375129	0.000506864	0.000346265	0.000379174	0.000197356	0.000254004	0.000181909	0.000276098	0.000394954	0.00033159	0.000280476	0.000429031	0.000283439	0.000226245	0.000190167	0.000244374	0.000301035	0.000351102
P41-PWY: pyruvate fermentation to acetate and (S)-lactate I|g__Acetatifactor.s__Acetatifactor_muris	0	0	0	0	0	0	0	0	0	0	0	0	0	0	0	5.32905e-06	0	0	0	0	0	0	0	0	2.40874e-06	0	0	0	0	0	0	0	0	0	0	0	0	0	0	0	0	0	0	0	0	0	0	0	0
P41-PWY: pyruvate fermentation to acetate and (S)-lactate I|g__Dorea.s__Dorea_sp_5_2	1.93735e-05	1.88632e-05	2.87881e-05	5.74631e-05	3.4305e-05	0	1.78027e-05	0	7.88832e-06	9.08114e-06	6.17866e-06	1.48659e-05	3.62247e-05	2.52066e-05	2.36893e-05	1.40086e-05	2.30005e-06	4.3238e-05	1.39869e-05	0	7.29544e-06	6.16321e-06	1.54157e-05	1.24483e-05	8.83768e-06	1.50509e-05	2.57549e-05	1.47436e-05	4.16301e-06	1.64555e-05	3.91816e-05	1.83711e-05	0	4.03592e-06	1.55174e-05	1.20283e-05	0	0	9.09877e-06	8.4468e-06	8.0604e-06	2.25858e-06	1.56609e-05	9.467e-06	7.18729e-06	2.92032e-06	9.54188e-06	2.68883e-05	3.06687e-06
P41-PWY: pyruvate fermentation to acetate and (S)-lactate I|g__Erysipelatoclostridium.s__Clostridium_innocuum	0	0	0	0	0	0	0	0	0	0	0	0	0	2.3849e-05	0	0	0	0	0	0	0	0	0	0	0	0	0	0	0	0	0	0	0	0	0	0	0	0	0	0	0	0	0	0	0	0	0	0	0
P41-PWY: pyruvate fermentation to acetate and (S)-lactate I|g__Escherichia.s__Escherichia_coli	0	0	0	0	0	0	0	0	0	0	0	0	0	4.03851e-06	0	0	0	0	0	0	0	0	0	0	0	0	0	0	0	0	0	0	0	0	0	0	0	0	0	0	0	0	0	0	0	0	0	0	0
P41-PWY: pyruvate fermentation to acetate and (S)-lactate I|g__Faecalibaculum.s__Faecalibaculum_rodentium	0	0	0	0	0	0	0	0	0	6.58027e-05	0	2.08879e-06	0	0	0	0	0	7.4409e-06	0	0	9.87271e-06	0	0	0	0	0	8.84646e-06	0	0	0	0	0	2.54661e-05	0	0	0	0	0	0	0	0	0	3.21584e-06	0	0	0	0	0	0
P41-PWY: pyruvate fermentation to acetate and (S)-lactate I|g__Lachnospiraceae_unclassified.s__Lachnospiraceae_bacterium_3_2	0	0	0	0	6.63345e-06	0	8.39718e-06	4.79431e-05	1.16885e-05	0	4.16138e-06	0	2.66189e-05	3.52849e-06	1.78051e-05	1.29163e-05	8.93448e-06	0	1.90306e-05	0	9.13751e-05	8.9535e-06	8.84636e-06	2.76692e-05	2.81764e-05	1.71477e-05	0	0	0	5.24489e-06	1.2146e-05	9.89401e-06	0	2.59997e-05	4.41954e-05	0	1.43494e-05	0	0	9.83448e-06	4.14561e-06	1.52212e-05	4.7135e-06	6.98587e-06	0	1.39494e-06	0	0	1.12994e-05
P41-PWY: pyruvate fermentation to acetate and (S)-lactate I|g__Lactobacillus.s__Lactobacillus_johnsonii	0	0	0	0	0	0	0	0	0	0	0	0	0	0	0	0	0	0	0	0	0	0	0	0	0	0	0	0	2.20313e-06	0	0	0	9.02522e-06	0	0	0	0	0	0	0	0	0	0	0	0	0	0	0	0
P41-PWY: pyruvate fermentation to acetate and (S)-lactate I|g__Lactobacillus.s__Lactobacillus_reuteri	0	0	0	0	1.50788e-06	0	0	0	0	0	0	0	0	0	0	0	0	0	0	0	0	0	0	0	0	0	0	0	0	0	0	0	0	0	0	0	0	0	0	0	0	0	0	0	0	0	0	0	0
P41-PWY: pyruvate fermentation to acetate and (S)-lactate I|g__Lactococcus.s__Lactococcus_lactis	0	0	0	9.59221e-06	1.25536e-05	0	0	0	0	0	0	0	0	2.19294e-06	0	0	0	5.47629e-06	0	0	0	0	0	0	0	0	0	3.48261e-06	3.99467e-06	0	0	2.33744e-06	1.79863e-05	0	1.15981e-05	6.99744e-06	0	8.33898e-06	2.9817e-05	0	0	0	3.2305e-05	0	0	0	0	1.70949e-05	0
P41-PWY: pyruvate fermentation to acetate and (S)-lactate I|g__Romboutsia.s__Romboutsia_ilealis	0	0	0	0	0	0	0	0	0	0	0	0	0	0	0	0	0	1.62235e-05	0	0	0	0	0	0	0	0	0	0	4.4325e-06	0	0	0	7.77557e-06	0	0	0	0	0	0	0	0	0	0	0	0	0	0	0	0
P41-PWY: pyruvate fermentation to acetate and (S)-lactate I|unclassified	0.000192401	0.000208977	0.000273845	0.000303027	0.000160534	3.03671e-05	0.000201651	0.000292909	0.00020793	0.000167262	0.000129293	0.000190783	0.000222389	0.000138187	0.000105474	0.00021251	0.000141246	0.000370009	0.000157745	0.000143662	0.000206105	0.000111482	0.000168421	0.000138394	0.00023201	0.000231523	0.000275478	0.000249844	0.000282785	0.000130945	0.000313653	0.000295085	0.000226626	0.000207025	0.00020319	0.000120697	7.3488e-05	0.000116254	0.000125703	0.00017954	0.000105592	0.00017895	0.000205758	0.000141414	0.000149008	0.000128948	0.000158563	0.000163318	0.000137264
P42-PWY: incomplete reductive TCA cycle	6.22203e-06	0	0	3.60241e-06	4.12588e-05	1.31939e-05	2.77928e-06	4.47137e-06	0	0	0	0	0	8.12785e-05	2.01364e-05	5.38466e-06	0	2.76748e-05	2.08939e-05	0	4.04297e-05	5.84849e-06	3.25157e-05	5.32903e-05	6.32784e-05	2.2456e-05	8.26112e-06	2.05312e-06	2.92856e-05	1.75185e-06	4.88999e-06	7.21792e-06	1.02408e-05	6.94744e-05	9.71481e-06	2.94116e-05	0	3.09333e-05	3.87633e-05	1.22069e-05	0	0	0	0	0	0	5.04796e-06	2.03324e-05	0
P42-PWY: incomplete reductive TCA cycle|unclassified	0	0	0	3.53884e-06	9.46306e-06	0	2.69951e-06	0	0	0	0	0	0	0	1.68201e-05	1.76727e-06	0	1.07694e-05	2.03928e-05	0	3.83796e-05	5.29409e-06	2.66295e-05	0	0	2.02813e-05	8.07585e-06	1.95914e-06	2.29668e-06	1.72342e-06	4.71424e-06	0	5.39631e-06	0	0	0	0	5.15041e-06	0	1.07976e-05	0	0	0	0	0	0	4.68602e-06	0	0
P441-PWY: superpathway of N-acetylneuraminate degradation	8.49998e-05	0	0	8.0279e-05	9.96775e-05	9.995e-05	6.40568e-05	6.62149e-05	0	6.58005e-05	0	4.61067e-05	1.21072e-05	0.000164663	4.79042e-05	2.04234e-05	0	0	3.61635e-05	0	3.88148e-05	1.44965e-05	0	2.34574e-05	3.85781e-05	0	2.1121e-05	5.51076e-05	1.24994e-05	3.05871e-05	0	6.37557e-05	6.86531e-05	2.85525e-05	4.46793e-05	5.33087e-05	6.46215e-05	8.17487e-05	2.01507e-05	6.12662e-05	2.65418e-05	8.38057e-06	7.33541e-05	0	2.92521e-05	1.88185e-05	3.96288e-05	1.95445e-05	0
P441-PWY: superpathway of N-acetylneuraminate degradation|g__Escherichia.s__Escherichia_coli	0	0	0	0	0	0	0	0	0	0	0	0	0	1.38024e-05	0	0	0	0	0	0	0	0	0	0	0	0	0	0	0	0	0	0	0	0	0	0	0	0	0	0	0	0	0	0	0	0	0	0	0
P441-PWY: superpathway of N-acetylneuraminate degradation|unclassified	0	0	0	0	2.47645e-06	5.14337e-05	1.0741e-05	0	0	0	0	1.66303e-05	1.13101e-05	3.06028e-05	3.14617e-05	5.80181e-06	0	0	6.66342e-06	0	1.19047e-05	0	0	0	0	0	0	0	0	0	0	0	0	0	0	0	0	0	0	2.04956e-05	0	7.14524e-06	6.67784e-06	0	2.70693e-05	7.3858e-06	0	0	0
P461-PWY: hexitol fermentation to lactate, formate, ethanol and acetate	8.51249e-06	0	1.93933e-05	3.45226e-05	4.11532e-05	3.76686e-05	1.61333e-05	1.56173e-05	2.47467e-06	1.72689e-05	2.88333e-06	3.35267e-05	6.45666e-06	3.54614e-05	2.70072e-05	3.83784e-05	1.75603e-05	3.11392e-05	1.98245e-05	0	2.19646e-05	1.09085e-05	4.26344e-06	2.8795e-05	2.95123e-05	1.3304e-05	8.23767e-06	2.26448e-05	9.92067e-06	4.1434e-05	8.88183e-06	1.53818e-05	3.79589e-05	3.33705e-05	4.71487e-05	1.25541e-05	3.79269e-05	2.63898e-05	9.79463e-06	3.74794e-05	2.47745e-05	1.43776e-05	2.76568e-05	9.57888e-06	0	2.16311e-05	1.41127e-05	2.15467e-05	1.73769e-05
P461-PWY: hexitol fermentation to lactate, formate, ethanol and acetate|g__Erysipelatoclostridium.s__Clostridium_innocuum	0	0	0	0	0	0	0	0	0	0	0	0	0	2.89779e-06	0	0	0	0	0	0	0	0	0	0	0	0	0	0	0	0	0	0	0	0	0	0	0	0	0	0	0	0	0	0	0	0	0	0	0
P461-PWY: hexitol fermentation to lactate, formate, ethanol and acetate|g__Escherichia.s__Escherichia_coli	0	0	0	0	0	0	0	0	0	0	0	0	0	6.74934e-06	0	0	0	0	0	0	0	0	0	0	0	0	0	0	0	0	0	0	0	0	0	0	0	0	0	0	0	0	0	0	0	0	0	0	0
P461-PWY: hexitol fermentation to lactate, formate, ethanol and acetate|unclassified	7.94475e-06	0	1.42462e-05	1.28318e-05	1.58564e-05	2.59613e-05	1.40352e-05	1.473e-05	2.4745e-06	1.66917e-05	2.83691e-06	3.20491e-05	6.45486e-06	1.20075e-05	2.68972e-05	3.69338e-05	1.7358e-05	2.72637e-05	1.98107e-05	0	2.19354e-05	1.02415e-05	4.25936e-06	2.60491e-05	2.9489e-05	8.84842e-06	8.23457e-06	1.11067e-05	8.75589e-06	3.90307e-05	8.49945e-06	1.14205e-05	5.63479e-06	3.3355e-05	3.31893e-05	0	2.92369e-05	2.94486e-06	0	3.67255e-05	2.28027e-05	1.31834e-05	1.58195e-05	9.57056e-06	0	1.89041e-05	3.94004e-06	1.41155e-05	1.73712e-05
P621-PWY: nylon-6 oligomer degradation	0	0	0	0	0	0	0	0	0	0	0	0	0	0	0	0	0	0	0	0	0	0	0	0	0	0	0	0	0	0	0	0	0	0	0	0	0	0	0	0	0	0	0	0	0	0	0	0	0
PANTO-PWY: phosphopantothenate biosynthesis I	0.00024328	6.00688e-05	0.000206123	0.000107656	0.000152928	0.000193978	0.000160888	0.000160864	7.90342e-05	7.57327e-05	0.000145103	0.000114572	8.78392e-05	0.000173486	0.000160328	0.000238874	0.000370576	0.000313994	0.000267313	0	0.000223932	0.000151961	0.000212832	0.000321397	0.00053908	0.000121376	0.00015163	0.000153483	0.000350052	0.000153051	0.000205574	8.47167e-05	0.000156083	0.000385787	0.000102035	0.000178162	0.000271516	5.02855e-05	0.000175034	8.72717e-05	0.000178543	0.000196197	0.000157607	0.000183092	8.86354e-05	6.0402e-05	0.000179699	0.000129276	0.000451205
PANTO-PWY: phosphopantothenate biosynthesis I|g__Akkermansia.s__Akkermansia_muciniphila	0	0	0	0	0	5.88227e-05	0	0	0	0	0	0	0	0	0	0	0	0	0	0	0	0	0	0	0	0	0	0	0	0	0	0	0	0	0	0	0	0	1.587e-06	0	0	0	0	0	0	0	0	0	0
PANTO-PWY: phosphopantothenate biosynthesis I|g__Bacteroides.s__Bacteroides_caecimuris	2.02408e-06	0	0	2.996e-06	2.15704e-06	2.77608e-06	0	1.12718e-06	0	3.39248e-06	0	4.67938e-06	9.31551e-06	5.65479e-06	1.69278e-05	0	1.28662e-06	1.06562e-05	8.07985e-06	0	7.14152e-06	0	4.58883e-06	0	0	0	0	2.21258e-06	1.19827e-05	1.55765e-06	0	2.73677e-06	0	0	1.39013e-06	1.29429e-05	0	0	7.61129e-06	0	3.28855e-06	0	4.63011e-07	0	0	0	2.6205e-06	0	0
PANTO-PWY: phosphopantothenate biosynthesis I|g__Bacteroides.s__Bacteroides_sartorii	7.96765e-05	0	0	0	0	0	0	0	0	0	0	0	0	0	0	0	0	0	0	0	0	0	0	0	0	0	0	1.71528e-05	0	0	0	0	0	0	0	2.36554e-05	1.32045e-05	0	0	0	0	0	0	0	0	0	7.03429e-06	0	0
PANTO-PWY: phosphopantothenate biosynthesis I|g__Bacteroides.s__Bacteroides_uniformis	1.53758e-05	0	3.74207e-06	1.75831e-05	3.26802e-05	2.30058e-05	0	1.32468e-05	0	7.72929e-06	0	6.29913e-06	1.07324e-05	2.19707e-05	4.21631e-05	0	3.24585e-06	7.76829e-06	4.25972e-06	0	1.85994e-05	0	4.77627e-06	0	1.54907e-06	0	1.35876e-05	1.65872e-06	6.85546e-05	4.42064e-06	0	7.33786e-06	0	2.10297e-06	2.32133e-05	3.08576e-05	2.48123e-06	3.99805e-06	2.18188e-05	1.19048e-06	4.44334e-06	0	9.44939e-06	0	0	0	0	0	0
PANTO-PWY: phosphopantothenate biosynthesis I|g__Bacteroides.s__Bacteroides_vulgatus	0	0	0	0	0	0	6.16207e-06	0	0	0	0	0	0	0	0	0	0	0	0	0	0	0	0	0	0	0	0	0	0	0	0	0	0	0	0	0	0	0	0	0	0	0	0	0	0	4.3964e-06	0	0	0
PANTO-PWY: phosphopantothenate biosynthesis I|g__Clostridium.s__Clostridium_sp_ASF356	0	0	0	0	0	0	0	0	0	0	0	0	0	0	0	0	0	0	0	0	0	0	0	1.66676e-06	0	0	0	0	0	0	0	0	0	0	0	0	0	0	0	0	0	0	0	0	0	0	0	0	0
PANTO-PWY: phosphopantothenate biosynthesis I|g__Escherichia.s__Escherichia_coli	0	0	0	0	0	0	0	0	0	0	0	0	0	5.33661e-06	0	0	0	0	0	0	0	0	0	0	0	0	0	0	0	0	0	0	0	0	0	0	0	0	0	0	0	0	0	0	0	0	0	0	0
PANTO-PWY: phosphopantothenate biosynthesis I|g__Eubacterium.s__Eubacterium_sp_14_2	0	0	0	4.76913e-06	0	0	0	0	0	0	9.24563e-06	0	0	1.29698e-05	0	0	0	5.06036e-06	0	0	0	0	0	5.50837e-05	2.84781e-05	9.92493e-06	0	0	0	0	0	0	0	0	0	0	0	0	0	0	0	0	0	0	0	0	0	0	0
PANTO-PWY: phosphopantothenate biosynthesis I|g__Helicobacter.s__Helicobacter_bilis	0	0	0	0	0	0	0	0	0	0	0	0	0	0	0	0	0	0	0	0	0	0	0	0	0	0	0	0	0	0	0	0	0	0	0	0	0	2.92757e-06	0	0	0	0	0	0	0	0	0	0	0
PANTO-PWY: phosphopantothenate biosynthesis I|g__Helicobacter.s__Helicobacter_hepaticus	0	0	0	0	1.49587e-06	0	0	0	0	0	0	0	0	0	0	0	0	0	0	0	0	0	0	0	0	0	0	0	0	0	0	0	0	0	0	0	0	0	0	0	0	0	0	2.23964e-06	0	0	0	0	0
PANTO-PWY: phosphopantothenate biosynthesis I|g__Helicobacter.s__Helicobacter_typhlonius	3.54906e-05	0	0	0	0	0	0	0	0	0	0	0	0	1.46421e-05	0	0	0	0	0	0	0	1.77819e-05	0	0	0	0	0	3.83184e-05	1.8371e-05	0	0	0	0	0	0	0	2.01481e-05	0	1.94323e-05	9.46173e-06	0	0	0	0	0	0	7.36751e-05	0	2.82164e-05
PANTO-PWY: phosphopantothenate biosynthesis I|g__Lachnospiraceae_unclassified.s__Lachnospiraceae_bacterium_A2	0	0	0	0	0	0	0	0	0	0	0	0	0	0	0	0	0	0	0	0	0	0	0	1.74684e-05	0	0	0	0	0	0	0	0	4.65942e-06	0	0	0	0	0	0	0	0	0	0	3.09508e-05	0	3.93834e-06	0	7.47825e-06	0
PANTO-PWY: phosphopantothenate biosynthesis I|g__Mucispirillum.s__Mucispirillum_schaedleri	1.32133e-05	0	0	0	8.59672e-06	0	0	0	0	0	0	0	0	4.73005e-06	0	0	0	0	0	0	0	0	9.15805e-06	0	3.27379e-06	0	0	0	1.20834e-05	2.84233e-06	0	0	0	2.56757e-06	0	0	0	0	0	0	0	5.68493e-06	0	3.57774e-06	0	0	0	1.39626e-05	0
PANTO-PWY: phosphopantothenate biosynthesis I|g__Muribaculaceae_unclassified.s__Muribaculaceae_bacterium_DSM_103720	0	0	0	0	0	0	0	0	0	0	0	0	0	0	0	0	0	0	1.77185e-06	0	0	0	0	0	0	0	0	0	0	0	0	0	0	0	0	0	0	0	0	0	0	0	0	0	0	0	0	0	0
PANTO-PWY: phosphopantothenate biosynthesis I|g__Muribaculum.s__Muribaculum_intestinale	0	0	0	0	0	0	0	0	0	0	0	0	0	0	0	0	0	0	0	0	6.31664e-06	0	0	0	0	0	0	0	0	0	0	0	0	0	0	0	0	0	0	0	0	0	0	0	0	0	0	0	0
PANTO-PWY: phosphopantothenate biosynthesis I|g__Parabacteroides.s__Parabacteroides_distasonis	0	0	0	0	0	0	0	0	0	0	0	0	0	0	0	0	0	0	0	0	0	0	0	0	0	0	0	0	0	0	0	0	0	0	0	0	0	0	0	0	0	0	0	0	0	0	0	0	0
PANTO-PWY: phosphopantothenate biosynthesis I|g__Parabacteroides.s__Parabacteroides_goldsteinii	0	0	1.6866e-05	0	0	0	0	0	0	0	0	6.92165e-06	0	2.92576e-05	1.90294e-05	0	0	0.000199462	0	0	1.81691e-05	0	3.11445e-05	0	0	0	0	0	3.87931e-05	0	0	0	0	0	2.48035e-05	0	0	0	1.8201e-05	0	0	5.54128e-06	0	0	0	6.86568e-07	0	0	0
PANTO-PWY: phosphopantothenate biosynthesis I|g__Porphyromonas.s__Porphyromonas_sp_31_2	0	0	0	0	0	0	0	0	0	0	0	0	0	0	0	0	0	0	0	0	0	0	0	0	0	0	0	0	0	0	0	0	0	0	0	0	0	0	0	0	0	0	0	0	0	0	0	0	0
PANTO-PWY: phosphopantothenate biosynthesis I|g__Prevotella.s__Prevotella_sp_MGM1	0	0	0	0	0	0	3.44226e-06	0	0	0	0	0	0	0	0	0	4.62654e-06	0	0	0	1.47069e-06	0	0	0	0	0	0	0	0	1.05271e-06	0	0	0	0	0	0	0	0	0	0	5.81585e-06	4.33745e-06	0	0	0	0	0	0	0
PANTO-PWY: phosphopantothenate biosynthesis I|unclassified	5.13161e-05	5.68705e-05	0.000170483	6.0321e-05	6.37947e-05	4.84448e-05	0.000136325	0.000122859	7.19216e-05	6.24679e-05	0.000127289	9.00046e-05	6.24848e-05	5.33888e-05	2.45484e-05	0.000217687	0.000347555	6.16046e-05	0.000238307	0	0.000154789	0.000114623	0.000108016	0.000184468	0.000468523	0.000102487	0.000124427	7.49012e-05	0.000166255	0.000133268	0.00018972	6.39884e-05	6.08811e-05	0.000378406	2.33032e-05	4.4454e-05	0.000219425	1.9413e-05	7.57108e-05	6.15644e-05	0.000141149	0.000161429	0.000116658	0.000115665	6.34569e-05	4.40331e-05	7.24808e-05	5.6895e-05	0.000396531
PANTOSYN-PWY: superpathway of coenzyme A biosynthesis I (bacteria)	0.000276538	9.01751e-05	0.000301502	0.000175788	0.000191963	0.00020456	0.000163703	0.000267178	0.000115448	0.000138756	0.000145745	0.000156582	0.000138884	0.000209119	0.00020176	0.000191149	0.000254165	0.000263887	0.000288441	0	0.000278823	0.000143163	0.000301999	0.000341532	0.000490088	0.000154267	0.000233521	0.000235911	0.000352842	0.00015232	0.00023248	0.000144084	0.00019305	0.000281159	0.000126413	0.000236131	0.000214914	9.04541e-05	0.000222529	9.68536e-05	0.000161293	0.000195215	0.000230664	0.000192223	8.93995e-05	7.43246e-05	0.000230154	0.000182091	0.000512055
PANTOSYN-PWY: superpathway of coenzyme A biosynthesis I (bacteria)|g__Akkermansia.s__Akkermansia_muciniphila	0	0	0	0	0	4.34852e-05	0	0	0	0	0	0	0	0	0	0	0	0	0	0	0	0	0	0	0	0	0	0	0	0	0	0	0	0	0	0	0	0	0	0	0	0	0	0	0	0	0	0	0
PANTOSYN-PWY: superpathway of coenzyme A biosynthesis I (bacteria)|g__Bacteroides.s__Bacteroides_caecimuris	0	0	0	0	0	0	0	0	0	0	0	0	0	0	0	0	0	0	3.18547e-06	0	2.02243e-06	0	0	0	0	0	0	0	0	1.33112e-06	0	0	0	0	0	0	0	0	2.51814e-06	0	0	0	0	0	0	0	0	0	0
PANTOSYN-PWY: superpathway of coenzyme A biosynthesis I (bacteria)|g__Bacteroides.s__Bacteroides_sartorii	4.58817e-05	0	0	0	0	0	0	0	0	0	0	0	0	0	0	0	0	0	0	0	0	0	0	0	0	0	0	1.3364e-05	0	0	0	0	0	0	0	2.0716e-05	1.2913e-05	0	0	0	0	0	0	0	0	0	9.34776e-06	0	0
PANTOSYN-PWY: superpathway of coenzyme A biosynthesis I (bacteria)|g__Bacteroides.s__Bacteroides_uniformis	1.14268e-05	0	6.18759e-06	1.40481e-05	3.3986e-05	2.54381e-05	0	1.44259e-05	0	9.25029e-06	0	0	1.36139e-05	2.42148e-05	3.94134e-05	0	0	9.33277e-06	0	0	8.52791e-06	0	5.15532e-06	0	0	0	8.81763e-06	0	3.25001e-05	4.3181e-06	0	8.88389e-06	0	0	2.4778e-05	1.61223e-05	0	3.5309e-06	1.47139e-05	0	0	0	1.11438e-05	0	0	0	0	0	0
PANTOSYN-PWY: superpathway of coenzyme A biosynthesis I (bacteria)|g__Bacteroides.s__Bacteroides_vulgatus	0	0	0	0	0	0	3.1511e-06	0	0	0	0	0	0	0	0	0	0	0	0	0	0	0	0	0	0	0	0	0	0	0	0	0	0	0	0	0	0	0	0	0	0	0	0	0	0	0	0	0	0
PANTOSYN-PWY: superpathway of coenzyme A biosynthesis I (bacteria)|g__Escherichia.s__Escherichia_coli	0	0	0	0	0	0	0	0	0	0	0	0	0	0	0	0	0	0	0	0	0	0	0	0	0	0	0	0	0	0	0	0	0	0	0	0	0	0	0	0	0	0	0	0	0	0	0	0	0
PANTOSYN-PWY: superpathway of coenzyme A biosynthesis I (bacteria)|g__Eubacterium.s__Eubacterium_sp_14_2	0	0	0	6.19135e-06	0	0	0	0	0	0	0	0	0	0	0	0	0	0	0	0	0	0	0	7.55133e-05	2.73099e-05	0	0	0	0	0	0	0	0	0	0	0	0	0	0	0	0	0	0	0	0	0	0	0	0
PANTOSYN-PWY: superpathway of coenzyme A biosynthesis I (bacteria)|g__Helicobacter.s__Helicobacter_bilis	0	0	0	0	0	0	0	0	0	0	0	0	0	0	0	0	0	0	0	0	0	0	0	0	0	0	0	0	0	0	0	0	0	0	0	0	0	3.82059e-06	0	0	0	0	0	0	0	0	0	0	0
PANTOSYN-PWY: superpathway of coenzyme A biosynthesis I (bacteria)|g__Helicobacter.s__Helicobacter_hepaticus	0	0	0	0	1.61025e-06	0	0	0	0	0	0	0	0	0	0	0	0	0	0	0	0	0	0	0	0	0	0	0	0	0	0	0	0	0	0	0	0	0	0	0	0	0	0	0	0	0	0	0	0
PANTOSYN-PWY: superpathway of coenzyme A biosynthesis I (bacteria)|g__Helicobacter.s__Helicobacter_typhlonius	8.03076e-06	0	0	0	0	0	0	0	0	0	0	0	0	6.90044e-06	0	0	0	0	0	0	0	4.29382e-06	0	0	0	0	0	1.78263e-05	6.54675e-06	0	0	0	0	0	0	0	5.05137e-06	0	4.36417e-06	1.94159e-06	0	0	0	0	0	0	2.87696e-05	0	0
PANTOSYN-PWY: superpathway of coenzyme A biosynthesis I (bacteria)|g__Lachnospiraceae_unclassified.s__Lachnospiraceae_bacterium_A2	0	0	0	0	0	0	0	0	0	0	0	0	0	0	0	0	0	0	0	0	0	0	0	2.26452e-05	0	0	0	0	0	0	0	0	7.23214e-06	0	0	0	0	0	0	0	0	0	0	3.94915e-05	0	5.10019e-06	0	7.99795e-06	0
PANTOSYN-PWY: superpathway of coenzyme A biosynthesis I (bacteria)|g__Mucispirillum.s__Mucispirillum_schaedleri	1.71963e-05	0	0	0	1.17351e-05	0	0	0	0	0	0	0	0	5.26993e-06	0	0	0	0	0	0	0	0	1.3499e-05	0	4.97001e-06	0	0	0	1.61483e-05	2.97582e-06	0	0	0	0	0	0	0	0	0	0	0	7.19792e-06	0	4.49007e-06	0	0	0	1.87872e-05	0
PANTOSYN-PWY: superpathway of coenzyme A biosynthesis I (bacteria)|g__Parabacteroides.s__Parabacteroides_goldsteinii	0	0	5.19339e-06	0	0	0	0	0	0	0	0	0	0	1.20514e-05	0	0	0	6.26335e-05	0	0	0	0	1.11707e-05	0	0	0	0	0	4.21367e-06	0	0	0	0	0	0	0	0	0	0	0	0	0	0	0	0	0	0	0	0
PANTOSYN-PWY: superpathway of coenzyme A biosynthesis I (bacteria)|g__Prevotella.s__Prevotella_sp_MGM1	0	0	0	0	0	0	0	0	0	0	0	0	0	0	0	0	3.95561e-06	0	0	0	0	0	0	0	0	0	0	0	0	1.29868e-06	0	0	0	0	0	0	0	0	0	0	0	0	0	0	0	0	0	0	0
PANTOSYN-PWY: superpathway of coenzyme A biosynthesis I (bacteria)|unclassified	6.06051e-05	8.05615e-05	0.000214226	0.000106894	7.94693e-05	6.65754e-05	0.000135745	0.000144208	9.76269e-05	0.00010284	0.000113014	0.00012604	9.13459e-05	4.26717e-05	4.05885e-05	0.000168224	0.000198879	5.13532e-05	0.000242119	0	0.000178751	0.000117214	0.000101932	0.00016719	0.000403908	0.000121568	0.00017597	9.25924e-05	0.000188049	0.000119678	0.000198065	9.29927e-05	6.35053e-05	0.000255168	3.31832e-05	4.58935e-05	0.000149834	2.74787e-05	9.46981e-05	5.62694e-05	0.000121983	0.000144581	0.00016468	0.000102161	6.34512e-05	5.33837e-05	7.1289e-05	7.69021e-05	0.000449181
PENTOSE-P-PWY: pentose phosphate pathway	3.31677e-05	0	3.21178e-05	2.49302e-05	7.16625e-05	0.00011503	7.41744e-06	1.02079e-05	0	1.04031e-05	6.44345e-06	3.62813e-05	0	8.09052e-05	1.69426e-05	1.63486e-05	7.46897e-06	8.11017e-05	9.13455e-06	0	7.75165e-06	1.50125e-05	2.02869e-05	0	4.2013e-06	6.93336e-06	0	2.20838e-05	4.58857e-05	4.30618e-06	5.58444e-06	0	9.50989e-05	8.91922e-06	2.87085e-05	5.61407e-05	1.69417e-05	3.62905e-05	6.16621e-05	3.19237e-05	1.68977e-05	0	6.89119e-05	3.84039e-06	0	1.44465e-05	1.8654e-05	4.64123e-05	0
PENTOSE-P-PWY: pentose phosphate pathway|g__Erysipelatoclostridium.s__Clostridium_innocuum	0	0	0	0	0	0	0	0	0	0	0	0	0	8.78383e-06	0	0	0	0	0	0	0	0	0	0	0	0	0	0	0	0	0	0	0	0	0	0	0	0	0	0	0	0	0	0	0	0	0	0	0
PENTOSE-P-PWY: pentose phosphate pathway|g__Escherichia.s__Escherichia_coli	0	0	0	0	0	0	0	0	0	0	0	0	0	1.11281e-05	0	0	0	0	0	0	0	0	0	0	0	0	0	0	0	0	0	0	0	0	0	0	0	0	0	0	0	0	0	0	0	0	0	0	0
PENTOSE-P-PWY: pentose phosphate pathway|unclassified	0	0	1.19219e-05	2.48432e-05	1.70077e-05	2.08968e-05	0	0	0	0	0	5.90362e-06	0	2.08702e-05	7.40258e-06	1.33879e-05	0	1.97628e-05	5.48638e-06	0	7.71731e-06	1.18413e-05	1.80533e-05	0	4.18298e-06	0	0	1.17024e-05	2.69413e-05	0	0	0	7.78776e-05	8.91193e-06	6.59499e-06	2.60826e-05	5.44879e-06	3.46759e-05	3.39014e-05	1.21556e-05	4.04135e-06	0	5.84386e-05	3.83767e-06	0	1.2937e-05	9.35812e-06	0	0
PEPTIDOGLYCANSYN-PWY: peptidoglycan biosynthesis I (meso-diaminopimelate containing)	0.000254764	0.000175501	0.000258298	0.00020963	0.000280396	0.000181245	0.000199279	0.0003359	0.000273086	0.000211416	0.000161628	0.000157819	0.000205001	0.000269748	0.00020966	0.000325083	0.000247781	0.000223213	0.000292238	7.99655e-05	0.000299775	0.000203099	0.000374688	0.000376078	0.000308338	0.000221651	0.000216626	0.000313825	0.000321253	0.000268556	0.000297279	0.000276364	0.00022766	0.000249492	0.00024141	0.000259182	0.000213766	0.00020658	0.000272166	0.000222645	0.000268317	0.00023541	0.000237735	0.000211824	0.000111402	0.00012462	0.000269063	0.000326355	0.000420165
PEPTIDOGLYCANSYN-PWY: peptidoglycan biosynthesis I (meso-diaminopimelate containing)|g__Acutalibacter.s__Acutalibacter_muris	0	0	0	0	0	0	0	0	0	0	0	0	0	0	0	0	9.53418e-06	0	7.59357e-06	0	0	0	0	0	0	0	0	0	0	0	0	0	0	0	0	0	0	0	0	0	0	0	0	0	0	0	0	0	0
PEPTIDOGLYCANSYN-PWY: peptidoglycan biosynthesis I (meso-diaminopimelate containing)|g__Akkermansia.s__Akkermansia_muciniphila	0	0	0	0	0	5.13103e-05	0	0	0	0	0	0	0	0	0	0	0	0	0	0	0	0	0	0	0	0	0	0	0	0	0	0	0	0	0	0	0	0	0	0	0	0	0	0	0	0	0	0	0
PEPTIDOGLYCANSYN-PWY: peptidoglycan biosynthesis I (meso-diaminopimelate containing)|g__Anaerotruncus.s__Anaerotruncus_colihominis	0	0	0	0	0	0	0	0	0	0	0	0	0	0	0	0	0	0	0	0	0	0	0	0	0	0	0	0	0	0	0	0	0	0	0	0	0	0	0	0	0	0	0	0	0	0	0	0	0
PEPTIDOGLYCANSYN-PWY: peptidoglycan biosynthesis I (meso-diaminopimelate containing)|g__Anaerotruncus.s__Anaerotruncus_sp_G3_2012	0	0	0	0	0	0	0	0	0	0	0	2.65249e-06	0	0	0	0	0	0	0	0	5.41768e-06	0	0	0	0	0	0	0	0	0	0	0	0	0	0	0	0	0	0	0	0	0	0	0	0	0	0	0	0
PEPTIDOGLYCANSYN-PWY: peptidoglycan biosynthesis I (meso-diaminopimelate containing)|g__Bacteroides.s__Bacteroides_sartorii	1.68003e-05	0	0	0	0	0	0	0	0	0	0	0	0	0	0	0	0	0	0	0	0	0	0	0	0	0	0	8.62916e-06	0	0	0	0	0	0	0	6.66806e-06	6.25693e-06	0	0	0	0	0	0	0	0	0	8.1271e-06	0	0
PEPTIDOGLYCANSYN-PWY: peptidoglycan biosynthesis I (meso-diaminopimelate containing)|g__Bacteroides.s__Bacteroides_uniformis	7.85819e-06	0	5.81964e-06	1.243e-05	3.86768e-05	2.95942e-05	0	9.30447e-06	0	9.84927e-06	0	4.83812e-06	1.21463e-05	1.64195e-05	2.20163e-05	0	0	5.91187e-06	0	0	4.31834e-06	0	0	0	0	0	6.95135e-06	1.63496e-06	1.49001e-05	3.28505e-06	0	1.06552e-05	0	0	1.80334e-05	0	0	2.86556e-06	9.12931e-06	0	0	0	0	0	0	0	0	0	0
PEPTIDOGLYCANSYN-PWY: peptidoglycan biosynthesis I (meso-diaminopimelate containing)|g__Clostridium.s__Clostridium_perfringens	0	0	0	0	0	0	0	0	0	0	0	0	0	2.24181e-05	0	0	0	0	0	0	0	0	0	0	0	0	0	0	0	0	0	0	0	0	0	0	0	0	0	0	0	0	0	0	0	0	0	0	0
PEPTIDOGLYCANSYN-PWY: peptidoglycan biosynthesis I (meso-diaminopimelate containing)|g__Clostridium.s__Clostridium_sp_ASF502	0	5.70311e-06	6.63712e-06	0	0	0	0	0	0	0	0	0	0	0	0	0	0	2.55488e-06	0	0	0	0	0	0	0	0	0	1.40091e-06	1.80507e-06	0	1.10947e-05	0	0	6.31263e-07	0	0	0	0	3.30645e-06	0	0	0	0	0	0	0	0	0	0
PEPTIDOGLYCANSYN-PWY: peptidoglycan biosynthesis I (meso-diaminopimelate containing)|g__Dorea.s__Dorea_sp_5_2	0	0	0	9.35105e-06	5.01564e-06	0	0	0	0	0	0	0	5.98337e-06	3.49862e-06	0	0	0	3.58219e-06	2.90122e-06	0	0	0	0	0	0	0	0	3.38831e-06	0	0	6.11879e-06	0	0	0	0	0	0	0	0	0	0	0	2.53208e-06	0	0	0	0	0	0
PEPTIDOGLYCANSYN-PWY: peptidoglycan biosynthesis I (meso-diaminopimelate containing)|g__Erysipelatoclostridium.s__Clostridium_cocleatum	0	0	0	0	5.33387e-06	0	0	0	0	0	0	0	0	0	0	0	0	5.68513e-06	0	0	0	0	0	0	0	0	0	0	6.54349e-06	0	0	0	0	0	0	0	0	0	0	0	0	0	0	0	0	0	0	0	0
PEPTIDOGLYCANSYN-PWY: peptidoglycan biosynthesis I (meso-diaminopimelate containing)|g__Erysipelatoclostridium.s__Clostridium_innocuum	0	0	0	0	0	0	0	0	0	0	0	0	0	1.10187e-05	0	0	0	0	0	0	0	0	0	0	0	0	0	0	0	0	0	0	0	0	0	0	0	0	0	0	0	0	0	0	0	0	0	0	0
PEPTIDOGLYCANSYN-PWY: peptidoglycan biosynthesis I (meso-diaminopimelate containing)|g__Escherichia.s__Escherichia_coli	0	0	0	0	0	0	0	0	0	0	0	0	0	6.21241e-06	0	0	0	0	0	0	0	0	0	0	0	0	0	0	0	0	0	0	0	0	0	0	0	0	0	0	0	0	0	0	0	0	0	0	0
PEPTIDOGLYCANSYN-PWY: peptidoglycan biosynthesis I (meso-diaminopimelate containing)|g__Eubacterium.s__Eubacterium_sp_14_2	0	0	0	0	0	0	0	0	0	0	0	0	0	0	0	0	0	0	0	0	0	0	0	4.27139e-05	5.70159e-06	0	0	0	0	0	0	0	0	0	0	0	0	0	0	0	0	0	0	0	0	0	0	0	0
PEPTIDOGLYCANSYN-PWY: peptidoglycan biosynthesis I (meso-diaminopimelate containing)|g__Helicobacter.s__Helicobacter_hepaticus	0	0	0	0	0	0	0	0	0	0	0	0	0	0	0	0	0	0	0	0	0	0	0	0	0	0	0	0	0	0	0	0	0	0	0	0	0	0	0	0	0	0	0	0	0	0	0	0	0
PEPTIDOGLYCANSYN-PWY: peptidoglycan biosynthesis I (meso-diaminopimelate containing)|g__Helicobacter.s__Helicobacter_typhlonius	1.49922e-05	0	0	0	0	0	0	0	0	0	0	0	0	8.54388e-06	0	0	0	0	0	0	0	4.96666e-06	0	0	0	0	0	1.78759e-05	1.04634e-05	0	0	0	0	0	0	0	1.05351e-05	0	8.60967e-06	3.74498e-06	0	0	0	0	0	0	4.72686e-05	0	1.10851e-05
PEPTIDOGLYCANSYN-PWY: peptidoglycan biosynthesis I (meso-diaminopimelate containing)|g__Lachnospiraceae_unclassified.s__Lachnospiraceae_bacterium_10_1	0	0	0	0	0	0	0	0	0	0	0	0	0	0	0	0	0	0	0	0	2.20138e-05	0	0	0	0	0	0	0	0	0	0	0	0	0	0	0	0	0	0	2.36938e-06	0	0	0	0	0	0	0	0	0
PEPTIDOGLYCANSYN-PWY: peptidoglycan biosynthesis I (meso-diaminopimelate containing)|g__Lachnospiraceae_unclassified.s__Lachnospiraceae_bacterium_28_4	2.395e-05	0	1.3899e-05	0	3.6107e-05	0	0	5.85297e-05	1.63065e-05	2.44198e-05	0	0	0	0	1.3085e-05	0	7.18303e-06	0	0	0	0	0	8.60426e-05	0	0	0	2.20142e-05	5.42509e-05	2.19645e-05	0	0	7.24381e-05	1.74909e-05	0	1.18536e-05	5.39338e-05	0	5.59715e-05	5.37e-05	0	0	6.64972e-06	1.51344e-05	0	0	6.36989e-06	3.2675e-05	5.51997e-05	0
PEPTIDOGLYCANSYN-PWY: peptidoglycan biosynthesis I (meso-diaminopimelate containing)|g__Lachnospiraceae_unclassified.s__Lachnospiraceae_bacterium_3_2	0	0	0	0	0	0	0	5.30816e-06	0	0	0	0	6.01203e-06	0	0	0	0	0	0	0	1.01499e-05	0	0	0	2.55548e-06	0	0	0	0	0	0	0	0	0	0	0	0	0	0	0	0	3.46884e-06	0	0	0	0	0	0	0
PEPTIDOGLYCANSYN-PWY: peptidoglycan biosynthesis I (meso-diaminopimelate containing)|g__Lachnospiraceae_unclassified.s__Lachnospiraceae_bacterium_A2	0	0	0	0	0	0	0	0	0	0	0	0	0	0	0	0	0	0	0	0	0	0	0	6.64382e-06	0	0	0	0	0	0	0	0	1.0823e-05	0	0	0	0	0	0	0	0	0	0	2.25507e-05	0	2.93605e-06	0	2.90062e-06	0
PEPTIDOGLYCANSYN-PWY: peptidoglycan biosynthesis I (meso-diaminopimelate containing)|g__Lachnospiraceae_unclassified.s__Lachnospiraceae_bacterium_A4	0	8.33505e-06	0	0	0	0	0	0	0	0	2.76918e-06	0	0	0	0	2.84477e-05	5.68981e-06	0	0	0	0	5.0438e-06	0	7.54389e-06	0	0	0	0	0	1.19494e-05	1.99333e-05	0	0	0	0	0	0	0	0	5.74339e-05	1.56018e-05	9.1594e-06	0	9.88229e-06	0	0	0	0	0
PEPTIDOGLYCANSYN-PWY: peptidoglycan biosynthesis I (meso-diaminopimelate containing)|g__Lachnospiraceae_unclassified.s__Lachnospiraceae_bacterium_COE1	0	0	0	0	0	0	0	0	0	0	0	0	0	0	0	3.84138e-06	0	0	0	0	0	0	0	0	0	0	0	0	0	4.80336e-06	0	0	0	0	0	0	0	0	0	0	0	0	0	0	0	4.44636e-06	0	0	0
PEPTIDOGLYCANSYN-PWY: peptidoglycan biosynthesis I (meso-diaminopimelate containing)|g__Lachnospiraceae_unclassified.s__Lachnospiraceae_bacterium_M18_1	0	0	0	0	0	0	0	0	0	0	0	0	0	6.50669e-07	0	0	0	0	0	0	0	0	0	3.52424e-06	0	0	0	0	0	0	0	0	0	4.62167e-06	0	0	0	0	0	0	3.90308e-06	0	0	0	0	0	0	0	0
PEPTIDOGLYCANSYN-PWY: peptidoglycan biosynthesis I (meso-diaminopimelate containing)|g__Lactobacillus.s__Lactobacillus_johnsonii	0	0	0	0	0	0	0	0	0	0	0	0	0	0	0	0	0	0	0	0	0	0	0	0	0	0	0	0	0	0	0	0	2.4905e-06	0	0	0	0	0	0	0	0	0	0	0	0	0	0	0	0
PEPTIDOGLYCANSYN-PWY: peptidoglycan biosynthesis I (meso-diaminopimelate containing)|g__Lactobacillus.s__Lactobacillus_murinus	0	0	0	0	0	0	0	0	0	0	0	0	0	0	0	0	0	0	0	0	0	0	0	0	0	0	0	0	0	0	0	0	0	0	0	0	0	0	0	3.19458e-06	0	0	0	0	0	0	0	0	0
PEPTIDOGLYCANSYN-PWY: peptidoglycan biosynthesis I (meso-diaminopimelate containing)|g__Lactococcus.s__Lactococcus_lactis	0	0	0	0	9.2228e-06	0	0	0	0	0	0	0	0	0	0	0	0	0	0	0	0	0	0	0	0	0	0	0	0	0	0	0	3.725e-06	0	4.96705e-06	0	0	0	0	0	0	0	0	0	0	0	0	7.07638e-06	0
PEPTIDOGLYCANSYN-PWY: peptidoglycan biosynthesis I (meso-diaminopimelate containing)|g__Mucispirillum.s__Mucispirillum_schaedleri	2.52171e-05	0	0	0	2.35223e-05	0	0	0	4.43562e-06	0	0	0	0	8.3553e-06	2.27275e-05	0	5.55672e-06	0	0	0	0	0	2.25872e-05	0	7.60222e-06	0	0	0	3.17549e-05	5.92965e-06	0	0	0	0	1.44136e-05	1.11891e-05	0	0	7.68402e-06	0	1.71985e-05	1.61335e-05	0	7.10102e-06	0	0	0	4.10528e-05	0
PEPTIDOGLYCANSYN-PWY: peptidoglycan biosynthesis I (meso-diaminopimelate containing)|g__Muribaculum.s__Muribaculum_intestinale	0	0	0	0	0	0	0	0	0	0	0	0	0	0	0	0	0	0	0	0	4.60464e-06	0	0	0	0	0	0	0	0	0	0	0	0	0	0	0	0	0	0	0	0	0	0	0	0	0	0	0	0
PEPTIDOGLYCANSYN-PWY: peptidoglycan biosynthesis I (meso-diaminopimelate containing)|g__Parabacteroides.s__Parabacteroides_goldsteinii	0	0	0	0	0	0	0	0	0	0	0	0	0	5.59254e-06	0	0	0	3.08124e-05	0	0	0	0	6.87966e-06	0	0	0	0	0	5.04394e-06	0	0	0	0	0	0	0	0	0	0	0	0	0	0	0	0	0	0	0	0
PEPTIDOGLYCANSYN-PWY: peptidoglycan biosynthesis I (meso-diaminopimelate containing)|g__Romboutsia.s__Romboutsia_ilealis	0	0	0	0	0	0	0	0	0	0	0	0	0	0	0	0	0	3.17005e-06	0	0	0	0	0	0	0	0	0	0	0	0	0	0	0	0	0	0	0	0	0	0	0	0	0	0	0	0	0	0	0
PEPTIDOGLYCANSYN-PWY: peptidoglycan biosynthesis I (meso-diaminopimelate containing)|unclassified	4.07732e-05	0.00010997	0.000172915	0.000150153	0.000109694	6.40461e-05	0.00016991	0.00011645	0.000180742	0.000138324	9.65509e-05	0.000111419	0.000114428	9.46623e-05	9.146e-05	0.000191114	0.000177938	0.000113637	0.000223072	0	0.000188089	0.000139868	5.49054e-05	0.000173056	0.00025315	0.000158713	0.000130587	0.000134844	0.000151349	0.000192527	0.000186923	9.46069e-05	0.00013357	0.000217144	0.000115535	0.000107831	0.000111917	7.94075e-05	0.000101176	8.90016e-05	0.000156346	0.000150737	0.0001578	0.000107843	5.05318e-05	8.58156e-05	8.78675e-05	8.15634e-05	0.000336685
PHOSLIPSYN-PWY: superpathway of phospholipid biosynthesis I (bacteria)	0.000143211	0	3.41693e-05	7.0175e-05	0.000121329	6.58462e-05	0	4.18684e-05	0	3.61274e-05	0	5.21441e-05	6.5818e-05	0.000142057	8.02083e-05	0	5.78707e-06	4.54605e-05	2.49975e-05	0	4.8988e-05	4.76265e-05	0	0	0	0	2.77054e-05	9.21084e-05	0.000141473	2.35689e-05	0	5.39695e-05	6.01286e-06	0	7.10382e-05	4.25487e-05	4.51048e-05	1.06408e-05	4.30647e-05	5.30547e-05	1.15898e-05	8.07419e-06	5.16417e-05	0	4.51059e-05	0	0.000119169	0	3.22127e-05
PHOSLIPSYN-PWY: superpathway of phospholipid biosynthesis I (bacteria)|g__Escherichia.s__Escherichia_coli	0	0	0	0	0	0	0	0	0	0	0	0	0	1.07124e-05	0	0	0	0	0	0	0	0	0	0	0	0	0	0	0	0	0	0	0	0	0	0	0	0	0	0	0	0	0	0	0	0	0	0	0
PHOSLIPSYN-PWY: superpathway of phospholipid biosynthesis I (bacteria)|unclassified	0	0	5.6402e-06	0	0	0	0	0	0	0	0	0	0	1.40897e-05	0	0	0	1.4666e-05	3.34185e-06	0	0	0	0	0	0	0	0	0	5.07407e-06	0	0	0	4.90951e-06	0	0	0	0	0	0	5.22058e-06	0	0	0	0	0	0	5.32509e-06	0	0
POLYAMINSYN3-PWY: superpathway of polyamine biosynthesis II	0	0	0	0	0	0	0	0	0	0	0	0	0	6.70722e-06	0	0	0	0	0	0	0	0	0	0	0	0	0	1.74973e-06	1.01172e-05	0	0	0	0	0	0	2.94228e-06	0	0	0	0	0	0	0	0	0	0	0	0	0
POLYAMSYN-PWY: superpathway of polyamine biosynthesis I	0	0	0	0	0	0	0	0	0	0	0	0	0	1.63641e-05	0	2.24992e-06	0	0	0	0	0	0	0	0	0	0	0	2.78765e-06	0	0	0	0	0	0	0	0	0	0	0	0	0	0	0	0	0	0	0	0	0
POLYAMSYN-PWY: superpathway of polyamine biosynthesis I|g__Escherichia.s__Escherichia_coli	0	0	0	0	0	0	0	0	0	0	0	0	0	0	0	0	0	0	0	0	0	0	0	0	0	0	0	0	0	0	0	0	0	0	0	0	0	0	0	0	0	0	0	0	0	0	0	0	0
POLYAMSYN-PWY: superpathway of polyamine biosynthesis I|unclassified	0	0	0	0	0	0	0	0	0	0	0	0	0	0	0	2.16642e-06	0	0	0	0	0	0	0	0	0	0	0	0	0	0	0	0	0	0	0	0	0	0	0	0	0	0	0	0	0	0	0	0	0
POLYISOPRENSYN-PWY: polyisoprenoid biosynthesis (E. coli)	1.19758e-05	0	7.59465e-06	0	3.54785e-06	0	2.85926e-06	0	0	0	0	0	0	2.688e-05	0	3.79996e-06	0	1.26333e-05	2.50386e-06	0	0	0	0	0	0	0	0	2.07073e-05	2.5128e-05	2.85463e-06	0	0	4.38814e-06	0	0	5.73413e-05	9.16521e-06	0	3.62014e-05	0	0	3.17827e-06	0	6.01455e-06	0	0	2.36302e-05	0	0
POLYISOPRENSYN-PWY: polyisoprenoid biosynthesis (E. coli)|g__Escherichia.s__Escherichia_coli	0	0	0	0	0	0	0	0	0	0	0	0	0	3.55856e-06	0	0	0	0	0	0	0	0	0	0	0	0	0	0	0	0	0	0	0	0	0	0	0	0	0	0	0	0	0	0	0	0	0	0	0
POLYISOPRENSYN-PWY: polyisoprenoid biosynthesis (E. coli)|unclassified	0	0	3.25431e-06	0	0	0	0	0	0	0	0	0	0	8.43134e-07	0	3.77055e-06	0	0	0	0	0	0	0	0	0	0	0	0	1.81974e-06	0	0	0	1.40384e-06	0	0	0	0	0	0	0	0	0	0	5.99041e-06	0	0	0	0	0
PPGPPMET-PWY: ppGpp metabolism	4.0391e-05	2.93126e-06	0	1.72093e-05	3.39368e-05	9.95931e-06	5.20595e-06	0	5.70284e-06	0	0	3.49585e-06	7.45868e-06	1.96145e-05	7.83126e-06	2.49197e-06	1.69267e-06	2.01868e-05	3.71319e-06	0	1.70004e-06	2.21814e-05	1.76638e-06	0	3.44379e-06	0	0	5.24405e-05	4.04729e-05	1.60483e-06	1.10637e-05	1.19366e-05	5.91211e-05	0	2.31577e-05	1.60236e-05	2.29838e-05	2.17535e-05	6.92611e-05	1.9832e-05	3.07765e-06	3.94931e-06	3.7428e-05	1.26435e-06	0	6.78037e-06	9.61685e-05	3.01784e-05	4.20508e-05
PPGPPMET-PWY: ppGpp metabolism|g__Helicobacter.s__Helicobacter_typhlonius	3.08271e-05	0	0	0	0	0	0	0	0	0	0	0	0	1.10492e-05	0	0	0	0	0	0	0	1.7621e-05	0	0	0	0	0	3.63505e-05	1.64791e-05	0	0	0	0	0	0	0	1.8573e-05	0	1.60972e-05	1.16105e-05	0	0	0	0	0	0	7.9057e-05	0	3.31684e-05
PPGPPMET-PWY: ppGpp metabolism|unclassified	3.56187e-06	2.93126e-06	0	9.38874e-06	9.22315e-06	0	5.20595e-06	0	5.70284e-06	0	0	3.49569e-06	7.45868e-06	2.58843e-06	7.82126e-06	2.48963e-06	1.69176e-06	1.29571e-05	3.70263e-06	0	1.69753e-06	0	1.76068e-06	0	3.43019e-06	0	0	6.50178e-06	1.25802e-05	1.60483e-06	1.10637e-05	4.87192e-06	3.33374e-05	0	2.47989e-06	7.1702e-06	0	8.6895e-06	2.55826e-05	5.34476e-06	3.07619e-06	3.91613e-06	3.11439e-05	1.26037e-06	0	6.69949e-06	6.52607e-06	2.88779e-06	3.36338e-06
PROPFERM-PWY: superpathway of L-alanine fermentation (Stickland reaction)	0	0	0	0	0	0	0	0	0	0	0	0	0	0	0	0	0	0	0	0	0	0	0	0	0	0	0	0	0	0	0	0	0	0	0	0	0	0	0	0	0	0	0	0	0	0	0	0	0
PROPFERM-PWY: superpathway of L-alanine fermentation (Stickland reaction)|unclassified	0	0	0	0	0	0	0	0	0	0	0	0	0	0	0	0	0	0	0	0	0	0	0	0	0	0	0	0	0	0	0	0	0	0	0	0	0	0	0	0	0	0	0	0	0	0	0	0	0
PROTOCATECHUATE-ORTHO-CLEAVAGE-PWY: protocatechuate degradation II (ortho-cleavage pathway)	0	0	0	0	0	0	0	0	0	0	0	0	0	0	0	0	0	0	0	0	0	0	0	0	0	0	0	0	0	0	0	0	0	0	0	0	0	0	0	0	0	0	0	0	0	0	0	0	0
PROTOCATECHUATE-ORTHO-CLEAVAGE-PWY: protocatechuate degradation II (ortho-cleavage pathway)|unclassified	0	0	0	0	0	0	0	0	0	0	0	0	0	0	0	0	0	0	0	0	0	0	0	0	0	0	0	0	0	0	0	0	0	0	0	0	0	0	0	0	0	0	0	0	0	0	0	0	0
PRPP-PWY: superpathway of histidine, purine, and pyrimidine biosynthesis	0	0	0	0	0	0	0	0	0	0	0	0	0	1.63332e-05	0	0	0	0	0	0	0	0	0	0	0	0	0	0	0	0	0	0	0	0	0	0	0	0	0	0	0	0	0	0	0	0	0	0	0
PRPP-PWY: superpathway of histidine, purine, and pyrimidine biosynthesis|g__Escherichia.s__Escherichia_coli	0	0	0	0	0	0	0	0	0	0	0	0	0	0	0	0	0	0	0	0	0	0	0	0	0	0	0	0	0	0	0	0	0	0	0	0	0	0	0	0	0	0	0	0	0	0	0	0	0
PWY-1042: glycolysis IV	0.00121025	0.00175489	0.00192622	0.0016783	0.00147128	0.000790701	0.00180227	0.00208394	0.00184817	0.00170023	0.00129036	0.00168525	0.00109721	0.00134493	0.00139779	0.00375306	0.00377275	0.00136473	0.00128767	0.00107023	0.00143052	0.00206923	0.00123764	0.00184249	0.00158513	0.00184235	0.00179473	0.00150688	0.00173275	0.00419876	0.00211693	0.00211327	0.00103975	0.0023698	0.00107883	0.00111004	0.00128093	0.000976732	0.000956477	0.00166719	0.00289861	0.00191058	0.00110468	0.00164008	0.00138946	0.00109651	0.00107703	0.00143188	0.00189823
PWY-1042: glycolysis IV|g__Bacteroides.s__Bacteroides_sartorii	0.000213062	0	0	0	0	0	0	0	0	0	0	0	0	0	0	0	0	0	0	0	0	0	0	0	0	0	0	3.57203e-05	0	0	0	0	0	0	0	4.8033e-05	2.66049e-05	0	0	0	0	0	0	0	0	0	5.06868e-05	0	0
PWY-1042: glycolysis IV|g__Bacteroides.s__Bacteroides_vulgatus	0	0	0	0	0	0	8.62718e-06	0	0	0	0	0	0	0	0	0	0	0	0	0	0	0	0	0	0	0	0	0	0	0	0	0	0	0	0	0	0	0	0	0	0	0	0	0	0	1.14536e-05	0	0	0
PWY-1042: glycolysis IV|g__Clostridium.s__Clostridium_perfringens	0	0	0	0	0	0	0	0	0	0	0	0	0	0.000202734	8.11435e-06	0	0	0	0	0	0	0	0	0	0	0	0	0	0	0	0	0	0	0	0	0	0	0	0	0	0	0	0	0	0	0	0	0	0
PWY-1042: glycolysis IV|g__Clostridium.s__Clostridium_sp_ASF502	0	5.79547e-05	3.99851e-05	0	0	0	0	0	0	0	0	0	0	4.17103e-06	3.20147e-05	1.36873e-05	0	1.05728e-05	0	0	0	1.01208e-05	0	0	0	0	0	0	0	0	5.70989e-05	0	0	0	1.61848e-05	0	0	0	0	1.41102e-05	0	0	0	2.53364e-05	0	0	0	0	0
PWY-1042: glycolysis IV|g__Dorea.s__Dorea_sp_5_2	0	0	0	4.00693e-05	2.96391e-05	0	0	0	0	0	7.25322e-06	0	4.23002e-05	0	0	0	0	0	1.71016e-05	0	0	0	1.69596e-05	0	0	0	0	0	0	0	0	0	0	0	1.45208e-05	0	0	0	0	0	0	0	0	0	0	0	0	0	0
PWY-1042: glycolysis IV|g__Erysipelatoclostridium.s__Clostridium_cocleatum	0	0	0	0	4.8998e-05	0	0	0	0	0	0	0	0	0	0	0	0	7.97703e-05	0	0	0	0	0	0	0	0	0	0	2.47829e-05	0	0	0	0	0	0	0	0	0	0	0	0	0	0	0	0	0	0	0	0
PWY-1042: glycolysis IV|g__Erysipelatoclostridium.s__Clostridium_innocuum	0	0	0	0	0	0	0	0	0	0	0	0	0	6.44205e-05	0	0	0	0	0	0	0	0	0	0	0	0	0	0	0	0	0	0	0	0	0	0	0	0	0	0	0	0	0	0	0	0	0	0	0
PWY-1042: glycolysis IV|g__Escherichia.s__Escherichia_coli	0	0	0	0	0	0	0	0	0	0	0	0	0	3.18822e-05	0	0	0	0	0	0	0	0	0	0	0	0	0	0	0	0	0	0	0	0	0	0	0	0	0	0	0	0	0	0	0	0	0	0	0
PWY-1042: glycolysis IV|g__Faecalibaculum.s__Faecalibaculum_rodentium	0	0	0	0	0	0	0	0	0	7.85247e-05	0	0	0	0	0	0	0	8.32299e-06	0	0	0	0	0	0	0	0	0	0	0	0	0	0	2.19198e-05	0	0	8.68079e-06	0	0	0	0	0	0	6.19695e-06	0	0	0	0	0	0
PWY-1042: glycolysis IV|g__Lachnospiraceae_unclassified.s__Lachnospiraceae_bacterium_3_2	0	0	0	0	0	0	0	0	0	0	0	0	0	0	0	0	0	0	1.35769e-05	0	1.80745e-05	0	0	0	1.54799e-05	0	0	0	0	0	0	0	0	0	2.42219e-05	0	0	0	0	0	0	0	0	0	0	0	0	0	0
PWY-1042: glycolysis IV|g__Lachnospiraceae_unclassified.s__Lachnospiraceae_bacterium_A2	0	0	0	0	0	0	8.68173e-06	1.82115e-05	0	0	0	0	0	0	0	0	0	0	0	0	0	0	0	8.37126e-05	3.56398e-06	0	0	0	0	0	0	0	6.75238e-05	0	0	0	0	0	0	0	0	0	0	0.00022083	0	2.64005e-05	0	4.51617e-05	0
PWY-1042: glycolysis IV|g__Lachnospiraceae_unclassified.s__Lachnospiraceae_bacterium_COE1	0	0	0	0	0	0	0	0	0	0	0	0	0	0	0	1.94709e-05	0	0	1.22496e-05	0	0	0	0	1.91316e-05	0	0	0	0	0	9.2673e-06	0	0	0	0	0	0	0	0	0	7.77445e-06	1.13589e-05	0	0	5.4473e-06	0	3.05546e-05	0	0	1.38942e-05
PWY-1042: glycolysis IV|g__Lachnospiraceae_unclassified.s__Lachnospiraceae_bacterium_M18_1	0	4.86966e-06	0	0	0	0	0	0	0	0	0	0	0	1.47758e-05	0	8.67935e-06	0	0	0	0	0	2.52829e-05	0	1.86745e-05	0	0	0	0	0	0	2.3063e-06	0	0	0	0	0	0	0	0	2.81164e-05	0	0	0	0	0	0	0	0	0
PWY-1042: glycolysis IV|g__Lactococcus.s__Lactococcus_lactis	0	0	0	6.63704e-06	1.19255e-05	0	0	0	0	0	0	0	0	0	0	0	0	6.10005e-06	0	0	0	0	0	0	0	0	0	2.28687e-06	0	0	0	0	2.71489e-05	0	6.0845e-06	0	0	6.98332e-06	3.0891e-05	0	0	0	3.48565e-05	0	0	0	2.2941e-06	8.83698e-06	0
PWY-1042: glycolysis IV|g__Romboutsia.s__Romboutsia_ilealis	0	0	0	0	0	0	0	0	0	0	0	0	0	0	0	0	0	1.98309e-05	0	0	0	0	0	0	0	0	0	0	1.09969e-05	0	0	0	1.33142e-05	0	0	0	0	0	0	0	0	0	0	0	0	0	0	0	0
PWY-1042: glycolysis IV|g__Staphylococcus.s__Staphylococcus_xylosus	0	0	0	0	0	0	0	0	0	0	0	0	0	0	0	0	0	0	0	0	0	0	0	0	0	0	0	0	0	0	0	0	0	0	0	0	0	0	0	0	0	0	0	0	0	0	0	6.83901e-06	0
PWY-1042: glycolysis IV|unclassified	0.000621498	0.0014637	0.00145337	0.00147079	0.00111981	0.000395088	0.00157894	0.00130578	0.00163561	0.00133256	0.00112145	0.00152994	0.000974428	0.000535146	0.000771321	0.00320641	0.00352893	0.000567707	0.00112272	0.00100703	0.00103154	0.00188224	0.000735003	0.00153912	0.00135164	0.00158613	0.00154826	0.000845478	0.000622177	0.00367356	0.0017272	0.0017904	0.000501679	0.00216733	0.000584686	0.000485171	0.00109333	0.00081676	0.000337414	0.000989661	0.00256976	0.00172204	0.00085277	0.00119165	0.00122049	0.000770967	0.000754406	0.00089219	0.00161488
PWY-1269: CMP-3-deoxy-D-manno-octulosonate biosynthesis	0.00012728	2.46792e-06	2.48975e-05	2.50573e-05	7.93423e-05	8.89863e-05	6.87479e-06	3.34807e-05	0	2.40223e-05	0	3.79545e-05	5.1915e-05	9.86785e-05	0.000106216	3.25413e-06	2.62758e-06	6.65045e-05	4.90474e-05	0	6.75388e-05	3.73269e-05	6.30188e-05	6.82155e-06	9.67738e-06	0	2.39517e-05	5.98857e-05	0.000130341	1.56266e-05	2.9414e-06	2.43222e-05	3.92134e-05	6.33841e-06	8.47516e-05	0.000108359	5.81648e-05	1.41987e-05	7.54434e-05	2.17539e-05	2.03293e-05	1.12448e-05	1.11746e-05	7.33421e-06	7.31852e-06	4.18358e-06	0.00016047	1.14892e-05	4.09204e-05
PWY-1269: CMP-3-deoxy-D-manno-octulosonate biosynthesis|g__Bacteroides.s__Bacteroides_uniformis	7.67619e-06	0	7.78141e-06	1.01927e-05	3.18285e-05	2.27057e-05	0	1.27318e-05	0	8.02295e-06	0	8.07742e-06	2.34845e-05	1.69347e-05	3.15452e-05	0	0	1.06665e-05	1.64258e-06	0	3.87932e-06	0	5.25626e-06	0	0	0	1.24027e-05	1.59338e-06	1.24336e-05	4.21063e-06	0	1.24299e-05	0	0	1.7998e-05	1.58732e-05	6.31579e-07	0	5.78008e-06	0	0	0	0	0	0	0	0	0	0
PWY-1269: CMP-3-deoxy-D-manno-octulosonate biosynthesis|g__Escherichia.s__Escherichia_coli	0	0	0	0	0	0	0	0	0	0	0	0	0	9.93114e-06	0	0	0	0	0	0	0	0	0	0	0	0	0	0	0	0	0	0	0	0	0	0	0	0	0	0	0	0	0	0	0	0	0	0	0
PWY-1269: CMP-3-deoxy-D-manno-octulosonate biosynthesis|g__Helicobacter.s__Helicobacter_typhlonius	4.69906e-05	0	0	0	0	0	0	0	0	0	0	0	0	3.09915e-05	0	0	0	0	0	0	0	2.32343e-05	0	0	0	0	0	4.04995e-05	3.09192e-05	0	0	0	0	0	0	0	3.14769e-05	0	2.77914e-05	1.26468e-05	0	0	0	0	0	0	0.000114808	0	3.71309e-05
PWY-1269: CMP-3-deoxy-D-manno-octulosonate biosynthesis|unclassified	2.39165e-05	2.46792e-06	1.64615e-05	8.61238e-06	2.04117e-05	2.84712e-06	3.73851e-06	1.19394e-05	0	1.46041e-05	0	2.47655e-05	5.68382e-06	9.97458e-06	2.28921e-05	3.08526e-06	1.81536e-06	1.86792e-05	3.31422e-05	0	5.10452e-05	0	9.14246e-06	5.85408e-06	8.4638e-06	0	0	7.05702e-06	1.49996e-06	8.0795e-06	2.72498e-06	7.28405e-06	2.8424e-05	6.10189e-06	1.16595e-05	2.3527e-05	0	0	6.01296e-06	6.45519e-06	2.75337e-06	4.87445e-06	3.86886e-06	6.47971e-06	5.86672e-06	4.06434e-06	9.04654e-06	6.49442e-06	1.35463e-06
PWY-1861: formaldehyde assimilation II (assimilatory RuMP Cycle)	0	0	0	0	0	0	0	0	1.21643e-05	0	0	8.38344e-06	4.86627e-06	5.34043e-05	0	0	0	1.43783e-05	4.89634e-05	0	5.11665e-06	0	0	0	5.25234e-05	0	0	0	4.20676e-06	0	4.37713e-06	0	0	2.46483e-05	0	0	0	0	1.08862e-05	6.82549e-06	0	0	0	0	0	0	2.73015e-06	1.47747e-05	1.14032e-05
PWY-1861: formaldehyde assimilation II (assimilatory RuMP Cycle)|g__Erysipelatoclostridium.s__Clostridium_innocuum	0	0	0	0	0	0	0	0	0	0	0	0	0	1.25019e-05	0	0	0	0	0	0	0	0	0	0	0	0	0	0	0	0	0	0	0	0	0	0	0	0	0	0	0	0	0	0	0	0	0	0	0
PWY-1861: formaldehyde assimilation II (assimilatory RuMP Cycle)|g__Escherichia.s__Escherichia_coli	0	0	0	0	0	0	0	0	0	0	0	0	0	0	0	0	0	0	0	0	0	0	0	0	0	0	0	0	0	0	0	0	0	0	0	0	0	0	0	0	0	0	0	0	0	0	0	0	0
PWY-1861: formaldehyde assimilation II (assimilatory RuMP Cycle)|unclassified	0	0	0	0	0	0	0	0	1.21583e-05	0	0	8.3812e-06	4.86439e-06	5.58621e-06	0	0	0	1.41535e-05	4.87757e-05	0	5.11067e-06	0	0	0	5.21938e-05	0	0	0	4.18267e-06	0	4.37497e-06	0	0	2.45908e-05	0	0	0	0	1.03608e-05	6.8145e-06	0	0	0	0	0	0	2.69706e-06	0	1.1382e-05
PWY-241: C4 photosynthetic carbon assimilation cycle, NADP-ME type	1.41703e-05	0	0	0	6.62467e-06	1.27928e-05	0	0	0	8.87449e-06	0	2.9229e-06	0	5.53693e-05	6.5536e-06	1.37585e-06	0	0	0	0	0	4.15713e-06	0	1.53059e-05	4.57047e-06	9.34912e-06	0	1.25837e-05	1.23756e-05	0	0	0	1.07027e-05	7.56507e-06	0	0	8.78578e-06	9.50067e-06	1.17577e-05	1.01855e-05	0	0	0	0	0	0	3.26693e-05	0	1.26563e-05
PWY-241: C4 photosynthetic carbon assimilation cycle, NADP-ME type|unclassified	0	0	0	0	1.25561e-06	0	0	0	0	3.03881e-06	0	2.88839e-06	0	2.54703e-06	2.9603e-06	1.37556e-06	0	0	0	0	0	0	0	2.56758e-06	0	0	0	0	0	0	0	0	3.79711e-06	0	0	0	0	0	0	5.24293e-06	0	0	0	0	0	0	0	0	0
PWY-2941: L-lysine biosynthesis II	7.45688e-06	0	7.1947e-06	2.94848e-05	9.89941e-05	4.4636e-05	4.69628e-06	7.58079e-06	2.22649e-05	0.000136817	1.07824e-05	1.47478e-05	1.57841e-05	8.66579e-05	0	1.14361e-05	1.18175e-05	7.48294e-05	1.14846e-05	2.45024e-05	3.15145e-05	7.26778e-06	0	2.2097e-06	1.60576e-06	1.87482e-05	3.6876e-05	1.21556e-05	9.48915e-05	5.16582e-06	5.06762e-05	1.05628e-05	8.88362e-05	2.43216e-05	3.68202e-05	5.57358e-05	1.30623e-05	3.83375e-05	0.000102944	4.91119e-05	1.25113e-05	0	0.000109479	0	0	4.69184e-05	1.06234e-05	6.21279e-05	0
PWY-2941: L-lysine biosynthesis II|g__Clostridium.s__Clostridium_perfringens	0	0	0	0	0	0	0	0	0	0	0	0	0	1.98222e-05	0	0	0	0	0	0	0	0	0	0	0	0	0	0	0	0	0	0	0	0	0	0	0	0	0	0	0	0	0	0	0	0	0	0	0
PWY-2941: L-lysine biosynthesis II|g__Erysipelatoclostridium.s__Clostridium_cocleatum	0	0	0	0	7.11091e-06	0	0	0	0	0	0	0	0	0	0	0	0	1.11849e-05	0	0	0	0	0	0	0	0	0	0	1.53601e-05	0	0	0	0	0	0	0	0	0	0	0	0	0	0	0	0	0	0	0	0
PWY-2941: L-lysine biosynthesis II|g__Erysipelatoclostridium.s__Clostridium_innocuum	0	0	0	0	0	0	0	0	0	0	0	0	0	1.17059e-05	0	0	0	0	0	0	0	0	0	0	0	0	0	0	0	0	0	0	0	0	0	0	0	0	0	0	0	0	0	0	0	0	0	0	0
PWY-2941: L-lysine biosynthesis II|g__Faecalibaculum.s__Faecalibaculum_rodentium	0	0	0	0	0	0	0	0	0	1.16133e-05	0	0	0	0	0	0	0	0	0	0	4.38347e-06	0	0	0	0	0	0	0	0	0	0	0	0	0	0	0	0	0	0	0	0	0	0	0	0	0	0	0	0
PWY-2941: L-lysine biosynthesis II|g__Lactobacillus.s__Lactobacillus_murinus	0	0	0	0	0	0	0	0	0	0	0	0	0	0	0	0	0	0	0	0	0	0	0	0	0	0	0	0	2.50877e-06	0	0	0	0	0	0	0	2.81297e-06	0	0	4.56291e-06	0	0	0	0	0	2.94349e-06	0	0	0
PWY-2941: L-lysine biosynthesis II|g__Lactococcus.s__Lactococcus_lactis	0	0	0	0	1.15659e-05	0	0	0	0	0	0	0	0	0	0	0	0	0	0	0	0	0	0	0	0	0	0	0	0	0	0	0	3.54239e-06	0	5.63237e-06	0	0	0	0	0	0	0	3.5384e-06	0	0	0	0	9.18867e-06	0
PWY-2941: L-lysine biosynthesis II|unclassified	0	0	7.17495e-06	2.89387e-05	3.80469e-06	3.19729e-05	0	0	2.18107e-05	3.3395e-05	5.75253e-06	9.35123e-06	1.56793e-05	0	0	6.99391e-06	0	2.27506e-05	1.13676e-05	2.4264e-05	3.0575e-05	5.60475e-06	0	2.20014e-06	1.60477e-06	9.72035e-06	0	1.04084e-05	2.37666e-05	0	4.80295e-05	0	3.72982e-05	1.66141e-05	1.65385e-05	0	0	1.38953e-05	5.00021e-05	1.30705e-05	7.12699e-06	0	5.36006e-05	0	0	0	4.55858e-06	0	0
PWY-2942: L-lysine biosynthesis III	0.000317244	0.000117066	0.000283703	0.000311899	0.000276469	0.00019021	0.000220092	0.000362019	0.000194502	0.000301269	7.1501e-05	0.000248983	0.00026939	0.000263996	0.000374597	0.000278692	0.000203166	0.000341393	0.000303899	0.000158371	0.000404823	0.000141042	0.000301625	0.000192786	0.000315399	0.000198291	0.000282458	0.000221715	0.000537074	0.000245263	0.000243664	0.00030865	0.000240026	0.000191191	0.000423939	0.000314996	0.000229497	0.000209035	0.000312583	0.000250233	0.000282392	0.000242074	0.000220378	9.03501e-05	0.000206212	0.000148156	0.000205835	0.000186765	0.000241352
PWY-2942: L-lysine biosynthesis III|g__Acetatifactor.s__Acetatifactor_muris	0	0	0	0	0	0	0	0	0	0	0	0	0	0	0	0	0	0	0	0	0	0	0	0	0	0	0	0	0	0	0	0	0	0	0	0	0	0	0	0	0	0	0	0	0	0	0	0	0
PWY-2942: L-lysine biosynthesis III|g__Akkermansia.s__Akkermansia_muciniphila	0	0	0	0	0	4.7616e-05	0	0	0	0	0	0	0	0	0	0	0	0	0	0	0	0	0	0	0	0	0	0	0	0	0	0	0	0	0	0	0	0	0	0	0	0	0	0	0	0	0	0	0
PWY-2942: L-lysine biosynthesis III|g__Bacteroides.s__Bacteroides_uniformis	1.85649e-05	0	1.08637e-05	2.13703e-05	2.24009e-05	2.58533e-05	0	1.25716e-05	0	1.19646e-05	0	1.00473e-05	2.25184e-05	1.64628e-05	4.20876e-05	0	0	1.37225e-05	3.19116e-06	0	1.16266e-05	0	0	0	0	0	8.50601e-06	2.11012e-06	4.76343e-05	7.21745e-06	0	1.26804e-05	0	0	2.45379e-05	1.83609e-05	0	6.09603e-06	2.04938e-05	0	7.38041e-06	0	4.83215e-06	0	0	0	2.90343e-06	0	0
PWY-2942: L-lysine biosynthesis III|g__Erysipelatoclostridium.s__Clostridium_cocleatum	0	0	0	0	8.90915e-06	0	0	0	0	0	0	0	0	0	0	0	0	1.54633e-05	0	0	0	0	0	0	0	0	0	0	2.27161e-05	0	0	0	0	0	0	0	0	0	0	0	0	0	0	0	0	0	0	0	0
PWY-2942: L-lysine biosynthesis III|g__Faecalibaculum.s__Faecalibaculum_rodentium	0	0	0	0	0	0	0	0	0	1.00285e-05	0	0	0	0	0	0	0	0	0	0	4.87979e-06	0	0	0	0	0	0	0	0	0	0	0	0	0	0	0	0	0	0	0	0	0	0	0	0	0	0	0	0
PWY-2942: L-lysine biosynthesis III|g__Parabacteroides.s__Parabacteroides_distasonis	0	0	0	0	0	0	0	0	0	0	0	0	0	0	0	0	0	0	0	0	0	0	0	0	0	0	0	0	0	0	0	0	0	0	0	0	0	0	0	0	0	0	0	0	0	0	0	0	0
PWY-2942: L-lysine biosynthesis III|g__Porphyromonas.s__Porphyromonas_sp_31_2	0	0	0	0	0	0	0	0	0	0	0	0	0	0	0	0	0	0	0	0	0	0	0	0	0	0	0	0	0	0	0	0	0	0	0	0	0	0	0	0	0	0	0	0	0	0	0	0	0
PWY-2942: L-lysine biosynthesis III|unclassified	0.000128678	9.99211e-05	0.000225385	0.000247194	0.000149287	4.33662e-05	0.000153846	0.000277509	0.00015676	0.000231869	6.00052e-05	0.000203447	0.000177019	0.000115837	0.000188792	0.000221183	0.000113399	0.000152758	0.000227682	0.000147158	0.000267348	6.3466e-05	0.000169181	0.000120827	0.000273739	0.000133509	0.000242243	0.000139452	0.000263216	0.000164932	0.000184954	0.000243623	0.000104393	0.000146845	0.000216687	0.000149849	0.000148634	0.000144769	0.000121762	0.000138124	0.00018873	0.000163345	0.000178914	7.40022e-05	0.000150378	0.000108152	9.82974e-05	0.000116043	0.000165554
PWY-3001: superpathway of L-isoleucine biosynthesis I	0.000102744	2.46426e-05	2.83174e-05	8.29244e-05	0.000123814	4.50566e-05	7.81556e-05	5.35709e-05	5.32801e-05	3.99697e-05	1.64624e-05	4.27069e-05	1.54623e-05	0.000131996	4.73553e-05	3.09106e-05	4.51957e-05	0.00015808	0.000105923	0	8.27761e-05	0.000140694	2.29924e-05	1.70107e-05	2.02061e-05	0.00010423	1.5019e-05	0.000144239	0.000171876	5.48587e-05	6.45194e-05	6.42554e-05	0.000133625	5.16652e-05	6.45163e-05	3.08102e-05	0.000129031	5.39874e-05	0.000135994	0.000140934	3.93974e-05	9.31853e-05	0.000123432	3.29559e-05	3.7559e-05	4.91054e-05	0.000175292	3.66106e-05	0.000148288
PWY-3001: superpathway of L-isoleucine biosynthesis I|g__Escherichia.s__Escherichia_coli	0	0	0	0	0	0	0	0	0	0	0	0	0	4.93049e-06	0	0	0	0	0	0	0	0	0	0	0	0	0	0	0	0	0	0	0	0	0	0	0	0	0	0	0	0	0	0	0	0	0	0	0
PWY-3001: superpathway of L-isoleucine biosynthesis I|g__Helicobacter.s__Helicobacter_typhlonius	3.99387e-05	0	0	0	0	0	0	0	0	0	0	0	0	1.51316e-05	0	0	0	0	0	0	0	1.62621e-05	0	0	0	0	0	4.06169e-05	1.87078e-05	0	0	0	0	0	0	0	2.35942e-05	0	1.95552e-05	1.07094e-05	0	0	0	0	0	0	8.44504e-05	0	3.41346e-05
PWY-3001: superpathway of L-isoleucine biosynthesis I|g__Lactococcus.s__Lactococcus_lactis	0	0	0	0	0	0	0	0	0	0	0	0	0	0	0	0	0	0	0	0	0	0	0	0	0	0	0	0	0	0	0	0	0	0	0	0	0	0	0	0	0	0	0	0	0	0	0	0	0
PWY-3001: superpathway of L-isoleucine biosynthesis I|unclassified	0	1.86315e-05	2.42629e-05	2.51102e-05	2.47881e-05	0	3.85951e-05	2.51901e-05	4.28488e-05	2.02344e-05	3.3426e-06	1.99633e-05	1.15555e-05	1.76704e-05	0	2.99803e-05	2.60858e-05	3.32217e-05	6.32922e-05	0	3.69691e-05	4.65714e-05	1.50969e-05	1.62652e-05	2.0056e-05	8.30775e-05	1.49582e-05	2.70204e-05	2.44109e-05	2.2643e-05	4.73746e-05	2.17769e-05	3.36835e-05	3.93609e-05	0	0	2.22502e-05	1.97692e-05	1.54386e-05	8.3163e-05	2.34409e-05	5.95708e-05	3.6241e-05	3.2169e-05	0	3.54551e-05	1.60014e-05	0	0
PWY-3781: aerobic respiration I (cytochrome c)	0.000315596	6.89675e-06	1.70402e-05	0	0.000142133	0.000120592	8.19872e-05	0	8.0642e-05	8.9496e-06	0	4.82842e-05	2.06602e-05	0.000167387	0.000153747	5.57983e-05	6.4379e-05	0.000190584	4.53919e-05	0.000125793	7.55709e-05	4.68726e-05	0.000138086	0.000121831	0.000228945	0.000230242	1.69715e-05	0.000146426	0.000206422	6.49603e-05	1.92076e-05	4.46949e-06	1.04662e-06	0.000175641	0.00019397	0.00021966	0.000136393	0.000123482	0.000125607	7.68949e-05	6.59948e-05	0.000116783	1.23999e-05	0.000192545	7.65821e-05	0.000104482	0.00018814	0.00024354	0.000215915
PWY-3781: aerobic respiration I (cytochrome c)|unclassified	5.36864e-05	6.89675e-06	0	0	3.03388e-05	2.95197e-05	2.45076e-05	0	1.2074e-05	8.9496e-06	0	4.44071e-05	2.06602e-05	5.23664e-06	3.14012e-05	9.95947e-06	1.3765e-05	3.28574e-05	3.71658e-05	0	6.93275e-05	1.57207e-05	2.62737e-05	7.89804e-06	9.27713e-06	1.63498e-05	1.69715e-05	3.04966e-05	1.29206e-05	7.044e-06	1.92076e-05	4.46949e-06	1.04662e-06	1.89293e-05	1.21891e-05	2.45344e-05	1.3014e-05	7.13941e-06	6.14857e-06	2.77727e-05	4.06068e-06	7.46445e-06	1.23999e-05	1.73181e-05	7.65821e-05	4.74039e-05	7.01595e-05	5.32754e-05	1.36481e-05
PWY-3841: folate transformations II (plants)	0.000514031	0.000482657	0.000786244	0.000642304	0.000469118	0.000236336	0.000546314	0.000887028	0.00070923	0.000678044	0.000396597	0.000687319	0.000724529	0.000374876	0.000663093	0.000849761	0.000466543	0.000429986	0.000469457	0.000622131	0.000484171	0.00045392	0.00113915	0.000577339	0.000637208	0.000482598	0.000640796	0.000779517	0.000588829	0.000684381	0.000472569	0.00095323	0.000689289	0.000415783	0.000568748	0.000672345	0.000338797	0.000626096	0.000606331	0.000535037	0.000519625	0.000485504	0.000680273	0.000497372	0.000463279	0.000526527	0.000524129	0.000802389	0.000486616
PWY-3841: folate transformations II (plants)|g__Akkermansia.s__Akkermansia_muciniphila	0	0	0	0	0	3.49224e-05	0	0	0	0	0	0	0	0	0	0	0	0	0	0	0	0	0	0	0	0	0	0	0	0	0	0	0	0	0	0	0	0	0	0	0	0	0	0	0	0	0	0	0
PWY-3841: folate transformations II (plants)|g__Bacteroides.s__Bacteroides_caecimuris	0	0	0	0	1.84469e-06	0	0	5.42915e-07	0	3.68961e-07	0	1.48933e-06	0	1.81283e-06	3.35296e-06	0	0	1.28968e-06	1.37025e-06	0	0	0	1.60625e-06	0	0	0	0	0	4.10586e-07	2.10471e-06	0	0	0	0	1.68557e-06	4.96161e-07	0	0	3.68239e-07	0	0	0	0	0	0	0	4.64316e-07	0	0
PWY-3841: folate transformations II (plants)|g__Bacteroides.s__Bacteroides_sartorii	9.7436e-05	0	0	0	0	0	0	0	0	0	0	0	0	0	0	0	0	0	0	0	0	0	0	0	0	0	0	2.27011e-05	0	0	0	0	0	0	0	2.22022e-05	1.26312e-05	0	0	0	0	0	0	0	0	0	2.76649e-05	0	0
PWY-3841: folate transformations II (plants)|g__Bacteroides.s__Bacteroides_uniformis	1.00836e-05	0	1.10054e-05	1.46036e-05	3.44239e-05	3.98153e-05	0	1.47246e-05	0	6.16103e-06	0	4.39496e-06	2.56574e-05	2.4931e-05	3.37756e-05	0	2.3706e-06	5.64167e-06	4.16192e-06	0	1.08246e-05	0	6.27816e-06	0	1.7779e-06	0	9.32607e-06	1.69969e-06	3.40107e-05	5.13494e-06	0	1.55258e-05	0	0	3.34042e-05	2.83172e-05	0	6.67545e-06	2.13608e-05	0	4.61221e-06	2.33772e-06	1.09285e-05	0	0	2.17715e-06	2.77642e-06	0	0
PWY-3841: folate transformations II (plants)|g__Bacteroides.s__Bacteroides_vulgatus	0	0	0	0	0	0	4.21292e-06	0	0	0	0	0	0	0	0	0	0	0	0	0	0	0	0	0	0	0	0	0	0	0	0	0	0	0	0	0	0	0	0	0	0	0	0	0	0	2.46229e-06	0	0	0
PWY-3841: folate transformations II (plants)|g__Clostridium.s__Clostridium_sp_ASF356	0	0	0	0	0	0	0	0	0	0	0	0	0	0	0	0	0	2.5402e-06	0	0	0	0	0	0	0	0	0	0	0	0	0	0	0	0	0	0	0	0	0	0	0	0	0	0	0	0	0	0	0
PWY-3841: folate transformations II (plants)|g__Clostridium.s__Clostridium_sp_ASF502	0	1.72934e-05	1.57589e-05	0	3.16838e-06	0	4.96109e-06	0	2.35857e-06	5.74546e-06	6.2016e-06	3.79295e-06	0	4.55059e-07	1.67598e-05	5.01369e-06	2.71571e-06	6.2431e-06	7.26882e-06	0	3.03736e-06	4.54611e-06	0	0	0	5.19645e-06	0	2.17618e-06	0	4.65226e-07	2.45225e-05	0	0	2.61012e-06	1.42261e-05	0	0	0	0	2.57012e-06	3.27357e-06	8.03445e-06	0	8.36535e-06	0	2.95647e-06	0	0	0
PWY-3841: folate transformations II (plants)|g__Dorea.s__Dorea_sp_5_2	0	2.80766e-06	0	7.23769e-06	4.97885e-06	0	0	0	0	0	0	0	7.40438e-06	2.98254e-06	0	0	0	8.11445e-06	5.49472e-06	0	0	0	1.03676e-05	0	0	0	3.24203e-06	3.83569e-06	0	0	7.55212e-06	0	0	0	0	0	0	0	0	0	0	0	3.056e-06	0	0	0	0	6.94242e-06	0
PWY-3841: folate transformations II (plants)|g__Erysipelatoclostridium.s__Clostridium_cocleatum	0	0	0	0	1.04952e-05	0	0	0	0	0	0	0	0	0	0	0	0	1.545e-05	0	0	0	0	0	0	0	0	0	0	1.96303e-05	0	0	0	0	0	0	0	0	0	4.08805e-06	0	0	0	0	0	0	0	0	0	0
PWY-3841: folate transformations II (plants)|g__Escherichia.s__Escherichia_coli	0	0	0	0	0	0	0	0	0	0	0	0	0	7.12005e-06	0	0	0	0	0	0	0	0	0	0	0	0	0	0	0	0	0	0	0	0	0	0	0	0	0	0	0	0	0	0	0	0	0	0	0
PWY-3841: folate transformations II (plants)|g__Eubacterium.s__Eubacterium_sp_14_2	0	0	0	4.15452e-06	0	0	0	0	0	0	6.99362e-06	0	0	0	0	0	0	0	0	0	0	0	0	3.24456e-05	2.52695e-05	8.13606e-06	0	0	0	0	0	0	0	0	0	0	0	0	0	0	0	0	0	0	0	0	0	0	0
PWY-3841: folate transformations II (plants)|g__Faecalibaculum.s__Faecalibaculum_rodentium	0	0	0	0	0	0	0	0	0	1.63639e-05	0	0	0	0	0	0	0	0	0	0	4.32521e-06	0	0	0	0	0	5.81187e-06	0	0	0	0	0	1.39082e-05	0	0	0	0	0	0	0	0	0	0	0	0	0	0	0	0
PWY-3841: folate transformations II (plants)|g__Lachnospiraceae_unclassified.s__Lachnospiraceae_bacterium_10_1	0	0	0	0	0	0	0	0	0	0	0	0	0	0	0	0	0	0	3.58783e-06	0	3.5806e-05	0	0	0	0	0	0	0	0	0	0	0	0	0	0	0	0	0	0	3.37349e-06	0	0	0	0	0	0	0	0	4.47973e-06
PWY-3841: folate transformations II (plants)|g__Lachnospiraceae_unclassified.s__Lachnospiraceae_bacterium_28_4	8.37618e-05	0	7.55982e-05	0	8.26062e-05	0	0	0.00029003	6.11498e-05	6.39686e-05	0	0	0	0	3.95877e-05	0	1.55515e-05	0	0	0	1.06944e-06	0	0.000379047	0	8.8345e-06	0	0.000134924	0.000134099	8.95325e-05	0	0	0.000179839	0.000108837	0	4.22295e-05	0.00019789	2.09388e-05	0.000158344	0.000167552	4.63885e-06	0	3.24927e-05	5.93689e-05	3.44709e-06	0	1.55512e-05	9.43752e-05	0.000207842	1.00533e-05
PWY-3841: folate transformations II (plants)|g__Lachnospiraceae_unclassified.s__Lachnospiraceae_bacterium_3_2	0	0	0	0	9.10067e-07	0	0	5.97805e-06	6.17076e-06	0	3.93828e-06	0	8.51368e-06	0	4.15308e-06	0	0	0	8.97561e-06	0	2.73599e-05	0	0	5.18491e-06	1.10285e-05	0	0	0	0	0	2.8065e-06	0	0	0	8.11745e-06	0	0	0	0	0	0	8.24791e-06	0	0	0	0	0	0	0
PWY-3841: folate transformations II (plants)|g__Lachnospiraceae_unclassified.s__Lachnospiraceae_bacterium_A2	0	8.80825e-06	0	0	0	0	2.00886e-06	0	0	0	0	0	0	0	0	0	0	0	0	0	0	0	0	2.39216e-05	0	0	0	0	0	0	0	0	1.93942e-05	0	0	0	0	0	0	0	0	0	0	5.3414e-05	0	9.74149e-06	0	8.89186e-06	0
PWY-3841: folate transformations II (plants)|g__Lachnospiraceae_unclassified.s__Lachnospiraceae_bacterium_M18_1	0	1.74018e-06	2.54679e-06	0	0	0	0	0	1.79821e-06	0	8.2123e-07	0	0	8.12303e-07	0	1.02248e-06	0	0	0	0	0	0	0	1.01533e-05	0	0	0	1.22853e-06	0	2.74603e-06	1.89764e-06	0	0	9.10207e-06	0	0	0	0	0	0	4.26764e-06	0	0	0	0	0	0	0	0
PWY-3841: folate transformations II (plants)|g__Lactobacillus.s__Lactobacillus_johnsonii	0	0	0	0	0	0	0	0	0	0	0	0	0	0	0	0	0	0	0	0	0	0	0	0	0	0	0	0	0	0	0	0	2.04377e-06	0	0	0	0	0	0	0	0	0	0	0	0	0	0	0	0
PWY-3841: folate transformations II (plants)|g__Lactobacillus.s__Lactobacillus_murinus	0	0	0	0	0	0	0	0	0	0	0	0	0	0	0	0	0	0	0	0	0	0	0	0	0	0	0	0	3.14764e-06	0	0	0	0	0	0	0	0	0	0	0	0	0	0	0	0	0	0	0	0
PWY-3841: folate transformations II (plants)|g__Lactococcus.s__Lactococcus_lactis	0	0	0	2.18294e-06	1.52771e-05	0	0	0	0	0	0	0	0	0	0	0	0	2.09891e-06	0	0	0	0	0	0	0	0	0	0	3.04192e-06	0	0	2.37725e-06	7.68066e-06	0	3.49778e-06	0	0	2.95819e-06	1.07633e-05	0	0	0	1.11848e-05	0	0	0	0	1.29847e-05	0
PWY-3841: folate transformations II (plants)|g__Muribaculaceae_unclassified.s__Muribaculaceae_bacterium_DSM_103720	0	0	0	0	0	0	0	0	0	0	0	0	0	0	0	0	0	0	0	0	0	0	0	0	0	0	0	0	0	0	0	0	0	0	0	0	0	0	0	0	0	0	0	0	0	0	0	0	0
PWY-3841: folate transformations II (plants)|g__Muribaculum.s__Muribaculum_intestinale	0	0	0	0	0	0	0	0	0	0	0	0	0	0	0	0	0	0	0	0	8.62516e-06	0	0	0	0	0	0	0	0	0	0	0	0	0	0	0	0	0	0	0	0	0	0	0	0	0	0	0	0
PWY-3841: folate transformations II (plants)|g__Parabacteroides.s__Parabacteroides_distasonis	0	0	0	0	0	0	0	0	0	0	0	0	0	0	0	0	0	0	0	0	0	0	0	0	0	0	0	0	0	0	0	0	0	0	0	0	0	0	0	0	0	0	0	0	0	0	0	0	0
PWY-3841: folate transformations II (plants)|g__Parabacteroides.s__Parabacteroides_goldsteinii	0	0	5.52899e-06	0	0	0	0	0	0	0	0	0	0	1.21667e-05	1.25847e-05	0	0	7.6697e-05	0	0	2.75604e-06	0	2.02093e-05	0	0	0	0	0	9.70686e-06	0	0	0	0	0	8.50253e-06	0	0	0	8.94431e-06	0	0	0	0	0	0	0	0	0	0
PWY-3841: folate transformations II (plants)|g__Porphyromonas.s__Porphyromonas_sp_31_2	0	0	0	0	0	0	0	0	0	0	0	0	0	0	0	0	0	0	0	0	0	0	0	0	0	0	0	0	0	0	0	0	0	0	0	0	0	0	0	0	0	0	0	0	0	0	0	0	0
PWY-3841: folate transformations II (plants)|g__Prevotella.s__Prevotella_sp_MGM1	0	0	0	0	0	0	0	0	0	0	0	0	0	0	0	0	0	0	0	0	0	0	0	0	0	0	0	0	0	1.57609e-06	0	0	0	0	0	0	0	0	0	3.79097e-06	0	3.31243e-06	0	0	0	0	0	0	0
PWY-3841: folate transformations II (plants)|unclassified	0.000156471	0.00039151	0.000641471	0.000583542	0.000226059	0.000124416	0.000509769	0.000404173	0.000479839	0.000515311	0.000339049	0.00066006	0.000645867	0.000177128	0.000402312	0.000533399	0.000338886	0.000222951	0.000388117	0.000521758	0.00033851	0.000394245	0.000402134	0.000423731	0.000543747	0.000417785	0.000451333	0.000377114	0.000263744	0.000451196	0.000361512	0.000426774	0.000398037	0.000375222	0.000334097	0.000282217	0.000198198	0.000344705	0.000174341	0.000399218	0.000317438	0.000297565	0.000542502	0.000321128	0.000428546	0.000381068	0.000229495	0.000287353	0.000412451
PWY-4041: &gamma;-glutamyl cycle	0	2.95706e-06	0	0	1.73565e-06	8.38395e-06	2.25504e-05	0	0	2.21841e-05	2.92709e-06	0	0	6.63508e-05	1.9636e-06	1.39071e-06	1.89504e-06	1.03116e-05	0	0	5.83743e-06	4.86524e-06	0	5.98203e-06	7.40576e-06	0	0	3.69353e-07	3.99788e-06	2.57069e-06	0	0	2.20953e-05	3.1486e-06	0	1.27377e-05	1.81517e-06	0	3.315e-06	9.31919e-06	0	0	3.24283e-06	2.29481e-06	0	5.97541e-06	0	0	0
PWY-4041: &gamma;-glutamyl cycle|g__Clostridium.s__Clostridium_perfringens	0	0	0	0	0	0	0	0	0	0	0	0	0	1.34604e-05	0	0	0	0	0	0	0	0	0	0	0	0	0	0	0	0	0	0	0	0	0	0	0	0	0	0	0	0	0	0	0	0	0	0	0
PWY-4041: &gamma;-glutamyl cycle|g__Escherichia.s__Escherichia_coli	0	0	0	0	0	0	0	0	0	0	0	0	0	1.07601e-05	0	0	0	0	0	0	0	0	0	0	0	0	0	0	0	0	0	0	0	0	0	0	0	0	0	0	0	0	0	0	0	0	0	0	0
PWY-4041: &gamma;-glutamyl cycle|unclassified	0	2.07193e-06	0	0	1.72254e-06	5.9484e-06	4.26321e-06	0	0	0	2.92709e-06	0	0	1.08783e-05	1.94613e-06	0	0	2.40939e-06	0	0	2.09076e-06	4.86524e-06	0	5.98203e-06	6.85619e-06	0	0	3.55133e-07	1.38042e-06	0	0	0	6.75137e-06	0	0	0	0	0	0	2.71394e-06	0	0	0	2.28106e-06	0	2.54265e-06	0	0	0
PWY-4984: urea cycle	5.09893e-05	0	2.44369e-05	0	6.61684e-06	0	2.4818e-06	0	0	0	0	1.49244e-05	0	0.000128488	3.93742e-05	2.27769e-06	1.9799e-06	0.000165242	6.89596e-06	0	0	2.08708e-05	0	0	0	0	0	4.81881e-05	3.86068e-05	0	0	0	0	0	2.06761e-05	1.53916e-05	6.73726e-05	0	4.3203e-05	1.67743e-05	0	3.4509e-06	0	8.87634e-06	0	1.24199e-05	0.000134105	0	9.73672e-05
PWY-4984: urea cycle|g__Helicobacter.s__Helicobacter_hepaticus	0	0	0	0	3.32461e-06	0	0	0	0	0	0	0	0	0	0	0	0	0	0	0	0	0	0	0	0	0	0	0	0	0	0	0	0	0	0	0	0	0	0	0	0	0	0	6.12333e-06	0	5.35233e-06	0	0	0
PWY-4984: urea cycle|g__Helicobacter.s__Helicobacter_typhlonius	2.84507e-05	0	0	0	0	0	0	0	0	0	0	0	0	1.9991e-05	0	0	0	0	0	0	0	1.3072e-05	0	0	0	0	0	3.16815e-05	2.03187e-05	0	0	0	0	0	0	0	2.35663e-05	0	1.79954e-05	8.84461e-06	0	0	0	0	0	0	7.73846e-05	0	2.81738e-05
PWY-4984: urea cycle|unclassified	0	0	0	0	0	0	2.48052e-06	0	0	0	0	0	0	0	0	2.27629e-06	1.97891e-06	0	3.03073e-06	0	0	0	0	0	0	0	0	0	0	0	0	0	0	0	0	0	0	0	0	0	0	3.44359e-06	0	0	0	0	0	0	0
PWY-5005: biotin biosynthesis II	2.05792e-05	0	0.000215214	4.70887e-05	3.6704e-06	0	0	4.21878e-05	1.14432e-05	1.36247e-05	0	3.96806e-05	2.29087e-05	0	2.72614e-05	9.04641e-06	1.23469e-06	0	0	0	6.56706e-06	4.1096e-06	8.30008e-06	1.27396e-05	1.00858e-05	5.31958e-06	2.70465e-05	1.21073e-05	3.36262e-05	5.56524e-06	4.94215e-06	2.23759e-05	4.29747e-05	5.06038e-06	3.06439e-05	1.47455e-05	0	1.77551e-05	1.53012e-05	0	4.48297e-06	0	1.23655e-05	5.78873e-06	0	0	1.8492e-05	2.29474e-05	0
PWY-5005: biotin biosynthesis II|unclassified	1.4794e-05	0	0.000205517	3.59089e-05	3.34594e-06	0	0	3.2353e-05	1.12264e-05	8.92277e-06	0	3.15766e-05	7.67644e-06	0	2.18576e-05	8.94746e-06	0	0	0	0	6.35676e-06	3.45501e-06	7.80058e-06	1.07662e-05	8.34359e-06	4.27662e-06	1.93592e-05	7.72487e-06	2.39332e-05	3.4553e-06	4.52408e-06	1.88151e-05	3.4501e-05	4.71673e-06	2.11444e-05	1.15277e-05	0	1.39579e-05	7.31552e-06	0	3.42323e-06	0	9.13754e-06	5.06079e-06	0	0	1.31345e-05	1.8797e-05	0
PWY-5022: 4-aminobutanoate degradation V	0	1.07894e-05	0	0	1.24997e-05	0	7.75512e-06	0	4.0704e-06	2.43947e-06	0	1.12839e-05	0	8.97548e-06	0	6.84833e-06	8.64033e-06	1.57532e-05	1.76304e-05	0.000168737	2.3135e-05	0	0	0	2.77202e-05	1.1305e-05	1.19637e-05	0	0	0	8.41951e-06	0	2.35717e-06	2.75836e-05	0	0	0	0.000141303	0	8.41067e-06	0	8.29492e-06	0	4.90598e-06	0	1.22887e-05	0	0	0
PWY-5022: 4-aminobutanoate degradation V|unclassified	0	1.07402e-05	0	0	1.02765e-05	0	6.90548e-06	0	4.0704e-06	2.4015e-06	0	9.6492e-06	0	8.45973e-06	0	6.82002e-06	8.3973e-06	1.43082e-05	1.43547e-05	0	1.69003e-05	0	0	0	8.51088e-06	1.03043e-05	8.90922e-06	0	0	0	8.08032e-06	0	2.32425e-06	5.59413e-06	0	0	0	0	0	8.33939e-06	0	7.73164e-06	0	4.28889e-06	0	1.11965e-05	0	0	0
PWY-5030: L-histidine degradation III	3.05035e-05	1.66396e-05	2.33949e-05	4.18736e-05	4.82698e-05	3.71061e-05	2.0542e-05	1.10262e-05	1.61718e-05	4.3413e-05	8.09127e-06	6.22097e-05	2.47812e-05	3.42522e-05	4.97321e-05	4.67696e-06	2.92895e-05	0.000119024	3.69197e-05	0	3.65153e-05	2.68899e-05	3.25155e-05	4.83096e-06	1.0647e-05	4.14735e-05	1.77512e-05	5.03187e-05	1.78077e-05	1.44356e-05	0	3.41713e-05	9.75346e-05	1.00627e-05	1.96633e-05	3.13895e-05	1.91635e-05	1.18513e-05	2.16639e-05	2.10723e-05	7.24244e-06	3.61101e-05	2.24255e-05	0	3.19581e-05	3.72044e-05	3.38037e-05	1.14236e-05	0
PWY-5030: L-histidine degradation III|g__Bacteroides.s__Bacteroides_sartorii	1.69617e-05	0	0	0	0	0	0	0	0	0	0	0	0	0	0	0	0	0	0	0	0	0	0	0	0	0	0	2.32122e-05	0	0	0	0	0	0	0	9.27934e-06	0	0	0	0	0	0	0	0	0	0	1.03151e-05	0	0
PWY-5030: L-histidine degradation III|g__Bacteroides.s__Bacteroides_vulgatus	0	0	0	0	0	0	2.18383e-06	0	0	0	0	0	0	0	0	0	0	0	0	0	0	0	0	0	0	0	0	0	0	0	0	0	0	0	0	0	0	0	0	0	0	0	0	0	0	0	0	0	0
PWY-5030: L-histidine degradation III|g__Romboutsia.s__Romboutsia_ilealis	0	0	0	0	0	0	0	0	0	0	0	0	0	0	0	0	0	1.07686e-05	0	0	0	0	0	0	0	0	0	0	1.0721e-05	0	0	0	0	0	0	0	0	0	0	0	0	0	0	0	0	0	0	0	0
PWY-5030: L-histidine degradation III|unclassified	6.07358e-06	1.66117e-05	1.33764e-05	4.18407e-05	4.75741e-05	3.68024e-05	1.40978e-05	1.1009e-05	1.56242e-05	4.33451e-05	8.08794e-06	5.48137e-05	2.47635e-05	2.40409e-05	4.06342e-05	4.67638e-06	2.92776e-05	3.21934e-05	3.57133e-05	0	3.59872e-05	2.40044e-05	1.43062e-05	4.82936e-06	1.06434e-05	3.44461e-05	1.77193e-05	2.61185e-05	0	1.42193e-05	0	3.41169e-05	9.24085e-05	1.006e-05	1.80892e-05	1.70612e-05	6.70396e-06	1.16672e-05	1.02199e-05	2.10373e-05	7.24017e-06	3.60231e-05	2.24051e-05	0	3.19306e-05	3.44491e-05	3.04502e-05	1.09766e-05	0
PWY-5097: L-lysine biosynthesis VI	0.000258538	0.000260949	0.000368465	0.000370234	0.000346016	0.000194843	0.000395091	0.000474731	0.000452914	0.000361526	0.000319785	0.000486835	0.000467477	0.000280741	0.000396844	0.000609006	0.000344036	0.000305499	0.000390616	0.000183606	0.000448386	0.000330726	0.000495094	0.000562533	0.000655582	0.000398459	0.000474855	0.000391765	0.000484851	0.000437653	0.000526642	0.000377315	0.000307104	0.000507788	0.000385086	0.000331845	0.000289376	0.000312851	0.000313083	0.00033661	0.00040756	0.000305718	0.000389118	0.000359878	0.00018588	0.000220644	0.000255983	0.000339095	0.000614732
PWY-5097: L-lysine biosynthesis VI|g__Acetatifactor.s__Acetatifactor_muris	0	0	0	0	0	0	0	0	0	0	0	0	0	0	0	0	0	0	0	0	0	0	0	0	0	0	0	0	0	0	0	0	0	0	0	0	0	0	0	0	0	0	0	0	0	0	0	0	0
PWY-5097: L-lysine biosynthesis VI|g__Acutalibacter.s__Acutalibacter_muris	0	0	0	0	0	0	0	0	2.39995e-06	0	0	0	0	0	0	0	1.65047e-05	0	8.69371e-06	0	0	0	0	0	0	0	0	0	0	5.03837e-06	0	0	0	0	0	0	0	0	0	0	6.57793e-06	5.65181e-06	0	0	0	0	0	0	0
PWY-5097: L-lysine biosynthesis VI|g__Akkermansia.s__Akkermansia_muciniphila	0	0	0	0	0	4.5544e-05	0	0	0	0	0	0	0	0	0	0	0	0	0	0	0	0	0	0	0	0	0	0	0	0	0	0	0	0	0	0	0	0	3.33844e-06	0	0	0	0	0	0	0	0	0	0
PWY-5097: L-lysine biosynthesis VI|g__Anaerotruncus.s__Anaerotruncus_sp_G3_2012	0	0	0	0	0	0	0	0	0	0	0	0	0	0	0	2.79853e-06	0	0	0	0	5.48792e-06	0	0	0	0	0	0	0	0	0	0	0	0	0	0	0	0	0	5.72621e-06	0	0	0	0	0	0	0	0	0	0
PWY-5097: L-lysine biosynthesis VI|g__Bacteroides.s__Bacteroides_caecimuris	0	0	0	0	0	0	0	0	0	0	0	0	0	0	0	0	0	0	0	0	0	0	0	0	0	0	0	0	0	9.90422e-07	0	0	0	0	0	0	0	0	0	0	0	0	0	0	0	0	0	0	0
PWY-5097: L-lysine biosynthesis VI|g__Bacteroides.s__Bacteroides_sartorii	0	0	0	0	0	0	0	0	0	0	0	0	0	0	0	0	0	0	0	0	0	0	0	0	0	0	0	0	0	0	0	0	0	0	0	0	0	0	0	0	0	0	0	0	0	0	0	0	0
PWY-5097: L-lysine biosynthesis VI|g__Bacteroides.s__Bacteroides_uniformis	1.17071e-05	0	8.07379e-06	1.00606e-05	2.91499e-05	2.7821e-05	0	8.59637e-06	0	4.09664e-06	0	4.53853e-06	1.25954e-05	1.16915e-05	3.21526e-05	0	1.81416e-06	1.08181e-05	0	0	7.28919e-06	0	0	0	0	0	9.42247e-06	0	2.32957e-05	8.90439e-06	0	0	0	0	1.81525e-05	1.19268e-05	0	3.6796e-06	1.33081e-05	0	7.46195e-06	0	4.90821e-06	0	0	0	0	0	0
PWY-5097: L-lysine biosynthesis VI|g__Clostridium.s__Clostridium_perfringens	0	0	0	0	0	0	0	0	0	0	0	0	0	2.20895e-05	0	0	0	0	0	0	0	0	0	0	0	0	0	0	0	0	0	0	0	0	0	0	0	0	0	0	0	0	0	0	0	0	0	0	0
PWY-5097: L-lysine biosynthesis VI|g__Clostridium.s__Clostridium_sp_ASF502	0	5.92996e-06	7.1891e-06	0	0	0	0	0	0	2.59824e-06	0	0	0	0	0	2.00558e-06	0	3.22878e-06	0	0	0	1.61347e-06	0	0	0	0	0	1.20928e-06	0	0	1.42416e-05	0	0	0	0	0	0	0	0	0	0	0	0	0	0	0	0	0	0
PWY-5097: L-lysine biosynthesis VI|g__Erysipelatoclostridium.s__Clostridium_cocleatum	0	0	0	0	6.58145e-06	0	0	0	0	0	0	0	0	0	0	0	0	1.08119e-05	0	0	0	0	0	0	0	0	0	0	1.5329e-05	0	0	0	0	0	0	0	0	0	0	0	0	0	0	0	0	0	0	0	0
PWY-5097: L-lysine biosynthesis VI|g__Erysipelatoclostridium.s__Clostridium_innocuum	0	0	0	0	0	0	0	0	0	0	0	0	0	1.14004e-05	0	0	0	0	0	0	0	0	0	0	0	0	0	0	0	0	0	0	0	0	0	0	0	0	0	0	0	0	0	0	0	0	0	0	0
PWY-5097: L-lysine biosynthesis VI|g__Escherichia.s__Escherichia_coli	0	0	0	0	0	0	0	0	0	0	0	0	0	0	0	0	0	0	0	0	0	0	0	0	0	0	0	0	0	0	0	0	0	0	0	0	0	0	0	0	0	0	0	0	0	0	0	0	0
PWY-5097: L-lysine biosynthesis VI|g__Faecalibaculum.s__Faecalibaculum_rodentium	0	0	0	0	0	0	0	0	0	1.0565e-05	0	0	0	0	0	0	0	0	0	0	4.1444e-06	0	0	0	0	0	0	0	0	0	0	0	0	0	0	0	0	0	0	0	0	0	0	0	0	0	0	0	0
PWY-5097: L-lysine biosynthesis VI|g__Helicobacter.s__Helicobacter_bilis	0	0	0	0	0	0	0	0	0	0	0	0	0	0	0	0	0	0	0	0	0	0	0	8.50563e-06	3.18339e-06	0	0	0	0	0	0	0	0	4.25762e-06	0	0	0	1.87347e-05	0	0	0	0	0	0	0	0	0	0	0
PWY-5097: L-lysine biosynthesis VI|g__Helicobacter.s__Helicobacter_hepaticus	0	0	0	0	2.86311e-06	0	2.77666e-06	0	0	0	0	0	0	0	0	0	0	0	0	0	0	0	0	0	0	0	0	0	0	0	0	0	0	0	0	0	0	0	0	0	0	0	0	0	0	0	0	0	0
PWY-5097: L-lysine biosynthesis VI|g__Helicobacter.s__Helicobacter_typhlonius	2.23365e-05	0	0	0	0	0	0	0	0	0	0	0	0	8.68868e-06	0	0	0	0	0	0	0	1.09153e-05	0	0	0	0	0	2.1882e-05	8.96426e-06	0	0	0	0	0	0	0	1.9507e-05	0	1.35067e-05	3.96118e-06	0	0	0	0	0	0	3.92412e-05	0	2.14137e-05
PWY-5097: L-lysine biosynthesis VI|g__Lachnospiraceae_unclassified.s__Lachnospiraceae_bacterium_M18_1	0	0	0	0	0	0	0	0	0	0	0	0	0	5.48692e-06	0	0	0	0	0	0	4.54939e-06	2.79229e-06	0	0	0	0	0	8.78667e-07	0	2.30396e-06	0	0	0	5.34519e-06	0	0	0	0	0	0	0	0	0	0	0	0	0	0	0
PWY-5097: L-lysine biosynthesis VI|g__Lactobacillus.s__Lactobacillus_murinus	0	0	0	0	0	0	0	0	0	0	0	0	0	0	0	0	0	0	0	0	0	0	0	0	0	0	0	0	0	0	0	0	0	0	0	0	0	0	0	0	0	0	0	0	0	1.35894e-06	0	0	0
PWY-5097: L-lysine biosynthesis VI|g__Muribaculum.s__Muribaculum_intestinale	0	0	0	0	0	0	0	0	0	0	0	0	0	0	0	0	0	0	2.79787e-06	0	2.24704e-05	0	0	0	0	0	0	0	0	0	0	0	0	0	0	0	0	0	0	0	0	0	0	0	0	0	0	0	0
PWY-5097: L-lysine biosynthesis VI|g__Parabacteroides.s__Parabacteroides_distasonis	0	0	0	0	0	0	0	0	0	0	0	0	0	0	0	0	0	0	0	0	0	0	0	0	0	0	0	0	0	0	0	0	0	0	0	0	0	0	0	0	0	0	0	0	0	0	0	0	0
PWY-5097: L-lysine biosynthesis VI|g__Parabacteroides.s__Parabacteroides_goldsteinii	0	0	0	0	0	0	0	0	0	0	0	0	0	0	0	0	0	1.10576e-05	0	0	0	0	0	0	0	0	0	0	0	0	0	0	0	0	0	0	0	0	0	0	0	0	0	0	0	0	0	0	0
PWY-5097: L-lysine biosynthesis VI|g__Porphyromonas.s__Porphyromonas_sp_31_2	0	0	0	0	0	0	0	0	0	0	0	0	0	0	0	0	0	0	0	0	0	0	0	0	0	0	0	0	0	0	0	0	0	0	0	0	0	0	0	0	0	0	0	0	0	0	0	0	0
PWY-5097: L-lysine biosynthesis VI|unclassified	0.000117915	0.000159096	0.000307328	0.000287698	0.000212616	5.10668e-05	0.000359646	0.000311895	0.000398578	0.000284412	0.000271445	0.000435583	0.000389957	0.000165454	0.000248987	0.000430138	0.000263289	0.000174072	0.000300749	0.000160482	0.000314906	0.000249801	0.000265205	0.00033076	0.000564571	0.000283069	0.000394795	0.000251181	0.000267224	0.000340414	0.000324038	0.000272024	0.000168813	0.000438167	0.000254069	0.000211464	0.000174341	0.000190314	0.000134767	0.000199431	0.000291433	0.000220223	0.000322905	0.000219126	0.000129536	0.000169192	0.000141293	0.000203148	0.000525824
PWY-5100: pyruvate fermentation to acetate and lactate II	0.000454395	0.00044598	0.000552354	0.000484822	0.000363583	0.000194653	0.00031895	0.000412034	0.00035814	0.000476518	0.000245093	0.000308374	0.000306285	0.00037122	0.000340719	0.000557009	0.000288316	0.000499476	0.000262646	0.000419484	0.000435291	0.000285797	0.000218925	0.000372527	0.000327324	0.000344517	0.000369935	0.00052995	0.000473735	0.000360436	0.000455284	0.000375129	0.000506864	0.000346265	0.000379174	0.000218711	0.000377752	0.000344627	0.000276098	0.000394954	0.00033159	0.000280476	0.000429031	0.000283439	0.000226245	0.000190167	0.000810422	0.000301035	0.000494502
PWY-5100: pyruvate fermentation to acetate and lactate II|g__Acetatifactor.s__Acetatifactor_muris	0	0	0	0	0	0	0	0	0	0	0	0	0	0	0	5.32905e-06	0	0	0	0	0	0	0	0	2.40874e-06	4.50248e-06	0	0	0	0	0	0	0	2.83633e-06	0	0	0	0	0	0	0	0	0	0	0	0	0	0	0
PWY-5100: pyruvate fermentation to acetate and lactate II|g__Anaerotruncus.s__Anaerotruncus_sp_G3_2012	0	2.79294e-06	0	0	0	0	0	2.19596e-06	0	0	0	0	0	0	0	5.25885e-06	0	0	0	0	1.80762e-05	0	0	0	0	0	0	8.52612e-07	0	0	3.53392e-06	1.60857e-06	0	0	0	0	0	0	1.33115e-05	0	0	0	2.66115e-06	0	0	0	0	0	0
PWY-5100: pyruvate fermentation to acetate and lactate II|g__Dorea.s__Dorea_sp_5_2	1.93735e-05	1.88632e-05	2.87881e-05	5.74631e-05	3.4305e-05	0	1.78027e-05	0	7.88832e-06	9.08114e-06	6.17866e-06	1.48659e-05	3.62247e-05	2.52066e-05	2.36893e-05	1.40086e-05	2.30005e-06	4.3238e-05	1.39869e-05	0	7.29544e-06	6.16321e-06	1.54157e-05	1.24483e-05	8.83768e-06	1.50509e-05	2.57549e-05	1.47436e-05	4.16301e-06	1.64555e-05	3.91816e-05	1.83711e-05	0	4.03592e-06	1.55174e-05	1.20283e-05	0	0	9.09877e-06	8.4468e-06	8.0604e-06	2.25858e-06	1.56609e-05	9.467e-06	7.18729e-06	2.92032e-06	9.54188e-06	2.68883e-05	3.06687e-06
PWY-5100: pyruvate fermentation to acetate and lactate II|g__Erysipelatoclostridium.s__Clostridium_innocuum	0	0	0	0	0	0	0	0	0	0	0	0	0	2.3849e-05	0	0	0	0	0	0	0	0	0	0	0	0	0	0	0	0	0	0	0	0	0	0	0	0	0	0	0	0	0	0	0	0	0	0	0
PWY-5100: pyruvate fermentation to acetate and lactate II|g__Escherichia.s__Escherichia_coli	0	0	0	0	0	0	0	0	0	0	0	0	0	4.03851e-06	0	0	0	0	0	0	0	0	0	0	0	0	0	0	0	0	0	0	0	0	0	0	0	0	0	0	0	0	0	0	0	0	0	0	0
PWY-5100: pyruvate fermentation to acetate and lactate II|g__Faecalibaculum.s__Faecalibaculum_rodentium	0	0	0	0	0	0	0	0	0	6.58027e-05	0	2.08879e-06	0	0	0	0	0	7.4409e-06	0	0	9.87271e-06	0	0	0	0	0	8.84646e-06	0	0	0	0	0	2.54661e-05	0	0	0	0	0	0	0	0	0	3.21584e-06	0	0	0	0	0	0
PWY-5100: pyruvate fermentation to acetate and lactate II|g__Helicobacter.s__Helicobacter_hepaticus	4.70809e-06	0	0	0	1.07941e-05	0	1.96127e-05	0	0	0	0	0	0	0	0	1.18104e-05	0	0	0	0	0	0	0	0	0	0	0	0	0	0	0	0	0	0	0	0	0	0	0	1.38611e-05	0	0	0	7.9489e-05	0	4.9464e-05	0	0	0
PWY-5100: pyruvate fermentation to acetate and lactate II|g__Helicobacter.s__Helicobacter_typhlonius	0.000216133	0	0	0	0	0	0	0	0	0	0	0	0	0.00020315	0	0	0	0	0	0	0	5.80296e-05	0	0	0	0	0	0.000290296	0.000125089	0	0	0	0	0	0	0	0.000259044	0	7.69099e-05	7.18789e-05	0	0	0	0	0	0	0.000600102	0	0.000178112
PWY-5100: pyruvate fermentation to acetate and lactate II|g__Lachnospiraceae_unclassified.s__Lachnospiraceae_bacterium_3_2	0	0	0	0	6.63345e-06	0	8.39718e-06	4.79431e-05	1.16885e-05	0	4.16138e-06	0	2.66189e-05	3.52849e-06	1.78051e-05	1.29163e-05	8.93448e-06	0	1.90306e-05	0	9.13751e-05	8.9535e-06	8.84636e-06	2.76692e-05	2.81764e-05	1.71477e-05	0	0	0	5.24489e-06	1.2146e-05	9.89401e-06	0	2.59997e-05	4.41954e-05	0	1.43494e-05	0	0	9.83448e-06	4.14561e-06	1.52212e-05	4.7135e-06	6.98587e-06	0	1.39494e-06	0	0	1.12994e-05
PWY-5100: pyruvate fermentation to acetate and lactate II|g__Lactobacillus.s__Lactobacillus_johnsonii	0	0	0	0	0	0	0	0	0	0	0	0	0	0	0	0	0	0	0	0	0	0	0	0	0	0	0	0	2.20313e-06	0	0	0	9.02522e-06	0	0	0	0	0	0	0	0	0	0	0	0	0	0	0	0
PWY-5100: pyruvate fermentation to acetate and lactate II|g__Lactobacillus.s__Lactobacillus_reuteri	0	0	0	0	1.50788e-06	0	0	0	0	0	0	0	0	0	0	0	0	0	0	0	0	0	0	0	0	0	0	0	0	0	0	0	0	0	0	0	0	0	0	0	0	0	0	0	0	0	0	0	0
PWY-5100: pyruvate fermentation to acetate and lactate II|g__Lactococcus.s__Lactococcus_lactis	0	0	0	9.59221e-06	1.25536e-05	0	0	0	0	0	0	0	0	2.19294e-06	0	0	0	5.47629e-06	0	0	0	0	0	0	0	0	0	3.48261e-06	3.99467e-06	0	0	2.33744e-06	1.79863e-05	0	1.15981e-05	6.99744e-06	0	8.33898e-06	2.9817e-05	0	0	0	3.2305e-05	0	0	0	0	1.70949e-05	0
PWY-5100: pyruvate fermentation to acetate and lactate II|g__Romboutsia.s__Romboutsia_ilealis	0	0	0	0	0	0	0	0	0	0	0	0	0	0	0	0	0	1.62235e-05	0	0	0	0	0	0	0	0	0	0	4.4325e-06	0	0	0	7.77557e-06	0	0	0	0	0	0	0	0	0	0	0	0	0	0	0	0
PWY-5100: pyruvate fermentation to acetate and lactate II|unclassified	0.000192401	0.000208977	0.000273845	0.000303027	0.000160534	0.000109084	0.000205858	0.000292909	0.00020793	0.000167262	0.000129293	0.000194067	0.000222389	0.000138187	0.000105474	0.000282532	0.000216326	0.000370009	0.00020402	0.000143662	0.000206105	0.000111482	0.000168421	0.000138394	0.00023201	0.000231523	0.000275478	0.000249844	0.000282785	0.000130945	0.000313653	0.000295085	0.000226626	0.000207025	0.00020319	0.000120697	7.3488e-05	0.000116254	0.000125703	0.00017954	0.000105592	0.00017895	0.000205758	0.000141414	0.000149008	0.000128948	0.000158563	0.000163318	0.000137264
PWY-5103: L-isoleucine biosynthesis III	0.000631555	0.00031598	0.000601247	0.000517573	0.000469698	0.000243868	0.000569022	0.00053443	0.000609383	0.000577104	0.000362082	0.000425191	0.000429844	0.000461156	0.000546757	0.00102554	0.000579957	0.000359983	0.000504314	0.000468937	0.000563573	0.000513191	0.000709098	0.000660739	0.000691158	0.000492752	0.000430713	0.000760989	0.000823424	0.000695285	0.000560455	0.000479637	0.000430204	0.000616312	0.000569032	0.000394644	0.000513684	0.000408836	0.000430148	0.000588571	0.000663018	0.000441895	0.00040149	0.000378766	0.000407032	0.000337465	0.000737948	0.000519997	0.00081989
PWY-5103: L-isoleucine biosynthesis III|g__Acutalibacter.s__Acutalibacter_muris	0	0	0	0	0	0	0	0	0	0	0	0	0	0	0	0	1.48414e-05	0	5.34891e-06	0	2.09611e-06	0	0	0	0	0	0	0	0	3.29533e-06	0	0	0	0	0	0	0	0	0	0	3.71346e-06	5.99548e-06	0	0	0	0	0	0	0
PWY-5103: L-isoleucine biosynthesis III|g__Akkermansia.s__Akkermansia_muciniphila	0	0	0	0	0	3.54913e-05	0	0	0	0	0	0	0	0	0	0	0	0	0	0	0	0	0	0	0	0	0	0	1.59573e-06	0	0	0	0	0	0	0	0	0	3.23324e-06	0	0	0	0	0	0	0	0	0	0
PWY-5103: L-isoleucine biosynthesis III|g__Bacteroides.s__Bacteroides_caecimuris	0	0	0	0	0	0	0	0	0	1.25297e-06	0	0	0	0	9.00398e-06	0	0	0	3.63522e-06	0	1.37788e-06	0	0	0	0	0	0	0	6.83405e-06	1.45219e-06	0	0	2.27455e-05	0	0	0	0	0	4.13539e-06	3.80084e-07	0	0	0	0	0	0	0	0	0
PWY-5103: L-isoleucine biosynthesis III|g__Bacteroides.s__Bacteroides_uniformis	1.54064e-05	0	1.24945e-05	1.30891e-05	3.85077e-05	8.71279e-05	4.82628e-06	1.25324e-05	0	9.19475e-06	0	5.2496e-06	4.01344e-05	1.96703e-05	9.73789e-05	0	4.3016e-06	1.16072e-05	1.02381e-05	0	7.77779e-06	0	3.81015e-06	0	1.45296e-06	3.0985e-06	6.35842e-06	0	2.63442e-05	1.14335e-05	0	1.81625e-05	0	0	6.86855e-05	1.70603e-05	7.38891e-06	3.49118e-06	2.33704e-05	1.94335e-06	4.98711e-06	0	9.53436e-06	0	1.69344e-05	3.87892e-06	2.44127e-06	0	0
PWY-5103: L-isoleucine biosynthesis III|g__Erysipelatoclostridium.s__Clostridium_innocuum	0	0	0	0	0	0	0	0	0	0	0	0	0	1.07154e-05	0	0	0	0	0	0	0	0	0	0	0	0	0	0	0	0	0	0	0	0	0	0	0	0	0	0	0	0	0	0	0	0	0	0	0
PWY-5103: L-isoleucine biosynthesis III|g__Escherichia.s__Escherichia_coli	0	0	0	0	0	0	0	0	0	0	0	0	0	3.50135e-06	0	0	0	0	0	0	0	0	0	0	0	0	0	0	0	0	0	0	0	0	0	0	0	0	0	0	0	0	0	0	0	0	0	0	0
PWY-5103: L-isoleucine biosynthesis III|g__Faecalibaculum.s__Faecalibaculum_rodentium	0	0	0	0	0	0	0	0	0	1.51e-05	0	0	0	0	0	0	0	0	0	0	5.60502e-06	0	0	0	0	0	7.66807e-06	0	0	0	0	0	8.18843e-06	0	0	0	0	0	0	0	0	0	1.28268e-06	0	0	0	0	0	0
PWY-5103: L-isoleucine biosynthesis III|g__Helicobacter.s__Helicobacter_bilis	0	0	0	0	0	0	0	0	0	0	0	0	0	0	0	0	0	0	0	2.62634e-05	0	0	0	8.71975e-06	5.71359e-06	0	0	0	0	0	0	0	0	6.89131e-06	0	0	0	1.71311e-05	0	0	0	0	0	0	0	0	0	0	0
PWY-5103: L-isoleucine biosynthesis III|g__Helicobacter.s__Helicobacter_hepaticus	1.1167e-06	0	0	0	6.98733e-06	0	8.14155e-06	0	0	0	0	0	0	0	0	0	0	0	0	0	0	0	0	0	0	0	0	0	0	0	0	0	0	0	0	0	0	0	0	5.27009e-06	0	0	0	1.11379e-05	0	8.26798e-06	0	0	0
PWY-5103: L-isoleucine biosynthesis III|g__Helicobacter.s__Helicobacter_typhlonius	0.000111285	0	0	0	0	0	0	0	0	0	0	0	0	8.02411e-05	0	0	0	0	0	0	0	5.88737e-05	0	0	0	0	0	0.000151945	6.33471e-05	0	0	0	0	0	0	0	0.000102065	0	5.99797e-05	3.54229e-05	0	0	0	0	0	0	0.000286546	0	0.000121485
PWY-5103: L-isoleucine biosynthesis III|g__Lachnospiraceae_unclassified.s__Lachnospiraceae_bacterium_3_2	0	0	0	0	0	0	0	0	0	0	5.02816e-06	0	0	0	0	0	0	0	0	0	4.28033e-05	2.94336e-06	0	0	0	1.2132e-05	0	0	0	0	3.23438e-06	0	0	0	0	0	0	0	0	0	0	0	0	0	0	0	0	0	0
PWY-5103: L-isoleucine biosynthesis III|g__Lactococcus.s__Lactococcus_lactis	0	0	0	4.85591e-06	0	0	0	0	0	0	0	0	0	0	0	0	0	0	0	0	0	0	0	0	0	0	0	2.01446e-06	2.48058e-06	0	0	0	1.94755e-05	0	3.31422e-06	0	0	4.85308e-06	2.0295e-05	0	0	0	2.90323e-05	0	0	0	1.1126e-06	0	0
PWY-5103: L-isoleucine biosynthesis III|g__Mucispirillum.s__Mucispirillum_schaedleri	0.000106726	0	0	0	4.23589e-05	0	0	0	2.45981e-05	0	0	0	0	3.17679e-05	4.00551e-05	1.3963e-05	2.74139e-05	0	0	0	0	0	0.000135546	1.8324e-05	5.25276e-05	1.67786e-05	0	0	0.000121063	3.05084e-05	0	0	0	2.18738e-05	9.49583e-05	5.29842e-05	0	0	2.21683e-05	0	6.82289e-05	4.24849e-05	0	3.13727e-05	0	5.08577e-06	0	7.98115e-05	0
PWY-5103: L-isoleucine biosynthesis III|g__Parabacteroides.s__Parabacteroides_distasonis	0	0	0	0	0	0	0	0	0	0	0	0	0	0	0	0	0	0	0	0	0	0	0	0	0	0	0	0	0	0	0	0	0	0	0	0	0	0	0	0	0	0	0	0	0	0	0	0	0
PWY-5103: L-isoleucine biosynthesis III|g__Parabacteroides.s__Parabacteroides_goldsteinii	0	0	0	0	0	0	0	0	0	0	0	0	0	5.81831e-06	0	0	0	3.02211e-05	0	0	0	0	3.72345e-06	0	0	0	0	0	5.80028e-06	0	0	0	0	0	1.00113e-05	0	0	0	0	0	0	0	0	0	0	0	0	0	0
PWY-5103: L-isoleucine biosynthesis III|unclassified	0.000157722	0.00029237	0.000530998	0.000408106	0.000220056	3.34579e-05	0.00051447	0.000425753	0.000504385	0.000455859	0.000335409	0.000368805	0.000320872	0.00011208	0.000150437	0.000910579	0.000455826	0.000195317	0.000437032	0.000193454	0.000415381	0.000354488	0.000336078	0.000496806	0.000525916	0.000385462	0.000370496	0.000336755	0.000134341	0.000579647	0.000512543	0.00035407	0.000235654	0.000516762	0.000222847	0.0001471	0.000276073	0.000148787	8.90657e-05	0.000403529	0.000465994	0.000309206	0.000312783	0.000236867	0.000327236	0.000262596	0.00022799	0.000203481	0.000387806
PWY-5104: L-isoleucine biosynthesis IV	0	0	0	0	0	0	1.06191e-05	0	0	0	0	0	0	7.32341e-06	0	3.3285e-06	0	0	0	0	7.63331e-06	0	0	2.74612e-05	2.22447e-06	0	0	0	0	0	0	0	0	7.96154e-06	0	0	0	1.10872e-05	0	0	0	0	0	6.56311e-06	0	2.43334e-05	0	0	0
PWY-5104: L-isoleucine biosynthesis IV|unclassified	0	0	0	0	0	0	0	0	0	0	0	0	0	4.41486e-06	0	0	0	0	0	0	6.99872e-06	0	0	0	0	0	0	0	0	0	0	0	0	0	0	0	0	0	0	0	0	0	0	0	0	0	0	0	0
PWY-5121: superpathway of geranylgeranyl diphosphate biosynthesis II (via MEP)	0.000247755	0	0	0	4.96848e-06	0	3.72589e-05	0	0	0	0	0	0	4.65296e-05	0	7.0671e-06	0	4.97174e-06	0	0	0	3.99918e-05	0	0	0	0	0	0.000238812	4.96136e-05	0	0	0	4.02145e-06	0	0	0.000187749	0.000139375	0	6.27701e-05	3.12718e-05	0	0	0	3.37733e-05	0	2.97419e-05	0.000222683	0	6.8563e-05
PWY-5121: superpathway of geranylgeranyl diphosphate biosynthesis II (via MEP)|g__Bacteroides.s__Bacteroides_sartorii	3.11137e-05	0	0	0	0	0	0	0	0	0	0	0	0	0	0	0	0	0	0	0	0	0	0	0	0	0	0	1.21151e-05	0	0	0	0	0	0	0	1.97825e-05	9.6689e-06	0	0	0	0	0	0	0	0	0	1.42559e-05	0	0
PWY-5121: superpathway of geranylgeranyl diphosphate biosynthesis II (via MEP)|g__Bacteroides.s__Bacteroides_vulgatus	0	0	0	0	0	0	0	0	0	0	0	0	0	0	0	0	0	0	0	0	0	0	0	0	0	0	0	0	0	0	0	0	0	0	0	0	0	0	0	0	0	0	0	0	0	3.48897e-06	0	0	0
PWY-5121: superpathway of geranylgeranyl diphosphate biosynthesis II (via MEP)|g__Helicobacter.s__Helicobacter_typhlonius	4.47238e-06	0	0	0	0	0	0	0	0	0	0	0	0	0	0	0	0	0	0	0	0	0	0	0	0	0	0	4.71714e-06	2.43404e-06	0	0	0	0	0	0	0	1.01212e-05	0	0	0	0	0	0	0	0	0	1.65115e-05	0	1.49943e-05
PWY-5121: superpathway of geranylgeranyl diphosphate biosynthesis II (via MEP)|unclassified	0	0	0	0	0	0	0	0	0	0	0	0	0	0	0	6.94005e-06	0	0	0	0	0	0	0	0	0	0	0	0	4.91977e-06	0	0	0	0	0	0	0	0	0	0	9.92856e-06	0	0	0	3.08527e-05	0	0	0	0	0
PWY-5130: 2-oxobutanoate degradation I	4.91381e-06	1.64509e-05	1.48742e-05	0	5.44793e-06	0	1.56873e-06	0	1.97801e-06	0	0	1.48745e-05	0	3.48337e-05	7.33906e-06	0	1.81943e-06	6.07557e-05	2.48556e-05	0	7.99611e-06	5.14171e-06	3.734e-05	0	0	0	2.39984e-06	4.52821e-06	1.41333e-05	7.91997e-06	1.52014e-06	0	0	3.26529e-06	2.07142e-05	6.3157e-06	1.05349e-05	0	1.65254e-05	1.96297e-06	0	6.39159e-06	1.26767e-05	0	0	1.62557e-05	2.56111e-06	0	0
PWY-5130: 2-oxobutanoate degradation I|unclassified	4.91381e-06	1.64509e-05	0	0	5.44793e-06	0	1.56811e-06	0	1.97801e-06	0	0	3.70987e-06	0	0	0	0	1.8189e-06	5.75504e-06	2.47213e-05	0	3.19298e-06	5.13543e-06	0	0	0	0	2.39984e-06	4.52639e-06	0	6.46811e-06	1.52014e-06	0	0	3.26121e-06	0	2.54749e-06	1.05349e-05	0	8.75209e-07	1.96247e-06	0	3.43042e-06	1.26767e-05	0	0	1.41246e-05	2.56111e-06	0	0
PWY-5136: fatty acid &beta;-oxidation II (plant peroxisome)	5.46416e-06	0	6.87721e-06	2.21206e-05	3.42274e-05	4.25803e-05	0	4.83381e-06	0	2.00327e-06	0	3.32887e-06	0	2.01451e-05	0	0	0	5.81803e-06	0	0	0	0	0	0	0	0	0	9.66121e-06	1.50421e-05	0	0	0	0	0	2.26823e-05	2.29588e-05	2.00121e-06	4.83453e-05	3.11539e-05	0	0	0	5.83428e-05	3.52425e-06	0	0	8.30269e-06	2.58727e-05	0
PWY-5136: fatty acid &beta;-oxidation II (plant peroxisome)|g__Escherichia.s__Escherichia_coli	0	0	0	0	0	0	0	0	0	0	0	0	0	0	0	0	0	0	0	0	0	0	0	0	0	0	0	0	0	0	0	0	0	0	0	0	0	0	0	0	0	0	0	0	0	0	0	0	0
PWY-5136: fatty acid &beta;-oxidation II (plant peroxisome)|unclassified	0	0	0	2.1965e-06	0	0	0	0	0	0	0	0	0	0	0	0	0	3.6561e-06	0	0	0	0	0	0	0	0	0	0	0	0	0	0	0	0	0	0	0	0	0	0	0	0	0	3.46424e-06	0	0	0	0	0
PWY-5138: fatty acid &beta;-oxidation IV (unsaturated, even number)	0	0	0	0	0	0	0	0	0	0	0	0	0	3.9862e-06	0	0	0	0	0	0	0	0	0	0	0	0	0	0	0	0	0	0	0	0	0	0	0	0	0	0	0	0	0	0	0	0	0	0	0
PWY-5138: fatty acid &beta;-oxidation IV (unsaturated, even number)|g__Escherichia.s__Escherichia_coli	0	0	0	0	0	0	0	0	0	0	0	0	0	0	0	0	0	0	0	0	0	0	0	0	0	0	0	0	0	0	0	0	0	0	0	0	0	0	0	0	0	0	0	0	0	0	0	0	0
PWY-5138: fatty acid &beta;-oxidation IV (unsaturated, even number)|unclassified	0	0	0	0	0	0	0	0	0	0	0	0	0	3.74921e-06	0	0	0	0	0	0	0	0	0	0	0	0	0	0	0	0	0	0	0	0	0	0	0	0	0	0	0	0	0	0	0	0	0	0	0
PWY-5154: L-arginine biosynthesis III (via N-acetyl-L-citrulline)	0.000108659	6.43158e-06	2.02109e-05	3.05247e-05	9.9879e-05	0.000125008	9.57839e-06	3.61063e-05	0	2.57962e-05	0	2.80042e-05	7.79167e-05	6.47897e-05	9.58621e-05	0	1.008e-05	6.20958e-05	3.0243e-05	0	2.57911e-05	6.68806e-06	1.84725e-05	0	2.93407e-06	1.19312e-05	3.18354e-05	3.20955e-05	6.94688e-05	1.53373e-05	6.92782e-06	2.80166e-05	9.93487e-05	0	6.32405e-05	5.75397e-05	3.51549e-05	8.32119e-06	4.61976e-05	3.83059e-06	8.41706e-06	4.24034e-06	4.17308e-05	5.31539e-06	2.22812e-05	1.22461e-05	3.93889e-05	2.51263e-05	0
PWY-5154: L-arginine biosynthesis III (via N-acetyl-L-citrulline)|g__Escherichia.s__Escherichia_coli	0	0	0	0	0	0	0	0	0	0	0	0	0	2.62002e-06	0	0	0	0	0	0	0	0	0	0	0	0	0	0	0	0	0	0	0	0	0	0	0	0	0	0	0	0	0	0	0	0	0	0	0
PWY-5154: L-arginine biosynthesis III (via N-acetyl-L-citrulline)|unclassified	0	6.39134e-06	4.41438e-06	9.89603e-06	2.0598e-05	3.5094e-05	3.61043e-06	6.868e-06	0	7.60739e-06	0	1.61815e-05	3.50343e-05	1.58725e-05	3.11608e-05	0	5.13091e-06	4.15887e-05	1.35447e-05	0	6.14941e-06	6.65711e-06	9.75959e-06	0	2.6322e-06	6.14614e-06	0	5.49623e-06	1.03986e-05	2.26259e-06	0	2.79833e-06	7.99841e-05	0	1.13834e-05	1.90916e-05	7.70762e-06	5.21076e-06	1.31686e-05	0	6.14098e-06	4.22544e-06	1.63471e-05	5.28585e-06	0	2.94081e-06	7.39684e-06	2.39479e-05	0
PWY-5180: toluene degradation I (aerobic) (via o-cresol)	0	0	0	0	0	0	0	0	0	0	0	0	0	1.35385e-06	0	0	0	0	0	0	0	0	0	0	0	0	0	0	0	0	0	0	0	0	0	0	0	0	0	0	0	0	0	0	0	0	0	0	0
PWY-5188: tetrapyrrole biosynthesis I (from glutamate)	9.44585e-05	5.41726e-05	3.78094e-05	2.3926e-05	6.24376e-05	8.31086e-05	4.95173e-05	2.63074e-05	5.96258e-05	2.38818e-05	7.7174e-05	2.41127e-05	2.21397e-05	0.000111931	2.62553e-05	6.14744e-05	5.32721e-05	3.70586e-05	6.39175e-05	0	7.78485e-05	5.82822e-05	7.64783e-05	0.000182623	0.000134257	6.83435e-05	4.08023e-05	6.35003e-05	0.000102211	9.14236e-05	0.00011331	3.26822e-05	4.36273e-05	8.61111e-05	5.47262e-05	1.24957e-05	6.20339e-05	1.50473e-05	5.46039e-05	2.28634e-05	9.54778e-05	5.70236e-05	3.22245e-05	8.55174e-05	6.34911e-06	5.12271e-05	8.27766e-05	4.2359e-05	0.000283398
PWY-5188: tetrapyrrole biosynthesis I (from glutamate)|g__Akkermansia.s__Akkermansia_muciniphila	0	0	0	0	0	4.51948e-05	0	0	0	0	0	0	0	0	0	0	0	0	0	0	0	0	0	0	0	0	0	0	0	0	0	0	0	0	0	0	0	0	1.45851e-06	0	0	0	0	0	0	0	0	0	0
PWY-5188: tetrapyrrole biosynthesis I (from glutamate)|g__Clostridium.s__Clostridium_perfringens	0	0	0	0	0	0	0	0	0	0	0	0	0	1.43032e-05	0	0	0	0	0	0	0	0	0	0	0	0	0	0	0	0	0	0	0	0	0	0	0	0	0	0	0	0	0	0	0	0	0	0	0
PWY-5188: tetrapyrrole biosynthesis I (from glutamate)|g__Erysipelatoclostridium.s__Clostridium_innocuum	0	0	0	0	0	0	0	0	0	0	0	0	0	1.17913e-05	0	0	0	0	0	0	0	0	0	0	0	0	0	0	0	0	0	0	0	0	0	0	0	0	0	0	0	0	0	0	0	0	0	0	0
PWY-5188: tetrapyrrole biosynthesis I (from glutamate)|g__Escherichia.s__Escherichia_coli	0	0	0	0	0	0	0	0	0	0	0	0	0	7.29524e-06	0	0	0	0	0	0	0	0	0	0	0	0	0	0	0	0	0	0	0	0	0	0	0	0	0	0	0	0	0	0	0	0	0	0	0
PWY-5188: tetrapyrrole biosynthesis I (from glutamate)|g__Eubacterium.s__Eubacterium_sp_14_2	0	0	0	3.26074e-06	0	0	0	0	0	0	0	0	0	0	0	0	0	0	0	0	0	0	0	5.19963e-05	7.07285e-06	0	0	0	0	0	0	0	0	0	0	0	0	0	0	0	0	0	0	0	0	0	0	0	0
PWY-5188: tetrapyrrole biosynthesis I (from glutamate)|g__Helicobacter.s__Helicobacter_bilis	0	0	0	0	0	0	0	0	0	0	0	0	0	0	0	0	0	0	0	0	0	0	0	0	0	0	0	0	0	0	0	0	0	0	0	0	0	9.71147e-06	0	0	0	0	0	0	0	0	0	0	0
PWY-5188: tetrapyrrole biosynthesis I (from glutamate)|g__Helicobacter.s__Helicobacter_hepaticus	0	0	0	0	2.57173e-06	0	0	0	0	0	0	0	0	0	0	0	0	0	0	0	0	0	0	0	0	0	0	0	0	0	0	0	0	0	0	0	0	0	0	0	0	0	0	0	0	0	0	0	0
PWY-5188: tetrapyrrole biosynthesis I (from glutamate)|g__Helicobacter.s__Helicobacter_typhlonius	4.0211e-05	0	0	0	0	0	0	0	0	0	0	0	0	1.65895e-05	0	0	0	0	0	0	0	1.20044e-05	0	0	0	0	0	3.33547e-05	2.09714e-05	0	0	0	0	0	0	0	1.8873e-05	0	1.60538e-05	6.08583e-06	0	0	0	0	0	0	6.93456e-05	0	2.43547e-05
PWY-5188: tetrapyrrole biosynthesis I (from glutamate)|g__Lachnospiraceae_unclassified.s__Lachnospiraceae_bacterium_A2	0	5.90002e-06	0	0	0	0	0	3.62224e-06	0	0	0	0	0	0	0	0	0	0	0	0	0	0	0	1.44026e-05	0	0	0	0	0	0	0	0	1.73336e-05	0	0	0	0	0	0	0	0	0	0	4.07326e-05	0	9.65522e-06	0	5.5694e-06	0
PWY-5188: tetrapyrrole biosynthesis I (from glutamate)|g__Mucispirillum.s__Mucispirillum_schaedleri	2.52916e-05	0	0	0	2.2856e-05	0	0	0	4.94651e-06	0	0	0	0	5.60001e-06	1.54278e-05	2.01315e-06	6.39105e-06	0	0	0	0	0	2.32794e-05	4.85664e-06	1.12796e-05	0	0	0	2.60428e-05	4.05666e-06	0	0	0	6.09954e-06	1.00217e-05	7.37487e-06	0	0	7.19593e-06	0	1.08795e-05	5.08622e-06	0	9.37753e-06	0	0	0	2.32165e-05	0
PWY-5188: tetrapyrrole biosynthesis I (from glutamate)|unclassified	1.45969e-05	4.33442e-05	3.10021e-05	1.51296e-05	2.22821e-05	0	4.43975e-05	1.67114e-05	5.15942e-05	2.1252e-05	7.2405e-05	1.67587e-05	1.08008e-05	2.77677e-05	7.93197e-06	5.2442e-05	3.90142e-05	2.08308e-05	5.31886e-05	0	4.99711e-05	4.51073e-05	2.7831e-05	7.64961e-05	9.41895e-05	4.80721e-05	3.78596e-05	2.42756e-05	2.46106e-05	7.78486e-05	9.44186e-05	2.47431e-05	1.94295e-05	6.52268e-05	3.21591e-05	4.04364e-06	3.13192e-05	2.92315e-06	1.22741e-05	1.54745e-05	7.93669e-05	4.84351e-05	2.44931e-05	1.57097e-05	0	3.2448e-05	3.56547e-06	0	0.000241875
PWY-5189: tetrapyrrole biosynthesis II (from glycine)	5.91052e-06	0	0	0	3.50467e-06	0	0	0	0	0	0	0	0	4.23738e-05	0	0	0	0	0	0	0	0	0	0	0	0	0	3.72528e-06	4.47987e-06	0	0	0	2.08533e-06	0	0	0	3.75062e-06	0	7.88499e-06	5.05749e-06	0	0	0	0	0	0	1.71602e-05	0	0
PWY-5189: tetrapyrrole biosynthesis II (from glycine)|g__Clostridium.s__Clostridium_perfringens	0	0	0	0	0	0	0	0	0	0	0	0	0	2.12834e-05	0	0	0	0	0	0	0	0	0	0	0	0	0	0	0	0	0	0	0	0	0	0	0	0	0	0	0	0	0	0	0	0	0	0	0
PWY-5189: tetrapyrrole biosynthesis II (from glycine)|g__Escherichia.s__Escherichia_coli	0	0	0	0	0	0	0	0	0	0	0	0	0	5.26676e-06	0	0	0	0	0	0	0	0	0	0	0	0	0	0	0	0	0	0	0	0	0	0	0	0	0	0	0	0	0	0	0	0	0	0	0
PWY-5189: tetrapyrrole biosynthesis II (from glycine)|g__Helicobacter.s__Helicobacter_hepaticus	0	0	0	0	1.83363e-06	0	0	0	0	0	0	0	0	0	0	0	0	0	0	0	0	0	0	0	0	0	0	0	0	0	0	0	0	0	0	0	0	0	0	0	0	0	0	0	0	0	0	0	0
PWY-5189: tetrapyrrole biosynthesis II (from glycine)|g__Helicobacter.s__Helicobacter_typhlonius	5.63265e-06	0	0	0	0	0	0	0	0	0	0	0	0	1.99639e-06	0	0	0	0	0	0	0	0	0	0	0	0	0	3.62021e-06	4.07237e-06	0	0	0	0	0	0	0	3.51448e-06	0	6.45885e-06	3.6728e-06	0	0	0	0	0	0	1.61376e-05	0	0
PWY-5189: tetrapyrrole biosynthesis II (from glycine)|unclassified	0	0	0	0	0	0	0	0	0	0	0	0	0	0	0	0	0	0	0	0	0	0	0	0	0	0	0	0	0	0	0	0	2.02183e-06	0	0	0	0	0	0	0	0	0	0	0	0	0	8.42349e-07	0	0
PWY-5345: superpathway of L-methionine biosynthesis (by sulfhydrylation)	0	1.52598e-05	2.20484e-05	2.79605e-05	4.70687e-06	0	4.65293e-05	4.02777e-05	0	4.30525e-05	0	4.41727e-05	0	6.21276e-05	7.4105e-05	7.62587e-06	1.2167e-05	8.40934e-05	0	0	4.48264e-05	5.55635e-05	1.89478e-05	0	0	0	0	3.07846e-05	6.40478e-05	4.88516e-06	2.27473e-05	4.42851e-05	7.50288e-05	2.88172e-05	0	0	2.78916e-05	1.30321e-05	0	3.96911e-05	0	6.63611e-05	4.29245e-05	4.02968e-05	0	0	3.74143e-05	4.43604e-05	6.86261e-05
PWY-5345: superpathway of L-methionine biosynthesis (by sulfhydrylation)|unclassified	0	1.51156e-05	2.19351e-05	1.53706e-05	0	0	0	9.18701e-06	0	2.06621e-05	0	1.79007e-05	0	7.24516e-06	0	0	0	0	0	0	2.25367e-05	6.12407e-06	1.16487e-05	0	0	0	0	1.71149e-05	0	4.58125e-06	1.47829e-05	1.46374e-05	1.30035e-05	0	0	0	0	1.10605e-05	0	0	0	5.48208e-05	3.38492e-05	2.82325e-05	0	0	1.70351e-05	2.8572e-05	0
PWY-5347: superpathway of L-methionine biosynthesis (transsulfuration)	0	0	0	2.36796e-05	3.34636e-05	2.32874e-05	0	0	0	0	0	1.14842e-05	0	1.3636e-05	0	1.3681e-06	2.51001e-06	1.1845e-05	0	0	1.92215e-06	0	0	0	0	0	0	2.32246e-05	1.63798e-05	1.52931e-06	0	0	4.87715e-05	4.63753e-06	1.27929e-05	1.44618e-05	0	1.87814e-05	6.906e-05	0	0	0	5.92415e-05	0	0	0	1.43393e-05	2.84989e-05	0
PWY-5347: superpathway of L-methionine biosynthesis (transsulfuration)|g__Escherichia.s__Escherichia_coli	0	0	0	0	0	0	0	0	0	0	0	0	0	0	0	0	0	0	0	0	0	0	0	0	0	0	0	0	0	0	0	0	0	0	0	0	0	0	0	0	0	0	0	0	0	0	0	0	0
PWY-5347: superpathway of L-methionine biosynthesis (transsulfuration)|g__Lactococcus.s__Lactococcus_lactis	0	0	0	0	0	0	0	0	0	0	0	0	0	0	0	0	0	0	0	0	0	0	0	0	0	0	0	0	0	0	0	0	0	0	0	0	0	0	0	0	0	0	0	0	0	0	0	0	0
PWY-5347: superpathway of L-methionine biosynthesis (transsulfuration)|unclassified	0	0	0	1.10051e-05	0	0	0	0	0	0	0	8.95765e-06	0	2.59215e-06	0	0	0	0	0	0	1.86823e-06	0	0	0	0	0	0	1.11539e-05	6.52011e-06	1.48746e-06	0	0	3.39467e-05	0	0	0	0	1.39393e-05	0	0	0	0	3.47045e-05	0	0	0	3.74956e-06	1.7637e-05	0
PWY-5367: petroselinate biosynthesis	0	0	0	0	2.04998e-05	0	0	4.88133e-06	0	0	0	0	0	3.05178e-06	0	0	0	0	0	0	0	0	0	0	0	0	0	1.13044e-06	0	0	0	0	3.54949e-06	0	4.22471e-06	0	0	0	0	0	0	0	9.86206e-06	0	0	0	0	1.11087e-05	0
PWY-5367: petroselinate biosynthesis|g__Escherichia.s__Escherichia_coli	0	0	0	0	0	0	0	0	0	0	0	0	0	0	0	0	0	0	0	0	0	0	0	0	0	0	0	0	0	0	0	0	0	0	0	0	0	0	0	0	0	0	0	0	0	0	0	0	0
PWY-5367: petroselinate biosynthesis|g__Lactococcus.s__Lactococcus_lactis	0	0	0	0	1.08239e-05	0	0	0	0	0	0	0	0	0	0	0	0	0	0	0	0	0	0	0	0	0	0	0	0	0	0	0	0	0	2.59655e-06	0	0	0	0	0	0	0	0	0	0	0	0	7.36599e-06	0
PWY-5367: petroselinate biosynthesis|unclassified	0	0	0	0	0	0	0	0	0	0	0	0	0	0	0	0	0	0	0	0	0	0	0	0	0	0	0	1.12675e-06	0	0	0	0	3.46953e-06	0	0	0	0	0	0	0	0	0	9.77728e-06	0	0	0	0	0	0
PWY-5384: sucrose degradation IV (sucrose phosphorylase)	5.92561e-05	1.02664e-05	0.00014294	0.000134833	3.36257e-05	3.24643e-05	1.97304e-05	8.99586e-05	2.5314e-05	5.3051e-05	2.52036e-05	6.37626e-05	4.68089e-05	4.87404e-06	0.000113758	4.83288e-05	2.22972e-05	2.01702e-05	3.05313e-05	6.38704e-05	2.11864e-05	2.50503e-05	2.17777e-05	2.3002e-05	5.57705e-05	1.80342e-05	5.04856e-05	2.75878e-05	6.09107e-05	6.29388e-05	4.5186e-05	0.000141121	0.000115952	2.43275e-05	9.11209e-05	3.32618e-05	9.17545e-06	4.91976e-05	6.72872e-05	2.11024e-05	3.96045e-05	1.04695e-05	9.29294e-05	6.00146e-06	1.11144e-05	2.06015e-05	3.59304e-05	5.3268e-05	7.03372e-06
PWY-5384: sucrose degradation IV (sucrose phosphorylase)|g__Acetatifactor.s__Acetatifactor_muris	0	0	0	0	0	0	2.74482e-06	0	0	0	0	0	0	0	0	2.07498e-06	0	0	0	0	0	0	0	1.65173e-06	0	0	0	0	0	0	0	0	0	3.06765e-06	0	0	0	0	0	0	0	0	0	0	0	0	0	0	0
PWY-5384: sucrose degradation IV (sucrose phosphorylase)|g__Escherichia.s__Escherichia_coli	0	0	0	0	0	0	0	0	0	0	0	0	0	0	0	0	0	0	0	0	0	0	0	0	0	0	0	0	0	0	0	0	0	0	0	0	0	0	0	0	0	0	0	0	0	0	0	0	0
PWY-5384: sucrose degradation IV (sucrose phosphorylase)|g__Lactobacillus.s__Lactobacillus_reuteri	0	0	0	0	1.93924e-06	0	0	0	0	0	0	0	0	0	0	0	0	0	0	0	0	0	0	0	0	0	0	0	0	0	0	0	0	0	0	0	0	0	0	0	0	0	0	0	0	0	0	0	0
PWY-5384: sucrose degradation IV (sucrose phosphorylase)|unclassified	5.71863e-05	1.02556e-05	0.000142126	0.000128431	1.43136e-05	2.92031e-05	1.85883e-05	8.59853e-05	2.53023e-05	5.28339e-05	1.98791e-05	6.29442e-05	4.62643e-05	4.82689e-06	0.000105616	3.95703e-05	2.22541e-05	1.99298e-05	2.25901e-05	6.3758e-05	2.10411e-05	2.5002e-05	2.15602e-05	2.29369e-05	5.57039e-05	1.79822e-05	5.04257e-05	2.64801e-05	5.56204e-05	6.27708e-05	4.50853e-05	0.000136009	8.48895e-05	1.59144e-05	7.95032e-05	3.26055e-05	9.15507e-06	4.37395e-05	5.01366e-05	2.10591e-05	3.68351e-05	1.04535e-05	6.94655e-05	5.99716e-06	1.11089e-05	1.85568e-05	3.56357e-05	3.60605e-05	3.00641e-06
PWY-5415: catechol degradation I (meta-cleavage pathway)	0	0	0	0	0	0	0	0	0	0	0	0	0	1.01173e-06	0	0	0	0	0	0	0	0	0	0	0	0	0	0	0	0	0	0	0	0	0	0	0	0	0	0	0	0	0	0	0	0	0	0	0
PWY-5484: glycolysis II (from fructose 6-phosphate)	0.000478427	0	0.000223629	6.65886e-05	0.000129919	0.000295484	0.000147517	5.63473e-05	1.85019e-05	0.000528951	0.000174525	9.26429e-05	6.47421e-05	0.000383993	0.000147921	2.69286e-05	7.10059e-05	0.000225862	5.40818e-05	0.000495136	3.70475e-05	0.000254335	0	0.000213773	8.23686e-05	6.18143e-05	0.000121567	0.0005821	0.000433538	3.28532e-05	2.86621e-05	5.14899e-05	0.000427446	0.000107816	9.39895e-05	0.000120656	0.000383826	0.000400505	0.00026032	0.000268694	0.000256187	4.75275e-05	0.000219091	9.63684e-05	0.000142221	0.000195647	0.000665935	5.24553e-05	0.000703351
PWY-5484: glycolysis II (from fructose 6-phosphate)|g__Escherichia.s__Escherichia_coli	0	0	0	0	0	0	0	0	0	0	0	0	0	2.09645e-05	0	0	0	0	0	0	0	0	0	0	0	0	0	0	0	0	0	0	0	0	0	0	0	0	0	0	0	0	0	0	0	0	0	0	0
PWY-5484: glycolysis II (from fructose 6-phosphate)|unclassified	9.37472e-06	0	1.32724e-05	3.97352e-05	5.57913e-05	5.88025e-05	8.21884e-06	9.10679e-06	0	1.06478e-05	0	1.23747e-05	9.92977e-06	3.36095e-05	8.39203e-05	4.17063e-06	9.29645e-06	4.77447e-05	2.04574e-05	0	1.11406e-05	0	0	1.98126e-05	0	0	0	3.51257e-06	2.4568e-05	1.77557e-06	0	1.34978e-05	5.56033e-05	0	3.7806e-05	0	9.30889e-06	9.29864e-06	1.3844e-05	1.30968e-05	9.95855e-06	1.0163e-05	9.88305e-06	4.59699e-06	5.9902e-05	9.14474e-05	0	1.18958e-05	0
PWY-5494: pyruvate fermentation to propanoate II (acrylate pathway)	0	0	0	0	0	0	0	0	0	0	0	0	0	0	0	0	0	0	0	0	0	0	0	0	0	0	0	0	0	0	0	0	0	0	3.32396e-06	0	0	0	0	0	0	0	0	0	0	0	0	0	0
PWY-5494: pyruvate fermentation to propanoate II (acrylate pathway)|unclassified	0	0	0	0	0	0	0	0	0	0	0	0	0	0	0	0	0	0	0	0	0	0	0	0	0	0	0	0	0	0	0	0	0	0	3.32396e-06	0	0	0	0	0	0	0	0	0	0	0	0	0	0
PWY-5497: purine nucleobases degradation II (anaerobic)	0	0	0	0	1.9085e-05	3.06017e-05	0	4.30943e-06	0	0	0	3.13965e-05	8.3432e-06	2.32706e-05	2.59574e-05	0	2.24818e-05	2.75523e-05	2.18432e-05	0	1.07553e-05	1.07453e-05	0	0	3.72125e-06	0	1.0976e-05	3.83141e-06	0	0	1.96228e-05	6.71211e-06	2.95169e-05	0	0	0	0	6.67549e-06	0	3.35497e-06	1.12813e-05	1.40561e-05	1.40491e-05	8.37065e-06	0	8.14725e-06	3.24819e-06	0	0
PWY-5497: purine nucleobases degradation II (anaerobic)|unclassified	0	0	0	0	9.25356e-06	1.9149e-05	0	0	0	0	0	0	0	0	0	0	2.24446e-05	4.84271e-06	5.38668e-06	0	1.06978e-05	1.06671e-05	0	0	0	0	1.09655e-05	0	0	0	1.95e-05	3.99365e-06	0	0	0	0	0	6.60531e-06	0	3.34143e-06	1.12734e-05	1.39954e-05	1.39892e-05	8.25659e-06	0	7.95051e-06	0	0	0
PWY-5505: L-glutamate and L-glutamine biosynthesis	8.8752e-06	1.3343e-05	2.99362e-05	4.4417e-05	5.50529e-05	4.21285e-05	2.0448e-05	1.95941e-05	1.32571e-05	2.10154e-05	7.43001e-06	1.89012e-05	2.70302e-05	1.53629e-05	8.85826e-06	2.1406e-05	1.45756e-05	2.24101e-05	1.13313e-05	0	2.74397e-05	7.86545e-06	1.77521e-05	1.34054e-05	1.12294e-05	1.65548e-05	2.4655e-05	2.20589e-05	1.409e-05	3.14241e-05	1.42394e-05	2.00811e-05	0	1.27359e-05	1.24165e-05	2.73764e-05	1.92443e-05	1.23311e-05	1.01432e-05	1.21061e-05	1.2817e-05	1.87008e-05	2.26936e-05	9.39043e-06	3.33933e-05	2.44425e-05	2.24035e-05	2.52349e-05	0
PWY-5505: L-glutamate and L-glutamine biosynthesis|unclassified	4.54789e-06	1.33166e-05	2.23746e-05	3.23605e-05	2.83599e-05	0	8.84523e-06	1.30478e-05	1.32292e-05	1.16705e-05	7.42225e-06	9.81147e-06	1.41576e-05	4.36666e-06	5.42893e-06	2.13644e-05	1.39148e-05	9.06536e-06	5.71696e-06	0	2.04974e-05	7.84011e-06	1.52155e-05	1.33479e-05	1.12059e-05	1.25254e-05	2.45769e-05	8.14656e-06	5.91419e-06	1.87938e-05	1.42003e-05	1.40914e-05	0	1.00344e-05	5.71833e-06	1.34814e-05	1.43802e-05	1.12922e-05	0	5.75915e-06	8.91672e-06	4.89541e-06	1.59573e-05	8.70642e-06	0	6.70433e-06	7.69111e-06	0	0
PWY-561: superpathway of glyoxylate cycle and fatty acid degradation	0	0	0	0	0	0	0	0	0	0	0	0	0	7.75751e-06	0	0	0	0	0	0	0	0	0	0	0	0	0	0	0	0	0	0	0	0	0	0	0	0	0	0	0	0	0	0	0	0	0	0	0
PWY-561: superpathway of glyoxylate cycle and fatty acid degradation|g__Escherichia.s__Escherichia_coli	0	0	0	0	0	0	0	0	0	0	0	0	0	0	0	0	0	0	0	0	0	0	0	0	0	0	0	0	0	0	0	0	0	0	0	0	0	0	0	0	0	0	0	0	0	0	0	0	0
PWY-561: superpathway of glyoxylate cycle and fatty acid degradation|unclassified	0	0	0	0	0	0	0	0	0	0	0	0	0	0	0	0	0	0	0	0	0	0	0	0	0	0	0	0	0	0	0	0	0	0	0	0	0	0	0	0	0	0	0	0	0	0	0	0	0
PWY-5656: mannosylglycerate biosynthesis I	0	0	0	0	0	0	0	0	0	0	0	0	0	3.0684e-06	0	0	0	0	0	0	0	0	0	0	0	0	0	0	0	0	0	0	0	0	0	0	0	0	0	0	0	0	0	0	0	0	0	0	0
PWY-5656: mannosylglycerate biosynthesis I|g__Escherichia.s__Escherichia_coli	0	0	0	0	0	0	0	0	0	0	0	0	0	0	0	0	0	0	0	0	0	0	0	0	0	0	0	0	0	0	0	0	0	0	0	0	0	0	0	0	0	0	0	0	0	0	0	0	0
PWY-5656: mannosylglycerate biosynthesis I|unclassified	0	0	0	0	0	0	0	0	0	0	0	0	0	0	0	0	0	0	0	0	0	0	0	0	0	0	0	0	0	0	0	0	0	0	0	0	0	0	0	0	0	0	0	0	0	0	0	0	0
PWY-5659: GDP-mannose biosynthesis	4.38315e-05	9.92559e-06	6.0491e-05	6.53018e-05	0.000100776	9.50957e-05	4.15496e-05	5.68368e-05	2.41834e-05	0.000187711	1.66573e-05	9.71358e-05	0.000101526	0.000295827	0.000142917	3.89307e-05	2.32826e-05	0.000131597	6.13682e-05	0	7.44649e-05	2.38511e-05	3.2238e-05	1.59716e-05	2.6605e-05	4.08127e-05	3.61767e-05	6.71842e-05	7.16346e-05	3.69879e-05	2.1914e-05	9.09845e-05	0.000160923	3.53093e-05	8.10338e-05	8.4315e-05	4.38823e-05	2.521e-05	5.56261e-05	3.2071e-05	2.77986e-05	3.46334e-05	4.96167e-05	1.18463e-05	8.09987e-05	5.01282e-05	5.61141e-05	2.80953e-05	3.18004e-05
PWY-5659: GDP-mannose biosynthesis|g__Acetatifactor.s__Acetatifactor_muris	0	0	0	0	0	0	0	0	0	0	0	0	0	0	0	0	0	0	0	0	0	0	0	0	0	0	0	0	0	0	0	0	0	0	0	0	0	0	0	0	0	0	0	0	0	0	0	0	0
PWY-5659: GDP-mannose biosynthesis|g__Clostridium.s__Clostridium_perfringens	0	0	0	0	0	0	0	0	0	0	0	0	0	3.89638e-05	0	0	0	0	0	0	0	0	0	0	0	0	0	0	0	0	0	0	0	0	0	0	0	0	0	0	0	0	0	0	0	0	0	0	0
PWY-5659: GDP-mannose biosynthesis|g__Escherichia.s__Escherichia_coli	0	0	0	0	0	0	0	0	0	0	0	0	0	0	0	0	0	0	0	0	0	0	0	0	0	0	0	0	0	0	0	0	0	0	0	0	0	0	0	0	0	0	0	0	0	0	0	0	0
PWY-5659: GDP-mannose biosynthesis|g__Helicobacter.s__Helicobacter_typhlonius	1.10121e-05	0	0	0	0	0	0	0	0	0	0	0	0	2.41026e-06	0	0	0	0	0	0	0	1.81616e-06	0	0	0	0	0	1.02019e-05	3.39973e-06	0	0	0	0	0	0	0	5.39671e-06	0	6.24208e-06	0	0	0	0	0	0	0	1.68865e-05	0	9.4465e-06
PWY-5659: GDP-mannose biosynthesis|unclassified	2.03529e-05	0	5.2158e-05	5.58031e-05	4.67636e-05	1.01673e-05	2.76616e-05	4.63508e-05	2.41727e-05	7.43787e-05	1.16138e-05	4.35567e-05	3.63592e-05	1.28589e-05	3.12936e-05	3.46006e-05	1.47937e-05	3.66232e-05	1.73992e-05	0	4.59492e-05	1.14444e-05	2.28383e-05	1.59615e-05	2.46099e-05	1.67689e-05	2.8128e-05	3.68511e-05	1.5429e-05	1.4893e-05	1.02968e-05	6.80256e-05	4.47425e-05	2.68194e-05	1.72076e-05	1.08419e-05	3.70168e-06	2.15136e-05	2.68313e-05	1.77683e-05	1.5659e-05	8.36117e-06	3.23265e-05	4.13768e-06	2.47475e-05	1.106e-05	2.84279e-05	2.72019e-05	4.65917e-06
PWY-5667: CDP-diacylglycerol biosynthesis I	0.000209318	6.75575e-05	0.000137643	0.000182453	0.000238856	0.000154779	0.000133542	0.000215377	0.000138687	0.000148954	8.34601e-05	0.000159867	0.000160293	0.00020229	0.000221828	0.000193936	0.000190959	0.000188963	0.000204551	4.77952e-05	0.00025811	0.000133993	0.000182231	0.00018341	0.000266112	0.000153278	0.000145657	0.000140907	0.000243539	0.000164842	0.000178166	0.000195156	0.000146537	0.000189996	0.000206556	0.000171786	0.000167933	0.000121292	0.000169077	0.000112675	0.000149199	0.000162012	0.00015615	0.000144915	0.000100837	8.4345e-05	0.000136694	0.000193027	0.000180662
PWY-5667: CDP-diacylglycerol biosynthesis I|g__Acetatifactor.s__Acetatifactor_muris	0	0	0	0	0	0	0	0	0	0	0	0	0	0	0	0	0	0	0	0	0	0	0	0	0	0	0	0	0	0	0	0	0	0	0	0	0	0	0	0	0	0	0	0	0	0	0	0	0
PWY-5667: CDP-diacylglycerol biosynthesis I|g__Acutalibacter.s__Acutalibacter_muris	0	0	0	0	0	0	0	0	0	0	0	0	0	0	0	0	1.73743e-05	0	7.69819e-06	0	1.84072e-06	0	0	0	0	5.7351e-06	0	0	0	3.97836e-06	0	0	0	0	0	0	0	0	0	0	0	5.31122e-06	0	0	1.04301e-05	0	0	0	0
PWY-5667: CDP-diacylglycerol biosynthesis I|g__Bacteroides.s__Bacteroides_caecimuris	0	0	0	0	0	0	0	0	0	0	0	0	0	0	4.32156e-06	0	0	0	4.15001e-06	0	0	0	0	0	0	0	0	0	0	0	0	0	0	0	0	0	0	0	0	0	0	0	0	0	0	0	0	0	0
PWY-5667: CDP-diacylglycerol biosynthesis I|g__Bacteroides.s__Bacteroides_sartorii	3.75758e-05	0	0	0	0	0	0	0	0	0	0	0	0	0	0	0	0	0	0	0	0	0	0	0	0	0	0	8.80307e-06	0	0	0	0	0	0	0	6.69313e-06	4.63521e-06	0	0	0	0	0	0	0	0	0	1.4428e-05	0	0
PWY-5667: CDP-diacylglycerol biosynthesis I|g__Bacteroides.s__Bacteroides_uniformis	1.62151e-05	0	4.94355e-06	1.28884e-05	4.39091e-05	2.55868e-05	0	1.46386e-05	0	1.36554e-05	0	8.74922e-06	3.412e-05	2.3887e-05	5.64842e-05	0	1.31657e-06	1.56247e-05	0	0	7.84466e-06	0	2.89897e-06	0	0	0	1.24551e-05	1.87992e-06	3.22222e-05	4.94798e-06	0	1.11721e-05	0	0	3.553e-05	2.40991e-05	0	5.33457e-06	1.98257e-05	1.77192e-06	9.03164e-06	0	9.08885e-06	0	0	4.43893e-07	3.57104e-06	0	0
PWY-5667: CDP-diacylglycerol biosynthesis I|g__Bacteroides.s__Bacteroides_vulgatus	0	0	0	0	0	0	1.18258e-06	0	0	0	0	0	0	0	0	0	0	0	0	0	0	0	0	0	0	0	0	0	0	0	0	0	0	0	0	0	0	0	0	0	0	0	0	0	0	1.63151e-06	0	0	0
PWY-5667: CDP-diacylglycerol biosynthesis I|g__Clostridium.s__Clostridium_sp_ASF356	0	0	0	0	0	0	0	0	0	0	0	0	0	0	0	0	0	2.94678e-06	0	0	0	0	0	0	0	0	0	0	0	0	0	0	0	0	0	0	0	0	0	0	0	0	0	0	0	0	0	0	0
PWY-5667: CDP-diacylglycerol biosynthesis I|g__Clostridium.s__Clostridium_sp_ASF502	0	0	3.59373e-06	0	0	0	0	0	0	3.09319e-06	0	0	0	0	0	1.10786e-06	0	0	0	0	0	0	0	0	0	0	0	1.33504e-06	0	0	4.02865e-06	0	0	0	0	0	0	0	0	0	0	0	0	0	0	1.71133e-06	0	0	0
PWY-5667: CDP-diacylglycerol biosynthesis I|g__Dorea.s__Dorea_sp_5_2	0	5.90431e-06	0	1.22714e-05	9.96315e-06	0	0	0	0	0	3.21039e-06	0	3.45784e-06	1.8206e-06	0	2.71851e-06	0	4.98905e-06	0	0	0	3.0107e-06	1.38635e-05	0	2.4236e-06	0	0	2.60021e-06	0	0	7.8931e-06	0	0	0	0	2.23449e-06	1.72295e-06	0	0	2.42885e-06	0	0	3.53279e-06	4.51713e-06	8.06814e-06	1.26652e-06	0	0	0
PWY-5667: CDP-diacylglycerol biosynthesis I|g__Erysipelatoclostridium.s__Clostridium_cocleatum	0	0	0	0	6.47481e-06	0	0	0	0	0	0	0	0	0	0	0	0	5.13717e-06	0	0	0	0	0	0	0	0	0	0	1.77432e-05	0	0	0	0	0	0	0	0	0	8.90085e-06	0	0	0	0	0	0	0	0	0	0
PWY-5667: CDP-diacylglycerol biosynthesis I|g__Erysipelatoclostridium.s__Clostridium_innocuum	0	0	0	0	0	0	0	0	0	0	0	0	0	7.3279e-06	0	0	0	0	0	0	0	0	0	0	0	0	0	0	0	0	0	0	0	0	0	0	0	0	0	0	0	0	0	0	0	0	0	0	0
PWY-5667: CDP-diacylglycerol biosynthesis I|g__Escherichia.s__Escherichia_coli	0	0	0	0	0	0	0	0	0	0	0	0	0	1.27134e-05	0	0	0	0	0	0	0	0	0	0	0	0	0	0	0	0	0	0	0	0	0	0	0	0	0	0	0	0	0	0	0	0	0	0	0
PWY-5667: CDP-diacylglycerol biosynthesis I|g__Helicobacter.s__Helicobacter_bilis	0	0	0	0	0	0	0	0	0	0	0	0	0	0	0	0	0	0	0	0	0	0	0	1.07417e-05	3.7291e-06	0	0	0	0	0	0	0	0	5.37381e-06	0	0	0	2.94298e-05	0	0	0	0	0	0	0	0	0	0	0
PWY-5667: CDP-diacylglycerol biosynthesis I|g__Helicobacter.s__Helicobacter_hepaticus	0	0	0	0	1.13198e-06	0	0	0	0	0	0	0	0	0	0	0	0	0	0	0	0	0	0	0	0	0	0	0	0	0	0	0	0	0	0	0	0	0	0	0	0	0	0	0	0	0	0	0	0
PWY-5667: CDP-diacylglycerol biosynthesis I|g__Helicobacter.s__Helicobacter_typhlonius	8.56611e-06	0	0	0	0	0	0	0	0	0	0	0	0	7.87103e-06	0	0	0	0	0	0	0	6.12544e-06	0	0	0	0	0	1.53934e-05	6.69555e-06	0	0	0	0	0	0	0	1.2172e-05	0	6.32263e-06	4.37176e-06	0	0	0	0	0	0	2.92833e-05	0	1.79428e-05
PWY-5667: CDP-diacylglycerol biosynthesis I|g__Lachnospiraceae_unclassified.s__Lachnospiraceae_bacterium_10_1	0	0	0	0	0	0	0	0	0	0	0	0	0	0	0	0	0	0	0	0	3.86555e-05	0	0	0	0	0	0	0	0	0	0	0	0	0	0	0	0	0	0	3.49719e-06	0	0	0	0	0	0	0	0	0
PWY-5667: CDP-diacylglycerol biosynthesis I|g__Lachnospiraceae_unclassified.s__Lachnospiraceae_bacterium_28_4	0	0	0	0	2.50847e-05	0	0	2.10673e-05	8.97779e-06	3.68879e-06	0	0	0	0	7.64964e-06	0	3.76422e-06	0	0	0	0	0	1.32904e-05	0	2.02238e-06	0	1.16538e-05	9.75175e-06	0	0	0	1.67571e-05	7.22982e-06	0	3.55052e-06	1.63425e-05	5.05431e-06	1.45406e-05	2.62238e-05	0	0	2.18779e-06	1.10956e-05	0	0	0	1.13973e-05	2.55733e-05	0
PWY-5667: CDP-diacylglycerol biosynthesis I|g__Lachnospiraceae_unclassified.s__Lachnospiraceae_bacterium_3_2	0	0	0	0	0	0	0	1.08586e-05	0	0	1.53602e-06	0	0	0	0	1.89931e-06	0	0	1.02581e-05	0	3.37958e-05	0	0	5.9449e-06	7.42233e-06	0	0	0	0	1.27904e-06	2.47932e-06	0	0	0	3.86403e-06	0	0	0	0	0	0	4.48848e-06	0	0	0	0	0	0	0
PWY-5667: CDP-diacylglycerol biosynthesis I|g__Lachnospiraceae_unclassified.s__Lachnospiraceae_bacterium_A4	0	7.49019e-06	0	0	0	0	0	0	0	0	7.8637e-06	0	0	0	0	2.64121e-05	4.44481e-06	0	3.26823e-06	0	0	2.0142e-06	0	9.5233e-06	2.44768e-06	0	0	0	0	5.48144e-06	2.57906e-05	0	0	0	0	0	0	0	0	1.4241e-05	0	5.41433e-06	0	1.48384e-05	5.86372e-06	0	0	0	2.51524e-05
PWY-5667: CDP-diacylglycerol biosynthesis I|g__Lachnospiraceae_unclassified.s__Lachnospiraceae_bacterium_COE1	0	0	0	0	0	0	0	0	0	0	0	0	0	0	0	1.50928e-06	0	0	2.87077e-06	0	0	0	0	4.89648e-06	0	0	0	0	0	3.95255e-06	0	0	0	2.80648e-06	0	0	0	0	0	1.12111e-06	0	0	0	0	0	0	0	0	0
PWY-5667: CDP-diacylglycerol biosynthesis I|g__Lachnospiraceae_unclassified.s__Lachnospiraceae_bacterium_M18_1	0	0	0	0	0	0	0	0	0	0	0	0	0	0	0	1.30963e-06	0	0	0	0	0	2.69641e-06	0	2.76972e-06	0	0	0	0	0	2.70111e-06	0	0	0	3.27057e-06	0	0	0	0	0	2.6084e-06	4.55795e-06	0	0	0	0	0	0	0	0
PWY-5667: CDP-diacylglycerol biosynthesis I|g__Mucispirillum.s__Mucispirillum_schaedleri	3.68522e-05	0	0	0	2.08781e-05	0	0	0	9.07788e-06	0	0	0	0	9.21575e-06	1.96569e-05	0	0	0	0	0	0	0	5.58767e-05	5.40825e-06	1.49222e-05	7.62369e-06	0	0	4.54808e-05	4.63274e-06	0	0	0	0	2.46455e-05	2.84099e-05	0	0	7.77026e-06	0	1.07327e-05	1.52067e-05	0	9.80328e-06	0	1.31072e-06	0	4.04719e-05	0
PWY-5667: CDP-diacylglycerol biosynthesis I|g__Muribaculaceae_unclassified.s__Muribaculaceae_bacterium_DSM_103720	0	0	0	0	0	0	0	0	0	0	0	0	0	0	0	0	0	0	2.14579e-06	0	0	0	0	0	0	0	0	0	0	0	0	0	0	0	0	0	0	0	0	0	0	0	0	0	0	0	0	0	0
PWY-5667: CDP-diacylglycerol biosynthesis I|g__Parabacteroides.s__Parabacteroides_distasonis	0	0	0	0	0	0	0	0	0	0	0	0	0	0	0	0	0	0	0	0	0	0	0	0	0	0	0	0	0	0	0	0	0	0	0	0	0	0	0	0	0	0	0	0	0	0	0	0	0
PWY-5667: CDP-diacylglycerol biosynthesis I|g__Parabacteroides.s__Parabacteroides_goldsteinii	0	0	0	0	0	0	0	0	0	0	0	0	0	4.05573e-06	0	0	0	2.38982e-05	0	0	0	0	6.42465e-06	0	0	0	0	0	3.43009e-06	0	0	0	0	0	2.36611e-06	0	0	0	5.09884e-06	0	0	0	0	0	0	0	0	0	0
PWY-5667: CDP-diacylglycerol biosynthesis I|g__Porphyromonas.s__Porphyromonas_sp_31_2	0	0	0	0	0	0	0	0	0	0	0	0	0	0	0	0	0	0	0	0	0	0	0	0	0	0	0	0	0	0	0	0	0	0	0	0	0	0	0	0	0	0	0	0	0	0	0	0	0
PWY-5667: CDP-diacylglycerol biosynthesis I|unclassified	3.80693e-05	4.411e-05	9.76885e-05	0.00014495	8.11757e-05	8.5263e-06	0.000123266	0.000113924	0.00010252	8.57414e-05	5.58857e-05	0.000121831	6.84306e-05	4.03992e-05	6.36038e-05	0.000138754	0.000131343	0.000101945	0.000135167	0	0.000115909	0.000102043	3.85641e-05	6.10797e-05	0.000212303	9.61329e-05	0.000104457	6.64011e-05	9.69457e-05	0.000117911	0.000104115	0.000128004	0.000116183	0.000149971	6.57823e-05	5.9617e-05	0.000117307	5.385e-05	4.02568e-05	6.88623e-05	7.72791e-05	0.000105074	0.000111198	7.17357e-05	2.2507e-05	5.70286e-05	4.28805e-05	7.98817e-05	0.000109006
PWY-5675: nitrate reduction V (assimilatory)	0	0	0	0	0	0	0	1.31764e-06	0	0	0	0	0	1.50639e-05	0	4.46558e-06	0	0	0	0	0	0	0	0	0	0	0	0	0	0	0	0	0	0	0	0	0	0	0	0	0	0	0	0	8.9416e-06	0	0	0	0
PWY-5675: nitrate reduction V (assimilatory)|g__Escherichia.s__Escherichia_coli	0	0	0	0	0	0	0	0	0	0	0	0	0	0	0	0	0	0	0	0	0	0	0	0	0	0	0	0	0	0	0	0	0	0	0	0	0	0	0	0	0	0	0	0	0	0	0	0	0
PWY-5675: nitrate reduction V (assimilatory)|unclassified	0	0	0	0	0	0	0	1.31756e-06	0	0	0	0	0	1.47293e-05	0	4.46446e-06	0	0	0	0	0	0	0	0	0	0	0	0	0	0	0	0	0	0	0	0	0	0	0	0	0	0	0	0	8.93541e-06	0	0	0	0
PWY-5676: acetyl-CoA fermentation to butanoate II	0	6.10256e-05	0	5.79693e-05	1.00664e-05	9.52698e-06	1.42648e-05	2.25472e-05	1.32945e-05	1.12907e-05	1.21226e-05	6.33845e-06	0	1.22723e-05	2.29651e-05	5.68692e-05	6.32742e-06	2.65259e-05	1.02815e-05	0	3.42259e-06	0	1.34981e-05	0	4.64456e-05	2.50818e-05	3.33233e-05	8.64606e-06	1.61392e-05	6.03605e-05	3.30669e-05	3.37264e-05	3.15311e-05	3.66558e-06	4.22233e-05	1.54968e-05	1.37616e-06	7.98972e-06	2.30171e-05	2.02078e-05	2.95151e-05	4.95737e-06	3.70912e-05	8.83204e-06	0	1.65962e-05	1.43269e-06	5.22148e-06	1.72018e-05
PWY-5676: acetyl-CoA fermentation to butanoate II|unclassified	0	5.86233e-05	0	5.76759e-05	1.00493e-05	9.2667e-06	1.41956e-05	2.24116e-05	1.32689e-05	1.12766e-05	1.20328e-05	6.33716e-06	0	1.18929e-05	2.28658e-05	5.64611e-05	6.32423e-06	2.63563e-05	1.02504e-05	0	3.41895e-06	0	1.34453e-05	0	4.52353e-05	2.43864e-05	3.30342e-05	8.61616e-06	1.5576e-05	6.01626e-05	3.261e-05	3.35625e-05	2.23713e-06	3.65754e-06	4.14128e-05	1.54267e-05	1.37295e-06	3.70652e-06	0	2.00514e-05	2.94384e-05	4.95303e-06	6.09128e-06	8.56675e-06	0	1.60868e-05	1.34262e-06	0	1.68047e-05
PWY-5677: succinate fermentation to butanoate	0	0	0	0	0	0	0	0	0	0	0	0	0	2.06216e-06	0	0	0	0	0	0	0	0	0	0	0	0	0	0	0	0	0	0	0	0	0	0	0	0	0	0	0	0	0	0	0	0	0	0	0
PWY-5686: UMP biosynthesis I	0.000347003	0.000141145	0.000228933	0.000266669	0.000370207	0.000300829	0.000338511	0.000312851	0.0003038	0.000245433	0.000145315	0.000357822	0.000283289	0.000305441	0.000314358	0.000355973	0.000345763	0.000286941	0.000548329	5.23008e-05	0.000504786	0.000306094	0.000528198	0.000347502	0.000466603	0.000352987	0.000218941	0.000380567	0.000360031	0.00034065	0.000358721	0.000260747	0.000310681	0.00038768	0.000342854	0.000267167	0.000255989	0.000165077	0.000281032	0.000431072	0.000239924	0.000286902	0.000285808	0.000273782	0.000206468	0.00026949	0.000347437	0.000296606	0.000428622
PWY-5686: UMP biosynthesis I|g__Acutalibacter.s__Acutalibacter_muris	0	0	0	0	0	0	0	0	0	0	2.01788e-06	0	0	0	0	0	1.33378e-05	0	4.83093e-06	0	0	1.66676e-06	0	0	0	4.74198e-06	0	0	0	3.41674e-06	0	0	0	0	0	0	0	0	0	0	0	6.41057e-06	0	0	0	0	0	0	0
PWY-5686: UMP biosynthesis I|g__Akkermansia.s__Akkermansia_muciniphila	0	0	0	0	0	4.91446e-05	0	0	0	0	0	0	0	0	0	0	0	0	0	0	0	0	0	0	0	0	0	0	0	0	0	0	0	0	0	0	0	0	4.09363e-06	0	0	0	0	0	0	0	0	0	0
PWY-5686: UMP biosynthesis I|g__Anaerotruncus.s__Anaerotruncus_sp_G3_2012	0	0	0	0	0	0	0	0	0	0	0	0	0	0	0	0	0	0	0	0	2.72067e-06	0	0	0	0	0	0	0	0	0	0	0	0	0	0	0	0	0	4.04682e-06	0	0	0	0	0	0	0	0	0	0
PWY-5686: UMP biosynthesis I|g__Bacteroides.s__Bacteroides_caecimuris	3.21206e-06	0	0	5.25242e-06	1.77051e-05	9.1776e-06	0	0	0	3.44764e-06	0	1.63526e-05	9.58613e-06	1.06385e-05	2.06e-05	0	0	2.38978e-05	1.20032e-05	0	5.08134e-06	0	0	0	0	0	0	3.14619e-06	4.75443e-06	2.36567e-06	0	4.55515e-06	5.09437e-05	0	8.98241e-06	1.27917e-05	0	0	5.02995e-06	0	0	2.24678e-06	1.10315e-06	0	0	0	2.04607e-06	0	0
PWY-5686: UMP biosynthesis I|g__Bacteroides.s__Bacteroides_sartorii	2.76902e-05	0	0	0	0	0	0	0	0	0	0	0	0	0	0	0	0	0	0	0	0	0	0	0	0	0	0	1.15668e-05	0	0	0	0	0	0	0	0	6.85913e-06	0	0	0	0	0	0	0	0	0	1.03917e-05	0	0
PWY-5686: UMP biosynthesis I|g__Bacteroides.s__Bacteroides_uniformis	1.48863e-05	0	1.37894e-05	2.03111e-05	5.06466e-05	3.75825e-05	2.25511e-06	1.72379e-05	0	1.61553e-05	0	6.72382e-06	3.35634e-05	2.71753e-05	5.71903e-05	0	1.78631e-06	1.2496e-05	8.79887e-06	0	1.17453e-05	0	6.38022e-06	0	0	0	1.47781e-05	3.16651e-06	3.65544e-05	6.17309e-06	0	2.14917e-05	0	0	4.13899e-05	1.81337e-05	3.01506e-06	0	2.13027e-05	0	3.37383e-06	1.07522e-06	1.14554e-05	0	0	0	2.35795e-06	0	0
PWY-5686: UMP biosynthesis I|g__Bacteroides.s__Bacteroides_vulgatus	0	0	0	0	0	0	4.0708e-06	0	0	0	0	0	0	0	0	0	0	0	0	0	0	0	0	0	0	0	0	0	0	0	0	0	0	0	0	0	0	0	0	0	0	0	0	0	0	0	0	0	0
PWY-5686: UMP biosynthesis I|g__Clostridium.s__Clostridium_perfringens	0	0	0	0	0	0	0	0	0	0	0	0	0	6.85738e-05	0	0	0	0	0	0	0	0	0	0	0	0	0	0	0	0	0	0	0	0	0	0	0	0	0	0	0	0	0	0	0	0	0	0	0
PWY-5686: UMP biosynthesis I|g__Clostridium.s__Clostridium_sp_ASF502	0	0	0	0	0	0	0	0	0	0	0	0	0	0	0	0	0	2.47048e-06	0	0	0	0	0	0	0	0	0	0	0	0	2.74391e-06	0	0	0	0	0	0	0	0	0	0	0	0	0	0	0	0	0	0
PWY-5686: UMP biosynthesis I|g__Dorea.s__Dorea_sp_5_2	0	0	0	9.53693e-06	5.63833e-06	0	0	0	0	0	0	0	0	0	0	0	0	0	3.43705e-06	0	0	0	5.17206e-06	0	0	0	0	2.30229e-06	0	0	6.39095e-06	0	0	0	0	0	0	0	0	0	0	0	0	0	0	0	0	2.98509e-06	0
PWY-5686: UMP biosynthesis I|g__Erysipelatoclostridium.s__Clostridium_cocleatum	0	0	0	0	1.43938e-05	7.45857e-06	0	0	0	0	0	0	0	0	0	0	0	1.75535e-05	0	0	0	0	0	0	0	0	0	0	1.89835e-05	0	0	0	0	0	0	0	0	0	6.6545e-06	0	0	0	0	0	0	0	0	0	0
PWY-5686: UMP biosynthesis I|g__Escherichia.s__Escherichia_coli	0	0	0	0	0	0	0	0	0	0	0	0	0	0	0	0	0	0	0	0	0	0	0	0	0	0	0	0	0	0	0	0	0	0	0	0	0	0	0	0	0	0	0	0	0	0	0	0	0
PWY-5686: UMP biosynthesis I|g__Eubacterium.s__Eubacterium_sp_14_2	0	0	0	3.868e-06	0	0	0	0	0	0	6.41688e-06	0	0	1.44063e-05	0	0	0	9.76246e-06	0	0	0	0	0	3.95991e-05	1.4871e-05	1.12267e-05	0	0	0	0	2.16923e-06	0	0	0	0	0	0	0	0	0	0	0	0	0	0	6.50534e-06	0	0	0
PWY-5686: UMP biosynthesis I|g__Faecalibaculum.s__Faecalibaculum_rodentium	0	0	0	0	0	0	0	0	0	8.69214e-06	0	0	0	0	0	0	0	0	0	0	8.07274e-06	0	0	0	0	0	0	0	0	0	0	0	9.40171e-06	0	0	0	0	0	0	0	0	0	0	0	0	0	0	0	0
PWY-5686: UMP biosynthesis I|g__Helicobacter.s__Helicobacter_bilis	0	0	0	0	0	0	0	0	0	0	0	0	0	0	0	0	0	0	0	0	0	0	0	7.04297e-06	5.67055e-06	0	0	0	0	0	0	0	0	3.77557e-06	0	0	0	2.46741e-05	0	0	0	0	0	0	0	0	0	0	0
PWY-5686: UMP biosynthesis I|g__Helicobacter.s__Helicobacter_hepaticus	0	0	0	0	3.07014e-06	0	0	0	0	0	0	0	0	0	0	0	0	0	0	0	0	0	0	0	0	0	0	0	0	0	0	0	0	0	0	0	0	0	0	0	0	0	0	3.78167e-06	0	1.97903e-06	0	0	0
PWY-5686: UMP biosynthesis I|g__Helicobacter.s__Helicobacter_typhlonius	1.91334e-05	0	0	0	0	0	0	0	0	0	0	0	0	6.05029e-06	0	0	0	0	0	0	0	6.54685e-06	0	0	0	0	0	1.66969e-05	8.91847e-06	0	0	0	0	0	0	0	1.08566e-05	0	1.00341e-05	6.4035e-06	0	0	0	0	0	0	4.40239e-05	0	1.38356e-05
PWY-5686: UMP biosynthesis I|g__Lachnospiraceae_unclassified.s__Lachnospiraceae_bacterium_10_1	0	0	0	0	0	0	0	0	0	0	0	0	0	0	0	0	0	0	2.83675e-06	0	2.42683e-05	0	0	0	0	0	0	0	0	0	0	0	0	0	0	0	0	0	0	0	0	0	0	0	0	0	0	0	0
PWY-5686: UMP biosynthesis I|g__Lachnospiraceae_unclassified.s__Lachnospiraceae_bacterium_28_4	0	0	6.52048e-06	0	1.32708e-05	0	0	3.76766e-05	6.56486e-06	6.60707e-06	0	0	0	0	0	0	0	0	0	0	0	0	3.78089e-05	0	0	0	5.91356e-06	1.73632e-05	1.00218e-05	0	0	2.02104e-05	9.17416e-06	0	1.17158e-05	3.37198e-05	0	1.74879e-05	3.57947e-05	0	0	4.91493e-06	1.06189e-05	0	0	5.50079e-06	1.25161e-05	2.73454e-05	0
PWY-5686: UMP biosynthesis I|g__Lachnospiraceae_unclassified.s__Lachnospiraceae_bacterium_3_2	0	0	0	0	0	0	0	9.33971e-06	0	0	1.75147e-06	0	7.40604e-06	0	0	0	0	0	9.11591e-06	0	2.22898e-05	0	0	3.47951e-06	7.80252e-06	0	0	0	0	0	2.6371e-06	0	0	4.18932e-06	9.0919e-06	0	0	0	0	0	0	3.54378e-06	0	0	0	0	0	0	0
PWY-5686: UMP biosynthesis I|g__Lachnospiraceae_unclassified.s__Lachnospiraceae_bacterium_A2	0	8.01173e-06	0	0	0	0	0	2.11548e-06	0	0	0	0	0	0	0	0	0	0	0	0	0	8.08907e-07	0	8.48904e-06	0	0	0	0	0	0	0	0	1.39999e-05	0	0	0	0	0	0	0	0	0	0	3.80943e-05	0	4.55401e-06	0	7.71895e-06	0
PWY-5686: UMP biosynthesis I|g__Lachnospiraceae_unclassified.s__Lachnospiraceae_bacterium_A4	0	0	0	0	0	0	6.077e-07	0	0	0	5.16283e-06	0	0	0	0	4.42491e-05	3.77037e-06	0	1.85562e-06	0	0	4.99686e-06	0	1.50889e-05	3.99916e-06	0	0	0	0	1.92732e-05	2.20574e-05	0	0	0	0	0	1.4749e-05	0	0	0.000115581	1.34098e-05	5.19064e-06	0	1.10864e-05	0	0	0	0	2.57702e-05
PWY-5686: UMP biosynthesis I|g__Lachnospiraceae_unclassified.s__Lachnospiraceae_bacterium_COE1	0	0	0	0	0	0	0	0	0	0	0	0	0	0	0	4.89368e-06	0	0	0	0	0	0	0	3.66074e-06	0	0	0	0	0	2.33135e-06	0	0	0	0	0	0	0	0	0	0	0	0	0	0	0	0	0	0	7.00733e-06
PWY-5686: UMP biosynthesis I|g__Lachnospiraceae_unclassified.s__Lachnospiraceae_bacterium_M18_1	0	0	0	0	0	0	0	0	0	0	0	0	0	0	0	0	0	0	0	0	0	0	0	0	0	0	0	0	0	0	0	0	0	0	0	0	0	0	0	0	0	0	0	0	0	0	0	0	0
PWY-5686: UMP biosynthesis I|g__Lactobacillus.s__Lactobacillus_murinus	0	0	0	0	0	0	0	0	0	0	0	2.60337e-06	0	0	0	0	0	0	0	0	0	0	0	0	0	0	0	0	1.80189e-06	0	0	0	0	0	0	0	0	0	3.00653e-06	0	2.28861e-06	0	0	0	0	1.3048e-06	0	0	0
PWY-5686: UMP biosynthesis I|g__Lactococcus.s__Lactococcus_lactis	0	0	0	0	1.33021e-05	0	0	0	0	0	0	0	0	0	0	0	0	0	0	0	0	0	0	0	0	0	0	0	0	0	0	0	0	0	4.62552e-06	0	0	0	0	0	0	0	0	0	0	0	0	7.64996e-06	0
PWY-5686: UMP biosynthesis I|g__Mucispirillum.s__Mucispirillum_schaedleri	5.48071e-05	0	0	0	2.53615e-05	0	0	0	1.42956e-05	0	0	0	0	1.20245e-05	4.16803e-05	3.22296e-06	1.55183e-05	0	0	0	0	0	5.37008e-05	6.86947e-06	2.40673e-05	6.58212e-06	0	0	6.79993e-05	1.48736e-05	0	0	0	9.08908e-06	3.77918e-05	2.4937e-05	0	0	1.13762e-05	0	2.0148e-05	2.11344e-05	0	1.36201e-05	0	3.70233e-06	0	5.74185e-05	0
PWY-5686: UMP biosynthesis I|g__Muribaculum.s__Muribaculum_intestinale	0	0	0	0	0	0	0	0	0	0	0	0	0	0	0	0	0	0	3.13236e-06	0	1.41766e-05	0	0	0	0	0	0	0	0	0	0	0	0	0	0	0	0	0	0	0	0	0	0	0	0	0	0	0	0
PWY-5686: UMP biosynthesis I|g__Parabacteroides.s__Parabacteroides_distasonis	0	0	0	0	0	0	0	0	0	0	0	0	0	0	0	0	0	0	0	0	0	0	0	0	0	0	0	0	0	0	0	0	0	0	0	0	0	0	0	0	0	0	0	0	0	0	0	0	0
PWY-5686: UMP biosynthesis I|g__Parabacteroides.s__Parabacteroides_goldsteinii	0	0	0	0	0	0	0	0	0	0	0	0	0	5.78425e-06	5.04039e-06	0	0	3.84705e-05	0	0	0	0	0	0	0	0	0	0	2.90963e-06	0	0	0	0	0	3.38717e-06	0	0	0	0	0	0	0	0	0	0	0	0	0	0
PWY-5686: UMP biosynthesis I|g__Porphyromonas.s__Porphyromonas_sp_31_2	0	0	0	0	0	0	0	0	0	0	0	0	0	0	0	0	0	0	0	0	0	0	0	0	0	0	0	0	0	0	0	0	0	0	0	0	0	0	0	0	0	0	0	0	0	0	0	0	0
PWY-5686: UMP biosynthesis I|g__Prevotella.s__Prevotella_sp_MGM1	0	0	0	0	0	0	5.00595e-06	0	0	0	0	0	0	0	0	0	2.8189e-06	0	0	0	0	0	0	0	0	0	0	0	0	0	0	0	0	0	0	0	0	0	0	0	0	3.58007e-06	0	0	0	0	0	0	0
PWY-5686: UMP biosynthesis I|unclassified	0.000142986	0.000101038	0.000186019	0.000192087	0.000177163	7.30466e-05	0.000299506	0.000204334	0.000260155	0.000186857	9.85202e-05	0.0003078	0.000127819	9.59971e-05	0.0001418	0.000274948	0.00026536	0.000138554	0.000458287	4.28109e-05	0.000334137	0.000272479	0.000307916	0.000245772	0.000383464	0.00027976	0.00018474	0.00026923	0.000152592	0.000261191	0.000266605	0.000175616	0.000157812	0.000354401	0.000184999	0.000103904	0.000164242	0.000101643	0.000115848	0.000230811	0.00016042	0.00019521	0.000226444	0.000190007	0.000175908	0.000214254	0.000218744	0.000145158	0.00036307
PWY-5690: TCA cycle II (plants and fungi)	0	4.6576e-06	0	0	0	0	0	0	0	0	0	0	0	1.7561e-05	0	5.1788e-06	0	0	2.84498e-06	0	7.29412e-06	0	0	4.20534e-06	4.39372e-06	0	0	0	0	1.96654e-06	2.42624e-06	4.17227e-06	1.88613e-06	1.28059e-05	0	0	0	0	0	5.59873e-06	0	0	0	0	0	0	0	0	0
PWY-5690: TCA cycle II (plants and fungi)|unclassified	0	4.59838e-06	0	0	0	0	0	0	0	0	0	0	0	0	0	4.50316e-06	0	0	2.82793e-06	0	7.24615e-06	0	0	0	0	0	0	0	0	1.82144e-06	2.39852e-06	4.10863e-06	0	0	0	0	0	0	0	4.95011e-06	0	0	0	0	0	0	0	0	0
PWY-5692: allantoin degradation to glyoxylate II	0	0	0	0	0	0	0	0	0	0	0	0	0	0	0	0	0	0	0	0	0	0	0	0	0	0	0	0	0	0	0	0	0	0	0	0	0	0	0	0	0	0	0	0	0	0	0	0	0
PWY-5692: allantoin degradation to glyoxylate II|unclassified	0	0	0	0	0	0	0	0	0	0	0	0	0	0	0	0	0	0	0	0	0	0	0	0	0	0	0	0	0	0	0	0	0	0	0	0	0	0	0	0	0	0	0	0	0	0	0	0	0
PWY-5695: inosine 5'-phosphate degradation	0.000236251	7.61907e-05	7.80896e-05	0.000127635	0.000230382	0.000213298	5.18173e-05	0.000102196	5.29538e-05	0.000108669	2.29907e-05	0.000110361	0.000135392	0.00019805	0.000284531	1.3064e-05	9.70014e-05	0.000275781	0.000108177	4.70317e-05	7.48666e-05	5.35186e-05	0.000146225	4.79291e-05	6.04555e-05	5.02678e-05	6.37728e-05	0.000122542	0.000277249	8.50299e-05	8.54329e-05	0.000136174	0.000163195	3.20732e-05	0.000233509	0.000240573	0.000104655	6.88288e-05	0.000131079	2.61007e-05	4.24803e-05	8.58268e-05	6.50614e-05	3.71204e-05	8.55019e-05	7.08752e-05	9.7803e-05	9.88779e-05	3.75495e-05
PWY-5695: inosine 5'-phosphate degradation|g__Acetatifactor.s__Acetatifactor_muris	0	0	0	0	0	0	0	0	0	0	0	0	0	0	0	0	0	0	0	0	0	0	0	0	1.53784e-06	0	0	0	0	0	0	0	0	0	0	0	0	0	0	0	0	0	0	0	0	0	0	0	0
PWY-5695: inosine 5'-phosphate degradation|g__Acutalibacter.s__Acutalibacter_muris	0	0	0	0	0	0	0	0	0	0	0	0	0	0	0	0	1.22663e-05	0	7.64822e-06	0	0	0	0	0	0	0	0	0	0	5.71699e-06	0	0	0	0	0	0	1.8814e-06	0	0	0	2.35979e-06	5.05129e-06	0	0	1.11657e-05	0	0	0	0
PWY-5695: inosine 5'-phosphate degradation|g__Bacteroides.s__Bacteroides_caecimuris	0	0	0	0	0	0	0	0	0	0	0	0	0	0	0	0	0	0	0	0	0	0	0	0	0	0	0	0	0	1.11841e-06	0	0	0	0	0	0	0	0	0	0	0	0	0	0	0	0	0	0	0
PWY-5695: inosine 5'-phosphate degradation|g__Bacteroides.s__Bacteroides_sartorii	8.46771e-05	0	0	0	0	0	0	0	0	0	0	0	0	0	0	0	0	0	0	0	0	0	0	0	0	0	0	3.08766e-05	0	0	0	0	0	0	0	4.17694e-05	2.75356e-05	0	0	0	0	0	0	0	0	0	2.8296e-05	0	0
PWY-5695: inosine 5'-phosphate degradation|g__Bacteroides.s__Bacteroides_uniformis	1.05652e-05	0	1.24125e-05	2.29329e-05	5.10607e-05	3.73773e-05	0	1.30594e-05	0	1.84159e-05	0	8.90525e-06	3.01073e-05	1.90628e-05	5.50764e-05	0	2.22172e-06	8.62251e-06	5.60671e-06	0	4.95652e-06	0	4.27727e-06	0	1.41403e-06	0	1.23712e-05	2.84839e-06	2.24886e-05	5.63203e-06	0	2.4583e-05	0	0	3.239e-05	1.01813e-05	1.79031e-06	5.85243e-06	7.10255e-06	0	0	0	4.65276e-06	0	0	3.23292e-07	2.44243e-06	0	0
PWY-5695: inosine 5'-phosphate degradation|g__Bacteroides.s__Bacteroides_vulgatus	0	0	0	0	0	0	6.8043e-06	0	0	0	0	0	0	0	0	0	0	0	0	0	0	0	0	0	0	0	0	0	0	0	0	0	0	0	0	0	0	0	0	0	0	0	0	0	0	1.02194e-05	0	0	0
PWY-5695: inosine 5'-phosphate degradation|g__Escherichia.s__Escherichia_coli	0	0	0	0	0	0	0	0	0	0	0	0	0	9.85705e-06	0	0	0	0	0	0	0	0	0	0	0	0	0	0	0	0	0	0	0	0	0	0	0	0	0	0	0	0	0	0	0	0	0	0	0
PWY-5695: inosine 5'-phosphate degradation|g__Lactobacillus.s__Lactobacillus_reuteri	0	0	0	0	0	0	0	0	0	0	0	0	0	0	0	0	0	0	0	0	0	0	0	0	0	0	0	0	0	0	0	0	0	0	0	0	0	0	0	0	0	0	0	0	0	0	0	0	0
PWY-5695: inosine 5'-phosphate degradation|g__Mucispirillum.s__Mucispirillum_schaedleri	3.44285e-05	0	0	0	1.42587e-05	0	0	0	9.9807e-06	0	0	0	0	1.29319e-05	2.12315e-05	0	5.95481e-06	0	0	0	0	0	5.84001e-05	1.01324e-05	2.19573e-05	8.49297e-06	0	0	4.91596e-05	6.75863e-06	0	0	0	9.43795e-06	3.94373e-05	2.04687e-05	0	0	8.79267e-06	0	2.29265e-05	2.45161e-05	0	1.45166e-05	0	0	0	3.39854e-05	0
PWY-5695: inosine 5'-phosphate degradation|g__Muribaculaceae_unclassified.s__Muribaculaceae_bacterium_DSM_103720	0	0	0	0	0	0	0	0	0	0	0	0	0	0	0	0	0	0	0	0	0	0	0	0	0	0	0	0	0	0	0	0	0	0	0	0	2.93341e-06	0	0	0	0	0	0	0	0	0	0	0	0
PWY-5695: inosine 5'-phosphate degradation|g__Muribaculum.s__Muribaculum_intestinale	0	0	0	0	0	0	0	0	0	0	0	0	0	0	0	0	0	0	3.7643e-06	0	7.74233e-06	0	0	0	0	0	0	0	0	0	0	0	0	0	0	0	0	0	0	0	0	0	0	0	0	0	0	0	0
PWY-5695: inosine 5'-phosphate degradation|g__Parabacteroides.s__Parabacteroides_goldsteinii	0	0	0	0	0	0	0	0	0	0	0	0	0	3.68827e-06	0	0	0	2.05783e-05	0	0	0	0	4.55304e-06	0	0	0	0	0	0	0	0	0	0	0	0	0	0	0	3.88046e-06	0	0	0	0	0	0	0	0	0	0
PWY-5695: inosine 5'-phosphate degradation|g__Romboutsia.s__Romboutsia_ilealis	0	0	0	0	0	0	0	0	0	0	0	0	0	0	0	0	0	2.10059e-06	0	0	0	0	0	0	0	0	0	0	0	0	0	0	0	0	0	0	0	0	0	0	0	0	0	0	0	0	0	0	0
PWY-5695: inosine 5'-phosphate degradation|unclassified	2.44143e-05	7.54394e-05	1.35438e-05	5.27318e-05	8.26348e-05	7.05151e-05	3.59633e-05	2.91426e-05	3.25919e-05	3.82613e-05	1.7839e-05	8.22598e-05	2.91689e-05	3.49335e-05	7.46519e-05	1.30402e-05	9.62988e-05	7.64759e-05	5.1504e-05	0	3.13209e-05	5.32446e-05	9.93787e-06	1.0142e-05	1.96987e-05	4.6946e-05	3.94659e-05	3.84685e-05	2.15805e-05	5.14865e-05	8.38957e-05	6.75776e-05	0.000143713	3.19989e-05	2.43976e-05	7.20021e-05	3.59361e-05	4.47518e-05	1.79444e-05	2.26674e-05	3.40395e-05	3.50849e-05	3.72884e-05	1.79117e-05	6.94736e-05	2.81411e-05	7.60879e-06	2.75467e-05	1.07948e-05
PWY-5705: allantoin degradation to glyoxylate III	0	0	0	0	0	0	0	0	0	0	0	0	0	0	0	0	0	0	0	0	0	0	0	0	0	0	0	0	0	0	0	0	0	0	0	0	0	0	0	0	0	0	0	0	0	0	0	0	0
PWY-5705: allantoin degradation to glyoxylate III|unclassified	0	0	0	0	0	0	0	0	0	0	0	0	0	0	0	0	0	0	0	0	0	0	0	0	0	0	0	0	0	0	0	0	0	0	0	0	0	0	0	0	0	0	0	0	0	0	0	0	0
PWY-5723: Rubisco shunt	0	0	0	0	0	0	0	0	0	0	0	0	0	1.87904e-05	4.75848e-06	0	0	4.17939e-06	0	0	0	0	0	0	0	0	0	0	3.06805e-06	0	0	0	0	0	0	0	0	0	0	3.73823e-06	0	0	0	0	0	0	0	0	0
PWY-5723: Rubisco shunt|g__Escherichia.s__Escherichia_coli	0	0	0	0	0	0	0	0	0	0	0	0	0	4.81054e-06	0	0	0	0	0	0	0	0	0	0	0	0	0	0	0	0	0	0	0	0	0	0	0	0	0	0	0	0	0	0	0	0	0	0	0
PWY-5723: Rubisco shunt|unclassified	0	0	0	0	0	0	0	0	0	0	0	0	0	1.24965e-05	4.75317e-06	0	0	4.1571e-06	0	0	0	0	0	0	0	0	0	0	3.05409e-06	0	0	0	0	0	0	0	0	0	0	3.73465e-06	0	0	0	0	0	0	0	0	0
PWY-5747: 2-methylcitrate cycle II	0	0	0	0	0	0	0	0	0	0	0	0	0	0	0	0	0	0	0	0	0	0	0	0	0	0	0	0	0	0	0	0	0	0	0	0	0	0	0	0	0	0	0	0	0	0	0	0	0
PWY-5747: 2-methylcitrate cycle II|g__Escherichia.s__Escherichia_coli	0	0	0	0	0	0	0	0	0	0	0	0	0	0	0	0	0	0	0	0	0	0	0	0	0	0	0	0	0	0	0	0	0	0	0	0	0	0	0	0	0	0	0	0	0	0	0	0	0
PWY-5837: 2-carboxy-1,4-naphthoquinol biosynthesis	0	0	0	4.51822e-06	8.87639e-06	5.70458e-06	0	0	0	0	0	0	0	4.06093e-06	0	0	0	5.27179e-06	0	0	0	0	0	0	0	0	0	4.29648e-06	6.74245e-06	0	0	2.13996e-06	2.17597e-05	0	4.00286e-06	4.10801e-06	0	7.89667e-06	2.09688e-05	0	0	0	2.61919e-05	0	0	0	0	7.73762e-06	0
PWY-5837: 2-carboxy-1,4-naphthoquinol biosynthesis|g__Escherichia.s__Escherichia_coli	0	0	0	0	0	0	0	0	0	0	0	0	0	0	0	0	0	0	0	0	0	0	0	0	0	0	0	0	0	0	0	0	0	0	0	0	0	0	0	0	0	0	0	0	0	0	0	0	0
PWY-5837: 2-carboxy-1,4-naphthoquinol biosynthesis|g__Lactococcus.s__Lactococcus_lactis	0	0	0	4.32723e-06	7.96067e-06	0	0	0	0	0	0	0	0	0	0	0	0	3.95974e-06	0	0	0	0	0	0	0	0	0	2.83541e-06	5.22584e-06	0	0	0	1.85392e-05	0	0	3.72693e-06	0	6.13858e-06	1.91965e-05	0	0	0	2.50494e-05	0	0	0	0	7.45135e-06	0
PWY-5838: superpathway of menaquinol-8 biosynthesis I	0	0	0	1.10371e-05	2.4463e-05	1.76633e-05	0	0	0	0	0	0	0	1.17085e-05	0	0	0	1.38546e-05	0	0	0	0	0	0	0	0	0	9.8712e-06	1.81817e-05	0	0	5.44511e-06	1.16229e-05	0	1.07847e-05	1.08818e-05	0	1.27819e-05	4.122e-05	0	0	0	3.34496e-05	0	0	0	0	0	0
PWY-5838: superpathway of menaquinol-8 biosynthesis I|g__Escherichia.s__Escherichia_coli	0	0	0	0	0	0	0	0	0	0	0	0	0	0	0	0	0	0	0	0	0	0	0	0	0	0	0	0	0	0	0	0	0	0	0	0	0	0	0	0	0	0	0	0	0	0	0	0	0
PWY-5840: superpathway of menaquinol-7 biosynthesis	0	0	0	0	2.20341e-05	0	0	0	0	0	0	0	0	7.49828e-06	0	0	0	0	0	0	0	0	0	0	0	0	0	0	0	0	0	5.19063e-06	2.61351e-05	0	1.01338e-05	0	0	8.17108e-06	2.06102e-05	0	0	0	2.07834e-05	0	0	0	0	0	0
PWY-5840: superpathway of menaquinol-7 biosynthesis|g__Escherichia.s__Escherichia_coli	0	0	0	0	0	0	0	0	0	0	0	0	0	0	0	0	0	0	0	0	0	0	0	0	0	0	0	0	0	0	0	0	0	0	0	0	0	0	0	0	0	0	0	0	0	0	0	0	0
PWY-5840: superpathway of menaquinol-7 biosynthesis|g__Lactococcus.s__Lactococcus_lactis	0	0	0	0	3.36927e-06	0	0	0	0	0	0	0	0	0	0	0	0	0	0	0	0	0	0	0	0	0	0	0	0	0	0	0	1.51763e-05	0	0	0	0	0	0	0	0	0	1.85125e-05	0	0	0	0	0	0
PWY-5845: superpathway of menaquinol-9 biosynthesis	0	0	0	0	0	0	0	0	0	0	0	0	0	7.49828e-06	0	0	0	1.20044e-05	0	0	0	0	0	0	0	0	0	0	0	0	0	0	0	0	9.84937e-06	0	0	0	0	0	0	0	0	0	0	0	0	0	0
PWY-5845: superpathway of menaquinol-9 biosynthesis|g__Escherichia.s__Escherichia_coli	0	0	0	0	0	0	0	0	0	0	0	0	0	0	0	0	0	0	0	0	0	0	0	0	0	0	0	0	0	0	0	0	0	0	0	0	0	0	0	0	0	0	0	0	0	0	0	0	0
PWY-5850: superpathway of menaquinol-6 biosynthesis	0	0	0	0	0	0	0	0	0	0	0	0	0	7.49828e-06	0	0	0	0	0	0	0	0	0	0	0	0	0	0	0	0	0	0	0	0	0	0	0	0	0	0	0	0	0	0	0	0	0	0	0
PWY-5850: superpathway of menaquinol-6 biosynthesis|g__Escherichia.s__Escherichia_coli	0	0	0	0	0	0	0	0	0	0	0	0	0	0	0	0	0	0	0	0	0	0	0	0	0	0	0	0	0	0	0	0	0	0	0	0	0	0	0	0	0	0	0	0	0	0	0	0	0
PWY-5855: ubiquinol-7 biosynthesis (early decarboxylation)	0	0	0	0	0	0	0	0	0	0	0	0	0	4.52852e-06	0	0	0	0	0	0	0	0	0	0	0	0	0	0	0	0	0	0	0	0	0	0	0	0	0	0	0	0	0	0	0	0	0	0	0
PWY-5855: ubiquinol-7 biosynthesis (early decarboxylation)|g__Escherichia.s__Escherichia_coli	0	0	0	0	0	0	0	0	0	0	0	0	0	0	0	0	0	0	0	0	0	0	0	0	0	0	0	0	0	0	0	0	0	0	0	0	0	0	0	0	0	0	0	0	0	0	0	0	0
PWY-5855: ubiquinol-7 biosynthesis (early decarboxylation)|unclassified	0	0	0	0	0	0	0	0	0	0	0	0	0	0	0	0	0	0	0	0	0	0	0	0	0	0	0	0	0	0	0	0	0	0	0	0	0	0	0	0	0	0	0	0	0	0	0	0	0
PWY-5860: superpathway of demethylmenaquinol-6 biosynthesis I	0	0	0	0	0	0	0	0	0	0	0	0	0	5.24277e-06	0	0	0	0	0	0	0	0	0	0	0	0	0	0	0	0	0	0	0	0	0	0	0	0	0	0	0	0	0	0	0	0	0	0	0
PWY-5860: superpathway of demethylmenaquinol-6 biosynthesis I|g__Escherichia.s__Escherichia_coli	0	0	0	0	0	0	0	0	0	0	0	0	0	0	0	0	0	0	0	0	0	0	0	0	0	0	0	0	0	0	0	0	0	0	0	0	0	0	0	0	0	0	0	0	0	0	0	0	0
PWY-5861: superpathway of demethylmenaquinol-8 biosynthesis I	0	0	0	9.09212e-06	1.77799e-05	1.24809e-05	0	0	0	0	0	0	0	8.41714e-06	0	0	0	1.00229e-05	0	0	0	0	0	0	0	0	0	7.13515e-06	1.33587e-05	0	0	3.9737e-06	8.16842e-06	0	7.88416e-06	7.95846e-06	0	1.12108e-05	3.37662e-05	0	0	0	3.80267e-05	0	0	0	0	0	0
PWY-5861: superpathway of demethylmenaquinol-8 biosynthesis I|g__Escherichia.s__Escherichia_coli	0	0	0	0	0	0	0	0	0	0	0	0	0	0	0	0	0	0	0	0	0	0	0	0	0	0	0	0	0	0	0	0	0	0	0	0	0	0	0	0	0	0	0	0	0	0	0	0	0
PWY-5862: superpathway of demethylmenaquinol-9 biosynthesis	0	0	0	0	0	0	0	0	0	0	0	0	0	5.24277e-06	0	0	0	8.58677e-06	0	0	0	0	0	0	0	0	0	0	0	0	0	0	0	0	7.1406e-06	0	0	0	0	0	0	0	0	0	0	0	0	0	0
PWY-5862: superpathway of demethylmenaquinol-9 biosynthesis|g__Escherichia.s__Escherichia_coli	0	0	0	0	0	0	0	0	0	0	0	0	0	0	0	0	0	0	0	0	0	0	0	0	0	0	0	0	0	0	0	0	0	0	0	0	0	0	0	0	0	0	0	0	0	0	0	0	0
PWY-5896: superpathway of menaquinol-10 biosynthesis	0	0	0	0	0	0	0	0	0	0	0	0	0	7.49828e-06	0	0	0	0	0	0	0	0	0	0	0	0	0	0	0	0	0	0	0	0	0	0	0	0	0	0	0	0	0	0	0	0	0	0	0
PWY-5896: superpathway of menaquinol-10 biosynthesis|g__Escherichia.s__Escherichia_coli	0	0	0	0	0	0	0	0	0	0	0	0	0	0	0	0	0	0	0	0	0	0	0	0	0	0	0	0	0	0	0	0	0	0	0	0	0	0	0	0	0	0	0	0	0	0	0	0	0
PWY-5897: superpathway of menaquinol-11 biosynthesis	0	0	0	1.00353e-05	2.19818e-05	1.56616e-05	0	0	0	0	0	0	0	1.04658e-05	0	0	0	1.25126e-05	0	0	0	0	0	0	0	0	0	9.02725e-06	1.63684e-05	0	0	4.92755e-06	3.92846e-05	0	9.69868e-06	9.80479e-06	0	1.20191e-05	3.82403e-05	0	0	0	3.21399e-05	0	0	0	0	0	0
PWY-5897: superpathway of menaquinol-11 biosynthesis|g__Escherichia.s__Escherichia_coli	0	0	0	0	0	0	0	0	0	0	0	0	0	0	0	0	0	0	0	0	0	0	0	0	0	0	0	0	0	0	0	0	0	0	0	0	0	0	0	0	0	0	0	0	0	0	0	0	0
PWY-5897: superpathway of menaquinol-11 biosynthesis|g__Lactococcus.s__Lactococcus_lactis	0	0	0	7.11487e-06	3.33177e-06	0	0	0	0	0	0	0	0	0	0	0	0	4.45369e-06	0	0	0	0	0	0	0	0	0	2.77859e-06	6.31917e-06	0	0	0	2.14432e-05	0	0	5.41584e-06	0	7.92658e-06	2.30644e-05	0	0	0	2.69622e-05	0	0	0	0	0	0
PWY-5898: superpathway of menaquinol-12 biosynthesis	0	0	0	1.00353e-05	2.19818e-05	1.56616e-05	0	0	0	0	0	0	0	1.04658e-05	0	0	0	1.25126e-05	0	0	0	0	0	0	0	0	0	9.02725e-06	1.63684e-05	0	0	4.92755e-06	3.92846e-05	0	9.69868e-06	9.80479e-06	0	1.20191e-05	3.82403e-05	0	0	0	3.21399e-05	0	0	0	0	0	0
PWY-5898: superpathway of menaquinol-12 biosynthesis|g__Escherichia.s__Escherichia_coli	0	0	0	0	0	0	0	0	0	0	0	0	0	0	0	0	0	0	0	0	0	0	0	0	0	0	0	0	0	0	0	0	0	0	0	0	0	0	0	0	0	0	0	0	0	0	0	0	0
PWY-5898: superpathway of menaquinol-12 biosynthesis|g__Lactococcus.s__Lactococcus_lactis	0	0	0	7.11487e-06	3.33177e-06	0	0	0	0	0	0	0	0	0	0	0	0	4.45369e-06	0	0	0	0	0	0	0	0	0	2.77859e-06	6.31917e-06	0	0	0	2.14432e-05	0	0	5.41584e-06	0	7.92658e-06	2.30644e-05	0	0	0	2.69622e-05	0	0	0	0	0	0
PWY-5899: superpathway of menaquinol-13 biosynthesis	0	0	0	1.00353e-05	2.19818e-05	1.56616e-05	0	0	0	0	0	0	0	1.04658e-05	0	0	0	1.25126e-05	0	0	0	0	0	0	0	0	0	9.02725e-06	1.63684e-05	0	0	4.92755e-06	3.92846e-05	0	9.69868e-06	9.80479e-06	0	1.20191e-05	3.82403e-05	0	0	0	3.21399e-05	0	0	0	0	0	0
PWY-5899: superpathway of menaquinol-13 biosynthesis|g__Escherichia.s__Escherichia_coli	0	0	0	0	0	0	0	0	0	0	0	0	0	0	0	0	0	0	0	0	0	0	0	0	0	0	0	0	0	0	0	0	0	0	0	0	0	0	0	0	0	0	0	0	0	0	0	0	0
PWY-5899: superpathway of menaquinol-13 biosynthesis|g__Lactococcus.s__Lactococcus_lactis	0	0	0	7.11487e-06	3.33177e-06	0	0	0	0	0	0	0	0	0	0	0	0	4.45369e-06	0	0	0	0	0	0	0	0	0	2.77859e-06	6.31917e-06	0	0	0	2.14432e-05	0	0	5.41584e-06	0	7.92658e-06	2.30644e-05	0	0	0	2.69622e-05	0	0	0	0	0	0
PWY-5913: partial TCA cycle (obligate autotrophs)	3.03474e-05	0	1.74157e-06	0	2.05098e-05	8.50966e-06	2.82449e-05	0	0	5.46786e-06	0	2.13003e-06	0	9.09353e-05	4.43652e-06	1.16575e-05	0	0	0	7.34601e-05	0	4.61912e-05	0	2.87467e-05	2.39003e-05	6.30184e-06	0	8.70473e-05	5.78424e-05	0	0	0	2.31816e-05	2.99292e-05	0	0	1.01471e-05	9.20069e-05	1.21567e-05	1.64086e-05	0	0	0	1.49863e-05	9.51805e-06	2.13915e-05	6.11171e-05	1.2343e-05	1.79916e-05
PWY-5913: partial TCA cycle (obligate autotrophs)|g__Escherichia.s__Escherichia_coli	0	0	0	0	0	0	0	0	0	0	0	0	0	0	0	0	0	0	0	0	0	0	0	0	0	0	0	0	0	0	0	0	0	0	0	0	0	0	0	0	0	0	0	0	0	0	0	0	0
PWY-5913: partial TCA cycle (obligate autotrophs)|g__Helicobacter.s__Helicobacter_bilis	0	0	0	0	0	0	0	0	0	0	0	0	0	0	0	0	0	0	0	3.22895e-05	0	0	0	1.36824e-05	3.7977e-06	0	0	0	0	0	0	0	0	6.37775e-06	0	0	0	2.35458e-05	0	0	0	0	0	0	0	0	0	0	0
PWY-5913: partial TCA cycle (obligate autotrophs)|g__Helicobacter.s__Helicobacter_hepaticus	0	0	0	0	3.89088e-06	0	0	0	0	0	0	0	0	0	0	0	0	0	0	0	0	0	0	0	0	0	0	0	0	0	0	0	0	0	0	0	0	0	0	0	0	0	0	0	0	0	0	0	0
PWY-5913: partial TCA cycle (obligate autotrophs)|g__Helicobacter.s__Helicobacter_typhlonius	1.18174e-05	0	0	0	0	0	0	0	0	0	0	0	0	6.50002e-06	0	0	0	0	0	0	0	3.38174e-06	0	0	0	0	0	1.05236e-05	6.04614e-06	0	0	0	0	0	0	0	7.34231e-06	0	9.71989e-06	4.46415e-06	0	0	0	0	0	0	2.82985e-05	0	1.10212e-05
PWY-5913: partial TCA cycle (obligate autotrophs)|unclassified	0	0	0	0	7.84618e-07	7.3159e-06	0	0	0	2.22787e-06	0	2.12998e-06	0	1.19082e-05	2.26597e-06	1.10887e-06	0	0	0	0	0	0	0	2.01544e-06	0	0	0	0	2.13826e-06	0	0	0	4.60762e-06	0	0	0	0	0	0	4.09123e-06	0	0	0	0	9.46521e-06	0	0	0	0
PWY-5918: superpathway of heme b biosynthesis from glutamate	1.30012e-05	0	0	0	7.71565e-06	0	0	0	0	0	0	0	0	3.82099e-05	0	0	0	0	0	0	0	0	0	0	0	0	0	4.59451e-06	1.02731e-05	0	0	0	0	0	0	0	0	0	1.62681e-05	2.74279e-06	0	0	0	0	0	0	0	0	0
PWY-5918: superpathway of heme b biosynthesis from glutamate|g__Escherichia.s__Escherichia_coli	0	0	0	0	0	0	0	0	0	0	0	0	0	2.78778e-06	0	0	0	0	0	0	0	0	0	0	0	0	0	0	0	0	0	0	0	0	0	0	0	0	0	0	0	0	0	0	0	0	0	0	0
PWY-5920: superpathway of heme b biosynthesis from glycine	0	0	0	0	0	0	0	0	0	0	0	0	0	1.28292e-05	0	0	0	0	0	0	0	0	0	0	0	0	0	0	0	0	0	0	0	0	0	0	0	0	0	0	0	0	0	0	0	0	0	0	0
PWY-5920: superpathway of heme b biosynthesis from glycine|g__Escherichia.s__Escherichia_coli	0	0	0	0	0	0	0	0	0	0	0	0	0	1.54324e-06	0	0	0	0	0	0	0	0	0	0	0	0	0	0	0	0	0	0	0	0	0	0	0	0	0	0	0	0	0	0	0	0	0	0	0
PWY-5941: glycogen degradation II	0.000292554	0.000479137	0.000643996	0.000706761	0.000398822	0.000160024	0.000485306	0.000688493	0.000583609	0.000820341	0.000324253	0.000487994	0.00042095	0.000391763	0.000469614	0.000825435	0.000531779	0.000389424	0.000371359	0.000328857	0.000312888	0.000388584	0.000325453	0.000731678	0.000509432	0.000541388	0.000508249	0.000629731	0.00039606	0.000695774	0.000580714	0.00101216	0.00054031	0.000470178	0.000356919	0.000619924	0.000277234	0.000460943	0.000218918	0.000483128	0.000512729	0.000478703	0.000463566	0.00036038	0.000377925	0.000378495	0.000407593	0.000472975	0.000375697
PWY-5941: glycogen degradation II|g__Acetatifactor.s__Acetatifactor_muris	0	0	0	0	0	0	0	0	0	0	0	0	0	0	0	2.31644e-06	0	0	0	0	0	0	0	0	0	0	0	0	0	0	0	0	0	0	0	0	0	0	0	0	0	0	0	0	0	0	0	0	0
PWY-5941: glycogen degradation II|g__Clostridium.s__Clostridium_perfringens	0	0	0	0	0	0	0	0	0	0	0	0	0	1.79197e-05	0	0	0	0	0	0	0	0	0	0	0	0	0	0	0	0	0	0	0	0	0	0	0	0	0	0	0	0	0	0	0	0	0	0	0
PWY-5941: glycogen degradation II|g__Erysipelatoclostridium.s__Clostridium_innocuum	0	0	0	0	0	0	0	0	0	0	0	0	0	3.9917e-05	0	0	0	0	0	0	0	0	0	0	0	0	0	0	0	0	0	0	0	0	0	0	0	0	0	0	0	0	0	0	0	0	0	0	0
PWY-5941: glycogen degradation II|g__Escherichia.s__Escherichia_coli	0	0	0	0	0	0	0	0	0	0	0	0	0	1.18569e-05	0	0	0	0	0	0	0	0	0	0	0	0	0	0	0	0	0	0	0	0	0	0	0	0	0	0	0	0	0	0	0	0	0	0	0
PWY-5941: glycogen degradation II|unclassified	0.000192698	0.000323837	0.000498094	0.000622931	0.000226132	9.50277e-05	0.000466572	0.000487069	0.000488204	0.000569982	0.000276889	0.000443644	0.000379087	0.000191096	0.000329684	0.000620809	0.000462561	0.000219934	0.000290392	0.000293362	0.000256326	0.000331295	0.000177386	0.000599287	0.000457372	0.000431044	0.000447758	0.00042666	0.000303641	0.000630569	0.000426418	0.00065437	0.000284697	0.000447355	0.000274134	0.000206535	0.000201839	0.000288275	0.000143578	0.000339709	0.000450088	0.000410356	0.000386861	0.00028109	0.000285017	0.000275013	0.000245121	0.000320952	0.000324592
PWY-5971: palmitate biosynthesis (type II fatty acid synthase)	0	0	0	0	3.0638e-06	0	0	0	0	0	0	0	0	0.000148856	0	0	0	0	0	0	0	0	0	0	0	0	0	0	0	0	0	0	5.36417e-05	0	0	0	0	0	0	0	0	0	0	0	0	0	0	0	0
PWY-5971: palmitate biosynthesis (type II fatty acid synthase)|g__Escherichia.s__Escherichia_coli	0	0	0	0	0	0	0	0	0	0	0	0	0	0	0	0	0	0	0	0	0	0	0	0	0	0	0	0	0	0	0	0	0	0	0	0	0	0	0	0	0	0	0	0	0	0	0	0	0
PWY-5971: palmitate biosynthesis (type II fatty acid synthase)|unclassified	0	0	0	0	0	0	0	0	0	0	0	0	0	0	0	0	0	0	0	0	0	0	0	0	0	0	0	0	0	0	0	0	4.07428e-05	0	0	0	0	0	0	0	0	0	0	0	0	0	0	0	0
PWY-5973: cis-vaccenate biosynthesis	0.000628797	1.16907e-05	0.000194034	0.000148882	0.000172618	0.000247565	0.00017556	0.0001201	9.32124e-05	0.00010219	0.000113638	0.000183794	0.000149343	0.000360341	0.000345754	0.000121449	0.000155894	0.00031507	0.000334129	0	0.000496676	0.00026503	0.00029213	0.000174388	0.00019472	0.000117252	7.15239e-05	0.000426071	0.000689168	0.000182887	5.90289e-05	8.23587e-05	0.000223014	0.000249226	0.000257488	0.00036839	0.000415002	6.78391e-05	0.000380895	0.000313148	0.000176784	0.000163894	0.000195021	0.000150642	0.000197936	0.000127859	0.000776254	0.000141879	0.000468804
PWY-5973: cis-vaccenate biosynthesis|g__Bacteroides.s__Bacteroides_caecimuris	6.38676e-06	0	0	6.30416e-06	9.48576e-06	9.52815e-06	0	2.70555e-06	0	7.03272e-06	0	1.2225e-05	0	9.29964e-06	3.5776e-05	0	0	2.54923e-05	1.09069e-05	0	5.93778e-06	0	0	0	0	0	0	0	0	5.54162e-06	0	5.04151e-06	5.08057e-05	2.57846e-06	0	1.69769e-05	0	0	6.63753e-06	0	0	6.5873e-06	3.28056e-06	0	0	0	3.06094e-06	7.60872e-06	0
PWY-5973: cis-vaccenate biosynthesis|g__Bacteroides.s__Bacteroides_uniformis	3.79053e-05	0	2.9591e-05	6.06009e-05	5.01399e-05	5.4561e-05	2.21998e-06	4.21654e-05	0	3.05599e-05	0	2.23034e-05	5.54335e-05	4.09021e-05	0.000118837	0	4.65138e-06	2.82269e-05	1.04103e-05	0	2.33848e-05	0	1.25766e-05	0	1.72444e-06	2.76697e-06	2.59091e-05	7.01461e-06	0.000121036	1.68763e-05	5.60255e-06	3.42585e-05	0	3.96008e-06	7.65035e-05	5.14092e-05	9.87263e-06	1.56574e-05	4.8924e-05	1.77983e-06	1.67424e-05	5.24086e-06	2.33455e-05	0	2.32133e-05	1.76581e-06	8.67736e-06	0	0
PWY-5973: cis-vaccenate biosynthesis|g__Escherichia.s__Escherichia_coli	0	0	0	0	0	0	0	0	0	0	0	0	0	6.1046e-06	0	0	0	0	0	0	0	0	0	0	0	0	0	0	0	0	0	0	0	0	0	0	0	0	0	0	0	0	0	0	0	0	0	0	0
PWY-5973: cis-vaccenate biosynthesis|g__Helicobacter.s__Helicobacter_hepaticus	0	0	0	0	7.17526e-06	0	7.97936e-06	0	0	0	0	0	0	0	0	2.05331e-06	0	0	0	0	0	0	0	0	0	0	0	0	0	0	0	0	0	0	0	0	0	0	0	4.79332e-06	0	0	0	1.49454e-05	0	3.69725e-06	0	0	0
PWY-5973: cis-vaccenate biosynthesis|g__Helicobacter.s__Helicobacter_typhlonius	0.000174716	0	0	0	0	0	0	0	0	0	0	0	0	0.000110569	0	0	0	0	0	0	0	9.31687e-05	0	0	0	0	0	0.00021407	0.000123651	0	0	0	0	0	0	0	0.000131956	0	9.20878e-05	7.12511e-05	0	0	0	0	0	0	0.000541265	0	0.000210722
PWY-5973: cis-vaccenate biosynthesis|g__Lactococcus.s__Lactococcus_lactis	0	0	0	9.83676e-06	1.16385e-05	0	0	0	0	0	0	0	0	0	0	0	0	2.34442e-06	0	0	0	0	0	0	0	0	0	3.76482e-06	5.09261e-06	0	0	0	1.67666e-05	0	4.1221e-06	0	0	8.10111e-06	1.75794e-05	0	0	0	2.10163e-05	0	0	0	0	9.85912e-06	0
PWY-5973: cis-vaccenate biosynthesis|g__Parabacteroides.s__Parabacteroides_distasonis	0	0	0	0	0	0	0	0	0	0	0	0	0	0	0	0	0	0	0	0	0	0	0	0	0	0	0	0	0	0	0	0	0	0	0	0	0	0	0	0	0	0	0	0	0	0	0	0	0
PWY-5973: cis-vaccenate biosynthesis|g__Parabacteroides.s__Parabacteroides_goldsteinii	0	0	4.07342e-06	0	0	0	0	0	0	0	0	0	0	1.19044e-05	5.47359e-06	0	0	6.5213e-05	0	0	2.66737e-06	0	1.36832e-05	0	0	0	0	0	1.89704e-05	1.65768e-06	0	0	0	0	0	0	0	0	1.12183e-05	0	0	0	0	0	0	0	0	0	0
PWY-5973: cis-vaccenate biosynthesis|g__Porphyromonas.s__Porphyromonas_sp_31_2	0	0	0	0	0	0	0	0	0	0	0	0	0	0	0	0	0	0	0	0	0	0	0	0	0	0	0	0	0	0	0	0	0	0	0	0	0	0	0	0	0	0	0	0	0	0	0	0	0
PWY-5973: cis-vaccenate biosynthesis|g__Prevotella.s__Prevotella_sp_MGM1	0	0	0	0	0	0	5.98803e-06	0	0	0	0	0	0	0	0	1.60455e-06	1.29925e-05	0	0	0	1.89822e-06	4.5919e-06	0	0	3.73178e-06	0	0	0	0	8.13841e-06	0	0	0	5.2825e-06	0	0	0	0	0	7.86807e-06	1.05694e-05	1.29878e-05	0	0	1.41416e-05	0	0	0	0
PWY-5973: cis-vaccenate biosynthesis|unclassified	7.54497e-05	1.16093e-05	0.000131293	4.48739e-05	4.28687e-05	5.09456e-05	9.74584e-05	3.18846e-05	7.20809e-05	4.40728e-05	0.000106305	0.000132378	4.36764e-05	3.47584e-05	6.06761e-05	8.72456e-05	6.78076e-05	8.17827e-05	0.000291806	0	0.00039801	0.000123649	0.000180764	0.000139661	0.000135746	9.38061e-05	3.7625e-05	4.78319e-05	4.8882e-05	8.51672e-05	4.08809e-05	2.87213e-05	7.33847e-05	0.000199671	5.97646e-05	5.68179e-05	9.2819e-05	9.52107e-06	3.5051e-05	0.000160419	8.31138e-05	8.403e-05	1.75747e-05	0.000100978	0.000100694	8.94483e-05	6.52782e-05	4.23751e-05	7.29021e-05
PWY-5981: CDP-diacylglycerol biosynthesis III	3.99492e-06	3.44557e-06	2.95309e-05	3.38061e-05	7.60745e-05	9.7528e-05	1.65153e-05	1.07083e-05	0	0	0	0	0	5.07954e-05	1.08293e-05	4.45605e-06	0	1.93395e-05	0	0	2.52491e-06	0	0	0	0	0	9.80851e-06	1.38833e-05	3.278e-05	0	0	1.31761e-05	8.40375e-05	0	2.00041e-05	4.57884e-05	0	4.5287e-05	8.21357e-05	4.89694e-06	0	0	9.55362e-05	1.21427e-05	0	9.01345e-06	9.97061e-06	5.07426e-05	0
PWY-5981: CDP-diacylglycerol biosynthesis III|g__Helicobacter.s__Helicobacter_hepaticus	0	0	0	0	3.47315e-06	0	0	0	0	0	0	0	0	0	0	0	0	0	0	0	0	0	0	0	0	0	0	0	0	0	0	0	0	0	0	0	0	0	0	0	0	0	0	0	0	1.20147e-06	0	0	0
PWY-5981: CDP-diacylglycerol biosynthesis III|g__Lactobacillus.s__Lactobacillus_johnsonii	0	0	0	0	0	0	0	0	0	0	0	0	0	0	0	0	0	0	0	0	0	0	0	0	0	0	0	0	0	0	0	0	3.49412e-06	0	0	0	0	0	0	0	0	0	0	0	0	0	0	0	0
PWY-5981: CDP-diacylglycerol biosynthesis III|g__Lactococcus.s__Lactococcus_lactis	0	0	0	0	1.54291e-05	0	0	0	0	0	0	0	0	0	0	0	0	0	0	0	0	0	0	0	0	0	0	0	0	0	0	0	5.93026e-06	0	7.00951e-06	0	0	0	4.29685e-06	0	0	0	6.34853e-06	0	0	0	0	1.4169e-05	0
PWY-5981: CDP-diacylglycerol biosynthesis III|unclassified	0	0	1.09302e-05	1.76975e-05	2.53443e-06	7.31128e-06	0	0	0	0	0	0	0	1.89197e-06	1.01689e-05	0	0	5.13411e-06	0	0	2.50647e-06	0	0	0	0	0	9.65664e-06	8.58107e-06	0	0	0	0	3.50873e-05	0	0	2.04335e-05	0	1.38728e-05	2.99794e-05	0	0	0	5.28988e-05	0	0	0	3.54244e-06	0	0
PWY-5989: stearate biosynthesis II (bacteria and plants)	0	0	7.01915e-06	0	2.43413e-05	1.46644e-05	0	6.871e-06	0	0	0	0	0	8.02152e-05	3.81263e-06	1.62403e-06	0	5.93034e-05	0	0	0	0	0	0	0	4.00397e-06	0	1.68365e-06	2.67936e-06	0	0	0	3.52602e-05	0	6.16706e-06	0	0	0	0	9.75043e-06	0	0	1.3769e-05	0	0	0	0	5.78025e-06	0
PWY-5989: stearate biosynthesis II (bacteria and plants)|g__Escherichia.s__Escherichia_coli	0	0	0	0	0	0	0	0	0	0	0	0	0	6.33905e-06	0	0	0	0	0	0	0	0	0	0	0	0	0	0	0	0	0	0	0	0	0	0	0	0	0	0	0	0	0	0	0	0	0	0	0
PWY-5989: stearate biosynthesis II (bacteria and plants)|unclassified	0	0	4.33391e-06	0	1.82019e-06	1.05097e-05	0	0	0	0	0	0	0	1.21821e-05	3.63569e-06	1.62046e-06	0	5.14391e-06	0	0	0	0	0	0	0	3.98747e-06	0	1.62801e-06	2.5923e-06	0	0	0	2.68436e-05	0	0	0	0	0	0	9.61323e-06	0	0	1.00921e-05	0	0	0	0	0	0
PWY-6121: 5-aminoimidazole ribonucleotide biosynthesis I	0.000464715	0.000666941	0.000720087	0.000720823	0.00051865	0.000251003	0.000697481	0.000889444	0.000797684	0.000682638	0.000689361	0.000641355	0.000679949	0.000561415	0.000560125	0.00108144	0.000592276	0.000504194	0.000747486	0.000663527	0.000886319	0.000661035	0.000863936	0.00100509	0.00116251	0.000763565	0.000737237	0.000678099	0.000719722	0.000995742	0.00111578	0.000716602	0.000539754	0.000787236	0.000634411	0.000590874	0.000552409	0.000687028	0.000507518	0.000812541	0.000880621	0.000599998	0.000637183	0.000694032	0.000410061	0.000372517	0.000482525	0.000594181	0.00122349
PWY-6121: 5-aminoimidazole ribonucleotide biosynthesis I|g__Acetatifactor.s__Acetatifactor_muris	0	0	0	0	0	0	0	0	0	0	0	0	0	0	0	6.12057e-06	0	0	7.41043e-07	0	2.19921e-06	0	0	6.34033e-06	2.17782e-06	1.24409e-06	0	0	0	0	0	0	0	1.5845e-06	0	0	0	0	0	1.23817e-06	0	0	0	0	0	0	0	0	3.31785e-06
PWY-6121: 5-aminoimidazole ribonucleotide biosynthesis I|g__Acutalibacter.s__Acutalibacter_muris	0	0	0	0	0	0	0	0	0	0	1.67745e-06	0	0	0	0	0	2.72646e-05	0	7.20506e-06	0	1.64231e-06	0	0	0	0	0	0	0	0	3.99796e-06	0	0	0	0	0	0	0	0	0	0	0	7.92913e-06	0	0	0	0	0	0	0
PWY-6121: 5-aminoimidazole ribonucleotide biosynthesis I|g__Akkermansia.s__Akkermansia_muciniphila	0	0	0	0	0	2.88183e-05	0	0	0	0	0	0	0	0	0	0	0	0	0	0	0	0	0	0	0	0	0	0	1.36796e-06	0	0	0	0	0	0	0	0	0	0	0	0	0	0	0	0	0	0	0	0
PWY-6121: 5-aminoimidazole ribonucleotide biosynthesis I|g__Anaerotruncus.s__Anaerotruncus_sp_G3_2012	0	0	0	1.65523e-06	1.14347e-06	0	0	2.03628e-06	0	0	0	5.52662e-06	0	0	0	9.01028e-06	0	0	0	0	1.5877e-05	0	0	0	0	0	0	0	0	0	4.7804e-06	2.3947e-06	0	0	0	0	0	0	9.29438e-06	0	0	0	0	0	0	0	0	0	0
PWY-6121: 5-aminoimidazole ribonucleotide biosynthesis I|g__Bacteroides.s__Bacteroides_caecimuris	0	0	0	0	0	0	0	0	0	0	0	0	0	0	0	0	0	0	0	0	0	0	0	0	0	0	0	0	2.33064e-06	1.92e-06	0	0	0	0	0	0	0	0	0	0	0	0	0	0	0	0	0	0	0
PWY-6121: 5-aminoimidazole ribonucleotide biosynthesis I|g__Bacteroides.s__Bacteroides_sartorii	4.29579e-05	0	0	0	0	0	0	0	0	0	0	0	0	0	0	0	0	0	0	0	0	0	0	0	0	0	0	1.06523e-05	0	0	0	0	0	0	0	5.41624e-06	9.99596e-06	0	0	0	0	0	0	0	0	0	1.44291e-05	0	0
PWY-6121: 5-aminoimidazole ribonucleotide biosynthesis I|g__Bacteroides.s__Bacteroides_uniformis	1.20511e-05	0	1.08454e-05	2.4525e-05	4.47891e-05	5.44063e-05	2.33131e-06	1.90203e-05	0	1.33115e-05	0	1.03366e-05	3.23047e-05	2.64942e-05	6.26621e-05	0	2.86944e-06	9.82652e-06	5.17185e-06	0	1.04063e-05	0	0	0	0	0	8.3703e-06	2.22786e-06	4.04002e-05	8.51524e-06	0	1.47631e-05	0	0	3.54355e-05	1.70282e-05	3.07642e-06	3.27015e-06	1.57248e-05	2.62705e-06	4.79211e-06	0	1.03173e-05	0	0	0	1.57785e-06	0	0
PWY-6121: 5-aminoimidazole ribonucleotide biosynthesis I|g__Bacteroides.s__Bacteroides_vulgatus	0	0	0	0	0	0	5.19226e-06	0	0	0	0	0	0	0	0	0	0	0	0	0	0	0	0	0	0	0	0	0	0	0	0	0	0	0	0	0	0	0	0	0	0	0	0	0	0	0	0	0	0
PWY-6121: 5-aminoimidazole ribonucleotide biosynthesis I|g__Clostridium.s__Clostridium_perfringens	0	0	0	0	0	0	0	0	0	0	0	0	0	0.000129939	5.67749e-06	0	0	0	0	0	0	0	0	0	0	0	0	0	0	0	0	0	0	0	0	0	0	0	0	0	0	0	0	0	0	0	0	0	0
PWY-6121: 5-aminoimidazole ribonucleotide biosynthesis I|g__Clostridium.s__Clostridium_sp_ASF502	0	2.0242e-05	2.66355e-05	9.60705e-06	0	0	4.61517e-06	0	3.12877e-06	5.06115e-06	5.2562e-06	6.28304e-06	0	0	0	8.38674e-06	3.22919e-06	6.12497e-06	2.55219e-06	0	1.74779e-06	5.28294e-06	9.15441e-06	0	0	1.08237e-05	0	5.15366e-06	5.0967e-06	0	2.91884e-05	1.76261e-06	0	3.41149e-06	5.94938e-06	0	0	0	8.22883e-06	2.15865e-06	0	5.82432e-06	0	7.92229e-06	0	5.28538e-06	2.438e-06	0	0
PWY-6121: 5-aminoimidazole ribonucleotide biosynthesis I|g__Dorea.s__Dorea_sp_5_2	7.78089e-06	3.41278e-05	1.55885e-05	4.4754e-05	1.7754e-05	0	4.24426e-06	0	0	0	6.40643e-06	0	5.32765e-05	1.59571e-05	1.12387e-05	6.1867e-06	0	1.94204e-05	2.2361e-05	0	0	4.20824e-06	1.78074e-05	7.12925e-06	3.81947e-06	1.25443e-05	1.07383e-05	1.7236e-05	0	7.7135e-06	3.81307e-05	0	0	0	1.44683e-05	8.13283e-06	0	0	0	3.9496e-06	0	0	1.71411e-05	8.15926e-06	0	0	4.12822e-06	2.22394e-05	4.28747e-06
PWY-6121: 5-aminoimidazole ribonucleotide biosynthesis I|g__Erysipelatoclostridium.s__Clostridium_cocleatum	0	0	0	0	4.02224e-05	2.51783e-05	0	0	0	0	0	0	0	0	0	0	0	3.87856e-05	0	0	0	0	0	0	0	0	0	0	7.59466e-05	0	0	0	0	0	0	0	0	0	2.5926e-05	0	0	0	0	0	0	0	0	0	0
PWY-6121: 5-aminoimidazole ribonucleotide biosynthesis I|g__Erysipelatoclostridium.s__Clostridium_innocuum	0	0	0	0	0	0	0	0	0	0	0	0	0	1.62583e-05	0	0	0	0	0	0	0	0	0	0	0	0	0	0	0	0	0	0	0	0	0	0	0	0	0	0	0	0	0	0	0	0	0	0	0
PWY-6121: 5-aminoimidazole ribonucleotide biosynthesis I|g__Escherichia.s__Escherichia_coli	0	0	0	0	0	0	0	0	0	0	0	0	0	1.14381e-05	0	0	0	0	0	0	0	0	0	0	0	0	0	0	0	0	0	0	0	0	0	0	0	0	0	0	0	0	0	0	0	0	0	0	0
PWY-6121: 5-aminoimidazole ribonucleotide biosynthesis I|g__Eubacterium.s__Eubacterium_sp_14_2	0	0	0	1.54675e-05	0	0	0	0	0	0	1.21953e-05	0	0	1.33746e-05	0	6.68979e-06	0	9.98662e-06	0	0	0	1.4114e-06	0	0.000149318	2.05641e-05	1.42564e-05	0	0	0	0	6.57256e-06	0	0	0	0	0	0	0	0	0	0	0	0	0	0	6.3356e-06	0	0	0
PWY-6121: 5-aminoimidazole ribonucleotide biosynthesis I|g__Faecalibaculum.s__Faecalibaculum_rodentium	0	0	0	0	0	0	0	0	0	4.65119e-05	0	3.74865e-06	0	0	0	0	0	6.77165e-06	0	0	3.46602e-05	0	0	0	0	0	1.39469e-05	0	0	0	0	0	4.63126e-05	0	0	1.25157e-05	0	0	0	0	0	0	0	0	0	0	0	0	0
PWY-6121: 5-aminoimidazole ribonucleotide biosynthesis I|g__Helicobacter.s__Helicobacter_bilis	0	0	0	0	0	0	0	0	0	0	0	0	0	0	0	0	0	0	0	2.56745e-05	0	0	0	8.12241e-06	4.83371e-06	0	0	0	0	0	0	0	0	6.09154e-06	0	0	0	2.46768e-05	0	0	0	0	0	0	0	0	0	0	0
PWY-6121: 5-aminoimidazole ribonucleotide biosynthesis I|g__Helicobacter.s__Helicobacter_hepaticus	0	0	0	0	4.12537e-06	0	0	0	0	0	0	0	0	0	0	0	0	0	0	0	0	0	0	0	0	0	0	0	0	0	0	0	0	0	0	0	0	0	0	0	0	0	0	5.16261e-06	0	3.35022e-06	0	0	0
PWY-6121: 5-aminoimidazole ribonucleotide biosynthesis I|g__Helicobacter.s__Helicobacter_typhlonius	3.8178e-05	0	0	0	0	0	0	0	0	0	0	0	0	1.64521e-05	0	0	0	0	0	0	0	1.69885e-05	0	0	0	0	0	3.67067e-05	1.55126e-05	0	0	0	0	0	0	0	2.66953e-05	0	1.66626e-05	8.23583e-06	0	0	0	0	0	0	7.06631e-05	0	3.26313e-05
PWY-6121: 5-aminoimidazole ribonucleotide biosynthesis I|g__Lachnospiraceae_unclassified.s__Lachnospiraceae_bacterium_10_1	0	0	0	0	0	0	0	0	0	0	0	0	0	0	0	0	0	0	0	0	3.04702e-05	0	0	0	0	0	0	0	0	0	0	0	0	0	0	0	0	0	0	5.34129e-06	0	0	0	0	0	0	0	0	8.42841e-06
PWY-6121: 5-aminoimidazole ribonucleotide biosynthesis I|g__Lachnospiraceae_unclassified.s__Lachnospiraceae_bacterium_28_4	4.72387e-05	0	2.71753e-05	0	5.88749e-05	0	0	0.000188357	2.38223e-05	2.34857e-05	0	0	0	0	1.61308e-05	0	1.79974e-05	0	2.21457e-06	0	0	0	0.000281101	0	5.82717e-06	0	4.83824e-05	0.000108103	5.92543e-05	0	0	0.000117131	4.28518e-05	0	2.38553e-05	0.000120088	1.62638e-05	9.19273e-05	9.89831e-05	0	0	2.00257e-05	4.31132e-05	0	0	9.99068e-06	6.69328e-05	0.000103946	6.68758e-06
PWY-6121: 5-aminoimidazole ribonucleotide biosynthesis I|g__Lachnospiraceae_unclassified.s__Lachnospiraceae_bacterium_3_2	0	0	0	0	3.82041e-06	0	0	3.17416e-05	1.19979e-05	0	6.19192e-06	0	3.26771e-05	0	7.73178e-06	3.15313e-06	3.45155e-06	0	3.18351e-05	0	7.394e-05	5.80601e-06	0	1.30031e-05	1.81292e-05	2.33469e-05	0	0	0	2.03937e-06	3.92866e-06	8.74358e-06	0	8.0632e-06	5.28228e-05	0	0	0	0	0	0	1.18545e-05	2.42818e-06	0	0	0	0	0	0
PWY-6121: 5-aminoimidazole ribonucleotide biosynthesis I|g__Lachnospiraceae_unclassified.s__Lachnospiraceae_bacterium_A2	0	1.54922e-05	0	0	0	0	2.96925e-06	7.65432e-06	0	0	0	0	0	0	0	0	0	0	0	0	0	1.55201e-06	3.34742e-06	4.024e-05	0	0	0	0	0	0	0	3.4426e-06	3.2691e-05	0	0	0	0	0	0	0	0	0	0	0.000102238	0	2.2669e-05	0	8.09585e-06	0
PWY-6121: 5-aminoimidazole ribonucleotide biosynthesis I|g__Lachnospiraceae_unclassified.s__Lachnospiraceae_bacterium_A4	0	5.75253e-05	0	0	0	0	1.71423e-05	0	3.22948e-05	0	5.65755e-05	0	0	0	0	0.000250352	3.44068e-05	1.04413e-05	2.9282e-05	0	1.94513e-06	3.96615e-05	0	9.8467e-05	7.62316e-06	0	0	0	0	7.58086e-05	0.000211606	6.26951e-06	0	3.93154e-06	0	0	8.93136e-05	0	0	0.000306543	0.000129361	4.68229e-05	3.43086e-06	9.95717e-05	2.3464e-05	0	0	0	0.000156035
PWY-6121: 5-aminoimidazole ribonucleotide biosynthesis I|g__Lachnospiraceae_unclassified.s__Lachnospiraceae_bacterium_COE1	0	2.81396e-06	0	0	0	0	5.27086e-06	0	8.67872e-06	0	4.20373e-06	0	8.05916e-06	0	0	1.03516e-05	0	0	2.22295e-05	0	0	0	0	3.17821e-05	1.12107e-05	2.66636e-05	0	0	0	1.42392e-05	0	0	0	9.25754e-06	0	0	0	0	0	2.93443e-06	1.33582e-05	0	0	4.99037e-06	0	6.79452e-06	0	0	3.37843e-05
PWY-6121: 5-aminoimidazole ribonucleotide biosynthesis I|g__Lachnospiraceae_unclassified.s__Lachnospiraceae_bacterium_M18_1	0	1.03923e-06	2.17659e-06	0	0	0	0	0	3.67371e-06	0	3.06136e-06	0	0	1.19864e-05	0	5.06014e-06	0	0	0	0	1.10584e-05	6.47893e-06	1.94276e-06	9.15109e-06	5.63737e-06	0	0	3.05324e-06	0	5.70763e-06	5.63947e-06	0	0	1.31874e-05	0	0	0	0	0	6.03993e-06	8.04529e-06	0	0	0	0	0	1.47911e-06	0	0
PWY-6121: 5-aminoimidazole ribonucleotide biosynthesis I|g__Lactobacillus.s__Lactobacillus_murinus	0	0	0	0	0	0	0	0	0	0	0	0	0	0	0	0	0	0	0	0	0	0	0	0	0	0	0	0	7.43924e-06	0	0	0	0	1.34146e-06	0	0	0	0	4.14767e-06	6.34307e-06	0	0	0	0	0	0	0	0	0
PWY-6121: 5-aminoimidazole ribonucleotide biosynthesis I|g__Lactobacillus.s__Lactobacillus_reuteri	0	0	0	0	4.76271e-06	0	0	0	0	0	0	0	0	0	0	0	0	0	0	0	0	0	0	0	0	0	0	0	0	0	0	0	0	0	0	0	0	0	0	0	0	0	0	0	0	0	0	0	0
PWY-6121: 5-aminoimidazole ribonucleotide biosynthesis I|g__Lactococcus.s__Lactococcus_lactis	0	0	0	1.02888e-05	1.34152e-05	6.33378e-06	0	0	0	0	0	0	0	0	0	0	0	4.84239e-06	0	0	0	0	0	0	0	0	0	3.0509e-06	3.80915e-06	0	0	2.33092e-06	2.83717e-05	0	4.12084e-06	6.0135e-06	0	1.56294e-05	3.25307e-05	0	0	0	3.84189e-05	0	0	0	3.44779e-06	1.26953e-05	0
PWY-6121: 5-aminoimidazole ribonucleotide biosynthesis I|g__Mucispirillum.s__Mucispirillum_schaedleri	5.15374e-05	0	0	0	2.67597e-05	0	0	0	9.75129e-06	0	0	0	0	1.59836e-05	3.15084e-05	3.94701e-06	1.09362e-05	0	0	0	0	0	6.21886e-05	8.15582e-06	1.91693e-05	8.38033e-06	0	0	4.9751e-05	1.33189e-05	0	0	0	6.5961e-06	4.56928e-05	2.23303e-05	0	0	7.43207e-06	0	1.9154e-05	1.91254e-05	0	1.23268e-05	0	3.33602e-06	0	4.95162e-05	0
PWY-6121: 5-aminoimidazole ribonucleotide biosynthesis I|g__Muribaculaceae_unclassified.s__Muribaculaceae_bacterium_DSM_103720	0	0	0	0	0	0	0	0	0	0	0	0	0	0	0	0	0	0	0	0	0	0	0	0	0	0	0	0	0	0	0	0	0	0	0	0	0	0	0	0	0	0	0	0	0	0	0	0	0
PWY-6121: 5-aminoimidazole ribonucleotide biosynthesis I|g__Parabacteroides.s__Parabacteroides_distasonis	0	0	0	0	0	0	0	0	0	0	0	0	0	0	0	0	0	0	0	0	0	0	0	0	0	0	0	0	0	0	0	0	0	0	0	0	0	0	0	0	0	0	0	0	0	0	0	0	0
PWY-6121: 5-aminoimidazole ribonucleotide biosynthesis I|g__Parabacteroides.s__Parabacteroides_goldsteinii	0	0	0	0	0	0	0	0	0	0	0	0	0	4.90786e-06	3.77793e-06	0	0	3.1863e-05	0	0	0	0	4.87138e-06	0	0	0	0	0	4.61923e-06	0	0	0	0	0	0	0	0	0	4.65692e-06	0	0	0	0	0	0	0	0	0	0
PWY-6121: 5-aminoimidazole ribonucleotide biosynthesis I|unclassified	0.000221587	0.000503253	0.000589653	0.000593541	0.000303298	9.70603e-05	0.000644142	0.000567196	0.000655985	0.000497877	0.000560193	0.000586581	0.00052867	0.000240889	0.000339102	0.000725582	0.000445605	0.0002812	0.000566597	0.000330491	0.00058799	0.000552508	0.000414778	0.000585086	0.000986485	0.000584085	0.000589879	0.000462224	0.000337646	0.000831553	0.000766586	0.000493048	0.000313796	0.000693845	0.000384718	0.000286521	0.000374783	0.000303298	0.000215399	0.000439978	0.000655663	0.000432579	0.000495851	0.000413762	0.000306816	0.000284258	0.000282903	0.000352091	0.000926805
PWY-6122: 5-aminoimidazole ribonucleotide biosynthesis II	0.000509604	0.000669256	0.000692775	0.000736722	0.000510026	0.000237775	0.000786211	0.000852897	0.000771797	0.000671602	0.000715205	0.000655591	0.000650592	0.000565182	0.000583851	0.00146199	0.000771839	0.000532042	0.000817342	0.000747999	0.00102389	0.000687309	0.000879028	0.00109201	0.00133164	0.000809617	0.000710679	0.000690256	0.000756868	0.00114817	0.00119302	0.000690489	0.000525998	0.000981301	0.000626208	0.000580424	0.000607368	0.000727721	0.000502979	0.00092356	0.000976331	0.000642028	0.000638085	0.000771592	0.000507911	0.000416813	0.000563573	0.000595958	0.00174774
PWY-6122: 5-aminoimidazole ribonucleotide biosynthesis II|g__Acetatifactor.s__Acetatifactor_muris	0	0	0	0	0	0	0	0	0	0	1.16283e-06	0	0	0	0	6.15845e-06	0	0	6.32384e-07	0	3.90273e-06	0	0	6.20506e-06	2.16935e-06	1.05392e-06	0	1.56141e-06	0	0	0	0	0	1.34171e-06	0	0	0	0	0	1.72149e-06	0	8.18691e-07	0	0	0	4.44271e-07	0	0	5.49335e-06
PWY-6122: 5-aminoimidazole ribonucleotide biosynthesis II|g__Acutalibacter.s__Acutalibacter_muris	0	0	0	0	0	0	0	0	0	0	1.50773e-06	0	0	0	0	0	2.4492e-05	0	6.37403e-06	0	1.50334e-06	0	0	0	0	0	0	0	0	3.37789e-06	0	0	0	0	0	0	0	0	0	0	0	7.0781e-06	0	0	0	0	0	0	0
PWY-6122: 5-aminoimidazole ribonucleotide biosynthesis II|g__Akkermansia.s__Akkermansia_muciniphila	0	0	0	0	0	3.81134e-05	0	0	0	0	0	0	0	0	0	0	0	0	0	0	0	0	0	0	0	0	0	0	1.22775e-06	0	0	0	0	0	0	0	0	0	2.50139e-06	0	0	0	0	0	0	0	0	0	0
PWY-6122: 5-aminoimidazole ribonucleotide biosynthesis II|g__Anaerotruncus.s__Anaerotruncus_sp_G3_2012	0	0	0	1.80643e-06	1.07885e-06	0	0	1.8711e-06	0	0	0	4.9801e-06	0	0	0	8.45231e-06	0	0	0	0	1.38929e-05	0	0	0	0	0	0	0	0	0	4.08586e-06	2.03889e-06	0	0	0	0	0	0	7.97444e-06	0	0	0	0	0	0	0	0	0	0
PWY-6122: 5-aminoimidazole ribonucleotide biosynthesis II|g__Bacteroides.s__Bacteroides_caecimuris	0	0	0	4.54648e-06	5.88508e-06	0	0	2.24688e-06	0	0	0	6.87909e-06	0	7.04151e-06	2.58144e-05	0	1.24523e-06	9.57623e-06	7.06888e-06	0	2.40466e-06	0	0	0	0	0	0	0	3.79914e-06	1.73792e-06	0	3.72185e-06	2.44697e-05	0	0	0	0	0	3.76959e-06	0	2.04176e-06	0	0	0	0	0	0	0	0
PWY-6122: 5-aminoimidazole ribonucleotide biosynthesis II|g__Bacteroides.s__Bacteroides_sartorii	5.09037e-05	0	0	0	0	0	0	0	0	0	0	0	0	0	0	0	0	0	0	0	0	0	0	0	0	0	0	2.87358e-05	0	0	0	0	0	0	0	2.42012e-05	1.83898e-05	0	0	0	0	0	0	0	0	0	2.09482e-05	0	0
PWY-6122: 5-aminoimidazole ribonucleotide biosynthesis II|g__Bacteroides.s__Bacteroides_uniformis	1.06291e-05	0	9.4563e-06	2.18625e-05	3.96726e-05	4.69052e-05	2.55341e-06	1.71498e-05	0	1.15627e-05	0	8.7225e-06	2.82476e-05	2.33162e-05	5.98379e-05	0	2.82888e-06	8.59451e-06	4.39948e-06	0	9.85139e-06	0	0	0	9.46375e-07	0	7.13286e-06	2.36548e-06	3.94433e-05	8.49996e-06	0	1.30519e-05	0	0	3.07533e-05	1.43338e-05	2.63584e-06	2.76543e-06	1.37206e-05	2.30693e-06	4.16382e-06	0	9.58986e-06	0	0	0	1.63894e-06	0	0
PWY-6122: 5-aminoimidazole ribonucleotide biosynthesis II|g__Bacteroides.s__Bacteroides_vulgatus	0	0	0	0	0	0	6.38789e-06	0	0	0	0	0	0	0	0	0	0	0	0	0	0	0	0	0	0	0	0	0	0	0	0	0	0	0	0	0	0	0	0	0	0	0	0	0	0	5.6055e-06	0	0	0
PWY-6122: 5-aminoimidazole ribonucleotide biosynthesis II|g__Clostridium.s__Clostridium_perfringens	0	0	0	0	0	0	0	0	0	0	0	0	0	0.000138655	6.36836e-06	0	0	0	0	0	0	0	0	0	0	0	0	0	0	0	0	0	0	0	0	0	0	0	0	0	0	0	0	0	0	0	0	0	0
PWY-6122: 5-aminoimidazole ribonucleotide biosynthesis II|g__Clostridium.s__Clostridium_sp_ASF356	0	0	0	0	0	0	0	0	0	0	0	0	0	0	0	0	3.8045e-06	1.2172e-05	0	0	0	0	0	3.53467e-06	0	0	0	0	0	6.01208e-06	6.14891e-06	0	0	0	0	0	0	0	0	0	1.79049e-06	4.79765e-06	0	0	0	0	0	0	0
PWY-6122: 5-aminoimidazole ribonucleotide biosynthesis II|g__Clostridium.s__Clostridium_sp_ASF502	0	1.73583e-05	2.40221e-05	8.7811e-06	1.20722e-06	0	4.32415e-06	1.66354e-06	3.55225e-06	4.37982e-06	4.8753e-06	6.04949e-06	0	7.01537e-07	0	9.42726e-06	3.09435e-06	5.39924e-06	2.31626e-06	0	1.71654e-06	4.83309e-06	8.36477e-06	0	0	9.80335e-06	0	4.5716e-06	4.58782e-06	1.17706e-06	2.62369e-05	1.50353e-06	0	3.57199e-06	5.38649e-06	0	0	0	7.65171e-06	1.97995e-06	0	5.13758e-06	0	7.53921e-06	0	4.61626e-06	2.32397e-06	0	0
PWY-6122: 5-aminoimidazole ribonucleotide biosynthesis II|g__Dorea.s__Dorea_sp_5_2	1.03437e-05	3.2701e-05	1.84369e-05	4.12231e-05	1.71502e-05	0	5.18681e-06	3.69999e-06	0	0	7.71362e-06	0	5.22934e-05	1.54753e-05	1.68214e-05	6.18604e-06	1.76524e-06	1.83658e-05	2.1401e-05	0	0	4.03666e-06	1.95813e-05	7.33604e-06	3.85627e-06	1.26585e-05	9.95758e-06	1.67443e-05	0	9.69153e-06	3.92705e-05	0	0	0	1.37907e-05	8.97612e-06	0	0	4.03454e-06	3.84797e-06	4.11192e-06	0	1.61169e-05	1.13082e-05	0	0	4.30713e-06	2.14736e-05	4.32214e-06
PWY-6122: 5-aminoimidazole ribonucleotide biosynthesis II|g__Erysipelatoclostridium.s__Clostridium_cocleatum	0	0	0	0	4.70185e-05	3.5213e-05	0	0	0	0	0	0	0	0	0	0	0	4.78914e-05	0	0	0	0	0	0	0	0	0	0	6.87098e-05	0	0	0	0	0	0	0	0	0	2.364e-05	0	0	0	0	0	0	0	0	0	0
PWY-6122: 5-aminoimidazole ribonucleotide biosynthesis II|g__Erysipelatoclostridium.s__Clostridium_innocuum	0	0	0	0	0	0	0	0	0	0	0	0	0	1.5503e-05	0	0	0	0	0	0	0	0	0	0	0	0	0	0	0	0	0	0	0	0	0	0	0	0	0	0	0	0	0	0	0	0	0	0	0
PWY-6122: 5-aminoimidazole ribonucleotide biosynthesis II|g__Erysipelatoclostridium.s__Erysipelatoclostridium_ramosum	0	0	0	0	0	0	0	0	0	0	0	0	0	0	0	0	0	0	0	0	0	0	0	0	0	0	0	0	0	0	0	0	2.21064e-06	0	0	0	0	0	0	0	0	0	0	0	0	0	0	0	0
PWY-6122: 5-aminoimidazole ribonucleotide biosynthesis II|g__Escherichia.s__Escherichia_coli	0	0	0	0	0	0	0	0	0	0	0	0	0	1.29031e-05	0	0	0	0	0	0	0	0	0	0	0	0	0	0	0	0	0	0	0	0	0	0	0	0	0	0	0	0	0	0	0	0	0	0	0
PWY-6122: 5-aminoimidazole ribonucleotide biosynthesis II|g__Eubacterium.s__Eubacterium_sp_14_2	0	0	0	1.50255e-05	0	0	0	0	0	0	1.08968e-05	0	0	1.15262e-05	0	6.39028e-06	0	9.21849e-06	0	0	0	1.17807e-06	0	0.000146792	1.77664e-05	1.22435e-05	3.16622e-06	3.14004e-06	0	0	6.15347e-06	0	0	0	0	0	0	0	0	0	0	0	0	0	0	5.85028e-06	0	0	0
PWY-6122: 5-aminoimidazole ribonucleotide biosynthesis II|g__Faecalibaculum.s__Faecalibaculum_rodentium	0	0	0	0	0	0	0	0	0	4.02993e-05	0	3.16666e-06	0	0	0	0	0	5.93312e-06	0	0	2.98826e-05	0	0	0	0	0	1.23753e-05	0	0	0	0	0	4.14449e-05	0	0	1.06755e-05	0	0	0	0	0	0	0	0	0	0	0	0	0
PWY-6122: 5-aminoimidazole ribonucleotide biosynthesis II|g__Firmicutes_unclassified.s__Firmicutes_bacterium_ASF500	0	0	0	0	0	0	0	0	0	0	0	0	0	0	0	0	0	0	0	0	0	0	0	0	0	0	0	0	0	0	0	0	0	0	0	0	0	0	0	0	0	0	0	0	0	0	0	0	0
PWY-6122: 5-aminoimidazole ribonucleotide biosynthesis II|g__Helicobacter.s__Helicobacter_bilis	0	0	0	0	0	0	0	0	0	0	0	0	0	0	0	0	0	0	0	3.41742e-05	0	0	0	1.37545e-05	6.66585e-06	0	0	0	0	0	0	0	0	9.08164e-06	0	0	0	5.26639e-05	0	0	0	0	0	0	0	0	0	0	0
PWY-6122: 5-aminoimidazole ribonucleotide biosynthesis II|g__Helicobacter.s__Helicobacter_hepaticus	0	0	0	0	4.27336e-06	0	5.52708e-06	0	0	0	0	0	0	0	0	0	0	0	0	0	0	0	0	0	0	0	0	0	0	0	0	0	0	0	0	0	0	0	0	0	0	0	0	6.81579e-06	0	4.26739e-06	0	0	0
PWY-6122: 5-aminoimidazole ribonucleotide biosynthesis II|g__Helicobacter.s__Helicobacter_typhlonius	4.13682e-05	0	0	0	0	0	0	0	0	0	0	0	0	2.24298e-05	0	0	0	0	0	0	0	2.21608e-05	0	0	0	0	0	4.018e-05	1.71878e-05	0	0	0	0	0	0	0	3.47508e-05	0	1.88751e-05	1.13229e-05	0	0	0	0	0	0	7.84919e-05	0	4.03354e-05
PWY-6122: 5-aminoimidazole ribonucleotide biosynthesis II|g__Lachnospiraceae_unclassified.s__Lachnospiraceae_bacterium_10_1	0	0	0	0	0	0	0	0	0	0	0	0	0	0	0	0	0	0	0	0	8.46107e-05	0	0	0	0	0	0	0	0	0	0	0	0	0	0	0	0	0	0	4.63944e-06	0	0	0	0	0	0	0	0	7.15457e-06
PWY-6122: 5-aminoimidazole ribonucleotide biosynthesis II|g__Lachnospiraceae_unclassified.s__Lachnospiraceae_bacterium_28_4	4.2166e-05	0	2.27274e-05	0	5.47887e-05	0	0	0.00016388	2.03352e-05	1.96789e-05	0	0	0	0	1.39806e-05	0	1.87322e-05	0	2.08732e-06	0	0	0	0.000268307	2.02454e-06	5.22027e-06	0	4.08401e-05	9.88865e-05	5.70373e-05	0	0	0.000100016	3.63522e-05	0	2.20269e-05	0.000107493	1.4937e-05	7.83332e-05	8.83899e-05	0	0	1.80228e-05	3.82352e-05	0	0	9.34889e-06	6.2226e-05	9.52071e-05	5.88256e-06
PWY-6122: 5-aminoimidazole ribonucleotide biosynthesis II|g__Lachnospiraceae_unclassified.s__Lachnospiraceae_bacterium_3_2	0	0	0	0	3.85812e-06	0	1.74882e-06	3.21465e-05	1.10524e-05	0	6.0181e-06	0	2.98779e-05	0	6.77941e-06	3.28754e-06	3.09447e-06	0	2.93751e-05	0	7.19929e-05	5.73979e-06	0	1.32864e-05	1.91563e-05	2.26151e-05	0	0	0	2.70017e-06	6.62477e-06	8.48131e-06	0	7.86652e-06	4.84286e-05	0	0	0	0	0	1.81874e-06	1.09456e-05	2.28917e-06	0	0	0	0	0	0
PWY-6122: 5-aminoimidazole ribonucleotide biosynthesis II|g__Lachnospiraceae_unclassified.s__Lachnospiraceae_bacterium_A2	0	1.60282e-05	0	0	0	0	3.21102e-06	7.85859e-06	0	0	0	0	0	0	0	4.2446e-06	0	0	0	0	0	2.12606e-06	3.16395e-06	4.15256e-05	2.52983e-06	2.54839e-06	0	0	0	0	4.76154e-06	3.84547e-06	3.07574e-05	0	0	0	0	0	0	0	0	0	0	0.000105887	0	2.28148e-05	0	1.80973e-05	0
PWY-6122: 5-aminoimidazole ribonucleotide biosynthesis II|g__Lachnospiraceae_unclassified.s__Lachnospiraceae_bacterium_A4	0	6.3547e-05	0	0	0	0	2.19041e-05	0	4.33705e-05	0	7.40794e-05	0	0	0	0	0.000257622	3.75011e-05	1.02084e-05	3.26482e-05	0	1.97365e-06	6.13283e-05	0	0.000115123	9.01379e-06	0	0	0	0	9.27629e-05	0.000227112	6.36528e-06	0	4.21758e-06	0	0	9.76619e-05	0	0	0.000316412	0.000152464	5.67015e-05	5.07927e-06	0.000121857	2.75864e-05	0	0	0	0.000156404
PWY-6122: 5-aminoimidazole ribonucleotide biosynthesis II|g__Lachnospiraceae_unclassified.s__Lachnospiraceae_bacterium_COE1	0	2.90316e-06	0	0	0	0	7.02911e-06	0	8.09062e-06	0	4.3568e-06	0	7.37255e-06	0	0	1.49088e-05	2.14374e-06	0	2.04217e-05	0	0	3.78033e-06	0	3.0442e-05	1.25712e-05	2.50941e-05	0	0	0	1.70821e-05	0	0	0	9.20951e-06	0	0	0	0	0	5.75347e-06	1.30359e-05	0	0	7.25117e-06	0	1.12611e-05	0	0	3.82731e-05
PWY-6122: 5-aminoimidazole ribonucleotide biosynthesis II|g__Lachnospiraceae_unclassified.s__Lachnospiraceae_bacterium_M18_1	0	8.49482e-07	2.05468e-06	0	0	0	0	0	3.23695e-06	0	2.59289e-06	0	0	1.06675e-05	0	5.09353e-06	0	0	0	0	1.00768e-05	5.50024e-06	2.0473e-06	8.10789e-06	5.01537e-06	0	0	2.88027e-06	0	4.99315e-06	5.10242e-06	0	0	1.19486e-05	0	0	0	0	0	5.60002e-06	7.11147e-06	0	0	0	0	0	1.3409e-06	0	0
PWY-6122: 5-aminoimidazole ribonucleotide biosynthesis II|g__Lactobacillus.s__Lactobacillus_murinus	0	0	0	0	0	0	0	0	0	0	0	0	0	1.52505e-06	0	0	0	0	0	0	0	0	0	0	0	0	0	0	7.12005e-06	0	0	0	0	1.72149e-06	0	0	0	0	4.22338e-06	6.43025e-06	0	0	0	0	0	2.19956e-06	0	0	0
PWY-6122: 5-aminoimidazole ribonucleotide biosynthesis II|g__Lactobacillus.s__Lactobacillus_reuteri	0	0	0	0	5.19358e-06	0	0	0	0	0	0	0	0	0	0	0	0	0	0	0	0	0	0	0	0	0	0	0	0	0	0	0	0	0	0	0	0	0	0	0	0	0	0	0	0	0	0	0	0
PWY-6122: 5-aminoimidazole ribonucleotide biosynthesis II|g__Lactococcus.s__Lactococcus_lactis	0	0	0	1.25097e-05	1.43096e-05	5.57741e-06	0	1.25779e-06	0	0	0	0	0	0	0	0	0	5.44587e-06	0	0	0	0	0	0	0	0	0	3.50577e-06	4.01636e-06	0	0	1.96234e-06	2.81005e-05	0	4.07885e-06	6.03723e-06	0	1.6572e-05	3.43565e-05	0	0	0	3.74032e-05	0	0	0	3.74332e-06	1.23196e-05	0
PWY-6122: 5-aminoimidazole ribonucleotide biosynthesis II|g__Mucispirillum.s__Mucispirillum_schaedleri	5.56831e-05	0	0	0	2.67998e-05	0	0	0	1.06013e-05	0	0	0	0	1.53572e-05	2.92148e-05	4.76859e-06	1.00424e-05	0	0	0	0	0	6.9389e-05	7.22289e-06	1.76255e-05	8.3807e-06	0	0	4.50804e-05	1.29624e-05	0	0	0	5.62196e-06	4.42778e-05	2.02815e-05	0	0	7.60058e-06	0	1.91827e-05	1.72261e-05	0	1.13212e-05	0	3.19783e-06	0	4.83935e-05	0
PWY-6122: 5-aminoimidazole ribonucleotide biosynthesis II|g__Muribaculaceae_unclassified.s__Muribaculaceae_bacterium_DSM_103720	0	0	0	0	0	0	0	0	0	0	0	0	0	0	0	0	0	0	0	0	0	0	0	0	0	0	0	0	0	0	0	0	0	0	0	0	0	0	0	0	0	0	0	0	0	0	0	0	0
PWY-6122: 5-aminoimidazole ribonucleotide biosynthesis II|g__Muribaculum.s__Muribaculum_intestinale	0	0	0	0	0	0	0	0	0	0	0	0	0	0	0	0	0	0	6.29086e-06	0	1.09135e-05	0	0	0	0	0	0	0	0	0	0	0	0	0	0	0	0	0	0	0	0	0	0	0	0	0	0	0	0
PWY-6122: 5-aminoimidazole ribonucleotide biosynthesis II|g__Parabacteroides.s__Parabacteroides_distasonis	0	0	0	0	0	0	0	0	0	0	0	0	0	0	0	0	0	0	0	0	0	0	0	0	0	0	0	0	0	0	0	0	0	0	0	0	0	0	0	0	0	0	0	0	0	0	0	0	0
PWY-6122: 5-aminoimidazole ribonucleotide biosynthesis II|g__Parabacteroides.s__Parabacteroides_goldsteinii	0	0	4.66093e-06	0	0	0	0	0	0	0	0	0	0	4.64204e-06	3.37848e-06	0	0	2.72437e-05	0	0	0	0	4.53856e-06	0	0	0	0	0	4.0227e-06	0	0	0	0	0	0	0	0	0	4.24516e-06	0	0	0	0	0	0	0	0	0	0
PWY-6122: 5-aminoimidazole ribonucleotide biosynthesis II|g__Porphyromonas.s__Porphyromonas_sp_31_2	0	0	0	0	0	0	0	0	0	0	0	0	0	0	0	0	0	0	0	0	0	0	0	0	0	0	0	0	0	0	0	0	0	0	0	0	0	0	0	0	0	0	0	0	0	0	0	0	0
PWY-6122: 5-aminoimidazole ribonucleotide biosynthesis II|g__Prevotella.s__Prevotella_sp_MGM2	0	0	0	0	0	0	2.35712e-06	0	0	0	0	0	0	0	0	0	0	0	0	0	0	0	0	0	0	0	0	0	0	0	0	0	0	0	0	0	0	0	0	0	0	0	0	0	0	0	0	0	0
PWY-6122: 5-aminoimidazole ribonucleotide biosynthesis II|unclassified	0.000244093	0.000513083	0.000578096	0.000619974	0.000310909	9.74406e-05	0.000721577	0.000577808	0.000633869	0.00050971	0.000581377	0.000607062	0.000508328	0.00023741	0.000367044	0.00108555	0.000648924	0.00032607	0.000663674	0.000318451	0.000719953	0.000571466	0.000436685	0.000666493	0.00116907	0.000670168	0.00058634	0.000477293	0.000442169	0.000959755	0.000850395	0.000523196	0.000320242	0.000898731	0.000390362	0.000297618	0.0004185	0.000333691	0.000251727	0.000548245	0.000728476	0.000487174	0.000513024	0.000464198	0.000415654	0.000332287	0.000306857	0.000363851	0.00146677
PWY-6123: inosine-5'-phosphate biosynthesis I	0.000543999	0.000295904	0.000254868	0.000269616	0.000354356	0.000214587	0.000199497	0.000200648	0.000223578	0.000314395	0.000105372	0.000361213	0.000207898	0.000452518	0.000403022	0.000222776	0.000192939	0.000439884	0.000318187	0.000153913	0.000468122	0.000250364	0.000429263	0.000218229	0.000282727	0.000255011	0.0002313	0.000344678	0.000497342	0.000313966	0.000310757	0.000210256	0.000343143	0.000297576	0.000349258	0.00038787	0.000295834	0.000109937	0.000226309	0.000328097	0.000306877	0.000220056	0.000137167	0.000229438	0.000254123	0.000166281	0.000409138	0.000240504	0.000298713
PWY-6123: inosine-5'-phosphate biosynthesis I|g__Akkermansia.s__Akkermansia_muciniphila	0	0	0	0	0	5.38768e-05	0	0	0	0	0	0	0	0	0	0	0	0	0	0	0	0	0	0	0	0	0	0	0	0	0	0	0	0	0	0	0	0	0	0	0	0	0	0	0	0	0	0	0
PWY-6123: inosine-5'-phosphate biosynthesis I|g__Bacteroides.s__Bacteroides_caecimuris	1.07689e-05	0	0	7.89565e-06	2.80349e-05	0	0	2.27533e-06	0	6.30926e-06	0	2.22359e-05	1.30398e-05	1.45909e-05	3.22356e-05	0	2.46382e-06	3.59722e-05	1.7222e-05	0	7.53261e-06	0	5.36941e-06	0	0	0	0	6.91202e-06	9.93423e-06	3.73853e-06	0	6.94605e-06	7.54027e-05	0	7.52171e-06	1.82854e-05	0	0	5.58121e-06	0	0	6.96513e-06	3.79038e-06	0	0	1.15993e-06	7.13777e-06	1.31695e-05	0
PWY-6123: inosine-5'-phosphate biosynthesis I|g__Bacteroides.s__Bacteroides_sartorii	6.78696e-05	0	0	0	0	0	0	0	0	0	0	0	0	0	0	0	0	0	0	0	0	0	0	0	0	0	0	1.95203e-05	0	0	0	0	0	0	0	1.50813e-05	1.03277e-05	0	0	0	0	0	0	0	0	0	1.26922e-05	0	0
PWY-6123: inosine-5'-phosphate biosynthesis I|g__Bacteroides.s__Bacteroides_uniformis	2.06988e-05	0	1.53111e-05	3.67624e-05	6.5451e-05	4.43915e-05	1.98091e-06	2.54482e-05	0	2.48903e-05	0	1.34332e-05	3.81224e-05	3.42968e-05	5.86711e-05	0	3.98861e-06	1.76068e-05	5.87603e-06	0	8.32877e-06	0	1.04825e-05	0	1.62029e-06	3.85656e-06	1.59145e-05	3.60607e-06	3.08671e-05	4.79607e-06	1.19981e-06	3.69216e-05	0	0	4.14671e-05	1.48109e-05	1.50269e-06	7.47516e-06	1.94064e-05	0	2.75435e-06	3.28805e-06	1.43953e-05	0	2.67299e-05	1.25408e-06	4.57433e-06	0	0
PWY-6123: inosine-5'-phosphate biosynthesis I|g__Bacteroides.s__Bacteroides_vulgatus	0	0	0	0	0	0	3.99292e-06	0	0	0	0	0	0	0	0	0	0	0	0	0	0	0	0	0	0	0	0	0	0	0	0	0	0	0	0	0	0	0	0	0	0	0	0	0	0	2.28404e-06	0	0	0
PWY-6123: inosine-5'-phosphate biosynthesis I|g__Clostridium.s__Clostridium_perfringens	0	0	0	0	0	0	0	0	0	0	0	0	0	4.81542e-05	0	0	0	0	0	0	0	0	0	0	0	0	0	0	0	0	0	0	0	0	0	0	0	0	0	0	0	0	0	0	0	0	0	0	0
PWY-6123: inosine-5'-phosphate biosynthesis I|g__Clostridium.s__Clostridium_sp_ASF356	0	0	0	0	0	0	0	0	0	0	0	0	0	0	0	0	2.15215e-06	7.0362e-06	0	0	0	0	0	0	0	0	0	0	0	2.78502e-06	0	0	0	0	0	0	0	0	0	0	0	0	0	0	0	0	0	0	0
PWY-6123: inosine-5'-phosphate biosynthesis I|g__Clostridium.s__Clostridium_sp_ASF502	0	7.81212e-06	4.24662e-06	4.8911e-06	2.23227e-06	0	4.57365e-06	0	5.27141e-07	0	1.02454e-06	2.57602e-06	0	4.80796e-07	1.33943e-05	4.4471e-06	4.34489e-06	2.90265e-06	5.3206e-06	0	7.82109e-07	3.19492e-06	2.60736e-06	0	0	8.05775e-06	0	1.04895e-06	3.13233e-06	4.58802e-07	1.38416e-05	0	0	1.11841e-06	1.42572e-05	0	0	0	4.19232e-06	4.47208e-07	1.96774e-06	3.533e-06	0	0	0	2.35404e-06	0	0	0
PWY-6123: inosine-5'-phosphate biosynthesis I|g__Erysipelatoclostridium.s__Clostridium_cocleatum	0	0	0	0	1.42806e-05	0	0	0	0	0	0	0	0	0	0	0	0	9.98057e-06	0	0	0	0	0	0	0	0	0	0	2.51789e-05	0	0	0	0	0	0	0	0	0	7.27751e-06	0	0	0	0	0	0	0	0	0	0
PWY-6123: inosine-5'-phosphate biosynthesis I|g__Erysipelatoclostridium.s__Clostridium_innocuum	0	0	0	0	0	0	0	0	0	0	0	0	0	2.28274e-05	0	0	0	0	0	0	0	0	0	0	0	0	0	0	0	0	0	0	0	0	0	0	0	0	0	0	0	0	0	0	0	0	0	0	0
PWY-6123: inosine-5'-phosphate biosynthesis I|g__Escherichia.s__Escherichia_coli	0	0	0	0	0	0	0	0	0	0	0	0	0	1.75408e-06	0	0	0	0	0	0	0	0	0	0	0	0	0	0	0	0	0	0	0	0	0	0	0	0	0	0	0	0	0	0	0	0	0	0	0
PWY-6123: inosine-5'-phosphate biosynthesis I|g__Faecalibaculum.s__Faecalibaculum_rodentium	0	0	0	0	0	0	0	0	0	1.48909e-05	0	0	0	0	0	0	0	0	0	0	9.69386e-06	0	0	0	0	0	0	0	0	0	0	0	1.28644e-05	0	0	0	0	0	0	0	0	0	0	0	0	0	0	0	0
PWY-6123: inosine-5'-phosphate biosynthesis I|g__Helicobacter.s__Helicobacter_bilis	0	0	0	0	0	0	0	0	0	0	0	0	0	0	0	0	0	0	0	0	0	0	0	8.76885e-06	0	0	0	0	0	0	0	0	0	4.48733e-06	0	0	0	1.98894e-05	0	0	0	0	0	0	0	0	0	0	0
PWY-6123: inosine-5'-phosphate biosynthesis I|g__Helicobacter.s__Helicobacter_hepaticus	0	0	0	0	3.12668e-06	0	0	0	0	0	0	0	0	0	0	0	0	0	0	0	0	0	0	0	0	0	0	0	0	0	0	0	0	0	0	0	0	0	0	0	0	0	0	7.64899e-06	0	2.28842e-06	0	0	0
PWY-6123: inosine-5'-phosphate biosynthesis I|g__Helicobacter.s__Helicobacter_typhlonius	5.24545e-05	0	0	0	0	0	0	0	0	0	0	0	0	2.63442e-05	0	0	0	0	0	0	0	2.13028e-05	0	0	0	0	0	5.99512e-05	2.93121e-05	0	0	0	0	0	0	0	4.23322e-05	0	2.25315e-05	1.90501e-05	0	0	0	0	0	0	0.000114659	0	5.60118e-05
PWY-6123: inosine-5'-phosphate biosynthesis I|g__Lachnospiraceae_unclassified.s__Lachnospiraceae_bacterium_M18_1	0	3.94204e-06	7.90671e-07	0	0	0	0	0	2.02447e-06	0	3.06048e-06	0	0	8.88971e-06	0	4.4346e-06	0	0	0	0	5.96064e-06	8.1912e-06	8.32301e-07	1.03831e-05	3.8783e-06	0	0	3.33567e-07	0	8.39206e-06	4.0339e-06	0	0	7.21555e-06	0	0	0	0	0	3.70287e-06	8.76095e-06	0	0	0	0	0	0	0	0
PWY-6123: inosine-5'-phosphate biosynthesis I|g__Lactobacillus.s__Lactobacillus_murinus	0	0	0	0	0	0	0	0	0	0	0	0	0	0	0	0	0	0	0	0	0	0	0	0	0	0	0	0	4.56396e-06	0	0	0	0	0	0	0	0	0	3.06759e-06	3.52011e-06	0	0	0	0	0	0	0	0	0
PWY-6123: inosine-5'-phosphate biosynthesis I|g__Lactobacillus.s__Lactobacillus_reuteri	0	0	0	0	2.17749e-06	0	0	0	0	0	0	0	0	0	0	0	0	0	0	0	0	0	0	0	0	0	0	0	0	0	0	0	0	0	0	0	0	0	0	0	0	0	0	0	0	0	0	0	0
PWY-6123: inosine-5'-phosphate biosynthesis I|g__Lactococcus.s__Lactococcus_lactis	0	0	0	0	1.16409e-05	0	0	0	0	0	0	0	0	0	0	0	0	0	0	0	0	0	0	0	0	0	0	0	0	0	0	0	2.99355e-06	0	5.49852e-06	0	0	0	0	0	0	0	0	0	0	0	0	1.04887e-05	0
PWY-6123: inosine-5'-phosphate biosynthesis I|g__Mucispirillum.s__Mucispirillum_schaedleri	3.38219e-05	0	0	0	1.6502e-05	0	0	0	0	0	0	0	0	8.18598e-06	1.97747e-05	2.57539e-06	1.068e-05	0	0	0	0	0	3.10143e-05	4.98618e-06	8.88492e-06	0	0	0	5.22236e-05	7.23665e-06	0	0	0	5.49525e-06	1.99984e-05	1.49321e-05	0	0	5.1287e-06	0	1.81586e-05	6.72118e-06	0	9.79511e-06	0	1.73141e-06	0	2.31123e-05	0
PWY-6123: inosine-5'-phosphate biosynthesis I|g__Muribaculum.s__Muribaculum_intestinale	0	0	0	0	0	0	0	0	0	0	0	0	0	0	0	0	0	0	3.25041e-06	0	5.04338e-06	0	0	0	0	0	0	0	0	0	0	0	0	0	0	0	0	0	0	0	0	0	0	0	0	0	0	0	0
PWY-6123: inosine-5'-phosphate biosynthesis I|g__Parabacteroides.s__Parabacteroides_distasonis	0	0	0	0	0	0	0	0	0	0	0	0	0	0	0	0	0	0	0	0	0	0	0	0	0	0	0	0	0	0	0	0	0	0	0	0	0	0	0	0	0	0	0	0	0	0	0	0	0
PWY-6123: inosine-5'-phosphate biosynthesis I|g__Parabacteroides.s__Parabacteroides_goldsteinii	0	0	5.36127e-06	0	0	0	0	0	0	0	0	2.01226e-06	0	1.06663e-05	6.70261e-06	0	0	5.92563e-05	0	0	0	0	1.17812e-05	0	0	0	0	0	1.17367e-05	0	0	0	0	0	0	0	0	0	4.68814e-06	0	0	0	0	0	0	0	0	0	0
PWY-6123: inosine-5'-phosphate biosynthesis I|g__Porphyromonas.s__Porphyromonas_sp_31_2	0	0	0	0	0	0	0	0	0	0	0	0	0	0	0	0	0	0	0	0	0	0	0	0	0	0	0	0	0	0	0	0	0	0	0	0	0	0	0	0	0	0	0	0	0	0	0	0	0
PWY-6123: inosine-5'-phosphate biosynthesis I|unclassified	0.000109488	0.000221227	0.000127091	0.000137832	0.000132382	2.71202e-05	0.00015249	0.000114768	0.000169858	0.000141054	7.49036e-05	0.000248158	7.65209e-05	5.92182e-05	5.70054e-05	0.000184545	0.00011438	0.000155013	0.000237461	4.26673e-05	0.000314516	0.000176359	0.000158026	0.000152646	0.000157698	0.00015894	0.000161989	0.000107928	9.59473e-05	0.000201553	0.000192913	9.53159e-05	6.77943e-05	0.000232623	5.90599e-05	5.21171e-05	0.00010078	3.83539e-05	5.11925e-05	0.000234221	0.000189707	0.000132775	9.11415e-05	0.000135202	0.000166476	0.000114429	0.000114159	6.44522e-05	0.000205656
PWY-6124: inosine-5'-phosphate biosynthesis II	0.000555447	0.000266353	0.000222242	0.00024099	0.000325103	0.000202754	0.000175304	0.00017268	0.000192792	0.000282777	8.98199e-05	0.000328479	0.000181349	0.000427515	0.000373932	0.000191944	0.000170104	0.000417506	0.000288329	0.00013284	0.000439909	0.000219425	0.000385945	0.000189426	0.000245876	0.000224754	0.000201209	0.00031026	0.000470702	0.000274524	0.000271275	0.000182369	0.000309116	0.000263754	0.000315128	0.000363421	0.000266877	9.37666e-05	0.000203301	0.000293075	0.000271914	0.000197134	0.000118784	0.000202445	0.000230098	0.000147492	0.000384866	0.000213368	0.000256171
PWY-6124: inosine-5'-phosphate biosynthesis II|g__Akkermansia.s__Akkermansia_muciniphila	0	0	0	0	0	5.27192e-05	0	0	0	0	0	0	0	0	0	0	0	0	0	0	0	0	0	0	0	0	0	0	0	0	0	0	0	0	0	0	0	0	3.13112e-06	0	0	0	0	0	0	0	0	0	0
PWY-6124: inosine-5'-phosphate biosynthesis II|g__Bacteroides.s__Bacteroides_caecimuris	1.11274e-05	0	0	8.15499e-06	2.72851e-05	0	0	2.73754e-06	0	5.93208e-06	0	2.54658e-05	2.16835e-05	1.39723e-05	4.03616e-05	0	2.28347e-06	3.73645e-05	1.85843e-05	0	8.7456e-06	0	5.63937e-06	7.68462e-07	0	0	0	7.09777e-06	1.13502e-05	4.08165e-06	0	8.37909e-06	7.51719e-05	2.28695e-06	7.8795e-06	1.90555e-05	1.17425e-06	0	9.55263e-06	0	0	7.45059e-06	4.12234e-06	2.45707e-06	0	1.14821e-06	8.00114e-06	1.25716e-05	0
PWY-6124: inosine-5'-phosphate biosynthesis II|g__Bacteroides.s__Bacteroides_sartorii	0.000107853	0	0	0	0	0	0	0	0	0	0	0	0	0	0	0	0	0	0	0	0	0	0	0	0	0	0	3.29548e-05	0	0	0	0	0	0	0	1.77068e-05	1.44594e-05	0	0	0	0	0	0	0	0	0	3.28214e-05	0	0
PWY-6124: inosine-5'-phosphate biosynthesis II|g__Bacteroides.s__Bacteroides_uniformis	2.3783e-05	0	1.59369e-05	4.59698e-05	6.40234e-05	4.22171e-05	2.33586e-06	2.76306e-05	0	2.47079e-05	0	1.96923e-05	3.62782e-05	3.78739e-05	0.00010485	0	5.8734e-06	1.76927e-05	7.94223e-06	0	2.23829e-05	0	1.09422e-05	0	1.53199e-06	3.85918e-06	1.59621e-05	3.63264e-06	6.76029e-05	1.28606e-05	3.34904e-06	3.81808e-05	0	0	4.71703e-05	3.33233e-05	5.80509e-06	7.74162e-06	2.43702e-05	0	1.0066e-05	3.54007e-06	1.46599e-05	0	2.83346e-05	2.4762e-06	4.80726e-06	0	0
PWY-6124: inosine-5'-phosphate biosynthesis II|g__Bacteroides.s__Bacteroides_vulgatus	0	0	0	0	0	0	5.84469e-06	0	0	0	0	0	0	0	0	0	0	0	0	0	0	0	0	0	0	0	0	0	0	0	0	0	0	0	0	0	0	0	0	0	0	0	0	0	0	8.46846e-06	0	0	0
PWY-6124: inosine-5'-phosphate biosynthesis II|g__Clostridium.s__Clostridium_perfringens	0	0	0	0	0	0	0	0	0	0	0	0	0	4.20894e-05	0	0	0	0	0	0	0	0	0	0	0	0	0	0	0	0	0	0	0	0	0	0	0	0	0	0	0	0	0	0	0	0	0	0	0
PWY-6124: inosine-5'-phosphate biosynthesis II|g__Clostridium.s__Clostridium_sp_ASF356	0	0	0	0	0	0	0	0	0	0	0	0	0	0	0	0	2.2421e-06	7.79671e-06	0	0	0	0	0	0	0	0	0	0	0	2.91044e-06	0	0	0	0	0	0	0	0	0	0	0	0	0	0	0	0	0	0	0
PWY-6124: inosine-5'-phosphate biosynthesis II|g__Clostridium.s__Clostridium_sp_ASF502	0	6.70713e-06	3.58708e-06	4.36817e-06	2.3223e-06	0	4.12056e-06	0	4.50089e-07	0	8.81228e-07	2.80477e-06	0	4.11009e-07	1.17788e-05	3.93531e-06	3.8253e-06	2.53327e-06	4.8254e-06	0	6.76724e-07	3.07156e-06	2.27933e-06	0	0	7.4986e-06	0	8.88063e-07	2.76173e-06	5.24124e-07	1.23584e-05	0	0	1.01673e-06	1.30903e-05	0	0	0	3.74226e-06	3.80224e-07	1.93318e-06	3.24117e-06	0	0	0	2.00508e-06	0	0	0
PWY-6124: inosine-5'-phosphate biosynthesis II|g__Erysipelatoclostridium.s__Clostridium_cocleatum	0	0	0	0	1.24818e-05	0	0	0	0	0	0	0	0	0	0	0	0	8.51146e-06	0	0	0	0	0	0	0	0	0	0	2.18341e-05	0	0	0	0	0	0	0	0	0	6.3433e-06	0	0	0	0	0	0	0	0	0	0
PWY-6124: inosine-5'-phosphate biosynthesis II|g__Erysipelatoclostridium.s__Clostridium_innocuum	0	0	0	0	0	0	0	0	0	0	0	0	0	2.65906e-05	0	0	0	0	0	0	0	0	0	0	0	0	0	0	0	0	0	0	0	0	0	0	0	0	0	0	0	0	0	0	0	0	0	0	0
PWY-6124: inosine-5'-phosphate biosynthesis II|g__Escherichia.s__Escherichia_coli	0	0	0	0	0	0	0	0	0	0	0	0	0	1.56927e-06	0	0	0	0	0	0	0	0	0	0	0	0	0	0	0	0	0	0	0	0	0	0	0	0	0	0	0	0	0	0	0	0	0	0	0
PWY-6124: inosine-5'-phosphate biosynthesis II|g__Faecalibaculum.s__Faecalibaculum_rodentium	0	0	0	0	0	0	0	0	0	3.48612e-05	0	0	0	0	0	0	0	6.7992e-06	0	0	1.18431e-05	0	0	0	0	0	0	0	0	0	0	0	1.41282e-05	0	0	2.82197e-06	0	0	0	0	0	0	0	0	0	0	0	0	0
PWY-6124: inosine-5'-phosphate biosynthesis II|g__Helicobacter.s__Helicobacter_bilis	0	0	0	0	0	0	0	0	0	0	0	0	0	0	0	0	0	0	0	0	0	0	0	8.27505e-06	0	0	0	0	0	0	0	0	0	4.46165e-06	0	0	0	1.70966e-05	0	0	0	0	0	0	0	0	0	0	0
PWY-6124: inosine-5'-phosphate biosynthesis II|g__Helicobacter.s__Helicobacter_hepaticus	0	0	0	0	2.69078e-06	0	0	0	0	0	0	0	0	0	0	0	0	0	0	0	0	0	0	0	0	0	0	0	0	0	0	0	0	0	0	0	0	0	0	0	0	0	0	6.70976e-06	0	1.9813e-06	0	0	0
PWY-6124: inosine-5'-phosphate biosynthesis II|g__Helicobacter.s__Helicobacter_typhlonius	4.91957e-05	0	0	0	0	0	0	0	0	0	0	0	0	2.55306e-05	0	0	0	0	0	0	0	1.92577e-05	0	0	0	0	0	6.06827e-05	3.1477e-05	0	0	0	0	0	0	0	4.04153e-05	0	2.04933e-05	1.89544e-05	0	0	0	0	0	0	0.000109372	0	5.15091e-05
PWY-6124: inosine-5'-phosphate biosynthesis II|g__Lachnospiraceae_unclassified.s__Lachnospiraceae_bacterium_M18_1	0	3.81614e-06	6.96534e-07	0	0	0	0	0	1.72507e-06	0	2.65164e-06	0	0	7.95124e-06	0	3.82788e-06	0	0	0	0	5.20183e-06	7.49761e-06	7.04876e-07	9.51493e-06	3.35724e-06	0	0	2.87937e-07	0	8.23187e-06	3.73157e-06	0	0	6.30768e-06	0	0	0	0	0	3.34849e-06	8.26585e-06	0	0	0	0	0	0	0	0
PWY-6124: inosine-5'-phosphate biosynthesis II|g__Lactobacillus.s__Lactobacillus_murinus	0	0	0	0	0	0	0	0	0	0	0	0	0	0	0	0	0	0	0	0	0	0	0	0	0	0	0	0	3.79479e-06	0	0	0	0	0	0	0	0	0	0	3.34953e-06	0	0	0	0	0	0	0	0	0
PWY-6124: inosine-5'-phosphate biosynthesis II|g__Lactobacillus.s__Lactobacillus_reuteri	0	0	0	0	3.43677e-06	0	0	0	0	0	0	0	0	0	0	0	0	0	0	0	0	0	0	0	0	0	0	0	0	0	0	0	0	0	0	0	0	0	0	0	0	0	0	0	0	0	0	0	0
PWY-6124: inosine-5'-phosphate biosynthesis II|g__Lactococcus.s__Lactococcus_lactis	0	0	0	0	1.2334e-05	0	0	0	0	0	0	0	0	0	0	0	0	0	0	0	0	0	0	0	0	0	0	0	0	0	0	0	3.02805e-06	0	5.32463e-06	0	0	0	2.6994e-06	0	0	0	0	0	0	0	0	9.81187e-06	0
PWY-6124: inosine-5'-phosphate biosynthesis II|g__Mucispirillum.s__Mucispirillum_schaedleri	4.56354e-05	0	0	0	1.6838e-05	0	0	0	1.23324e-05	0	0	0	0	1.20452e-05	2.38307e-05	2.35716e-06	1.12905e-05	0	0	0	0	0	6.06315e-05	7.51097e-06	2.05442e-05	9.52177e-06	0	0	6.51169e-05	7.77149e-06	0	0	0	6.20448e-06	3.56142e-05	1.47801e-05	0	0	6.85106e-06	0	1.9068e-05	1.05167e-05	0	1.37055e-05	0	2.2776e-06	0	3.59243e-05	0
PWY-6124: inosine-5'-phosphate biosynthesis II|g__Muribaculaceae_unclassified.s__Muribaculaceae_bacterium_DSM_103720	0	0	0	0	0	0	0	0	0	0	0	0	0	0	0	0	0	0	1.81416e-06	0	0	0	0	0	1.83559e-06	0	0	0	0	0	0	0	0	0	0	0	0	0	0	0	0	0	0	0	0	0	0	0	0
PWY-6124: inosine-5'-phosphate biosynthesis II|g__Muribaculum.s__Muribaculum_intestinale	0	0	0	0	0	0	0	0	0	0	0	0	0	0	0	0	0	0	3.47156e-06	0	5.56574e-06	0	0	0	0	0	0	0	0	0	0	0	0	0	0	0	0	0	0	0	0	0	0	0	0	0	0	0	0
PWY-6124: inosine-5'-phosphate biosynthesis II|g__Parabacteroides.s__Parabacteroides_distasonis	0	0	0	0	0	0	0	0	0	0	0	0	0	0	0	0	0	0	0	0	0	0	0	0	0	0	0	0	0	0	0	0	0	0	0	0	0	0	0	0	0	0	0	0	0	0	0	0	0
PWY-6124: inosine-5'-phosphate biosynthesis II|g__Parabacteroides.s__Parabacteroides_goldsteinii	0	0	4.71886e-06	0	0	0	0	0	0	0	0	2.04563e-06	0	1.03272e-05	6.17798e-06	0	0	5.37882e-05	0	0	0	0	1.16843e-05	0	0	0	0	0	1.10356e-05	0	0	0	0	0	0	3.65799e-06	0	0	4.6965e-06	0	0	0	0	0	0	0	0	0	0
PWY-6124: inosine-5'-phosphate biosynthesis II|g__Porphyromonas.s__Porphyromonas_sp_31_2	0	0	0	0	0	0	0	0	0	0	0	0	0	0	0	0	0	0	0	0	0	0	0	0	0	0	0	0	0	0	0	0	0	0	0	0	0	0	0	0	0	0	0	0	0	0	0	0	0
PWY-6124: inosine-5'-phosphate biosynthesis II|unclassified	9.85817e-05	0.000199208	0.000108971	0.000119703	0.000119397	2.34551e-05	0.000132869	9.82798e-05	0.000146319	0.000122856	6.36911e-05	0.000220541	6.51097e-05	5.11968e-05	4.85294e-05	0.0001611	9.92899e-05	0.000140777	0.00021412	3.59717e-05	0.000294646	0.00015346	0.000139203	0.000133209	0.000135049	0.000138018	0.000140139	9.33918e-05	8.32714e-05	0.000174112	0.000167494	8.14376e-05	5.78722e-05	0.000204494	5.00953e-05	4.44267e-05	8.707e-05	3.2439e-05	3.21425e-05	0.000214508	0.000165941	0.000116719	7.84541e-05	0.000119328	0.000148302	0.00010092	0.000102174	5.52178e-05	0.0001754
PWY-6125: superpathway of guanosine nucleotides de novo biosynthesis II	0.000637394	3.40681e-05	2.99124e-05	7.8406e-05	0.000205966	0.000108517	0.000108475	3.92328e-05	8.07388e-05	8.44461e-05	9.82496e-06	0.000257438	0.000109566	0.000391804	0.000320224	4.71629e-05	8.11684e-05	0.000402024	0.000254902	0.000204043	0.000368879	0.000203289	0.000352019	0.00011715	0.000174836	0.000111579	4.79836e-05	0.000431403	0.000658897	9.23505e-05	1.72097e-05	5.43407e-05	0.00028062	0.000130043	0.000235537	0.000336113	0.000250594	0.000220009	0.000361523	0.000216812	8.34844e-05	0.000127259	2.63868e-05	0.000116284	9.74998e-05	0.000107254	0.000636695	0.000166481	0.000275656
PWY-6125: superpathway of guanosine nucleotides de novo biosynthesis II|g__Bacteroides.s__Bacteroides_sartorii	0.000134774	0	0	0	0	0	0	0	0	0	0	0	0	0	0	0	0	0	0	0	0	0	0	0	0	0	0	2.82574e-05	0	0	0	0	0	0	0	2.33741e-05	1.70621e-05	0	0	0	0	0	0	0	0	0	2.5984e-05	0	0
PWY-6125: superpathway of guanosine nucleotides de novo biosynthesis II|g__Bacteroides.s__Bacteroides_vulgatus	0	0	0	0	0	0	9.13172e-06	0	0	0	0	0	0	0	0	0	0	0	0	0	0	0	0	0	0	0	0	0	0	0	0	0	0	0	0	0	0	0	0	0	0	0	0	0	0	8.23171e-06	0	0	0
PWY-6125: superpathway of guanosine nucleotides de novo biosynthesis II|g__Clostridium.s__Clostridium_perfringens	0	0	0	0	0	0	0	0	0	0	0	0	0	1.95472e-05	0	0	0	0	0	0	0	0	0	0	0	0	0	0	0	0	0	0	0	0	0	0	0	0	0	0	0	0	0	0	0	0	0	0	0
PWY-6125: superpathway of guanosine nucleotides de novo biosynthesis II|g__Erysipelatoclostridium.s__Clostridium_innocuum	0	0	0	0	0	0	0	0	0	0	0	0	0	1.3091e-05	0	0	0	0	0	0	0	0	0	0	0	0	0	0	0	0	0	0	0	0	0	0	0	0	0	0	0	0	0	0	0	0	0	0	0
PWY-6125: superpathway of guanosine nucleotides de novo biosynthesis II|g__Escherichia.s__Escherichia_coli	0	0	0	0	0	0	0	0	0	0	0	0	0	0	0	0	0	0	0	0	0	0	0	0	0	0	0	0	0	0	0	0	0	0	0	0	0	0	0	0	0	0	0	0	0	0	0	0	0
PWY-6125: superpathway of guanosine nucleotides de novo biosynthesis II|g__Helicobacter.s__Helicobacter_bilis	0	0	0	0	0	0	0	0	0	0	0	0	0	0	0	0	0	0	0	3.06578e-05	0	0	0	0	0	0	0	0	0	0	0	0	0	3.54587e-06	0	0	0	5.04093e-05	0	0	0	0	0	0	0	0	0	0	0
PWY-6125: superpathway of guanosine nucleotides de novo biosynthesis II|g__Helicobacter.s__Helicobacter_hepaticus	0	0	0	0	3.8613e-06	0	0	0	0	0	0	0	0	0	0	0	0	0	0	0	0	0	0	0	0	0	0	0	0	0	0	0	0	0	0	0	0	0	0	0	0	0	0	0	0	0	0	0	0
PWY-6125: superpathway of guanosine nucleotides de novo biosynthesis II|g__Helicobacter.s__Helicobacter_typhlonius	3.98229e-05	0	0	0	0	0	0	0	0	0	0	0	0	2.61943e-05	0	0	0	0	0	0	0	2.47102e-05	0	0	0	0	0	6.27466e-05	2.23143e-05	0	0	0	0	0	0	0	3.31357e-05	0	2.65219e-05	1.48277e-05	0	0	0	0	0	0	0.000114153	0	4.15964e-05
PWY-6125: superpathway of guanosine nucleotides de novo biosynthesis II|g__Mucispirillum.s__Mucispirillum_schaedleri	1.3814e-05	0	0	0	1.99595e-05	0	0	0	7.20637e-06	0	0	0	0	0	0	0	0	0	0	0	0	0	3.04074e-05	0	1.04966e-05	7.41881e-06	0	0	4.34508e-05	7.67082e-06	0	0	0	0	0	1.97091e-05	0	0	0	0	4.20823e-06	1.38272e-05	0	8.05079e-06	0	0	0	1.80774e-05	0
PWY-6125: superpathway of guanosine nucleotides de novo biosynthesis II|g__Muribaculum.s__Muribaculum_intestinale	0	0	0	0	0	0	0	0	0	0	0	0	0	0	0	0	0	0	4.61638e-06	0	1.42187e-05	0	0	0	0	0	0	0	0	0	0	0	0	0	0	0	0	0	0	0	0	0	0	0	0	0	0	0	0
PWY-6125: superpathway of guanosine nucleotides de novo biosynthesis II|g__Parabacteroides.s__Parabacteroides_distasonis	0	0	0	0	0	0	0	0	0	0	0	0	0	0	0	0	0	0	0	0	0	0	0	0	0	0	0	0	0	0	0	0	0	0	0	0	0	0	0	0	0	0	0	0	0	0	0	0	0
PWY-6125: superpathway of guanosine nucleotides de novo biosynthesis II|g__Parabacteroides.s__Parabacteroides_goldsteinii	0	0	0	0	0	0	0	0	0	0	0	0	0	1.01906e-05	0	0	0	6.79877e-05	0	0	0	0	6.55908e-06	0	0	0	0	0	6.41832e-06	0	0	0	0	0	4.76804e-06	0	0	0	5.28302e-06	0	0	0	0	0	0	0	0	0	0
PWY-6125: superpathway of guanosine nucleotides de novo biosynthesis II|g__Porphyromonas.s__Porphyromonas_sp_31_2	0	0	0	0	0	0	0	0	0	0	0	0	0	0	0	0	0	0	0	0	0	0	0	0	0	0	0	0	0	0	0	0	0	0	0	0	0	0	0	0	0	0	0	0	0	0	0	0	0
PWY-6125: superpathway of guanosine nucleotides de novo biosynthesis II|unclassified	7.52033e-05	3.37195e-05	2.89425e-05	4.99232e-05	8.62143e-05	6.02441e-05	3.44928e-05	2.39145e-05	1.40547e-05	7.38684e-05	4.10469e-06	0.000222375	2.80686e-05	6.48201e-05	8.80382e-05	1.74735e-05	3.13309e-05	0.000116291	0.000171417	0	0.000144081	3.87226e-05	0.000130629	2.94392e-05	3.43554e-05	5.025e-05	2.53689e-05	3.26527e-05	3.07379e-05	2.52355e-05	9.6444e-06	4.04602e-05	0.000168161	3.32682e-05	2.71461e-05	6.9635e-05	3.39743e-05	8.05451e-06	2.03745e-05	4.0701e-05	5.47416e-06	4.91897e-05	2.42376e-05	3.44943e-05	0	3.84561e-05	4.02246e-05	2.28188e-05	1.91036e-05
PWY-6126: superpathway of adenosine nucleotides de novo biosynthesis II	0.000743586	3.96836e-05	4.32438e-05	0.000106649	0.000263854	0.00013879	0.000130671	5.53592e-05	0.000100178	0.0001128	1.10174e-05	0.00030629	0.000140932	0.000407407	0.000380113	5.67803e-05	9.69578e-05	0.000489503	0.000282007	0.000199746	0.000444105	0.00021687	0.000416567	0.000129747	0.000204937	0.000125318	6.67815e-05	0.000443739	0.00071228	0.000108522	2.2561e-05	7.44021e-05	0.000336181	0.000153272	0.000277276	0.000358134	0.000266076	0.000211478	0.000375233	0.000270378	9.83884e-05	0.000146593	3.82141e-05	0.000139256	0.000121472	0.000130544	0.000697042	0.000183753	0.000359047
PWY-6126: superpathway of adenosine nucleotides de novo biosynthesis II|g__Bacteroides.s__Bacteroides_sartorii	0.000162416	0	0	0	0	0	0	0	0	0	0	0	0	0	0	0	0	0	0	0	0	0	0	0	0	0	0	3.10203e-05	0	0	0	0	0	0	0	2.39675e-05	1.8459e-05	0	0	0	0	0	0	0	0	0	2.9548e-05	0	0
PWY-6126: superpathway of adenosine nucleotides de novo biosynthesis II|g__Bacteroides.s__Bacteroides_vulgatus	0	0	0	0	0	0	9.66407e-06	0	0	0	0	0	0	0	0	0	0	0	0	0	0	0	0	0	0	0	0	0	0	0	0	0	0	0	0	0	0	0	0	0	0	0	0	0	0	9.68666e-06	0	0	0
PWY-6126: superpathway of adenosine nucleotides de novo biosynthesis II|g__Clostridium.s__Clostridium_perfringens	0	0	0	0	0	0	0	0	0	0	0	0	0	2.29716e-05	0	0	0	0	0	0	0	0	0	0	0	0	0	0	0	0	0	0	0	0	0	0	0	0	0	0	0	0	0	0	0	0	0	0	0
PWY-6126: superpathway of adenosine nucleotides de novo biosynthesis II|g__Erysipelatoclostridium.s__Clostridium_innocuum	0	0	0	0	0	0	0	0	0	0	0	0	0	1.10704e-05	0	0	0	0	0	0	0	0	0	0	0	0	0	0	0	0	0	0	0	0	0	0	0	0	0	0	0	0	0	0	0	0	0	0	0
PWY-6126: superpathway of adenosine nucleotides de novo biosynthesis II|g__Escherichia.s__Escherichia_coli	0	0	0	0	0	0	0	0	0	0	0	0	0	4.02939e-06	0	0	0	0	0	0	0	0	0	0	0	0	0	0	0	0	0	0	0	0	0	0	0	0	0	0	0	0	0	0	0	0	0	0	0
PWY-6126: superpathway of adenosine nucleotides de novo biosynthesis II|g__Helicobacter.s__Helicobacter_bilis	0	0	0	0	0	0	0	0	0	0	0	0	0	0	0	0	0	0	0	5.43755e-05	0	0	0	9.38866e-06	8.85501e-06	0	0	0	0	0	0	0	0	4.23661e-06	0	0	0	3.93621e-05	0	0	0	0	0	0	0	0	0	0	0
PWY-6126: superpathway of adenosine nucleotides de novo biosynthesis II|g__Helicobacter.s__Helicobacter_hepaticus	0	0	0	0	3.96535e-06	0	4.31283e-06	0	0	0	0	0	0	0	0	0	0	0	0	0	0	0	0	0	0	0	0	0	0	0	0	0	0	0	0	0	0	0	0	1.60817e-06	0	0	0	1.77218e-05	0	3.25982e-06	0	0	0
PWY-6126: superpathway of adenosine nucleotides de novo biosynthesis II|g__Helicobacter.s__Helicobacter_typhlonius	6.56248e-05	0	0	0	0	0	0	0	0	0	0	0	0	3.76431e-05	0	0	0	0	0	0	0	2.99021e-05	0	0	0	0	0	6.83758e-05	4.04937e-05	0	0	0	0	0	0	0	4.5833e-05	0	2.83119e-05	2.05622e-05	0	0	0	0	0	0	0.000126303	0	5.93251e-05
PWY-6126: superpathway of adenosine nucleotides de novo biosynthesis II|g__Mucispirillum.s__Mucispirillum_schaedleri	6.18418e-05	0	0	0	2.3727e-05	0	0	0	1.48776e-05	0	0	0	0	1.74539e-05	3.68176e-05	3.15453e-06	1.58634e-05	0	0	0	0	0	8.25685e-05	1.08507e-05	2.65284e-05	1.26357e-05	0	0	7.66216e-05	8.99992e-06	0	0	0	8.10705e-06	4.40962e-05	1.99852e-05	0	0	9.35598e-06	0	2.4407e-05	1.40684e-05	0	1.73e-05	0	3.1258e-06	0	4.84644e-05	0
PWY-6126: superpathway of adenosine nucleotides de novo biosynthesis II|g__Muribaculum.s__Muribaculum_intestinale	0	0	0	0	0	0	0	0	0	0	0	0	0	0	0	0	0	0	4.24354e-06	0	8.7754e-06	0	0	0	0	0	0	0	0	0	0	0	0	0	0	0	0	0	0	0	0	0	0	0	0	0	0	0	0
PWY-6126: superpathway of adenosine nucleotides de novo biosynthesis II|g__Parabacteroides.s__Parabacteroides_goldsteinii	0	0	0	0	0	0	0	0	0	0	0	0	0	1.616e-05	5.75085e-06	0	0	6.09652e-05	0	0	0	0	8.52853e-06	0	0	0	0	0	2.99888e-06	0	0	0	0	0	0	0	0	0	0	0	0	0	0	0	0	0	0	0	0
PWY-6126: superpathway of adenosine nucleotides de novo biosynthesis II|unclassified	9.37204e-05	3.93735e-05	4.1299e-05	5.98936e-05	0.000110957	6.5185e-05	4.46639e-05	2.91391e-05	2.02748e-05	9.43914e-05	4.59178e-06	0.000251441	2.9631e-05	7.11749e-05	8.98287e-05	2.36691e-05	3.96148e-05	0.000121056	0.000201807	0	0.000198751	4.38355e-05	0.000172534	3.64454e-05	4.78847e-05	6.24112e-05	3.5452e-05	4.00649e-05	3.3163e-05	3.07063e-05	1.13507e-05	5.06355e-05	0.000157022	4.60345e-05	2.87963e-05	7.59099e-05	4.44601e-05	1.1579e-05	2.44773e-05	5.8102e-05	5.74216e-06	6.05843e-05	3.38015e-05	3.98333e-05	0	5.2026e-05	5.31552e-05	2.48244e-05	2.77371e-05
PWY-6143: CMP-pseudaminate biosynthesis	1.47678e-05	1.05663e-05	3.19894e-05	5.2788e-05	1.04035e-05	0	2.93582e-05	9.65387e-06	3.47605e-05	3.74262e-05	5.60917e-06	0	1.05203e-05	3.40889e-06	0	1.30858e-05	7.75069e-06	1.76879e-05	3.0306e-05	2.0546e-05	9.32669e-06	1.77532e-05	3.13484e-05	1.21023e-05	3.64118e-05	6.64438e-06	5.37749e-06	4.66772e-05	7.46594e-06	0	1.59352e-05	0	0	1.35413e-05	1.51533e-05	1.06314e-05	1.92384e-05	0	0	1.22385e-05	4.33795e-06	3.68652e-06	2.2412e-05	1.20425e-05	0	1.37911e-05	3.18295e-05	2.30562e-05	6.66936e-06
PWY-6143: CMP-pseudaminate biosynthesis|unclassified	1.47678e-05	1.05663e-05	3.19894e-05	5.26214e-05	0	0	2.93582e-05	9.65387e-06	3.47605e-05	3.74262e-05	5.60564e-06	0	1.04014e-05	3.07577e-06	0	1.30858e-05	7.74652e-06	1.69096e-05	3.02877e-05	2.0546e-05	9.27531e-06	1.7709e-05	3.13484e-05	1.20888e-05	3.63685e-05	6.64277e-06	5.37749e-06	4.66772e-05	0	0	1.59352e-05	0	0	1.35223e-05	1.48129e-05	1.01028e-05	1.92384e-05	0	0	1.22347e-05	4.33795e-06	3.68652e-06	2.17859e-05	1.20425e-05	0	1.37911e-05	3.18295e-05	2.30562e-05	6.66086e-06
PWY-6147: 6-hydroxymethyl-dihydropterin diphosphate biosynthesis I	1.40287e-05	0	0	1.55159e-05	2.8498e-05	3.26814e-05	0	0	0	4.57406e-06	0	1.03574e-05	1.2622e-05	2.51744e-05	7.3353e-05	0	0	4.89488e-05	8.8184e-06	0	1.07033e-05	1.56092e-06	6.1219e-06	0	0	0	0	1.72546e-05	1.61735e-05	0	5.58322e-06	0	8.85897e-05	0	8.66252e-06	1.46722e-05	9.42549e-06	7.01307e-06	2.78269e-05	0	0	1.0237e-05	3.98113e-05	0	0	5.06048e-06	1.49987e-05	8.26787e-06	9.11608e-06
PWY-6147: 6-hydroxymethyl-dihydropterin diphosphate biosynthesis I|g__Bacteroides.s__Bacteroides_sartorii	5.54012e-06	0	0	0	0	0	0	0	0	0	0	0	0	0	0	0	0	0	0	0	0	0	0	0	0	0	0	0	0	0	0	0	0	0	0	0	0	0	0	0	0	0	0	0	0	0	0	0	0
PWY-6147: 6-hydroxymethyl-dihydropterin diphosphate biosynthesis I|g__Escherichia.s__Escherichia_coli	0	0	0	0	0	0	0	0	0	0	0	0	0	3.16296e-06	0	0	0	0	0	0	0	0	0	0	0	0	0	0	0	0	0	0	0	0	0	0	0	0	0	0	0	0	0	0	0	0	0	0	0
PWY-6147: 6-hydroxymethyl-dihydropterin diphosphate biosynthesis I|g__Helicobacter.s__Helicobacter_typhlonius	0	0	0	0	0	0	0	0	0	0	0	0	0	0	0	0	0	0	0	0	0	0	0	0	0	0	0	2.26888e-06	4.61898e-06	0	0	0	0	0	0	0	0	0	2.28248e-06	0	0	0	0	0	0	0	6.60964e-06	0	0
PWY-6147: 6-hydroxymethyl-dihydropterin diphosphate biosynthesis I|g__Lactococcus.s__Lactococcus_lactis	0	0	0	5.80436e-06	5.6327e-06	0	0	0	0	0	0	0	0	0	0	0	0	3.01375e-06	0	0	0	0	0	0	0	0	0	3.0666e-06	3.32424e-06	0	0	0	1.58148e-05	0	0	0	0	0	1.34324e-05	0	0	0	1.87672e-05	0	0	0	1.30126e-06	0	0
PWY-6147: 6-hydroxymethyl-dihydropterin diphosphate biosynthesis I|g__Parabacteroides.s__Parabacteroides_distasonis	0	0	0	0	0	0	0	0	0	0	0	0	0	0	0	0	0	0	0	0	0	0	0	0	0	0	0	0	0	0	0	0	0	0	0	0	0	0	0	0	0	0	0	0	0	0	0	0	0
PWY-6147: 6-hydroxymethyl-dihydropterin diphosphate biosynthesis I|unclassified	0	0	0	0	0	0	0	0	0	0	0	0	0	0	0	0	0	1.42824e-06	0	0	0	1.5578e-06	0	0	0	0	0	0	1.48641e-06	0	0	0	0	0	0	0	0	0	0	0	0	0	6.38945e-06	0	0	0	0	0	0
PWY-6151: S-adenosyl-L-methionine salvage I	0.000314996	0.000337435	0.000287471	0.000211429	0.000324832	0.000133763	0.000225983	0.00043949	0.000216688	0.000245458	0.0002094	0.000208299	0.000223999	0.000270321	0.000157865	0.000366627	0.000363478	0.000218297	0.000331891	0.000244496	0.000312598	0.000292243	0.00022439	0.000662626	0.000476591	0.000265635	0.000289265	0.000416641	0.000470877	0.000363141	0.000391375	0.000350372	0.000150669	0.000361841	0.000191328	0.000134946	0.000333352	0.000191539	0.000297216	0.000348633	0.000248481	0.00029649	0.000245712	0.000366156	0.000184195	0.000147508	0.000474547	0.000217958	0.00107361
[truncated: 1,323 more rows]
[truncated: 30 more columns]
