# Supplementary material for: Integrative analysis of the mouse cecal microbiome across diet, age, and weight in the diverse BXD population
Source: Microbiome. 2026 May 12;14:144. doi: 10.1186/s40168-026-02369-x (PMC13173809; doi:10.1186/s40168-026-02369-x)
Supplement: Supplementary file 9 — Supplementary Material 8. Table S1. Individual mouse metadata for all cecal samples. Table S2. Raw RNA-Seq counts of cecal tissue mRNA expression. Table S3. Log-transformed TPM values (TPM + 1) of cecal tissue mRNA expression. Table S4. Relative bacterial abundances by taxonomic rank for MG measurements of cecal contents, via the MetaPhlAn 4 pipeline. Table S5. Relative bacterial abundances by taxonomic rank for MT measurements of cecal contents, via the MetaPhlAn 4 pipeline. Table S6. Functional pathway analysis of MG measurements of cecal contents, via the HUMAnN 3.8 pipeline. Table S7. Functional pathway analysis of MT measurements of cecal contents, via the HUMAnN 3.8 pipeline. Table S8. Cross-reference table for bacteria taxonomic names between the MetaPhlAn4, SGB_ID, and GTDB databases. Table S9. Raw counts of bacterial abundances by taxonomic rank for MG measurements of cecal contents, by the Kraken2 pipeline. [file 40168_2026_2369_MOESM8_ESM.zip › TableS8_metaDNA_metaRNA_SGB2GTDB_zy.txt]

mteaphlan4	SGB_ID	GTDB
k__Bacteria|p__Bacteroidetes|c__CFGB76719|o__OFGB76719|f__FGB76719|g__GGB23844|s__GGB23844_SGB35575	SGB35575	d__Bacteria;p__Bacteroidota;c__Bacteroidia;o__Bacteroidales;f__UBA932;g__Cryptobacteroides;s__Cryptobacteroides sp910585445
k__Bacteria|p__Firmicutes|c__Bacilli|o__Lactobacillales|f__Streptococcaceae|g__Lactococcus|s__Lactococcus_SGB40208	SGB40208	d__Bacteria;p__Bacteroidota;c__Bacteroidia;o__Bacteroidales;f__Rikenellaceae;g__Alistipes;s__Alistipes sp009774895
k__Bacteria|p__Firmicutes|c__CFGB8152|o__OFGB8152|f__FGB8152|g__GGB28870|s__GGB28870_SGB41549	SGB41549	d__Bacteria;p__Firmicutes_A;c__Clostridia;o__Lachnospirales;f__Lachnospiraceae;g__Acetatifactor;s__Acetatifactor sp910585665
k__Bacteria|p__Firmicutes|c__Clostridia|o__Eubacteriales|f__Lachnospiraceae|g__GGB27876|s__GGB27876_SGB40310	SGB40310	d__Bacteria;p__Bacteroidota;c__Bacteroidia;o__Bacteroidales;f__Muribaculaceae;g__CAG-873;s__CAG-873 sp009775265
k__Bacteria|p__Bacteroidetes|c__CFGB76183|o__OFGB76183|f__FGB76183|g__GGB27774|s__GGB27774_SGB40188	SGB40188	d__Bacteria;p__Bacteroidota;c__Bacteroidia;o__Bacteroidales;f__Rikenellaceae;g__Tidjanibacter;s__Tidjanibacter sp910577285
k__Bacteria|p__Bacteroidetes|c__Bacteroidia|o__Bacteroidales|f__Muribaculaceae|g__GGB28916|s__GGB28916_SGB41612	SGB41612	d__Bacteria;p__Firmicutes_A;c__Clostridia;o__Lachnospirales;f__Lachnospiraceae;g__Kineothrix;s__Kineothrix sp910588855
k__Bacteria|p__Firmicutes|c__Clostridia|o__Eubacteriales|f__Oscillospiraceae|g__GGB75064|s__GGB75064_SGB43546	SGB43546	d__Bacteria;p__Firmicutes_A;c__Clostridia;o__Oscillospirales;f__Oscillospiraceae;g__Lawsonibacter;s__Lawsonibacter sp910585815
k__Bacteria|p__Firmicutes|c__Clostridia|o__Eubacteriales|f__Christensenellaceae|g__GGB30455|s__GGB30455_SGB43519	SGB43519	d__Bacteria;p__Firmicutes_A;c__Clostridia;o__Oscillospirales;f__Oscillospiraceae;g__Pelethomonas;s__Pelethomonas sp910587785
k__Bacteria|p__Bacteria_unclassified|c__CFGB76064|o__OFGB76064|f__FGB76064|g__GGB28904|s__GGB28904_SGB41597	SGB41597	d__Bacteria;p__Firmicutes_A;c__Clostridia;o__Lachnospirales;f__Lachnospiraceae;g__UBA3282;s__UBA3282 sp009774655
k__Bacteria|p__Firmicutes|c__CFGB76293|o__OFGB76293|f__FGB76293|g__GGB62427|s__GGB62427_SGB41546	SGB41546	d__Bacteria;p__Firmicutes_A;c__Clostridia;o__Lachnospirales;f__Lachnospiraceae;g__Acetatifactor;s__Acetatifactor sp910585425
k__Bacteria|p__Firmicutes|c__Clostridia|o__Eubacteriales|f__Oscillospiraceae|g__GGB30457|s__GGB30457_SGB63218	SGB63218	d__Bacteria;p__Firmicutes_A;c__Clostridia;o__Oscillospirales;f__Oscillospiraceae;g__Pelethomonas;s__Pelethomonas sp910588365
k__Bacteria|p__Firmicutes|c__CFGB76790|o__OFGB76790|f__FGB76790|g__GGB30302|s__GGB30302_SGB43266	SGB43266	d__Bacteria;p__Firmicutes_A;c__Clostridia;o__Oscillospirales;f__Ruminococcaceae;g__Angelakisella;s__Angelakisella sp013316495
k__Bacteria|p__Proteobacteria|c__Deltaproteobacteria|o__Desulfovibrionales|f__Desulfovibrionaceae|g__GGB28317|s__GGB28317_SGB40889	SGB40889	d__Bacteria;p__Desulfobacterota_I;c__Desulfovibrionia;o__Desulfovibrionales;f__Desulfovibrionaceae;g__Bilophila;s__Bilophila sp910585945
k__Bacteria|p__Firmicutes|c__Bacilli|o__Lactobacillales|f__Aerococcaceae|g__GGB28248|s__GGB28248_SGB40791	SGB40791	d__Bacteria;p__Bacteroidota;c__Bacteroidia;o__Bacteroidales;f__Marinifilaceae;g__Odoribacter;s__Odoribacter sp910589025
k__Bacteria|p__Bacteria_unclassified|c__Bacteria_unclassified|o__Bacteria_unclassified|f__Bacteria_unclassified|g__GGB14001|s__GGB14001_SGB21428	SGB21428	d__Bacteria;p__Bacteroidota;c__Bacteroidia;o__Bacteroidales;f__Muribaculaceae;g__UBA7173;s__UBA7173 sp001689485
k__Bacteria|p__Bacteria_unclassified|c__CFGB9644|o__OFGB9644|f__FGB9644|g__GGB79804|s__GGB79804_SGB41650	SGB41650	d__Bacteria;p__Firmicutes_A;c__Clostridia;o__Lachnospirales;f__Lachnospiraceae;g__UMGS1370;s__UMGS1370 sp910577645
k__Bacteria|p__Bacteria_unclassified|c__Bacteria_unclassified|o__Bacteria_unclassified|f__Bacteria_unclassified|g__Bacteria_unclassified|s__Bacteria_unclassified_SGB43541	SGB43541	d__Bacteria;p__Firmicutes_A;c__Clostridia;o__Oscillospirales;f__Oscillospiraceae;g__Lawsonibacter;s__
k__Bacteria|p__Proteobacteria|c__CFGB76404|o__OFGB76404|f__FGB76404|g__GGB30667|s__GGB30667_SGB43809	SGB43809	d__Bacteria;p__Proteobacteria;c__Alphaproteobacteria;o__RF32;f__CAG-239;g__Scatocola;s__Scatocola sp910577205
k__Bacteria|p__Firmicutes|c__Clostridia|o__Eubacteriales|f__Oscillospiraceae|g__GGB5207|s__GGB5207_SGB43496	SGB43496	d__Bacteria;p__Firmicutes_A;c__Clostridia;o__Oscillospirales;f__Oscillospiraceae;g__Dysosmobacter;s__Dysosmobacter sp910585385
k__Bacteria|p__Firmicutes|c__Clostridia|o__Eubacteriales|f__Oscillospiraceae|g__GGB45514|s__GGB45514_SGB63186	SGB63186	d__Bacteria;p__Firmicutes_A;c__Clostridia;o__Oscillospirales;f__Oscillospiraceae;g__NSJ-51;s__NSJ-51 sp910585415
k__Bacteria|p__Firmicutes|c__Clostridia|o__Eubacteriales|f__Oscillospiraceae|g__GGB45536|s__GGB45536_SGB63216	SGB63216	d__Bacteria;p__Firmicutes_A;c__Clostridia;o__Oscillospirales;f__Oscillospiraceae;g__CAJFPI01;s__
k__Bacteria|p__Firmicutes|c__Clostridia|o__Eubacteriales|f__Oscillospiraceae|g__GGB74395|s__GGB74395_SGB43523	SGB43523	d__Bacteria;p__Firmicutes_A;c__Clostridia;o__Oscillospirales;f__Oscillospiraceae;g__Pelethomonas;s__Pelethomonas sp910579965
k__Bacteria|p__Bacteroidetes|c__CFGB76349|o__OFGB76349|f__FGB76349|g__GGB27861|s__GGB27861_SGB40295	SGB40295	d__Bacteria;p__Bacteroidota;c__Bacteroidia;o__Bacteroidales;f__Muribaculaceae;g__CAG-485;s__CAG-485 sp003979075
k__Bacteria|p__Proteobacteria|c__Deltaproteobacteria|o__Desulfovibrionales|f__Desulfovibrionaceae|g__Desulfovibrio|s__Desulfovibrio_SGB41239	SGB41239	d__Bacteria;p__Firmicutes_A;c__Clostridia;o__Lachnospirales;f__Anaerotignaceae;g__Anaerotignum;s__Anaerotignum sp910576545
k__Bacteria|p__Bacteroidetes|c__CFGB4875|o__OFGB4875|f__FGB4875|g__GGB24146|s__GGB24146_SGB35950	SGB35950	d__Bacteria;p__Bacteroidota;c__Bacteroidia;o__Bacteroidales;f__Muribaculaceae;g__CAG-485;s__CAG-485 sp002361155
k__Bacteria|p__Bacteroidetes|c__CFGB76111|o__OFGB76111|f__FGB76111|g__GGB79628|s__GGB79628_SGB35895	SGB35895	d__Bacteria;p__Bacteroidota;c__Bacteroidia;o__Bacteroidales;f__Rikenellaceae;g__Alistipes;s__Alistipes sp002428825
k__Bacteria|p__Firmicutes|c__Clostridia|o__Eubacteriales|f__Eubacteriaceae|g__GGB28632|s__GGB28632_SGB41253	SGB41253	d__Bacteria;p__Firmicutes_A;c__Clostridia;o__Lachnospirales;f__Lachnospiraceae;g__MGBC165282;s__MGBC165282 sp910589265
k__Bacteria|p__Bacteroidetes|c__CFGB1791|o__OFGB1791|f__FGB1791|g__GGB27770|s__GGB27770_SGB40184	SGB40184	d__Bacteria;p__Bacteroidota;c__Bacteroidia;o__Bacteroidales;f__Rikenellaceae;g__Avirikenella;s__Avirikenella sp910588925
k__Bacteria|p__Firmicutes|c__CFGB6645|o__OFGB6645|f__FGB6645|g__GGB28989|s__GGB28989_SGB41703	SGB41703	d__Bacteria;p__Firmicutes_A;c__Clostridia;o__Lachnospirales;f__Lachnospiraceae;g__Eubacterium_F;s__Eubacterium_F sp910575665
k__Bacteria|p__Firmicutes|c__Clostridia|o__Eubacteriales|f__Lachnospiraceae|g__GGB28836|s__GGB28836_SGB41496	SGB41496	d__Bacteria;p__Firmicutes_A;c__Clostridia;o__Lachnospirales;f__Lachnospiraceae;g__COE1;s__COE1 sp910585765
k__Bacteria|p__Proteobacteria|c__CFGB28310|o__OFGB28310|f__FGB28310|g__GGB28310|s__GGB28310_SGB40880	SGB40880	d__Bacteria;p__Desulfobacterota_I;c__Desulfovibrionia;o__Desulfovibrionales;f__Desulfovibrionaceae;g__Desulfovibrio;s__Desulfovibrio sp009773975
k__Bacteria|p__Firmicutes|c__Clostridia|o__Eubacteriales|f__Eubacteriaceae|g__GGB24132|s__GGB24132_SGB35935	SGB35935	d__Bacteria;p__Bacteroidota;c__Bacteroidia;o__Bacteroidales;f__Muribaculaceae;g__CAG-873;s__CAG-873 sp002490635
k__Bacteria|p__Firmicutes|c__CFGB8157|o__OFGB8157|f__FGB8157|g__GGB28996|s__GGB28996_SGB41712	SGB41712	d__Bacteria;p__Firmicutes_A;c__Clostridia;o__Lachnospirales;f__Lachnospiraceae;g__RGIG4057;s__RGIG4057 sp910577675
k__Bacteria|p__Firmicutes|c__Clostridia|o__Eubacteriales|f__Oscillospiraceae|g__GGB30468|s__GGB30468_SGB43552	SGB43552	d__Bacteria;p__Firmicutes_A;c__Clostridia;o__Oscillospirales;f__Oscillospiraceae;g__Lawsonibacter;s__
k__Bacteria|p__Firmicutes|c__CFGB76293|o__OFGB76293|f__FGB76293|g__GGB20149|s__GGB20149_SGB29430	SGB29430	d__Bacteria;p__Firmicutes_A;c__Clostridia;o__Lachnospirales;f__Lachnospiraceae;g__Acetatifactor;s__Acetatifactor sp003612485
k__Bacteria|p__Firmicutes|c__CFGB9827|o__OFGB9827|f__FGB9827|g__GGB29531|s__GGB29531_SGB42317	SGB42317	d__Bacteria;p__Firmicutes_B;c__Dehalobacteriia;o__UBA4068;f__UBA5755;g__Avidehalobacter;s__
k__Bacteria|p__Bacteroidetes|c__CFGB76719|o__OFGB76719|f__FGB76719|g__GGB27697|s__GGB27697_SGB40070	SGB40070	d__Bacteria;p__Bacteroidota;c__Bacteroidia;o__Bacteroidales;f__UBA932;g__Cryptobacteroides;s__Cryptobacteroides sp009774765
k__Bacteria|p__Bacteroidetes|c__CFGB75970|o__OFGB75970|f__FGB75970|g__GGB24149|s__GGB24149_SGB35953	SGB35953	d__Bacteria;p__Bacteroidota;c__Bacteroidia;o__Bacteroidales;f__Muribaculaceae;g__CAG-485;s__CAG-485 sp002361215
k__Bacteria|p__Firmicutes|c__Clostridia|o__Eubacteriales|f__Peptostreptococcaceae|g__GGB42586|s__GGB42586_SGB59781	SGB59781	d__Bacteria;p__Firmicutes_A;c__Clostridia;o__Lachnospirales;f__Lachnospiraceae;g__14-2;s__14-2 sp910580015
k__Bacteria|p__Actinobacteria|c__Actinomycetia|o__Streptomycetales|f__Streptomycetaceae|g__GGB30301|s__GGB30301_SGB43265	SGB43265	d__Bacteria;p__Firmicutes_A;c__Clostridia;o__Oscillospirales;f__Ruminococcaceae;g__Angelakisella;s__
k__Bacteria|p__Firmicutes|c__Clostridia|o__Eubacteriales|f__Lachnospiraceae|g__GGB28766|s__GGB28766_SGB41416	SGB41416	d__Bacteria;p__Firmicutes_A;c__Clostridia;o__Lachnospirales;f__Lachnospiraceae;g__Sporofaciens;s__Sporofaciens sp910575835
k__Bacteria|p__Bacteria_unclassified|c__CFGB76138|o__OFGB76138|f__FGB76138|g__GGB79948|s__GGB79948_SGB41679	SGB41679	d__Bacteria;p__Firmicutes_A;c__Clostridia;o__Lachnospirales;f__Lachnospiraceae;g__Ventrimonas;s__Ventrimonas sp910577765
k__Bacteria|p__Firmicutes|c__CFGB76790|o__OFGB76790|f__FGB76790|g__GGB30302|s__GGB30302_SGB43267	SGB43267	d__Bacteria;p__Firmicutes_A;c__Clostridia;o__Oscillospirales;f__Ruminococcaceae;g__Angelakisella;s__Angelakisella sp910585525
k__Bacteria|p__Firmicutes|c__Clostridia|o__Eubacteriales|f__Oscillospiraceae|g__GGB30463|s__GGB30463_SGB43537	SGB43537	d__Bacteria;p__Firmicutes_A;c__Clostridia;o__Oscillospirales;f__Oscillospiraceae;g__Lawsonibacter;s__Lawsonibacter sp910577805
k__Bacteria|p__Firmicutes|c__Bacilli|o__Bacillales|f__Staphylococcaceae|g__GGB27929|s__GGB27929_SGB40368	SGB40368	d__Bacteria;p__Bacteroidota;c__Bacteroidia;o__Bacteroidales;f__Muribaculaceae;g__CAG-873;s__CAG-873 sp009775535
k__Bacteria|p__Firmicutes|c__CFGB75988|o__OFGB75988|f__FGB75988|g__GGB79760|s__GGB79760_SGB63182	SGB63182	d__Bacteria;p__Firmicutes_A;c__Clostridia;o__Oscillospirales;f__Oscillospiraceae;g__Evtepia;s__Evtepia sp910584805
k__Bacteria|p__Firmicutes|c__Clostridia|o__Eubacteriales|f__Lachnospiraceae|g__GGB28763|s__GGB28763_SGB41411	SGB41411	d__Bacteria;p__Firmicutes_A;c__Clostridia;o__Lachnospirales;f__Lachnospiraceae;g__Sporofaciens;s__Sporofaciens sp910574885
k__Bacteria|p__Bacteroidetes|c__CFGB2838|o__OFGB2838|f__FGB2838|g__GGB28403|s__GGB28403_SGB40190	SGB40190	d__Bacteria;p__Bacteroidota;c__Bacteroidia;o__Bacteroidales;f__Rikenellaceae;g__Alistipes;s__Alistipes sp910587675
k__Bacteria|p__Firmicutes|c__Clostridia|o__Eubacteriales|f__Oscillospiraceae|g__GGB74408|s__GGB74408_SGB43542	SGB43542	d__Bacteria;p__Firmicutes_A;c__Clostridia;o__Oscillospirales;f__Oscillospiraceae;g__Lawsonibacter;s__
k__Bacteria|p__Firmicutes|c__Tissierellia|o__Tissierellales|f__Peptoniphilaceae|g__GGB28437|s__GGB28437_SGB41020	SGB41020	d__Bacteria;p__Firmicutes_A;c__Clostridia;o__Christensenellales;f__CAG-552;g__MGBC113161;s__MGBC113161 sp910579245
k__Bacteria|p__Firmicutes|c__CFGB8152|o__OFGB8152|f__FGB8152|g__GGB28866|s__GGB28866_SGB41538	SGB41538	d__Bacteria;p__Firmicutes_A;c__Clostridia;o__Lachnospirales;f__Lachnospiraceae;g__Acetatifactor;s__Acetatifactor sp910587555
k__Bacteria|p__Firmicutes|c__Bacilli|o__Bacillales|f__Staphylococcaceae|g__GGB27929|s__GGB27929_SGB41624	SGB41624	d__Bacteria;p__Firmicutes_A;c__Clostridia;o__Lachnospirales;f__Lachnospiraceae;g__CAG-95;s__CAG-95 sp910586025
k__Bacteria|p__Firmicutes|c__Clostridia|o__Eubacteriales|f__Lachnospiraceae|g__GGB42644|s__GGB42644_SGB59842	SGB59842	d__Bacteria;p__Firmicutes_A;c__Clostridia;o__Lachnospirales;f__Lachnospiraceae;g__UBA7109;s__UBA7109 sp910575605
k__Bacteria|p__Bacteroidetes|c__CFGB76111|o__OFGB76111|f__FGB76111|g__GGB27782|s__GGB27782_SGB40196	SGB40196	d__Bacteria;p__Bacteroidota;c__Bacteroidia;o__Bacteroidales;f__Rikenellaceae;g__Alistipes;s__Alistipes sp910577475
k__Bacteria|p__Firmicutes|c__Clostridia|o__Eubacteriales|f__Clostridiaceae|g__Clostridium|s__Clostridium_SGB40327	SGB40327	d__Bacteria;p__Bacteroidota;c__Bacteroidia;o__Bacteroidales;f__Muribaculaceae;g__CAG-873;s__CAG-873 sp910578365
k__Bacteria|p__Bacteroidetes|c__CFGB76026|o__OFGB76026|f__FGB76026|g__GGB27914|s__GGB27914_SGB40352	SGB40352	d__Bacteria;p__Bacteroidota;c__Bacteroidia;o__Bacteroidales;f__Muribaculaceae;g__CAG-873;s__CAG-873 sp910587545
k__Bacteria|p__Firmicutes|c__Bacilli|o__Lactobacillales|f__Lactobacillaceae|g__GGB27860|s__GGB27860_SGB40294	SGB40294	d__Bacteria;p__Bacteroidota;c__Bacteroidia;o__Bacteroidales;f__Muribaculaceae;g__CAG-485;s__CAG-485 sp009775355
k__Bacteria|p__Firmicutes|c__CFGB75900|o__OFGB75900|f__FGB75900|g__GGB45977|s__GGB45977_SGB41021	SGB41021	d__Bacteria;p__Firmicutes_A;c__Clostridia;o__Christensenellales;f__CAG-552;g__MGBC113161;s__MGBC113161 sp910587565
k__Bacteria|p__Firmicutes|c__CFGB76355|o__OFGB76355|f__FGB76355|g__GGB28422|s__GGB28422_SGB41005	SGB41005	d__Bacteria;p__Firmicutes_A;c__Clostridia;o__Christensenellales;f__Borkfalkiaceae;g__Coproplasma;s__Coproplasma sp910577555
k__Bacteria|p__Firmicutes|c__CFGB76790|o__OFGB76790|f__FGB76790|g__GGB45624|s__GGB45624_SGB63337	SGB63337	d__Bacteria;p__Firmicutes_A;c__Clostridia;o__Oscillospirales;f__Ruminococcaceae;g__Angelakisella;s__
k__Bacteria|p__Firmicutes|c__Clostridia|o__Eubacteriales|f__Clostridiaceae|g__GGB28846|s__GGB28846_SGB41513	SGB41513	d__Bacteria;p__Firmicutes_A;c__Clostridia;o__Lachnospirales;f__Lachnospiraceae;g__Choladocola;s__Choladocola sp910575445
k__Bacteria|p__Firmicutes|c__Clostridia|o__Eubacteriales|f__Oscillospiraceae|g__GGB30295|s__GGB30295_SGB43259	SGB43259	d__Bacteria;p__Firmicutes_A;c__Clostridia;o__Oscillospirales;f__Acutalibacteraceae;g__Acutalibacter;s__Acutalibacter sp910587995
k__Bacteria|p__Firmicutes|c__Clostridia|o__Eubacteriales|f__Oscillospiraceae|g__GGB42343|s__GGB42343_SGB59511	SGB59511	d__Bacteria;p__Firmicutes_A;c__Clostridia;o__Christensenellales;f__Borkfalkiaceae;g__Gallimonas;s__Gallimonas sp910588465
k__Bacteria|p__Firmicutes|c__CFGB76074|o__OFGB76074|f__FGB76074|g__GGB28949|s__GGB28949_SGB41655	SGB41655	d__Bacteria;p__Firmicutes_A;c__Clostridia;o__Lachnospirales;f__Lachnospiraceae;g__Caccovicinus;s__Caccovicinus sp009774615
k__Bacteria|p__Firmicutes|c__CFGB28877|o__OFGB28877|f__FGB28877|g__GGB29001|s__GGB29001_SGB41717	SGB41717	d__Bacteria;p__Firmicutes_A;c__Clostridia;o__Lachnospirales;f__Lachnospiraceae;g__RGIG8607;s__RGIG8607 sp910588535
k__Bacteria|p__Firmicutes|c__Clostridia|o__Eubacteriales|f__Oscillospiraceae|g__GGB28433|s__GGB28433_SGB41016	SGB41016	d__Bacteria;p__Firmicutes_A;c__Clostridia;o__Christensenellales;f__CAG-552;g__MGBC100320;s__MGBC100320 sp910588305
k__Bacteria|p__Bacteria_unclassified|c__Bacteria_unclassified|o__Bacteria_unclassified|f__Bacteria_unclassified|g__GGB42601|s__GGB42601_SGB59797	SGB59797	d__Bacteria;p__Firmicutes_A;c__Clostridia;o__Lachnospirales;f__Lachnospiraceae;g__UBA3402;s__
k__Bacteria|p__Firmicutes|c__CFGB76322|o__OFGB76322|f__FGB76322|g__GGB30414|s__GGB30414_SGB43453	SGB43453	d__Bacteria;p__Firmicutes_A;c__Clostridia;o__Oscillospirales;f__Oscillospiraceae;g__Dysosmobacter;s__Dysosmobacter sp910589315
k__Bacteria|p__Firmicutes|c__CFGB72709|o__OFGB72709|f__FGB72709|g__GGB30300|s__GGB30300_SGB43264	SGB43264	d__Bacteria;p__Firmicutes_A;c__Clostridia;o__Oscillospirales;f__Ruminococcaceae;g__UBA866;s__
k__Bacteria|p__Firmicutes|c__CFGB2838|o__OFGB2838|f__FGB2838|g__GGB80167|s__GGB80167_SGB63230	SGB63230	d__Bacteria;p__Firmicutes_A;c__Clostridia;o__Oscillospirales;f__Oscillospiraceae;g__Dysosmobacter;s__Dysosmobacter sp910587705
k__Bacteria|p__Bacteroidetes|c__CFGB9388|o__OFGB9388|f__FGB9388|g__GGB27866|s__GGB27866_SGB40300	SGB40300	d__Bacteria;p__Bacteroidota;c__Bacteroidia;o__Bacteroidales;f__Muribaculaceae;g__UBA7173;s__UBA7173 sp910578395
k__Bacteria|p__Firmicutes|c__CFGB76293|o__OFGB76293|f__FGB76293|g__GGB28869|s__GGB28869_SGB41543	SGB41543	d__Bacteria;p__Firmicutes_A;c__Clostridia;o__Lachnospirales;f__Lachnospiraceae;g__Acetatifactor;s__Acetatifactor sp910584235
k__Bacteria|p__Firmicutes|c__CFGB1494|o__OFGB1494|f__FGB1494|g__GGB28790|s__GGB28790_SGB41443	SGB41443	d__Bacteria;p__Firmicutes_A;c__Clostridia;o__Lachnospirales;f__Lachnospiraceae;g__Eubacterium_J;s__Eubacterium_J sp009774535
k__Bacteria|p__Firmicutes|c__Clostridia|o__Eubacteriales|f__Lachnospiraceae|g__GGB28844|s__GGB28844_SGB41511	SGB41511	d__Bacteria;p__Firmicutes_A;c__Clostridia;o__Lachnospirales;f__Lachnospiraceae;g__Merdisoma;s__Merdisoma sp910576325
k__Bacteria|p__Firmicutes|c__Clostridia|o__Eubacteriales|f__Oscillospiraceae|g__GGB30473|s__GGB30473_SGB43557	SGB43557	d__Bacteria;p__Firmicutes_A;c__Clostridia;o__Oscillospirales;f__Oscillospiraceae;g__Marseille-P3106;s__Marseille-P3106 sp910587345
k__Bacteria|p__Firmicutes|c__Clostridia|o__Clostridia_unclassified|f__Clostridia_unclassified|g__GGB30286|s__GGB30286_SGB43247	SGB43247	d__Bacteria;p__Firmicutes_A;c__Clostridia;o__Oscillospirales;f__Butyricicoccaceae;g__Pseudobutyricicoccus;s__Pseudobutyricicoccus sp910585875
k__Bacteria|p__Firmicutes|c__CFGB76077|o__OFGB76077|f__FGB76077|g__GGB28851|s__GGB28851_SGB41518	SGB41518	d__Bacteria;p__Firmicutes_A;c__Clostridia;o__Lachnospirales;f__Lachnospiraceae;g__Choladocola;s__Choladocola sp009774145
k__Bacteria|p__Bacteria_unclassified|c__Bacteria_unclassified|o__Bacteria_unclassified|f__Bacteria_unclassified|g__GGB28951|s__GGB28951_SGB41658	SGB41658	d__Bacteria;p__Firmicutes_A;c__Clostridia;o__Lachnospirales;f__Lachnospiraceae;g__UBA3402;s__UBA3402 sp910585435
k__Bacteria|p__Firmicutes|c__Tissierellia|o__Tissierellales|f__Peptoniphilaceae|g__Peptoniphilus|s__Peptoniphilus_SGB48104	SGB48104	d__Bacteria;p__Bacteroidota;c__Bacteroidia;o__Bacteroidales;f__Rikenellaceae;g__Alistipes_A;s__Alistipes_A sp910583985
k__Bacteria|p__Bacteroidetes|c__CFGB635|o__OFGB635|f__FGB635|g__GGB27872|s__GGB27872_SGB40306	SGB40306	d__Bacteria;p__Bacteroidota;c__Bacteroidia;o__Bacteroidales;f__Muribaculaceae;g__UBA7173;s__UBA7173 sp013316675
k__Bacteria|p__Firmicutes|c__Clostridia|o__Clostridia_unclassified|f__Clostridia_unclassified|g__GGB75314|s__GGB75314_SGB102498	SGB102498	d__Bacteria;p__Firmicutes_A;c__Clostridia;o__Christensenellales;f__CAG-552;g__HGM11386;s__
k__Bacteria|p__Bacteroidetes|c__Bacteroidia|o__Bacteroidales|f__Bacteroidales_unclassified|g__GGB27849|s__GGB27849_SGB40283	SGB40283	d__Bacteria;p__Bacteroidota;c__Bacteroidia;o__Bacteroidales;f__Muribaculaceae;g__CAG-485;s__CAG-485 sp009775365
k__Bacteria|p__Firmicutes|c__CFGB48875|o__OFGB48875|f__FGB48875|g__GGB28776|s__GGB28776_SGB41429	SGB41429	d__Bacteria;p__Firmicutes_A;c__Clostridia;o__Lachnospirales;f__Lachnospiraceae;g__MGBC131033;s__MGBC131033 sp910585655
k__Bacteria|p__Bacteria_unclassified|c__CFGB49426|o__OFGB49426|f__FGB49426|g__GGB28888|s__GGB28888_SGB41569	SGB41569	d__Bacteria;p__Firmicutes_A;c__Clostridia;o__Lachnospirales;f__Lachnospiraceae;g__1XD8-76;s__1XD8-76 sp910573755
k__Bacteria|p__Bacteria_unclassified|c__CFGB76064|o__OFGB76064|f__FGB76064|g__GGB20145|s__GGB20145_SGB41586	SGB41586	d__Bacteria;p__Firmicutes_A;c__Clostridia;o__Lachnospirales;f__Lachnospiraceae;g__UBA3282;s__UBA3282 sp910575775
k__Bacteria|p__Bacteria_unclassified|c__Bacteria_unclassified|o__Bacteria_unclassified|f__Bacteria_unclassified|g__Bacteria_unclassified|s__Bacteria_unclassified_SGB63107	SGB63107	d__Bacteria;p__Actinobacteriota;c__Coriobacteriia;o__Coriobacteriales;f__Eggerthellaceae;g__D16-63;s__D16-63 sp910588095
k__Bacteria|p__Bacteria_unclassified|c__Bacteria_unclassified|o__Bacteria_unclassified|f__Bacteria_unclassified|g__GGB28963|s__GGB28963_SGB41672	SGB41672	d__Bacteria;p__Firmicutes_A;c__Clostridia;o__Lachnospirales;f__Lachnospiraceae;g__Ventrimonas;s__Ventrimonas sp910575255
k__Bacteria|p__Firmicutes|c__Clostridia|o__Eubacteriales|f__Oscillospiraceae|g__GGB75064|s__GGB75064_SGB102200	SGB102200	d__Bacteria;p__Firmicutes_A;c__Clostridia;o__Oscillospirales;f__Oscillospiraceae;g__Lawsonibacter;s__Lawsonibacter sp910585815
k__Bacteria|p__Firmicutes|c__Clostridia|o__Eubacteriales|f__Oscillospiraceae|g__GGB30454|s__GGB30454_SGB100837	SGB100837	d__Bacteria;p__Firmicutes_A;c__Clostridia;o__Oscillospirales;f__Oscillospiraceae;g__Pelethomonas;s__Pelethomonas sp910579485
k__Bacteria|p__Firmicutes|c__CFGB28980|o__OFGB28980|f__FGB28980|g__GGB28778|s__GGB28778_SGB41431	SGB41431	d__Bacteria;p__Firmicutes_A;c__Clostridia;o__Lachnospirales;f__Lachnospiraceae;g__MGBC164599;s__MGBC164599 sp910588825
k__Bacteria|p__Firmicutes|c__CFGB1814|o__OFGB1814|f__FGB1814|g__GGB75900|s__GGB75900_SGB102322	SGB102322	d__Bacteria;p__Firmicutes_B;c__Peptococcia;o__Peptococcales;f__Peptococcaceae;g__;s__
k__Bacteria|p__Firmicutes|c__Clostridia|o__Eubacteriales|f__Eubacteriaceae|g__GGB28791|s__GGB28791_SGB41444	SGB41444	d__Bacteria;p__Firmicutes_A;c__Clostridia;o__Lachnospirales;f__Lachnospiraceae;g__Eubacterium_J;s__Eubacterium_J sp910574915
k__Bacteria|p__Firmicutes|c__Clostridia|o__Clostridia_unclassified|f__Clostridia_unclassified|g__Candidatus_Metalachnospira|s__Candidatus_Metalachnospira_SGB63370	SGB63370	d__Bacteria;p__Firmicutes_A;c__Clostridia;o__Christensenellales;f__Christensenellaceae;g__QANA01;s__QANA01 sp910588425
k__Bacteria|p__Bacteroidetes|c__CFGB9397|o__OFGB9397|f__FGB9397|g__GGB27885|s__GGB27885_SGB40319	SGB40319	d__Bacteria;p__Bacteroidota;c__Bacteroidia;o__Bacteroidales;f__Muribaculaceae;g__CAG-873;s__CAG-873 sp910587235
k__Bacteria|p__Bacteroidetes|c__Bacteroidia|o__Bacteroidales|f__Rikenellaceae|g__GGB24102|s__GGB24102_SGB40205	SGB40205	d__Bacteria;p__Bacteroidota;c__Bacteroidia;o__Bacteroidales;f__Rikenellaceae;g__Alistipes;s__Alistipes sp910575495
k__Bacteria|p__Firmicutes|c__CFGB8152|o__OFGB8152|f__FGB8152|g__GGB28870|s__GGB28870_SGB41548	SGB41548	d__Bacteria;p__Firmicutes_A;c__Clostridia;o__Lachnospirales;f__Lachnospiraceae;g__Acetatifactor;s__Acetatifactor sp910576125
k__Bacteria|p__Firmicutes|c__Clostridia|o__Clostridia_unclassified|f__Clostridia_unclassified|g__GGB28933|s__GGB28933_SGB41634	SGB41634	d__Bacteria;p__Firmicutes_A;c__Clostridia;o__Lachnospirales;f__Lachnospiraceae;g__Paralachnospira;s__
k__Bacteria|p__Proteobacteria|c__Betaproteobacteria|o__Rhodocyclales|f__Zoogloeaceae|g__Zoogloea|s__Zoogloea_SGB41465	SGB41465	d__Bacteria;p__Firmicutes_A;c__Clostridia;o__Lachnospirales;f__Lachnospiraceae;g__14-2;s__14-2 sp910588285
k__Bacteria|p__Bacteria_unclassified|c__CFGB76311|o__OFGB76311|f__FGB76311|g__GGB28903|s__GGB28903_SGB41594	SGB41594	d__Bacteria;p__Firmicutes_A;c__Clostridia;o__Lachnospirales;f__Lachnospiraceae;g__UBA3282;s__UBA3282 sp910575245
k__Bacteria|p__Firmicutes|c__CFGB9644|o__OFGB9644|f__FGB9644|g__GGB28908|s__GGB28908_SGB41656	SGB41656	d__Bacteria;p__Firmicutes_A;c__Clostridia;o__Lachnospirales;f__Lachnospiraceae;g__Caccovicinus;s__Caccovicinus sp910584785
k__Bacteria|p__Firmicutes|c__Clostridia|o__Eubacteriales|f__Christensenellaceae|g__Christensenella|s__Christensenella_SGB41486	SGB41486	d__Bacteria;p__Firmicutes_A;c__Clostridia;o__Lachnospirales;f__Lachnospiraceae;g__COE1;s__COE1 sp910586585
k__Bacteria|p__Bacteria_unclassified|c__CFGB76313|o__OFGB76313|f__FGB76313|g__GGB28927|s__GGB28927_SGB41625	SGB41625	d__Bacteria;p__Firmicutes_A;c__Clostridia;o__Lachnospirales;f__Lachnospiraceae;g__CAG-95;s__CAG-95 sp910579425
k__Bacteria|p__Firmicutes|c__CFGB76539|o__OFGB76539|f__FGB76539|g__GGB28404|s__GGB28404_SGB40986	SGB40986	d__Bacteria;p__Firmicutes_A;c__Clostridia;o__Christensenellales;f__Borkfalkiaceae;g__Coproplasma;s__Coproplasma sp003979335
k__Bacteria|p__Firmicutes|c__Clostridia|o__Clostridia_unclassified|f__Clostridia_unclassified|g__GGB28398|s__GGB28398_SGB40979	SGB40979	d__Bacteria;p__Firmicutes_A;c__Clostridia;o__Christensenellales;f__Borkfalkiaceae;g__Gallimonas;s__Gallimonas sp910585595
k__Bacteria|p__Firmicutes|c__Clostridia|o__Eubacteriales|f__Oscillospiraceae|g__GGB30454|s__GGB30454_SGB43514	SGB43514	d__Bacteria;p__Firmicutes_A;c__Clostridia;o__Oscillospirales;f__Oscillospiraceae;g__Pelethomonas;s__Pelethomonas sp014237695
k__Bacteria|p__Firmicutes|c__Bacilli|o__Lactobacillales|f__Lactobacillaceae|g__Lactobacillus|s__Lactobacillus_SGB5158	SGB5158	d__Bacteria;p__Firmicutes_A;c__Clostridia;o__Lachnospirales;f__Lachnospiraceae;g__COE1;s__COE1 sp000403215
k__Bacteria|p__Proteobacteria|c__Deltaproteobacteria|o__Desulfovibrionales|f__Desulfovibrionaceae|g__Desulfovibrio|s__Desulfovibrio_SGB40192	SGB40192	d__Bacteria;p__Bacteroidota;c__Bacteroidia;o__Bacteroidales;f__Rikenellaceae;g__Alistipes;s__Alistipes sp003979135
k__Bacteria|p__Firmicutes|c__Clostridia|o__Eubacteriales|f__Oscillospiraceae|g__GGB30461|s__GGB30461_SGB43533	SGB43533	d__Bacteria;p__Firmicutes_A;c__Clostridia;o__Oscillospirales;f__Oscillospiraceae;g__Enterenecus;s__Enterenecus sp910585265
k__Bacteria|p__Candidatus_Saccharibacteria|c__CFGB8157|o__OFGB8157|f__FGB8157|g__GGB27485|s__GGB27485_SGB39778	SGB39778	d__Bacteria;p__Patescibacteria;c__Saccharimonadia;o__Saccharimonadales;f__Nanosyncoccaceae;g__Nanosyncoccus;s__
k__Bacteria|p__Firmicutes|c__CFGB76170|o__OFGB76170|f__FGB76170|g__GGB28392|s__GGB28392_SGB40972	SGB40972	d__Bacteria;p__Firmicutes_A;c__Clostridia;o__Christensenellales;f__Borkfalkiaceae;g__Gallimonas;s__Gallimonas sp910578065
k__Bacteria|p__Firmicutes|c__Clostridia|o__Eubacteriales|f__Oscillospiraceae|g__GGB28428|s__GGB28428_SGB41011	SGB41011	d__Bacteria;p__Firmicutes_A;c__Clostridia;o__Christensenellales;f__CAG-552;g__MGBC100320;s__MGBC100320 sp910587805
k__Bacteria|p__Firmicutes|c__Clostridia|o__Eubacteriales|f__Lachnospiraceae|g__GGB28798|s__GGB28798_SGB41451	SGB41451	d__Bacteria;p__Firmicutes_A;c__Clostridia;o__Lachnospirales;f__Lachnospiraceae;g__14-2;s__14-2 sp009774455
k__Bacteria|p__Firmicutes|c__CFGB8152|o__OFGB8152|f__FGB8152|g__GGB28873|s__GGB28873_SGB41553	SGB41553	d__Bacteria;p__Firmicutes_A;c__Clostridia;o__Lachnospirales;f__Lachnospiraceae;g__Acetatifactor;s__Acetatifactor sp910585015
k__Bacteria|p__Firmicutes|c__CFGB76576|o__OFGB76576|f__FGB76576|g__GGB29546|s__GGB29546_SGB42338	SGB42338	d__Bacteria;p__Firmicutes_A;c__Clostridia;o__Oscillospirales;f__Ruminococcaceae;g__Ruminiclostridium_E;s__Ruminiclostridium_E sp910585505
k__Bacteria|p__Bacteria_unclassified|c__Bacteria_unclassified|o__Bacteria_unclassified|f__Bacteria_unclassified|g__Bacteria_unclassified|s__Bacteria_unclassified_SGB43539	SGB43539	d__Bacteria;p__Firmicutes_A;c__Clostridia;o__Oscillospirales;f__Oscillospiraceae;g__Lawsonibacter;s__Lawsonibacter sp003612335
k__Bacteria|p__Firmicutes|c__CFGB76355|o__OFGB76355|f__FGB76355|g__GGB28418|s__GGB28418_SGB41001	SGB41001	d__Bacteria;p__Firmicutes_A;c__Clostridia;o__Christensenellales;f__Borkfalkiaceae;g__Coproplasma;s__Coproplasma sp013316055
k__Bacteria|p__Firmicutes|c__CFGB76293|o__OFGB76293|f__FGB76293|g__GGB28875|s__GGB28875_SGB41555	SGB41555	d__Bacteria;p__Firmicutes_A;c__Clostridia;o__Lachnospirales;f__Lachnospiraceae;g__Acetatifactor;s__Acetatifactor sp910589655
k__Bacteria|p__Firmicutes|c__Clostridia|o__Eubacteriales|f__Oscillospiraceae|g__GGB30461|s__GGB30461_SGB63208	SGB63208	d__Bacteria;p__Firmicutes_A;c__Clostridia;o__Oscillospirales;f__Oscillospiraceae;g__Enterenecus;s__Enterenecus sp910585155
k__Bacteria|p__Firmicutes|c__CFGB75970|o__OFGB75970|f__FGB75970|g__GGB30408|s__GGB30408_SGB43438	SGB43438	d__Bacteria;p__Firmicutes_A;c__Clostridia;o__Oscillospirales;f__Oscillospiraceae;g__Dysosmobacter;s__Dysosmobacter sp910577405
k__Bacteria|p__Bacteria_unclassified|c__CFGB8157|o__OFGB8157|f__FGB8157|g__GGB28901|s__GGB28901_SGB41592	SGB41592	d__Bacteria;p__Firmicutes_A;c__Clostridia;o__Lachnospirales;f__Lachnospiraceae;g__UBA3282;s__UBA3282 sp009774175
k__Bacteria|p__Firmicutes|c__Clostridia|o__Eubacteriales|f__Oscillospiraceae|g__GGB30451|s__GGB30451_SGB102185	SGB102185	d__Bacteria;p__Firmicutes_A;c__Clostridia;o__Oscillospirales;f__Oscillospiraceae;g__Pelethomonas;s__
k__Bacteria|p__Firmicutes|c__Clostridia|o__Eubacteriales|f__Oscillospiraceae|g__Oscillibacter|s__Oscillibacter_SGB43502	SGB43502	d__Bacteria;p__Firmicutes_A;c__Clostridia;o__Oscillospirales;f__Oscillospiraceae;g__Dysosmobacter;s__Dysosmobacter sp910583785
k__Bacteria|p__Firmicutes|c__CFGB9658|o__OFGB9658|f__FGB9658|g__GGB29002|s__GGB29002_SGB41718	SGB41718	d__Bacteria;p__Firmicutes_A;c__Clostridia;o__Lachnospirales;f__Lachnospiraceae;g__RGIG8607;s__RGIG8607 sp910577045
k__Bacteria|p__Firmicutes|c__CFGB76308|o__OFGB76308|f__FGB76308|g__GGB28881|s__GGB28881_SGB41561	SGB41561	d__Bacteria;p__Firmicutes_A;c__Clostridia;o__Lachnospirales;f__Lachnospiraceae;g__VSOB01;s__VSOB01 sp910587635
k__Bacteria|p__Firmicutes|c__Clostridia|o__Eubacteriales|f__Oscillospiraceae|g__GGB30297|s__GGB30297_SGB43261	SGB43261	d__Bacteria;p__Firmicutes_A;c__Clostridia;o__Oscillospirales;f__Acutalibacteraceae;g__Acutalibacter;s__Acutalibacter sp910580045
k__Bacteria|p__Firmicutes|c__CFGB1227|o__OFGB1227|f__FGB1227|g__GGB75036|s__GGB75036_SGB102224	SGB102224	d__Bacteria;p__Firmicutes_A;c__Clostridia;o__Peptostreptococcales;f__Anaerovoracaceae;g__Fimisoma;s__Fimisoma sp910588185
k__Bacteria|p__Firmicutes|c__Clostridia|o__Eubacteriales|f__Oscillospiraceae|g__GGB28849|s__GGB28849_SGB41516	SGB41516	d__Bacteria;p__Firmicutes_A;c__Clostridia;o__Lachnospirales;f__Lachnospiraceae;g__Choladocola;s__Choladocola sp910574965
k__Bacteria|p__Bacteria_unclassified|c__CFGB76064|o__OFGB76064|f__FGB76064|g__GGB28894|s__GGB28894_SGB41575	SGB41575	d__Bacteria;p__Firmicutes_A;c__Clostridia;o__Lachnospirales;f__Lachnospiraceae;g__UBA3282;s__UBA3282 sp910584965
k__Bacteria|p__Firmicutes|c__Clostridia|o__Eubacteriales|f__Oscillospiraceae|g__GGB30466|s__GGB30466_SGB63211	SGB63211	d__Bacteria;p__Firmicutes_A;c__Clostridia;o__Oscillospirales;f__Oscillospiraceae;g__Lawsonibacter;s__Lawsonibacter sp910584605
k__Bacteria|p__Firmicutes|c__CFGB76071|o__OFGB76071|f__FGB76071|g__GGB28926|s__GGB28926_SGB41623	SGB41623	d__Bacteria;p__Firmicutes_A;c__Clostridia;o__Lachnospirales;f__Lachnospiraceae;g__CAG-95;s__CAG-95 sp910579685
k__Bacteria|p__Firmicutes|c__CFGB9589|o__OFGB9589|f__FGB9589|g__GGB28829|s__GGB28829_SGB41485	SGB41485	d__Bacteria;p__Firmicutes_A;c__Clostridia;o__Lachnospirales;f__Lachnospiraceae;g__MGBC136627;s__MGBC136627 sp910585935
k__Bacteria|p__Firmicutes|c__CFGB76288|o__OFGB76288|f__FGB76288|g__GGB28782|s__GGB28782_SGB41435	SGB41435	d__Bacteria;p__Firmicutes_A;c__Clostridia;o__Lachnospirales;f__Lachnospiraceae;g__Eubacterium_J;s__Eubacterium_J sp910586445
k__Bacteria|p__Firmicutes|c__CFGB9633|o__OFGB9633|f__FGB9633|g__GGB28883|s__GGB28883_SGB41564	SGB41564	d__Bacteria;p__Firmicutes_A;c__Clostridia;o__Lachnospirales;f__Lachnospiraceae;g__VSOB01;s__VSOB01 sp910589075
k__Bacteria|p__Firmicutes|c__CFGB76314|o__OFGB76314|f__FGB76314|g__GGB28793|s__GGB28793_SGB41446	SGB41446	d__Bacteria;p__Firmicutes_A;c__Clostridia;o__Lachnospirales;f__Lachnospiraceae;g__14-2;s__14-2 sp910577785
k__Bacteria|p__Firmicutes|c__Clostridia|o__Eubacteriales|f__Clostridiaceae|g__GGB30145|s__GGB30145_SGB43072	SGB43072	d__Bacteria;p__Firmicutes_A;c__Clostridia;o__Oscillospirales;f__Butyricicoccaceae;g__QXXE01;s__QXXE01 sp910589115
k__Bacteria|p__Firmicutes|c__Clostridia|o__Eubacteriales|f__Oscillospiraceae|g__GGB45650|s__GGB45650_SGB63364	SGB63364	d__Bacteria;p__Firmicutes_A;c__Clostridia;o__Oscillospirales;f__Acutalibacteraceae;g__Acutalibacter;s__Acutalibacter sp910574935
k__Bacteria|p__Bacteria_unclassified|c__Bacteria_unclassified|o__Bacteria_unclassified|f__Bacteria_unclassified|g__GGB28955|s__GGB28955_SGB41663	SGB41663	d__Bacteria;p__Firmicutes_A;c__Clostridia;o__Lachnospirales;f__Lachnospiraceae;g__UBA3402;s__UBA3402 sp910588505
k__Bacteria|p__Actinobacteria|c__Acidimicrobiia|o__Acidimicrobiales|f__Ilumatobacteraceae|g__GGB28818|s__GGB28818_SGB41473	SGB41473	d__Bacteria;p__Firmicutes_A;c__Clostridia;o__Lachnospirales;f__Lachnospiraceae;g__1XD42-69;s__1XD42-69 sp910589105
k__Bacteria|p__Firmicutes|c__CFGB9479|o__OFGB9479|f__FGB9479|g__GGB28330|s__GGB28330_SGB40904	SGB40904	d__Bacteria;p__Firmicutes_A;c__Clostridia;o__Lachnospirales;f__Lachnospiraceae;g__Schaedlerella;s__Schaedlerella sp910574865
k__Bacteria|p__Firmicutes|c__Clostridia|o__Eubacteriales|f__Lachnospiraceae|g__GGB28844|s__GGB28844_SGB102314	SGB102314	d__Bacteria;p__Firmicutes_A;c__Clostridia;o__Lachnospirales;f__Lachnospiraceae;g__Merdisoma;s__Merdisoma sp910574835
k__Bacteria|p__Firmicutes|c__Bacilli|o__Lactobacillales|f__Streptococcaceae|g__Streptococcus|s__Streptococcus_SGB45231	SGB45231	d__Bacteria;p__Firmicutes_A;c__Clostridia;o__Lachnospirales;f__Anaerotignaceae;g__Coprocola;s__Coprocola sp910575055
k__Bacteria|p__Firmicutes|c__Clostridia|o__Eubacteriales|f__Oscillospiraceae|g__Oscillibacter|s__Oscillibacter_SGB43505	SGB43505	d__Bacteria;p__Firmicutes_A;c__Clostridia;o__Oscillospirales;f__Oscillospiraceae;g__Dysosmobacter;s__Dysosmobacter sp910583695
k__Bacteria|p__Firmicutes|c__Negativicutes|o__Selenomonadales|f__Selenomonadaceae|g__GGB27892|s__GGB27892_SGB40326	SGB40326	d__Bacteria;p__Bacteroidota;c__Bacteroidia;o__Bacteroidales;f__Muribaculaceae;g__CAG-873;s__CAG-873 sp003979155
k__Bacteria|p__Firmicutes|c__CFGB76074|o__OFGB76074|f__FGB76074|g__GGB28948|s__GGB28948_SGB41654	SGB41654	d__Bacteria;p__Firmicutes_A;c__Clostridia;o__Lachnospirales;f__Lachnospiraceae;g__Caccovicinus;s__Caccovicinus sp910575565
k__Bacteria|p__Firmicutes|c__CFGB9659|o__OFGB9659|f__FGB9659|g__GGB29003|s__GGB29003_SGB41719	SGB41719	d__Bacteria;p__Firmicutes_A;c__Clostridia;o__Lachnospirales;f__Lachnospiraceae;g__Lachnospira;s__Lachnospira sp910589305
k__Bacteria|p__Bacteria_unclassified|c__Bacteria_unclassified|o__Bacteria_unclassified|f__Bacteria_unclassified|g__Bacteria_unclassified|s__Bacteria_unclassified_SGB41677	SGB41677	d__Bacteria;p__Firmicutes_A;c__Clostridia;o__Lachnospirales;f__Lachnospiraceae;g__Ventrimonas;s__Ventrimonas sp910586205
k__Bacteria|p__Firmicutes|c__CFGB28980|o__OFGB28980|f__FGB28980|g__GGB28980|s__GGB28980_SGB41692	SGB41692	d__Bacteria;p__Firmicutes_A;c__Clostridia;o__Lachnospirales;f__Lachnospiraceae;g__MGBC164599;s__MGBC164599 sp910575625
k__Bacteria|p__Firmicutes|c__CFGB10349|o__OFGB10349|f__FGB10349|g__GGB31853|s__GGB31853_SGB45233	SGB45233	d__Bacteria;p__Firmicutes_A;c__Clostridia;o__Lachnospirales;f__CAG-274;g__MGBC114079;s__MGBC114079 sp910579745
k__Bacteria|p__Bacteria_unclassified|c__CFGB76244|o__OFGB76244|f__FGB76244|g__GGB28967|s__GGB28967_SGB41678	SGB41678	d__Bacteria;p__Firmicutes_A;c__Clostridia;o__Lachnospirales;f__Lachnospiraceae;g__Ventrimonas;s__Ventrimonas sp910577655
k__Bacteria|p__Firmicutes|c__CFGB73217|o__OFGB73217|f__FGB73217|g__GGB28956|s__GGB28956_SGB41665	SGB41665	d__Bacteria;p__Firmicutes_A;c__Clostridia;o__Lachnospirales;f__Lachnospiraceae;g__UBA3402;s__UBA3402 sp910588865
k__Bacteria|p__Bacteria_unclassified|c__Bacteria_unclassified|o__Bacteria_unclassified|f__Bacteria_unclassified|g__Bacteria_unclassified|s__Bacteria_unclassified_SGB44461	SGB44461	d__Bacteria;p__Firmicutes;c__Bacilli;o__Erysipelotrichales;f__Erysipelotrichaceae;g__C-19;s__C-19 sp910576855
k__Bacteria|p__Bacteroidetes|c__Bacteroidia|o__Bacteroidales|f__Rikenellaceae|g__GGB24102|s__GGB24102_SGB44768	SGB44768	d__Bacteria;p__Firmicutes;c__Bacilli;o__RF39;f__UBA660;g__CAG-582;s__CAG-582 sp910588195
k__Bacteria|p__Firmicutes|c__Clostridia|o__Eubacteriales|f__Lachnospiraceae|g__GGB27873|s__GGB27873_SGB40307	SGB40307	d__Bacteria;p__Bacteroidota;c__Bacteroidia;o__Bacteroidales;f__Muribaculaceae;g__UBA7173;s__UBA7173 sp013316535
k__Bacteria|p__Firmicutes|c__CFGB9397|o__OFGB9397|f__FGB9397|g__GGB79926|s__GGB79926_SGB43248	SGB43248	d__Bacteria;p__Firmicutes_A;c__Clostridia;o__Oscillospirales;f__Butyricicoccaceae;g__Pseudobutyricicoccus;s__Pseudobutyricicoccus sp910579575
k__Bacteria|p__Bacteria_unclassified|c__CFGB76226|o__OFGB76226|f__FGB76226|g__GGB28960|s__GGB28960_SGB41669	SGB41669	d__Bacteria;p__Firmicutes_A;c__Clostridia;o__Lachnospirales;f__Lachnospiraceae;g__Ventrimonas;s__Ventrimonas sp910584845
k__Bacteria|p__Firmicutes|c__Clostridia|o__Eubacteriales|f__Lachnospiraceae|g__GGB75109|s__GGB75109_SGB102238	SGB102238	d__Bacteria;p__Firmicutes_A;c__Clostridia;o__Lachnospirales;f__Lachnospiraceae;g__Lachnoclostridium_B;s__Lachnoclostridium_B sp910588745
k__Bacteria|p__Firmicutes|c__Clostridia|o__Eubacteriales|f__Lachnospiraceae|g__GGB28957|s__GGB28957_SGB41666	SGB41666	d__Bacteria;p__Firmicutes_A;c__Clostridia;o__Lachnospirales;f__Lachnospiraceae;g__UBA3402;s__UBA3402 sp910577935
k__Bacteria|p__Firmicutes|c__CFGB76322|o__OFGB76322|f__FGB76322|g__GGB28958|s__GGB28958_SGB41667	SGB41667	d__Bacteria;p__Firmicutes_A;c__Clostridia;o__Lachnospirales;f__Lachnospiraceae;g__UBA3402;s__UBA3402 sp910574345
k__Bacteria|p__Firmicutes|c__Clostridia|o__Clostridia_unclassified|f__Clostridia_unclassified|g__GGB28934|s__GGB28934_SGB41637	SGB41637	d__Bacteria;p__Firmicutes_A;c__Clostridia;o__Lachnospirales;f__Lachnospiraceae;g__Paralachnospira_A;s__
k__Bacteria|p__Candidatus_Saccharibacteria|c__CFGB9318|o__OFGB9318|f__FGB9318|g__GGB47462|s__GGB47462_SGB65425	SGB65425	d__Bacteria;p__Patescibacteria;c__Saccharimonadia;o__Saccharimonadales;f__Nanosyncoccaceae;g__Nanosyncoccus;s__
k__Bacteria|p__Firmicutes|c__CFGB76234|o__OFGB76234|f__FGB76234|g__GGB28950|s__GGB28950_SGB41657	SGB41657	d__Bacteria;p__Firmicutes_A;c__Clostridia;o__Lachnospirales;f__Lachnospiraceae;g__UBA3402;s__UBA3402 sp910579515
k__Bacteria|p__Firmicutes|c__Negativicutes|o__Selenomonadales|f__Selenomonadaceae|g__GGB27890|s__GGB27890_SGB40324	SGB40324	d__Bacteria;p__Bacteroidota;c__Bacteroidia;o__Bacteroidales;f__Muribaculaceae;g__CAG-873;s__CAG-873 sp009775225
k__Bacteria|p__Firmicutes|c__Clostridia|o__Eubacteriales|f__Lachnospiraceae|g__GGB28865|s__GGB28865_SGB41537	SGB41537	d__Bacteria;p__Firmicutes_A;c__Clostridia;o__Lachnospirales;f__Lachnospiraceae;g__Acetatifactor;s__Acetatifactor sp910585805
k__Bacteria|p__Firmicutes|c__CFGB76790|o__OFGB76790|f__FGB76790|g__GGB30303|s__GGB30303_SGB43268	SGB43268	d__Bacteria;p__Firmicutes_A;c__Clostridia;o__Oscillospirales;f__Ruminococcaceae;g__Angelakisella;s__Angelakisella sp910585535
k__Bacteria|p__Firmicutes|c__Clostridia|o__Eubacteriales|f__Oscillospiraceae|g__GGB75055|s__GGB75055_SGB43513	SGB43513	d__Bacteria;p__Firmicutes_A;c__Clostridia;o__Oscillospirales;f__Oscillospiraceae;g__Pelethomonas;s__Pelethomonas sp009774055
k__Bacteria|p__Firmicutes|c__Clostridia|o__Eubacteriales|f__Oscillospiraceae|g__GGB30451|s__GGB30451_SGB43508	SGB43508	d__Bacteria;p__Firmicutes_A;c__Clostridia;o__Oscillospirales;f__Oscillospiraceae;g__Pelethomonas;s__
k__Bacteria|p__Bacteria_unclassified|c__CFGB8157|o__OFGB8157|f__FGB8157|g__GGB28898|s__GGB28898_SGB41580	SGB41580	d__Bacteria;p__Firmicutes_A;c__Clostridia;o__Lachnospirales;f__Lachnospiraceae;g__UBA3282;s__UBA3282 sp910577735
k__Bacteria|p__Candidatus_Saccharibacteria|c__CFGB9318|o__OFGB9318|f__FGB9318|g__GGB75727|s__GGB75727_SGB102613	SGB102613	d__Bacteria;p__Patescibacteria;c__Saccharimonadia;o__Saccharimonadales;f__Nanosyncoccaceae;g__Nanosyncoccus;s__
k__Bacteria|p__Firmicutes|c__CFGB76166|o__OFGB76166|f__FGB76166|g__GGB28831|s__GGB28831_SGB41487	SGB41487	d__Bacteria;p__Firmicutes_A;c__Clostridia;o__Lachnospirales;f__Lachnospiraceae;g__COE1;s__COE1 sp910577115
k__Bacteria|p__Proteobacteria|c__Betaproteobacteria|o__Rhodocyclales|f__Rhodocyclaceae|g__GGB31173|s__GGB31173_SGB44464	SGB44464	d__Bacteria;p__Firmicutes;c__Bacilli;o__Erysipelotrichales;f__Erysipelotrichaceae;g__CAJTFG01;s__CAJTFG01 sp910575705
k__Bacteria|p__Bacteria_unclassified|c__Bacteria_unclassified|o__Bacteria_unclassified|f__Bacteria_unclassified|g__GGB28951|s__GGB28951_SGB102295	SGB102295	d__Bacteria;p__Firmicutes_A;c__Clostridia;o__Lachnospirales;f__Lachnospiraceae;g__UBA3402;s__UBA3402 sp910588325
k__Bacteria|p__Bacteria_unclassified|c__CFGB76064|o__OFGB76064|f__FGB76064|g__GGB28893|s__GGB28893_SGB41574	SGB41574	d__Bacteria;p__Firmicutes_A;c__Clostridia;o__Lachnospirales;f__Lachnospiraceae;g__UBA3282;s__UBA3282 sp910579395
k__Bacteria|p__Firmicutes|c__CFGB76244|o__OFGB76244|f__FGB76244|g__GGB28967|s__GGB28967_SGB41417	SGB41417	d__Bacteria;p__Firmicutes_A;c__Clostridia;o__Lachnospirales;f__Lachnospiraceae;g__Sporofaciens;s__Sporofaciens sp910574715
k__Bacteria|p__Firmicutes|c__CFGB6233|o__OFGB6233|f__FGB6233|g__GGB28804|s__GGB28804_SGB94880	SGB94880	d__Bacteria;p__Firmicutes_A;c__Clostridia;o__Lachnospirales;f__Lachnospiraceae;g__14-2;s__14-2 sp910583835
k__Bacteria|p__Firmicutes|c__Clostridia|o__Eubacteriales|f__Lachnospiraceae|g__GGB28988|s__GGB28988_SGB41701	SGB41701	d__Bacteria;p__Firmicutes_A;c__Clostridia;o__Lachnospirales;f__Lachnospiraceae;g__Eubacterium_F;s__Eubacterium_F sp910574015
k__Bacteria|p__Firmicutes|c__CFGB76077|o__OFGB76077|f__FGB76077|g__GGB28853|s__GGB28853_SGB41519	SGB41519	d__Bacteria;p__Firmicutes_A;c__Clostridia;o__Lachnospirales;f__Lachnospiraceae;g__Choladocola;s__Choladocola sp009774135
k__Bacteria|p__Firmicutes|c__Clostridia|o__Eubacteriales|f__Oscillospiraceae|g__GGB75053|s__GGB75053_SGB43494	SGB43494	d__Bacteria;p__Firmicutes_A;c__Clostridia;o__Oscillospirales;f__Oscillospiraceae;g__Dysosmobacter;s__Dysosmobacter sp910588005
k__Bacteria|p__Bacteria_unclassified|c__CFGB73496|o__OFGB73496|f__FGB73496|g__GGB30048|s__GGB30048_SGB42949	SGB42949	d__Bacteria;p__Actinobacteriota;c__Coriobacteriia;o__Coriobacteriales;f__Eggerthellaceae;g__MGBC163016;s__MGBC163016 sp910589135
k__Bacteria|p__Bacteria_unclassified|c__Bacteria_unclassified|o__Bacteria_unclassified|f__Bacteria_unclassified|g__GGB79854|s__GGB79854_SGB41662	SGB41662	d__Bacteria;p__Firmicutes_A;c__Clostridia;o__Lachnospirales;f__Lachnospiraceae;g__UBA3402;s__
k__Bacteria|p__Firmicutes|c__CFGB76351|o__OFGB76351|f__FGB76351|g__GGB28431|s__GGB28431_SGB41014	SGB41014	d__Bacteria;p__Firmicutes_A;c__Clostridia;o__Christensenellales;f__CAG-552;g__MGBC100320;s__MGBC100320 sp910577945
k__Bacteria|p__Firmicutes|c__CFGB76310|o__OFGB76310|f__FGB76310|g__GGB3171|s__GGB3171_SGB4185	SGB4185	d__Bacteria;p__Firmicutes_A;c__Clostridia;o__Oscillospirales;f__Ruminococcaceae;g__UBA1394;s__UBA1394 sp910588145
k__Bacteria|p__Firmicutes|c__Clostridia|o__Eubacteriales|f__Oscillospiraceae|g__GGB30463|s__GGB30463_SGB102197	SGB102197	d__Bacteria;p__Firmicutes_A;c__Clostridia;o__Oscillospirales;f__Oscillospiraceae;g__Lawsonibacter;s__Lawsonibacter sp910588455
k__Bacteria|p__Firmicutes|c__Clostridia|o__Eubacteriales|f__Oscillospiraceae|g__GGB30461|s__GGB30461_SGB43530	SGB43530	d__Bacteria;p__Firmicutes_A;c__Clostridia;o__Oscillospirales;f__Oscillospiraceae;g__Enterenecus;s__Enterenecus sp910587255
k__Bacteria|p__Firmicutes|c__CFGB76293|o__OFGB76293|f__FGB76293|g__GGB79698|s__GGB79698_SGB102258	SGB102258	d__Bacteria;p__Firmicutes_A;c__Clostridia;o__Lachnospirales;f__Lachnospiraceae;g__Acetatifactor;s__
k__Bacteria|p__Firmicutes|c__Clostridia|o__Eubacteriales|f__Clostridiaceae|g__GGB75095|s__GGB75095_SGB41525	SGB41525	d__Bacteria;p__Firmicutes_A;c__Clostridia;o__Lachnospirales;f__Lachnospiraceae;g__Choladocola;s__Choladocola sp910583895
k__Bacteria|p__Actinobacteria|c__CFGB73496|o__OFGB73496|f__FGB73496|g__GGB70518|s__GGB70518_SGB94950	SGB94950	d__Bacteria;p__Actinobacteriota;c__Coriobacteriia;o__Coriobacteriales;f__Eggerthellaceae;g__ZJ304;s__ZJ304 sp910584145
k__Bacteria|p__Firmicutes|c__CFGB76084|o__OFGB76084|f__FGB76084|g__GGB28645|s__GGB28645_SGB41268	SGB41268	d__Bacteria;p__Firmicutes_A;c__Clostridia;o__Lachnospirales;f__Lachnospiraceae;g__Eubacterium_G;s__Eubacterium_G sp910574895
k__Bacteria|p__Firmicutes|c__CFGB76081|o__OFGB76081|f__FGB76081|g__GGB31851|s__GGB31851_SGB45230	SGB45230	d__Bacteria;p__Firmicutes_A;c__Clostridia;o__Lachnospirales;f__Anaerotignaceae;g__Coprocola;s__Coprocola sp910587735
k__Bacteria|p__Firmicutes|c__Clostridia|o__Eubacteriales|f__Oscillospiraceae|g__GGB79680|s__GGB79680_SGB94989	SGB94989	d__Bacteria;p__Firmicutes_A;c__Clostridia;o__Oscillospirales;f__Oscillospiraceae;g__Dysosmobacter;s__Dysosmobacter sp910585245
k__Bacteria|p__Bacteria_unclassified|c__Bacteria_unclassified|o__Bacteria_unclassified|f__Bacteria_unclassified|g__GGB79854|s__GGB79854_SGB41664	SGB41664	d__Bacteria;p__Firmicutes_A;c__Clostridia;o__Lachnospirales;f__Lachnospiraceae;g__UBA3402;s__UBA3402 sp910575585
k__Bacteria|p__Firmicutes|c__CFGB76536|o__OFGB76536|f__FGB76536|g__GGB28414|s__GGB28414_SGB102489	SGB102489	d__Bacteria;p__Firmicutes_A;c__Clostridia;o__Christensenellales;f__Borkfalkiaceae;g__Coproplasma;s__Coproplasma sp910578565
k__Bacteria|p__Firmicutes|c__Clostridia|o__Eubacteriales|f__Lachnospiraceae|g__GGB30861|s__GGB30861_SGB44083	SGB44083	d__Bacteria;p__Actinobacteriota;c__Coriobacteriia;o__Coriobacteriales;f__Eggerthellaceae;g__MGBC163016;s__MGBC163016 sp910588945
k__Bacteria|p__Firmicutes|c__Erysipelotrichia|o__Erysipelotrichales|f__Erysipelotrichaceae|g__GGB31184|s__GGB31184_SGB44478	SGB44478	d__Bacteria;p__Firmicutes;c__Bacilli;o__Erysipelotrichales;f__Coprobacillaceae;g__MGBC163490;s__MGBC163490 sp910588075
k__Bacteria|p__Firmicutes|c__Bacilli|o__Lactobacillales|f__Lactobacillaceae|g__Limosilactobacillus|s__Limosilactobacillus_SGB43493	SGB43493	d__Bacteria;p__Firmicutes_A;c__Clostridia;o__Oscillospirales;f__Oscillospiraceae;g__Dysosmobacter;s__Dysosmobacter sp910584995
k__Bacteria|p__Tenericutes|c__CFGB1791|o__OFGB1791|f__FGB1791|g__GGB31312|s__GGB31312_SGB44628	SGB44628	d__Bacteria;p__Firmicutes;c__Bacilli;o__Acholeplasmatales;f__Anaeroplasmataceae;g__Pelethenecus;s__Pelethenecus sp910579215
k__Bacteria|p__Firmicutes|c__CFGB8157|o__OFGB8157|f__FGB8157|g__GGB79776|s__GGB79776_SGB41413	SGB41413	d__Bacteria;p__Firmicutes_A;c__Clostridia;o__Lachnospirales;f__Lachnospiraceae;g__Sporofaciens;s__Sporofaciens sp910577685
k__Bacteria|p__Firmicutes|c__CFGB10213|o__OFGB10213|f__FGB10213|g__GGB31179|s__GGB31179_SGB44472	SGB44472	d__Bacteria;p__Firmicutes;c__Bacilli;o__Erysipelotrichales;f__Coprobacillaceae;g__Fimiplasma;s__Fimiplasma sp910588165
k__Bacteria|p__Firmicutes|c__Clostridia|o__Eubacteriales|f__Lachnospiraceae|g__GGB28769|s__GGB28769_SGB41421	SGB41421	d__Bacteria;p__Firmicutes_A;c__Clostridia;o__Lachnospirales;f__Lachnospiraceae;g__UBA7109;s__UBA7109 sp910576335
k__Bacteria|p__Proteobacteria|c__CFGB76185|o__OFGB76185|f__FGB76185|g__GGB28308|s__GGB28308_SGB40878	SGB40878	d__Bacteria;p__Desulfobacterota_I;c__Desulfovibrionia;o__Desulfovibrionales;f__Desulfovibrionaceae;g__Mailhella;s__Mailhella sp003512875
k__Bacteria|p__Bacteroidetes|c__Bacteroidia|o__Bacteroidales|f__Bacteroidaceae|g__GGB28262|s__GGB28262_SGB40814	SGB40814	d__Bacteria;p__Bacteroidota;c__Bacteroidia;o__Bacteroidales;f__Bacteroidaceae;g__Bacteroides;s__Bacteroides sp910578895
k__Bacteria|p__Firmicutes|c__Clostridia|o__Eubacteriales|f__Oscillospiraceae|g__GGB28879|s__GGB28879_SGB41559	SGB41559	d__Bacteria;p__Firmicutes_A;c__Clostridia;o__Lachnospirales;f__Lachnospiraceae;g__Acetatifactor;s__Acetatifactor sp910579755
k__Bacteria|p__Bacteria_unclassified|c__CFGB49426|o__OFGB49426|f__FGB49426|g__GGB28889|s__GGB28889_SGB41570	SGB41570	d__Bacteria;p__Firmicutes_A;c__Clostridia;o__Lachnospirales;f__Lachnospiraceae;g__1XD8-76;s__
k__Bacteria|p__Firmicutes|c__CFGB30328|o__OFGB30328|f__FGB30328|g__GGB1559|s__GGB1559_SGB43521	SGB43521	d__Bacteria;p__Firmicutes_A;c__Clostridia;o__Oscillospirales;f__Oscillospiraceae;g__Pelethomonas;s__Pelethomonas sp910577915
k__Bacteria|p__Bacteroidetes|c__Flavobacteriia|o__Flavobacteriales|f__Flavobacteriaceae|g__GGB1838|s__GGB1838_SGB2488	SGB2488	d__Bacteria;p__Bacteroidota;c__Bacteroidia;o__Flavobacteriales;f__Flavobacteriaceae;g__Capnocytophaga;s__
k__Bacteria|p__Firmicutes|c__Clostridia|o__Eubacteriales|f__Lachnospiraceae|g__Lachnospiraceae_unclassified|s__Lachnospiraceae_unclassified_SGB41424	SGB41424	d__Bacteria;p__Firmicutes_A;c__Clostridia;o__Lachnospirales;f__Lachnospiraceae;g__MD308;s__MD308 sp910578455
k__Bacteria|p__Bacteria_unclassified|c__CFGB76064|o__OFGB76064|f__FGB76064|g__GGB79848|s__GGB79848_SGB41595	SGB41595	d__Bacteria;p__Firmicutes_A;c__Clostridia;o__Lachnospirales;f__Lachnospiraceae;g__UBA3282;s__UBA3282 sp910588215
k__Bacteria|p__Firmicutes|c__Clostridia|o__Eubacteriales|f__Oscillospiraceae|g__GGB30459|s__GGB30459_SGB43525	SGB43525	d__Bacteria;p__Firmicutes_A;c__Clostridia;o__Oscillospirales;f__Oscillospiraceae;g__Enterenecus;s__Enterenecus sp910588625
k__Bacteria|p__Firmicutes|c__CFGB28439|o__OFGB28439|f__FGB28439|g__GGB28439|s__GGB28439_SGB41022	SGB41022	d__Bacteria;p__Firmicutes_A;c__Clostridia;o__Christensenellales;f__CAG-552;g__MGBC157735;s__MGBC157735 sp910588155
k__Bacteria|p__Firmicutes|c__Bacilli|o__Lactobacillales|f__Lactobacillaceae|g__GGB30141|s__GGB30141_SGB43066	SGB43066	d__Bacteria;p__Firmicutes_A;c__Clostridia;o__Oscillospirales;f__Ruminococcaceae;g__UBA1405;s__
k__Bacteria|p__Firmicutes|c__CFGB76355|o__OFGB76355|f__FGB76355|g__GGB28399|s__GGB28399_SGB40980	SGB40980	d__Bacteria;p__Firmicutes_A;c__Clostridia;o__Christensenellales;f__Borkfalkiaceae;g__Coproplasma;s__Coproplasma sp910583545
k__Bacteria|p__Proteobacteria|c__Betaproteobacteria|o__Betaproteobacteria_unclassified|f__Betaproteobacteria_unclassified|g__GGB79594|s__GGB79594_SGB41414	SGB41414	d__Bacteria;p__Firmicutes_A;c__Clostridia;o__Lachnospirales;f__Lachnospiraceae;g__Sporofaciens;s__Sporofaciens sp910585725
k__Bacteria|p__Firmicutes|c__CFGB76565|o__OFGB76565|f__FGB76565|g__GGB42328|s__GGB42328_SGB59496	SGB59496	d__Bacteria;p__Firmicutes_A;c__Clostridia;o__Christensenellales;f__CAG-552;g__MGBC157735;s__
k__Bacteria|p__Firmicutes|c__Clostridia|o__Clostridia_unclassified|f__Clostridia_unclassified|g__GGB28934|s__GGB28934_SGB41635	SGB41635	d__Bacteria;p__Firmicutes_A;c__Clostridia;o__Lachnospirales;f__Lachnospiraceae;g__Paralachnospira_A;s__Paralachnospira_A sp910588405
k__Bacteria|p__Firmicutes|c__CFGB9629|o__OFGB9629|f__FGB9629|g__GGB28840|s__GGB28840_SGB102297	SGB102297	d__Bacteria;p__Firmicutes_A;c__Clostridia;o__Lachnospirales;f__Lachnospiraceae;g__W0P33-017;s__
k__Bacteria|p__Bacteria_unclassified|c__CFGB49426|o__OFGB49426|f__FGB49426|g__GGB28887|s__GGB28887_SGB41568	SGB41568	d__Bacteria;p__Firmicutes_A;c__Clostridia;o__Lachnospirales;f__Lachnospiraceae;g__1XD8-76;s__1XD8-76 sp910578085
k__Bacteria|p__Firmicutes|c__Clostridia|o__Eubacteriales|f__Eubacteriales_unclassified|g__GGB68806|s__GGB68806_SGB92816	SGB92816	d__Bacteria;p__Firmicutes_A;c__Clostridia;o__Oscillospirales;f__CAG-272;g__Avispirillum;s__Avispirillum sp910586545
k__Bacteria|p__Firmicutes|c__CFGB76293|o__OFGB76293|f__FGB76293|g__GGB79698|s__GGB79698_SGB41545	SGB41545	d__Bacteria;p__Firmicutes_A;c__Clostridia;o__Lachnospirales;f__Lachnospiraceae;g__Acetatifactor;s__Acetatifactor sp910585615
k__Bacteria|p__Firmicutes|c__CFGB75980|o__OFGB75980|f__FGB75980|g__GGB27476|s__GGB27476_SGB43516	SGB43516	d__Bacteria;p__Firmicutes_A;c__Clostridia;o__Oscillospirales;f__Oscillospiraceae;g__Pelethomonas;s__Pelethomonas sp910579485
k__Bacteria|p__Firmicutes|c__CFGB49426|o__OFGB49426|f__FGB49426|g__GGB30296|s__GGB30296_SGB43260	SGB43260	d__Bacteria;p__Firmicutes_A;c__Clostridia;o__Oscillospirales;f__Acutalibacteraceae;g__Acutalibacter;s__Acutalibacter sp910587835
k__Bacteria|p__Bacteria_unclassified|c__CFGB8157|o__OFGB8157|f__FGB8157|g__GGB15004|s__GGB15004_SGB41589	SGB41589	d__Bacteria;p__Firmicutes_A;c__Clostridia;o__Lachnospirales;f__Lachnospiraceae;g__UBA3282;s__UBA3282 sp009774215
k__Bacteria|p__Firmicutes|c__CFGB76235|o__OFGB76235|f__FGB76235|g__GGB20146|s__GGB20146_SGB29427	SGB29427	d__Bacteria;p__Firmicutes_A;c__Clostridia;o__Lachnospirales;f__Lachnospiraceae;g__1XD42-69;s__1XD42-69 sp003612565
k__Bacteria|p__Firmicutes|c__Clostridia|o__Eubacteriales|f__Oscillospiraceae|g__GGB30461|s__GGB30461_SGB63209	SGB63209	d__Bacteria;p__Firmicutes_A;c__Clostridia;o__Oscillospirales;f__Oscillospiraceae;g__Enterenecus;s__Enterenecus sp910588495
k__Bacteria|p__Firmicutes|c__CFGB76355|o__OFGB76355|f__FGB76355|g__GGB28416|s__GGB28416_SGB40998	SGB40998	d__Bacteria;p__Firmicutes_A;c__Clostridia;o__Christensenellales;f__Borkfalkiaceae;g__Coproplasma;s__Coproplasma sp910586065
k__Bacteria|p__Firmicutes|c__CFGB76576|o__OFGB76576|f__FGB76576|g__GGB29546|s__GGB29546_SGB42339	SGB42339	d__Bacteria;p__Firmicutes_A;c__Clostridia;o__Oscillospirales;f__Ruminococcaceae;g__Ruminiclostridium_E;s__Ruminiclostridium_E sp910588335
k__Bacteria|p__Firmicutes|c__Clostridia|o__Eubacteriales|f__Oscillospiraceae|g__GGB79857|s__GGB79857_SGB42426	SGB42426	d__Bacteria;p__Firmicutes_A;c__Clostridia;o__Oscillospirales;f__Ruminococcaceae;g__RGIG8773;s__RGIG8773 sp910586535
k__Bacteria|p__Firmicutes|c__CFGB8118|o__OFGB8118|f__FGB8118|g__GGB29006|s__GGB29006_SGB41724	SGB41724	d__Bacteria;p__Firmicutes_A;c__Clostridia;o__Lachnospirales;f__Lachnospiraceae;g__Butyribacter;s__Butyribacter sp910579085
k__Bacteria|p__Firmicutes|c__CFGB37314|o__OFGB37314|f__FGB37314|g__GGB45293|s__GGB45293_SGB41002	SGB41002	d__Bacteria;p__Firmicutes_A;c__Clostridia;o__Christensenellales;f__Borkfalkiaceae;g__Coproplasma;s__Coproplasma sp910586035
k__Bacteria|p__Actinobacteria|c__Coriobacteriia|o__Coriobacteriales|f__Coriobacteriaceae|g__GGB28421|s__GGB28421_SGB41004	SGB41004	d__Bacteria;p__Firmicutes_A;c__Clostridia;o__Christensenellales;f__Borkfalkiaceae;g__Coproplasma;s__Coproplasma sp910577375
k__Bacteria|p__Firmicutes|c__Clostridia|o__Eubacteriales|f__Lachnospiraceae|g__GGB28828|s__GGB28828_SGB41484	SGB41484	d__Bacteria;p__Firmicutes_A;c__Clostridia;o__Lachnospirales;f__Lachnospiraceae;g__COE1;s__COE1 sp009774395
k__Bacteria|p__Firmicutes|c__CFGB76299|o__OFGB76299|f__FGB76299|g__GGB28912|s__GGB28912_SGB41606	SGB41606	d__Bacteria;p__Firmicutes_A;c__Clostridia;o__Lachnospirales;f__Lachnospiraceae;g__Kineothrix;s__Kineothrix sp910578405
k__Bacteria|p__Proteobacteria|c__CFGB76256|o__OFGB76256|f__FGB76256|g__GGB30620|s__GGB30620_SGB43754	SGB43754	d__Bacteria;p__Proteobacteria;c__Alphaproteobacteria;o__Rs-D84;f__Rs-D84;g__Enterousia;s__Enterousia sp013316395
k__Bacteria|p__Firmicutes|c__Clostridia|o__Eubacteriales|f__Oscillospiraceae|g__GGB30450|s__GGB30450_SGB43507	SGB43507	d__Bacteria;p__Firmicutes_A;c__Clostridia;o__Oscillospirales;f__Oscillospiraceae;g__Pelethomonas;s__Pelethomonas sp910578505
k__Bacteria|p__Bacteroidetes|c__CFGB74567|o__OFGB74567|f__FGB74567|g__GGB1515|s__GGB1515_SGB2095	SGB2095	d__Bacteria;p__Bacteroidota;c__Bacteroidia;o__Bacteroidales;f__Muribaculaceae;g__Amulumruptor;s__Amulumruptor sp001689515
k__Bacteria|p__Firmicutes|c__Clostridia|o__Eubacteriales|f__Lachnospiraceae|g__GGB28924|s__GGB28924_SGB41621	SGB41621	d__Bacteria;p__Firmicutes_A;c__Clostridia;o__Lachnospirales;f__Lachnospiraceae;g__CAG-95;s__CAG-95 sp910587295
k__Bacteria|p__Firmicutes|c__CFGB9622|o__OFGB9622|f__FGB9622|g__GGB45513|s__GGB45513_SGB63185	SGB63185	d__Bacteria;p__Firmicutes_A;c__Clostridia;o__Oscillospirales;f__Oscillospiraceae;g__Marseille-P3106;s__Marseille-P3106 sp910585735
k__Bacteria|p__Firmicutes|c__Negativicutes|o__Veillonellales|f__Veillonellaceae|g__GGB24148|s__GGB24148_SGB35952	SGB35952	d__Bacteria;p__Bacteroidota;c__Bacteroidia;o__Bacteroidales;f__Muribaculaceae;g__CAG-485;s__CAG-485 sp002491945
k__Bacteria|p__Firmicutes|c__Bacilli|o__Lactobacillales|f__Streptococcaceae|g__GGB28246|s__GGB28246_SGB40789	SGB40789	d__Bacteria;p__Bacteroidota;c__Bacteroidia;o__Bacteroidales;f__Marinifilaceae;g__Odoribacter;s__Odoribacter sp910578985
k__Bacteria|p__Firmicutes|c__CFGB2833|o__OFGB2833|f__FGB2833|g__GGB28456|s__GGB28456_SGB41039	SGB41039	d__Bacteria;p__Firmicutes_A;c__Clostridia;o__Christensenellales;f__CAG-917;g__CAG-475;s__CAG-475 sp910577815
k__Bacteria|p__Candidatus_Melainabacteria|c__CFGB10197|o__OFGB10197|f__FGB10197|g__GGB31109|s__GGB31109_SGB44380	SGB44380	d__Bacteria;p__Cyanobacteria;c__Vampirovibrionia;o__Gastranaerophilales;f__RUG14156;g__MGBC122484;s__MGBC122484 sp910586855
k__Bacteria|p__Firmicutes|c__CFGB28310|o__OFGB28310|f__FGB28310|g__GGB28802|s__GGB28802_SGB41455	SGB41455	d__Bacteria;p__Firmicutes_A;c__Clostridia;o__Lachnospirales;f__Lachnospiraceae;g__14-2;s__14-2 sp910585625
k__Bacteria|p__Candidatus_Melainabacteria|c__CFGB10197|o__OFGB10197|f__FGB10197|g__GGB31108|s__GGB31108_SGB44379	SGB44379	d__Bacteria;p__Cyanobacteria;c__Vampirovibrionia;o__Gastranaerophilales;f__RUG14156;g__MGBC122484;s__MGBC122484 sp910578465
k__Bacteria|p__Bacteroidetes|c__CFGB76004|o__OFGB76004|f__FGB76004|g__GGB28250|s__GGB28250_SGB40793	SGB40793	d__Bacteria;p__Bacteroidota;c__Bacteroidia;o__Bacteroidales;f__Marinifilaceae;g__Odoribacter;s__Odoribacter sp910578105
k__Bacteria|p__Bacteroidetes|c__Bacteroidia|o__Bacteroidales|f__Muribaculaceae|g__GGB30621|s__GGB30621_SGB43756	SGB43756	d__Bacteria;p__Proteobacteria;c__Alphaproteobacteria;o__Rs-D84;f__Rs-D84;g__Enterousia;s__
k__Bacteria|p__Firmicutes|c__Clostridia|o__Eubacteriales|f__Oscillospiraceae|g__GGB30466|s__GGB30466_SGB43544	SGB43544	d__Bacteria;p__Firmicutes_A;c__Clostridia;o__Oscillospirales;f__Oscillospiraceae;g__Lawsonibacter;s__
k__Bacteria|p__Firmicutes|c__Clostridia|o__Eubacteriales|f__Lachnospiraceae|g__GGB79685|s__GGB79685_SGB40186	SGB40186	d__Bacteria;p__Bacteroidota;c__Bacteroidia;o__Bacteroidales;f__Rikenellaceae;g__Rikenella;s__Rikenella sp910579375
k__Bacteria|p__Firmicutes|c__CFGB8152|o__OFGB8152|f__FGB8152|g__GGB28864|s__GGB28864_SGB41535	SGB41535	d__Bacteria;p__Firmicutes_A;c__Clostridia;o__Lachnospirales;f__Lachnospiraceae;g__Acetatifactor;s__Acetatifactor sp910584865
k__Bacteria|p__Bacteroidetes|c__Bacteroidia|o__Bacteroidales|f__Muribaculaceae|g__GGB3583|s__GGB3583_SGB21441	SGB21441	d__Bacteria;p__Bacteroidota;c__Bacteroidia;o__Bacteroidales;f__Muribaculaceae;g__UBA7173;s__UBA7173 sp001689685
k__Bacteria|p__Firmicutes|c__CFGB1494|o__OFGB1494|f__FGB1494|g__GGB28784|s__GGB28784_SGB41437	SGB41437	d__Bacteria;p__Firmicutes_A;c__Clostridia;o__Lachnospirales;f__Lachnospiraceae;g__Eubacterium_J;s__Eubacterium_J sp910579075
k__Bacteria|p__Firmicutes|c__Clostridia|o__Eubacteriales|f__Oscillospiraceae|g__GGB30413|s__GGB30413_SGB43452	SGB43452	d__Bacteria;p__Firmicutes_A;c__Clostridia;o__Oscillospirales;f__Oscillospiraceae;g__;s__
k__Bacteria|p__Firmicutes|c__Clostridia|o__Eubacteriales|f__Oscillospiraceae|g__GGB30460|s__GGB30460_SGB63207	SGB63207	d__Bacteria;p__Firmicutes_A;c__Clostridia;o__Oscillospirales;f__Oscillospiraceae;g__Enterenecus;s__Enterenecus sp910587205
k__Bacteria|p__Bacteroidetes|c__CFGB76111|o__OFGB76111|f__FGB76111|g__GGB24101|s__GGB24101_SGB40209	SGB40209	d__Bacteria;p__Bacteroidota;c__Bacteroidia;o__Bacteroidales;f__Rikenellaceae;g__Alistipes;s__Alistipes sp910576555
k__Bacteria|p__Firmicutes|c__Bacilli|o__Lactobacillales|f__Lactobacillaceae|g__GGB27481|s__GGB27481_SGB39777	SGB39777	d__Bacteria;p__Patescibacteria;c__Saccharimonadia;o__Saccharimonadales;f__Nanosyncoccaceae;g__Nanosyncoccus;s__
k__Bacteria|p__Firmicutes|c__CFGB2838|o__OFGB2838|f__FGB2838|g__GGB28411|s__GGB28411_SGB40993	SGB40993	d__Bacteria;p__Firmicutes_A;c__Clostridia;o__Christensenellales;f__Borkfalkiaceae;g__Coproplasma;s__Coproplasma sp910578195
k__Bacteria|p__Firmicutes|c__CFGB9511|o__OFGB9511|f__FGB9511|g__GGB28388|s__GGB28388_SGB40968	SGB40968	d__Bacteria;p__Firmicutes_A;c__Clostridia;o__Christensenellales;f__CAG-314;g__Fimimonas;s__Fimimonas sp910586625
k__Bacteria|p__Candidatus_Saccharibacteria|c__CFGB9318|o__OFGB9318|f__FGB9318|g__GGB27478|s__GGB27478_SGB39772	SGB39772	d__Bacteria;p__Patescibacteria;c__Saccharimonadia;o__Saccharimonadales;f__Nanosyncoccaceae;g__Nanosyncoccus;s__
k__Bacteria|p__Bacteroidetes|c__CFGB9382|o__OFGB9382|f__FGB9382|g__GGB80101|s__GGB80101_SGB21440	SGB21440	d__Bacteria;p__Bacteroidota;c__Bacteroidia;o__Bacteroidales;f__Muribaculaceae;g__CAG-873;s__CAG-873 sp001689665
k__Bacteria|p__Bacteroidetes|c__CFGB9658|o__OFGB9658|f__FGB9658|g__GGB14022|s__GGB14022_SGB21449	SGB21449	d__Bacteria;p__Bacteroidota;c__Bacteroidia;o__Bacteroidales;f__Muribaculaceae;g__CAG-873;s__CAG-873 sp001689415
k__Bacteria|p__Firmicutes|c__CFGB76077|o__OFGB76077|f__FGB76077|g__GGB28841|s__GGB28841_SGB41505	SGB41505	d__Bacteria;p__Firmicutes_A;c__Clostridia;o__Lachnospirales;f__Lachnospiraceae;g__Merdisoma;s__Merdisoma sp910587955
k__Bacteria|p__Firmicutes|c__CFGB73530|o__OFGB73530|f__FGB73530|g__GGB28825|s__GGB28825_SGB41481	SGB41481	d__Bacteria;p__Firmicutes_A;c__Clostridia;o__Lachnospirales;f__Lachnospiraceae;g__RUG115;s__RUG115 sp910578885
k__Bacteria|p__Firmicutes|c__CFGB10344|o__OFGB10344|f__FGB10344|g__GGB31822|s__GGB31822_SGB45198	SGB45198	d__Bacteria;p__Firmicutes_A;c__Clostridia;o__TANB77;f__CAG-508;g__UMGS1994;s__
k__Bacteria|p__Candidatus_Saccharibacteria|c__CFGB9318|o__OFGB9318|f__FGB9318|g__GGB27479|s__GGB27479_SGB39774	SGB39774	d__Bacteria;p__Patescibacteria;c__Saccharimonadia;o__Saccharimonadales;f__Nanosyncoccaceae;g__Nanosyncoccus;s__
k__Bacteria|p__Firmicutes|c__CFGB28877|o__OFGB28877|f__FGB28877|g__GGB28868|s__GGB28868_SGB41542	SGB41542	d__Bacteria;p__Firmicutes_A;c__Clostridia;o__Lachnospirales;f__Lachnospiraceae;g__Acetatifactor;s__Acetatifactor sp910589035
k__Bacteria|p__Firmicutes|c__CFGB9960|o__OFGB9960|f__FGB9960|g__GGB30142|s__GGB30142_SGB43067	SGB43067	d__Bacteria;p__Firmicutes_A;c__Clostridia;o__Oscillospirales;f__Butyricicoccaceae;g__Butyricicoccus;s__Butyricicoccus sp910584935
k__Bacteria|p__Firmicutes|c__CFGB10287|o__OFGB10287|f__FGB10287|g__GGB31383|s__GGB31383_SGB44711	SGB44711	d__Bacteria;p__Firmicutes;c__Bacilli;o__RF39;f__UBA660;g__UBA5026;s__UBA5026 sp910578745
k__Bacteria|p__Firmicutes|c__CFGB9508|o__OFGB9508|f__FGB9508|g__GGB28382|s__GGB28382_SGB40962	SGB40962	d__Bacteria;p__Firmicutes_A;c__Clostridia;o__Christensenellales;f__UBA3700;g__RACS-045;s__RACS-045 sp910579785
k__Bacteria|p__Bacteria_unclassified|c__Bacteria_unclassified|o__Bacteria_unclassified|f__Bacteria_unclassified|g__GGB28961|s__GGB28961_SGB41670	SGB41670	d__Bacteria;p__Firmicutes_A;c__Clostridia;o__Lachnospirales;f__Lachnospiraceae;g__Ventrimonas;s__Ventrimonas sp910586255
k__Bacteria|p__Bacteroidetes|c__Bacteroidia|o__Bacteroidales|f__Rikenellaceae|g__GGB27788|s__GGB27788_SGB40203	SGB40203	d__Bacteria;p__Bacteroidota;c__Bacteroidia;o__Bacteroidales;f__Rikenellaceae;g__Alistipes;s__Alistipes sp910586375
k__Bacteria|p__Firmicutes|c__CFGB76491|o__OFGB76491|f__FGB76491|g__GGB42327|s__GGB42327_SGB59494	SGB59494	d__Bacteria;p__Firmicutes_A;c__Clostridia;o__Christensenellales;f__CAG-552;g__MGBC157735;s__MGBC157735 sp910587445
k__Bacteria|p__Bacteroidetes|c__Bacteroidia|o__Bacteroidales|f__Rikenellaceae|g__GGB28990|s__GGB28990_SGB41704	SGB41704	d__Bacteria;p__Firmicutes_A;c__Clostridia;o__Lachnospirales;f__Lachnospiraceae;g__Eubacterium_F;s__Eubacterium_F sp910584245
k__Bacteria|p__Bacteria_unclassified|c__Bacteria_unclassified|o__Bacteria_unclassified|f__Bacteria_unclassified|g__Bacteria_unclassified|s__Bacteria_unclassified_SGB41508	SGB41508	d__Bacteria;p__Firmicutes_A;c__Clostridia;o__Lachnospirales;f__Lachnospiraceae;g__Merdisoma;s__Merdisoma sp910574255
k__Bacteria|p__Firmicutes|c__Clostridia|o__Eubacteriales|f__Eubacteriales_Family_XIII_Incertae_Sedis|g__GGB73359|s__GGB73359_SGB46611	SGB46611	d__Bacteria;p__Patescibacteria;c__Saccharimonadia;o__Saccharimonadales;f__Nanosyncoccaceae;g__Nanosyncoccus;s__Nanosyncoccus sp013316435
k__Bacteria|p__Firmicutes|c__Clostridia|o__Clostridia_unclassified|f__Clostridia_unclassified|g__GGB28386|s__GGB28386_SGB40966	SGB40966	d__Bacteria;p__Firmicutes_A;c__Clostridia;o__Christensenellales;f__CAG-314;g__Heteroclostridium;s__Heteroclostridium sp910585195
k__Bacteria|p__Firmicutes|c__CFGB76355|o__OFGB76355|f__FGB76355|g__GGB42330|s__GGB42330_SGB59498	SGB59498	d__Bacteria;p__Firmicutes_A;c__Clostridia;o__Christensenellales;f__Borkfalkiaceae;g__Coproplasma;s__Coproplasma sp910588685
k__Bacteria|p__Firmicutes|c__CFGB9637|o__OFGB9637|f__FGB9637|g__GGB28932|s__GGB28932_SGB40974	SGB40974	d__Bacteria;p__Firmicutes_A;c__Clostridia;o__Christensenellales;f__Borkfalkiaceae;g__Gallimonas;s__Gallimonas sp910589015
k__Bacteria|p__Candidatus_Saccharibacteria|c__CFGB9318|o__OFGB9318|f__FGB9318|g__GGB75725|s__GGB75725_SGB102612	SGB102612	d__Bacteria;p__Patescibacteria;c__Saccharimonadia;o__Saccharimonadales;f__Nanosyncoccaceae;g__Nanosyncoccus;s__
k__Bacteria|p__Firmicutes|c__CFGB76288|o__OFGB76288|f__FGB76288|g__GGB18827|s__GGB18827_SGB41440	SGB41440	d__Bacteria;p__Firmicutes_A;c__Clostridia;o__Lachnospirales;f__Lachnospiraceae;g__Eubacterium_J;s__Eubacterium_J sp910584345
k__Bacteria|p__Firmicutes|c__CFGB2838|o__OFGB2838|f__FGB2838|g__GGB28409|s__GGB28409_SGB40991	SGB40991	d__Bacteria;p__Firmicutes_A;c__Clostridia;o__Christensenellales;f__Borkfalkiaceae;g__Coproplasma;s__
k__Bacteria|p__Firmicutes|c__Clostridia|o__Eubacteriales|f__Lachnospiraceae|g__GGB75106|s__GGB75106_SGB102240	SGB102240	d__Bacteria;p__Firmicutes_A;c__Clostridia;o__Lachnospirales;f__Lachnospiraceae;g__UBA7109;s__
k__Bacteria|p__Actinobacteria|c__CFGB73496|o__OFGB73496|f__FGB73496|g__GGB80032|s__GGB80032_SGB42945	SGB42945	d__Bacteria;p__Actinobacteriota;c__Coriobacteriia;o__Coriobacteriales;f__Eggerthellaceae;g__MGBC163016;s__MGBC163016 sp910588205
k__Bacteria|p__Firmicutes|c__Bacilli|o__Lactobacillales|f__Lactobacillaceae|g__Lactiplantibacillus|s__Lactiplantibacillus_SGB41406	SGB41406	d__Bacteria;p__Firmicutes_A;c__Clostridia;o__Lachnospirales;f__Lachnospiraceae;g__Lachnoclostridium_B;s__Lachnoclostridium_B sp910584265
k__Bacteria|p__Firmicutes|c__Clostridia|o__Eubacteriales|f__Lachnospiraceae|g__Lachnospiraceae_unclassified|s__Lachnospiraceae_unclassified_SGB41402	SGB41402	d__Bacteria;p__Firmicutes_A;c__Clostridia;o__Lachnospirales;f__Lachnospiraceae;g__Schaedlerella;s__Schaedlerella sp910575475
k__Bacteria|p__Firmicutes|c__Clostridia|o__Clostridia_unclassified|f__Clostridia_unclassified|g__GGB75073|s__GGB75073_SGB102159	SGB102159	d__Bacteria;p__Firmicutes_A;c__Clostridia;o__Oscillospirales;f__Ruminococcaceae;g__Avimicrobium;s__
k__Bacteria|p__Bacteria_unclassified|c__Bacteria_unclassified|o__Bacteria_unclassified|f__Bacteria_unclassified|g__GGB28959|s__GGB28959_SGB41668	SGB41668	d__Bacteria;p__Firmicutes_A;c__Clostridia;o__Lachnospirales;f__Lachnospiraceae;g__UBA3402;s__UBA3402 sp910586845
k__Bacteria|p__Bacteria_unclassified|c__Bacteria_unclassified|o__Bacteria_unclassified|f__Bacteria_unclassified|g__GGB28962|s__GGB28962_SGB41671	SGB41671	d__Bacteria;p__Firmicutes_A;c__Clostridia;o__Lachnospirales;f__Lachnospiraceae;g__Ventrimonas;s__
k__Bacteria|p__Firmicutes|c__CFGB10299|o__OFGB10299|f__FGB10299|g__GGB47127|s__GGB47127_SGB65053	SGB65053	d__Bacteria;p__Firmicutes;c__Bacilli;o__RF39;f__UBA660;g__Caccenecus;s__
k__Bacteria|p__Firmicutes|c__CFGB9506|o__OFGB9506|f__FGB9506|g__GGB28396|s__GGB28396_SGB40977	SGB40977	d__Bacteria;p__Firmicutes_A;c__Clostridia;o__Christensenellales;f__Borkfalkiaceae;g__Gallimonas;s__Gallimonas sp910586655
k__Bacteria|p__Firmicutes|c__CFGB9506|o__OFGB9506|f__FGB9506|g__GGB42344|s__GGB42344_SGB59512	SGB59512	d__Bacteria;p__Firmicutes_A;c__Clostridia;o__Christensenellales;f__Borkfalkiaceae;g__Gallimonas;s__Gallimonas sp910586675
k__Bacteria|p__Firmicutes|c__Clostridia|o__Eubacteriales|f__Eubacteriaceae|g__Eubacterium|s__Eubacterium_SGB102306	SGB102306	d__Bacteria;p__Firmicutes_A;c__Clostridia;o__Lachnospirales;f__Lachnospiraceae;g__14-2;s__
k__Bacteria|p__Firmicutes|c__Clostridia|o__Eubacteriales|f__Lachnospiraceae|g__GGB28765|s__GGB28765_SGB41415	SGB41415	d__Bacteria;p__Firmicutes_A;c__Clostridia;o__Lachnospirales;f__Lachnospiraceae;g__Sporofaciens;s__Sporofaciens sp009774295
k__Bacteria|p__Candidatus_Saccharibacteria|c__CFGB9318|o__OFGB9318|f__FGB9318|g__GGB73364|s__GGB73364_SGB102608	SGB102608	d__Bacteria;p__Patescibacteria;c__Saccharimonadia;o__Saccharimonadales;f__Nanosyncoccaceae;g__Nanosyncoccus;s__
k__Bacteria|p__Firmicutes|c__CFGB28820|o__OFGB28820|f__FGB28820|g__GGB28817|s__GGB28817_SGB41472	SGB41472	d__Bacteria;p__Firmicutes_A;c__Clostridia;o__Lachnospirales;f__Lachnospiraceae;g__1XD42-69;s__1XD42-69 sp910586355
k__Bacteria|p__Bacteria_unclassified|c__CFGB2838|o__OFGB2838|f__FGB2838|g__GGB28907|s__GGB28907_SGB41600	SGB41600	d__Bacteria;p__Firmicutes_A;c__Clostridia;o__Lachnospirales;f__Lachnospiraceae;g__UBA3282;s__UBA3282 sp910578645
k__Bacteria|p__Firmicutes|c__CFGB75925|o__OFGB75925|f__FGB75925|g__GGB31439|s__GGB31439_SGB44769	SGB44769	d__Bacteria;p__Firmicutes;c__Bacilli;o__RF39;f__UBA660;g__Caccenecus;s__Caccenecus sp910585045
k__Bacteria|p__Actinobacteria|c__Coriobacteriia|o__Eggerthellales|f__Eggerthellaceae|g__GGB28839|s__GGB28839_SGB41503	SGB41503	d__Bacteria;p__Firmicutes_A;c__Clostridia;o__Lachnospirales;f__Lachnospiraceae;g__W0P33-017;s__W0P33-017 sp910589045
k__Bacteria|p__Firmicutes|c__CFGB75986|o__OFGB75986|f__FGB75986|g__GGB30090|s__GGB30090_SGB43002	SGB43002	d__Bacteria;p__Firmicutes_A;c__Clostridia;o__Oscillospirales;f__Ruminococcaceae;g__UBA3818;s__UBA3818 sp910578255
k__Bacteria|p__Firmicutes|c__Clostridia|o__Eubacteriales|f__Lachnospiraceae|g__GGB42598|s__GGB42598_SGB59794	SGB59794	d__Bacteria;p__Firmicutes_A;c__Clostridia;o__Lachnospirales;f__Lachnospiraceae;g__Schaedlerella;s__Schaedlerella sp910589385
k__Bacteria|p__Firmicutes|c__Clostridia|o__Eubacteriales|f__Lachnospiraceae|g__GGB28766|s__GGB28766_SGB41418	SGB41418	d__Bacteria;p__Firmicutes_A;c__Clostridia;o__Lachnospirales;f__Lachnospiraceae;g__Sporofaciens;s__
k__Bacteria|p__Candidatus_Saccharibacteria|c__CFGB75980|o__OFGB75980|f__FGB75980|g__GGB27476|s__GGB27476_SGB39769	SGB39769	d__Bacteria;p__Patescibacteria;c__Saccharimonadia;o__Saccharimonadales;f__Nanosyncoccaceae;g__Nanosyncoccus;s__
k__Bacteria|p__Firmicutes|c__CFGB10344|o__OFGB10344|f__FGB10344|g__GGB31793|s__GGB31793_SGB45163	SGB45163	d__Bacteria;p__Firmicutes_A;c__Clostridia;o__TANB77;f__CAG-508;g__CAG-273;s__CAG-273 sp910589185
k__Bacteria|p__Firmicutes|c__Clostridia|o__Eubacteriales|f__Oscillospiraceae|g__GGB30449|s__GGB30449_SGB43506	SGB43506	d__Bacteria;p__Firmicutes_A;c__Clostridia;o__Oscillospirales;f__Oscillospiraceae;g__Pelethomonas;s__Pelethomonas sp910587645
k__Bacteria|p__Firmicutes|c__CFGB28820|o__OFGB28820|f__FGB28820|g__GGB28823|s__GGB28823_SGB41479	SGB41479	d__Bacteria;p__Firmicutes_A;c__Clostridia;o__Lachnospirales;f__Lachnospiraceae;g__1XD42-69;s__1XD42-69 sp910586645
k__Bacteria|p__Firmicutes|c__CFGB76321|o__OFGB76321|f__FGB76321|g__GGB30452|s__GGB30452_SGB43511	SGB43511	d__Bacteria;p__Firmicutes_A;c__Clostridia;o__Oscillospirales;f__Oscillospiraceae;g__Pelethomonas;s__Pelethomonas sp910579725
k__Bacteria|p__Firmicutes|c__CFGB114|o__OFGB114|f__FGB114|g__GGB261|s__GGB261_SGB59900	SGB59900	d__Bacteria;p__Firmicutes_A;c__Clostridia;o__Oscillospirales;f__UBA644;g__;s__
k__Bacteria|p__Firmicutes|c__Clostridia|o__Eubacteriales|f__Clostridiaceae|g__GGB28905|s__GGB28905_SGB41598	SGB41598	d__Bacteria;p__Firmicutes_A;c__Clostridia;o__Lachnospirales;f__Lachnospiraceae;g__UBA3282;s__UBA3282 sp009774575
k__Bacteria|p__Firmicutes|c__CFGB9506|o__OFGB9506|f__FGB9506|g__GGB28393|s__GGB28393_SGB40973	SGB40973	d__Bacteria;p__Firmicutes_A;c__Clostridia;o__Christensenellales;f__Borkfalkiaceae;g__Gallimonas;s__Gallimonas sp910586985
k__Bacteria|p__Firmicutes|c__Clostridia|o__Eubacteriales|f__Oscillospiraceae|g__GGB49462|s__GGB49462_SGB43503	SGB43503	d__Bacteria;p__Firmicutes_A;c__Clostridia;o__Oscillospirales;f__Oscillospiraceae;g__Dysosmobacter;s__Dysosmobacter sp910579435
k__Bacteria|p__Firmicutes|c__Clostridia|o__Eubacteriales|f__Lachnospiraceae|g__Lachnospiraceae_unclassified|s__Lachnospiraceae_unclassified_SGB59780	SGB59780	d__Bacteria;p__Firmicutes_A;c__Clostridia;o__Lachnospirales;f__Lachnospiraceae;g__14-2;s__14-2 sp910580195
k__Bacteria|p__Firmicutes|c__CFGB76314|o__OFGB76314|f__FGB76314|g__GGB28792|s__GGB28792_SGB41445	SGB41445	d__Bacteria;p__Firmicutes_A;c__Clostridia;o__Lachnospirales;f__Lachnospiraceae;g__14-2;s__14-2 sp910588965
k__Bacteria|p__Firmicutes|c__Clostridia|o__Eubacteriales|f__Eubacteriaceae|g__GGB24132|s__GGB24132_SGB41267	SGB41267	d__Bacteria;p__Firmicutes_A;c__Clostridia;o__Lachnospirales;f__Lachnospiraceae;g__Eubacterium_G;s__Eubacterium_G sp910578975
k__Bacteria|p__Proteobacteria|c__Gammaproteobacteria|o__Enterobacterales|f__Hafniaceae|g__GGB31171|s__GGB31171_SGB44462	SGB44462	d__Bacteria;p__Firmicutes;c__Bacilli;o__Erysipelotrichales;f__Erysipelotrichaceae;g__C-19;s__C-19 sp910586285
k__Bacteria|p__Firmicutes|c__CFGB8118|o__OFGB8118|f__FGB8118|g__GGB29005|s__GGB29005_SGB41723	SGB41723	d__Bacteria;p__Firmicutes_A;c__Clostridia;o__Lachnospirales;f__Lachnospiraceae;g__Butyribacter;s__Butyribacter sp009774235
k__Bacteria|p__Firmicutes|c__CFGB10667|o__OFGB10667|f__FGB10667|g__GGB28981|s__GGB28981_SGB41694	SGB41694	d__Bacteria;p__Firmicutes_A;c__Clostridia;o__Lachnospirales;f__Lachnospiraceae;g__UBA11957;s__UBA11957 sp910588295
k__Bacteria|p__Firmicutes|c__CFGB76144|o__OFGB76144|f__FGB76144|g__GGB79989|s__GGB79989_SGB41645	SGB41645	d__Bacteria;p__Firmicutes_A;c__Clostridia;o__Lachnospirales;f__Lachnospiraceae;g__Clostridium_Q;s__Clostridium_Q sp910575795
k__Bacteria|p__Firmicutes|c__CFGB8152|o__OFGB8152|f__FGB8152|g__GGB5213|s__GGB5213_SGB94872	SGB94872	d__Bacteria;p__Firmicutes_A;c__Clostridia;o__Lachnospirales;f__Lachnospiraceae;g__Acetatifactor;s__Acetatifactor sp910588225
k__Bacteria|p__Firmicutes|c__CFGB9523|o__OFGB9523|f__FGB9523|g__GGB28447|s__GGB28447_SGB41030	SGB41030	d__Bacteria;p__Firmicutes_A;c__Clostridia;o__Christensenellales;f__Borkfalkiaceae;g__MGBC143601;s__MGBC143601 sp910586945
k__Bacteria|p__Firmicutes|c__CFGB76324|o__OFGB76324|f__FGB76324|g__GGB28401|s__GGB28401_SGB40983	SGB40983	d__Bacteria;p__Firmicutes_A;c__Clostridia;o__Christensenellales;f__Borkfalkiaceae;g__Coproplasma;s__Coproplasma sp910587365
k__Bacteria|p__Firmicutes|c__CFGB76124|o__OFGB76124|f__FGB76124|g__GGB28405|s__GGB28405_SGB40987	SGB40987	d__Bacteria;p__Firmicutes_A;c__Clostridia;o__Christensenellales;f__Borkfalkiaceae;g__Coproplasma;s__Coproplasma sp910583855
k__Bacteria|p__Bacteria_unclassified|c__Bacteria_unclassified|o__Bacteria_unclassified|f__Bacteria_unclassified|g__Bacteria_unclassified|s__Bacteria_unclassified_SGB41729	SGB41729	d__Bacteria;p__Firmicutes_A;c__Clostridia;o__Lachnospirales;f__Lachnospiraceae;g__Butyribacter;s__Butyribacter sp910586605
k__Bacteria|p__Firmicutes|c__Clostridia|o__Eubacteriales|f__Peptostreptococcaceae|g__GGB29682|s__GGB29682_SGB42491	SGB42491	d__Bacteria;p__Firmicutes_A;c__Clostridia;o__Oscillospirales;f__Acutalibacteraceae;g__Eubacterium_R;s__Eubacterium_R sp910584985
k__Bacteria|p__Firmicutes|c__CFGB2838|o__OFGB2838|f__FGB2838|g__GGB28420|s__GGB28420_SGB41003	SGB41003	d__Bacteria;p__Firmicutes_A;c__Clostridia;o__Christensenellales;f__Borkfalkiaceae;g__Coproplasma;s__Coproplasma sp910578145
k__Bacteria|p__Firmicutes|c__CFGB76430|o__OFGB76430|f__FGB76430|g__GGB31384|s__GGB31384_SGB44712	SGB44712	d__Bacteria;p__Firmicutes;c__Bacilli;o__RF39;f__UBA660;g__UBA5026;s__
k__Bacteria|p__Firmicutes|c__CFGB2838|o__OFGB2838|f__FGB2838|g__GGB28815|s__GGB28815_SGB41470	SGB41470	d__Bacteria;p__Firmicutes_A;c__Clostridia;o__Lachnospirales;f__Lachnospiraceae;g__Roseburia;s__Roseburia sp910577925
k__Bacteria|p__Bacteria_unclassified|c__Bacteria_unclassified|o__Bacteria_unclassified|f__Bacteria_unclassified|g__GGB28807|s__GGB28807_SGB41461	SGB41461	d__Bacteria;p__Firmicutes_A;c__Clostridia;o__Lachnospirales;f__Lachnospiraceae;g__14-2;s__14-2 sp910576385
k__Bacteria|p__Firmicutes|c__Clostridia|o__Eubacteriales|f__Lachnospiraceae|g__GGB27873|s__GGB27873_SGB41457	SGB41457	d__Bacteria;p__Firmicutes_A;c__Clostridia;o__Lachnospirales;f__Lachnospiraceae;g__14-2;s__14-2 sp910588845
k__Bacteria|p__Candidatus_Saccharibacteria|c__CFGB8157|o__OFGB8157|f__FGB8157|g__GGB27485|s__GGB27485_SGB39781	SGB39781	d__Bacteria;p__Patescibacteria;c__Saccharimonadia;o__Saccharimonadales;f__Nanosyncoccaceae;g__Nanosyncoccus;s__
k__Bacteria|p__Firmicutes|c__CFGB76355|o__OFGB76355|f__FGB76355|g__GGB42332|s__GGB42332_SGB59500	SGB59500	d__Bacteria;p__Firmicutes_A;c__Clostridia;o__Christensenellales;f__Borkfalkiaceae;g__Coproplasma;s__Coproplasma sp910579525
k__Bacteria|p__Firmicutes|c__CFGB9656|o__OFGB9656|f__FGB9656|g__GGB28997|s__GGB28997_SGB41713	SGB41713	d__Bacteria;p__Firmicutes_A;c__Clostridia;o__Lachnospirales;f__Lachnospiraceae;g__RGIG4057;s__
k__Bacteria|p__Firmicutes|c__CFGB76536|o__OFGB76536|f__FGB76536|g__GGB28415|s__GGB28415_SGB40997	SGB40997	d__Bacteria;p__Firmicutes_A;c__Clostridia;o__Christensenellales;f__Borkfalkiaceae;g__Coproplasma;s__Coproplasma sp910578765
k__Bacteria|p__Proteobacteria|c__CFGB76450|o__OFGB76450|f__FGB76450|g__GGB79719|s__GGB79719_SGB40885	SGB40885	d__Bacteria;p__Desulfobacterota_I;c__Desulfovibrionia;o__Desulfovibrionales;f__Desulfovibrionaceae;g__Desulfovibrio;s__Desulfovibrio sp910575755
k__Bacteria|p__Proteobacteria|c__Deltaproteobacteria|o__Desulfovibrionales|f__Desulfovibrionaceae|g__GGB9819|s__GGB9819_SGB40890	SGB40890	d__Bacteria;p__Desulfobacterota_I;c__Desulfovibrionia;o__Desulfovibrionales;f__Desulfovibrionaceae;g__Mailhella;s__Mailhella sp910579055
k__Bacteria|p__Firmicutes|c__CFGB76355|o__OFGB76355|f__FGB76355|g__GGB28418|s__GGB28418_SGB41000	SGB41000	d__Bacteria;p__Firmicutes_A;c__Clostridia;o__Christensenellales;f__Borkfalkiaceae;g__Coproplasma;s__Coproplasma sp910587005
k__Bacteria|p__Firmicutes|c__CFGB9633|o__OFGB9633|f__FGB9633|g__GGB28885|s__GGB28885_SGB41566	SGB41566	d__Bacteria;p__Firmicutes_A;c__Clostridia;o__Lachnospirales;f__Lachnospiraceae;g__VSOB01;s__VSOB01 sp009774625
k__Bacteria|p__Firmicutes|c__CFGB76322|o__OFGB76322|f__FGB76322|g__GGB28954|s__GGB28954_SGB59495	SGB59495	d__Bacteria;p__Firmicutes_A;c__Clostridia;o__Christensenellales;f__CAG-552;g__MGBC157735;s__MGBC157735 sp910585955
k__Bacteria|p__Firmicutes|c__Clostridia|o__Eubacteriales|f__Lachnospiraceae|g__GGB28925|s__GGB28925_SGB41622	SGB41622	d__Bacteria;p__Firmicutes_A;c__Clostridia;o__Lachnospirales;f__Lachnospiraceae;g__CAG-95;s__CAG-95 sp910585005
k__Bacteria|p__Firmicutes|c__CFGB76077|o__OFGB76077|f__FGB76077|g__GGB28854|s__GGB28854_SGB41523	SGB41523	d__Bacteria;p__Firmicutes_A;c__Clostridia;o__Lachnospirales;f__Lachnospiraceae;g__Choladocola;s__Choladocola sp910584945
k__Bacteria|p__Firmicutes|c__CFGB9660|o__OFGB9660|f__FGB9660|g__GGB29004|s__GGB29004_SGB41720	SGB41720	d__Bacteria;p__Firmicutes_A;c__Clostridia;o__Lachnospirales;f__Lachnospiraceae;g__CAG-303;s__CAG-303 sp910585215
k__Bacteria|p__Firmicutes|c__Clostridia|o__Eubacteriales|f__Clostridiaceae|g__GGB28855|s__GGB28855_SGB41524	SGB41524	d__Bacteria;p__Firmicutes_A;c__Clostridia;o__Lachnospirales;f__Lachnospiraceae;g__Choladocola;s__Choladocola sp910579225
k__Bacteria|p__Bacteroidetes|c__CFGB76294|o__OFGB76294|f__FGB76294|g__GGB79703|s__GGB79703_SGB40800	SGB40800	d__Bacteria;p__Bacteroidota;c__Bacteroidia;o__Bacteroidales;f__Tannerellaceae;g__Parabacteroides;s__Parabacteroides sp910577325
k__Bacteria|p__Firmicutes|c__CFGB9517|o__OFGB9517|f__FGB9517|g__GGB28436|s__GGB28436_SGB41019	SGB41019	d__Bacteria;p__Firmicutes_A;c__Clostridia;o__Christensenellales;f__CAG-552;g__MGBC113161;s__MGBC113161 sp910587595
k__Bacteria|p__Bacteria_unclassified|c__CFGB9644|o__OFGB9644|f__FGB9644|g__GGB28946|s__GGB28946_SGB41652	SGB41652	d__Bacteria;p__Firmicutes_A;c__Clostridia;o__Lachnospirales;f__Lachnospiraceae;g__Caccovicinus;s__Caccovicinus sp910585635
k__Bacteria|p__Firmicutes|c__Clostridia|o__Eubacteriales|f__Eubacteriaceae|g__GGB80168|s__GGB80168_SGB43527	SGB43527	d__Bacteria;p__Firmicutes_A;c__Clostridia;o__Oscillospirales;f__Oscillospiraceae;g__Enterenecus;s__Enterenecus sp910587285
k__Bacteria|p__Firmicutes|c__CFGB76351|o__OFGB76351|f__FGB76351|g__GGB28430|s__GGB28430_SGB41013	SGB41013	d__Bacteria;p__Firmicutes_A;c__Clostridia;o__Christensenellales;f__CAG-552;g__MGBC100320;s__MGBC100320 sp910577995
k__Bacteria|p__Firmicutes|c__Clostridia|o__Eubacteriales|f__Clostridiaceae|g__GGB30147|s__GGB30147_SGB43074	SGB43074	d__Bacteria;p__Firmicutes_A;c__Clostridia;o__Oscillospirales;f__Butyricicoccaceae;g__QXXE01;s__QXXE01 sp910586575
k__Bacteria|p__Firmicutes|c__CFGB9660|o__OFGB9660|f__FGB9660|g__GGB29004|s__GGB29004_SGB41721	SGB41721	d__Bacteria;p__Firmicutes_A;c__Clostridia;o__Lachnospirales;f__Lachnospiraceae;g__CAG-303;s__CAG-303 sp910577835
k__Bacteria|p__Firmicutes|c__Clostridia|o__Eubacteriales|f__Lachnospiraceae|g__GGB28677|s__GGB28677_SGB41305	SGB41305	d__Bacteria;p__Firmicutes_A;c__Clostridia;o__Lachnospirales;f__Lachnospiraceae;g__CAG-603;s__CAG-603 sp910583605
k__Bacteria|p__Firmicutes|c__CFGB10253|o__OFGB10253|f__FGB10253|g__GGB31256|s__GGB31256_SGB44562	SGB44562	d__Bacteria;p__Firmicutes_A;c__Clostridia;o__Christensenellales;f__UBA1242;g__Caccovivens;s__
k__Bacteria|p__Firmicutes|c__CFGB9506|o__OFGB9506|f__FGB9506|g__GGB28394|s__GGB28394_SGB40975	SGB40975	d__Bacteria;p__Firmicutes_A;c__Clostridia;o__Christensenellales;f__Borkfalkiaceae;g__Gallimonas;s__Gallimonas sp910586365
k__Bacteria|p__Firmicutes|c__CFGB10289|o__OFGB10289|f__FGB10289|g__GGB31762|s__GGB31762_SGB45125	SGB45125	d__Bacteria;p__Firmicutes_A;c__Clostridia;o__TANB77;f__CAG-508;g__UMGS1781;s__
k__Bacteria|p__Firmicutes|c__CFGB72926|o__OFGB72926|f__FGB72926|g__GGB3661|s__GGB3661_SGB41629	SGB41629	d__Bacteria;p__Firmicutes_A;c__Clostridia;o__Lachnospirales;f__Lachnospiraceae;g__UBA2882;s__UBA2882 sp910574745
k__Bacteria|p__Firmicutes|c__Clostridia|o__Clostridia_unclassified|f__Clostridia_unclassified|g__GGB28933|s__GGB28933_SGB102250	SGB102250	d__Bacteria;p__Firmicutes_A;c__Clostridia;o__Lachnospirales;f__Lachnospiraceae;g__Paralachnospira;s__Paralachnospira sp910587905
k__Bacteria|p__Firmicutes|c__Clostridia|o__Eubacteriales|f__Oscillospiraceae|g__GGB30466|s__GGB30466_SGB43540	SGB43540	d__Bacteria;p__Firmicutes_A;c__Clostridia;o__Oscillospirales;f__Oscillospiraceae;g__Lawsonibacter;s__Lawsonibacter sp910588635
k__Bacteria|p__Firmicutes|c__Bacilli|o__Lactobacillales|f__Lactobacillaceae|g__GGB30087|s__GGB30087_SGB42999	SGB42999	d__Bacteria;p__Firmicutes_A;c__Clostridia;o__Oscillospirales;f__Ruminococcaceae;g__UBA866;s__
k__Bacteria|p__Firmicutes|c__Clostridia|o__Eubacteriales|f__Lachnospiraceae|g__GGB25041|s__GGB25041_SGB36960	SGB36960	d__Bacteria;p__Firmicutes_A;c__Clostridia;o__Lachnospirales;f__Lachnospiraceae;g__COE1;s__COE1 sp002490665
k__Bacteria|p__Bacteroidetes|c__CFGB4425|o__OFGB4425|f__FGB4425|g__GGB1503|s__GGB1503_SGB2082	SGB2082	d__Bacteria;p__Bacteroidota;c__Bacteroidia;o__Bacteroidales;f__Muribaculaceae;g__Paramuribaculum;s__Paramuribaculum sp001689535
k__Bacteria|p__Firmicutes|c__CFGB76173|o__OFGB76173|f__FGB76173|g__GGB79850|s__GGB79850_SGB42344	SGB42344	d__Bacteria;p__Firmicutes_A;c__Clostridia;o__Oscillospirales;f__Ruminococcaceae;g__CAG-115;s__CAG-115 sp910587465
k__Bacteria|p__Bacteria_unclassified|c__CFGB9644|o__OFGB9644|f__FGB9644|g__GGB28908|s__GGB28908_SGB41601	SGB41601	d__Bacteria;p__Firmicutes_A;c__Clostridia;o__Lachnospirales;f__Lachnospiraceae;g__UBA3282;s__UBA3282 sp009774585
k__Bacteria|p__Firmicutes|c__CFGB28820|o__OFGB28820|f__FGB28820|g__GGB28821|s__GGB28821_SGB41477	SGB41477	d__Bacteria;p__Firmicutes_A;c__Clostridia;o__Lachnospirales;f__Lachnospiraceae;g__1XD42-69;s__1XD42-69 sp910586725
k__Bacteria|p__Firmicutes|c__Clostridia|o__Eubacteriales|f__Oscillospiraceae|g__GGB30290|s__GGB30290_SGB43252	SGB43252	d__Bacteria;p__Firmicutes_A;c__Clostridia;o__Oscillospirales;f__Acutalibacteraceae;g__Acutalibacter;s__Acutalibacter sp910589395
k__Bacteria|p__Bacteria_unclassified|c__CFGB76064|o__OFGB76064|f__FGB76064|g__GGB28897|s__GGB28897_SGB41579	SGB41579	d__Bacteria;p__Firmicutes_A;c__Clostridia;o__Lachnospirales;f__Lachnospiraceae;g__UBA3282;s__UBA3282 sp910585555
k__Bacteria|p__Firmicutes|c__Clostridia|o__Eubacteriales|f__Lachnospiraceae|g__GGB28987|s__GGB28987_SGB41700	SGB41700	d__Bacteria;p__Firmicutes_A;c__Clostridia;o__Lachnospirales;f__Lachnospiraceae;g__Eubacterium_F;s__Eubacterium_F sp910584875
k__Bacteria|p__Actinobacteria|c__Actinomycetia|o__Micrococcales|f__Micrococcaceae|g__GGB42949|s__GGB42949_SGB43520	SGB43520	d__Bacteria;p__Firmicutes_A;c__Clostridia;o__Oscillospirales;f__Oscillospiraceae;g__Pelethomonas;s__
k__Bacteria|p__Firmicutes|c__CFGB76072|o__OFGB76072|f__FGB76072|g__GGB28944|s__GGB28944_SGB41648	SGB41648	d__Bacteria;p__Firmicutes_A;c__Clostridia;o__Lachnospirales;f__Lachnospiraceae;g__Copromonas;s__Copromonas sp910585355
k__Bacteria|p__Firmicutes|c__CFGB10344|o__OFGB10344|f__FGB10344|g__GGB31823|s__GGB31823_SGB45199	SGB45199	d__Bacteria;p__Firmicutes_A;c__Clostridia;o__TANB77;f__CAG-508;g__UMGS1994;s__
k__Bacteria|p__Firmicutes|c__CFGB43312|o__OFGB43312|f__FGB43312|g__GGB75975|s__GGB75975_SGB102453	SGB102453	d__Bacteria;p__Firmicutes;c__Bacilli;o__RF39;f__UBA660;g__RUG11867;s__RUG11867 sp910587535
k__Bacteria|p__Firmicutes|c__Clostridia|o__Eubacteriales|f__Lachnospiraceae|g__GGB28836|s__GGB28836_SGB41495	SGB41495	d__Bacteria;p__Firmicutes_A;c__Clostridia;o__Lachnospirales;f__Lachnospiraceae;g__COE1;s__COE1 sp009774375
k__Bacteria|p__Firmicutes|c__Clostridia|o__Eubacteriales|f__Clostridiaceae|g__Clostridium|s__Clostridium_SGB65123	SGB65123	d__Bacteria;p__Firmicutes_A;c__Clostridia;o__Clostridiales;f__Clostridiaceae;g__Clostridium;s__Clostridium sp910588715
k__Bacteria|p__Firmicutes|c__CFGB8157|o__OFGB8157|f__FGB8157|g__GGB79773|s__GGB79773_SGB65054	SGB65054	d__Bacteria;p__Firmicutes;c__Bacilli;o__RF39;f__UBA660;g__Caccenecus;s__Caccenecus sp910587745
k__Bacteria|p__Firmicutes|c__CFGB28877|o__OFGB28877|f__FGB28877|g__GGB28861|s__GGB28861_SGB41530	SGB41530	d__Bacteria;p__Firmicutes_A;c__Clostridia;o__Lachnospirales;f__Lachnospiraceae;g__Acetatifactor;s__Acetatifactor sp910577665
k__Bacteria|p__Firmicutes|c__CFGB6645|o__OFGB6645|f__FGB6645|g__GGB28989|s__GGB28989_SGB94891	SGB94891	d__Bacteria;p__Firmicutes_A;c__Clostridia;o__Lachnospirales;f__Lachnospiraceae;g__Eubacterium_F;s__Eubacterium_F sp910585745
k__Bacteria|p__Firmicutes|c__Clostridia|o__Clostridiales|f__Ruminococcaceae|g__Acutalibacter|s__Acutalibacter_SGB43256	SGB43256	d__Bacteria;p__Firmicutes_A;c__Clostridia;o__Oscillospirales;f__Acutalibacteraceae;g__Acutalibacter;s__Acutalibacter sp910584745
k__Bacteria|p__Firmicutes|c__CFGB76447|o__OFGB76447|f__FGB76447|g__GGB47144|s__GGB47144_SGB65073	SGB65073	d__Bacteria;p__Firmicutes;c__Bacilli;o__RF39;f__UBA660;g__MGBC119817;s__MGBC119817 sp910586195
k__Bacteria|p__Firmicutes|c__Clostridia|o__Eubacteriales|f__Lachnospiraceae|g__Lachnospiraceae_unclassified|s__Lachnospiraceae_unclassified_SGB59788	SGB59788	d__Bacteria;p__Firmicutes_A;c__Clostridia;o__Lachnospirales;f__Lachnospiraceae;g__CAG-95;s__CAG-95 sp009774465
k__Bacteria|p__Firmicutes|c__Clostridia|o__Eubacteriales|f__Oscillospiraceae|g__GGB30461|s__GGB30461_SGB43529	SGB43529	d__Bacteria;p__Firmicutes_A;c__Clostridia;o__Oscillospirales;f__Oscillospiraceae;g__Enterenecus;s__
k__Bacteria|p__Bacteroidetes|c__CFGB76288|o__OFGB76288|f__FGB76288|g__GGB18827|s__GGB18827_SGB27766	SGB27766	d__Bacteria;p__Bacteroidota;c__Bacteroidia;o__Bacteroidales;f__Muribaculaceae;g__UBA7173;s__UBA7173 sp004102805
k__Bacteria|p__Firmicutes|c__CFGB28877|o__OFGB28877|f__FGB28877|g__GGB28861|s__GGB28861_SGB41531	SGB41531	d__Bacteria;p__Firmicutes_A;c__Clostridia;o__Lachnospirales;f__Lachnospiraceae;g__Acetatifactor;s__Acetatifactor sp910586215
k__Bacteria|p__Candidatus_Melainabacteria|c__CFGB10197|o__OFGB10197|f__FGB10197|g__GGB31110|s__GGB31110_SGB44381	SGB44381	d__Bacteria;p__Cyanobacteria;c__Vampirovibrionia;o__Gastranaerophilales;f__RUG14156;g__MGBC122484;s__MGBC122484 sp910577515
k__Bacteria|p__Firmicutes|c__CFGB76536|o__OFGB76536|f__FGB76536|g__GGB28407|s__GGB28407_SGB40989	SGB40989	d__Bacteria;p__Firmicutes_A;c__Clostridia;o__Christensenellales;f__Borkfalkiaceae;g__Coproplasma;s__Coproplasma sp910585705
k__Bacteria|p__Firmicutes|c__Clostridia|o__Eubacteriales|f__Eubacteriales_Family_XIII_Incertae_Sedis|g__GGB27480|s__GGB27480_SGB39776	SGB39776	d__Bacteria;p__Patescibacteria;c__Saccharimonadia;o__Saccharimonadales;f__Nanosyncoccaceae;g__Nanosyncoccus;s__Nanosyncoccus sp003979185
k__Bacteria|p__Firmicutes|c__CFGB76640|o__OFGB76640|f__FGB76640|g__GGB28357|s__GGB28357_SGB40935	SGB40935	d__Bacteria;p__Firmicutes_A;c__Clostridia;o__Christensenellales;f__UBA3700;g__MGBC100798;s__MGBC100798 sp910588545
k__Bacteria|p__Firmicutes|c__Clostridia|o__Eubacteriales|f__Lachnospiraceae|g__GGB28775|s__GGB28775_SGB41428	SGB41428	d__Bacteria;p__Firmicutes_A;c__Clostridia;o__Lachnospirales;f__Lachnospiraceae;g__MD308;s__MD308 sp910584615
k__Bacteria|p__Firmicutes|c__Clostridia|o__Eubacteriales|f__Clostridiaceae|g__GGB75085|s__GGB75085_SGB102286	SGB102286	d__Bacteria;p__Firmicutes_A;c__Clostridia;o__Lachnospirales;f__Lachnospiraceae;g__Copromonas;s__
k__Bacteria|p__Firmicutes|c__CFGB76511|o__OFGB76511|f__FGB76511|g__GGB28387|s__GGB28387_SGB40967	SGB40967	d__Bacteria;p__Firmicutes_A;c__Clostridia;o__Christensenellales;f__CAG-314;g__Fimimonas;s__Fimimonas sp910586905
k__Bacteria|p__Firmicutes|c__CFGB9495|o__OFGB9495|f__FGB9495|g__GGB28356|s__GGB28356_SGB40934	SGB40934	d__Bacteria;p__Firmicutes_A;c__Clostridia;o__Christensenellales;f__UBA3700;g__MGBC100798;s__MGBC100798 sp910584975
k__Bacteria|p__Firmicutes|c__CFGB9659|o__OFGB9659|f__FGB9659|g__GGB79872|s__GGB79872_SGB36958	SGB36958	d__Bacteria;p__Firmicutes_A;c__Clostridia;o__Lachnospirales;f__Lachnospiraceae;g__COE1;s__COE1 sp002358575
k__Bacteria|p__Firmicutes|c__Clostridia|o__Eubacteriales|f__Peptostreptococcaceae|g__GGB29683|s__GGB29683_SGB42492	SGB42492	d__Bacteria;p__Firmicutes_A;c__Clostridia;o__Oscillospirales;f__Acutalibacteraceae;g__Eubacterium_R;s__Eubacterium_R sp910577215
k__Bacteria|p__Firmicutes|c__CFGB6645|o__OFGB6645|f__FGB6645|g__GGB28991|s__GGB28991_SGB41705	SGB41705	d__Bacteria;p__Firmicutes_A;c__Clostridia;o__Lachnospirales;f__Lachnospiraceae;g__Eubacterium_F;s__Eubacterium_F sp910589665
k__Bacteria|p__Bacteroidetes|c__Bacteroidia|o__Bacteroidales|f__Rikenellaceae|g__GGB27791|s__GGB27791_SGB40207	SGB40207	d__Bacteria;p__Bacteroidota;c__Bacteroidia;o__Bacteroidales;f__Rikenellaceae;g__Alistipes;s__Alistipes sp910584485
k__Bacteria|p__Bacteria_unclassified|c__CFGB8157|o__OFGB8157|f__FGB8157|g__GGB79773|s__GGB79773_SGB41596	SGB41596	d__Bacteria;p__Firmicutes_A;c__Clostridia;o__Lachnospirales;f__Lachnospiraceae;g__UBA3282;s__UBA3282 sp910578115
k__Bacteria|p__Firmicutes|c__Clostridia|o__Eubacteriales|f__Oscillospiraceae|g__GGB45535|s__GGB45535_SGB63214	SGB63214	d__Bacteria;p__Firmicutes_A;c__Clostridia;o__Oscillospirales;f__Oscillospiraceae;g__Lawsonibacter;s__
k__Bacteria|p__Firmicutes|c__CFGB10344|o__OFGB10344|f__FGB10344|g__GGB31759|s__GGB31759_SGB65042	SGB65042	d__Bacteria;p__Firmicutes_A;c__Clostridia;o__TANB77;f__CAG-508;g__;s__
k__Bacteria|p__Bacteroidetes|c__Bacteroidia|o__Bacteroidales|f__Muribaculaceae|g__GGB28931|s__GGB28931_SGB41632	SGB41632	d__Bacteria;p__Firmicutes_A;c__Clostridia;o__Lachnospirales;f__Lachnospiraceae;g__RGIG3002;s__RGIG3002 sp910579805
k__Bacteria|p__Firmicutes|c__CFGB8152|o__OFGB8152|f__FGB8152|g__GGB28862|s__GGB28862_SGB41532	SGB41532	d__Bacteria;p__Firmicutes_A;c__Clostridia;o__Lachnospirales;f__Lachnospiraceae;g__Acetatifactor;s__Acetatifactor sp910587755
k__Bacteria|p__Firmicutes|c__Clostridia|o__Eubacteriales|f__Clostridiaceae|g__Clostridium|s__Clostridium_SGB6177	SGB6177	d__Bacteria;p__Firmicutes_A;c__Clostridia;o__Clostridiales;f__Clostridiaceae;g__Clostridium;s__Clostridium sp900766315
k__Bacteria|p__Firmicutes|c__Clostridia|o__Eubacteriales|f__Lachnospiraceae|g__GGB70448|s__GGB70448_SGB94871	SGB94871	d__Bacteria;p__Firmicutes_A;c__Clostridia;o__Lachnospirales;f__Lachnospiraceae;g__Acetatifactor;s__Acetatifactor sp910584435
k__Bacteria|p__Firmicutes|c__CFGB76077|o__OFGB76077|f__FGB76077|g__GGB28853|s__GGB28853_SGB41521	SGB41521	d__Bacteria;p__Firmicutes_A;c__Clostridia;o__Lachnospirales;f__Lachnospiraceae;g__Choladocola;s__Choladocola sp910584205
k__Bacteria|p__Firmicutes|c__CFGB9827|o__OFGB9827|f__FGB9827|g__GGB29530|s__GGB29530_SGB42316	SGB42316	d__Bacteria;p__Firmicutes_B;c__Dehalobacteriia;o__UBA4068;f__UBA5755;g__Avidehalobacter;s__
k__Bacteria|p__Firmicutes|c__Clostridia|o__Eubacteriales|f__Oscillospiraceae|g__GGB30462|s__GGB30462_SGB43535	SGB43535	d__Bacteria;p__Firmicutes_A;c__Clostridia;o__Oscillospirales;f__Oscillospiraceae;g__Lawsonibacter;s__
k__Bacteria|p__Firmicutes|c__CFGB76235|o__OFGB76235|f__FGB76235|g__GGB25052|s__GGB25052_SGB36974	SGB36974	d__Bacteria;p__Firmicutes_A;c__Clostridia;o__Lachnospirales;f__Lachnospiraceae;g__UBA3402;s__UBA3402 sp002358555
k__Bacteria|p__Bacteroidetes|c__Bacteroidia|o__Bacteroidales|f__Rikenellaceae|g__GGB24102|s__GGB24102_SGB40204	SGB40204	d__Bacteria;p__Bacteroidota;c__Bacteroidia;o__Bacteroidales;f__Rikenellaceae;g__Alistipes;s__Alistipes sp910580175
k__Bacteria|p__Firmicutes|c__CFGB42195|o__OFGB42195|f__FGB42195|g__GGB30298|s__GGB30298_SGB43262	SGB43262	d__Bacteria;p__Firmicutes_A;c__Clostridia;o__Oscillospirales;f__Acutalibacteraceae;g__Acutalibacter;s__Acutalibacter sp910588935
k__Bacteria|p__Firmicutes|c__Clostridia|o__Eubacteriales|f__Oscillospiraceae|g__GGB30311|s__GGB30311_SGB43288	SGB43288	d__Bacteria;p__Firmicutes_A;c__Clostridia;o__Oscillospirales;f__Ruminococcaceae;g__Ruthenibacterium;s__Ruthenibacterium sp013316265
k__Bacteria|p__Firmicutes|c__CFGB76068|o__OFGB76068|f__FGB76068|g__GGB42342|s__GGB42342_SGB59510	SGB59510	d__Bacteria;p__Firmicutes_A;c__Clostridia;o__Christensenellales;f__Borkfalkiaceae;g__Gallimonas;s__Gallimonas sp910586825
k__Bacteria|p__Firmicutes|c__CFGB2126|o__OFGB2126|f__FGB2126|g__GGB2126|s__GGB2126_SGB41605	SGB41605	d__Bacteria;p__Firmicutes_A;c__Clostridia;o__Lachnospirales;f__Lachnospiraceae;g__Kineothrix;s__Kineothrix sp910587275
k__Bacteria|p__Bacteria_unclassified|c__CFGB76064|o__OFGB76064|f__FGB76064|g__GGB28895|s__GGB28895_SGB41576	SGB41576	d__Bacteria;p__Firmicutes_A;c__Clostridia;o__Lachnospirales;f__Lachnospiraceae;g__UBA3282;s__UBA3282 sp910578475
k__Bacteria|p__Proteobacteria|c__Alphaproteobacteria|o__Sphingomonadales|f__Sphingomonadaceae|g__Sphingorhabdus|s__Sphingorhabdus_SGB63210	SGB63210	d__Bacteria;p__Firmicutes_A;c__Clostridia;o__Oscillospirales;f__Oscillospiraceae;g__Lawsonibacter;s__
k__Bacteria|p__Firmicutes|c__CFGB76320|o__OFGB76320|f__FGB76320|g__GGB42579|s__GGB42579_SGB59774	SGB59774	d__Bacteria;p__Firmicutes_A;c__Clostridia;o__Lachnospirales;f__Lachnospiraceae;g__Roseburia;s__Roseburia sp910584215
k__Bacteria|p__Firmicutes|c__Bacilli|o__Lactobacillales|f__Lactobacillaceae|g__GGB31440|s__GGB31440_SGB94819	SGB94819	d__Bacteria;p__Firmicutes;c__Bacilli;o__RF39;f__UBA660;g__MGBC108787;s__MGBC108787 sp910583945
k__Bacteria|p__Firmicutes|c__CFGB72896|o__OFGB72896|f__FGB72896|g__GGB75927|s__GGB75927_SGB102412	SGB102412	d__Bacteria;p__Firmicutes_A;c__Clostridia;o__TANB77;f__CAG-508;g__Scatovivens;s__
k__Bacteria|p__Firmicutes|c__Clostridia|o__Eubacteriales|f__Lachnospiraceae|g__GGB28769|s__GGB28769_SGB94868	SGB94868	d__Bacteria;p__Firmicutes_A;c__Clostridia;o__Lachnospirales;f__Lachnospiraceae;g__UBA7109;s__UBA7109 sp910576335
k__Bacteria|p__Bacteria_unclassified|c__Bacteria_unclassified|o__Bacteria_unclassified|f__Bacteria_unclassified|g__GGB29011|s__GGB29011_SGB41731	SGB41731	d__Bacteria;p__Firmicutes_A;c__Clostridia;o__Lachnospirales;f__Lachnospiraceae;g__Butyribacter;s__Butyribacter sp910585905
k__Bacteria|p__Bacteroidetes|c__Bacteroidia|o__Bacteroidales|f__Muribaculaceae|g__GGB27898|s__GGB27898_SGB40333	SGB40333	d__Bacteria;p__Bacteroidota;c__Bacteroidia;o__Bacteroidales;f__Muribaculaceae;g__Duncaniella;s__Duncaniella sp910586305
k__Bacteria|p__Firmicutes|c__CFGB1494|o__OFGB1494|f__FGB1494|g__GGB28785|s__GGB28785_SGB41438	SGB41438	d__Bacteria;p__Firmicutes_A;c__Clostridia;o__Lachnospirales;f__Lachnospiraceae;g__Eubacterium_J;s__Eubacterium_J sp910580075
k__Bacteria|p__Proteobacteria|c__Gammaproteobacteria|o__Oceanospirillales|f__Halomonadaceae|g__Halomonas|s__Halomonas_SGB40985	SGB40985	d__Bacteria;p__Firmicutes_A;c__Clostridia;o__Christensenellales;f__Borkfalkiaceae;g__Coproplasma;s__Coproplasma sp910587625
k__Bacteria|p__Firmicutes|c__CFGB9507|o__OFGB9507|f__FGB9507|g__GGB28380|s__GGB28380_SGB40960	SGB40960	d__Bacteria;p__Firmicutes_A;c__Clostridia;o__Christensenellales;f__UBA3700;g__MGBC120929;s__MGBC120929 sp910583735
k__Bacteria|p__Firmicutes|c__Clostridia|o__Eubacteriales|f__Lachnospiraceae|g__GGB25041|s__GGB25041_SGB41502	SGB41502	d__Bacteria;p__Firmicutes_A;c__Clostridia;o__Lachnospirales;f__Lachnospiraceae;g__COE1;s__COE1 sp910579275
k__Bacteria|p__Bacteroidetes|c__CFGB635|o__OFGB635|f__FGB635|g__GGB1530|s__GGB1530_SGB2113	SGB2113	d__Bacteria;p__Bacteroidota;c__Bacteroidia;o__Bacteroidales;f__Muribaculaceae;g__CAG-873;s__CAG-873 sp002493945
k__Bacteria|p__Bacteroidetes|c__Bacteroidia|o__Bacteroidales|f__Muribaculaceae|g__GGB24127|s__GGB24127_SGB35930	SGB35930	d__Bacteria;p__Bacteroidota;c__Bacteroidia;o__Bacteroidales;f__Muribaculaceae;g__Duncaniella;s__Duncaniella sp002494015
k__Bacteria|p__Firmicutes|c__Clostridia|o__Eubacteriales|f__Christensenellaceae|g__Christensenella|s__Christensenella_SGB43531	SGB43531	d__Bacteria;p__Firmicutes_A;c__Clostridia;o__Oscillospirales;f__Oscillospiraceae;g__Enterenecus;s__Enterenecus sp910588105
k__Bacteria|p__Firmicutes|c__Clostridia|o__Eubacteriales|f__Oscillospiraceae|g__GGB30453|s__GGB30453_SGB63219	SGB63219	d__Bacteria;p__Firmicutes_A;c__Clostridia;o__Oscillospirales;f__Oscillospiraceae;g__Pelethomonas;s__Pelethomonas sp910588045
k__Bacteria|p__Firmicutes|c__Clostridia|o__Eubacteriales|f__Oscillospiraceae|g__GGB28879|s__GGB28879_SGB43526	SGB43526	d__Bacteria;p__Firmicutes_A;c__Clostridia;o__Oscillospirales;f__Oscillospiraceae;g__Enterenecus;s__Enterenecus sp910579595
k__Bacteria|p__Firmicutes|c__Clostridia|o__Eubacteriales|f__Lachnospiraceae|g__Blautia|s__Blautia_SGB43555	SGB43555	d__Bacteria;p__Firmicutes_A;c__Clostridia;o__Oscillospirales;f__Oscillospiraceae;g__Marseille-P3106;s__Marseille-P3106 sp910577415
k__Bacteria|p__Firmicutes|c__Clostridia|o__Eubacteriales|f__Lachnospiraceae|g__GGB3793|s__GGB3793_SGB41498	SGB41498	d__Bacteria;p__Firmicutes_A;c__Clostridia;o__Lachnospirales;f__Lachnospiraceae;g__COE1;s__COE1 sp009774345
k__Bacteria|p__Firmicutes|c__Clostridia|o__Eubacteriales|f__Clostridiaceae|g__GGB28845|s__GGB28845_SGB41512	SGB41512	d__Bacteria;p__Firmicutes_A;c__Clostridia;o__Lachnospirales;f__Lachnospiraceae;g__Choladocola;s__Choladocola sp910585995
k__Bacteria|p__Firmicutes|c__CFGB8152|o__OFGB8152|f__FGB8152|g__GGB79844|s__GGB79844_SGB41536	SGB41536	d__Bacteria;p__Firmicutes_A;c__Clostridia;o__Lachnospirales;f__Lachnospiraceae;g__Acetatifactor;s__Acetatifactor sp910586775
k__Bacteria|p__Bacteria_unclassified|c__Bacteria_unclassified|o__Bacteria_unclassified|f__Bacteria_unclassified|g__Bacteria_unclassified|s__Bacteria_unclassified_SGB40994	SGB40994	d__Bacteria;p__Firmicutes_A;c__Clostridia;o__Christensenellales;f__Borkfalkiaceae;g__Coproplasma;s__Coproplasma sp910576655
k__Bacteria|p__Firmicutes|c__CFGB76080|o__OFGB76080|f__FGB76080|g__GGB31850|s__GGB31850_SGB45229	SGB45229	d__Bacteria;p__Firmicutes_A;c__Clostridia;o__Lachnospirales;f__Anaerotignaceae;g__Coprocola;s__Coprocola sp910583755
k__Bacteria|p__Firmicutes|c__CFGB75984|o__OFGB75984|f__FGB75984|g__GGB45564|s__GGB45564_SGB63259	SGB63259	d__Bacteria;p__Firmicutes_A;c__Clostridia;o__Oscillospirales;f__Oscillospiraceae;g__Faecousia;s__Faecousia sp910589155
k__Bacteria|p__Firmicutes|c__CFGB76077|o__OFGB76077|f__FGB76077|g__GGB28842|s__GGB28842_SGB41507	SGB41507	d__Bacteria;p__Firmicutes_A;c__Clostridia;o__Lachnospirales;f__Lachnospiraceae;g__Merdisoma;s__
k__Bacteria|p__Firmicutes|c__CFGB10667|o__OFGB10667|f__FGB10667|g__GGB28981|s__GGB28981_SGB41693	SGB41693	d__Bacteria;p__Firmicutes_A;c__Clostridia;o__Lachnospirales;f__Lachnospiraceae;g__UBA11957;s__
k__Bacteria|p__Firmicutes|c__CFGB2838|o__OFGB2838|f__FGB2838|g__GGB28417|s__GGB28417_SGB40999	SGB40999	d__Bacteria;p__Firmicutes_A;c__Clostridia;o__Christensenellales;f__Borkfalkiaceae;g__Coproplasma;s__Coproplasma sp910585785
k__Bacteria|p__Bacteroidetes|c__Bacteroidia|o__Bacteroidales|f__Muribaculaceae|g__GGB47344|s__GGB47344_SGB65300	SGB65300	d__Bacteria;p__Firmicutes_A;c__Clostridia;o__Christensenellales;f__UBA1242;g__;s__
k__Bacteria|p__Firmicutes|c__CFGB30287|o__OFGB30287|f__FGB30287|g__GGB28402|s__GGB28402_SGB40984	SGB40984	d__Bacteria;p__Firmicutes_A;c__Clostridia;o__Christensenellales;f__Borkfalkiaceae;g__Coproplasma;s__Coproplasma sp910587825
k__Bacteria|p__Firmicutes|c__CFGB76405|o__OFGB76405|f__FGB76405|g__GGB28391|s__GGB28391_SGB40971	SGB40971	d__Bacteria;p__Firmicutes_A;c__Clostridia;o__Christensenellales;f__CAG-314;g__Fimimonas;s__Fimimonas sp910587795
k__Bacteria|p__Firmicutes|c__CFGB42694|o__OFGB42694|f__FGB42694|g__GGB47345|s__GGB47345_SGB65301	SGB65301	d__Bacteria;p__Firmicutes_A;c__Clostridia;o__Christensenellales;f__UBA1242;g__RGIG1681;s__
k__Bacteria|p__Firmicutes|c__CFGB2838|o__OFGB2838|f__FGB2838|g__GGB28408|s__GGB28408_SGB40990	SGB40990	d__Bacteria;p__Firmicutes_A;c__Clostridia;o__Christensenellales;f__Borkfalkiaceae;g__Coproplasma;s__Coproplasma sp910579705
k__Bacteria|p__Firmicutes|c__CFGB1670|o__OFGB1670|f__FGB1670|g__GGB28772|s__GGB28772_SGB41425	SGB41425	d__Bacteria;p__Firmicutes_A;c__Clostridia;o__Lachnospirales;f__Lachnospiraceae;g__MD308;s__MD308 sp910575105
k__Bacteria|p__Firmicutes|c__Clostridia|o__Eubacteriales|f__Lachnospiraceae|g__GGB50281|s__GGB50281_SGB40328	SGB40328	d__Bacteria;p__Bacteroidota;c__Bacteroidia;o__Bacteroidales;f__Muribaculaceae;g__CAG-873;s__CAG-873 sp910586455
k__Bacteria|p__Firmicutes|c__Clostridia|o__Eubacteriales|f__Lachnospiraceae|g__GGB28860|s__GGB28860_SGB41529	SGB41529	d__Bacteria;p__Firmicutes_A;c__Clostridia;o__Lachnospirales;f__Lachnospiraceae;g__Acetatifactor;s__Acetatifactor sp910586435
k__Bacteria|p__Firmicutes|c__CFGB10344|o__OFGB10344|f__FGB10344|g__GGB31838|s__GGB31838_SGB45216	SGB45216	d__Bacteria;p__Firmicutes_A;c__Clostridia;o__TANB77;f__CAG-508;g__Scatovivens;s__
k__Bacteria|p__Firmicutes|c__Clostridia|o__Eubacteriales|f__Lachnospiraceae|g__GGB28822|s__GGB28822_SGB41478	SGB41478	d__Bacteria;p__Firmicutes_A;c__Clostridia;o__Lachnospirales;f__Lachnospiraceae;g__1XD42-69;s__1XD42-69 sp910585825
k__Bacteria|p__Firmicutes|c__CFGB76294|o__OFGB76294|f__FGB76294|g__GGB28876|s__GGB28876_SGB41556	SGB41556	d__Bacteria;p__Firmicutes_A;c__Clostridia;o__Lachnospirales;f__Lachnospiraceae;g__Acetatifactor;s__Acetatifactor sp910578215
k__Bacteria|p__Firmicutes|c__CFGB10312|o__OFGB10312|f__FGB10312|g__GGB70381|s__GGB70381_SGB94803	SGB94803	d__Bacteria;p__Firmicutes;c__Bacilli;o__RF39;f__UBA660;g__Aphodocola;s__Aphodocola sp910580135
k__Bacteria|p__Proteobacteria|c__Betaproteobacteria|o__Burkholderiales|f__Comamonadaceae|g__Comamonas|s__Comamonas_SGB21443	SGB21443	d__Bacteria;p__Bacteroidota;c__Bacteroidia;o__Bacteroidales;f__Muribaculaceae;g__Duncaniella;s__Duncaniella sp001689495
k__Bacteria|p__Candidatus_Saccharibacteria|c__CFGB9318|o__OFGB9318|f__FGB9318|g__GGB27479|s__GGB27479_SGB102618	SGB102618	d__Bacteria;p__Patescibacteria;c__Saccharimonadia;o__Saccharimonadales;f__Nanosyncoccaceae;g__Nanosyncoccus;s__
k__Bacteria|p__Firmicutes|c__CFGB10239|o__OFGB10239|f__FGB10239|g__GGB31228|s__GGB31228_SGB44528	SGB44528	d__Bacteria;p__Firmicutes_A;c__Clostridia;o__Oscillospirales;f__Acutalibacteraceae;g__CAG-557;s__
k__Bacteria|p__Firmicutes|c__Clostridia|o__Clostridia_unclassified|f__Clostridia_unclassified|g__GGB9534|s__GGB9534_SGB14937	SGB14937	d__Bacteria;p__Firmicutes_A;c__Clostridia;o__Oscillospirales;f__Acutalibacteraceae;g__UMGS856;s__UMGS856 sp900546265
k__Bacteria|p__Firmicutes|c__Clostridia|o__Eubacteriales|f__Lachnospiraceae|g__GGB28833|s__GGB28833_SGB41490	SGB41490	d__Bacteria;p__Firmicutes_A;c__Clostridia;o__Lachnospirales;f__Lachnospiraceae;g__COE1;s__COE1 sp014239155
k__Bacteria|p__Firmicutes|c__Clostridia|o__Eubacteriales|f__Oscillospiraceae|g__GGB30461|s__GGB30461_SGB63206	SGB63206	d__Bacteria;p__Firmicutes_A;c__Clostridia;o__Oscillospirales;f__Oscillospiraceae;g__Enterenecus;s__Enterenecus sp910587395
k__Bacteria|p__Firmicutes|c__Bacilli|o__Lactobacillales|f__Streptococcaceae|g__Streptococcus|s__Streptococcus_SGB14888	SGB14888	d__Bacteria;p__Firmicutes_A;c__Clostridia;o__Oscillospirales;f__Acutalibacteraceae;g__CAJFUH01;s__
k__Bacteria|p__Firmicutes|c__CFGB76282|o__OFGB76282|f__FGB76282|g__GGB28993|s__GGB28993_SGB41708	SGB41708	d__Bacteria;p__Firmicutes_A;c__Clostridia;o__Lachnospirales;f__Lachnospiraceae;g__RGIG4057;s__RGIG4057 sp910587085
k__Bacteria|p__Firmicutes|c__CFGB28879|o__OFGB28879|f__FGB28879|g__GGB28859|s__GGB28859_SGB41528	SGB41528	d__Bacteria;p__Firmicutes_A;c__Clostridia;o__Lachnospirales;f__Lachnospiraceae;g__Acetatifactor;s__Acetatifactor sp910578185
k__Bacteria|p__Firmicutes|c__CFGB73904|o__OFGB73904|f__FGB73904|g__GGB70394|s__GGB70394_SGB94816	SGB94816	d__Bacteria;p__Firmicutes;c__Bacilli;o__RF39;f__UBA660;g__MGBC102946;s__MGBC102946 sp910576985
k__Bacteria|p__Firmicutes|c__Clostridia|o__Eubacteriales|f__Lachnospiraceae|g__Lachnospiraceae_unclassified|s__Lachnospiraceae_unclassified_SGB41492	SGB41492	d__Bacteria;p__Firmicutes_A;c__Clostridia;o__Lachnospirales;f__Lachnospiraceae;g__COE1;s__COE1 sp003513705
k__Bacteria|p__Firmicutes|c__Clostridia|o__Eubacteriales|f__Lachnospiraceae|g__GGB75086|s__GGB75086_SGB102255	SGB102255	d__Bacteria;p__Firmicutes_A;c__Clostridia;o__Lachnospirales;f__Lachnospiraceae;g__1XD42-69;s__
k__Bacteria|p__Firmicutes|c__CFGB9506|o__OFGB9506|f__FGB9506|g__GGB28395|s__GGB28395_SGB40976	SGB40976	d__Bacteria;p__Firmicutes_A;c__Clostridia;o__Christensenellales;f__Borkfalkiaceae;g__Gallimonas;s__Gallimonas sp910588615
k__Bacteria|p__Firmicutes|c__Clostridia|o__Eubacteriales|f__Lachnospiraceae|g__GGB25053|s__GGB25053_SGB106016	SGB106016	d__Bacteria;p__Firmicutes_A;c__Clostridia;o__Lachnospirales;f__Lachnospiraceae;g__Oliverpabstia;s__
k__Bacteria|p__Firmicutes|c__CFGB76046|o__OFGB76046|f__FGB76046|g__GGB55957|s__GGB55957_SGB77276	SGB77276	d__Bacteria;p__Firmicutes_A;c__Clostridia;o__Lachnospirales;f__Anaerotignaceae;g__;s__
k__Bacteria|p__Firmicutes|c__CFGB76080|o__OFGB76080|f__FGB76080|g__GGB31850|s__GGB31850_SGB45228	SGB45228	d__Bacteria;p__Firmicutes_A;c__Clostridia;o__Lachnospirales;f__Anaerotignaceae;g__Coprocola;s__Coprocola sp910587195
k__Bacteria|p__Firmicutes|c__CFGB76244|o__OFGB76244|f__FGB76244|g__GGB70023|s__GGB70023_SGB59843	SGB59843	d__Bacteria;p__Firmicutes_A;c__Clostridia;o__Lachnospirales;f__Lachnospiraceae;g__Sporofaciens;s__Sporofaciens sp910579925
k__Bacteria|p__Firmicutes|c__CFGB73283|o__OFGB73283|f__FGB73283|g__GGB79653|s__GGB79653_SGB4228	SGB4228	d__Bacteria;p__Firmicutes_A;c__Clostridia;o__Oscillospirales;f__Ruminococcaceae;g__Ruminococcus;s__Ruminococcus sp905199285
k__Bacteria|p__Proteobacteria|c__Betaproteobacteria|o__Burkholderiales|f__Burkholderiales_unclassified|g__Piscinibacter|s__Piscinibacter_SGB44477	SGB44477	d__Bacteria;p__Firmicutes;c__Bacilli;o__Erysipelotrichales;f__Coprobacillaceae;g__MGBC113645;s__MGBC113645 sp910579135
k__Bacteria|p__Proteobacteria|c__Gammaproteobacteria|o__Pseudomonadales|f__Pseudomonadaceae|g__GGB31232|s__GGB31232_SGB44532	SGB44532	d__Bacteria;p__Firmicutes_A;c__Clostridia;o__Oscillospirales;f__Acutalibacteraceae;g__UMGS1071;s__UMGS1071 sp910577755
k__Bacteria|p__Firmicutes|c__CFGB76355|o__OFGB76355|f__FGB76355|g__GGB28400|s__GGB28400_SGB40982	SGB40982	d__Bacteria;p__Firmicutes_A;c__Clostridia;o__Christensenellales;f__Borkfalkiaceae;g__Coproplasma;s__Coproplasma sp910577875
k__Bacteria|p__Firmicutes|c__CFGB76294|o__OFGB76294|f__FGB76294|g__GGB79703|s__GGB79703_SGB59786	SGB59786	d__Bacteria;p__Firmicutes_A;c__Clostridia;o__Lachnospirales;f__Lachnospiraceae;g__Acetatifactor;s__Acetatifactor sp910578815
k__Bacteria|p__Firmicutes|c__CFGB76536|o__OFGB76536|f__FGB76536|g__GGB75040|s__GGB75040_SGB102492	SGB102492	d__Bacteria;p__Firmicutes_A;c__Clostridia;o__Christensenellales;f__Borkfalkiaceae;g__Coproplasma;s__Coproplasma sp910588645
k__Bacteria|p__Firmicutes|c__CFGB9508|o__OFGB9508|f__FGB9508|g__GGB28383|s__GGB28383_SGB40963	SGB40963	d__Bacteria;p__Firmicutes_A;c__Clostridia;o__Christensenellales;f__UBA3700;g__RACS-045;s__RACS-045 sp910578245
k__Bacteria|p__Firmicutes|c__CFGB43028|o__OFGB43028|f__FGB43028|g__GGB70489|s__GGB70489_SGB94917	SGB94917	d__Bacteria;p__Firmicutes_A;c__Clostridia;o__Lachnospirales;f__Lachnospiraceae;g__MGBC111451;s__MGBC111451 sp910578605
k__Bacteria|p__Firmicutes|c__CFGB9119|o__OFGB9119|f__FGB9119|g__GGB75959|s__GGB75959_SGB102469	SGB102469	d__Bacteria;p__Firmicutes;c__Bacilli;o__RF39;f__UBA660;g__UBA3789;s__UBA3789 sp910589335
k__Bacteria|p__Firmicutes|c__Clostridia|o__Clostridia_unclassified|f__Clostridia_unclassified|g__GGB33586|s__GGB33586_SGB53517	SGB53517	d__Bacteria;p__Firmicutes_A;c__Clostridia;o__Oscillospirales;f__Acutalibacteraceae;g__UMGS1591;s__
k__Bacteria|p__Firmicutes|c__Bacilli|o__Lactobacillales|f__Lactobacillaceae|g__Leuconostoc|s__Leuconostoc_SGB43006	SGB43006	d__Bacteria;p__Firmicutes_A;c__Clostridia;o__Oscillospirales;f__Ruminococcaceae;g__Negativibacillus;s__Negativibacillus sp910578755
k__Bacteria|p__Firmicutes|c__Clostridia|o__Eubacteriales|f__Oscillospiraceae|g__GGB30413|s__GGB30413_SGB43534	SGB43534	d__Bacteria;p__Firmicutes_A;c__Clostridia;o__Oscillospirales;f__Oscillospiraceae;g__Enterenecus;s__Enterenecus sp910577525
k__Bacteria|p__Actinobacteria|c__Actinomycetia|o__Micrococcales|f__Brevibacteriaceae|g__Brevibacterium|s__Brevibacterium_SGB41697	SGB41697	d__Bacteria;p__Firmicutes_A;c__Clostridia;o__Lachnospirales;f__Lachnospiraceae;g__Eubacterium_F;s__Eubacterium_F sp910589595
k__Bacteria|p__Firmicutes|c__Clostridia|o__Eubacteriales|f__Lachnospiraceae|g__GGB28863|s__GGB28863_SGB41533	SGB41533	d__Bacteria;p__Firmicutes_A;c__Clostridia;o__Lachnospirales;f__Lachnospiraceae;g__Acetatifactor;s__Acetatifactor sp910577185
k__Bacteria|p__Firmicutes|c__Clostridia|o__Eubacteriales|f__Lachnospiraceae|g__GGB28865|s__GGB28865_SGB43001	SGB43001	d__Bacteria;p__Firmicutes_A;c__Clostridia;o__Oscillospirales;f__Ruminococcaceae;g__UBA3818;s__UBA3818 sp910587335
k__Bacteria|p__Firmicutes|c__CFGB28980|o__OFGB28980|f__FGB28980|g__GGB28778|s__GGB28778_SGB102278	SGB102278	d__Bacteria;p__Firmicutes_A;c__Clostridia;o__Lachnospirales;f__Lachnospiraceae;g__MGBC164599;s__
k__Bacteria|p__Firmicutes|c__CFGB28980|o__OFGB28980|f__FGB28980|g__GGB28778|s__GGB28778_SGB102277	SGB102277	d__Bacteria;p__Firmicutes_A;c__Clostridia;o__Lachnospirales;f__Lachnospiraceae;g__MGBC164599;s__MGBC164599 sp910587105
k__Bacteria|p__Firmicutes|c__Erysipelotrichia|o__Erysipelotrichales|f__Erysipelotrichaceae|g__Longicatena|s__Longicatena_SGB42494	SGB42494	d__Bacteria;p__Firmicutes_A;c__Clostridia;o__Oscillospirales;f__Acutalibacteraceae;g__Eubacterium_R;s__Eubacterium_R sp009774735
k__Bacteria|p__Firmicutes|c__CFGB39487|o__OFGB39487|f__FGB39487|g__GGB31235|s__GGB31235_SGB44536	SGB44536	d__Bacteria;p__Firmicutes_A;c__Clostridia;o__Oscillospirales;f__Ruminococcaceae;g__Massilimaliae;s__Massilimaliae sp910579175
